# Supplementary material for: Three-Dimensional CH/π and CH/N Interactions from Quantum-Mechanical and Database Analyses
Source: J Chem Inf Model. 2025 Apr 14;65(8):4116–27. doi: 10.1021/acs.jcim.5c00124 (PMC12042816; doi:10.1021/acs.jcim.5c00124)
Supplement: Supplementary file 2 — ci5c00124_si_002.xlsx [file ci5c00124_si_002.xlsx]

## Sheet: Pyrrole(CH4)
Index	ci	alpha	k	l	m
1	38575.2	0.03	0	0	0
2	103274	0.08	0	0	0
3	141682	0.13	0	0	0
4	-118945	0.18	0	0	0
5	-164552	0.23	0	0	0
6	25902.5	0.0555556	1	0	0
7	-85.5907	0.0555556	0	1	0
8	327.262	0.0555556	0	0	1
9	7575.09	0.0408163	1	0	0
10	80.4417	0.0408163	0	1	0
11	22.6926	0.0408163	0	0	1
12	-30035.9	0.03125	1	0	0
13	-0.303109	0.03125	0	1	0
14	-455.763	0.03125	0	0	1
15	-25252.8	0.0246914	1	0	0
16	28.1477	0.0246914	0	1	0
17	61.1356	0.0246914	0	0	1
18	21823	0.02	1	0	0
19	-22.6882	0.02	0	1	0
20	44.6739	0.02	0	0	1
21	-45063.1	0.111111	2	0	0
22	20411	0.111111	0	2	0
23	-27282.6	0.111111	0	0	2
24	24.4617	0.111111	1	1	0
25	-407.317	0.111111	1	0	1
26	126.527	0.111111	0	1	1
27	18290.7	0.0816327	2	0	0
28	-46827.2	0.0816327	0	2	0
29	-3431.34	0.0816327	0	0	2
30	-79.5754	0.0816327	1	1	0
31	-3.06076	0.0816327	1	0	1
32	-185.933	0.0816327	0	1	1
33	-1598.57	0.0625	2	0	0
34	-206.572	0.0625	0	2	0
35	-2739.49	0.0625	0	0	2
36	60.0347	0.0625	1	1	0
37	449.59	0.0625	1	0	1
38	50.6414	0.0625	0	1	1
39	-2628.93	0.0493827	2	0	0
40	-5701.01	0.0493827	0	2	0
41	4252.89	0.0493827	0	0	2
42	-3.54948	0.0493827	1	1	0
43	-30.9819	0.0493827	1	0	1
44	15.5903	0.0493827	0	1	1
45	-453.646	0.04	2	0	0
46	874.427	0.04	0	2	0
47	-2259.99	0.04	0	0	2
48	-1.37828	0.04	1	1	0
49	-8.23738	0.04	1	0	1
50	-6.83885	0.04	0	1	1
51	-13918.5	0.166667	3	0	0
52	11.8217	0.166667	0	3	0
53	-136.433	0.166667	0	0	3
54	-61.9408	0.166667	2	1	0
55	-452.076	0.166667	2	0	1
56	381.164	0.166667	0	2	1
57	18541.9	0.166667	1	2	0
58	88.9614	0.166667	0	1	2
59	-45566.7	0.166667	1	0	2
60	-3.87103	0.166667	1	1	1
61	7162.34	0.122449	3	0	0
62	2.12971	0.122449	0	3	0
63	213.309	0.122449	0	0	3
64	229.598	0.122449	2	1	0
65	671.384	0.122449	2	0	1
66	140.651	0.122449	0	2	1
67	-97930.2	0.122449	1	2	0
68	-99.8625	0.122449	0	1	2
69	59975.1	0.122449	1	0	2
70	12.2992	0.122449	1	1	1
71	2730.63	0.09375	3	0	0
72	-8.25899	0.09375	0	3	0
73	49.853	0.09375	0	0	3
74	-128.376	0.09375	2	1	0
75	-66.4312	0.09375	2	0	1
76	-391.487	0.09375	0	2	1
77	62724.2	0.09375	1	2	0
78	18.8579	0.09375	0	1	2
79	-24433.5	0.09375	1	0	2
80	-7.60143	0.09375	1	1	1
81	3441.56	0.0740741	3	0	0
82	-5.95515	0.0740741	0	3	0
83	-182.802	0.0740741	0	0	3
84	-45.9703	0.0740741	2	1	0
85	-213.834	0.0740741	2	0	1
86	-185.044	0.0740741	0	2	1
87	18463.2	0.0740741	1	2	0
88	-8.94667	0.0740741	0	1	2
89	10609	0.0740741	1	0	2
90	-1.04469	0.0740741	1	1	1
91	1195.9	0.06	3	0	0
92	-0.991439	0.06	0	3	0
93	63.3597	0.06	0	0	3
94	5.46321	0.06	2	1	0
95	68.2663	0.06	2	0	1
96	61.9763	0.06	0	2	1
97	-1196.07	0.06	1	2	0
98	-0.2576	0.06	0	1	2
99	19.3539	0.06	1	0	2
100	0.216816	0.06	1	1	1
101	2137.75	0.222222	4	0	0
102	-7532.41	0.222222	0	4	0
103	3184.95	0.222222	0	0	4
104	11.3754	0.222222	3	1	0
105	86.4693	0.222222	3	0	1
106	24.001	0.222222	0	3	1
107	12.4322	0.222222	1	3	0
108	24.7361	0.222222	0	1	3
109	21.5392	0.222222	1	0	3
110	-4636.18	0.222222	2	2	0
111	18094.6	0.222222	2	0	2
112	4976.07	0.222222	0	2	2
113	12.4299	0.222222	2	1	1
114	140.291	0.222222	1	2	1
115	13.926	0.222222	1	1	2
116	5617.77	0.163265	4	0	0
117	4080.12	0.163265	0	4	0
118	-2881.79	0.163265	0	0	4
119	1.99151	0.163265	3	1	0
120	14.2766	0.163265	3	0	1
121	-43.6857	0.163265	0	3	1
122	6.37846	0.163265	1	3	0
123	-1.85875	0.163265	0	1	3
124	-0.105063	0.163265	1	0	3
125	13004.5	0.163265	2	2	0
126	-11004.2	0.163265	2	0	2
127	16485.3	0.163265	0	2	2
128	49.8864	0.163265	2	1	1
129	-455.189	0.163265	1	2	1
130	-2.44838	0.163265	1	1	2
131	-3429.05	0.125	4	0	0
132	3212.83	0.125	0	4	0
133	1316.23	0.125	0	0	4
134	-11.316	0.125	3	1	0
135	-85.8391	0.125	3	0	1
136	17.1045	0.125	0	3	1
137	-16.03	0.125	1	3	0
138	-20.5313	0.125	0	1	3
139	-18.9811	0.125	1	0	3
140	-3751.66	0.125	2	2	0
141	-155.52	0.125	2	0	2
142	-16498.1	0.125	0	2	2
143	-56.6737	0.125	2	1	1
144	288.095	0.125	1	2	1
145	-9.37298	0.125	1	1	2
146	-3889.01	0.0987654	4	0	0
147	2826.96	0.0987654	0	4	0
148	-130.26	0.0987654	0	0	4
149	-0.775319	0.0987654	3	1	0
150	-20.0838	0.0987654	3	0	1
151	7.35662	0.0987654	0	3	1
152	-1.55463	0.0987654	1	3	0
153	2.12411	0.0987654	0	1	3
154	-6.75092	0.0987654	1	0	3
155	-1626.92	0.0987654	2	2	0
156	-5114.58	0.0987654	2	0	2
157	-1139.23	0.0987654	0	2	2
158	-1.32473	0.0987654	2	1	1
159	23.9509	0.0987654	1	2	1
160	-0.843845	0.0987654	1	1	2
161	550.594	0.08	4	0	0
162	343.811	0.08	0	4	0
163	-96.2112	0.08	0	0	4
164	-1.52515	0.08	3	1	0
165	-14.0731	0.08	3	0	1
166	-2.22127	0.08	0	3	1
167	-1.47541	0.08	1	3	0
168	-1.9144	0.08	0	1	3
169	-14.9728	0.08	1	0	3
170	929.772	0.08	2	2	0
171	561.8	0.08	2	0	2
172	501.15	0.08	0	2	2
173	-1.76321	0.08	2	1	1
174	-16.3982	0.08	1	2	1
175	-1.51019	0.08	1	1	2
176	12.2903	0.277778	5	0	0
177	0.869913	0.277778	0	5	0
178	-2.48641	0.277778	0	0	5
179	-17.2149	0.277778	4	1	0
180	-5.09561	0.277778	4	0	1
181	-1.67578	0.277778	0	4	1
182	6523.71	0.277778	1	4	0
183	-1.05302	0.277778	0	1	4
184	2419.49	0.277778	1	0	4
185	1718.82	0.277778	3	2	0
186	3167.1	0.277778	3	0	2
187	-5.6922	0.277778	0	3	2
188	-0.637197	0.277778	2	3	0
189	61.5447	0.277778	2	0	3
190	95.0767	0.277778	0	2	3
191	4.99695	0.277778	3	1	1
192	-0.244974	0.277778	1	3	1
193	0.0151287	0.277778	1	1	3
194	-406.672	0.277778	2	2	1
195	7.33757	0.277778	2	1	2
196	-10429.9	0.277778	1	2	2
197	-475.512	0.204082	5	0	0
198	-0.995554	0.204082	0	5	0
199	8.4787	0.204082	0	0	5
200	-32.7988	0.204082	4	1	0
201	22.0712	0.204082	4	0	1
202	-30.6591	0.204082	0	4	1
203	11939.2	0.204082	1	4	0
204	0.965795	0.204082	0	1	4
205	1706.39	0.204082	1	0	4
206	-5263.49	0.204082	3	2	0
207	-631.711	0.204082	3	0	2
208	-14.2728	0.204082	0	3	2
209	23.5897	0.204082	2	3	0
210	264.783	0.204082	2	0	3
211	288.506	0.204082	0	2	3
212	17.9397	0.204082	3	1	1
213	-0.645851	0.204082	1	3	1
214	1.7597	0.204082	1	1	3
215	-1315.93	0.204082	2	2	1
216	58.4203	0.204082	2	1	2
217	-59875.4	0.204082	1	2	2
218	1422.89	0.15625	5	0	0
219	-3.12536	0.15625	0	5	0
220	-13.7162	0.15625	0	0	5
221	43.433	0.15625	4	1	0
222	-40.6201	0.15625	4	0	1
223	71.55	0.15625	0	4	1
224	-16445.6	0.15625	1	4	0
225	-3.20865	0.15625	0	1	4
226	-4887.07	0.15625	1	0	4
227	7416.68	0.15625	3	2	0
228	-1446.1	0.15625	3	0	2
229	13.3438	0.15625	0	3	2
230	-36.1864	0.15625	2	3	0
231	-367.795	0.15625	2	0	3
232	-362.07	0.15625	0	2	3
233	-24.6393	0.15625	3	1	1
234	0.176289	0.15625	1	3	1
235	-2.91808	0.15625	1	1	3
236	1789.93	0.15625	2	2	1
237	-80.4402	0.15625	2	1	2
238	76412.5	0.15625	1	2	2
239	-1623.19	0.123457	5	0	0
240	4.12744	0.123457	0	5	0
241	0.847764	0.123457	0	0	5
242	4.94707	0.123457	4	1	0
243	3.79128	0.123457	4	0	1
244	-19.4007	0.123457	0	4	1
245	-1687.65	0.123457	1	4	0
246	7.41003	0.123457	0	1	4
247	-816.868	0.123457	1	0	4
248	-4257.74	0.123457	3	2	0
249	-3368.16	0.123457	3	0	2
250	11.6001	0.123457	0	3	2
251	12.6661	0.123457	2	3	0
252	15.3572	0.123457	2	0	3
253	-7.87712	0.123457	0	2	3
254	1.70534	0.123457	3	1	1
255	0.660464	0.123457	1	3	1
256	1.10873	0.123457	1	1	3
257	-70.686	0.123457	2	2	1
258	17.4397	0.123457	2	1	2
259	-7618.44	0.123457	1	2	2
260	-220.774	0.1	5	0	0
261	0.151212	0.1	0	5	0
262	4.84135	0.1	0	0	5
263	4.35376	0.1	4	1	0
264	8.37476	0.1	4	0	1
265	13.9251	0.1	0	4	1
266	-2069.3	0.1	1	4	0
267	-0.360804	0.1	0	1	4
268	-191.631	0.1	1	0	4
269	-2238.58	0.1	3	2	0
270	-375.038	0.1	3	0	2
271	-0.199266	0.1	0	3	2
272	4.31648	0.1	2	3	0
273	12.6057	0.1	2	0	3
274	18.0834	0.1	0	2	3
275	0.0825907	0.1	3	1	1
276	0.138899	0.1	1	3	1
277	0.119371	0.1	1	1	3
278	25.5635	0.1	2	2	1
279	3.71828	0.1	2	1	2
280	-1999.68	0.1	1	2	2
281	-2.34753	0.333333	6	0	0
282	3.96135	0.333333	0	6	0
283	-5.0372	0.333333	0	0	6
284	-0.00827504	0.333333	5	1	0
285	-0.0608971	0.333333	5	0	1
286	-0.0170464	0.333333	0	5	1
287	-0.00927356	0.333333	1	5	0
288	-0.0192638	0.333333	0	1	5
289	0.0115126	0.333333	1	0	5
290	-1.47724	0.333333	4	2	0
291	-19.9174	0.333333	4	0	2
292	-5.64391	0.333333	0	4	2
293	4.85312	0.333333	2	4	0
294	-21.8492	0.333333	2	0	4
295	-13.7934	0.333333	0	2	4
296	-0.0113733	0.333333	4	1	1
297	-0.0808314	0.333333	1	4	1
298	-0.0099331	0.333333	1	1	4
299	-0.151842	0.333333	3	2	1
300	-0.0182855	0.333333	3	1	2
301	-0.0192789	0.333333	1	3	2
302	-0.0282333	0.333333	2	3	1
303	-0.0307739	0.333333	2	1	3
304	-0.0762195	0.333333	1	2	3
305	-0.0176017	0.333333	3	3	0
306	-0.0573828	0.333333	3	0	3
307	-0.0363631	0.333333	0	3	3
308	-26.3886	0.333333	2	2	2
309	14.0859	0.244898	6	0	0
310	-55.7514	0.244898	0	6	0
311	25.4588	0.244898	0	0	6
312	0.0848042	0.244898	5	1	0
313	0.655886	0.244898	5	0	1
314	0.179899	0.244898	0	5	1
315	0.0936321	0.244898	1	5	0
316	0.189815	0.244898	0	1	5
317	0.0893293	0.244898	1	0	5
318	-21.1573	0.244898	4	2	0
319	156.555	0.244898	4	0	2
320	-8.06836	0.244898	0	4	2
321	-91.0201	0.244898	2	4	0
322	167	0.244898	2	0	4
323	72.136	0.244898	0	2	4
324	0.0960919	0.244898	4	1	1
325	1.03286	0.244898	1	4	1
326	0.10438	0.244898	1	1	4
327	1.70038	0.244898	3	2	1
328	0.189334	0.244898	3	1	2
329	0.198148	0.244898	1	3	2
330	0.275652	0.244898	2	3	1
331	0.286082	0.244898	2	1	3
332	1.13139	0.244898	1	2	3
333	0.178532	0.244898	3	3	0
334	0.757068	0.244898	3	0	3
335	0.3698	0.244898	0	3	3
336	155.048	0.244898	2	2	2
337	116.254	0.1875	6	0	0
338	-402.486	0.1875	0	6	0
339	156.268	0.1875	0	0	6
340	0.601969	0.1875	5	1	0
341	4.55158	0.1875	5	0	1
342	1.22923	0.1875	0	5	1
343	0.658974	0.1875	1	5	0
344	1.29046	0.1875	0	1	5
345	1.27368	0.1875	1	0	5
346	-129.149	0.1875	4	2	0
347	1035.67	0.1875	4	0	2
348	-162.936	0.1875	0	4	2
349	-647.876	0.1875	2	4	0
350	1076.23	0.1875	2	0	4
351	396.385	0.1875	0	2	4
352	0.685617	0.1875	4	1	1
353	7.0742	0.1875	1	4	1
354	0.731506	0.1875	1	1	4
355	11.6208	0.1875	3	2	1
356	1.33334	0.1875	3	1	2
357	1.39036	0.1875	1	3	2
358	1.91514	0.1875	2	3	1
359	1.97598	0.1875	2	1	3
360	8.34212	0.1875	1	2	3
361	1.26086	0.1875	3	3	0
362	5.81697	0.1875	3	0	3
363	2.51962	0.1875	0	3	3
364	913.454	0.1875	2	2	2
365	193.531	0.148148	6	0	0
366	-106.985	0.148148	0	6	0
367	-17.6398	0.148148	0	0	6
368	0.379557	0.148148	5	1	0
369	2.89218	0.148148	5	0	1
370	-0.635714	0.148148	0	5	1
371	0.544914	0.148148	1	5	0
372	0.66323	0.148148	0	1	5
373	0.427193	0.148148	1	0	5
374	403.852	0.148148	4	2	0
375	335.646	0.148148	4	0	2
376	517.411	0.148148	0	4	2
377	103.333	0.148148	2	4	0
378	124.289	0.148148	2	0	4
379	606.569	0.148148	0	2	4
380	1.8752	0.148148	4	1	1
381	-9.84598	0.148148	1	4	1
382	0.319561	0.148148	1	1	4
383	-6.9532	0.148148	3	2	1
384	0.69918	0.148148	3	1	2
385	0.864523	0.148148	1	3	2
386	1.23936	0.148148	2	3	1
387	2.53847	0.148148	2	1	3
388	-9.41673	0.148148	1	2	3
389	0.924508	0.148148	3	3	0
390	3.32255	0.148148	3	0	3
391	0.0275469	0.148148	0	3	3
392	976.877	0.148148	2	2	2
393	133.311	0.12	6	0	0
394	-92.1775	0.12	0	6	0
395	8.93903	0.12	0	0	6
396	0.181295	0.12	5	1	0
397	1.34787	0.12	5	0	1
398	-0.147986	0.12	0	5	1
399	0.239778	0.12	1	5	0
400	0.279147	0.12	0	1	5
401	0.425983	0.12	1	0	5
402	217.552	0.12	4	2	0
403	308.521	0.12	4	0	2
404	100.07	0.12	0	4	2
405	-7.93689	0.12	2	4	0
406	184.178	0.12	2	0	4
407	201.216	0.12	0	2	4
408	0.625933	0.12	4	1	1
409	-2.57556	0.12	1	4	1
410	0.172896	0.12	1	1	4
411	-1.2277	0.12	3	2	1
412	0.35418	0.12	3	1	2
413	0.412666	0.12	1	3	2
414	0.477971	0.12	2	3	1
415	0.905075	0.12	2	1	3
416	-2.14995	0.12	1	2	3
417	0.421067	0.12	3	3	0
418	1.7733	0.12	3	0	3
419	0.131156	0.12	0	3	3
420	451.691	0.12	2	2	2
421	0.371624	0.388889	7	0	0
422	-0.00444859	0.388889	0	7	0
423	0.0124151	0.388889	0	0	7
424	0.0243012	0.388889	6	1	0
425	0.0258238	0.388889	6	0	1
426	-0.00613524	0.388889	0	6	1
427	-9.45423	0.388889	1	6	0
428	0.000404873	0.388889	0	1	6
429	-5.02459	0.388889	1	0	6
430	-5.05891	0.388889	5	2	0
431	-6.372	0.388889	5	0	2
432	-0.00191926	0.388889	0	5	2
433	0.00448055	0.388889	2	5	0
434	-0.00484155	0.388889	2	0	5
435	-0.0720697	0.388889	0	2	5
436	-0.00396452	0.388889	5	1	1
437	-8.32747e-05	0.388889	1	5	1
438	8.99637e-05	0.388889	1	1	5
439	0.0332364	0.388889	4	3	0
440	0.00415784	0.388889	4	0	3
441	-0.0966155	0.388889	0	4	3
442	-14.9002	0.388889	3	4	0
443	-11.3027	0.388889	3	0	4
444	0.00294608	0.388889	0	3	4
445	0.391636	0.388889	4	2	1
446	0.0297206	0.388889	4	1	2
447	0.359186	0.388889	2	4	1
448	-11.3048	0.388889	1	4	2
449	0.00584517	0.388889	2	1	4
450	-6.31396	0.388889	1	2	4
451	-0.00427062	0.388889	3	3	1
452	-0.00398096	0.388889	3	1	3
453	3.78806e-05	0.388889	1	3	3
454	-13.6368	0.388889	3	2	2
455	0.0171687	0.388889	2	3	2
456	0.248945	0.388889	2	2	3
457	-1.19585	0.285714	7	0	0
458	0.0257539	0.285714	0	7	0
459	-0.0737421	0.285714	0	0	7
460	-0.353275	0.285714	6	1	0
461	-0.15916	0.285714	6	0	1
462	0.00431811	0.285714	0	6	1
463	133.776	0.285714	1	6	0
464	-0.0210458	0.285714	0	1	6
465	52.1363	0.285714	1	0	6
466	43.3389	0.285714	5	2	0
467	70.7523	0.285714	5	0	2
468	-0.0792938	0.285714	0	5	2
469	-0.0197248	0.285714	2	5	0
470	0.964893	0.285714	2	0	5
471	1.73128	0.285714	0	2	5
472	0.0908608	0.285714	5	1	1
473	-0.00420082	0.285714	1	5	1
474	-0.00174086	0.285714	1	1	5
475	-0.398762	0.285714	4	3	0
476	0.885163	0.285714	4	0	3
477	1.81587	0.285714	0	4	3
478	178.33	0.285714	3	4	0
479	123.603	0.285714	3	0	4
480	-0.126105	0.285714	0	3	4
481	-7.76936	0.285714	4	2	1
482	-0.261904	0.285714	4	1	2
483	-7.60443	0.285714	2	4	1
484	-23.5245	0.285714	1	4	2
485	0.0702411	0.285714	2	1	4
486	-105.764	0.285714	1	2	4
487	0.0869827	0.285714	3	3	1
488	0.0892817	0.285714	3	1	3
489	-0.00597113	0.285714	1	3	3
490	-41.2263	0.285714	3	2	2
491	-0.059581	0.285714	2	3	2
492	-4.74854	0.285714	2	2	3
493	0.465293	0.21875	7	0	0
494	0.0411453	0.21875	0	7	0
495	-0.0834687	0.21875	0	0	7
496	-1.51996	0.21875	6	1	0
497	-0.114059	0.21875	6	0	1
498	-0.430052	0.21875	0	6	1
499	572.256	0.21875	1	6	0
500	-0.0743903	0.21875	0	1	6
501	188.769	0.21875	1	0	6
502	72.4769	0.21875	5	2	0
503	219.291	0.21875	5	0	2
504	-0.512101	0.21875	0	5	2
505	0.225866	0.21875	2	5	0
506	6.84716	0.21875	2	0	5
507	9.35665	0.21875	0	2	5
508	0.524669	0.21875	5	1	1
509	-0.0245327	0.21875	1	5	1
510	0.0181171	0.21875	1	1	5
511	-1.33523	0.21875	4	3	0
512	6.81307	0.21875	4	0	3
513	9.00655	0.21875	0	4	3
514	644.256	0.21875	3	4	0
515	407.834	0.21875	3	0	4
516	-0.627631	0.21875	0	3	4
517	-41.3662	0.21875	4	2	1
518	-0.437812	0.21875	4	1	2
519	-41.6837	0.21875	2	4	1
520	-747.376	0.21875	1	4	2
521	1.00783	0.21875	2	1	4
522	-1130.56	0.21875	1	2	4
523	0.499907	0.21875	3	3	1
524	0.542669	0.21875	3	1	3
525	-0.00640054	0.21875	1	3	3
526	-1028.62	0.21875	3	2	2
527	0.713922	0.21875	2	3	2
528	-24.8919	0.21875	2	2	3
529	-23.5109	0.17284	7	0	0
530	-0.0105833	0.17284	0	7	0
531	0.268411	0.17284	0	0	7
532	-1.74439	0.17284	6	1	0
533	0.701548	0.17284	6	0	1
534	-1.18449	0.17284	0	6	1
535	638.831	0.17284	1	6	0
536	0.0203179	0.17284	0	1	6
537	120.287	0.17284	1	0	6
538	-191.934	0.17284	5	2	0
539	23.6551	0.17284	5	0	2
540	-0.710295	0.17284	0	5	2
541	0.898297	0.17284	2	5	0
542	12.2585	0.17284	2	0	5
543	14.1985	0.17284	0	2	5
544	0.835599	0.17284	5	1	1
545	-0.0316953	0.17284	1	5	1
546	0.0684125	0.17284	1	1	5
547	-0.835515	0.17284	4	3	0
548	12.6928	0.17284	4	0	3
549	12.7467	0.17284	0	4	3
550	470.411	0.17284	3	4	0
551	167.381	0.17284	3	0	4
552	-0.679395	0.17284	0	3	4
553	-61.7203	0.17284	4	2	1
554	0.748046	0.17284	4	1	2
555	-63.6057	0.17284	2	4	1
556	-1992.89	0.17284	1	4	2
557	2.51272	0.17284	2	1	4
558	-2511.52	0.17284	1	2	4
559	0.80399	0.17284	3	3	1
560	0.904055	0.17284	3	1	3
561	0.036712	0.17284	1	3	3
562	-2753.01	0.17284	3	2	2
563	2.70149	0.17284	2	3	2
564	-36.4984	0.17284	2	2	3
565	45.9077	0.14	7	0	0
566	-0.108366	0.14	0	7	0
567	-0.156904	0.14	0	0	7
568	-0.221955	0.14	6	1	0
569	-0.378585	0.14	6	0	1
570	0.842508	0.14	0	6	1
571	76.1754	0.14	1	6	0
572	-0.190613	0.14	0	1	6
573	37.8764	0.14	1	0	6
574	179.774	0.14	5	2	0
575	159.219	0.14	5	0	2
576	-0.427137	0.14	0	5	2
577	-0.491476	0.14	2	5	0
578	-0.775366	0.14	2	0	5
579	0.544179	0.14	0	2	5
580	-0.03242	0.14	5	1	1
581	-0.0193136	0.14	1	5	1
582	-0.0316402	0.14	1	1	5
583	-0.605065	0.14	4	3	0
584	-0.99722	0.14	4	0	3
585	1.54343	0.14	0	4	3
586	210.042	0.14	3	4	0
587	151.198	0.14	3	0	4
588	-0.509384	0.14	0	3	4
589	0.370615	0.14	4	2	1
590	-0.69811	0.14	4	1	2
591	1.59161	0.14	2	4	1
592	275.379	0.14	1	4	2
593	-0.666762	0.14	2	1	4
594	237.091	0.14	1	2	4
595	-0.0517469	0.14	3	3	1
596	-0.0640669	0.14	3	1	3
597	-0.0509528	0.14	1	3	3
598	446.382	0.14	3	2	2
599	-1.17802	0.14	2	3	2
600	0.831361	0.14	2	2	3

## Sheet: Pyrrole(BZ)
Index	ci	alpha	k	l	m
1	-42487.9	0.03	0	0	0
2	-1128.29	0.08	0	0	0
3	-95452.6	0.13	0	0	0
4	98036	0.18	0	0	0
5	41094.1	0.23	0	0	0
6	-33220.9	0.0739645	1	0	0
7	-105.321	0.0739645	0	1	0
8	-205.837	0.0739645	0	0	1
9	21470.3	0.0520291	1	0	0
10	90.5003	0.0520291	0	1	0
11	-1141.81	0.0520291	0	0	1
12	6316.32	0.0385802	1	0	0
13	15.9637	0.0385802	0	1	0
14	1511.47	0.0385802	0	0	1
15	14803.9	0.0297442	1	0	0
16	8.68408	0.0297442	0	1	0
17	107.606	0.0297442	0	0	1
18	-9418.64	0.0236295	1	0	0
19	-10.1253	0.0236295	0	1	0
20	-285.162	0.0236295	0	0	1
21	74015.7	0.147929	2	0	0
22	82275.2	0.147929	0	2	0
23	27228.6	0.147929	0	0	2
24	-6.15034	0.147929	1	1	0
25	-18340.5	0.147929	1	0	1
26	-50.9368	0.147929	0	1	1
27	-39552.7	0.104058	2	0	0
28	-46896.9	0.104058	0	2	0
29	-1541.79	0.104058	0	0	2
30	-78.6241	0.104058	1	1	0
31	29384.7	0.104058	1	0	1
32	42.5253	0.104058	0	1	1
33	-21116.4	0.0771605	2	0	0
34	-21104.7	0.0771605	0	2	0
35	-13122.1	0.0771605	0	0	2
36	74.7595	0.0771605	1	1	0
37	-13432.6	0.0771605	1	0	1
38	16.7305	0.0771605	0	1	1
39	-3583.67	0.0594884	2	0	0
40	-4758.97	0.0594884	0	2	0
41	-2547.47	0.0594884	0	0	2
42	14.0077	0.0594884	1	1	0
43	2831.19	0.0594884	1	0	1
44	-10.3986	0.0594884	0	1	1
45	3488.1	0.047259	2	0	0
46	3735.42	0.047259	0	2	0
47	3235.77	0.047259	0	0	2
48	-3.9916	0.047259	1	1	0
49	-442.977	0.047259	1	0	1
50	2.08311	0.047259	0	1	1
51	25469.4	0.221893	3	0	0
52	47.7272	0.221893	0	3	0
53	-125.532	0.221893	0	0	3
54	-89.8261	0.221893	2	1	0
55	-2741.12	0.221893	2	0	1
56	-4021.14	0.221893	0	2	1
57	24042.6	0.221893	1	2	0
58	171.607	0.221893	0	1	2
59	55404.1	0.221893	1	0	2
60	-56.5889	0.221893	1	1	1
61	-14649.8	0.156087	3	0	0
62	-8.17125	0.156087	0	3	0
63	76.0402	0.156087	0	0	3
64	164.685	0.156087	2	1	0
65	5404.86	0.156087	2	0	1
66	5241.29	0.156087	0	2	1
67	15516.2	0.156087	1	2	0
68	-81.4629	0.156087	0	1	2
69	33467.2	0.156087	1	0	2
70	-31.1812	0.156087	1	1	1
71	-8087.81	0.115741	3	0	0
72	-28.4337	0.115741	0	3	0
73	20.2413	0.115741	0	0	3
74	-51.3011	0.115741	2	1	0
75	-2783.32	0.115741	2	0	1
76	-1479.41	0.115741	0	2	1
77	-22735.7	0.115741	1	2	0
78	-92.021	0.115741	0	1	2
79	-85696.9	0.115741	1	0	2
80	74.7197	0.115741	1	1	1
81	-1552.03	0.0892326	3	0	0
82	-9.35902	0.0892326	0	3	0
83	127.068	0.0892326	0	0	3
84	-23.4127	0.0892326	2	1	0
85	224.022	0.0892326	2	0	1
86	383.612	0.0892326	0	2	1
87	-17401.8	0.0892326	1	2	0
88	4.97699	0.0892326	0	1	2
89	-2109.16	0.0892326	1	0	2
90	14.4667	0.0892326	1	1	1
91	-1985.39	0.0708885	3	0	0
92	-3.81038	0.0708885	0	3	0
93	-99.1405	0.0708885	0	0	3
94	-2.2272	0.0708885	2	1	0
95	-107.316	0.0708885	2	0	1
96	-126.707	0.0708885	0	2	1
97	-257.761	0.0708885	1	2	0
98	-5.12892	0.0708885	0	1	2
99	-1876.6	0.0708885	1	0	2
100	-1.40917	0.0708885	1	1	1
101	1052.64	0.295858	4	0	0
102	1544.17	0.295858	0	4	0
103	-1369.81	0.295858	0	0	4
104	-5.36238	0.295858	3	1	0
105	1626.71	0.295858	3	0	1
106	3.27067	0.295858	0	3	1
107	-5.15031	0.295858	1	3	0
108	2.26387	0.295858	0	1	3
109	-915.958	0.295858	1	0	3
110	-5482.99	0.295858	2	2	0
111	960.844	0.295858	2	0	2
112	-1290.33	0.295858	0	2	2
113	-9.20143	0.295858	2	1	1
114	-1039.42	0.295858	1	2	1
115	18.9575	0.295858	1	1	2
116	5825.23	0.208117	4	0	0
117	7723.23	0.208117	0	4	0
118	-405.056	0.208117	0	0	4
119	-16.069	0.208117	3	1	0
120	13305.9	0.208117	3	0	1
121	19.6679	0.208117	0	3	1
122	-13.9842	0.208117	1	3	0
123	8.04407	0.208117	0	1	3
124	-5460.07	0.208117	1	0	3
125	-48670.9	0.208117	2	2	0
126	-5203.5	0.208117	2	0	2
127	-26311.6	0.208117	0	2	2
128	-80.0979	0.208117	2	1	1
129	-7538.22	0.208117	1	2	1
130	171.579	0.208117	1	1	2
131	-4295.2	0.154321	4	0	0
132	-5678.62	0.154321	0	4	0
133	952.995	0.154321	0	0	4
134	4.75116	0.154321	3	1	0
135	-14539.2	0.154321	3	0	1
136	-18.2142	0.154321	0	3	1
137	2.57966	0.154321	1	3	0
138	-6.23748	0.154321	0	1	3
139	5432.4	0.154321	1	0	3
140	55992.5	0.154321	2	2	0
141	5961.97	0.154321	2	0	2
142	28776.7	0.154321	0	2	2
143	87.2638	0.154321	2	1	1
144	7532.18	0.154321	1	2	1
145	-194.178	0.154321	1	1	2
146	-377.265	0.118977	4	0	0
147	-1169.13	0.118977	0	4	0
148	1425.59	0.118977	0	0	4
149	19.5512	0.118977	3	1	0
150	-1189.97	0.118977	3	0	1
151	-7.64807	0.118977	0	3	1
152	19.4226	0.118977	1	3	0
153	-6.97954	0.118977	0	1	3
154	187.687	0.118977	1	0	3
155	2915.48	0.118977	2	2	0
156	1074.93	0.118977	2	0	2
157	1879.22	0.118977	0	2	2
158	-0.692605	0.118977	2	1	1
159	291.417	0.118977	1	2	1
160	6.12628	0.118977	1	1	2
161	1144.15	0.094518	4	0	0
162	1331.24	0.094518	0	4	0
163	442.93	0.094518	0	0	4
164	-5.5514	0.094518	3	1	0
165	252.59	0.094518	3	0	1
166	0.581656	0.094518	0	3	1
167	-5.54824	0.094518	1	3	0
168	0.566664	0.094518	0	1	3
169	211.536	0.094518	1	0	3
170	2345.17	0.094518	2	2	0
171	1605.06	0.094518	2	0	2
172	1746.74	0.094518	0	2	2
173	0.384782	0.094518	2	1	1
174	209.731	0.094518	1	2	1
175	-5.16067	0.094518	1	1	2
176	-2413.84	0.369822	5	0	0
177	-3.96347	0.369822	0	5	0
178	-64.119	0.369822	0	0	5
179	3.84246	0.369822	4	1	0
180	-80.7867	0.369822	4	0	1
181	-179.49	0.369822	0	4	1
182	5496.77	0.369822	1	4	0
183	-10.2781	0.369822	0	1	4
184	-6369.35	0.369822	1	0	4
185	1756.78	0.369822	3	2	0
186	10960.2	0.369822	3	0	2
187	3.42882	0.369822	0	3	2
188	-3.07776	0.369822	2	3	0
189	-273.113	0.369822	2	0	3
190	-326.644	0.369822	0	2	3
191	-0.364787	0.369822	3	1	1
192	-2.95524	0.369822	1	3	1
193	-4.61864	0.369822	1	1	3
194	128.292	0.369822	2	2	1
195	1.55982	0.369822	2	1	2
196	8263.64	0.369822	1	2	2
197	-1338.77	0.260146	5	0	0
198	-0.483203	0.260146	0	5	0
199	-5.54344	0.260146	0	0	5
200	10.3331	0.260146	4	1	0
201	-258.598	0.260146	4	0	1
202	-389.008	0.260146	0	4	1
203	13226.6	0.260146	1	4	0
204	-14.5208	0.260146	0	1	4
205	-8426.85	0.260146	1	0	4
206	10233.7	0.260146	3	2	0
207	13291.3	0.260146	3	0	2
208	6.12468	0.260146	0	3	2
209	6.29423	0.260146	2	3	0
210	-379.006	0.260146	2	0	3
211	-473.561	0.260146	0	2	3
212	-4.4207	0.260146	3	1	1
213	-7.59702	0.260146	1	3	1
214	-9.60742	0.260146	1	1	3
215	-193.161	0.260146	2	2	1
216	5.51155	0.260146	2	1	2
217	15129.5	0.260146	1	2	2
218	8565.89	0.192901	5	0	0
219	16.854	0.192901	0	5	0
220	38.1594	0.192901	0	0	5
221	-15.9436	0.192901	4	1	0
222	-436.325	0.192901	4	0	1
223	-76.7263	0.192901	0	4	1
224	-11625.1	0.192901	1	4	0
225	22.3267	0.192901	0	1	4
226	13281	0.192901	1	0	4
227	1423.14	0.192901	3	2	0
228	-40380.4	0.192901	3	0	2
229	-17.9084	0.192901	0	3	2
230	10.5054	0.192901	2	3	0
231	-96.589	0.192901	2	0	3
232	165.403	0.192901	0	2	3
233	-8.89373	0.192901	3	1	1
234	-0.282241	0.192901	1	3	1
235	5.2155	0.192901	1	1	3
236	-1738.14	0.192901	2	2	1
237	-19.8296	0.192901	2	1	2
238	-26202.5	0.192901	1	2	2
239	-3109.56	0.148721	5	0	0
240	-9.08629	0.148721	0	5	0
241	9.81825	0.148721	0	0	5
242	-3.39346	0.148721	4	1	0
243	678.112	0.148721	4	0	1
244	422.529	0.148721	0	4	1
245	-5345.95	0.148721	1	4	0
246	16.5866	0.148721	0	1	4
247	7618.72	0.148721	1	0	4
248	-9986.83	0.148721	3	2	0
249	24317.1	0.148721	3	0	2
250	26.1502	0.148721	0	3	2
251	-15.6227	0.148721	2	3	0
252	628.382	0.148721	2	0	3
253	389.713	0.148721	0	2	3
254	8.2948	0.148721	3	1	1
255	5.39463	0.148721	1	3	1
256	3.53537	0.148721	1	1	3
257	1490.22	0.148721	2	2	1
258	21.8789	0.148721	2	1	2
259	10829.8	0.148721	1	2	2
260	448.711	0.118147	5	0	0
261	1.50437	0.118147	0	5	0
262	2.00139	0.118147	0	0	5
263	2.70138	0.118147	4	1	0
264	14.5762	0.118147	4	0	1
265	-6.74159	0.118147	0	4	1
266	1843.79	0.118147	1	4	0
267	0.559731	0.118147	0	1	4
268	1179	0.118147	1	0	4
269	2320.6	0.118147	3	2	0
270	1267.99	0.118147	3	0	2
271	1.72421	0.118147	0	3	2
272	4.26306	0.118147	2	3	0
273	17.5628	0.118147	2	0	3
274	-4.02821	0.118147	0	2	3
275	-2.20712	0.118147	3	1	1
276	-2.15399	0.118147	1	3	1
277	-2.11986	0.118147	1	1	3
278	0.763299	0.118147	2	2	1
279	3.10254	0.118147	2	1	2
280	2868.16	0.118147	1	2	2
281	-4.48982	0.443787	6	0	0
282	-5.22486	0.443787	0	6	0
283	0.810047	0.443787	0	0	6
284	0.00606274	0.443787	5	1	0
285	-1.25218	0.443787	5	0	1
286	-0.00159632	0.443787	0	5	1
287	0.00601133	0.443787	1	5	0
288	-0.00153435	0.443787	0	1	5
289	0.938109	0.443787	1	0	5
290	-7.8906	0.443787	4	2	0
291	-16.9933	0.443787	4	0	2
292	-17.3504	0.443787	0	4	2
293	-8.69762	0.443787	2	4	0
294	-10.8727	0.443787	2	0	4
295	-10.3349	0.443787	0	2	4
296	0.0070247	0.443787	4	1	1
297	0.688866	0.443787	1	4	1
298	-0.0131603	0.443787	1	1	4
299	-0.563386	0.443787	3	2	1
300	-0.00645612	0.443787	3	1	2
301	-0.00671464	0.443787	1	3	2
302	0.00535274	0.443787	2	3	1
303	0.00499241	0.443787	2	1	3
304	1.67457	0.443787	1	2	3
305	0.0120765	0.443787	3	3	0
306	-0.268172	0.443787	3	0	3
307	-0.00364528	0.443787	0	3	3
308	-28.2006	0.443787	2	2	2
309	18.1192	0.312175	6	0	0
310	27.1663	0.312175	0	6	0
311	-32.5751	0.312175	0	0	6
312	-0.0982242	0.312175	5	1	0
313	25.7332	0.312175	5	0	1
314	0.0530292	0.312175	0	5	1
315	-0.0953175	0.312175	1	5	0
316	0.0410825	0.312175	0	1	5
317	-15.9473	0.312175	1	0	5
318	-66.1375	0.312175	4	2	0
319	49.9693	0.312175	4	0	2
320	26.8123	0.312175	0	4	2
321	-56.9799	0.312175	2	4	0
322	-1.30224	0.312175	2	0	4
323	-33.5854	0.312175	0	2	4
324	-0.142945	0.312175	4	1	1
325	-16.6109	0.312175	1	4	1
326	0.291391	0.312175	1	1	4
327	9.12237	0.312175	3	2	1
328	0.192636	0.312175	3	1	2
329	0.195825	0.312175	1	3	2
330	-0.0898397	0.312175	2	3	1
331	-0.101526	0.312175	2	1	3
332	-32.5901	0.312175	1	2	3
333	-0.193546	0.312175	3	3	0
334	9.75628	0.312175	3	0	3
335	0.0945287	0.312175	0	3	3
336	-52.6434	0.312175	2	2	2
337	118.503	0.231481	6	0	0
338	171.187	0.231481	0	6	0
339	-114.598	0.231481	0	0	6
340	-0.559274	0.231481	5	1	0
341	214.676	0.231481	5	0	1
342	0.398928	0.231481	0	5	1
343	-0.528766	0.231481	1	5	0
344	0.242239	0.231481	0	1	5
345	-108.708	0.231481	1	0	5
346	-637.267	0.231481	4	2	0
347	143.758	0.231481	4	0	2
348	-119.42	0.231481	0	4	2
349	-584.668	0.231481	2	4	0
350	-89.2033	0.231481	2	0	4
351	-405.069	0.231481	0	2	4
352	-1.23992	0.231481	4	1	1
353	-132.49	0.231481	1	4	1
354	2.58985	0.231481	1	1	4
355	82.1861	0.231481	3	2	1
356	2.03079	0.231481	3	1	2
357	2.06111	0.231481	1	3	2
358	-0.841034	0.231481	2	3	1
359	-0.997715	0.231481	2	1	3
360	-241.191	0.231481	1	2	3
361	-1.08804	0.231481	3	3	0
362	105.974	0.231481	3	0	3
363	0.641014	0.231481	0	3	3
364	-1021.13	0.231481	2	2	2
365	300.14	0.178465	6	0	0
366	398.955	0.178465	0	6	0
367	-56.2638	0.178465	0	0	6
368	-0.840926	0.178465	5	1	0
369	652.366	0.178465	5	0	1
370	0.969379	0.178465	0	5	1
371	-0.740424	0.178465	1	5	0
372	0.415484	0.178465	0	1	5
373	-274.621	0.178465	1	0	5
374	-2061.55	0.178465	4	2	0
375	119.427	0.178465	4	0	2
376	-805.336	0.178465	0	4	2
377	-1962.7	0.178465	2	4	0
378	-236.98	0.178465	2	0	4
379	-1260.55	0.178465	0	2	4
380	-3.92188	0.178465	4	1	1
381	-371.562	0.178465	1	4	1
382	8.38865	0.178465	1	1	4
383	280.804	0.178465	3	2	1
384	7.54767	0.178465	3	1	2
385	7.64825	0.178465	1	3	2
386	-2.95249	0.178465	2	3	1
387	-3.50644	0.178465	2	1	3
388	-646.183	0.178465	1	2	3
389	-1.58135	0.178465	3	3	0
390	377.745	0.178465	3	0	3
391	1.3849	0.178465	0	3	3
392	-3746.72	0.178465	2	2	2
393	91.8092	0.141777	6	0	0
394	133.038	0.141777	0	6	0
395	-45.2877	0.141777	0	0	6
396	-0.651995	0.141777	5	1	0
397	74.2916	0.141777	5	0	1
398	0.269786	0.141777	0	5	1
399	-0.639341	0.141777	1	5	0
400	0.201902	0.141777	0	1	5
401	-51.1363	0.141777	1	0	5
402	-93.4958	0.141777	4	2	0
403	108.72	0.141777	4	0	2
404	42.6599	0.141777	0	4	2
405	-52.2715	0.141777	2	4	0
406	-28.3807	0.141777	2	0	4
407	-135.672	0.141777	0	2	4
408	-0.377882	0.141777	4	1	1
409	-62.4099	0.141777	1	4	1
410	0.58351	0.141777	1	1	4
411	11.8817	0.141777	3	2	1
412	-0.0684785	0.141777	3	1	2
413	-0.0558354	0.141777	1	3	2
414	-0.1081	0.141777	2	3	1
415	-0.175967	0.141777	2	1	3
416	-113.546	0.141777	1	2	3
417	-1.29134	0.141777	3	3	0
418	23.1551	0.141777	3	0	3
419	0.471685	0.141777	0	3	3
420	-258.767	0.141777	2	2	2
421	12.2778	0.517751	7	0	0
422	0.0330579	0.517751	0	7	0
423	1.20266	0.517751	0	0	7
424	0.00673703	0.517751	6	1	0
425	0.813309	0.517751	6	0	1
426	1.16418	0.517751	0	6	1
427	-11.8011	0.517751	1	6	0
428	0.0524087	0.517751	0	1	6
429	22.4219	0.517751	1	0	6
430	16.1454	0.517751	5	2	0
431	-9.79854	0.517751	5	0	2
432	0.0682658	0.517751	0	5	2
433	0.0810316	0.517751	2	5	0
434	3.5819	0.517751	2	0	5
435	3.76282	0.517751	0	2	5
436	-9.27351e-05	0.517751	5	1	1
437	0.00684082	0.517751	1	5	1
438	0.0111124	0.517751	1	1	5
439	0.0547089	0.517751	4	3	0
440	3.27135	0.517751	4	0	3
441	3.77956	0.517751	0	4	3
442	-7.95444	0.517751	3	4	0
443	0.764101	0.517751	3	0	4
444	0.0870335	0.517751	0	3	4
445	1.66609	0.517751	4	2	1
446	0.0433031	0.517751	4	1	2
447	2.01703	0.517751	2	4	1
448	-28.428	0.517751	1	4	2
449	0.0885482	0.517751	2	1	4
450	6.41136	0.517751	1	2	4
451	0.00695666	0.517751	3	3	1
452	0.0119498	0.517751	3	1	3
453	0.0185464	0.517751	1	3	3
454	-34.3458	0.517751	3	2	2
455	0.11969	0.517751	2	3	2
456	5.92587	0.517751	2	2	3
457	-114.992	0.364204	7	0	0
458	-0.185784	0.364204	0	7	0
459	-2.86592	0.364204	0	0	7
460	0.172655	0.364204	6	1	0
461	-3.18078	0.364204	6	0	1
462	-7.71839	0.364204	0	6	1
463	242.141	0.364204	1	6	0
464	-0.472207	0.364204	0	1	6
465	-298.999	0.364204	1	0	6
466	-49.2706	0.364204	5	2	0
467	397.45	0.364204	5	0	2
468	-0.0179487	0.364204	0	5	2
469	-0.336907	0.364204	2	5	0
470	-15.1331	0.364204	2	0	5
471	-17.432	0.364204	0	2	5
472	-0.00867281	0.364204	5	1	1
473	-0.129187	0.364204	1	5	1
474	-0.20679	0.364204	1	1	5
475	0.0215333	0.364204	4	3	0
476	-15.4976	0.364204	4	0	3
477	-22.3217	0.364204	0	4	3
478	307.882	0.364204	3	4	0
479	213.216	0.364204	3	0	4
480	-0.303956	0.364204	0	3	4
481	4.14873	0.364204	4	2	1
482	0.245835	0.364204	4	1	2
483	-0.388917	0.364204	2	4	1
484	616.437	0.364204	1	4	2
485	-0.398677	0.364204	2	1	4
486	74.9471	0.364204	1	2	4
487	-0.138094	0.364204	3	3	1
488	-0.216042	0.364204	3	1	3
489	-0.336238	0.364204	1	3	3
490	952.282	0.364204	3	2	2
491	0.0899878	0.364204	2	3	2
492	-19.5909	0.364204	2	2	3
493	-264.706	0.270062	7	0	0
494	-0.392351	0.270062	0	7	0
495	-5.44563	0.270062	0	0	7
496	0.612294	0.270062	6	1	0
497	-12.0816	0.270062	6	0	1
498	-24.7218	0.270062	0	6	1
499	818.864	0.270062	1	6	0
500	-1.28342	0.270062	0	1	6
501	-791.108	0.270062	1	0	6
502	122.152	0.270062	5	2	0
503	1121.18	0.270062	5	0	2
504	0.132085	0.270062	0	5	2
505	-0.541254	0.270062	2	5	0
506	-37.7841	0.270062	2	0	5
507	-45.3586	0.270062	0	2	5
508	-0.119727	0.270062	5	1	1
509	-0.444801	0.270062	1	5	1
510	-0.652636	0.270062	1	1	5
511	0.46339	0.270062	4	3	0
512	-44.4064	0.270062	4	0	3
513	-64.623	0.270062	0	4	3
514	1205.71	0.270062	3	4	0
515	594.814	0.270062	3	0	4
516	-0.759134	0.270062	0	3	4
517	-0.813686	0.270062	4	2	1
518	0.940934	0.270062	4	1	2
519	-13.4539	0.270062	2	4	1
520	1966.12	0.270062	1	4	2
521	-0.954938	0.270062	2	1	4
522	356.192	0.270062	1	2	4
523	-0.564371	0.270062	3	3	1
524	-0.772231	0.270062	3	1	3
525	-1.09743	0.270062	1	3	3
526	2919.87	0.270062	3	2	2
527	0.704098	0.270062	2	3	2
528	-60.9575	0.270062	2	2	3
529	-111.759	0.208209	7	0	0
530	-0.0573193	0.208209	0	7	0
531	-2.16927	0.208209	0	0	7
532	0.68942	0.208209	6	1	0
533	-20.3193	0.208209	6	0	1
534	-27.887	0.208209	0	6	1
535	883.645	0.208209	1	6	0
536	-1.17136	0.208209	0	1	6
537	-668.94	0.208209	1	0	6
538	550.113	0.208209	5	2	0
539	699.18	0.208209	5	0	2
540	0.153178	0.208209	0	5	2
541	0.333257	0.208209	2	5	0
542	-33.9831	0.208209	2	0	5
543	-38.4343	0.208209	0	2	5
544	-0.313772	0.208209	5	1	1
545	-0.526956	0.208209	1	5	1
546	-0.662643	0.208209	1	1	5
547	1.08	0.208209	4	3	0
548	-52.1354	0.208209	4	0	3
549	-64.1545	0.208209	0	4	3
550	1545.52	0.208209	3	4	0
551	142.003	0.208209	3	0	4
552	-0.960827	0.208209	0	3	4
553	-37.1696	0.208209	4	2	1
554	0.862903	0.208209	4	1	2
555	-44.7374	0.208209	2	4	1
556	1824.55	0.208209	1	4	2
557	-0.997831	0.208209	2	1	4
558	271.985	0.208209	1	2	4
559	-0.840792	0.208209	3	3	1
560	-0.976417	0.208209	3	1	3
561	-1.18958	0.208209	1	3	3
562	2413.83	0.208209	3	2	2
563	0.774586	0.208209	2	3	2
564	-84.9342	0.208209	2	2	3
565	117.504	0.165406	7	0	0
566	0.338781	0.165406	0	7	0
567	-0.827599	0.165406	0	0	7
568	0.0777186	0.165406	6	1	0
569	-20.9465	0.165406	6	0	1
570	-13.6001	0.165406	0	6	1
571	159.715	0.165406	1	6	0
572	-0.383049	0.165406	0	1	6
573	-140.374	0.165406	1	0	6
574	450.75	0.165406	5	2	0
575	-630.987	0.165406	5	0	2
576	-0.388402	0.165406	0	5	2
577	0.870364	0.165406	2	5	0
578	-20.3969	0.165406	2	0	5
579	-13.678	0.165406	0	2	5
580	-0.364068	0.165406	5	1	1
581	-0.257942	0.165406	1	5	1
582	-0.189925	0.165406	1	1	5
583	0.609302	0.165406	4	3	0
584	-40.5157	0.165406	4	0	3
585	-26.4502	0.165406	0	4	3
586	492.961	0.165406	3	4	0
587	-888.867	0.165406	3	0	4
588	-1.11024	0.165406	0	3	4
589	-69.7659	0.165406	4	2	1
590	-0.5456	0.165406	4	1	2
591	-62.4194	0.165406	2	4	1
592	-134.59	0.165406	1	4	2
593	-1.00637	0.165406	2	1	4
594	-434.684	0.165406	1	2	4
595	-0.621998	0.165406	3	3	1
596	-0.553996	0.165406	3	1	3
597	-0.447871	0.165406	1	3	3
598	-709.569	0.165406	3	2	2
599	-0.818922	0.165406	2	3	2
600	-81.2386	0.165406	2	2	3

## Sheet: Pyrazole(CH4)
Index	ci	alpha	k	l	m
1	69033.2	0.03	0	0	0
2	31123.7	0.08	0	0	0
3	-243578	0.13	0	0	0
4	-70483.2	0.18	0	0	0
5	213929	0.23	0	0	0
6	26767.6	0.0555556	1	0	0
7	-13075.6	0.0555556	0	1	0
8	-966.674	0.0555556	0	0	1
9	-14863.5	0.0408163	1	0	0
10	6792.92	0.0408163	0	1	0
11	323.706	0.0408163	0	0	1
12	-15461	0.03125	1	0	0
13	3477.3	0.03125	0	1	0
14	736.436	0.03125	0	0	1
15	-3159.91	0.0246914	1	0	0
16	10297.2	0.0246914	0	1	0
17	146.686	0.0246914	0	0	1
18	6728.83	0.02	1	0	0
19	-7476.96	0.02	0	1	0
20	-241.122	0.02	0	0	1
21	28882.2	0.111111	2	0	0
22	7600.52	0.111111	0	2	0
23	22710.5	0.111111	0	0	2
24	4509.05	0.111111	1	1	0
25	21718.6	0.111111	1	0	1
26	-5494.72	0.111111	0	1	1
27	-51844.5	0.0816327	2	0	0
28	-25179.4	0.0816327	0	2	0
29	-2501.78	0.0816327	0	0	2
30	214.053	0.0816327	1	1	0
31	-22582.8	0.0816327	1	0	1
32	4356.35	0.0816327	0	1	1
33	37125.6	0.0625	2	0	0
34	44590.9	0.0625	0	2	0
35	-17608.3	0.0625	0	0	2
36	-4159.31	0.0625	1	1	0
37	804.063	0.0625	1	0	1
38	1544.85	0.0625	0	1	1
39	-2633.38	0.0493827	2	0	0
40	-20456.5	0.0493827	0	2	0
41	11276.6	0.0493827	0	0	2
42	-1015.39	0.0493827	1	1	0
43	102.999	0.0493827	1	0	1
44	-474.694	0.0493827	0	1	1
45	-2143.44	0.04	2	0	0
46	2834.8	0.04	0	2	0
47	-4494.5	0.04	0	0	2
48	450.682	0.04	1	1	0
49	-42.7139	0.04	1	0	1
50	67.9574	0.04	0	1	1
51	-8328.49	0.166667	3	0	0
52	6752.1	0.166667	0	3	0
53	-49.3128	0.166667	0	0	3
54	-14192.5	0.166667	2	1	0
55	2885.73	0.166667	2	0	1
56	325.405	0.166667	0	2	1
57	418.69	0.166667	1	2	0
58	4955.83	0.166667	0	1	2
59	-20394	0.166667	1	0	2
60	-1043.81	0.166667	1	1	1
61	3091.91	0.122449	3	0	0
62	-3514.14	0.122449	0	3	0
63	58.1697	0.122449	0	0	3
64	47891.7	0.122449	2	1	0
65	-3227.08	0.122449	2	0	1
66	-323.433	0.122449	0	2	1
67	-53494.7	0.122449	1	2	0
68	-15181.8	0.122449	0	1	2
69	33008.3	0.122449	1	0	2
70	484.044	0.122449	1	1	1
71	2917.88	0.09375	3	0	0
72	-1340.27	0.09375	0	3	0
73	-70.3134	0.09375	0	0	3
74	-28888.2	0.09375	2	1	0
75	286.495	0.09375	2	0	1
76	4.0717	0.09375	0	2	1
77	41031.3	0.09375	1	2	0
78	12178.8	0.09375	0	1	2
79	-13367.4	0.09375	1	0	2
80	487.136	0.09375	1	1	1
81	2076.34	0.0740741	3	0	0
82	-1970.96	0.0740741	0	3	0
83	135.284	0.0740741	0	0	3
84	-5467.12	0.0740741	2	1	0
85	135.121	0.0740741	2	0	1
86	49.6981	0.0740741	0	2	1
87	13558.2	0.0740741	1	2	0
88	-2024.75	0.0740741	0	1	2
89	324.263	0.0740741	1	0	2
90	89.4747	0.0740741	1	1	1
91	684.09	0.06	3	0	0
92	-180.283	0.06	0	3	0
93	-91.394	0.06	0	0	3
94	406.315	0.06	2	1	0
95	-97.9059	0.06	2	0	1
96	-73.2005	0.06	0	2	1
97	-1079.01	0.06	1	2	0
98	-181.855	0.06	0	1	2
99	867.139	0.06	1	0	2
100	-16.9177	0.06	1	1	1
101	-71.769	0.222222	4	0	0
102	-7796.61	0.222222	0	4	0
103	-360.582	0.222222	0	0	4
104	-126.521	0.222222	3	1	0
105	-152.949	0.222222	3	0	1
106	504.159	0.222222	0	3	1
107	-487.86	0.222222	1	3	0
108	368.226	0.222222	0	1	3
109	-483.152	0.222222	1	0	3
110	-5859.23	0.222222	2	2	0
111	18545.6	0.222222	2	0	2
112	14428.7	0.222222	0	2	2
113	701.477	0.222222	2	1	1
114	-1563.48	0.222222	1	2	1
115	281.073	0.222222	1	1	2
116	-7379.6	0.163265	4	0	0
117	2203.9	0.163265	0	4	0
118	285.843	0.163265	0	0	4
119	-323.593	0.163265	3	1	0
120	-4646.38	0.163265	3	0	1
121	1070.79	0.163265	0	3	1
122	993.168	0.163265	1	3	0
123	-771.032	0.163265	0	1	3
124	4001.62	0.163265	1	0	3
125	-4625.49	0.163265	2	2	0
126	-49418.5	0.163265	2	0	2
127	-40593.7	0.163265	0	2	2
128	-2982.98	0.163265	2	1	1
129	9660.35	0.163265	1	2	1
130	-475.159	0.163265	1	1	2
131	3272.68	0.125	4	0	0
132	3143.89	0.125	0	4	0
133	-2027.23	0.125	0	0	4
134	633.768	0.125	3	1	0
135	3985.35	0.125	3	0	1
136	-1228.19	0.125	0	3	1
137	-317.661	0.125	1	3	0
138	508.824	0.125	0	1	3
139	-3408.68	0.125	1	0	3
140	4359.25	0.125	2	2	0
141	23616.7	0.125	2	0	2
142	21334.7	0.125	0	2	2
143	2202.16	0.125	2	1	1
144	-7562.33	0.125	1	2	1
145	424.138	0.125	1	1	2
146	4123.25	0.0987654	4	0	0
147	1038.92	0.0987654	0	4	0
148	1258.83	0.0987654	0	0	4
149	-207.499	0.0987654	3	1	0
150	1448.09	0.0987654	3	0	1
151	-513.336	0.0987654	0	3	1
152	-206.853	0.0987654	1	3	0
153	-257.116	0.0987654	0	1	3
154	468.441	0.0987654	1	0	3
155	4620.39	0.0987654	2	2	0
156	6347.79	0.0987654	2	0	2
157	2508.94	0.0987654	0	2	2
158	-61.5212	0.0987654	2	1	1
159	21.5583	0.0987654	1	2	1
160	-257.228	0.0987654	1	1	2
161	-1440.08	0.08	4	0	0
162	-491.807	0.08	0	4	0
163	-134.811	0.08	0	0	4
164	251.02	0.08	3	1	0
165	-10.9589	0.08	3	0	1
166	-12.225	0.08	0	3	1
167	246.577	0.08	1	3	0
168	-27.7396	0.08	0	1	3
169	44.9776	0.08	1	0	3
170	-1891.99	0.08	2	2	0
171	-1563.15	0.08	2	0	2
172	-556.062	0.08	0	2	2
173	-37.9448	0.08	2	1	1
174	67.0018	0.08	1	2	1
175	254.467	0.08	1	1	2
176	68.4416	0.277778	5	0	0
177	166.304	0.277778	0	5	0
178	-25.9178	0.277778	0	0	5
179	-2542.63	0.277778	4	1	0
180	-42.0513	0.277778	4	0	1
181	-91.347	0.277778	0	4	1
182	3990.66	0.277778	1	4	0
183	-1180.84	0.277778	0	1	4
184	-94.3874	0.277778	1	0	4
185	24.1305	0.277778	3	2	0
186	4371.22	0.277778	3	0	2
187	1597.23	0.277778	0	3	2
188	-471.639	0.277778	2	3	0
189	-43.3651	0.277778	2	0	3
190	-132.635	0.277778	0	2	3
191	32.8555	0.277778	3	1	1
192	-77.0468	0.277778	1	3	1
193	16.2145	0.277778	1	1	3
194	381.125	0.277778	2	2	1
195	5014.09	0.277778	2	1	2
196	-1386.52	0.277778	1	2	2
197	-444.852	0.204082	5	0	0
198	303.056	0.204082	0	5	0
199	-12.4992	0.204082	0	0	5
200	-6216.94	0.204082	4	1	0
201	-158.93	0.204082	4	0	1
202	-78.0775	0.204082	0	4	1
203	6009.64	0.204082	1	4	0
204	-3711.75	0.204082	0	1	4
205	-1409.25	0.204082	1	0	4
206	-8624.02	0.204082	3	2	0
207	9015.59	0.204082	3	0	2
208	2024.58	0.204082	0	3	2
209	593.046	0.204082	2	3	0
210	-55.1726	0.204082	2	0	3
211	-54.71	0.204082	0	2	3
212	-8.84135	0.204082	3	1	1
213	-374.952	0.204082	1	3	1
214	-84.7954	0.204082	1	1	3
215	1506.32	0.204082	2	2	1
216	19983.2	0.204082	2	1	2
217	-18891.8	0.204082	1	2	2
218	1165.12	0.15625	5	0	0
219	-919.353	0.15625	0	5	0
220	33.0477	0.15625	0	0	5
221	7038.61	0.15625	4	1	0
222	434.988	0.15625	4	0	1
223	119.662	0.15625	0	4	1
224	-10013.5	0.15625	1	4	0
225	4776.95	0.15625	0	1	4
226	2952.48	0.15625	1	0	4
227	10225.1	0.15625	3	2	0
228	-10942	0.15625	3	0	2
229	-3867.98	0.15625	0	3	2
230	-2617.49	0.15625	2	3	0
231	317.91	0.15625	2	0	3
232	117.727	0.15625	0	2	3
233	-29.3808	0.15625	3	1	1
234	466.186	0.15625	1	3	1
235	70.2164	0.15625	1	1	3
236	-1782.67	0.15625	2	2	1
237	-28265.9	0.15625	2	1	2
238	23778.2	0.15625	1	2	2
239	-1222.02	0.123457	5	0	0
240	796.271	0.123457	0	5	0
241	1.6417	0.123457	0	0	5
242	1438.62	0.123457	4	1	0
243	-119.622	0.123457	4	0	1
244	64.0289	0.123457	0	4	1
245	-214.633	0.123457	1	4	0
246	188.684	0.123457	0	1	4
247	-2324.21	0.123457	1	0	4
248	-2334.39	0.123457	3	2	0
249	-3751.16	0.123457	3	0	2
250	658.368	0.123457	0	3	2
251	2579.25	0.123457	2	3	0
252	-108.254	0.123457	2	0	3
253	80.7322	0.123457	0	2	3
254	-47.6638	0.123457	3	1	1
255	-68.3726	0.123457	1	3	1
256	-55.0099	0.123457	1	1	3
257	28.6894	0.123457	2	2	1
258	3144.41	0.123457	2	1	2
259	-4707.12	0.123457	1	2	2
260	-124.12	0.1	5	0	0
261	86.9663	0.1	0	5	0
262	0.87046	0.1	0	0	5
263	708.984	0.1	4	1	0
264	2.7792	0.1	4	0	1
265	0.215284	0.1	0	4	1
266	-1475.18	0.1	1	4	0
267	-104.476	0.1	0	1	4
268	327.888	0.1	1	0	4
269	-1551.74	0.1	3	2	0
270	202.035	0.1	3	0	2
271	-10.0196	0.1	0	3	2
272	776.893	0.1	2	3	0
273	3.1843	0.1	2	0	3
274	0.488057	0.1	0	2	3
275	-10.3022	0.1	3	1	1
276	-9.16827	0.1	1	3	1
277	-9.95416	0.1	1	1	3
278	-1.76669	0.1	2	2	1
279	519.927	0.1	2	1	2
280	-1043.6	0.1	1	2	2
281	-1.33376	0.333333	6	0	0
282	4.3941	0.333333	0	6	0
283	-1.81936	0.333333	0	0	6
284	-0.193858	0.333333	5	1	0
285	0.198897	0.333333	5	0	1
286	-0.40295	0.333333	0	5	1
287	-0.516767	0.333333	1	5	0
288	-0.231095	0.333333	0	1	5
289	0.16276	0.333333	1	0	5
290	0.320748	0.333333	4	2	0
291	-18.8004	0.333333	4	0	2
292	-9.88189	0.333333	0	4	2
293	6.04668	0.333333	2	4	0
294	-18.5795	0.333333	2	0	4
295	-15.3655	0.333333	0	2	4
296	-0.42989	0.333333	4	1	1
297	0.856156	0.333333	1	4	1
298	-0.723626	0.333333	1	1	4
299	1.0505	0.333333	3	2	1
300	-0.893319	0.333333	3	1	2
301	-0.748846	0.333333	1	3	2
302	-0.833858	0.333333	2	3	1
303	-0.66238	0.333333	2	1	3
304	1.02237	0.333333	1	2	3
305	-0.634246	0.333333	3	3	0
306	0.354978	0.333333	3	0	3
307	-0.631719	0.333333	0	3	3
308	-30.2705	0.333333	2	2	2
309	1.14036	0.244898	6	0	0
310	-58.3662	0.244898	0	6	0
311	-1.44472	0.244898	0	0	6
312	-0.424764	0.244898	5	1	0
313	-1.20214	0.244898	5	0	1
314	3.83061	0.244898	0	5	1
315	-1.90146	0.244898	1	5	0
316	2.58717	0.244898	0	1	5
317	-3.10811	0.244898	1	0	5
318	-40.3839	0.244898	4	2	0
319	151.199	0.244898	4	0	2
320	60.4674	0.244898	0	4	2
321	-99.878	0.244898	2	4	0
322	147.783	0.244898	2	0	4
323	116.496	0.244898	0	2	4
324	5.09159	0.244898	4	1	1
325	-11.3375	0.244898	1	4	1
326	3.21189	0.244898	1	1	4
327	-12.534	0.244898	3	2	1
328	2.83685	0.244898	3	1	2
329	0.644296	0.244898	1	3	2
330	8.92335	0.244898	2	3	1
331	7.68253	0.244898	2	1	3
332	-14.4554	0.244898	1	2	3
333	-2.48654	0.244898	3	3	0
334	-4.30273	0.244898	3	0	3
335	6.41512	0.244898	0	3	3
336	227.646	0.244898	2	2	2
337	-6.87315	0.1875	6	0	0
338	-400.52	0.1875	0	6	0
339	-14.1269	0.1875	0	0	6
340	-7.86532	0.1875	5	1	0
341	-11.7525	0.1875	5	0	1
342	27.4137	0.1875	0	5	1
343	-27.763	0.1875	1	5	0
344	19.3405	0.1875	0	1	5
345	-23.7617	0.1875	1	0	5
346	-309.853	0.1875	4	2	0
347	922.057	0.1875	4	0	2
348	320.934	0.1875	0	4	2
349	-703.516	0.1875	2	4	0
350	915.267	0.1875	2	0	4
351	707.853	0.1875	0	2	4
352	35.1859	0.1875	4	1	1
353	-76.0465	0.1875	1	4	1
354	12.4838	0.1875	1	1	4
355	-87.8018	0.1875	3	2	1
356	4.5444	0.1875	3	1	2
357	-14.8529	0.1875	1	3	2
358	62.5992	0.1875	2	3	1
359	54.5229	0.1875	2	1	3
360	-99.7981	0.1875	1	2	3
361	-35.4777	0.1875	3	3	0
362	-35.518	0.1875	3	0	3
363	46.7555	0.1875	0	3	3
364	1347.2	0.1875	2	2	2
365	-189.275	0.148148	6	0	0
366	-132.592	0.148148	0	6	0
367	28.0848	0.148148	0	0	6
368	-12.7996	0.148148	5	1	0
369	-143.821	0.148148	5	0	1
370	46.1248	0.148148	0	5	1
371	18.798	0.148148	1	5	0
372	-14.1161	0.148148	0	1	5
373	110.134	0.148148	1	0	5
374	-434.875	0.148148	4	2	0
375	-1070.84	0.148148	4	0	2
376	-873.539	0.148148	0	4	2
377	-378.184	0.148148	2	4	0
378	-853.634	0.148148	2	0	4
379	-713.043	0.148148	0	2	4
380	-71.5876	0.148148	4	1	1
381	250.381	0.148148	1	4	1
382	-4.60722	0.148148	1	1	4
383	106.561	0.148148	3	2	1
384	-17.3753	0.148148	3	1	2
385	14.0417	0.148148	1	3	2
386	-25.4629	0.148148	2	3	1
387	-85.7023	0.148148	2	1	3
388	360.51	0.148148	1	2	3
389	5.92946	0.148148	3	3	0
390	-33.6854	0.148148	3	0	3
391	32.0082	0.148148	0	3	3
392	-1868.04	0.148148	2	2	2
393	-120.644	0.12	6	0	0
394	-79.3271	0.12	0	6	0
395	-17.0541	0.12	0	0	6
396	-0.682907	0.12	5	1	0
397	-56.0972	0.12	5	0	1
398	21.4726	0.12	0	5	1
399	4.72152	0.12	1	5	0
400	1.16797	0.12	0	1	5
401	25.8674	0.12	1	0	5
402	-286.918	0.12	4	2	0
403	-425.825	0.12	4	0	2
404	-300.373	0.12	0	4	2
405	-245.602	0.12	2	4	0
406	-322.212	0.12	2	0	4
407	-238.071	0.12	0	2	4
408	-16.4443	0.12	4	1	1
409	67.7487	0.12	1	4	1
410	2.5395	0.12	1	1	4
411	11.6513	0.12	3	2	1
412	1.85069	0.12	3	1	2
413	7.28449	0.12	1	3	2
414	5.02827	0.12	2	3	1
415	-15.2766	0.12	2	1	3
416	93.617	0.12	1	2	3
417	4.05079	0.12	3	3	0
418	-30.23	0.12	3	0	3
419	22.6406	0.12	0	3	3
420	-692.512	0.12	2	2	2
421	-0.267205	0.388889	7	0	0
422	-1.50756	0.388889	0	7	0
423	0.0948604	0.388889	0	0	7
424	2.30009	0.388889	6	1	0
425	0.0691551	0.388889	6	0	1
426	0.207384	0.388889	0	6	1
427	-7.14507	0.388889	1	6	0
428	-0.27494	0.388889	0	1	6
429	-0.85331	0.388889	1	0	6
430	-4.45456	0.388889	5	2	0
431	-6.51695	0.388889	5	0	2
432	-6.74012	0.388889	0	5	2
433	-2.25693	0.388889	2	5	0
434	0.259425	0.388889	2	0	5
435	0.459914	0.388889	0	2	5
436	-0.0777096	0.388889	5	1	1
437	0.0288655	0.388889	1	5	1
438	-0.0745483	0.388889	1	1	5
439	1.61327	0.388889	4	3	0
440	0.231486	0.388889	4	0	3
441	0.568233	0.388889	0	4	3
442	-11.2622	0.388889	3	4	0
443	-6.7225	0.388889	3	0	4
444	-5.14357	0.388889	0	3	4
445	-0.0703501	0.388889	4	2	1
446	-2.40749	0.388889	4	1	2
447	0.0672376	0.388889	2	4	1
448	-12.9108	0.388889	1	4	2
449	-4.76031	0.388889	2	1	4
450	-6.17279	0.388889	1	2	4
451	-0.0477136	0.388889	3	3	1
452	-0.146335	0.388889	3	1	3
453	-0.0426123	0.388889	1	3	3
454	-16.0587	0.388889	3	2	2
455	-10.6458	0.388889	2	3	2
456	0.381977	0.388889	2	2	3
457	1.13971	0.285714	7	0	0
458	4.64542	0.285714	0	7	0
459	-0.590568	0.285714	0	0	7
460	-49.7595	0.285714	6	1	0
461	-0.749259	0.285714	6	0	1
462	-2.01224	0.285714	0	6	1
463	84.6714	0.285714	1	6	0
464	-21.1552	0.285714	0	1	6
465	-1.4259	0.285714	1	0	6
466	13.1082	0.285714	5	2	0
467	89.0419	0.285714	5	0	2
468	42.4348	0.285714	0	5	2
469	-5.40808	0.285714	2	5	0
470	-1.54796	0.285714	2	0	5
471	-3.65393	0.285714	0	2	5
472	0.780356	0.285714	5	1	1
473	-1.28134	0.285714	1	5	1
474	0.509468	0.285714	1	1	5
475	-59.8879	0.285714	4	3	0
476	-1.70329	0.285714	4	0	3
477	-5.07051	0.285714	0	4	3
478	96.5435	0.285714	3	4	0
479	86.1039	0.285714	3	0	4
480	16.2136	0.285714	0	3	4
481	5.96705	0.285714	4	2	1
482	39.638	0.285714	4	1	2
483	4.70441	0.285714	2	4	1
484	80.3884	0.285714	1	4	2
485	68.0097	0.285714	2	1	4
486	-6.23102	0.285714	1	2	4
487	-0.500509	0.285714	3	3	1
488	1.28433	0.285714	3	1	3
489	-0.774472	0.285714	1	3	3
490	95.4748	0.285714	3	2	2
491	117.074	0.285714	2	3	2
492	2.70633	0.285714	2	2	3
493	2.25341	0.21875	7	0	0
494	11.4424	0.21875	0	7	0
495	-1.87069	0.21875	0	0	7
496	-239.55	0.21875	6	1	0
497	-4.50606	0.21875	6	0	1
498	-7.06702	0.21875	0	6	1
499	335.337	0.21875	1	6	0
500	-121.561	0.21875	0	1	6
501	-18.098	0.21875	1	0	6
502	-80.9123	0.21875	5	2	0
503	396.537	0.21875	5	0	2
504	133.81	0.21875	0	5	2
505	-19.8602	0.21875	2	5	0
506	-5.34323	0.21875	2	0	5
507	-11.4252	0.21875	0	2	5
508	2.19084	0.21875	5	1	1
509	-9.03621	0.21875	1	5	1
510	0.265791	0.21875	1	1	5
511	-270.812	0.21875	4	3	0
512	-7.98096	0.21875	4	0	3
513	-16.6244	0.21875	0	4	3
514	252.235	0.21875	3	4	0
515	376.359	0.21875	3	0	4
516	1.04499	0.21875	0	3	4
517	36.9586	0.21875	4	2	1
518	303.362	0.21875	4	1	2
519	34.3978	0.21875	2	4	1
520	48.3559	0.21875	1	4	2
521	421.471	0.21875	2	1	4
522	-304.786	0.21875	1	2	4
523	-6.84698	0.21875	3	3	1
524	2.45878	0.21875	3	1	3
525	-8.76954	0.21875	1	3	3
526	24.1468	0.21875	3	2	2
527	634.013	0.21875	2	3	2
528	28.4308	0.21875	2	2	3
529	-17.8384	0.17284	7	0	0
530	18.7851	0.17284	0	7	0
531	-1.1756	0.17284	0	0	7
532	-312.228	0.17284	6	1	0
533	-6.96246	0.17284	6	0	1
534	-5.49573	0.17284	0	6	1
535	339.295	0.17284	1	6	0
536	-174.316	0.17284	0	1	6
537	-60.3278	0.17284	1	0	6
538	-360.038	0.17284	5	2	0
539	450.929	0.17284	5	0	2
540	149.106	0.17284	0	5	2
541	31.141	0.17284	2	5	0
542	-4.14292	0.17284	2	0	5
543	-6.9491	0.17284	0	2	5
544	0.483292	0.17284	5	1	1
545	-16.823	0.17284	1	5	1
546	-2.91933	0.17284	1	1	5
547	-299.883	0.17284	4	3	0
548	-9.92892	0.17284	4	0	3
549	-11.2683	0.17284	0	4	3
550	-2.92602	0.17284	3	4	0
551	408.39	0.17284	3	0	4
552	-44.0737	0.17284	0	3	4
553	62.6129	0.17284	4	2	1
554	606.074	0.17284	4	1	2
555	64.0795	0.17284	2	4	1
556	-438.111	0.17284	1	4	2
557	743.948	0.17284	2	1	4
558	-837.826	0.17284	1	2	4
559	-16.3388	0.17284	3	3	1
560	-2.43649	0.17284	3	1	3
561	-19.7425	0.17284	1	3	3
562	-650.817	0.17284	3	2	2
563	1060.97	0.17284	2	3	2
564	60.8369	0.17284	2	2	3
565	33.5241	0.14	7	0	0
566	-21.0655	0.14	0	7	0
567	-0.246493	0.14	0	0	7
568	-49.6192	0.14	6	1	0
569	4.29491	0.14	6	0	1
570	-2.22398	0.14	0	6	1
571	19.2932	0.14	1	6	0
572	-14.8436	0.14	0	1	6
573	63.9002	0.14	1	0	6
574	99.435	0.14	5	2	0
575	151.374	0.14	5	0	2
576	-38.9554	0.14	0	5	2
577	-95.5306	0.14	2	5	0
578	3.6054	0.14	2	0	5
579	-3.19733	0.14	0	2	5
580	0.912024	0.14	5	1	1
581	1.16373	0.14	1	5	1
582	1.07112	0.14	1	1	5
583	-124.083	0.14	4	3	0
584	8.14665	0.14	4	0	3
585	-5.17493	0.14	0	4	3
586	85.2073	0.14	3	4	0
587	181.757	0.14	3	0	4
588	-32.7217	0.14	0	3	4
589	5.61022	0.14	4	2	1
590	-129.424	0.14	4	1	2
591	-0.908625	0.14	2	4	1
592	148.171	0.14	1	4	2
593	-94.6427	0.14	2	1	4
594	192.791	0.14	1	2	4
595	2.07563	0.14	3	3	1
596	1.98321	0.14	3	1	3
597	2.23487	0.14	1	3	3
598	312.633	0.14	3	2	2
599	-172.159	0.14	2	3	2
600	2.216	0.14	2	2	3

## Sheet: Pyrazole(BZ)
Index	ci	alpha	k	l	m
1	-25004.6	0.03	0	0	0
2	-94843	0.08	0	0	0
3	82177.2	0.13	0	0	0
4	18892.2	0.18	0	0	0
5	18697.8	0.23	0	0	0
6	-12988.6	0.0739645	1	0	0
7	-7098.79	0.0739645	0	1	0
8	1165.19	0.0739645	0	0	1
9	35600.9	0.0520291	1	0	0
10	2883.62	0.0520291	0	1	0
11	-604.455	0.0520291	0	0	1
12	2294.28	0.0385802	1	0	0
13	2596.6	0.0385802	0	1	0
14	-1104.72	0.0385802	0	0	1
15	-47036.7	0.0297442	1	0	0
16	4378.75	0.0297442	0	1	0
17	651.436	0.0297442	0	0	1
18	22240	0.0236295	1	0	0
19	-2771.07	0.0236295	0	1	0
20	-105.982	0.0236295	0	0	1
21	-275548	0.147929	2	0	0
22	113073	0.147929	0	2	0
23	32720	0.147929	0	0	2
24	-27647.9	0.147929	1	1	0
25	2763.89	0.147929	1	0	1
26	-288.335	0.147929	0	1	1
27	243843	0.104058	2	0	0
28	-94101.9	0.104058	0	2	0
29	-34072.9	0.104058	0	0	2
30	32540.2	0.104058	1	1	0
31	-3172.98	0.104058	1	0	1
32	214.397	0.104058	0	1	1
33	52810	0.0771605	2	0	0
34	-14392.6	0.0771605	0	2	0
35	-8305.29	0.0771605	0	0	2
36	-6608.99	0.0771605	1	1	0
37	446.167	0.0771605	1	0	1
38	103.853	0.0771605	0	1	1
39	-15069.7	0.0594884	2	0	0
40	5012.31	0.0594884	0	2	0
41	23086.9	0.0594884	0	0	2
42	2058.83	0.0594884	1	1	0
43	-39.3194	0.0594884	1	0	1
44	-36.7765	0.0594884	0	1	1
45	4099.02	0.047259	2	0	0
46	550.116	0.047259	0	2	0
47	-3258.47	0.047259	0	0	2
48	-343.025	0.047259	1	1	0
49	2.26471	0.047259	1	0	1
50	6.85456	0.047259	0	1	1
51	34307.8	0.221893	3	0	0
52	5690.61	0.221893	0	3	0
53	-1069.98	0.221893	0	0	3
54	6160.96	0.221893	2	1	0
55	350.992	0.221893	2	0	1
56	-923.993	0.221893	0	2	1
57	-7491.45	0.221893	1	2	0
58	-1214.36	0.221893	0	1	2
59	-213103	0.221893	1	0	2
60	52.9014	0.221893	1	1	1
61	-35463.5	0.156087	3	0	0
62	-5124.38	0.156087	0	3	0
63	632.893	0.156087	0	0	3
64	-4695.27	0.156087	2	1	0
65	-1230.35	0.156087	2	0	1
66	-453.492	0.156087	0	2	1
67	-14090	0.156087	1	2	0
68	5200.49	0.156087	0	1	2
69	95960.8	0.156087	1	0	2
70	71.0303	0.156087	1	1	1
71	3596.61	0.115741	3	0	0
72	504.85	0.115741	0	3	0
73	200.604	0.115741	0	0	3
74	-152.865	0.115741	2	1	0
75	540.999	0.115741	2	0	1
76	1029.11	0.115741	0	2	1
77	13621.5	0.115741	1	2	0
78	-5769.67	0.115741	0	1	2
79	129670	0.115741	1	0	2
80	-101.485	0.115741	1	1	1
81	-5168.17	0.0892326	3	0	0
82	-753.987	0.0892326	0	3	0
83	241.284	0.0892326	0	0	3
84	-1011.59	0.0892326	2	1	0
85	354.623	0.0892326	2	0	1
86	366.916	0.0892326	0	2	1
87	6724.8	0.0892326	1	2	0
88	2452.52	0.0892326	0	1	2
89	-16696.6	0.0892326	1	0	2
90	-25.0521	0.0892326	1	1	1
91	2689.31	0.0708885	3	0	0
92	-513.46	0.0708885	0	3	0
93	22.2116	0.0708885	0	0	3
94	-497.914	0.0708885	2	1	0
95	10.9028	0.0708885	2	0	1
96	8.68366	0.0708885	0	2	1
97	1228.09	0.0708885	1	2	0
98	-858.096	0.0708885	0	1	2
99	4106.02	0.0708885	1	0	2
100	2.56256	0.0708885	1	1	1
101	818.165	0.295858	4	0	0
102	-3450.8	0.295858	0	4	0
103	-8212.14	0.295858	0	0	4
104	-159.092	0.295858	3	1	0
105	-144.208	0.295858	3	0	1
106	5.07926	0.295858	0	3	1
107	542.934	0.295858	1	3	0
108	6.25231	0.295858	0	1	3
109	37.2082	0.295858	1	0	3
110	2606.83	0.295858	2	2	0
111	-12328	0.295858	2	0	2
112	1978	0.295858	0	2	2
113	3.3424	0.295858	2	1	1
114	172.003	0.295858	1	2	1
115	-3405.94	0.295858	1	1	2
116	-6632.2	0.208117	4	0	0
117	-11038.1	0.208117	0	4	0
118	3692.8	0.208117	0	0	4
119	1139.2	0.208117	3	1	0
120	-1060.33	0.208117	3	0	1
121	13.7031	0.208117	0	3	1
122	7280.42	0.208117	1	3	0
123	23.8264	0.208117	0	1	3
124	343.755	0.208117	1	0	3
125	23271.7	0.208117	2	2	0
126	-64443.1	0.208117	2	0	2
127	67622.2	0.208117	0	2	2
128	2.59383	0.208117	2	1	1
129	1405.34	0.208117	1	2	1
130	-27621.7	0.208117	1	1	2
131	3899.26	0.154321	4	0	0
132	11392.8	0.154321	0	4	0
133	-12469.7	0.154321	0	0	4
134	-1988.37	0.154321	3	1	0
135	1145.78	0.154321	3	0	1
136	-11.6635	0.154321	0	3	1
137	-8460.36	0.154321	1	3	0
138	-22.3143	0.154321	0	1	3
139	-342.24	0.154321	1	0	3
140	-28054.1	0.154321	2	2	0
141	54377.4	0.154321	2	0	2
142	-83415.7	0.154321	0	2	2
143	0.326727	0.154321	2	1	1
144	-1465.61	0.154321	1	2	1
145	28147.5	0.154321	1	1	2
146	-10285.4	0.118977	4	0	0
147	8202.74	0.118977	0	4	0
148	20947.8	0.118977	0	0	4
149	-71.6929	0.118977	3	1	0
150	183.837	0.118977	3	0	1
151	-20.9522	0.118977	0	3	1
152	-451.684	0.118977	1	3	0
153	-21.6149	0.118977	0	1	3
154	83.4528	0.118977	1	0	3
155	-5002.29	0.118977	2	2	0
156	14238.8	0.118977	2	0	2
157	22669.7	0.118977	0	2	2
158	-20.0687	0.118977	2	1	1
159	8.29082	0.118977	1	2	1
160	1852.81	0.118977	1	1	2
161	-1038.02	0.094518	4	0	0
162	-189.253	0.094518	0	4	0
163	-3350.01	0.094518	0	0	4
164	-26.8337	0.094518	3	1	0
165	-14.2305	0.094518	3	0	1
166	-0.352176	0.094518	0	3	1
167	-17.7178	0.094518	1	3	0
168	-0.334755	0.094518	0	1	3
169	-11.3095	0.094518	1	0	3
170	-1142.46	0.094518	2	2	0
171	-4471.22	0.094518	2	0	2
172	-3321.6	0.094518	0	2	2
173	-0.380205	0.094518	2	1	1
174	-9.14247	0.094518	1	2	1
175	-79.4898	0.094518	1	1	2
176	1032.16	0.369822	5	0	0
177	-123.39	0.369822	0	5	0
178	-2.20389	0.369822	0	0	5
179	278.024	0.369822	4	1	0
180	-37.9911	0.369822	4	0	1
181	-46.9436	0.369822	0	4	1
182	-9008.68	0.369822	1	4	0
183	-1302.39	0.369822	0	1	4
184	10303.2	0.369822	1	0	4
185	887.493	0.369822	3	2	0
186	-3994.88	0.369822	3	0	2
187	512.158	0.369822	0	3	2
188	336.368	0.369822	2	3	0
189	-21.2371	0.369822	2	0	3
190	-51.1795	0.369822	0	2	3
191	4.37812	0.369822	3	1	1
192	8.79339	0.369822	1	3	1
193	11.5158	0.369822	1	1	3
194	-32.8772	0.369822	2	2	1
195	-903.531	0.369822	2	1	2
196	-4022.28	0.369822	1	2	2
197	-74.0145	0.260146	5	0	0
198	645.025	0.260146	0	5	0
199	-70.6577	0.260146	0	0	5
200	1188.51	0.260146	4	1	0
201	-120.664	0.260146	4	0	1
202	-134.552	0.260146	0	4	1
203	-15943.2	0.260146	1	4	0
204	-2247.86	0.260146	0	1	4
205	15635.3	0.260146	1	0	4
206	-5585.3	0.260146	3	2	0
207	-3085.36	0.260146	3	0	2
208	371.888	0.260146	0	3	2
209	2074.95	0.260146	2	3	0
210	-168.65	0.260146	2	0	3
211	-208.522	0.260146	0	2	3
212	11.7716	0.260146	3	1	1
213	17.0965	0.260146	1	3	1
214	19.8752	0.260146	1	1	3
215	-192.85	0.260146	2	2	1
216	-994.791	0.260146	2	1	2
217	-7425.17	0.260146	1	2	2
218	-835.892	0.192901	5	0	0
219	530.117	0.192901	0	5	0
220	-38.2365	0.192901	0	0	5
221	41.5726	0.192901	4	1	0
222	113.31	0.192901	4	0	1
223	135.828	0.192901	0	4	1
224	31547.6	0.192901	1	4	0
225	1553.77	0.192901	0	1	4
226	-38120.4	0.192901	1	0	4
227	2573.34	0.192901	3	2	0
228	11189	0.192901	3	0	2
229	-3414.03	0.192901	0	3	2
230	-73.0455	0.192901	2	3	0
231	13.5892	0.192901	2	0	3
232	106.176	0.192901	0	2	3
233	-2.18711	0.192901	3	1	1
234	-16.4836	0.192901	1	3	1
235	-23.9839	0.192901	1	1	3
236	80.8666	0.192901	2	2	1
237	1305.51	0.192901	2	1	2
238	12373.6	0.192901	1	2	2
239	2341.82	0.148721	5	0	0
240	-752.506	0.148721	0	5	0
241	39.0487	0.148721	0	0	5
242	-1177.08	0.148721	4	1	0
243	59.9035	0.148721	4	0	1
244	-39.8601	0.148721	0	4	1
245	-7267.31	0.148721	1	4	0
246	2120.97	0.148721	0	1	4
247	-5483.64	0.148721	1	0	4
248	4090.36	0.148721	3	2	0
249	-19625.9	0.148721	3	0	2
250	2986.31	0.148721	0	3	2
251	-1703.76	0.148721	2	3	0
252	119.197	0.148721	2	0	3
253	-4.11043	0.148721	0	2	3
254	-8.19916	0.148721	3	1	1
255	-3.55412	0.148721	1	3	1
256	-1.51542	0.148721	1	1	3
257	74.9461	0.148721	2	2	1
258	1051.46	0.148721	2	1	2
259	-19389	0.148721	1	2	2
260	-153.288	0.118147	5	0	0
261	122.502	0.118147	0	5	0
262	-20.8534	0.118147	0	0	5
263	164.835	0.118147	4	1	0
264	-34.4743	0.118147	4	0	1
265	-38.6791	0.118147	0	4	1
266	-879.685	0.118147	1	4	0
267	-96.8398	0.118147	0	1	4
268	-711.99	0.118147	1	0	4
269	-1196.85	0.118147	3	2	0
270	-564.814	0.118147	3	0	2
271	-3.55769	0.118147	0	3	2
272	283.186	0.118147	2	3	0
273	-55.6974	0.118147	2	0	3
274	-59.4715	0.118147	0	2	3
275	3.31066	0.118147	3	1	1
276	3.22614	0.118147	1	3	1
277	3.18995	0.118147	1	1	3
278	-74.1537	0.118147	2	2	1
279	65.9131	0.118147	2	1	2
280	-1469.92	0.118147	1	2	2
281	0.453605	0.443787	6	0	0
282	8.58195	0.443787	0	6	0
283	27.4787	0.443787	0	0	6
284	0.332267	0.443787	5	1	0
285	0.115418	0.443787	5	0	1
286	-0.00734623	0.443787	0	5	1
287	-0.484771	0.443787	1	5	0
288	-0.00819366	0.443787	0	1	5
289	-0.0213263	0.443787	1	0	5
290	5.94228	0.443787	4	2	0
291	22.7594	0.443787	4	0	2
292	22.7877	0.443787	0	4	2
293	13.9837	0.443787	2	4	0
294	50.4473	0.443787	2	0	4
295	42.5068	0.443787	0	2	4
296	-0.00526792	0.443787	4	1	1
297	-0.116463	0.443787	1	4	1
298	1.68141	0.443787	1	1	4
299	-0.000849744	0.443787	3	2	1
300	1.66625	0.443787	3	1	2
301	1.27795	0.443787	1	3	2
302	-0.01265	0.443787	2	3	1
303	-0.0138267	0.443787	2	1	3
304	-0.137742	0.443787	1	2	3
305	-0.107015	0.443787	3	3	0
306	0.0937338	0.443787	3	0	3
307	-0.0155567	0.443787	0	3	3
308	41.721	0.443787	2	2	2
309	22.5396	0.312175	6	0	0
310	-64.9719	0.312175	0	6	0
311	-183.804	0.312175	0	0	6
312	-4.28063	0.312175	5	1	0
313	-2.32946	0.312175	5	0	1
314	0.0949597	0.312175	0	5	1
315	6.80011	0.312175	1	5	0
316	0.112892	0.312175	0	1	5
317	0.568114	0.312175	1	0	5
318	63.014	0.312175	4	2	0
319	-187.863	0.312175	4	0	2
320	-57.8172	0.312175	0	4	2
321	-24.4033	0.312175	2	4	0
322	-394.532	0.312175	2	0	4
323	-177.201	0.312175	0	2	4
324	0.064402	0.312175	4	1	1
325	2.69963	0.312175	1	4	1
326	-51.886	0.312175	1	1	4
327	0.369954	0.312175	3	2	1
328	-55.7366	0.312175	3	1	2
329	-45.0976	0.312175	1	3	2
330	0.159409	0.312175	2	3	1
331	0.177665	0.312175	2	1	3
332	3.26779	0.312175	1	2	3
333	2.47987	0.312175	3	3	0
334	-1.76073	0.312175	3	0	3
335	0.207806	0.312175	0	3	3
336	-162.538	0.312175	2	2	2
337	35.0055	0.231481	6	0	0
338	-351.913	0.231481	0	6	0
339	-648.897	0.231481	0	0	6
340	-6.49514	0.231481	5	1	0
341	-18.4133	0.231481	5	0	1
342	0.518978	0.231481	0	5	1
343	88.5595	0.231481	1	5	0
344	0.67778	0.231481	0	1	5
345	5.11142	0.231481	1	0	5
346	400.556	0.231481	4	2	0
347	-1383.16	0.231481	4	0	2
348	201.385	0.231481	0	4	2
349	13.5922	0.231481	2	4	0
350	-2067.1	0.231481	2	0	4
351	-95.4762	0.231481	0	2	4
352	0.309987	0.231481	4	1	1
353	22.7177	0.231481	1	4	1
354	-452.816	0.231481	1	1	4
355	4.30447	0.231481	3	2	1
356	-459.568	0.231481	3	1	2
357	-364.317	0.231481	1	3	2
358	0.828936	0.231481	2	3	1
359	0.98758	0.231481	2	1	3
360	27.829	0.231481	1	2	3
361	82.0748	0.231481	3	3	0
362	-13.3024	0.231481	3	0	3
363	1.19682	0.231481	0	3	3
364	-499.374	0.231481	2	2	2
365	-296.624	0.178465	6	0	0
366	-586.061	0.178465	0	6	0
367	-39.3545	0.178465	0	0	6
368	47.7257	0.178465	5	1	0
369	-52.1587	0.178465	5	0	1
370	0.7218	0.178465	0	5	1
371	347.126	0.178465	1	5	0
372	1.21515	0.178465	0	1	5
373	16.8797	0.178465	1	0	5
374	831.734	0.178465	4	2	0
375	-3545.32	0.178465	4	0	2
376	2619.87	0.178465	0	4	2
377	542.304	0.178465	2	4	0
378	-3287.99	0.178465	2	0	4
379	3166.58	0.178465	0	2	4
380	0.164598	0.178465	4	1	1
381	68.9918	0.178465	1	4	1
382	-1349.25	0.178465	1	1	4
383	16.8331	0.178465	3	2	1
384	-1301.45	0.178465	3	1	2
385	-1002.08	0.178465	1	3	2
386	0.886408	0.178465	2	3	1
387	1.3798	0.178465	2	1	3
388	85.8715	0.178465	1	2	3
389	394.854	0.178465	3	3	0
390	-35.2788	0.178465	3	0	3
391	1.93692	0.178465	0	3	3
392	1085.59	0.178465	2	2	2
393	30.3752	0.141777	6	0	0
394	-206.91	0.141777	0	6	0
395	-639.105	0.141777	0	0	6
396	-22.6756	0.141777	5	1	0
397	-7.50387	0.141777	5	0	1
398	0.438132	0.141777	0	5	1
399	14.932	0.141777	1	5	0
400	0.501706	0.141777	0	1	5
401	1.73602	0.141777	1	0	5
402	122.784	0.141777	4	2	0
403	-937.808	0.141777	4	0	2
404	-498.32	0.141777	0	4	2
405	-114.501	0.141777	2	4	0
406	-1607.3	0.141777	2	0	4
407	-930.518	0.141777	0	2	4
408	0.360185	0.141777	4	1	1
409	8.68268	0.141777	1	4	1
410	-204.701	0.141777	1	1	4
411	1.17881	0.141777	3	2	1
412	-227.39	0.141777	3	1	2
413	-189.779	0.141777	1	3	2
414	0.798316	0.141777	2	3	1
415	0.861884	0.141777	2	1	3
416	10.4187	0.141777	1	2	3
417	-7.74467	0.141777	3	3	0
418	-5.76788	0.141777	3	0	3
419	0.939843	0.141777	0	3	3
420	-1167.18	0.141777	2	2	2
421	-10.7293	0.517751	7	0	0
422	1.51351	0.517751	0	7	0
423	-0.135632	0.517751	0	0	7
424	0.214968	0.517751	6	1	0
425	-0.0141264	0.517751	6	0	1
426	0.0126414	0.517751	0	6	1
427	19.3231	0.517751	1	6	0
428	5.75981	0.517751	0	1	6
429	-36.817	0.517751	1	0	6
430	-27.4518	0.517751	5	2	0
431	-16.778	0.517751	5	0	2
432	1.66301	0.517751	0	5	2
433	2.86218	0.517751	2	5	0
434	-0.339186	0.517751	2	0	5
435	-0.257423	0.517751	0	2	5
436	-0.0159154	0.517751	5	1	1
437	-0.0279034	0.517751	1	5	1
438	-0.036661	0.517751	1	1	5
439	1.59749	0.517751	4	3	0
440	-0.217457	0.517751	4	0	3
441	-0.109215	0.517751	0	4	3
442	2.61285	0.517751	3	4	0
443	-42.8182	0.517751	3	0	4
444	5.98446	0.517751	0	3	4
445	-0.160876	0.517751	4	2	1
446	5.0608	0.517751	4	1	2
447	-0.133837	0.517751	2	4	1
448	13.7088	0.517751	1	4	2
449	10.458	0.517751	2	1	4
450	-42.0214	0.517751	1	2	4
451	-0.0438797	0.517751	3	3	1
452	-0.0529931	0.517751	3	1	3
453	-0.0647614	0.517751	1	3	3
454	-28.2601	0.517751	3	2	2
455	6.27432	0.517751	2	3	2
456	-0.471937	0.517751	2	2	3
457	49.0146	0.364204	7	0	0
458	-7.61306	0.364204	0	7	0
459	0.0153236	0.364204	0	0	7
460	11.4564	0.364204	6	1	0
461	-1.63509	0.364204	6	0	1
462	-2.02269	0.364204	0	6	1
463	-408.172	0.364204	1	6	0
464	-60.0994	0.364204	0	1	6
465	469.127	0.364204	1	0	6
466	105.153	0.364204	5	2	0
467	-146.539	0.364204	5	0	2
468	18.0841	0.364204	0	5	2
469	4.50417	0.364204	2	5	0
470	-0.718135	0.364204	2	0	5
471	-2.07978	0.364204	0	2	5
472	0.189451	0.364204	5	1	1
473	0.395325	0.364204	1	5	1
474	0.525715	0.364204	1	1	5
475	23.5838	0.364204	4	3	0
476	-2.36879	0.364204	4	0	3
477	-4.11776	0.364204	0	4	3
478	-352.012	0.364204	3	4	0
479	273.679	0.364204	3	0	4
480	-34.4972	0.364204	0	3	4
481	-2.86142	0.364204	4	2	1
482	-30.6915	0.364204	4	1	2
483	-3.24927	0.364204	2	4	1
484	-589.65	0.364204	1	4	2
485	-102.085	0.364204	2	1	4
486	287.363	0.364204	1	2	4
487	0.58484	0.364204	3	3	1
488	0.71562	0.364204	3	1	3
489	0.921197	0.364204	1	3	3
490	-320.802	0.364204	3	2	2
491	-4.25361	0.364204	2	3	2
492	-4.05515	0.364204	2	2	3
493	93.2304	0.270062	7	0	0
494	2.15885	0.270062	0	7	0
495	-1.76174	0.270062	0	0	7
496	51.9816	0.270062	6	1	0
497	-6.34098	0.270062	6	0	1
498	-7.59179	0.270062	0	6	1
499	-1239.48	0.270062	1	6	0
500	-171.074	0.270062	0	1	6
501	1341.28	0.270062	1	0	6
502	45.7067	0.270062	5	2	0
503	-391.263	0.270062	5	0	2
504	63.7113	0.270062	0	5	2
505	79.7198	0.270062	2	5	0
506	-7.50378	0.270062	2	0	5
507	-11.3963	0.270062	0	2	5
508	0.667415	0.270062	5	1	1
509	1.21872	0.270062	1	5	1
510	1.54318	0.270062	1	1	5
511	129.506	0.270062	4	3	0
512	-12.0829	0.270062	4	0	3
513	-17.2264	0.270062	0	4	3
514	-1287.04	0.270062	3	4	0
515	856.674	0.270062	3	0	4
516	-109.458	0.270062	0	3	4
517	-13.7873	0.270062	4	2	1
518	-54.7661	0.270062	4	1	2
519	-15.038	0.270062	2	4	1
520	-1823.51	0.270062	1	4	2
521	-277.898	0.270062	2	1	4
522	757.335	0.270062	1	2	4
523	1.88611	0.270062	3	3	1
524	2.21034	0.270062	3	1	3
525	2.76185	0.270062	1	3	3
526	-1116.25	0.270062	3	2	2
527	32.3195	0.270062	2	3	2
528	-22.8227	0.270062	2	2	3
529	3.67905	0.208209	7	0	0
530	35.1328	0.208209	0	7	0
531	-4.03301	0.208209	0	0	7
532	78.5736	0.208209	6	1	0
533	-7.96781	0.208209	6	0	1
534	-8.09387	0.208209	0	6	1
535	-1017.8	0.208209	1	6	0
536	-169.725	0.208209	0	1	6
537	1135.56	0.208209	1	0	6
538	-293.304	0.208209	5	2	0
539	-117.111	0.208209	5	0	2
540	46.6929	0.208209	0	5	2
541	164.424	0.208209	2	5	0
542	-14.4913	0.208209	2	0	5
543	-16.3552	0.208209	0	2	5
544	0.810653	0.208209	5	1	1
545	1.17233	0.208209	1	5	1
546	1.37944	0.208209	1	1	5
547	207.886	0.208209	4	3	0
548	-18.4262	0.208209	4	0	3
549	-20.416	0.208209	0	4	3
550	-1314.77	0.208209	3	4	0
551	1014.81	0.208209	3	0	4
552	-158.189	0.208209	0	3	4
553	-19.7842	0.208209	4	2	1
554	-6.01384	0.208209	4	1	2
555	-19.9103	0.208209	2	4	1
556	-1358.49	0.208209	1	4	2
557	-254.299	0.208209	2	1	4
558	794.862	0.208209	1	2	4
559	1.98299	0.208209	3	3	1
560	2.19017	0.208209	3	1	3
561	2.55178	0.208209	1	3	3
562	-758.355	0.208209	3	2	2
563	56.2765	0.208209	2	3	2
564	-34.5969	0.208209	2	2	3
565	-59.5221	0.165406	7	0	0
566	21.851	0.165406	0	7	0
567	-1.44232	0.165406	0	0	7
568	36.2246	0.165406	6	1	0
569	-1.79077	0.165406	6	0	1
570	0.682306	0.165406	0	6	1
571	294.481	0.165406	1	6	0
572	-62.1837	0.165406	0	1	6
573	-72.4531	0.165406	1	0	6
574	-154.807	0.165406	5	2	0
575	412.135	0.165406	5	0	2
576	-77.7644	0.165406	0	5	2
577	71.6664	0.165406	2	5	0
578	-5.41654	0.165406	2	0	5
579	-2.08169	0.165406	0	2	5
580	0.360419	0.165406	5	1	1
581	0.190282	0.165406	1	5	1
582	0.115409	0.165406	1	1	5
583	86.0361	0.165406	4	3	0
584	-5.76498	0.165406	4	0	3
585	0.0429396	0.165406	0	4	3
586	199.193	0.165406	3	4	0
587	399.197	0.165406	3	0	4
588	-161.795	0.165406	0	3	4
589	-4.90972	0.165406	4	2	1
590	6.36869	0.165406	4	1	2
591	-2.43664	0.165406	2	4	1
592	759.438	0.165406	1	4	2
593	-92.0405	0.165406	2	1	4
594	392.504	0.165406	1	2	4
595	0.5507	0.165406	3	3	1
596	0.475817	0.165406	3	1	3
597	0.30569	0.165406	1	3	3
598	841.314	0.165406	3	2	2
599	-79.6568	0.165406	2	3	2
600	-7.73253	0.165406	2	2	3

## Sheet: Imidazole(CH4)
Index	ci	alpha	k	l	m
1	-60292	0.03	0	0	0
2	49611.1	0.08	0	0	0
3	-96178.3	0.13	0	0	0
4	68543.7	0.18	0	0	0
5	38350.4	0.23	0	0	0
6	-53800.2	0.0555556	1	0	0
7	7072.75	0.0555556	0	1	0
8	130.816	0.0555556	0	0	1
9	48425.8	0.0408163	1	0	0
10	-9076.71	0.0408163	0	1	0
11	-421.503	0.0408163	0	0	1
12	7992.97	0.03125	1	0	0
13	1488.45	0.03125	0	1	0
14	17.7962	0.03125	0	0	1
15	2726.71	0.0246914	1	0	0
16	1740.35	0.0246914	0	1	0
17	562.351	0.0246914	0	0	1
18	-5351.46	0.02	1	0	0
19	-1217.51	0.02	0	1	0
20	-290.396	0.02	0	0	1
21	-1842.65	0.111111	2	0	0
22	25276.9	0.111111	0	2	0
23	6614.09	0.111111	0	0	2
24	771.501	0.111111	1	1	0
25	-1378.85	0.111111	1	0	1
26	-1864.86	0.111111	0	1	1
27	4883.44	0.0816327	2	0	0
28	-2117.44	0.0816327	0	2	0
29	11724.4	0.0816327	0	0	2
30	-525.849	0.0816327	1	1	0
31	2152.73	0.0816327	1	0	1
32	3118	0.0816327	0	1	1
33	4719.9	0.0625	2	0	0
34	-6311.81	0.0625	0	2	0
35	-18669.9	0.0625	0	0	2
36	-41.5242	0.0625	1	1	0
37	-793.006	0.0625	1	0	1
38	-1602.54	0.0625	0	1	1
39	2314.92	0.0493827	2	0	0
40	-11231.8	0.0493827	0	2	0
41	12581.6	0.0493827	0	0	2
42	-308.788	0.0493827	1	1	0
43	-12.8208	0.0493827	1	0	1
44	385.48	0.0493827	0	1	1
45	701.144	0.04	2	0	0
46	5165.92	0.04	0	2	0
47	-1474.85	0.04	0	0	2
48	103.44	0.04	1	1	0
49	32.0862	0.04	1	0	1
50	-35.9262	0.04	0	1	1
51	12488.3	0.166667	3	0	0
52	-5034.77	0.166667	0	3	0
53	-32.8671	0.166667	0	0	3
54	-8671.94	0.166667	2	1	0
55	73.5801	0.166667	2	0	1
56	239.386	0.166667	0	2	1
57	15397.9	0.166667	1	2	0
58	-8404.82	0.166667	0	1	2
59	403.675	0.166667	1	0	2
60	-125.297	0.166667	1	1	1
61	-22075.6	0.122449	3	0	0
62	4872.25	0.122449	0	3	0
63	0.601178	0.122449	0	0	3
64	7877.84	0.122449	2	1	0
65	746.519	0.122449	2	0	1
66	-29.1131	0.122449	0	2	1
67	-15522.1	0.122449	1	2	0
68	-1072.83	0.122449	0	1	2
69	6596.76	0.122449	1	0	2
70	35.7368	0.122449	1	1	1
71	7331.52	0.09375	3	0	0
72	1711.45	0.09375	0	3	0
73	60.0888	0.09375	0	0	3
74	1398.25	0.09375	2	1	0
75	-686.279	0.09375	2	0	1
76	-121.804	0.09375	0	2	1
77	2442.39	0.09375	1	2	0
78	9603.78	0.09375	0	1	2
79	-8992.13	0.09375	1	0	2
80	45.4986	0.09375	1	1	1
81	4394.19	0.0740741	3	0	0
82	-2136.68	0.0740741	0	3	0
83	-14.0872	0.0740741	0	0	3
84	-1044.38	0.0740741	2	1	0
85	-140.342	0.0740741	2	0	1
86	-85.9682	0.0740741	0	2	1
87	-891.749	0.0740741	1	2	0
88	-469.287	0.0740741	0	1	2
89	4151.44	0.0740741	1	0	2
90	52.1364	0.0740741	1	1	1
91	-2932.35	0.06	3	0	0
92	665.406	0.06	0	3	0
93	-13.9494	0.06	0	0	3
94	519.096	0.06	2	1	0
95	6.30718	0.06	2	0	1
96	-2.71615	0.06	0	2	1
97	-2221.91	0.06	1	2	0
98	424.917	0.06	0	1	2
99	-2955.63	0.06	1	0	2
100	-8.11084	0.06	1	1	1
101	4058.98	0.222222	4	0	0
102	-5715.52	0.222222	0	4	0
103	1569.14	0.222222	0	0	4
104	-41.0742	0.222222	3	1	0
105	-233.888	0.222222	3	0	1
106	-430.799	0.222222	0	3	1
107	692.848	0.222222	1	3	0
108	-374.295	0.222222	0	1	3
109	-113.804	0.222222	1	0	3
110	-129.764	0.222222	2	2	0
111	18868.5	0.222222	2	0	2
112	12148.7	0.222222	0	2	2
113	-339.211	0.222222	2	1	1
114	-75.3747	0.222222	1	2	1
115	2714.09	0.222222	1	1	2
116	-3311.52	0.163265	4	0	0
117	120.316	0.163265	0	4	0
118	1691.29	0.163265	0	0	4
119	-185.789	0.163265	3	1	0
120	777.083	0.163265	3	0	1
121	484.34	0.163265	0	3	1
122	-422.541	0.163265	1	3	0
123	200.539	0.163265	0	1	3
124	-157.222	0.163265	1	0	3
125	-3459.11	0.163265	2	2	0
126	-29579.9	0.163265	2	0	2
127	-17078.8	0.163265	0	2	2
128	-868.142	0.163265	2	1	1
129	-741.351	0.163265	1	2	1
130	-2608.72	0.163265	1	1	2
131	-1138.48	0.125	4	0	0
132	5216.33	0.125	0	4	0
133	-4177.72	0.125	0	0	4
134	177.74	0.125	3	1	0
135	-462.944	0.125	3	0	1
136	-170.151	0.125	0	3	1
137	-287.641	0.125	1	3	0
138	33.5093	0.125	0	1	3
139	270.976	0.125	1	0	3
140	3125.81	0.125	2	2	0
141	8790.32	0.125	2	0	2
142	4776.09	0.125	0	2	2
143	953.369	0.125	2	1	1
144	756.878	0.125	1	2	1
145	151.523	0.125	1	1	2
146	-49.6251	0.0987654	4	0	0
147	-167.345	0.0987654	0	4	0
148	792.2	0.0987654	0	0	4
149	63.8736	0.0987654	3	1	0
150	-135.535	0.0987654	3	0	1
151	78.3365	0.0987654	0	3	1
152	31.9578	0.0987654	1	3	0
153	103.365	0.0987654	0	1	3
154	-50.8286	0.0987654	1	0	3
155	-549.588	0.0987654	2	2	0
156	1349.85	0.0987654	2	0	2
157	-646.894	0.0987654	0	2	2
158	223.922	0.0987654	2	1	1
159	12.5643	0.0987654	1	2	1
160	-272.235	0.0987654	1	1	2
161	-352.761	0.08	4	0	0
162	1009.73	0.08	0	4	0
163	-211.212	0.08	0	0	4
164	15.376	0.08	3	1	0
165	28.7673	0.08	3	0	1
166	2.88047	0.08	0	3	1
167	15.8425	0.08	1	3	0
168	1.501	0.08	0	1	3
169	24.3565	0.08	1	0	3
170	682.942	0.08	2	2	0
171	-557.04	0.08	2	0	2
172	929.795	0.08	0	2	2
173	-5.32752	0.08	2	1	1
174	20.7703	0.08	1	2	1
175	45.6097	0.08	1	1	2
176	-891.332	0.277778	5	0	0
177	121.281	0.277778	0	5	0
178	-10.4807	0.277778	0	0	5
179	160.559	0.277778	4	1	0
180	-28.8233	0.277778	4	0	1
181	-32.075	0.277778	0	4	1
182	119.901	0.277778	1	4	0
183	-925.751	0.277778	0	1	4
184	-138.087	0.277778	1	0	4
185	-1322.24	0.277778	3	2	0
186	-2838.58	0.277778	3	0	2
187	1968.54	0.277778	0	3	2
188	295.283	0.277778	2	3	0
189	-6.0882	0.277778	2	0	3
190	-30.085	0.277778	0	2	3
191	1.78766	0.277778	3	1	1
192	-0.459998	0.277778	1	3	1
193	13.2636	0.277778	1	1	3
194	-126.052	0.277778	2	2	1
195	-1298.71	0.277778	2	1	2
196	-4397.31	0.277778	1	2	2
197	-984.603	0.204082	5	0	0
198	-300.853	0.204082	0	5	0
199	36.1352	0.204082	0	0	5
200	-89.2228	0.204082	4	1	0
201	41.8114	0.204082	4	0	1
202	-4.91226	0.204082	0	4	1
203	2512.15	0.204082	1	4	0
204	-3040.97	0.204082	0	1	4
205	1029.44	0.204082	1	0	4
206	1110.76	0.204082	3	2	0
207	-8188.01	0.204082	3	0	2
208	4333.45	0.204082	0	3	2
209	-361.576	0.204082	2	3	0
210	210.206	0.204082	2	0	3
211	136.71	0.204082	0	2	3
212	-24.509	0.204082	3	1	1
213	-6.0225	0.204082	1	3	1
214	-28.2581	0.204082	1	1	3
215	-168.141	0.204082	2	2	1
216	-4424.05	0.204082	2	1	2
217	-17104.8	0.204082	1	2	2
218	1286.09	0.15625	5	0	0
219	-17.731	0.15625	0	5	0
220	-20.7604	0.15625	0	0	5
221	-905.888	0.15625	4	1	0
222	-8.70831	0.15625	4	0	1
223	61.3172	0.15625	0	4	1
224	-1100.27	0.15625	1	4	0
225	3286.17	0.15625	0	1	4
226	-1526.85	0.15625	1	0	4
227	1044.69	0.15625	3	2	0
228	10536.3	0.15625	3	0	2
229	-7320.93	0.15625	0	3	2
230	-982.628	0.15625	2	3	0
231	-203.624	0.15625	2	0	3
232	-92.0672	0.15625	0	2	3
233	11.8777	0.15625	3	1	1
234	-5.79405	0.15625	1	3	1
235	12.1344	0.15625	1	1	3
236	329.312	0.15625	2	2	1
237	4090.38	0.15625	2	1	2
238	24343.8	0.15625	1	2	2
239	1089.97	0.123457	5	0	0
240	-47.993	0.123457	0	5	0
241	-9.70214	0.123457	0	0	5
242	481.049	0.123457	4	1	0
243	2.89124	0.123457	4	0	1
244	-16.588	0.123457	0	4	1
245	-1062.53	0.123457	1	4	0
246	234.365	0.123457	0	1	4
247	763.174	0.123457	1	0	4
248	138.903	0.123457	3	2	0
249	1081.25	0.123457	3	0	2
250	341.51	0.123457	0	3	2
251	450.983	0.123457	2	3	0
252	2.33489	0.123457	2	0	3
253	-10.9558	0.123457	0	2	3
254	6.00934	0.123457	3	1	1
255	7.48402	0.123457	1	3	1
256	-2.28789	0.123457	1	1	3
257	-20.6611	0.123457	2	2	1
258	836.905	0.123457	2	1	2
259	-2340.92	0.123457	1	2	2
260	-250.932	0.1	5	0	0
261	46.2847	0.1	0	5	0
262	2.61676	0.1	0	0	5
263	-42.0746	0.1	4	1	0
264	21.6019	0.1	4	0	1
265	10.0995	0.1	0	4	1
266	261.775	0.1	1	4	0
267	-197.685	0.1	0	1	4
268	70.4975	0.1	1	0	4
269	7.67104	0.1	3	2	0
270	-143.686	0.1	3	0	2
271	-164.532	0.1	0	3	2
272	3.38258	0.1	2	3	0
273	23.7566	0.1	2	0	3
274	12.0421	0.1	0	2	3
275	-3.99547	0.1	3	1	1
276	-4.04806	0.1	1	3	1
277	-3.67189	0.1	1	1	3
278	32.1481	0.1	2	2	1
279	-243.631	0.1	2	1	2
280	428.547	0.1	1	2	2
281	-4.92662	0.333333	6	0	0
282	2.14173	0.333333	0	6	0
283	-3.32381	0.333333	0	0	6
284	-0.232953	0.333333	5	1	0
285	0.171445	0.333333	5	0	1
286	0.264767	0.333333	0	5	1
287	-1.43475	0.333333	1	5	0
288	0.213293	0.333333	0	1	5
289	0.12414	0.333333	1	0	5
290	-8.80083	0.333333	4	2	0
291	-23.8469	0.333333	4	0	2
292	-11.7322	0.333333	0	4	2
293	-1.7536	0.333333	2	4	0
294	-21.5571	0.333333	2	0	4
295	-16.5762	0.333333	0	2	4
296	0.229735	0.333333	4	1	1
297	0.102553	0.333333	1	4	1
298	-2.05923	0.333333	1	1	4
299	0.27078	0.333333	3	2	1
300	-2.57606	0.333333	3	1	2
301	-3.34995	0.333333	1	3	2
302	0.496572	0.333333	2	3	1
303	0.442015	0.333333	2	1	3
304	0.221544	0.333333	1	2	3
305	-1.65052	0.333333	3	3	0
306	0.28748	0.333333	3	0	3
307	0.479717	0.333333	0	3	3
308	-36.816	0.333333	2	2	2
309	32.2572	0.244898	6	0	0
310	-41.7013	0.244898	0	6	0
311	12.8439	0.244898	0	0	6
312	-0.00511666	0.244898	5	1	0
313	-1.78806	0.244898	5	0	1
314	-3.09324	0.244898	0	5	1
315	7.38687	0.244898	1	5	0
316	-2.62367	0.244898	0	1	5
317	-0.937087	0.244898	1	0	5
318	34.7196	0.244898	4	2	0
319	184.029	0.244898	4	0	2
320	59.9355	0.244898	0	4	2
321	-39.1864	0.244898	2	4	0
322	163.859	0.244898	2	0	4
323	113.716	0.244898	0	2	4
324	-2.45438	0.244898	4	1	1
325	-0.660134	0.244898	1	4	1
326	21.4617	0.244898	1	1	4
327	-2.44414	0.244898	3	2	1
328	21.9091	0.244898	3	1	2
329	28.6322	0.244898	1	3	2
330	-5.5512	0.244898	2	3	1
331	-5.07727	0.244898	2	1	3
332	-1.59149	0.244898	1	2	3
333	7.32774	0.244898	3	3	0
334	-2.71473	0.244898	3	0	3
335	-5.72023	0.244898	0	3	3
336	256.116	0.244898	2	2	2
337	207.916	0.1875	6	0	0
338	-301.138	0.1875	0	6	0
339	81.4762	0.1875	0	0	6
340	-2.94582	0.1875	5	1	0
341	-11.6192	0.1875	5	0	1
342	-22.713	0.1875	0	5	1
343	32.1967	0.1875	1	5	0
344	-20.0377	0.1875	0	1	5
345	-5.92583	0.1875	1	0	5
346	193.645	0.1875	4	2	0
347	1158.23	0.1875	4	0	2
348	304.785	0.1875	0	4	2
349	-315.462	0.1875	2	4	0
350	1032.17	0.1875	2	0	4
351	687.851	0.1875	0	2	4
352	-18.8119	0.1875	4	1	1
353	-4.31112	0.1875	1	4	1
354	137.972	0.1875	1	1	4
355	-15.9325	0.1875	3	2	1
356	134.697	0.1875	3	1	2
357	170.316	0.1875	1	3	2
358	-41.5221	0.1875	2	3	1
359	-38.8496	0.1875	2	1	3
360	-10.24	0.1875	1	2	3
361	29.3131	0.1875	3	3	0
362	-17.5513	0.1875	3	0	3
363	-42.7481	0.1875	0	3	3
364	1541.78	0.1875	2	2	2
365	26.0629	0.148148	6	0	0
366	-155.038	0.148148	0	6	0
367	108.03	0.148148	0	0	6
368	-6.00996	0.148148	5	1	0
369	16.6571	0.148148	5	0	1
370	3.30828	0.148148	0	5	1
371	11.5715	0.148148	1	5	0
372	-3.57659	0.148148	0	1	5
373	-8.30862	0.148148	1	0	5
374	-65.9445	0.148148	4	2	0
375	-291.345	0.148148	4	0	2
376	-287.761	0.148148	0	4	2
377	-247.02	0.148148	2	4	0
378	-209.494	0.148148	2	0	4
379	-24.8497	0.148148	0	2	4
380	-35.1748	0.148148	4	1	1
381	-24.953	0.148148	1	4	1
382	2.17193	0.148148	1	1	4
383	-8.29534	0.148148	3	2	1
384	-3.71316	0.148148	3	1	2
385	13.6921	0.148148	1	3	2
386	-31.8676	0.148148	2	3	1
387	-38.7515	0.148148	2	1	3
388	-33.2606	0.148148	1	2	3
389	5.52963	0.148148	3	3	0
390	8.35056	0.148148	3	0	3
391	-0.269345	0.148148	0	3	3
392	-542.065	0.148148	2	2	2
393	14.6701	0.12	6	0	0
394	-55.7469	0.12	0	6	0
395	14.702	0.12	0	0	6
396	-3.52548	0.12	5	1	0
397	5.45595	0.12	5	0	1
398	-3.84266	0.12	0	5	1
399	0.435463	0.12	1	5	0
400	-6.01989	0.12	0	1	5
401	-2.17409	0.12	1	0	5
402	-7.52388	0.12	4	2	0
403	-61.4447	0.12	4	0	2
404	-66.9228	0.12	0	4	2
405	-77.9452	0.12	2	4	0
406	-61.3968	0.12	2	0	4
407	3.55084	0.12	0	2	4
408	-16.1651	0.12	4	1	1
409	-7.52171	0.12	1	4	1
410	10.2237	0.12	1	1	4
411	-2.06589	0.12	3	2	1
412	6.6767	0.12	3	1	2
413	10.6673	0.12	1	3	2
414	-20.0076	0.12	2	3	1
415	-22.185	0.12	2	1	3
416	-9.69599	0.12	1	2	3
417	-3.08401	0.12	3	3	0
418	3.28153	0.12	3	0	3
419	-9.86235	0.12	0	3	3
420	-109.497	0.12	2	2	2
421	1.76336	0.388889	7	0	0
422	-1.18332	0.388889	0	7	0
423	0.0866407	0.388889	0	0	7
424	-0.840033	0.388889	6	1	0
425	0.117992	0.388889	6	0	1
426	0.109729	0.388889	0	6	1
427	0.401279	0.388889	1	6	0
428	1.17241	0.388889	0	1	6
429	0.785541	0.388889	1	0	6
430	5.27374	0.388889	5	2	0
431	4.92748	0.388889	5	0	2
432	-4.57545	0.388889	0	5	2
433	-3.28483	0.388889	2	5	0
434	0.273328	0.388889	2	0	5
435	0.301707	0.388889	0	2	5
436	-0.022269	0.388889	5	1	1
437	0.00418798	0.388889	1	5	1
438	-0.0505217	0.388889	1	1	5
439	-2.88296	0.388889	4	3	0
440	0.304136	0.388889	4	0	3
441	0.323473	0.388889	0	4	3
442	3.94622	0.388889	3	4	0
443	4.19171	0.388889	3	0	4
444	-2.353	0.388889	0	3	4
445	0.405029	0.388889	4	2	1
446	-0.325899	0.388889	4	1	2
447	0.395812	0.388889	2	4	1
448	2.74376	0.388889	1	4	2
449	1.53794	0.388889	2	1	4
450	3.40118	0.388889	1	2	4
451	-0.0135543	0.388889	3	3	1
452	-0.0662969	0.388889	3	1	3
453	-0.0453243	0.388889	1	3	3
454	9.15656	0.388889	3	2	2
455	-4.97978	0.388889	2	3	2
456	0.687167	0.388889	2	2	3
457	-19.034	0.285714	7	0	0
458	3.96365	0.285714	0	7	0
459	-0.311884	0.285714	0	0	7
460	4.18947	0.285714	6	1	0
461	-0.739503	0.285714	6	0	1
462	-0.74685	0.285714	0	6	1
463	0.160329	0.285714	1	6	0
464	-17.8486	0.285714	0	1	6
465	-4.84074	0.285714	1	0	6
466	-51.2303	0.285714	5	2	0
467	-72.4286	0.285714	5	0	2
468	44.8503	0.285714	0	5	2
469	12.5003	0.285714	2	5	0
470	-0.790746	0.285714	2	0	5
471	-1.26073	0.285714	0	2	5
472	0.088499	0.285714	5	1	1
473	-0.0242893	0.285714	1	5	1
474	0.375488	0.285714	1	1	5
475	12.6557	0.285714	4	3	0
476	-1.21648	0.285714	4	0	3
477	-1.69326	0.285714	0	4	3
478	-32.075	0.285714	3	4	0
479	-58.4686	0.285714	3	0	4
480	23.1532	0.285714	0	3	4
481	-3.45314	0.285714	4	2	1
482	-19.5779	0.285714	4	1	2
483	-3.46024	0.285714	2	4	1
484	-74.7493	0.285714	1	4	2
485	-41.4388	0.285714	2	1	4
486	-80.0596	0.285714	1	2	4
487	0.0603115	0.285714	3	3	1
488	0.456727	0.285714	3	1	3
489	0.349646	0.285714	1	3	3
490	-160.614	0.285714	3	2	2
491	25.6553	0.285714	2	3	2
492	-4.13822	0.285714	2	2	3
493	-72.0788	0.21875	7	0	0
494	3.76028	0.21875	0	7	0
495	-0.29974	0.21875	0	0	7
496	9.32972	0.21875	6	1	0
497	-1.52351	0.21875	6	0	1
498	-2.2234	0.21875	0	6	1
499	31.5986	0.21875	1	6	0
500	-93.724	0.21875	0	1	6
501	1.26013	0.21875	1	0	6
502	-152.913	0.21875	5	2	0
503	-351.966	0.21875	5	0	2
504	180.378	0.21875	0	5	2
505	17.9133	0.21875	2	5	0
506	1.51823	0.21875	2	0	5
507	-0.849916	0.21875	0	2	5
508	-0.135555	0.21875	5	1	1
509	-0.0542575	0.21875	1	5	1
510	0.591815	0.21875	1	1	5
511	23.5214	0.21875	4	3	0
512	0.292656	0.21875	4	0	3
513	-2.77548	0.21875	0	4	3
514	-49.217	0.21875	3	4	0
515	-278.522	0.21875	3	0	4
516	82.8506	0.21875	0	3	4
517	-11.8197	0.21875	4	2	1
518	-125.389	0.21875	4	1	2
519	-12.5191	0.21875	2	4	1
520	-449.26	0.21875	1	4	2
521	-228.544	0.21875	2	1	4
522	-479.431	0.21875	1	2	4
523	-0.188698	0.21875	3	3	1
524	0.459833	0.21875	3	1	3
525	0.538662	0.21875	1	3	3
526	-841.564	0.21875	3	2	2
527	56.0542	0.21875	2	3	2
528	-9.03094	0.21875	2	2	3
529	-61.5006	0.17284	7	0	0
530	-7.47213	0.17284	0	7	0
531	1.14544	0.17284	0	0	7
532	0.190176	0.17284	6	1	0
533	0.902795	0.17284	6	0	1
534	-0.98191	0.17284	0	6	1
535	107.558	0.17284	1	6	0
536	-145.575	0.17284	0	1	6
537	35.7342	0.17284	1	0	6
538	-48.4532	0.17284	5	2	0
539	-456.126	0.17284	5	0	2
540	216.326	0.17284	0	5	2
541	-13.1671	0.17284	2	5	0
542	9.2393	0.17284	2	0	5
543	5.70931	0.17284	0	2	5
544	-0.932967	0.17284	5	1	1
545	-0.315577	0.17284	1	5	1
546	-0.735797	0.17284	1	1	5
547	-5.51506	0.17284	4	3	0
548	8.9974	0.17284	4	0	3
549	3.58267	0.17284	0	4	3
550	120.602	0.17284	3	4	0
551	-358.919	0.17284	3	0	4
552	78.2335	0.17284	0	3	4
553	-8.96194	0.17284	4	2	1
554	-210.058	0.17284	4	1	2
555	-10.8471	0.17284	2	4	1
556	-669.516	0.17284	1	4	2
557	-355.791	0.17284	2	1	4
558	-741.391	0.17284	1	2	4
559	-1.24859	0.17284	3	3	1
560	-1.66966	0.17284	3	1	3
561	-1.05183	0.17284	1	3	3
562	-1158.64	0.17284	3	2	2
563	7.85333	0.17284	2	3	2
564	2.79398	0.17284	2	2	3
565	-33.4139	0.14	7	0	0
566	-2.1531	0.14	0	7	0
567	0.0915723	0.14	0	0	7
568	-17.0237	0.14	6	1	0
569	-0.121899	0.14	6	0	1
570	0.321736	0.14	0	6	1
571	27.5593	0.14	1	6	0
572	-16.0103	0.14	0	1	6
573	-20.1511	0.14	1	0	6
574	-43.9838	0.14	5	2	0
575	-70.5234	0.14	5	0	2
576	-15.9709	0.14	0	5	2
577	-21.8555	0.14	2	5	0
578	-0.0929955	0.14	2	0	5
579	0.103861	0.14	0	2	5
580	-0.177923	0.14	5	1	1
581	-0.216756	0.14	1	5	1
582	0.101736	0.14	1	1	5
583	-36.725	0.14	4	3	0
584	-0.306596	0.14	4	0	3
585	0.333919	0.14	0	4	3
586	16.9895	0.14	3	4	0
587	-57.2571	0.14	3	0	4
588	-29.8293	0.14	0	3	4
589	0.0655298	0.14	4	2	1
590	-55.6124	0.14	4	1	2
591	0.509248	0.14	2	4	1
592	79.847	0.14	1	4	2
593	-54.604	0.14	2	1	4
594	32.1439	0.14	1	2	4
595	-0.394651	0.14	3	3	1
596	-0.0760672	0.14	3	1	3
597	-0.114937	0.14	1	3	3
598	4.60293	0.14	3	2	2
599	-72.1086	0.14	2	3	2
600	0.0149796	0.14	2	2	3

## Sheet: Imidazole(BZ)
Index	ci	alpha	k	l	m
1	21334.3	0.03	0	0	0
2	-8292.53	0.08	0	0	0
3	-2674.07	0.13	0	0	0
4	-119393	0.18	0	0	0
5	109129	0.23	0	0	0
6	-63145.1	0.0739645	1	0	0
7	-2789.47	0.0739645	0	1	0
8	-20.4326	0.0739645	0	0	1
9	56705.5	0.0520291	1	0	0
10	1833.4	0.0520291	0	1	0
11	-23.1613	0.0520291	0	0	1
12	20918.5	0.0385802	1	0	0
13	1121.45	0.0385802	0	1	0
14	40.3765	0.0385802	0	0	1
15	-18360.3	0.0297442	1	0	0
16	267.846	0.0297442	0	1	0
17	17.6683	0.0297442	0	0	1
18	3817.37	0.0236295	1	0	0
19	-405.476	0.0236295	0	1	0
20	-15.2334	0.0236295	0	0	1
21	-54938.6	0.147929	2	0	0
22	-101470	0.147929	0	2	0
23	-19888.7	0.147929	0	0	2
24	-885.867	0.147929	1	1	0
25	573.752	0.147929	1	0	1
26	176.113	0.147929	0	1	1
27	39750.6	0.104058	2	0	0
28	77583.6	0.104058	0	2	0
29	18885.9	0.104058	0	0	2
30	5730.84	0.104058	1	1	0
31	-953.377	0.104058	1	0	1
32	-326.625	0.104058	0	1	1
33	17039.8	0.0771605	2	0	0
34	27718.7	0.0771605	0	2	0
35	3199.77	0.0771605	0	0	2
36	-4577.4	0.0771605	1	1	0
37	441.965	0.0771605	1	0	1
38	141.6	0.0771605	0	1	1
39	3554.08	0.0594884	2	0	0
40	1174.48	0.0594884	0	2	0
41	2751.23	0.0594884	0	0	2
42	-425.371	0.0594884	1	1	0
43	-72.499	0.0594884	1	0	1
44	13.8773	0.0594884	0	1	1
45	-2295.74	0.047259	2	0	0
46	-1902.12	0.047259	0	2	0
47	-1828	0.047259	0	0	2
48	153.243	0.047259	1	1	0
49	10.2305	0.047259	1	0	1
50	-5.02415	0.047259	0	1	1
51	60779.9	0.221893	3	0	0
52	4078.09	0.221893	0	3	0
53	30.6902	0.221893	0	0	3
54	-2065.52	0.221893	2	1	0
55	-322.038	0.221893	2	0	1
56	139.165	0.221893	0	2	1
57	-107749	0.221893	1	2	0
58	-11749	0.221893	0	1	2
59	-33651.4	0.221893	1	0	2
60	231.17	0.221893	1	1	1
61	-20837.5	0.156087	3	0	0
62	-4932.72	0.156087	0	3	0
63	-38.0471	0.156087	0	0	3
64	-3379.1	0.156087	2	1	0
65	252.652	0.156087	2	0	1
66	129.6	0.156087	0	2	1
67	120789	0.156087	1	2	0
68	5193.54	0.156087	0	1	2
69	16005	0.156087	1	0	2
70	64.5046	0.156087	1	1	1
71	-35105.6	0.115741	3	0	0
72	1261.33	0.115741	0	3	0
73	4.00356	0.115741	0	0	3
74	4469	0.115741	2	1	0
75	44.5914	0.115741	2	0	1
76	-242.315	0.115741	0	2	1
77	1900.89	0.115741	1	2	0
78	6382.24	0.115741	0	1	2
79	11624.2	0.115741	1	0	2
80	-256.247	0.115741	1	1	1
81	-4369.89	0.0892326	3	0	0
82	-417.185	0.0892326	0	3	0
83	7.84293	0.0892326	0	0	3
84	1156.8	0.0892326	2	1	0
85	31.7179	0.0892326	2	0	1
86	-26.0657	0.0892326	0	2	1
87	-15874.3	0.0892326	1	2	0
88	236.539	0.0892326	0	1	2
89	7117.94	0.0892326	1	0	2
90	-44.3781	0.0892326	1	1	1
91	-1736.86	0.0708885	3	0	0
92	-96.8153	0.0708885	0	3	0
93	-4.39187	0.0708885	0	0	3
94	-282.419	0.0708885	2	1	0
95	-6.93942	0.0708885	2	0	1
96	-0.533002	0.0708885	0	2	1
97	-370.626	0.0708885	1	2	0
98	-167.075	0.0708885	0	1	2
99	-2386.59	0.0708885	1	0	2
100	4.82942	0.0708885	1	1	1
101	147.879	0.295858	4	0	0
102	562.658	0.295858	0	4	0
103	-1052.96	0.295858	0	0	4
104	287.589	0.295858	3	1	0
105	-42.146	0.295858	3	0	1
106	-24.1654	0.295858	0	3	1
107	611.421	0.295858	1	3	0
108	13.0434	0.295858	0	1	3
109	-13.3334	0.295858	1	0	3
110	7337.73	0.295858	2	2	0
111	5546.36	0.295858	2	0	2
112	7389.62	0.295858	0	2	2
113	11.4314	0.295858	2	1	1
114	28.5908	0.295858	1	2	1
115	-1129.74	0.295858	1	1	2
116	-6950.4	0.208117	4	0	0
117	-7774.75	0.208117	0	4	0
118	2370.54	0.208117	0	0	4
119	479.847	0.208117	3	1	0
120	-300.189	0.208117	3	0	1
121	-179.56	0.208117	0	3	1
122	2382.97	0.208117	1	3	0
123	90.3888	0.208117	0	1	3
124	-80.6296	0.208117	1	0	3
125	37237	0.208117	2	2	0
126	19463.3	0.208117	2	0	2
127	26680.3	0.208117	0	2	2
128	98.7234	0.208117	2	1	1
129	245.922	0.208117	1	2	1
130	-16243.1	0.208117	1	1	2
131	4140.95	0.154321	4	0	0
132	4256.58	0.154321	0	4	0
133	-2958.85	0.154321	0	0	4
134	-51.3299	0.154321	3	1	0
135	324.275	0.154321	3	0	1
136	174.309	0.154321	0	3	1
137	-2166.18	0.154321	1	3	0
138	-113.86	0.154321	0	1	3
139	91.5673	0.154321	1	0	3
140	-46604.3	0.154321	2	2	0
141	-26785.5	0.154321	2	0	2
142	-35410.2	0.154321	0	2	2
143	-120.329	0.154321	2	1	1
144	-254.626	0.154321	1	2	1
145	17137	0.154321	1	1	2
146	285.286	0.118977	4	0	0
147	-1416.73	0.118977	0	4	0
148	529.113	0.118977	0	0	4
149	-892.354	0.118977	3	1	0
150	45.0831	0.118977	3	0	1
151	41.5836	0.118977	0	3	1
152	-1006	0.118977	1	3	0
153	22.0448	0.118977	0	1	3
154	28.9276	0.118977	1	0	3
155	-4825.21	0.118977	2	2	0
156	-1806.32	0.118977	2	0	2
157	-4266.23	0.118977	0	2	2
158	21.7718	0.118977	2	1	1
159	6.00769	0.118977	1	2	1
160	82.398	0.118977	1	1	2
161	-1038.22	0.094518	4	0	0
162	-1281.33	0.094518	0	4	0
163	-394.43	0.094518	0	0	4
164	274.945	0.094518	3	1	0
165	-11.1584	0.094518	3	0	1
166	-8.53662	0.094518	0	3	1
167	277.095	0.094518	1	3	0
168	-7.96723	0.094518	0	1	3
169	-10.6723	0.094518	1	0	3
170	-2212.59	0.094518	2	2	0
171	-1333.59	0.094518	2	0	2
172	-1549.04	0.094518	0	2	2
173	-7.96195	0.094518	2	1	1
174	-10.0212	0.094518	1	2	1
175	252.373	0.094518	1	1	2
176	-3550.68	0.369822	5	0	0
177	100.642	0.369822	0	5	0
178	-6.43877	0.369822	0	0	5
179	-657.324	0.369822	4	1	0
180	-10.6451	0.369822	4	0	1
181	13.927	0.369822	0	4	1
182	1420.4	0.369822	1	4	0
183	714.568	0.369822	0	1	4
184	-5746.09	0.369822	1	0	4
185	-2566.08	0.369822	3	2	0
186	7925.98	0.369822	3	0	2
187	-51.283	0.369822	0	3	2
188	-99.8428	0.369822	2	3	0
189	-18.1828	0.369822	2	0	3
190	10.6005	0.369822	0	2	3
191	23.9592	0.369822	3	1	1
192	26.0503	0.369822	1	3	1
193	7.44164	0.369822	1	1	3
194	16.7735	0.369822	2	2	1
195	-1397.79	0.369822	2	1	2
196	16203.6	0.369822	1	2	2
197	-3290.05	0.260146	5	0	0
198	293.998	0.260146	0	5	0
199	-3.7409	0.260146	0	0	5
200	-1096.14	0.260146	4	1	0
201	-24.5934	0.260146	4	0	1
202	21.3233	0.260146	0	4	1
203	4913.57	0.260146	1	4	0
204	741.88	0.260146	0	1	4
205	-12089.8	0.260146	1	0	4
206	968.562	0.260146	3	2	0
207	4620.7	0.260146	3	0	2
208	-270.197	0.260146	0	3	2
209	-201.837	0.260146	2	3	0
210	-31.4688	0.260146	2	0	3
211	19.671	0.260146	0	2	3
212	37.8115	0.260146	3	1	1
213	39.5139	0.260146	1	3	1
214	18.5886	0.260146	1	1	3
215	11.8975	0.260146	2	2	1
216	-2091.52	0.260146	2	1	2
217	16365.2	0.260146	1	2	2
218	15617.1	0.192901	5	0	0
219	-219.434	0.192901	0	5	0
220	6.28325	0.192901	0	0	5
221	2081.83	0.192901	4	1	0
222	-7.25804	0.192901	4	0	1
223	-61.9746	0.192901	0	4	1
224	-8317.66	0.192901	1	4	0
225	-3079.17	0.192901	0	1	4
226	-11145.1	0.192901	1	0	4
227	9097.79	0.192901	3	2	0
228	-49567.6	0.192901	3	0	2
229	79.3443	0.192901	0	3	2
230	242.821	0.192901	2	3	0
231	6.37513	0.192901	2	0	3
232	-62.5392	0.192901	0	2	3
233	-65.2468	0.192901	3	1	1
234	-70.1466	0.192901	1	3	1
235	-14.2651	0.192901	1	1	3
236	-110.132	0.192901	2	2	1
237	3551.01	0.192901	2	1	2
238	-83209.2	0.192901	1	2	2
239	-3987.25	0.148721	5	0	0
240	72.576	0.148721	0	5	0
241	5.30007	0.148721	0	0	5
242	-575.646	0.148721	4	1	0
243	20.3048	0.148721	4	0	1
244	42.7384	0.148721	0	4	1
245	-5520.71	0.148721	1	4	0
246	701.123	0.148721	0	1	4
247	27305.4	0.148721	1	0	4
248	-10229.4	0.148721	3	2	0
249	40464.9	0.148721	3	0	2
250	-453.845	0.148721	0	3	2
251	70.298	0.148721	2	3	0
252	22.4408	0.148721	2	0	3
253	49.7317	0.148721	0	2	3
254	25.8647	0.148721	3	1	1
255	26.9947	0.148721	1	3	1
256	10.3349	0.148721	1	1	3
257	75.5247	0.148721	2	2	1
258	-1255.78	0.148721	2	1	2
259	41847.9	0.148721	1	2	2
260	886.743	0.118147	5	0	0
261	16.8389	0.118147	0	5	0
262	-0.316747	0.118147	0	0	5
263	-117.38	0.118147	4	1	0
264	-2.84332	0.118147	4	0	1
265	4.33133	0.118147	0	4	1
266	1284.5	0.118147	1	4	0
267	-102.609	0.118147	0	1	4
268	-1444.62	0.118147	1	0	4
269	2184.74	0.118147	3	2	0
270	-869.189	0.118147	3	0	2
271	-63.2559	0.118147	0	3	2
272	-111.093	0.118147	2	3	0
273	-3.10154	0.118147	2	0	3
274	3.98393	0.118147	0	2	3
275	5.84534	0.118147	3	1	1
276	5.82541	0.118147	1	3	1
277	6.12491	0.118147	1	1	3
278	1.26268	0.118147	2	2	1
279	-195.183	0.118147	2	1	2
280	-524.168	0.118147	1	2	2
281	-8.03411	0.443787	6	0	0
282	-10.7131	0.443787	0	6	0
283	-0.0853547	0.443787	0	0	6
284	-1.35387	0.443787	5	1	0
285	0.0512019	0.443787	5	0	1
286	0.00612794	0.443787	0	5	1
287	-2.4668	0.443787	1	5	0
288	-0.0386889	0.443787	0	1	5
289	0.0366987	0.443787	1	0	5
290	-31.3845	0.443787	4	2	0
291	-31.469	0.443787	4	0	2
292	-37.6234	0.443787	0	4	2
293	-34.1714	0.443787	2	4	0
294	-22.7674	0.443787	2	0	4
295	-26.0964	0.443787	0	2	4
296	-0.0196321	0.443787	4	1	1
297	-0.00186339	0.443787	1	4	1
298	-1.86189	0.443787	1	1	4
299	0.049044	0.443787	3	2	1
300	-3.64208	0.443787	3	1	2
301	-4.20323	0.443787	1	3	2
302	-0.0128463	0.443787	2	3	1
303	-0.0553105	0.443787	2	1	3
304	0.0307029	0.443787	1	2	3
305	-3.79864	0.443787	3	3	0
306	0.0836874	0.443787	3	0	3
307	-0.0280787	0.443787	0	3	3
308	-74.0173	0.443787	2	2	2
309	8.71108	0.312175	6	0	0
310	19.6078	0.312175	0	6	0
311	-30.295	0.312175	0	0	6
312	6.00692	0.312175	5	1	0
313	-0.702839	0.312175	5	0	1
314	-0.377068	0.312175	0	5	1
315	12.8322	0.312175	1	5	0
316	0.249122	0.312175	0	1	5
317	-0.246372	0.312175	1	0	5
318	141.875	0.312175	4	2	0
319	123.26	0.312175	4	0	2
320	170.042	0.312175	0	4	2
321	152.887	0.312175	2	4	0
322	83.8953	0.312175	2	0	4
323	119.447	0.312175	0	2	4
324	0.187792	0.312175	4	1	1
325	0.428091	0.312175	1	4	1
326	-10.0431	0.312175	1	1	4
327	-0.274361	0.312175	3	2	1
328	-3.49696	0.312175	3	1	2
329	2.63417	0.312175	1	3	2
330	-0.190114	0.312175	2	3	1
331	0.433694	0.312175	2	1	3
332	0.186041	0.312175	1	2	3
333	18.8653	0.312175	3	3	0
334	-0.945087	0.312175	3	0	3
335	-0.132786	0.312175	0	3	3
336	398.489	0.312175	2	2	2
337	-39.104	0.231481	6	0	0
338	-12.0987	0.231481	0	6	0
339	-68.6852	0.231481	0	0	6
340	26.2765	0.231481	5	1	0
341	-5.28237	0.231481	5	0	1
342	-3.13325	0.231481	0	5	1
343	62.8423	0.231481	1	5	0
344	1.55286	0.231481	0	1	5
345	-1.5602	0.231481	1	0	5
346	773.921	0.231481	4	2	0
347	506.877	0.231481	4	0	2
348	726.999	0.231481	0	4	2
349	800.87	0.231481	2	4	0
350	477.241	0.231481	2	0	4
351	670.642	0.231481	0	2	4
352	1.50244	0.231481	4	1	1
353	3.88114	0.231481	1	4	1
354	-197.346	0.231481	1	1	4
355	-1.40148	0.231481	3	2	1
356	-171.412	0.231481	3	1	2
357	-134.426	0.231481	1	3	2
358	-1.63029	0.231481	2	3	1
359	3.05711	0.231481	2	1	3
360	2.31862	0.231481	1	2	3
361	89.0598	0.231481	3	3	0
362	-6.84463	0.231481	3	0	3
363	-1.57768	0.231481	0	3	3
364	2097.94	0.231481	2	2	2
365	-301.913	0.178465	6	0	0
366	-328.219	0.178465	0	6	0
367	75.0965	0.178465	0	0	6
368	29.0293	0.178465	5	1	0
369	-14.8601	0.178465	5	0	1
370	-8.77664	0.178465	0	5	1
371	126.51	0.178465	1	5	0
372	4.59191	0.178465	0	1	5
373	-4.05589	0.178465	1	0	5
374	1619.63	0.178465	4	2	0
375	777.353	0.178465	4	0	2
376	1132.74	0.178465	0	4	2
377	1593.33	0.178465	2	4	0
378	1154.43	0.178465	2	0	4
379	1536.01	0.178465	0	2	4
380	4.89292	0.178465	4	1	1
381	11.9985	0.178465	1	4	1
382	-766.253	0.178465	1	1	4
383	-2.86147	0.178465	3	2	1
384	-737.105	0.178465	3	1	2
385	-639.755	0.178465	1	3	2
386	-3.88389	0.178465	2	3	1
387	9.48421	0.178465	2	1	3
388	7.94335	0.178465	1	2	3
389	155.574	0.178465	3	3	0
390	-18.9153	0.178465	3	0	3
391	-4.18564	0.178465	0	3	3
392	4461.8	0.178465	2	2	2
393	-76.3591	0.141777	6	0	0
394	-68.6685	0.141777	0	6	0
395	-35.8304	0.141777	0	0	6
396	27.6303	0.141777	5	1	0
397	-2.07541	0.141777	5	0	1
398	-1.81784	0.141777	0	5	1
399	39.5053	0.141777	1	5	0
400	-0.0229314	0.141777	0	1	5
401	-0.609726	0.141777	1	0	5
402	119.363	0.141777	4	2	0
403	19.5597	0.141777	4	0	2
404	96.9343	0.141777	0	4	2
405	127.053	0.141777	2	4	0
406	60.0721	0.141777	2	0	4
407	129.775	0.141777	0	2	4
408	0.00860558	0.141777	4	1	1
409	1.52049	0.141777	1	4	1
410	-70.4525	0.141777	1	1	4
411	-0.554931	0.141777	3	2	1
412	-42.8407	0.141777	3	1	2
413	-30.9478	0.141777	1	3	2
414	-1.80921	0.141777	2	3	1
415	-0.0142279	0.141777	2	1	3
416	0.910654	0.141777	1	2	3
417	67.1295	0.141777	3	3	0
418	-2.68523	0.141777	3	0	3
419	-1.84063	0.141777	0	3	3
420	457.24	0.141777	2	2	2
421	16.7866	0.517751	7	0	0
422	-2.21837	0.517751	0	7	0
423	0.0858978	0.517751	0	0	7
424	0.647638	0.517751	6	1	0
425	0.0629931	0.517751	6	0	1
426	-0.0161027	0.517751	0	6	1
427	-1.0795	0.517751	1	6	0
428	-3.06617	0.517751	0	1	6
429	19.4915	0.517751	1	0	6
430	33.2904	0.517751	5	2	0
431	2.82086	0.517751	5	0	2
432	-6.50615	0.517751	0	5	2
433	-4.90795	0.517751	2	5	0
434	0.225437	0.517751	2	0	5
435	0.13456	0.517751	0	2	5
436	-0.0797329	0.517751	5	1	1
437	-0.0884298	0.517751	1	5	1
438	-0.0395567	0.517751	1	1	5
439	-1.95759	0.517751	4	3	0
440	0.203035	0.517751	4	0	3
441	0.0341181	0.517751	0	4	3
442	15.4913	0.517751	3	4	0
443	5.80928	0.517751	3	0	4
444	-7.4232	0.517751	0	3	4
445	0.0689014	0.517751	4	2	1
446	1.58506	0.517751	4	1	2
447	-0.00970997	0.517751	2	4	1
448	-43.7492	0.517751	1	4	2
449	-2.40971	0.517751	2	1	4
450	-22.6461	0.517751	1	2	4
451	-0.168176	0.517751	3	3	1
452	-0.113506	0.517751	3	1	3
453	-0.121657	0.517751	1	3	3
454	-39.8159	0.517751	3	2	2
455	-6.18102	0.517751	2	3	2
456	0.196989	0.517751	2	2	3
457	-165.143	0.364204	7	0	0
458	3.51047	0.364204	0	7	0
459	-0.298966	0.364204	0	0	7
460	-30.4446	0.364204	6	1	0
461	-0.455078	0.364204	6	0	1
462	0.646897	0.364204	0	6	1
463	59.4561	0.364204	1	6	0
464	32.6604	0.364204	0	1	6
465	-265.731	0.364204	1	0	6
466	-290.262	0.364204	5	2	0
467	213.105	0.364204	5	0	2
468	1.45428	0.364204	0	5	2
469	-2.47061	0.364204	2	5	0
470	-1.08804	0.364204	2	0	5
471	0.209745	0.364204	0	2	5
472	1.09194	0.364204	5	1	1
473	1.19564	0.364204	1	5	1
474	0.320075	0.364204	1	1	5
475	-36.4467	0.364204	4	3	0
476	-1.24468	0.364204	4	0	3
477	1.15393	0.364204	0	4	3
478	-65.6839	0.364204	3	4	0
479	112.403	0.364204	3	0	4
480	30.5888	0.364204	0	3	4
481	0.374179	0.364204	4	2	1
482	-95.9274	0.364204	4	1	2
483	1.47569	0.364204	2	4	1
484	820.04	0.364204	1	4	2
485	-32.5457	0.364204	2	1	4
486	494.456	0.364204	1	2	4
487	2.28754	0.364204	3	3	1
488	1.4073	0.364204	3	1	3
489	1.51053	0.364204	1	3	3
490	1013.6	0.364204	3	2	2
491	-73.3596	0.364204	2	3	2
492	0.545993	0.364204	2	2	3
493	-420.377	0.270062	7	0	0
494	14.5542	0.270062	0	7	0
495	-0.63924	0.270062	0	0	7
496	-89.7298	0.270062	6	1	0
497	-1.50433	0.270062	6	0	1
498	1.89042	0.270062	0	6	1
499	245.714	0.270062	1	6	0
500	85.9364	0.270062	0	1	6
501	-779.97	0.270062	1	0	6
502	-653.426	0.270062	5	2	0
503	505.627	0.270062	5	0	2
504	-1.44914	0.270062	0	5	2
505	-2.04461	0.270062	2	5	0
506	-2.97852	0.270062	2	0	5
507	0.946239	0.270062	0	2	5
508	3.16682	0.270062	5	1	1
509	3.40253	0.270062	1	5	1
510	1.12347	0.270062	1	1	5
511	-106.363	0.270062	4	3	0
512	-3.84333	0.270062	4	0	3
513	3.47683	0.270062	0	4	3
514	12.6421	0.270062	3	4	0
515	146.02	0.270062	3	0	4
516	69.983	0.270062	0	3	4
517	0.531991	0.270062	4	2	1
518	-274.917	0.270062	4	1	2
519	3.92695	0.270062	2	4	1
520	2236.7	0.270062	1	4	2
521	-99.3793	0.270062	2	1	4
522	1211.16	0.270062	1	2	4
523	6.5694	0.270062	3	3	1
524	4.29228	0.270062	3	1	3
525	4.5282	0.270062	1	3	3
526	2683.85	0.270062	3	2	2
527	-217.88	0.270062	2	3	2
528	1.28405	0.270062	2	2	3
529	-234.254	0.208209	7	0	0
530	16.7874	0.208209	0	7	0
531	-0.429276	0.208209	0	0	7
532	-70.9519	0.208209	6	1	0
533	-1.71008	0.208209	6	0	1
534	1.1794	0.208209	0	6	1
535	348.045	0.208209	1	6	0
536	52.4625	0.208209	0	1	6
537	-1012.12	0.208209	1	0	6
538	-159.874	0.208209	5	2	0
539	-96.1043	0.208209	5	0	2
540	6.07347	0.208209	0	5	2
541	1.50261	0.208209	2	5	0
542	-2.72214	0.208209	2	0	5
543	0.515492	0.208209	0	2	5
544	2.44247	0.208209	5	1	1
545	2.58599	0.208209	1	5	1
546	1.10652	0.208209	1	1	5
547	-86.2117	0.208209	4	3	0
548	-4.00304	0.208209	4	0	3
549	2.12389	0.208209	0	4	3
550	422.444	0.208209	3	4	0
551	-873.959	0.208209	3	0	4
552	41.7248	0.208209	0	3	4
553	-1.17096	0.208209	4	2	1
554	-208.926	0.208209	4	1	2
555	1.71849	0.208209	2	4	1
556	1324.09	0.208209	1	4	2
557	-85.4822	0.208209	2	1	4
558	-36.1025	0.208209	1	2	4
559	5.02843	0.208209	3	3	1
560	3.54847	0.208209	3	1	3
561	3.69195	0.208209	1	3	3
562	1188.66	0.208209	3	2	2
563	-163.946	0.208209	2	3	2
564	-0.809448	0.208209	2	2	3
565	199.497	0.165406	7	0	0
566	-4.20339	0.165406	0	7	0
567	-0.185494	0.165406	0	0	7
568	17.4248	0.165406	6	1	0
569	-0.799521	0.165406	6	0	1
570	-1.251	0.165406	0	6	1
571	115.409	0.165406	1	6	0
572	-37.2132	0.165406	0	1	6
573	-939.355	0.165406	1	0	6
574	540.733	0.165406	5	2	0
575	-1168.51	0.165406	5	0	2
576	-0.684411	0.165406	0	5	2
577	-11.9522	0.165406	2	5	0
578	-1.05472	0.165406	2	0	5
579	-1.68389	0.165406	0	2	5
580	-0.650263	0.165406	5	1	1
581	-0.691747	0.165406	1	5	1
582	-0.080691	0.165406	1	1	5
583	9.67153	0.165406	4	3	0
584	-1.66873	0.165406	4	0	3
585	-2.74936	0.165406	0	4	3
586	456.642	0.165406	3	4	0
587	-2307.36	0.165406	3	0	4
588	-33.69	0.165406	0	3	4
589	-3.30759	0.165406	4	2	1
590	48.3196	0.165406	4	1	2
591	-3.75907	0.165406	2	4	1
592	-1443.55	0.165406	1	4	2
593	-6.32198	0.165406	2	1	4
594	-2498.32	0.165406	1	2	4
595	-1.342	0.165406	3	3	1
596	-0.730886	0.165406	3	1	3
597	-0.77237	0.165406	1	3	3
598	-2585.75	0.165406	3	2	2
599	26.6612	0.165406	2	3	2
600	-4.87563	0.165406	2	2	3

## Sheet: 1,2,3-triazole(CH4)
Index	ci	alpha	k	l	m
1	136678	0.03	0	0	0
2	-83575.1	0.08	0	0	0
3	-132807	0.13	0	0	0
4	-397012	0.18	0	0	0
5	476761	0.23	0	0	0
6	95026.9	0.0555556	1	0	0
7	15912.7	0.0555556	0	1	0
8	-1856.21	0.0555556	0	0	1
9	-95339.4	0.0408163	1	0	0
10	-4287.8	0.0408163	0	1	0
11	348.375	0.0408163	0	0	1
12	31326.8	0.03125	1	0	0
13	-4728.68	0.03125	0	1	0
14	1875.43	0.03125	0	0	1
15	-64856.2	0.0246914	1	0	0
16	-18516.3	0.0246914	0	1	0
17	143.13	0.0246914	0	0	1
18	33880.2	0.02	1	0	0
19	11637.8	0.02	0	1	0
20	-511.267	0.02	0	0	1
21	-3646.01	0.111111	2	0	0
22	-24901.8	0.111111	0	2	0
23	-14253.1	0.111111	0	0	2
24	-2127.88	0.111111	1	1	0
25	2380.76	0.111111	1	0	1
26	107.831	0.111111	0	1	1
27	-21462.1	0.0816327	2	0	0
28	-50658.9	0.0816327	0	2	0
29	19197.9	0.0816327	0	0	2
30	275.566	0.0816327	1	1	0
31	-43.9559	0.0816327	1	0	1
32	-271.468	0.0816327	0	1	1
33	61849.6	0.0625	2	0	0
34	82087	0.0625	0	2	0
35	12819.9	0.0625	0	0	2
36	1544.25	0.0625	1	1	0
37	-2273.85	0.0625	1	0	1
38	380.676	0.0625	0	1	1
39	-19323	0.0493827	2	0	0
40	24652.4	0.0493827	0	2	0
41	6208	0.0493827	0	0	2
42	511.239	0.0493827	1	1	0
43	-140.154	0.0493827	1	0	1
44	-259.28	0.0493827	0	1	1
45	884.055	0.04	2	0	0
46	-12893	0.04	0	2	0
47	-5681.13	0.04	0	0	2
48	-205.777	0.04	1	1	0
49	76.9839	0.04	1	0	1
50	41.9978	0.04	0	1	1
51	-21148.1	0.166667	3	0	0
52	-8192.63	0.166667	0	3	0
53	-613.935	0.166667	0	0	3
54	23156.8	0.166667	2	1	0
55	-2085.52	0.166667	2	0	1
56	-3755.47	0.166667	0	2	1
57	71550	0.166667	1	2	0
58	-4572.8	0.166667	0	1	2
59	22615.7	0.166667	1	0	2
60	-318.449	0.166667	1	1	1
61	35017.3	0.122449	3	0	0
62	9007.82	0.122449	0	3	0
63	257.344	0.122449	0	0	3
64	-9385.76	0.122449	2	1	0
65	1822.09	0.122449	2	0	1
66	2346.13	0.122449	0	2	1
67	-39477.3	0.122449	1	2	0
68	-4516.71	0.122449	0	1	2
69	-22134.8	0.122449	1	0	2
70	189.486	0.122449	1	1	1
71	-14709.9	0.09375	3	0	0
72	-1602.5	0.09375	0	3	0
73	302.949	0.09375	0	0	3
74	-15328.4	0.09375	2	1	0
75	374.606	0.09375	2	0	1
76	1753.56	0.09375	0	2	1
77	-33971.8	0.09375	1	2	0
78	5460.99	0.09375	0	1	2
79	-9906.48	0.09375	1	0	2
80	36.3644	0.09375	1	1	1
81	-2003	0.0740741	3	0	0
82	-113.161	0.0740741	0	3	0
83	175.518	0.0740741	0	0	3
84	855.696	0.0740741	2	1	0
85	-27.4438	0.0740741	2	0	1
86	-321.654	0.0740741	0	2	1
87	-741.425	0.0740741	1	2	0
88	3313.15	0.0740741	0	1	2
89	7739.36	0.0740741	1	0	2
90	108.141	0.0740741	1	1	1
91	4243.04	0.06	3	0	0
92	1216.52	0.06	0	3	0
93	-158.306	0.06	0	0	3
94	1015.97	0.06	2	1	0
95	-120.057	0.06	2	0	1
96	-58.4472	0.06	0	2	1
97	4034.95	0.06	1	2	0
98	630.845	0.06	0	1	2
99	3081.75	0.06	1	0	2
100	-15.4963	0.06	1	1	1
101	-16280.4	0.222222	4	0	0
102	8712.51	0.222222	0	4	0
103	-962.55	0.222222	0	0	4
104	2684.96	0.222222	3	1	0
105	253.867	0.222222	3	0	1
106	359.703	0.222222	0	3	1
107	991.098	0.222222	1	3	0
108	382.505	0.222222	0	1	3
109	473.336	0.222222	1	0	3
110	-12633.6	0.222222	2	2	0
111	5653.05	0.222222	2	0	2
112	27119.7	0.222222	0	2	2
113	395.566	0.222222	2	1	1
114	431.742	0.222222	1	2	1
115	5186.83	0.222222	1	1	2
116	4063.06	0.163265	4	0	0
117	13916.9	0.163265	0	4	0
118	5744.88	0.163265	0	0	4
119	-1769.05	0.163265	3	1	0
120	1979.58	0.163265	3	0	1
121	274.685	0.163265	0	3	1
122	-330.369	0.163265	1	3	0
123	-355.172	0.163265	0	1	3
124	-184.067	0.163265	1	0	3
125	-15571.8	0.163265	2	2	0
126	-93218.4	0.163265	2	0	2
127	-66585.3	0.163265	0	2	2
128	-578.234	0.163265	2	1	1
129	-1145.12	0.163265	1	2	1
130	-3155.75	0.163265	1	1	2
131	2767.02	0.125	4	0	0
132	-31860.1	0.125	0	4	0
133	-8355.9	0.125	0	0	4
134	-725.2	0.125	3	1	0
135	-1635.96	0.125	3	0	1
136	-406.067	0.125	0	3	1
137	-708.447	0.125	1	3	0
138	132.696	0.125	0	1	3
139	105.375	0.125	1	0	3
140	4657.78	0.125	2	2	0
141	67373.8	0.125	2	0	2
142	20720.3	0.125	0	2	2
143	320.681	0.125	2	1	1
144	989.824	0.125	1	2	1
145	-1446.75	0.125	1	1	2
146	7603.98	0.0987654	4	0	0
147	9240.8	0.0987654	0	4	0
148	853.403	0.0987654	0	0	4
149	-207.334	0.0987654	3	1	0
150	-653.715	0.0987654	3	0	1
151	-258.986	0.0987654	0	3	1
152	54.8221	0.0987654	1	3	0
153	-186.51	0.0987654	0	1	3
154	-439.157	0.0987654	1	0	3
155	22030.2	0.0987654	2	2	0
156	15985.6	0.0987654	2	0	2
157	16331.6	0.0987654	0	2	2
158	-163.227	0.0987654	2	1	1
159	-313.524	0.0987654	1	2	1
160	-636.612	0.0987654	1	1	2
161	-2200.35	0.08	4	0	0
162	-5899.92	0.08	0	4	0
163	-1241.88	0.08	0	0	4
164	-81.196	0.08	3	1	0
165	171.418	0.08	3	0	1
166	33.3866	0.08	0	3	1
167	-104.953	0.08	1	3	0
168	29.2119	0.08	0	1	3
169	159.718	0.08	1	0	3
170	-8420.61	0.08	2	2	0
171	-3800.91	0.08	2	0	2
172	-7436.77	0.08	0	2	2
173	27.9313	0.08	2	1	1
174	152.259	0.08	1	2	1
175	-45.5139	0.08	1	1	2
176	1474.64	0.277778	5	0	0
177	489.587	0.277778	0	5	0
178	-6.05694	0.277778	0	0	5
179	963.485	0.277778	4	1	0
180	17.8657	0.277778	4	0	1
181	1.88495	0.277778	0	4	1
182	2206.64	0.277778	1	4	0
183	1575.42	0.277778	0	1	4
184	2643.92	0.277778	1	0	4
185	3153.35	0.277778	3	2	0
186	3063.83	0.277778	3	0	2
187	2201.04	0.277778	0	3	2
188	1086.35	0.277778	2	3	0
189	3.09739	0.277778	2	0	3
190	-384.626	0.277778	0	2	3
191	-15.592	0.277778	3	1	1
192	-68.269	0.277778	1	3	1
193	-67.1065	0.277778	1	1	3
194	-176.598	0.277778	2	2	1
195	6457.8	0.277778	2	1	2
196	27125.5	0.277778	1	2	2
197	-493.061	0.204082	5	0	0
198	110.253	0.204082	0	5	0
199	-58.3439	0.204082	0	0	5
200	-345.476	0.204082	4	1	0
201	252.305	0.204082	4	0	1
202	817.52	0.204082	0	4	1
203	600.869	0.204082	1	4	0
204	1219.35	0.204082	0	1	4
205	5723.78	0.204082	1	0	4
206	-4445.13	0.204082	3	2	0
207	-4860.57	0.204082	3	0	2
208	-127.797	0.204082	0	3	2
209	-1618.68	0.204082	2	3	0
210	197.166	0.204082	2	0	3
211	-656.17	0.204082	0	2	3
212	-132.182	0.204082	3	1	1
213	-250.778	0.204082	1	3	1
214	-171.691	0.204082	1	1	3
215	284.663	0.204082	2	2	1
216	13077.5	0.204082	2	1	2
217	75733.3	0.204082	1	2	2
218	1052.03	0.15625	5	0	0
219	-912.457	0.15625	0	5	0
220	91.6007	0.15625	0	0	5
221	1081.19	0.15625	4	1	0
222	-400.713	0.15625	4	0	1
223	-1263.6	0.15625	0	4	1
224	3254.28	0.15625	1	4	0
225	-2450.14	0.15625	0	1	4
226	-10888.4	0.15625	1	0	4
227	10151.7	0.15625	3	2	0
228	2807.77	0.15625	3	0	2
229	-1722.55	0.15625	0	3	2
230	2017.9	0.15625	2	3	0
231	-310.162	0.15625	2	0	3
232	712.419	0.15625	0	2	3
233	115.514	0.15625	3	1	1
234	286.21	0.15625	1	3	1
235	189.611	0.15625	1	1	3
236	-630.343	0.15625	2	2	1
237	-17953.3	0.15625	2	1	2
238	-101544	0.15625	1	2	2
239	-2837.75	0.123457	5	0	0
240	33.08	0.123457	0	5	0
241	-65.0925	0.123457	0	0	5
242	-447.561	0.123457	4	1	0
243	29.2073	0.123457	4	0	1
244	261.726	0.123457	0	4	1
245	-2507.62	0.123457	1	4	0
246	-523.367	0.123457	0	1	4
247	4178.77	0.123457	1	0	4
248	-6144.73	0.123457	3	2	0
249	-224.88	0.123457	3	0	2
250	-822.015	0.123457	0	3	2
251	-518.772	0.123457	2	3	0
252	-29.0636	0.123457	2	0	3
253	103.153	0.123457	0	2	3
254	20.9746	0.123457	3	1	1
255	21.4205	0.123457	1	3	1
256	38.4853	0.123457	1	1	3
257	235.695	0.123457	2	2	1
258	-478.27	0.123457	2	1	2
259	4053.67	0.123457	1	2	2
260	247.497	0.1	5	0	0
261	-73.0183	0.1	0	5	0
262	0.45382	0.1	0	0	5
263	143.149	0.1	4	1	0
264	4.1018	0.1	4	0	1
265	-18.194	0.1	0	4	1
266	496.902	0.1	1	4	0
267	-345.104	0.1	0	1	4
268	-813.213	0.1	1	0	4
269	779.502	0.1	3	2	0
270	-497.461	0.1	3	0	2
271	-404.535	0.1	0	3	2
272	75.4334	0.1	2	3	0
273	4.28829	0.1	2	0	3
274	-12.9008	0.1	0	2	3
275	-8.12952	0.1	3	1	1
276	-8.02123	0.1	1	3	1
277	-8.74086	0.1	1	1	3
278	-11.3068	0.1	2	2	1
279	-231.991	0.1	2	1	2
280	-469.328	0.1	1	2	2
281	7.97959	0.333333	6	0	0
282	-12.4824	0.333333	0	6	0
283	-2.50772	0.333333	0	0	6
284	-2.7341	0.333333	5	1	0
285	-0.191571	0.333333	5	0	1
286	-0.270369	0.333333	0	5	1
287	-1.85808	0.333333	1	5	0
288	-0.279679	0.333333	0	1	5
289	-0.305672	0.333333	1	0	5
290	9.59299	0.333333	4	2	0
291	-1.8579	0.333333	4	0	2
292	-40.3585	0.333333	0	4	2
293	-11.1465	0.333333	2	4	0
294	-11.8451	0.333333	2	0	4
295	-29.7136	0.333333	0	2	4
296	-0.264464	0.333333	4	1	1
297	-0.22469	0.333333	1	4	1
298	-4.22827	0.333333	1	1	4
299	-0.415377	0.333333	3	2	1
300	-7.15273	0.333333	3	1	2
301	-5.94737	0.333333	1	3	2
302	-0.534168	0.333333	2	3	1
303	-0.539541	0.333333	2	1	3
304	-0.522119	0.333333	1	2	3
305	-4.47192	0.333333	3	3	0
306	-0.490892	0.333333	3	0	3
307	-0.537881	0.333333	0	3	3
308	-36.6575	0.333333	2	2	2
309	-115.506	0.244898	6	0	0
310	78.9291	0.244898	0	6	0
311	-4.61403	0.244898	0	0	6
312	22.133	0.244898	5	1	0
313	1.75173	0.244898	5	0	1
314	2.65735	0.244898	0	5	1
315	9.61755	0.244898	1	5	0
316	2.80562	0.244898	0	1	5
317	3.34715	0.244898	1	0	5
318	-197.243	0.244898	4	2	0
319	-58.8434	0.244898	4	0	2
320	302.716	0.244898	0	4	2
321	-2.35247	0.244898	2	4	0
322	51.4941	0.244898	2	0	4
323	218.37	0.244898	0	2	4
324	2.86285	0.244898	4	1	1
325	2.90795	0.244898	1	4	1
326	41.2827	0.244898	1	1	4
327	4.65775	0.244898	3	2	1
328	63.7302	0.244898	3	1	2
329	50.7133	0.244898	1	3	2
330	5.51846	0.244898	2	3	1
331	5.6632	0.244898	2	1	3
332	6.24542	0.244898	1	2	3
333	31.5528	0.244898	3	3	0
334	5.09061	0.244898	3	0	3
335	5.44738	0.244898	0	3	3
336	199.555	0.244898	2	2	2
337	-854.258	0.1875	6	0	0
338	449.338	0.1875	0	6	0
339	-35.6035	0.1875	0	0	6
340	135.941	0.1875	5	1	0
341	15.5154	0.1875	5	0	1
342	19.3841	0.1875	0	5	1
343	48.1129	0.1875	1	5	0
344	20.1681	0.1875	0	1	5
345	25.5405	0.1875	1	0	5
346	-1537.22	0.1875	4	2	0
347	-628.197	0.1875	4	0	2
348	1808.04	0.1875	0	4	2
349	-233.974	0.1875	2	4	0
350	190.745	0.1875	2	0	4
351	1323.57	0.1875	0	2	4
352	20.7483	0.1875	4	1	1
353	22.8763	0.1875	1	4	1
354	265.005	0.1875	1	1	4
355	38.3934	0.1875	3	2	1
356	400.711	0.1875	3	1	2
357	313.229	0.1875	1	3	2
358	40.1342	0.1875	2	3	1
359	40.9192	0.1875	2	1	3
360	48.422	0.1875	1	2	3
361	184.205	0.1875	3	3	0
362	41.0611	0.1875	3	0	3
363	39.5618	0.1875	0	3	3
364	901.219	0.1875	2	2	2
365	-253.329	0.148148	6	0	0
366	794.541	0.148148	0	6	0
367	208.292	0.148148	0	0	6
368	27.8188	0.148148	5	1	0
369	65.2501	0.148148	5	0	1
370	17.7405	0.148148	0	5	1
371	22.5732	0.148148	1	5	0
372	-0.767589	0.148148	0	1	5
373	5.82896	0.148148	1	0	5
374	-889.213	0.148148	4	2	0
375	-2752.34	0.148148	4	0	2
376	-251.335	0.148148	0	4	2
377	158.794	0.148148	2	4	0
378	-2290.81	0.148148	2	0	4
379	-837.744	0.148148	0	2	4
380	-7.215	0.148148	4	1	1
381	-24.7666	0.148148	1	4	1
382	59.3834	0.148148	1	1	4
383	40.4829	0.148148	3	2	1
384	87.2935	0.148148	3	1	2
385	81.9249	0.148148	1	3	2
386	10.5247	0.148148	2	3	1
387	-7.98346	0.148148	2	1	3
388	-18.9391	0.148148	1	2	3
389	50.3327	0.148148	3	3	0
390	71.0772	0.148148	3	0	3
391	16.9696	0.148148	0	3	3
392	-4180.57	0.148148	2	2	2
393	-299.375	0.12	6	0	0
394	14.3227	0.12	0	6	0
395	13.7431	0.12	0	0	6
396	14.6617	0.12	5	1	0
397	31.8543	0.12	5	0	1
398	11.2797	0.12	0	5	1
399	3.96202	0.12	1	5	0
400	5.2623	0.12	0	1	5
401	13.1993	0.12	1	0	5
402	-987.181	0.12	4	2	0
403	-1307.56	0.12	4	0	2
404	-559.059	0.12	0	4	2
405	-673.505	0.12	2	4	0
406	-994.428	0.12	2	0	4
407	-559.614	0.12	0	2	4
408	3.24657	0.12	4	1	1
409	3.05598	0.12	1	4	1
410	36.1587	0.12	1	1	4
411	34.9103	0.12	3	2	1
412	50.8043	0.12	3	1	2
413	40.1248	0.12	1	3	2
414	14.5264	0.12	2	3	1
415	8.50901	0.12	2	1	3
416	16.2555	0.12	1	2	3
417	18.6336	0.12	3	3	0
418	45.0539	0.12	3	0	3
419	16.5425	0.12	0	3	3
420	-2269.4	0.12	2	2	2
421	-4.3552	0.388889	7	0	0
422	-1.86779	0.388889	0	7	0
423	0.00515291	0.388889	0	0	7
424	-3.26617	0.388889	6	1	0
425	0.0684974	0.388889	6	0	1
426	0.347587	0.388889	0	6	1
427	-6.6013	0.388889	1	6	0
428	-3.26407	0.388889	0	1	6
429	-5.61154	0.388889	1	0	6
430	-15.915	0.388889	5	2	0
431	-16.3382	0.388889	5	0	2
432	-8.27313	0.388889	0	5	2
433	-6.82234	0.388889	2	5	0
434	0.0964116	0.388889	2	0	5
435	0.615816	0.388889	0	2	5
436	-0.0160876	0.388889	5	1	1
437	0.0688461	0.388889	1	5	1
438	0.0950592	0.388889	1	1	5
439	-8.0241	0.388889	4	3	0
440	0.162286	0.388889	4	0	3
441	0.953721	0.388889	0	4	3
442	-18.2528	0.388889	3	4	0
443	-17.0842	0.388889	3	0	4
444	-9.68308	0.388889	0	3	4
445	0.577369	0.388889	4	2	1
446	-13.7623	0.388889	4	1	2
447	0.854439	0.388889	2	4	1
448	-39.5533	0.388889	1	4	2
449	-13.8219	0.388889	2	1	4
450	-38.0666	0.388889	1	2	4
451	0.0558881	0.388889	3	3	1
452	0.0947193	0.388889	3	1	3
453	0.170419	0.388889	1	3	3
454	-56.4639	0.388889	3	2	2
455	-21.797	0.388889	2	3	2
456	1.21505	0.388889	2	2	3
457	33.5589	0.285714	7	0	0
458	11.2274	0.285714	0	7	0
459	-0.0385199	0.285714	0	0	7
460	23.334	0.285714	6	1	0
461	0.0758614	0.285714	6	0	1
462	-1.14965	0.285714	0	6	1
463	50.5895	0.285714	1	6	0
464	34.293	0.285714	0	1	6
465	52.9505	0.285714	1	0	6
466	112.617	0.285714	5	2	0
467	112.824	0.285714	5	0	2
468	63.2535	0.285714	0	5	2
469	39.3239	0.285714	2	5	0
470	-0.215505	0.285714	2	0	5
471	-8.01743	0.285714	0	2	5
472	-0.149417	0.285714	5	1	1
473	-1.2572	0.285714	1	5	1
474	-1.36796	0.285714	1	1	5
475	51.2132	0.285714	4	3	0
476	-0.103407	0.285714	4	0	3
477	-9.12287	0.285714	0	4	3
478	129.745	0.285714	3	4	0
479	131.667	0.285714	3	0	4
480	86.3088	0.285714	0	3	4
481	-4.37217	0.285714	4	2	1
482	155.636	0.285714	4	1	2
483	-5.59714	0.285714	2	4	1
484	575.91	0.285714	1	4	2
485	166.688	0.285714	2	1	4
486	577.762	0.285714	1	2	4
487	-1.40908	0.285714	3	3	1
488	-1.53328	0.285714	3	1	3
489	-2.62913	0.285714	1	3	3
490	683.639	0.285714	3	2	2
491	212.346	0.285714	2	3	2
492	-12.6098	0.285714	2	2	3
493	99.1707	0.21875	7	0	0
494	34.639	0.21875	0	7	0
495	-1.02879	0.21875	0	0	7
496	61.7822	0.21875	6	1	0
497	3.74646	0.21875	6	0	1
498	8.4052	0.21875	0	6	1
499	156.979	0.21875	1	6	0
500	121.734	0.21875	0	1	6
501	240.172	0.21875	1	0	6
502	271.741	0.21875	5	2	0
503	259.212	0.21875	5	0	2
504	183.724	0.21875	0	5	2
505	91.7643	0.21875	2	5	0
506	1.13552	0.21875	2	0	5
507	-34.2111	0.21875	0	2	5
508	-2.43213	0.21875	5	1	1
509	-7.18046	0.21875	1	5	1
510	-6.25538	0.21875	1	1	5
511	119.012	0.21875	4	3	0
512	5.91185	0.21875	4	0	3
513	-24.7805	0.21875	0	4	3
514	329.507	0.21875	3	4	0
515	400.502	0.21875	3	0	4
516	270.841	0.21875	0	3	4
517	-5.66506	0.21875	4	2	1
518	636.951	0.21875	4	1	2
519	-1.00529	0.21875	2	4	1
520	2784.43	0.21875	1	4	2
521	696.841	0.21875	2	1	4
522	2867.87	0.21875	1	2	4
523	-9.61211	0.21875	3	3	1
524	-8.67994	0.21875	3	1	3
525	-13.4353	0.21875	1	3	3
526	2960.03	0.21875	3	2	2
527	781.431	0.21875	2	3	2
528	-40.4255	0.21875	2	2	3
529	16.2166	0.17284	7	0	0
530	15.55	0.17284	0	7	0
531	-2.33069	0.17284	0	0	7
532	13.4693	0.17284	6	1	0
533	10.337	0.17284	6	0	1
534	31.7308	0.17284	0	6	1
535	87.2346	0.17284	1	6	0
536	87.3691	0.17284	0	1	6
537	285.678	0.17284	1	0	6
538	-70.5991	0.17284	5	2	0
539	-98.8501	0.17284	5	0	2
540	67.2654	0.17284	0	5	2
541	-19.3247	0.17284	2	5	0
542	5.54263	0.17284	2	0	5
543	-38.4289	0.17284	0	2	5
544	-5.64114	0.17284	5	1	1
545	-11.7756	0.17284	1	5	1
546	-8.71637	0.17284	1	1	5
547	-21.4286	0.17284	4	3	0
548	18.21	0.17284	4	0	3
549	-4.36627	0.17284	0	4	3
550	0.425889	0.17284	3	4	0
551	170.521	0.17284	3	0	4
552	139.074	0.17284	0	3	4
553	16.5392	0.17284	4	2	1
554	698.561	0.17284	4	1	2
555	37.9323	0.17284	2	4	1
556	3780.22	0.17284	1	4	2
557	772.482	0.17284	2	1	4
558	3978.58	0.17284	1	2	4
559	-17.4167	0.17284	3	3	1
560	-14.3596	0.17284	3	1	3
561	-20.492	0.17284	1	3	3
562	3491.12	0.17284	3	2	2
563	701.915	0.17284	2	3	2
564	-22.0242	0.17284	2	2	3
565	91.531	0.14	7	0	0
566	1.51755	0.14	0	7	0
567	1.22136	0.14	0	0	7
568	37.838	0.14	6	1	0
569	-2.34167	0.14	6	0	1
570	-10.779	0.14	0	6	1
571	134.857	0.14	1	6	0
572	24.1457	0.14	0	1	6
573	-75.6002	0.14	1	0	6
574	339.59	0.14	5	2	0
575	149.216	0.14	5	0	2
576	37.0206	0.14	0	5	2
577	42.7193	0.14	2	5	0
578	-0.127858	0.14	2	0	5
579	-6.86746	0.14	0	2	5
580	-0.661467	0.14	5	1	1
581	-0.834462	0.14	1	5	1
582	-1.32575	0.14	1	1	5
583	79.042	0.14	4	3	0
584	-3.69083	0.14	4	0	3
585	-18.868	0.14	0	4	3
586	382.916	0.14	3	4	0
587	-17.9016	0.14	3	0	4
588	59.6505	0.14	0	3	4
589	-14.5163	0.14	4	2	1
590	98.1275	0.14	4	1	2
591	-22.9536	0.14	2	4	1
592	197.87	0.14	1	4	2
593	84.4319	0.14	2	1	4
594	-12.5772	0.14	1	2	4
595	-1.49592	0.14	3	3	1
596	-1.98694	0.14	3	1	3
597	-2.16021	0.14	1	3	3
598	368.752	0.14	3	2	2
599	136.997	0.14	2	3	2
600	-21.6124	0.14	2	2	3

## Sheet: 1,2,3-triazole(BZ)
Index	ci	alpha	k	l	m
1	9670.16	0.03	0	0	0
2	9629.62	0.08	0	0	0
3	41356.8	0.13	0	0	0
4	-14409.9	0.18	0	0	0
5	-46162.8	0.23	0	0	0
6	10632	0.0739645	1	0	0
7	144689	0.0739645	0	1	0
8	274.404	0.0739645	0	0	1
9	-4171.46	0.0520291	1	0	0
10	-165995	0.0520291	0	1	0
11	-697.894	0.0520291	0	0	1
12	6018.96	0.0385802	1	0	0
13	-12954.1	0.0385802	0	1	0
14	764.177	0.0385802	0	0	1
15	-22816.1	0.0297442	1	0	0
16	53911.4	0.0297442	0	1	0
17	-487.272	0.0297442	0	0	1
18	10453.4	0.0236295	1	0	0
19	-19404.1	0.0236295	0	1	0
20	147.95	0.0236295	0	0	1
21	-31243.1	0.147929	2	0	0
22	3915.48	0.147929	0	2	0
23	-3736.45	0.147929	0	0	2
24	-197043	0.147929	1	1	0
25	-565.95	0.147929	1	0	1
26	-3688.57	0.147929	0	1	1
27	18875.3	0.104058	2	0	0
28	-10778.3	0.104058	0	2	0
29	-3895.52	0.104058	0	0	2
30	301579	0.104058	1	1	0
31	933.971	0.104058	1	0	1
32	3523.29	0.104058	0	1	1
33	4025.07	0.0771605	2	0	0
34	-557.79	0.0771605	0	2	0
35	953.294	0.0771605	0	0	2
36	-101154	0.0771605	1	1	0
37	-222.295	0.0771605	1	0	1
38	494.901	0.0771605	0	1	1
39	2717.57	0.0594884	2	0	0
40	1478.07	0.0594884	0	2	0
41	462.731	0.0594884	0	0	2
42	-5990.67	0.0594884	1	1	0
43	-189.618	0.0594884	1	0	1
44	-414.298	0.0594884	0	1	1
45	-1259	0.047259	2	0	0
46	-941.37	0.047259	0	2	0
47	-649.227	0.047259	0	0	2
48	2597.76	0.047259	1	1	0
49	43.7863	0.047259	1	0	1
50	84.5096	0.047259	0	1	1
51	3943.01	0.221893	3	0	0
52	-151193	0.221893	0	3	0
53	72.3123	0.221893	0	0	3
54	232871	0.221893	2	1	0
55	-931.692	0.221893	2	0	1
56	-487.668	0.221893	0	2	1
57	13790.8	0.221893	1	2	0
58	127637	0.221893	0	1	2
59	-111380	0.221893	1	0	2
60	-1919.52	0.221893	1	1	1
61	-8784.04	0.156087	3	0	0
62	90059.5	0.156087	0	3	0
63	-234.141	0.156087	0	0	3
64	-265058	0.156087	2	1	0
65	34.5965	0.156087	2	0	1
66	457.95	0.156087	0	2	1
67	-29083.3	0.156087	1	2	0
68	-88794.1	0.156087	0	1	2
69	51770.7	0.156087	1	0	2
70	-404.755	0.156087	1	1	1
71	5555.8	0.115741	3	0	0
72	39888.8	0.115741	0	3	0
73	-20.0469	0.115741	0	0	3
74	13311.6	0.115741	2	1	0
75	528.6	0.115741	2	0	1
76	-164.269	0.115741	0	2	1
77	8638.7	0.115741	1	2	0
78	-55728.2	0.115741	0	1	2
79	66990	0.115741	1	0	2
80	2015.29	0.115741	1	1	1
81	-2232.56	0.0892326	3	0	0
82	24003.5	0.0892326	0	3	0
83	218.937	0.0892326	0	0	3
84	21203.7	0.0892326	2	1	0
85	431.26	0.0892326	2	0	1
86	233.404	0.0892326	0	2	1
87	6160.33	0.0892326	1	2	0
88	19513.6	0.0892326	0	1	2
89	-9763.75	0.0892326	1	0	2
90	346.113	0.0892326	1	1	1
91	1733.72	0.0708885	3	0	0
92	-380.767	0.0708885	0	3	0
93	-36.4258	0.0708885	0	0	3
94	34.8977	0.0708885	2	1	0
95	-61.5842	0.0708885	2	0	1
96	-38.7328	0.0708885	0	2	1
97	724.472	0.0708885	1	2	0
98	-226.545	0.0708885	0	1	2
99	2590.97	0.0708885	1	0	2
100	-36.6116	0.0708885	1	1	1
101	764.018	0.295858	4	0	0
102	1114.92	0.295858	0	4	0
103	-877.567	0.295858	0	0	4
104	10388.3	0.295858	3	1	0
105	114.628	0.295858	3	0	1
106	311.232	0.295858	0	3	1
107	8068.17	0.295858	1	3	0
108	22.0015	0.295858	0	1	3
109	46.0133	0.295858	1	0	3
110	3920.16	0.295858	2	2	0
111	2572.69	0.295858	2	0	2
112	823.303	0.295858	0	2	2
113	-436.305	0.295858	2	1	1
114	-191.6	0.295858	1	2	1
115	-44450.7	0.295858	1	1	2
116	-1887.88	0.208117	4	0	0
117	-1104.55	0.208117	0	4	0
118	897.172	0.208117	0	0	4
119	47542.5	0.208117	3	1	0
120	614.769	0.208117	3	0	1
121	1940.46	0.208117	0	3	1
122	33609	0.208117	1	3	0
123	-471.291	0.208117	0	1	3
124	-48.4726	0.208117	1	0	3
125	7772.34	0.208117	2	2	0
126	-4831.39	0.208117	2	0	2
127	-18088.4	0.208117	0	2	2
128	-3838.87	0.208117	2	1	1
129	-1770.76	0.208117	1	2	1
130	-374598	0.208117	1	1	2
131	380.526	0.154321	4	0	0
132	963.129	0.154321	0	4	0
133	-5.11216	0.154321	0	0	4
134	-43137.3	0.154321	3	1	0
135	-557.562	0.154321	3	0	1
136	-1970.89	0.154321	0	3	1
137	-28013.5	0.154321	1	3	0
138	568.412	0.154321	0	1	3
139	132.656	0.154321	1	0	3
140	-10518.8	0.154321	2	2	0
141	2093.28	0.154321	2	0	2
142	17768.3	0.154321	0	2	2
143	4154.43	0.154321	2	1	1
144	1969.16	0.154321	1	2	1
145	404484	0.154321	1	1	2
146	44.4455	0.118977	4	0	0
147	-413.325	0.118977	0	4	0
148	257.625	0.118977	0	0	4
149	-26125.4	0.118977	3	1	0
150	-222.574	0.118977	3	0	1
151	-475.248	0.118977	0	3	1
152	-24957.4	0.118977	1	3	0
153	-308.883	0.118977	0	1	3
154	-179.793	0.118977	1	0	3
155	-1345.75	0.118977	2	2	0
156	-296.372	0.118977	2	0	2
157	326.752	0.118977	0	2	2
158	-61.7509	0.118977	2	1	1
159	-52.6461	0.118977	1	2	1
160	4105.57	0.118977	1	1	2
161	-412.002	0.094518	4	0	0
162	31.7447	0.094518	0	4	0
163	-47.1517	0.094518	0	0	4
164	5540.24	0.094518	3	1	0
165	37.9634	0.094518	3	0	1
166	33.1648	0.094518	0	3	1
167	5501.51	0.094518	1	3	0
168	28.4768	0.094518	0	1	3
169	36.8359	0.094518	1	0	3
170	-346.231	0.094518	2	2	0
171	-419.51	0.094518	2	0	2
172	-9.15502	0.094518	0	2	2
173	21.1235	0.094518	2	1	1
174	33.0359	0.094518	1	2	1
175	4659.61	0.094518	1	1	2
176	684.201	0.369822	5	0	0
177	2157.98	0.369822	0	5	0
178	-0.72283	0.369822	0	0	5
179	6734.52	0.369822	4	1	0
180	-121.271	0.369822	4	0	1
181	-30.591	0.369822	0	4	1
182	-5476.68	0.369822	1	4	0
183	-750.002	0.369822	0	1	4
184	5675.11	0.369822	1	0	4
185	1335.87	0.369822	3	2	0
186	-1109.85	0.369822	3	0	2
187	1854.24	0.369822	0	3	2
188	4278.41	0.369822	2	3	0
189	-49.2832	0.369822	2	0	3
190	51.7052	0.369822	0	2	3
191	-149.462	0.369822	3	1	1
192	-127.99	0.369822	1	3	1
193	-74.0919	0.369822	1	1	3
194	-82.0337	0.369822	2	2	1
195	10583.3	0.369822	2	1	2
196	-571.915	0.369822	1	2	2
197	-126.952	0.260146	5	0	0
198	-1879.45	0.260146	0	5	0
199	-26.4063	0.260146	0	0	5
200	9534.91	0.260146	4	1	0
201	-233.384	0.260146	4	0	1
202	-78.7089	0.260146	0	4	1
203	-9876.28	0.260146	1	4	0
204	-973.438	0.260146	0	1	4
205	9256.15	0.260146	1	0	4
206	-3201.52	0.260146	3	2	0
207	-724.926	0.260146	3	0	2
208	-3229.44	0.260146	0	3	2
209	2202.78	0.260146	2	3	0
210	-183.575	0.260146	2	0	3
211	-19.5466	0.260146	0	2	3
212	-259.342	0.260146	3	1	1
213	-234.094	0.260146	1	3	1
214	-177.075	0.260146	1	1	3
215	-230.871	0.260146	2	2	1
216	13253.8	0.260146	2	1	2
217	-2578.04	0.260146	1	2	2
218	-2388.04	0.192901	5	0	0
219	-17380.6	0.192901	0	5	0
220	-2.70581	0.192901	0	0	5
221	-11700.3	0.192901	4	1	0
222	365.68	0.192901	4	0	1
223	64.2703	0.192901	0	4	1
224	19025.2	0.192901	1	4	0
225	17449.6	0.192901	0	1	4
226	-19507.5	0.192901	1	0	4
227	-1831.72	0.192901	3	2	0
228	4346.36	0.192901	3	0	2
229	794.407	0.192901	0	3	2
230	-14330.8	0.192901	2	3	0
231	156.312	0.192901	2	0	3
232	-171.262	0.192901	0	2	3
233	346.602	0.192901	3	1	1
234	278.399	0.192901	1	3	1
235	122.054	0.192901	1	1	3
236	210.957	0.192901	2	2	1
237	-7032.96	0.192901	2	1	2
238	4486.42	0.192901	1	2	2
239	2154.58	0.148721	5	0	0
240	6335.85	0.148721	0	5	0
241	36.8377	0.148721	0	0	5
242	10843.8	0.148721	4	1	0
243	-86.1165	0.148721	4	0	1
244	18.7079	0.148721	0	4	1
245	-2802.91	0.148721	1	4	0
246	-5883.67	0.148721	0	1	4
247	-4676.24	0.148721	1	0	4
248	5000.33	0.148721	3	2	0
249	-11611.9	0.148721	3	0	2
250	-355.486	0.148721	0	3	2
251	12404.4	0.148721	2	3	0
252	9.60294	0.148721	2	0	3
253	121.066	0.148721	0	2	3
254	-118.113	0.148721	3	1	1
255	-96.2085	0.148721	1	3	1
256	-49.8646	0.148721	1	1	3
257	1.87128	0.148721	2	2	1
258	8521.79	0.148721	2	1	2
259	-9760.41	0.148721	1	2	2
260	-181.256	0.118147	5	0	0
261	-1969.71	0.118147	0	5	0
262	-11.9572	0.118147	0	0	5
263	-1634.88	0.118147	4	1	0
264	-30.7069	0.118147	4	0	1
265	-10.5069	0.118147	0	4	1
266	-697.071	0.118147	1	4	0
267	-110.36	0.118147	0	1	4
268	-231.49	0.118147	1	0	4
269	-980.482	0.118147	3	2	0
270	-246.194	0.118147	3	0	2
271	-2064.26	0.118147	0	3	2
272	-3517.64	0.118147	2	3	0
273	-43.7173	0.118147	2	0	3
274	-23.6346	0.118147	0	2	3
275	-47.9213	0.118147	3	1	1
276	-48.3197	0.118147	1	3	1
277	-49.1552	0.118147	1	1	3
278	-42.4703	0.118147	2	2	1
279	-1808.77	0.118147	2	1	2
280	-885.729	0.118147	1	2	2
281	-8.81914	0.443787	6	0	0
282	-9.23508	0.443787	0	6	0
283	1.1964	0.443787	0	0	6
284	-14.512	0.443787	5	1	0
285	-0.12239	0.443787	5	0	1
286	-0.299082	0.443787	0	5	1
287	-11.7133	0.443787	1	5	0
288	-0.147969	0.443787	0	1	5
289	-0.122699	0.443787	1	0	5
290	-29.5624	0.443787	4	2	0
291	-28.0675	0.443787	4	0	2
292	-26.4422	0.443787	0	4	2
293	-30.3235	0.443787	2	4	0
294	-17.6996	0.443787	2	0	4
295	-15.7144	0.443787	0	2	4
296	0.266731	0.443787	4	1	1
297	0.103422	0.443787	1	4	1
298	28.6982	0.443787	1	1	4
299	-0.0190789	0.443787	3	2	1
300	14.0451	0.443787	3	1	2
301	17.1707	0.443787	1	3	2
302	-0.0319752	0.443787	2	3	1
303	0.117253	0.443787	2	1	3
304	-0.0202876	0.443787	1	2	3
305	-26.0991	0.443787	3	3	0
306	-0.246262	0.443787	3	0	3
307	-0.448901	0.443787	0	3	3
308	-57.8489	0.443787	2	2	2
309	19.3453	0.312175	6	0	0
310	26.1082	0.312175	0	6	0
311	-25.2938	0.312175	0	0	6
312	188.263	0.312175	5	1	0
313	1.96905	0.312175	5	0	1
314	5.21993	0.312175	0	5	1
315	146.836	0.312175	1	5	0
316	0.818586	0.312175	0	1	5
317	1.04026	0.312175	1	0	5
318	102.757	0.312175	4	2	0
319	87.2712	0.312175	4	0	2
320	64.4633	0.312175	0	4	2
321	109.861	0.312175	2	4	0
322	42.5177	0.312175	2	0	4
323	12.9599	0.312175	0	2	4
324	-6.72704	0.312175	4	1	1
325	-2.90423	0.312175	1	4	1
326	-691.558	0.312175	1	1	4
327	-0.935097	0.312175	3	2	1
328	-502.98	0.312175	3	1	2
329	-544.782	0.312175	1	3	2
330	-1.50744	0.312175	2	3	1
331	-5.91062	0.312175	2	1	3
332	-1.86509	0.312175	1	2	3
333	334.987	0.312175	3	3	0
334	3.00758	0.312175	3	0	3
335	6.03671	0.312175	0	3	3
336	190.316	0.312175	2	2	2
337	41.7045	0.231481	6	0	0
338	76.2526	0.231481	0	6	0
339	-61.8923	0.231481	0	0	6
340	1157.17	0.231481	5	1	0
341	13.3794	0.231481	5	0	1
342	37.7896	0.231481	0	5	1
343	883.796	0.231481	1	5	0
344	-0.936898	0.231481	0	1	5
345	3.54958	0.231481	1	0	5
346	389.915	0.231481	4	2	0
347	196.406	0.231481	4	0	2
348	8.76954	0.231481	0	4	2
349	424.322	0.231481	2	4	0
350	92.7325	0.231481	2	0	4
351	-129.433	0.231481	0	2	4
352	-59.1023	0.231481	4	1	1
353	-26.4367	0.231481	1	4	1
354	-5936.61	0.231481	1	1	4
355	-13.0573	0.231481	3	2	1
356	-4779.69	0.231481	3	1	2
357	-5052.86	0.231481	1	3	2
358	-21.3126	0.231481	2	3	1
359	-60.036	0.231481	2	1	3
360	-22.8853	0.231481	1	2	3
361	2041	0.231481	3	3	0
362	16.9316	0.231481	3	0	3
363	36.8557	0.231481	0	3	3
364	435.191	0.231481	2	2	2
365	-61.1531	0.178465	6	0	0
366	-16.8282	0.178465	0	6	0
367	4.04731	0.178465	0	0	6
368	2420.45	0.178465	5	1	0
369	30.8044	0.178465	5	0	1
370	96.37	0.178465	0	5	1
371	1716.86	0.178465	1	5	0
372	-21.3869	0.178465	0	1	5
373	-1.17527	0.178465	1	0	5
374	413.422	0.178465	4	2	0
375	-189.625	0.178465	4	0	2
376	-801.923	0.178465	0	4	2
377	457.765	0.178465	2	4	0
378	-124.373	0.178465	2	0	4
379	-781.007	0.178465	0	2	4
380	-187.826	0.178465	4	1	1
381	-86.4191	0.178465	1	4	1
382	-18347.8	0.178465	1	1	4
383	-55.6148	0.178465	3	2	1
384	-15927.3	0.178465	3	1	2
385	-16630.9	0.178465	1	3	2
386	-91.4555	0.178465	2	3	1
387	-209.214	0.178465	2	1	3
388	-87.5952	0.178465	1	2	3
389	4137.31	0.178465	3	3	0
390	29.6279	0.178465	3	0	3
391	74.9818	0.178465	0	3	3
392	-438.968	0.178465	2	2	2
393	-22.6593	0.141777	6	0	0
394	27.6842	0.141777	0	6	0
395	-9.88513	0.141777	0	0	6
396	799.165	0.141777	5	1	0
397	8.91178	0.141777	5	0	1
398	19.6145	0.141777	0	5	1
399	698.39	0.141777	1	5	0
400	4.07859	0.141777	0	1	5
401	4.80329	0.141777	1	0	5
402	64.2597	0.141777	4	2	0
403	-32.3749	0.141777	4	0	2
404	-28.3506	0.141777	0	4	2
405	114.604	0.141777	2	4	0
406	-19.6108	0.141777	2	0	4
407	-65.9286	0.141777	0	2	4
408	-18.4333	0.141777	4	1	1
409	-6.75339	0.141777	1	4	1
410	-1981.96	0.141777	1	1	4
411	2.15839	0.141777	3	2	1
412	-1182.81	0.141777	3	1	2
413	-1283.58	0.141777	1	3	2
414	1.18116	0.141777	2	3	1
415	-14.3545	0.141777	2	1	3
416	-1.94996	0.141777	1	2	3
417	1497.55	0.141777	3	3	0
418	13.7153	0.141777	3	0	3
419	23.6933	0.141777	0	3	3
420	21.1697	0.141777	2	2	2
421	-9.65328	0.517751	7	0	0
422	-24.5173	0.517751	0	7	0
423	-0.099528	0.517751	0	0	7
424	-36.5621	0.517751	6	1	0
425	0.279259	0.517751	6	0	1
426	-0.014549	0.517751	0	6	1
427	7.97931	0.517751	1	6	0
428	-9.88416	0.517751	0	1	6
429	-21.7124	0.517751	1	0	6
430	-30.354	0.517751	5	2	0
431	-24.1841	0.517751	5	0	2
432	-64.0944	0.517751	0	5	2
433	-72.4153	0.517751	2	5	0
434	-0.154846	0.517751	2	0	5
435	-0.489951	0.517751	0	2	5
436	0.45167	0.517751	5	1	1
437	0.390014	0.517751	1	5	1
438	0.206499	0.517751	1	1	5
439	-84.2611	0.517751	4	3	0
440	0.218635	0.517751	4	0	3
441	-0.410557	0.517751	0	4	3
442	-12.8005	0.517751	3	4	0
443	-35.9705	0.517751	3	0	4
444	-49.255	0.517751	0	3	4
445	0.339929	0.517751	4	2	1
446	-98.8064	0.517751	4	1	2
447	0.0461168	0.517751	2	4	1
448	-7.83576	0.517751	1	4	2
449	-72.1819	0.517751	2	1	4
450	-37.3763	0.517751	1	2	4
451	0.841812	0.517751	3	3	1
452	0.658835	0.517751	3	1	3
453	0.597451	0.517751	1	3	3
454	-50.9958	0.517751	3	2	2
455	-149.869	0.517751	2	3	2
456	-0.395957	0.517751	2	2	3
457	30.7093	0.364204	7	0	0
458	102.152	0.364204	0	7	0
459	-0.0247706	0.364204	0	0	7
460	303.116	0.364204	6	1	0
461	-5.46302	0.364204	6	0	1
462	-1.38416	0.364204	0	6	1
463	-249.581	0.364204	1	6	0
464	-40.1584	0.364204	0	1	6
465	254.593	0.364204	1	0	6
466	102.068	0.364204	5	2	0
467	-25.5535	0.364204	5	0	2
468	192.215	0.364204	0	5	2
469	291.309	0.364204	2	5	0
470	-2.03676	0.364204	2	0	5
471	2.54751	0.364204	0	2	5
472	-6.77115	0.364204	5	1	1
473	-5.76472	0.364204	1	5	1
474	-3.18663	0.364204	1	1	5
475	492.163	0.364204	4	3	0
476	-7.47395	0.364204	4	0	3
477	1.18807	0.364204	0	4	3
478	-178.173	0.364204	3	4	0
479	198.242	0.364204	3	0	4
480	49.8557	0.364204	0	3	4
481	-9.03102	0.364204	4	2	1
482	786.89	0.364204	4	1	2
483	-4.95208	0.364204	2	4	1
484	-272.479	0.364204	1	4	2
485	443.849	0.364204	2	1	4
486	231.704	0.364204	1	2	4
487	-12.5359	0.364204	3	3	1
488	-9.96172	0.364204	3	1	3
489	-8.95533	0.364204	1	3	3
490	-7.77506	0.364204	3	2	2
491	763.158	0.364204	2	3	2
492	-3.00658	0.364204	2	2	3
493	59.9843	0.270062	7	0	0
494	169.988	0.270062	0	7	0
495	-0.664953	0.270062	0	0	7
496	855.598	0.270062	6	1	0
497	-17.0069	0.270062	6	0	1
498	-4.71229	0.270062	0	6	1
499	-759.039	0.270062	1	6	0
500	-115.471	0.270062	0	1	6
501	749.998	0.270062	1	0	6
502	107.753	0.270062	5	2	0
503	-89.2052	0.270062	5	0	2
504	251.482	0.270062	0	5	2
505	623.03	0.270062	2	5	0
506	-9.61508	0.270062	2	0	5
507	3.86967	0.270062	0	2	5
508	-20.225	0.270062	5	1	1
509	-17.5643	0.270062	1	5	1
510	-11.0867	0.270062	1	1	5
511	1308.63	0.270062	4	3	0
512	-25.9559	0.270062	4	0	3
513	-0.175381	0.270062	0	4	3
514	-711.274	0.270062	3	4	0
515	600.783	0.270062	3	0	4
516	-34.0141	0.270062	0	3	4
517	-30.1014	0.270062	4	2	1
518	2143.31	0.270062	4	1	2
519	-17.8069	0.270062	2	4	1
520	-896.458	0.270062	1	4	2
521	1172.06	0.270062	2	1	4
522	612.508	0.270062	1	2	4
523	-37.7894	0.270062	3	3	1
524	-31.3082	0.270062	3	1	3
525	-28.6477	0.270062	1	3	3
526	-238.917	0.270062	3	2	2
527	1822.16	0.270062	2	3	2
528	-17.5067	0.270062	2	2	3
529	-6.71646	0.208209	7	0	0
530	-89.634	0.208209	0	7	0
531	-1.74699	0.208209	0	0	7
532	565.774	0.208209	6	1	0
533	-14.8217	0.208209	6	0	1
534	-5.07624	0.208209	0	6	1
535	-643.686	0.208209	1	6	0
536	-32.2773	0.208209	0	1	6
537	670.409	0.208209	1	0	6
538	-174.831	0.208209	5	2	0
539	17.5127	0.208209	5	0	2
540	-205.262	0.208209	0	5	2
541	12.7959	0.208209	2	5	0
542	-12.7281	0.208209	2	0	5
543	-2.24059	0.208209	0	2	5
544	-16.8269	0.208209	5	1	1
545	-15.0911	0.208209	1	5	1
546	-10.9457	0.208209	1	1	5
547	668.226	0.208209	4	3	0
548	-25.8034	0.208209	4	0	3
549	-5.57082	0.208209	0	4	3
550	-811.808	0.208209	3	4	0
551	694.655	0.208209	3	0	4
552	-147.886	0.208209	0	3	4
553	-29.0988	0.208209	4	2	1
554	1448.28	0.208209	4	1	2
555	-19.3533	0.208209	2	4	1
556	-713.898	0.208209	1	4	2
557	850.288	0.208209	2	1	4
558	600.228	0.208209	1	2	4
559	-31.9179	0.208209	3	3	1
560	-27.7738	0.208209	3	1	3
561	-26.0379	0.208209	1	3	3
562	-214.055	0.208209	3	2	2
563	869.331	0.208209	2	3	2
564	-25.7533	0.208209	2	2	3
565	-72.2484	0.165406	7	0	0
566	-299.396	0.165406	0	7	0
567	-1.03221	0.165406	0	0	7
568	-313.345	0.165406	6	1	0
569	2.94245	0.165406	6	0	1
570	-0.315014	0.165406	0	6	1
571	130.513	0.165406	1	6	0
572	326.535	0.165406	0	1	6
573	21.5422	0.165406	1	0	6
574	-220.995	0.165406	5	2	0
575	209.752	0.165406	5	0	2
576	-242.9	0.165406	0	5	2
577	-737.26	0.165406	2	5	0
578	-1.28267	0.165406	2	0	5
579	-4.78402	0.165406	0	2	5
580	2.05699	0.165406	5	1	1
581	1.25469	0.165406	1	5	1
582	-0.444163	0.165406	1	1	5
583	-751.213	0.165406	4	3	0
584	2.6921	0.165406	4	0	3
585	-4.06665	0.165406	0	4	3
586	-18.2315	0.165406	3	4	0
587	303.539	0.165406	3	0	4
588	383.028	0.165406	0	3	4
589	3.03152	0.165406	4	2	1
590	-430.88	0.165406	4	1	2
591	-0.22595	0.165406	2	4	1
592	365.854	0.165406	1	4	2
593	208.992	0.165406	2	1	4
594	256.879	0.165406	1	2	4
595	3.31166	0.165406	3	3	1
596	1.61301	0.165406	3	1	3
597	0.810689	0.165406	1	3	3
598	368.59	0.165406	3	2	2
599	-498.904	0.165406	2	3	2
600	-3.91291	0.165406	2	2	3

## Sheet: Pyridine(CH4)
Index	ci	alpha	k	l	m
1	203148	0.03	0	0	0
2	-209830	0.08	0	0	0
3	36373.6	0.13	0	0	0
4	-335696	0.18	0	0	0
5	305989	0.23	0	0	0
6	1286.7	0.0555556	1	0	0
7	10.1947	0.0555556	0	1	0
8	-652.112	0.0555556	0	0	1
9	-6508.07	0.0408163	1	0	0
10	-9.9562	0.0408163	0	1	0
11	891.209	0.0408163	0	0	1
12	2223.28	0.03125	1	0	0
13	-17.7837	0.03125	0	1	0
14	199.144	0.03125	0	0	1
15	10500.8	0.0246914	1	0	0
16	20.3046	0.0246914	0	1	0
17	-845.416	0.0246914	0	0	1
18	-7499.67	0.02	1	0	0
19	-2.75666	0.02	0	1	0
20	405.126	0.02	0	0	1
21	-10805.8	0.111111	2	0	0
22	32346.4	0.111111	0	2	0
23	20851.6	0.111111	0	0	2
24	-18.2606	0.111111	1	1	0
25	2486.03	0.111111	1	0	1
26	-231.366	0.111111	0	1	1
27	22613.8	0.0816327	2	0	0
28	-20796.7	0.0816327	0	2	0
29	-8501.07	0.0816327	0	0	2
30	51.743	0.0816327	1	1	0
31	-3599.37	0.0816327	1	0	1
32	313.021	0.0816327	0	1	1
33	-19022	0.0625	2	0	0
34	-8671.27	0.0625	0	2	0
35	14017.6	0.0625	0	0	2
36	-34.9697	0.0625	1	1	0
37	850.92	0.0625	1	0	1
38	-53.6025	0.0625	0	1	1
39	22249.1	0.0493827	2	0	0
40	7996.65	0.0493827	0	2	0
41	-23232.3	0.0493827	0	0	2
42	-0.310128	0.0493827	1	1	0
43	427.748	0.0493827	1	0	1
44	-43.2724	0.0493827	0	1	1
45	-11034.9	0.04	2	0	0
46	-6867.29	0.04	0	2	0
47	873.929	0.04	0	0	2
48	1.80551	0.04	1	1	0
49	-165.615	0.04	1	0	1
50	15.2442	0.04	0	1	1
51	-73.8444	0.166667	3	0	0
52	10.9345	0.166667	0	3	0
53	813.101	0.166667	0	0	3
54	-37.4061	0.166667	2	1	0
55	-4725.94	0.166667	2	0	1
56	-3814.99	0.166667	0	2	1
57	3787.02	0.166667	1	2	0
58	9.47174	0.166667	0	1	2
59	19514.8	0.166667	1	0	2
60	12.0033	0.166667	1	1	1
61	1664.42	0.122449	3	0	0
62	-10.896	0.122449	0	3	0
63	-830.383	0.122449	0	0	3
64	10.5905	0.122449	2	1	0
65	4827.56	0.122449	2	0	1
66	2826.52	0.122449	0	2	1
67	29120.3	0.122449	1	2	0
68	-29.2059	0.122449	0	1	2
69	-4588.51	0.122449	1	0	2
70	-14.2746	0.122449	1	1	1
71	2694.92	0.09375	3	0	0
72	-14.3647	0.09375	0	3	0
73	170.161	0.09375	0	0	3
74	12.4939	0.09375	2	1	0
75	-200.017	0.09375	2	0	1
76	672.933	0.09375	0	2	1
77	-23327.9	0.09375	1	2	0
78	-16.3241	0.09375	0	1	2
79	-2483.32	0.09375	1	0	2
80	2.70044	0.09375	1	1	1
81	-5650.49	0.0740741	3	0	0
82	19.189	0.0740741	0	3	0
83	-159.451	0.0740741	0	0	3
84	19.5875	0.0740741	2	1	0
85	114.035	0.0740741	2	0	1
86	371.707	0.0740741	0	2	1
87	-11946.5	0.0740741	1	2	0
88	45.0735	0.0740741	0	1	2
89	-15421.4	0.0740741	1	0	2
90	-0.400655	0.0740741	1	1	1
91	1343.94	0.06	3	0	0
92	-4.80957	0.06	0	3	0
93	2.53356	0.06	0	0	3
94	-5.2232	0.06	2	1	0
95	-19.5617	0.06	2	0	1
96	-60.2174	0.06	0	2	1
97	2351.29	0.06	1	2	0
98	-8.98175	0.06	0	1	2
99	2964.95	0.06	1	0	2
100	-0.0296872	0.06	1	1	1
101	2555.19	0.222222	4	0	0
102	-8935.79	0.222222	0	4	0
103	-13301.9	0.222222	0	0	4
104	-14.8983	0.222222	3	1	0
105	495.245	0.222222	3	0	1
106	-41.7858	0.222222	0	3	1
107	-15.3267	0.222222	1	3	0
108	-43.0042	0.222222	0	1	3
109	571.174	0.222222	1	0	3
110	-9463.17	0.222222	2	2	0
111	-481.623	0.222222	2	0	2
112	-17066.8	0.222222	0	2	2
113	-23.0153	0.222222	2	1	1
114	277.753	0.222222	1	2	1
115	-16.4839	0.222222	1	1	2
116	-4558.74	0.163265	4	0	0
117	-897.272	0.163265	0	4	0
118	15561.6	0.163265	0	0	4
119	6.06515	0.163265	3	1	0
120	-975.404	0.163265	3	0	1
121	82.1868	0.163265	0	3	1
122	12.0729	0.163265	1	3	0
123	26.9785	0.163265	0	1	3
124	-204.773	0.163265	1	0	3
125	-14765.9	0.163265	2	2	0
126	14326.6	0.163265	2	0	2
127	35161.1	0.163265	0	2	2
128	-78.5333	0.163265	2	1	1
129	867.597	0.163265	1	2	1
130	30.123	0.163265	1	1	2
131	-1789.09	0.125	4	0	0
132	3700.53	0.125	0	4	0
133	-700.212	0.125	0	0	4
134	5.59394	0.125	3	1	0
135	412.392	0.125	3	0	1
136	-33.352	0.125	0	3	1
137	0.611275	0.125	1	3	0
138	16.4833	0.125	0	1	3
139	-329.724	0.125	1	0	3
140	12639.3	0.125	2	2	0
141	-13739.8	0.125	2	0	2
142	-19417.4	0.125	0	2	2
143	94.1038	0.125	2	1	1
144	-1046.74	0.125	1	2	1
145	-14.4462	0.125	1	1	2
146	2662.11	0.0987654	4	0	0
147	5990.55	0.0987654	0	4	0
148	-3951.44	0.0987654	0	0	4
149	2.61817	0.0987654	3	1	0
150	165.423	0.0987654	3	0	1
151	-16.0386	0.0987654	0	3	1
152	1.98645	0.0987654	1	3	0
153	-9.03466	0.0987654	0	1	3
154	54.2159	0.0987654	1	0	3
155	10430	0.0987654	2	2	0
156	-3803.02	0.0987654	2	0	2
157	-1423.18	0.0987654	0	2	2
158	-0.722584	0.0987654	2	1	1
159	-10.4172	0.0987654	1	2	1
160	0.0415504	0.0987654	1	1	2
161	-1141.51	0.08	4	0	0
162	-776.729	0.08	0	4	0
163	1382.68	0.08	0	0	4
164	0.679276	0.08	3	1	0
165	-47.2902	0.08	3	0	1
166	3.93436	0.08	0	3	1
167	0.714362	0.08	1	3	0
168	3.52085	0.08	0	1	3
169	-40.5091	0.08	1	0	3
170	-2031.81	0.08	2	2	0
171	417.835	0.08	2	0	2
172	819.234	0.08	0	2	2
173	3.11311	0.08	2	1	1
174	-37.8406	0.08	1	2	1
175	0.823736	0.08	1	1	2
176	-148.111	0.277778	5	0	0
177	-0.708763	0.277778	0	5	0
178	-36.8635	0.277778	0	0	5
179	4.30056	0.277778	4	1	0
180	-15.0775	0.277778	4	0	1
181	-4.38009	0.277778	0	4	1
182	-2842.9	0.277778	1	4	0
183	8.56154	0.277778	0	1	4
184	-3299.21	0.277778	1	0	4
185	-636.574	0.277778	3	2	0
186	129.808	0.277778	3	0	2
187	0.520656	0.277778	0	3	2
188	4.90934	0.277778	2	3	0
189	-295.126	0.277778	2	0	3
190	-261.678	0.277778	0	2	3
191	-1.49819	0.277778	3	1	1
192	1.43651	0.277778	1	3	1
193	0.556293	0.277778	1	1	3
194	-253.261	0.277778	2	2	1
195	11.0768	0.277778	2	1	2
196	273.239	0.277778	1	2	2
197	-1481.19	0.204082	5	0	0
198	1.65906	0.204082	0	5	0
199	-1.69525	0.204082	0	0	5
200	8.34322	0.204082	4	1	0
201	272.04	0.204082	4	0	1
202	122.148	0.204082	0	4	1
203	-6185.99	0.204082	1	4	0
204	12.2313	0.204082	0	1	4
205	-3024.92	0.204082	1	0	4
206	-885.471	0.204082	3	2	0
207	4811.65	0.204082	3	0	2
208	-12.5285	0.204082	0	3	2
209	16.5001	0.204082	2	3	0
210	-600.841	0.204082	2	0	3
211	-617.45	0.204082	0	2	3
212	-6.75279	0.204082	3	1	1
213	2.97077	0.204082	1	3	1
214	0.504939	0.204082	1	1	3
215	-293.926	0.204082	2	2	1
216	12.4907	0.204082	2	1	2
217	13595.5	0.204082	1	2	2
218	824.156	0.15625	5	0	0
219	-0.166079	0.15625	0	5	0
220	205.631	0.15625	0	0	5
221	-8.41865	0.15625	4	1	0
222	-687.722	0.15625	4	0	1
223	-499.314	0.15625	0	4	1
224	8447.85	0.15625	1	4	0
225	-20.5504	0.15625	0	1	4
226	5694.85	0.15625	1	0	4
227	47.1949	0.15625	3	2	0
228	-6454.23	0.15625	3	0	2
229	14.5346	0.15625	0	3	2
230	-17.0597	0.15625	2	3	0
231	681.344	0.15625	2	0	3
232	697.866	0.15625	0	2	3
233	10.579	0.15625	3	1	1
234	-2.49099	0.15625	1	3	1
235	0.872399	0.15625	1	1	3
236	-252.265	0.15625	2	2	1
237	-18.348	0.15625	2	1	2
238	-16347.1	0.15625	1	2	2
239	818.38	0.123457	5	0	0
240	-0.12897	0.123457	0	5	0
241	-147.129	0.123457	0	0	5
242	-6.36693	0.123457	4	1	0
243	238.272	0.123457	4	0	1
244	222.822	0.123457	0	4	1
245	964.472	0.123457	1	4	0
246	0.87769	0.123457	0	1	4
247	1434.44	0.123457	1	0	4
248	1881.59	0.123457	3	2	0
249	2344.54	0.123457	3	0	2
250	-0.836108	0.123457	0	3	2
251	-5.80428	0.123457	2	3	0
252	39.298	0.123457	2	0	3
253	40.451	0.123457	0	2	3
254	-1.9515	0.123457	3	1	1
255	-1.5141	0.123457	1	3	1
256	-1.5345	0.123457	1	1	3
257	447.061	0.123457	2	2	1
258	-6.2786	0.123457	2	1	2
259	3739.17	0.123457	1	2	2
260	97.5703	0.1	5	0	0
261	-0.389588	0.1	0	5	0
262	17.3083	0.1	0	0	5
263	-0.484706	0.1	4	1	0
264	-16.511	0.1	4	0	1
265	-44.8611	0.1	0	4	1
266	881.832	0.1	1	4	0
267	-1.83646	0.1	0	1	4
268	684.839	0.1	1	0	4
269	969.611	0.1	3	2	0
270	769.924	0.1	3	0	2
271	-2.14198	0.1	0	3	2
272	-0.906606	0.1	2	3	0
273	3.55589	0.1	2	0	3
274	-25.5491	0.1	0	2	3
275	0.098874	0.1	3	1	1
276	0.0735392	0.1	1	3	1
277	0.0764582	0.1	1	1	3
278	-60.2342	0.1	2	2	1
279	-2.28362	0.1	2	1	2
280	1495.02	0.1	1	2	2
281	-2.09869	0.333333	6	0	0
282	6.62196	0.333333	0	6	0
283	11.8214	0.333333	0	0	6
284	0.0107086	0.333333	5	1	0
285	-0.3537	0.333333	5	0	1
286	0.0302401	0.333333	0	5	1
287	0.0108266	0.333333	1	5	0
288	0.0333094	0.333333	0	1	5
289	-0.439129	0.333333	1	0	5
290	5.68922	0.333333	4	2	0
291	-1.5558	0.333333	4	0	2
292	19.1672	0.333333	0	4	2
293	14.706	0.333333	2	4	0
294	13.0824	0.333333	2	0	4
295	25.1115	0.333333	0	2	4
296	0.0206913	0.333333	4	1	1
297	-0.237299	0.333333	1	4	1
298	0.0112021	0.333333	1	1	4
299	-0.591617	0.333333	3	2	1
300	0.0218718	0.333333	3	1	2
301	0.0219904	0.333333	1	3	2
302	0.0509313	0.333333	2	3	1
303	0.0539545	0.333333	2	1	3
304	-0.681196	0.333333	1	2	3
305	0.0215352	0.333333	3	3	0
306	-0.795348	0.333333	3	0	3
307	0.0634963	0.333333	0	3	3
308	20.6485	0.333333	2	2	2
309	21.4873	0.244898	6	0	0
310	-64.9149	0.244898	0	6	0
311	-106.843	0.244898	0	0	6
312	-0.110987	0.244898	5	1	0
313	3.71181	0.244898	5	0	1
314	-0.315919	0.244898	0	5	1
315	-0.113869	0.244898	1	5	0
316	-0.330673	0.244898	0	1	5
317	4.38496	0.244898	1	0	5
318	-48.4738	0.244898	4	2	0
319	21.4421	0.244898	4	0	2
320	-190.556	0.244898	0	4	2
321	-135.366	0.244898	2	4	0
322	-107.724	0.244898	2	0	4
323	-233.282	0.244898	0	2	4
324	-0.17907	0.244898	4	1	1
325	2.11267	0.244898	1	4	1
326	-0.121738	0.244898	1	1	4
327	5.82863	0.244898	3	2	1
328	-0.232675	0.244898	3	1	2
329	-0.235557	0.244898	1	3	2
330	-0.494989	0.244898	2	3	1
331	-0.509684	0.244898	2	1	3
332	6.50295	0.244898	1	2	3
333	-0.224856	0.244898	3	3	0
334	8.09906	0.244898	3	0	3
335	-0.646524	0.244898	0	3	3
336	-195.325	0.244898	2	2	2
337	135.921	0.1875	6	0	0
338	-466.924	0.1875	0	6	0
339	-657.938	0.1875	0	0	6
340	-0.78309	0.1875	5	1	0
341	25.3085	0.1875	5	0	1
342	-2.12745	0.1875	0	5	1
343	-0.801748	0.1875	1	5	0
344	-2.22176	0.1875	0	1	5
345	29.6645	0.1875	1	0	5
346	-357.547	0.1875	4	2	0
347	139.722	0.1875	4	0	2
348	-1318.43	0.1875	0	4	2
349	-960.005	0.1875	2	4	0
350	-653.678	0.1875	2	0	4
351	-1509.06	0.1875	0	2	4
352	-1.25372	0.1875	4	1	1
353	15.192	0.1875	1	4	1
354	-0.850719	0.1875	1	1	4
355	40.4948	0.1875	3	2	1
356	-1.63384	0.1875	3	1	2
357	-1.6525	0.1875	1	3	2
358	-3.38117	0.1875	2	3	1
359	-3.47551	0.1875	2	1	3
360	44.8536	0.1875	1	2	3
361	-1.58484	0.1875	3	3	0
362	54.9722	0.1875	3	0	3
363	-4.34925	0.1875	0	3	3
364	-1341.37	0.1875	2	2	2
365	-18.3437	0.148148	6	0	0
366	-229.266	0.148148	0	6	0
367	88.8622	0.148148	0	0	6
368	-0.229085	0.148148	5	1	0
369	-15.3435	0.148148	5	0	1
370	1.27504	0.148148	0	5	1
371	-0.0585307	0.148148	1	5	0
372	-0.445931	0.148148	0	1	5
373	10.4375	0.148148	1	0	5
374	-643.936	0.148148	4	2	0
375	466.268	0.148148	4	0	2
376	415.847	0.148148	0	4	2
377	-855.017	0.148148	2	4	0
378	573.326	0.148148	2	0	4
379	733.869	0.148148	0	2	4
380	-3.06697	0.148148	4	1	1
381	34.3596	0.148148	1	4	1
382	0.457339	0.148148	1	1	4
383	19.0194	0.148148	3	2	1
384	0.228265	0.148148	3	1	2
385	0.398819	0.148148	1	3	2
386	-1.79193	0.148148	2	3	1
387	-3.51289	0.148148	2	1	3
388	44.7981	0.148148	1	2	3
389	-0.287615	0.148148	3	3	0
390	-4.90596	0.148148	3	0	3
391	0.829125	0.148148	0	3	3
392	504.194	0.148148	2	2	2
393	-64.3031	0.12	6	0	0
394	-209.17	0.12	0	6	0
395	76.9876	0.12	0	0	6
396	-0.184784	0.12	5	1	0
397	-3.94193	0.12	5	0	1
398	0.372922	0.12	0	5	1
399	-0.130692	0.12	1	5	0
400	-0.195648	0.12	0	1	5
401	4.80423	0.12	1	0	5
402	-470.962	0.12	4	2	0
403	114.475	0.12	4	0	2
404	-72.9414	0.12	0	4	2
405	-615.802	0.12	2	4	0
406	255.787	0.12	2	0	4
407	213.23	0.12	0	2	4
408	-0.976762	0.12	4	1	1
409	11.5297	0.12	1	4	1
410	0.0342101	0.12	1	1	4
411	7.58711	0.12	3	2	1
412	-0.150576	0.12	3	1	2
413	-0.0964836	0.12	1	3	2
414	-0.60384	0.12	2	3	1
415	-1.17241	0.12	2	1	3
416	16.3338	0.12	1	2	3
417	-0.315476	0.12	3	3	0
418	0.862308	0.12	3	0	3
419	0.177272	0.12	0	3	3
420	-91.6613	0.12	2	2	2
421	-1.04997	0.388889	7	0	0
422	0.00334486	0.388889	0	7	0
423	0.197874	0.388889	0	0	7
424	-0.00578999	0.388889	6	1	0
425	0.257111	0.388889	6	0	1
426	0.164519	0.388889	0	6	1
427	3.43538	0.388889	1	6	0
428	-0.0140526	0.388889	0	1	6
429	5.70006	0.388889	1	0	6
430	-0.874576	0.388889	5	2	0
431	-0.855768	0.388889	5	0	2
432	-0.00206409	0.388889	0	5	2
433	0.000764987	0.388889	2	5	0
434	0.833871	0.388889	2	0	5
435	0.748453	0.388889	0	2	5
436	0.000542856	0.388889	5	1	1
437	-0.00195647	0.388889	1	5	1
438	-0.00105465	0.388889	1	1	5
439	-0.00836986	0.388889	4	3	0
440	0.88866	0.388889	4	0	3
441	0.713568	0.388889	0	4	3
442	3.56623	0.388889	3	4	0
443	6.04744	0.388889	3	0	4
444	-0.0194147	0.388889	0	3	4
445	0.913958	0.388889	4	2	1
446	-0.0250121	0.388889	4	1	2
447	0.823665	0.388889	2	4	1
448	7.84558	0.388889	1	4	2
449	-0.0332365	0.388889	2	1	4
450	10.1286	0.388889	1	2	4
451	-0.00141364	0.388889	3	3	1
452	-0.000470273	0.388889	3	1	3
453	-0.00297106	0.388889	1	3	3
454	4.53205	0.388889	3	2	2
455	-0.0272114	0.388889	2	3	2
456	1.83214	0.388889	2	2	3
457	-0.144808	0.285714	7	0	0
458	-0.0214848	0.285714	0	7	0
459	-0.925785	0.285714	0	0	7
460	0.0866088	0.285714	6	1	0
461	-0.821209	0.285714	6	0	1
462	-0.326784	0.285714	0	6	1
463	-56.7019	0.285714	1	6	0
464	0.181133	0.285714	0	1	6
465	-72.116	0.285714	1	0	6
466	-11.7629	0.285714	5	2	0
467	-0.704462	0.285714	5	0	2
468	0.00584601	0.285714	0	5	2
469	0.0642197	0.285714	2	5	0
470	-7.07518	0.285714	2	0	5
471	-6.26491	0.285714	0	2	5
472	-0.0251671	0.285714	5	1	1
473	0.0293346	0.285714	1	5	1
474	0.0122308	0.285714	1	1	5
475	0.172313	0.285714	4	3	0
476	-6.96561	0.285714	4	0	3
477	-5.66305	0.285714	0	4	3
478	-68.2214	0.285714	3	4	0
479	-72.854	0.285714	3	0	4
480	0.208416	0.285714	0	3	4
481	-6.46498	0.285714	4	2	1
482	0.325014	0.285714	4	1	2
483	-5.97153	0.285714	2	4	1
484	-69.1475	0.285714	1	4	2
485	0.419499	0.285714	2	1	4
486	-84.5359	0.285714	1	2	4
487	0.00416755	0.285714	3	3	1
488	-0.0129805	0.285714	3	1	3
489	0.0415226	0.285714	1	3	3
490	-24.3665	0.285714	3	2	2
491	0.351442	0.285714	2	3	2
492	-17.116	0.285714	2	2	3
493	-27.7696	0.21875	7	0	0
494	-0.0266184	0.21875	0	7	0
495	-2.36658	0.21875	0	0	7
496	0.384753	0.21875	6	1	0
497	1.98021	0.21875	6	0	1
498	1.14987	0.21875	0	6	1
499	-260.112	0.21875	1	6	0
500	0.71684	0.21875	0	1	6
501	-259.901	0.21875	1	0	6
502	-85.4801	0.21875	5	2	0
503	22.1399	0.21875	5	0	2
504	-0.108972	0.21875	0	5	2
505	0.48916	0.21875	2	5	0
506	-28.318	0.21875	2	0	5
507	-26.1981	0.21875	0	2	5
508	-0.17152	0.21875	5	1	1
509	0.128573	0.21875	1	5	1
510	0.0433351	0.21875	1	1	5
511	0.900531	0.21875	4	3	0
512	-23.974	0.21875	4	0	3
513	-22.6837	0.21875	0	4	3
514	-317.914	0.21875	3	4	0
515	-209.886	0.21875	3	0	4
516	0.634511	0.21875	0	3	4
517	-17.8727	0.21875	4	2	1
518	1.28066	0.21875	4	1	2
519	-18.7039	0.21875	2	4	1
520	-107.595	0.21875	1	4	2
521	1.61276	0.21875	2	1	4
522	-107.417	0.21875	1	2	4
523	-0.0429478	0.21875	3	3	1
524	-0.128162	0.21875	3	1	3
525	0.17193	0.21875	1	3	3
526	144.608	0.21875	3	2	2
527	1.32933	0.21875	2	3	2
528	-69.6471	0.21875	2	2	3
529	-60.0594	0.17284	7	0	0
530	0.0398444	0.17284	0	7	0
531	-0.891028	0.17284	0	0	7
532	0.440917	0.17284	6	1	0
533	9.45545	0.17284	6	0	1
534	3.9473	0.17284	0	6	1
535	-315.937	0.17284	1	6	0
536	0.696229	0.17284	0	1	6
537	-202.334	0.17284	1	0	6
538	-106.574	0.17284	5	2	0
539	141.452	0.17284	5	0	2
540	-0.453467	0.17284	0	5	2
541	0.808473	0.17284	2	5	0
542	-32.9113	0.17284	2	0	5
543	-32.6437	0.17284	0	2	5
544	-0.301546	0.17284	5	1	1
545	0.157979	0.17284	1	5	1
546	0.0374278	0.17284	1	1	5
547	1.20955	0.17284	4	3	0
548	-22.564	0.17284	4	0	3
549	-27.8048	0.17284	0	4	3
550	-362.411	0.17284	3	4	0
551	-0.859488	0.17284	3	0	4
552	0.20291	0.17284	0	3	4
553	-10.4379	0.17284	4	2	1
554	1.21546	0.17284	4	1	2
555	-15.9453	0.17284	2	4	1
556	229.75	0.17284	1	4	2
557	1.47076	0.17284	2	1	4
558	343.364	0.17284	1	2	4
559	-0.143567	0.17284	3	3	1
560	-0.264126	0.17284	3	1	3
561	0.1954	0.17284	1	3	3
562	700.7	0.17284	3	2	2
563	1.04986	0.17284	2	3	2
564	-83.6623	0.17284	2	2	3
565	-26.5387	0.14	7	0	0
566	0.0170529	0.14	0	7	0
567	4.08512	0.14	0	0	7
568	0.179031	0.14	6	1	0
569	-8.76185	0.14	6	0	1
570	-7.92794	0.14	0	6	1
571	-34.4609	0.14	1	6	0
572	0.0523807	0.14	0	1	6
573	-56.25	0.14	1	0	6
574	-82.5974	0.14	5	2	0
575	-100.62	0.14	5	0	2
576	0.108454	0.14	0	5	2
577	0.197373	0.14	2	5	0
578	0.117378	0.14	2	0	5
579	0.544399	0.14	0	2	5
580	0.0545429	0.14	5	1	1
581	0.0514711	0.14	1	5	1
582	0.0491547	0.14	1	1	5
583	0.359351	0.14	4	3	0
584	-12.7297	0.14	4	0	3
585	-11.4688	0.14	0	4	3
586	-90.5258	0.14	3	4	0
587	-130.326	0.14	3	0	4
588	0.143783	0.14	0	3	4
589	-25.8133	0.14	4	2	1
590	0.427566	0.14	4	1	2
591	-24.9796	0.14	2	4	1
592	-143.106	0.14	1	4	2
593	0.300916	0.14	2	1	4
594	-164.897	0.14	1	2	4
595	0.106014	0.14	3	3	1
596	0.103699	0.14	3	1	3
597	0.100627	0.14	1	3	3
598	-238.786	0.14	3	2	2
599	0.520256	0.14	2	3	2
600	-24.5606	0.14	2	2	3

## Sheet: Pyridine(BZ)
Index	ci	alpha	k	l	m
1	-17448.6	0.03	0	0	0
2	29100.4	0.08	0	0	0
3	-157365	0.13	0	0	0
4	56322.1	0.18	0	0	0
5	89533	0.23	0	0	0
6	1988.45	0.0739645	1	0	0
7	-3.67517	0.0739645	0	1	0
8	-1334.79	0.0739645	0	0	1
9	-5560.05	0.0520291	1	0	0
10	5.54743	0.0520291	0	1	0
11	1098.61	0.0520291	0	0	1
12	1860.65	0.0385802	1	0	0
13	-3.24468	0.0385802	0	1	0
14	184.92	0.0385802	0	0	1
15	3836.12	0.0297442	1	0	0
16	2.05174	0.0297442	0	1	0
17	202.628	0.0297442	0	0	1
18	-2135.62	0.0236295	1	0	0
19	-0.634346	0.0236295	0	1	0
20	-155.625	0.0236295	0	0	1
21	399.239	0.147929	2	0	0
22	41119.6	0.147929	0	2	0
23	2816.53	0.147929	0	0	2
24	-13.0996	0.147929	1	1	0
25	-344.706	0.147929	1	0	1
26	40.1436	0.147929	0	1	1
27	18686.8	0.104058	2	0	0
28	-24418.2	0.104058	0	2	0
29	15266	0.104058	0	0	2
30	-7.30702	0.104058	1	1	0
31	356.305	0.104058	1	0	1
32	-29.1212	0.104058	0	1	1
33	-3468.74	0.0771605	2	0	0
34	-11214.8	0.0771605	0	2	0
35	-5340.71	0.0771605	0	0	2
36	18.0479	0.0771605	1	1	0
37	16.808	0.0771605	1	0	1
38	2.82154	0.0771605	0	1	1
39	-6048.07	0.0594884	2	0	0
40	6809.42	0.0594884	0	2	0
41	-2522.33	0.0594884	0	0	2
42	3.29426	0.0594884	1	1	0
43	-36.1183	0.0594884	1	0	1
44	-17.6348	0.0594884	0	1	1
45	2333.7	0.047259	2	0	0
46	-389.365	0.047259	0	2	0
47	1691.05	0.047259	0	0	2
48	-0.933473	0.047259	1	1	0
49	7.68766	0.047259	1	0	1
50	3.78397	0.047259	0	1	1
51	-4616.17	0.221893	3	0	0
52	16.3883	0.221893	0	3	0
53	-264.111	0.221893	0	0	3
54	63.5148	0.221893	2	1	0
55	1624.07	0.221893	2	0	1
56	-7704.7	0.221893	0	2	1
57	10343.3	0.221893	1	2	0
58	31.4891	0.221893	0	1	2
59	9148.9	0.221893	1	0	2
60	-1.22699	0.221893	1	1	1
61	2187.24	0.156087	3	0	0
62	-8.05372	0.156087	0	3	0
63	-46.2856	0.156087	0	0	3
64	-43.4992	0.156087	2	1	0
65	1830.12	0.156087	2	0	1
66	5157.27	0.156087	0	2	1
67	-12583.3	0.156087	1	2	0
68	8.88699	0.156087	0	1	2
69	-3221.83	0.156087	1	0	2
70	-7.28999	0.156087	1	1	1
71	2861.76	0.115741	3	0	0
72	-9.61468	0.115741	0	3	0
73	240.057	0.115741	0	0	3
74	-16.4925	0.115741	2	1	0
75	-3312.58	0.115741	2	0	1
76	1912.49	0.115741	0	2	1
77	1825.98	0.115741	1	2	0
78	-32.1658	0.115741	0	1	2
79	-6159.66	0.115741	1	0	2
80	5.93746	0.115741	1	1	1
81	-265.275	0.0892326	3	0	0
82	1.42229	0.0892326	0	3	0
83	133.993	0.0892326	0	0	3
84	-3.88748	0.0892326	2	1	0
85	-104.152	0.0892326	2	0	1
86	766.731	0.0892326	0	2	1
87	697.095	0.0892326	1	2	0
88	-9.30066	0.0892326	0	1	2
89	513.745	0.0892326	1	0	2
90	2.94367	0.0892326	1	1	1
91	-157.551	0.0708885	3	0	0
92	-0.256935	0.0708885	0	3	0
93	-90.1257	0.0708885	0	0	3
94	0.241263	0.0708885	2	1	0
95	-64.5301	0.0708885	2	0	1
96	-157.045	0.0708885	0	2	1
97	-277.32	0.0708885	1	2	0
98	0.9509	0.0708885	0	1	2
99	-274.645	0.0708885	1	0	2
100	-0.356121	0.0708885	1	1	1
101	2544.29	0.295858	4	0	0
102	31.2216	0.295858	0	4	0
103	-1160.41	0.295858	0	0	4
104	-0.19526	0.295858	3	1	0
105	7.06924	0.295858	3	0	1
106	1.60253	0.295858	0	3	1
107	-1.80698	0.295858	1	3	0
108	4.58372	0.295858	0	1	3
109	4.37288	0.295858	1	0	3
110	-4168.77	0.295858	2	2	0
111	2071.02	0.295858	2	0	2
112	13489.7	0.295858	0	2	2
113	4.00924	0.295858	2	1	1
114	44.9688	0.295858	1	2	1
115	-0.246872	0.295858	1	1	2
116	9120.49	0.208117	4	0	0
117	548.462	0.208117	0	4	0
118	-313.143	0.208117	0	0	4
119	5.68629	0.208117	3	1	0
120	0.712177	0.208117	3	0	1
121	-9.72086	0.208117	0	3	1
122	-6.50976	0.208117	1	3	0
123	13.8756	0.208117	0	1	3
124	-21.3823	0.208117	1	0	3
125	-46775.8	0.208117	2	2	0
126	-23855.1	0.208117	2	0	2
127	88619.4	0.208117	0	2	2
128	8.79384	0.208117	2	1	1
129	289.106	0.208117	1	2	1
130	5.51146	0.208117	1	1	2
131	-8198.83	0.154321	4	0	0
132	-3608.47	0.154321	0	4	0
133	985.369	0.154321	0	0	4
134	-9.07994	0.154321	3	1	0
135	7.7807	0.154321	3	0	1
136	18.0945	0.154321	0	3	1
137	3.87023	0.154321	1	3	0
138	-6.85893	0.154321	0	1	3
139	31.0671	0.154321	1	0	3
140	47653.6	0.154321	2	2	0
141	23767.4	0.154321	2	0	2
142	-98687.3	0.154321	0	2	2
143	-1.53739	0.154321	2	1	1
144	-298.299	0.154321	1	2	1
145	-8.872	0.154321	1	1	2
146	-4781.84	0.118977	4	0	0
147	4637.18	0.118977	0	4	0
148	-232.076	0.118977	0	0	4
149	3.76993	0.118977	3	1	0
150	-33.7446	0.118977	3	0	1
151	-10.0758	0.118977	0	3	1
152	4.65329	0.118977	1	3	0
153	-11.7482	0.118977	0	1	3
154	-32.1954	0.118977	1	0	3
155	3688.38	0.118977	2	2	0
156	-4017.99	0.118977	2	0	2
157	-2756.32	0.118977	0	2	2
158	-11.4037	0.118977	2	1	1
159	-54.5639	0.118977	1	2	1
160	3.78906	0.118977	1	1	2
161	863.013	0.094518	4	0	0
162	-488.661	0.094518	0	4	0
163	293.94	0.094518	0	0	4
164	-1.33697	0.094518	3	1	0
165	3.80487	0.094518	3	0	1
166	2.36298	0.094518	0	3	1
167	-1.36299	0.094518	1	3	0
168	2.41132	0.094518	0	1	3
169	3.76042	0.094518	1	0	3
170	268.601	0.094518	2	2	0
171	1161.94	0.094518	2	0	2
172	34.7186	0.094518	0	2	2
173	2.40173	0.094518	2	1	1
174	4.41623	0.094518	1	2	1
175	-1.33768	0.094518	1	1	2
176	-278.809	0.369822	5	0	0
177	-1.28642	0.369822	0	5	0
178	-32.8166	0.369822	0	0	5
179	1.14706	0.369822	4	1	0
180	-1.67989	0.369822	4	0	1
181	-264.084	0.369822	0	4	1
182	-175.622	0.369822	1	4	0
183	3.50077	0.369822	0	1	4
184	-387.932	0.369822	1	0	4
185	602.278	0.369822	3	2	0
186	74.6088	0.369822	3	0	2
187	6.59145	0.369822	0	3	2
188	1.58034	0.369822	2	3	0
189	100.536	0.369822	2	0	3
190	-408.077	0.369822	0	2	3
191	-1.15198	0.369822	3	1	1
192	-1.77016	0.369822	1	3	1
193	-1.70359	0.369822	1	1	3
194	-137.102	0.369822	2	2	1
195	-0.173366	0.369822	2	1	2
196	143.622	0.369822	1	2	2
197	210.089	0.260146	5	0	0
198	-2.18851	0.260146	0	5	0
199	-21.3801	0.260146	0	0	5
200	3.43656	0.260146	4	1	0
201	-8.81847	0.260146	4	0	1
202	-592.057	0.260146	0	4	1
203	46.9268	0.260146	1	4	0
204	6.58516	0.260146	0	1	4
205	-362.499	0.260146	1	0	4
206	1268.85	0.260146	3	2	0
207	305.78	0.260146	3	0	2
208	9.56207	0.260146	0	3	2
209	3.26237	0.260146	2	3	0
210	132.589	0.260146	2	0	3
211	-745.547	0.260146	0	2	3
212	-2.08281	0.260146	3	1	1
213	-2.82512	0.260146	1	3	1
214	-2.7166	0.260146	1	1	3
215	-451.609	0.260146	2	2	1
216	4.26437	0.260146	2	1	2
217	566.715	0.260146	1	2	2
218	-370.665	0.192901	5	0	0
219	4.49616	0.192901	0	5	0
220	36.103	0.192901	0	0	5
221	5.20251	0.192901	4	1	0
222	-159.297	0.192901	4	0	1
223	62.9672	0.192901	0	4	1
224	969.946	0.192901	1	4	0
225	-9.1457	0.192901	0	1	4
226	1557.07	0.192901	1	0	4
227	-2110.82	0.192901	3	2	0
228	-246.343	0.192901	3	0	2
229	-18.6209	0.192901	0	3	2
230	4.26929	0.192901	2	3	0
231	-561.931	0.192901	2	0	3
232	455.858	0.192901	0	2	3
233	4.49741	0.192901	3	1	1
234	6.50143	0.192901	1	3	1
235	6.22037	0.192901	1	1	3
236	-498.621	0.192901	2	2	1
237	11.5581	0.192901	2	1	2
238	201.015	0.192901	1	2	2
239	27.4915	0.148721	5	0	0
240	0.377099	0.148721	0	5	0
241	-10.7358	0.148721	0	0	5
242	-5.31135	0.148721	4	1	0
243	370.065	0.148721	4	0	1
244	241.36	0.148721	0	4	1
245	-229.476	0.148721	1	4	0
246	1.99045	0.148721	0	1	4
247	-55.8037	0.148721	1	0	4
248	452.335	0.148721	3	2	0
249	211.049	0.148721	3	0	2
250	6.88346	0.148721	0	3	2
251	-3.2056	0.148721	2	3	0
252	502.999	0.148721	2	0	3
253	114.894	0.148721	0	2	3
254	-1.51682	0.148721	3	1	1
255	-2.17295	0.148721	1	3	1
256	-2.06508	0.148721	1	1	3
257	738.234	0.148721	2	2	1
258	-8.33994	0.148721	2	1	2
259	465.504	0.148721	1	2	2
260	12.8302	0.118147	5	0	0
261	0.00808431	0.118147	0	5	0
262	-5.04977	0.118147	0	0	5
263	0.632405	0.118147	4	1	0
264	47.7479	0.118147	4	0	1
265	-77.0278	0.118147	0	4	1
266	-34.3189	0.118147	1	4	0
267	1.01919	0.118147	0	1	4
268	81.0834	0.118147	1	0	4
269	-32.8798	0.118147	3	2	0
270	89.9066	0.118147	3	0	2
271	0.945058	0.118147	0	3	2
272	0.609108	0.118147	2	3	0
273	40.0795	0.118147	2	0	3
274	-79.9704	0.118147	0	2	3
275	-0.240527	0.118147	3	1	1
276	-0.228565	0.118147	1	3	1
277	-0.23056	0.118147	1	1	3
278	-31.5786	0.118147	2	2	1
279	1.74291	0.118147	2	1	2
280	33.1744	0.118147	1	2	2
281	-11.6605	0.443787	6	0	0
282	-8.56753	0.443787	0	6	0
283	-2.86731	0.443787	0	0	6
284	0.00122153	0.443787	5	1	0
285	-0.0160055	0.443787	5	0	1
286	-0.00493783	0.443787	0	5	1
287	0.00253829	0.443787	1	5	0
288	-0.0069089	0.443787	0	1	5
289	-0.0148158	0.443787	1	0	5
290	-27.5271	0.443787	4	2	0
291	-41.5676	0.443787	4	0	2
292	-41.4039	0.443787	0	4	2
293	-24.3681	0.443787	2	4	0
294	-31.9104	0.443787	2	0	4
295	-35.3386	0.443787	0	2	4
296	-0.00679994	0.443787	4	1	1
297	-0.0464019	0.443787	1	4	1
298	0.00139935	0.443787	1	1	4
299	-0.0624075	0.443787	3	2	1
300	0.0025855	0.443787	3	1	2
301	0.00390391	0.443787	1	3	2
302	-0.0117376	0.443787	2	3	1
303	-0.0137451	0.443787	2	1	3
304	-0.0610673	0.443787	1	2	3
305	0.00375981	0.443787	3	3	0
306	-0.0306417	0.443787	3	0	3
307	-0.0118849	0.443787	0	3	3
308	-79.0364	0.443787	2	2	2
309	46.1433	0.312175	6	0	0
310	1.48496	0.312175	0	6	0
311	-30.849	0.312175	0	0	6
312	-0.0073033	0.312175	5	1	0
313	0.14729	0.312175	5	0	1
314	0.0392194	0.312175	0	5	1
315	-0.0333755	0.312175	1	5	0
316	0.0860998	0.312175	0	1	5
317	0.106101	0.312175	1	0	5
318	-9.84209	0.312175	4	2	0
319	120.335	0.312175	4	0	2
320	237.628	0.312175	0	4	2
321	-54.584	0.312175	2	4	0
322	42.9326	0.312175	2	0	4
323	205.355	0.312175	0	2	4
324	0.0778012	0.312175	4	1	1
325	0.758499	0.312175	1	4	1
326	-0.00845876	0.312175	1	1	4
327	0.905789	0.312175	3	2	1
328	-0.0157232	0.312175	3	1	2
329	-0.0417971	0.312175	1	3	2
330	0.117021	0.312175	2	3	1
331	0.163946	0.312175	2	1	3
332	0.864442	0.312175	1	2	3
333	-0.0406788	0.312175	3	3	0
334	0.253165	0.312175	3	0	3
335	0.125366	0.312175	0	3	3
336	254.77	0.312175	2	2	2
337	260.613	0.231481	6	0	0
338	-9.02671	0.231481	0	6	0
339	-96.6253	0.231481	0	0	6
340	0.0149314	0.231481	5	1	0
341	0.607435	0.231481	5	0	1
342	0.0821093	0.231481	0	5	1
343	-0.192136	0.231481	1	5	0
344	0.472475	0.231481	0	1	5
345	0.248737	0.231481	1	0	5
346	-390.703	0.231481	4	2	0
347	246.154	0.231481	4	0	2
348	1605.58	0.231481	0	4	2
349	-660.293	0.231481	2	4	0
350	-111.141	0.231481	2	0	4
351	1517.69	0.231481	0	2	4
352	0.393405	0.231481	4	1	1
353	5.48772	0.231481	1	4	1
354	0.00987092	0.231481	1	1	4
355	6.09515	0.231481	3	2	1
356	0.0247808	0.231481	3	1	2
357	-0.182286	0.231481	1	3	2
358	0.475514	0.231481	2	3	1
359	0.865853	0.231481	2	1	3
360	5.73654	0.231481	1	2	3
361	-0.177205	0.231481	3	3	0
362	0.856312	0.231481	3	0	3
363	0.554556	0.231481	0	3	3
364	948.658	0.231481	2	2	2
365	485.761	0.178465	6	0	0
366	47.4896	0.178465	0	6	0
367	-50.2641	0.178465	0	0	6
368	0.262158	0.178465	5	1	0
369	0.16748	0.178465	5	0	1
370	-0.420976	0.178465	0	5	1
371	-0.338811	0.178465	1	5	0
372	0.73667	0.178465	0	1	5
373	-0.912734	0.178465	1	0	5
374	-1737.38	0.178465	4	2	0
375	-503.459	0.178465	4	0	2
376	4509.47	0.178465	0	4	2
377	-2175.66	0.178465	2	4	0
378	-1039.41	0.178465	2	0	4
379	4411.87	0.178465	0	2	4
380	0.489915	0.178465	4	1	1
381	14.3707	0.178465	1	4	1
382	0.252456	0.178465	1	1	4
383	14.5381	0.178465	3	2	1
384	0.51462	0.178465	3	1	2
385	-0.0863482	0.178465	1	3	2
386	0.0689384	0.178465	2	3	1
387	1.22659	0.178465	2	1	3
388	13.4579	0.178465	1	2	3
389	-0.0766531	0.178465	3	3	0
390	-0.745303	0.178465	3	0	3
391	0.315704	0.178465	0	3	3
392	1249.65	0.178465	2	2	2
393	179	0.141777	6	0	0
394	-104.476	0.141777	0	6	0
395	-16.2782	0.141777	0	0	6
396	-0.0989558	0.141777	5	1	0
397	0.713757	0.141777	5	0	1
398	0.305627	0.141777	0	5	1
399	-0.17982	0.141777	1	5	0
400	0.460047	0.141777	0	1	5
401	0.570205	0.141777	1	0	5
402	-107.438	0.141777	4	2	0
403	200.681	0.141777	4	0	2
404	403.271	0.141777	0	4	2
405	-390.915	0.141777	2	4	0
406	5.38514	0.141777	2	0	4
407	491.44	0.141777	0	2	4
408	0.427695	0.141777	4	1	1
409	2.62228	0.141777	1	4	1
410	-0.100489	0.141777	1	1	4
411	3.33604	0.141777	3	2	1
412	-0.199446	0.141777	3	1	2
413	-0.28031	0.141777	1	3	2
414	0.733323	0.141777	2	3	1
415	0.887741	0.141777	2	1	3
416	3.19249	0.141777	1	2	3
417	-0.278776	0.141777	3	3	0
418	1.28397	0.141777	3	0	3
419	0.765672	0.141777	0	3	3
420	242.988	0.141777	2	2	2
421	2.8404	0.517751	7	0	0
422	0.00159818	0.517751	0	7	0
423	0.371857	0.517751	0	0	7
424	-0.00563363	0.517751	6	1	0
425	0.193854	0.517751	6	0	1
426	1.06526	0.517751	0	6	1
427	0.990549	0.517751	1	6	0
428	-0.0136615	0.517751	0	1	6
429	1.9165	0.517751	1	0	6
430	3.15539	0.517751	5	2	0
431	3.53262	0.517751	5	0	2
432	-0.0230689	0.517751	0	5	2
433	-0.00739978	0.517751	2	5	0
434	0.567312	0.517751	2	0	5
435	2.12507	0.517751	0	2	5
436	0.00385264	0.517751	5	1	1
437	0.00557069	0.517751	1	5	1
438	0.0055647	0.517751	1	1	5
439	-0.0146316	0.517751	4	3	0
440	0.388592	0.517751	4	0	3
441	2.81773	0.517751	0	4	3
442	1.29749	0.517751	3	4	0
443	2.92276	0.517751	3	0	4
444	-0.0383755	0.517751	0	3	4
445	1.07601	0.517751	4	2	1
446	-0.0115118	0.517751	4	1	2
447	1.94742	0.517751	2	4	1
448	2.19388	0.517751	1	4	2
449	-0.0195823	0.517751	2	1	4
450	3.00214	0.517751	1	2	4
451	0.00942333	0.517751	3	3	1
452	0.00936657	0.517751	3	1	3
453	0.0110885	0.517751	1	3	3
454	1.9887	0.517751	3	2	2
455	-0.0395426	0.517751	2	3	2
456	2.82936	0.517751	2	2	3
457	-15.1088	0.364204	7	0	0
458	-0.05968	0.364204	0	7	0
459	-1.47611	0.364204	0	0	7
460	0.0496565	0.364204	6	1	0
461	-0.065161	0.364204	6	0	1
462	-11.6538	0.364204	0	6	1
463	-8.44698	0.364204	1	6	0
464	0.155381	0.364204	0	1	6
465	-18.3214	0.364204	1	0	6
466	12.3206	0.364204	5	2	0
467	-10.336	0.364204	5	0	2
468	0.24109	0.364204	0	5	2
469	0.0109473	0.364204	2	5	0
470	3.2803	0.364204	2	0	5
471	-19.8075	0.364204	0	2	5
472	-0.0512344	0.364204	5	1	1
473	-0.0800944	0.364204	1	5	1
474	-0.0772361	0.364204	1	1	5
475	0.120284	0.364204	4	3	0
476	4.69217	0.364204	4	0	3
477	-29.9846	0.364204	0	4	3
478	18.9843	0.364204	3	4	0
479	-13.8605	0.364204	3	0	4
480	0.456198	0.364204	0	3	4
481	-5.73946	0.364204	4	2	1
482	0.0294405	0.364204	4	1	2
483	-17.328	0.364204	2	4	1
484	-2.58003	0.364204	1	4	2
485	0.135209	0.364204	2	1	4
486	-12.3343	0.364204	1	2	4
487	-0.131329	0.364204	3	3	1
488	-0.128425	0.364204	3	1	3
489	-0.157289	0.364204	1	3	3
490	38.1535	0.364204	3	2	2
491	0.351181	0.364204	2	3	2
492	-19.2478	0.364204	2	2	3
493	-19.6925	0.270062	7	0	0
494	-0.175078	0.270062	0	7	0
495	-3.41262	0.270062	0	0	7
496	0.174458	0.270062	6	1	0
497	0.202252	0.270062	6	0	1
498	-37.7205	0.270062	0	6	1
499	-16.2814	0.270062	1	6	0
500	0.482655	0.270062	0	1	6
501	-45.3048	0.270062	1	0	6
502	68.2808	0.270062	5	2	0
503	-5.92187	0.270062	5	0	2
504	0.675419	0.270062	0	5	2
505	0.0371499	0.270062	2	5	0
506	10.2353	0.270062	2	0	5
507	-58.3641	0.270062	0	2	5
508	-0.159308	0.270062	5	1	1
509	-0.236388	0.270062	1	5	1
510	-0.227169	0.270062	1	1	5
511	0.386686	0.270062	4	3	0
512	13.8496	0.270062	4	0	3
513	-92.6722	0.270062	0	4	3
514	71.6951	0.270062	3	4	0
515	-31.3615	0.270062	3	0	4
516	1.33313	0.270062	0	3	4
517	-21.4364	0.270062	4	2	1
518	0.231381	0.270062	4	1	2
519	-59.3592	0.270062	2	4	1
520	11.3712	0.270062	1	4	2
521	0.539556	0.270062	2	1	4
522	-17.704	0.270062	1	2	4
523	-0.395696	0.270062	3	3	1
524	-0.386497	0.270062	3	1	3
525	-0.463576	0.270062	1	3	3
526	129.449	0.270062	3	2	2
527	1.11965	0.270062	2	3	2
528	-62.943	0.270062	2	2	3
529	1.20839	0.208209	7	0	0
530	-0.15226	0.208209	0	7	0
531	-1.95216	0.208209	0	0	7
532	0.251467	0.208209	6	1	0
533	-3.099	0.208209	6	0	1
534	-39.6831	0.208209	0	6	1
535	-1.67561	0.208209	1	6	0
536	0.424389	0.208209	0	1	6
537	-29.0771	0.208209	1	0	6
538	79.2025	0.208209	5	2	0
539	19.182	0.208209	5	0	2
540	0.474161	0.208209	0	5	2
541	0.0858196	0.208209	2	5	0
542	4.04331	0.208209	2	0	5
543	-52.6182	0.208209	0	2	5
544	-0.128046	0.208209	5	1	1
545	-0.178503	0.208209	1	5	1
546	-0.172105	0.208209	1	1	5
547	0.489546	0.208209	4	3	0
548	2.89664	0.208209	4	0	3
549	-90.3491	0.208209	0	4	3
550	76.3165	0.208209	3	4	0
551	-11.1593	0.208209	3	0	4
552	1.05082	0.208209	0	3	4
553	-35.535	0.208209	4	2	1
554	0.53448	0.208209	4	1	2
555	-72.1191	0.208209	2	4	1
556	26.7199	0.208209	1	4	2
557	0.707409	0.208209	2	1	4
558	-0.672139	0.208209	1	2	4
559	-0.306549	0.208209	3	3	1
560	-0.300146	0.208209	3	1	3
561	-0.350603	0.208209	1	3	3
562	124.318	0.208209	3	2	2
563	1.14751	0.208209	2	3	2
564	-77.1064	0.208209	2	2	3
565	-9.0095	0.165406	7	0	0
566	0.0104786	0.165406	0	7	0
567	-0.118961	0.165406	0	0	7
568	0.213664	0.165406	6	1	0
569	-8.85021	0.165406	6	0	1
570	-11.4004	0.165406	0	6	1
571	8.48262	0.165406	1	6	0
572	-0.0467303	0.165406	0	1	6
573	11.9637	0.165406	1	0	6
574	-33.6209	0.165406	5	2	0
575	-14.8795	0.165406	5	0	2
576	-0.191153	0.165406	0	5	2
577	0.171291	0.165406	2	5	0
578	-14.349	0.165406	2	0	5
579	-7.40002	0.165406	0	2	5
580	0.0537015	0.165406	5	1	1
581	0.0777268	0.165406	1	5	1
582	0.0737823	0.165406	1	1	5
583	0.374477	0.165406	4	3	0
584	-23.0803	0.165406	4	0	3
585	-18.6814	0.165406	0	4	3
586	-16.1286	0.165406	3	4	0
587	6.10128	0.165406	3	0	4
588	-0.248363	0.165406	0	3	4
589	-33.7473	0.165406	4	2	1
590	0.564428	0.165406	4	1	2
591	-36.2974	0.165406	2	4	1
592	1.40688	0.165406	1	4	2
593	0.304032	0.165406	2	1	4
594	4.88641	0.165406	1	2	4
595	0.131428	0.165406	3	3	1
596	0.127483	0.165406	3	1	3
597	0.151508	0.165406	1	3	3
598	-37.5497	0.165406	3	2	2
599	0.309944	0.165406	2	3	2
600	-46.4082	0.165406	2	2	3

[truncated: 22 more sheets: Pyridazine(CH4), Pyridazine(BZ), Pyrimidine(CH4), Pyrimidine(BZ), Pyrazine(CH4), Pyrazine(BZ), 1,3,5-triazine(CH4), 1,3,5-triazine(BZ), 1,2,4-triazine(CH4), 1,2,4-triazine(BZ), Benzene(CH4), Benzene(BZ), Quinoline(CH4), Quinoline(BZ), Indole(CH4), Indole(BZ), Indazole(CH4), indazole(BZ), benzimidazole(CH4), benzimidazole(BZ) …]
