# Supplementary material for: Three-Dimensional CH/π and CH/N Interactions from Quantum-Mechanical and Database Analyses
Source: J Chem Inf Model. 2025 Apr 14;65(8):4116–27. doi: 10.1021/acs.jcim.5c00124 (PMC12042816; doi:10.1021/acs.jcim.5c00124)
Supplement: Supplementary file 3 — ci5c00124_si_003.xlsx [file ci5c00124_si_003.xlsx]

## Sheet: Pyrrole(CH4)
Index	u	v	w	mif(qm)	mif(func)
1	0	0	2	0	-0.0876874
2	0.347296	0	1.96962	0	-0.0823433
3	0.34202	0.060307	1.96962	0	-0.0819578
4	0.326352	0.118782	1.96962	0	-0.0808183
5	0.300767	0.173648	1.96962	0	-0.0789597
6	0.266044	0.223238	1.96962	0	-0.0764399
7	0.223238	0.266044	1.96962	0	-0.0733408
8	0.173648	0.300767	1.96962	0	-0.0697707
9	0.118782	0.326352	1.96962	0	-0.0658662
10	0.060307	0.34202	1.96962	0	-0.0617906
11	0	0.347296	1.96962	0	-0.0577219
12	-0.060307	0.34202	1.96962	0	-0.0538359
13	-0.118782	0.326352	1.96962	0	-0.0502844
14	-0.173648	0.300767	1.96962	0	-0.0471782
15	-0.223238	0.266044	1.96962	0	-0.0445781
16	-0.266044	0.223238	1.96962	0	-0.042501
17	-0.300767	0.173648	1.96962	0	-0.0409321
18	-0.326352	0.118782	1.96962	0	-0.0398423
19	-0.34202	0.060307	1.96962	0	-0.039203
20	-0.347296	0	1.96962	0	-0.038994
21	-0.34202	-0.060307	1.96962	0	-0.0392082
22	-0.326352	-0.118782	1.96962	0	-0.0398525
23	-0.300767	-0.173648	1.96962	0	-0.0409469
24	-0.266044	-0.223238	1.96962	0	-0.0425198
25	-0.223238	-0.266044	1.96962	0	-0.0446001
26	-0.173648	-0.300767	1.96962	0	-0.0472026
27	-0.118782	-0.326352	1.96962	0	-0.0503105
28	-0.060307	-0.34202	1.96962	0	-0.0538629
29	0	-0.347296	1.96962	0	-0.0577491
30	0.060307	-0.34202	1.96962	0	-0.0618173
31	0.118782	-0.326352	1.96962	0	-0.0658917
32	0.173648	-0.300767	1.96962	0	-0.0697941
33	0.223238	-0.266044	1.96962	0	-0.0733616
34	0.266044	-0.223238	1.96962	0	-0.0764574
35	0.300767	-0.173648	1.96962	0	-0.0789734
36	0.326352	-0.118782	1.96962	0	-0.0808276
37	0.34202	-0.060307	1.96962	0	-0.0819626
38	0.68404	0	1.87939	0	-0.0185961
39	0.673648	0.118782	1.87939	0	-0.018301
40	0.642788	0.233956	1.87939	0	-0.0174526
41	0.592396	0.34202	1.87939	0	-0.0161096
42	0.524005	0.439693	1.87939	0	-0.0142779
43	0.439693	0.524005	1.87939	0	-0.0118754
44	0.34202	0.592396	1.87939	0	-0.00878467
45	0.233956	0.642788	1.87939	0	-0.00498762
46	0.118782	0.673648	1.87939	0	-0.0006955
47	0	0.68404	1.87939	0	0.00362965
48	-0.118782	0.673648	1.87939	0	0.00739591
49	-0.233956	0.642788	1.87939	0	0.010102
50	-0.34202	0.592396	1.87939	0	0.0115352
51	-0.439693	0.524005	1.87939	0	0.0118402
52	-0.524005	0.439693	1.87939	0	0.0114191
53	-0.592396	0.34202	1.87939	0	0.0107332
54	-0.642788	0.233956	1.87939	0	0.0101237
55	-0.673648	0.118782	1.87939	0	0.00974443
56	-0.68404	0	1.87939	0	0.00961824
57	-0.673648	-0.118782	1.87939	0	0.00973671
58	-0.642788	-0.233956	1.87939	0	0.0101089
59	-0.592396	-0.34202	1.87939	0	0.0107127
60	-0.524005	-0.439693	1.87939	0	0.0113948
61	-0.439693	-0.524005	1.87939	0	0.0118141
62	-0.34202	-0.592396	1.87939	0	0.0115089
63	-0.233956	-0.642788	1.87939	0	0.0100766
64	-0.118782	-0.673648	1.87939	0	0.00737149
65	0	-0.68404	1.87939	0	0.00360575
66	0.118782	-0.673648	1.87939	0	-0.00071941
67	0.233956	-0.642788	1.87939	0	-0.00501168
68	0.34202	-0.592396	1.87939	0	-0.00880834
69	0.439693	-0.524005	1.87939	0	-0.0118976
70	0.524005	-0.439693	1.87939	0	-0.0142974
71	0.592396	-0.34202	1.87939	0	-0.0161251
72	0.642788	-0.233956	1.87939	0	-0.0174633
73	0.673648	-0.118782	1.87939	0	-0.0183064
74	1	0	1.73205	0	0.0408948
75	0.984808	0.173648	1.73205	0	0.0408842
76	0.939693	0.34202	1.73205	0	0.0405949
77	0.866025	0.5	1.73205	0	0.0395287
78	0.766044	0.642788	1.73205	0	0.0375201
79	0.642788	0.766044	1.73205	0	0.035138
80	0.5	0.866025	1.73205	0	0.033536
81	0.34202	0.939693	1.73205	0	0.0337715
82	0.173648	0.984808	1.73205	0	0.0360313
83	0	1	1.73205	0	0.0393129
84	-0.173648	0.984808	1.73205	0	0.041836
85	-0.34202	0.939693	1.73205	0	0.0419814
86	-0.5	0.866025	1.73205	0	0.0391879
87	-0.642788	0.766044	1.73205	0	0.0342441
88	-0.766044	0.642788	1.73205	0	0.0287963
89	-0.866025	0.5	1.73205	0	0.0244056
90	-0.939693	0.34202	1.73205	0	0.0217805
91	-0.984808	0.173648	1.73205	0	0.0206681
92	-1	0	1.73205	0	0.0204055
93	-0.984808	-0.173648	1.73205	0	0.0206602
94	-0.939693	-0.34202	1.73205	0	0.0217657
95	-0.866025	-0.5	1.73205	0	0.0243865
96	-0.766044	-0.642788	1.73205	0	0.0287775
97	-0.642788	-0.766044	1.73205	0	0.0342312
98	-0.5	-0.866025	1.73205	0	0.0391854
99	-0.34202	-0.939693	1.73205	0	0.0419904
100	-0.173648	-0.984808	1.73205	0	0.0418536
101	0	-1	1.73205	0	0.0393332
102	0.173648	-0.984808	1.73205	0	0.0360482
103	0.34202	-0.939693	1.73205	0	0.033781
104	0.5	-0.866025	1.73205	0	0.0335375
105	0.642788	-0.766044	1.73205	0	0.0351335
106	0.766044	-0.642788	1.73205	0	0.0375127
107	0.866025	-0.5	1.73205	0	0.0395214
108	0.939693	-0.34202	1.73205	0	0.0405894
109	0.984808	-0.173648	1.73205	0	0.0408813
110	1.28557	0	1.53209	0	0.0319282
111	1.26604	0.223238	1.53209	0	0.0322245
112	1.20805	0.439693	1.53209	0	0.032271
113	1.11334	0.642788	1.53209	0	0.0303136
114	0.984808	0.826352	1.53209	0	0.0253736
115	0.826352	0.984808	1.53209	0	0.0185165
116	0.642788	1.11334	1.53209	0	0.012631
117	0.439693	1.20805	1.53209	0	0.0107415
118	0.223238	1.26604	1.53209	0	0.013963
119	0	1.28557	1.53209	0	0.0205152
120	-0.223238	1.26604	1.53209	0	0.0265533
121	-0.439693	1.20805	1.53209	0	0.0283677
122	-0.642788	1.11334	1.53209	0	0.024581
123	-0.826352	0.984808	1.53209	0	0.0169092
124	-0.984808	0.826352	1.53209	0	0.00897782
125	-1.11334	0.642788	1.53209	0	0.00397663
126	-1.20805	0.439693	1.53209	0	0.00276451
127	-1.26604	0.223238	1.53209	0	0.00372784
128	-1.28557	0	1.53209	0	0.00442425
129	-1.26604	-0.223238	1.53209	0	0.00371942
130	-1.20805	-0.439693	1.53209	0	0.00274778
131	-1.11334	-0.642788	1.53209	0	0.00395483
132	-0.984808	-0.826352	1.53209	0	0.0089598
133	-0.826352	-0.984808	1.53209	0	0.016908
134	-0.642788	-1.11334	1.53209	0	0.0246077
135	-0.439693	-1.20805	1.53209	0	0.0284254
136	-0.223238	-1.26604	1.53209	0	0.0266339
137	0	-1.28557	1.53209	0	0.0206028
138	0.223238	-1.26604	1.53209	0	0.0140411
139	0.439693	-1.20805	1.53209	0	0.0107993
140	0.642788	-1.11334	1.53209	0	0.012666
141	0.826352	-0.984808	1.53209	0	0.0185328
142	0.984808	-0.826352	1.53209	0	0.0253779
143	1.11334	-0.642788	1.53209	0	0.030312
144	1.20805	-0.439693	1.53209	0	0.032268
145	1.26604	-0.223238	1.53209	0	0.0322224
146	1.53209	0	1.28557	0	-0.0327276
147	1.50881	0.266044	1.28557	0	-0.0315335
148	1.43969	0.524005	1.28557	0	-0.0294147
149	1.32683	0.766044	1.28557	0	-0.02948
150	1.17365	0.984808	1.28557	0	-0.0337199
151	0.984808	1.17365	1.28557	0	-0.0409013
152	0.766044	1.32683	1.28557	0	-0.0468122
153	0.524005	1.43969	1.28557	0	-0.0467897
154	0.266044	1.50881	1.28557	0	-0.0388371
155	0	1.53209	1.28557	0	-0.0252313
156	-0.266044	1.50881	1.28557	0	-0.0114877
157	-0.524005	1.43969	1.28557	0	-0.00323667
158	-0.766044	1.32683	1.28557	0	-0.00290571
159	-0.984808	1.17365	1.28557	0	-0.00835803
160	-1.17365	0.984808	1.28557	0	-0.0144657
161	-1.32683	0.766044	1.28557	0	-0.0166584
162	-1.43969	0.524005	1.28557	0	-0.0139827
163	-1.50881	0.266044	1.28557	0	-0.00942667
164	-1.53209	0	1.28557	0	-0.00725589
165	-1.50881	-0.266044	1.28557	0	-0.00943697
166	-1.43969	-0.524005	1.28557	0	-0.0140061
167	-1.32683	-0.766044	1.28557	0	-0.016693
168	-1.17365	-0.984808	1.28557	0	-0.0144983
169	-0.984808	-1.17365	1.28557	0	-0.00836601
170	-0.766044	-1.32683	1.28557	0	-0.00286778
171	-0.524005	-1.43969	1.28557	0	-0.00314611
172	-0.266044	-1.50881	1.28557	0	-0.0113577
173	0	-1.53209	1.28557	0	-0.0250888
174	0.266044	-1.50881	1.28557	0	-0.03871
175	0.524005	-1.43969	1.28557	0	-0.0466954
176	0.766044	-1.32683	1.28557	0	-0.0467548
177	0.984808	-1.17365	1.28557	0	-0.0408749
178	1.17365	-0.984808	1.28557	0	-0.0337149
179	1.32683	-0.766044	1.28557	0	-0.0294868
180	1.43969	-0.524005	1.28557	0	-0.0294249
181	1.50881	-0.266044	1.28557	0	-0.0315405
182	1.73205	0	1	0	-0.0694827
183	1.70574	0.300767	1	0	-0.0680451
184	1.62759	0.592396	1	0	-0.0651234
185	1.5	0.866025	1	0	-0.0636347
186	1.32683	1.11334	1	0	-0.0654425
187	1.11334	1.32683	1	0	-0.0694864
188	0.866025	1.5	1	0	-0.0720812
189	0.592396	1.62759	1	0	-0.0691341
190	0.300767	1.70574	1	0	-0.0587625
191	0	1.73205	1	0	-0.0427093
192	-0.300767	1.70574	1	0	-0.025742
193	-0.592396	1.62759	1	0	-0.0132668
194	-0.866025	1.5	1	0	-0.00834797
195	-1.11334	1.32683	1	0	-0.00991019
196	-1.32683	1.11334	1	0	-0.0135224
197	-1.5	0.866025	1	0	-0.0145417
198	-1.62759	0.592396	1	0	-0.0114565
199	-1.70574	0.300767	1	0	-0.0067654
200	-1.73205	0	1	0	-0.00455463
201	-1.70574	-0.300767	1	0	-0.00677794
202	-1.62759	-0.592396	1	0	-0.0114878
203	-1.5	-0.866025	1	0	-0.0145926
204	-1.32683	-1.11334	1	0	-0.0135777
205	-1.11334	-1.32683	1	0	-0.00993982
206	-0.866025	-1.5	1	0	-0.00832285
207	-0.592396	-1.62759	1	0	-0.0131769
208	-0.300767	-1.70574	1	0	-0.0256032
209	0	-1.73205	1	0	-0.0425547
210	0.300767	-1.70574	1	0	-0.0586249
211	0.592396	-1.62759	1	0	-0.0690331
212	0.866025	-1.5	1	0	-0.0720211
213	1.11334	-1.32683	1	0	-0.0694618
214	1.32683	-1.11334	1	0	-0.0654445
215	1.5	-0.866025	1	0	-0.0636531
216	1.62759	-0.592396	1	0	-0.0651465
217	1.70574	-0.300767	1	0	-0.0680607
218	1.87939	0	0.68404	0	-0.0177941
219	1.85083	0.326352	0.68404	0	-0.0177555
220	1.76604	0.642788	0.68404	0	-0.0179253
221	1.62759	0.939693	0.68404	0	-0.0187045
222	1.43969	1.20805	0.68404	0	-0.0199676
223	1.20805	1.43969	0.68404	0	-0.0209137
224	0.939693	1.62759	0.68404	0	-0.0205284
225	0.642788	1.76604	0.68404	0	-0.0180406
226	0.326352	1.85083	0.68404	0	-0.0130174
227	0	1.87939	0.68404	0	-0.00548265
228	-0.326352	1.85083	0.68404	0	0.00357647
229	-0.642788	1.76604	0.68404	0	0.0118521
230	-0.939693	1.62759	0.68404	0	0.0164804
231	-1.20805	1.43969	0.68404	0	0.0158944
232	-1.43969	1.20805	0.68404	0	0.0111981
233	-1.62759	0.939693	0.68404	0	0.0054916
234	-1.76604	0.642788	0.68404	0	0.00152907
235	-1.85083	0.326352	0.68404	0	-7.517e-05
236	-1.87939	0	0.68404	0	-0.00037398
237	-1.85083	-0.326352	0.68404	0	-9.016e-05
238	-1.76604	-0.642788	0.68404	0	0.00149205
239	-1.62759	-0.939693	0.68404	0	0.00543072
240	-1.43969	-1.20805	0.68404	0	0.0111284
241	-1.20805	-1.43969	0.68404	0	0.0158461
242	-0.939693	-1.62759	0.68404	0	0.0164822
243	-0.642788	-1.76604	0.68404	0	0.0119136
244	-0.326352	-1.85083	0.68404	0	0.00368219
245	0	-1.87939	0.68404	0	-0.00536273
246	0.326352	-1.85083	0.68404	0	-0.0129111
247	0.642788	-1.76604	0.68404	0	-0.0179629
248	0.939693	-1.62759	0.68404	0	-0.0204824
249	1.20805	-1.43969	0.68404	0	-0.0208967
250	1.43969	-1.20805	0.68404	0	-0.0199757
251	1.62759	-0.939693	0.68404	0	-0.0187306
252	1.76604	-0.642788	0.68404	0	-0.0179568
253	1.85083	-0.326352	0.68404	0	-0.0177769
254	1.96962	0	0.347296	0	0.0842649
255	1.93969	0.34202	0.347296	0	0.0820641
256	1.85083	0.673648	0.347296	0	0.0766573
257	1.70574	0.984808	0.347296	0	0.0710023
258	1.50881	1.26604	0.347296	0	0.0679383
259	1.26604	1.50881	0.347296	0	0.0681098
260	0.984808	1.70574	0.347296	0	0.0693062
261	0.673648	1.85083	0.347296	0	0.068187
262	0.34202	1.93969	0.347296	0	0.063292
263	0	1.96962	0.347296	0	0.0565877
264	-0.34202	1.93969	0.347296	0	0.0517453
265	-0.673648	1.85083	0.347296	0	0.0505272
266	-0.984808	1.70574	0.347296	0	0.0507597
267	-1.26604	1.50881	0.347296	0	0.0479893
268	-1.50881	1.26604	0.347296	0	0.0392759
269	-1.70574	0.984808	0.347296	0	0.0256268
270	-1.85083	0.673648	0.347296	0	0.0111848
271	-1.93969	0.34202	0.347296	0	0.00053016
272	-1.96962	0	0.347296	0	-0.00334658
273	-1.93969	-0.34202	0.347296	0	0.00050996
274	-1.85083	-0.673648	0.347296	0	0.0111415
275	-1.70574	-0.984808	0.347296	0	0.0255628
276	-1.50881	-1.26604	0.347296	0	0.0392058
277	-1.26604	-1.50881	0.347296	0	0.0479364
278	-0.984808	-1.70574	0.347296	0	0.0507439
279	-0.673648	-1.85083	0.347296	0	0.0505528
280	-0.34202	-1.93969	0.347296	0	0.0517995
281	0	-1.96962	0.347296	0	0.0566501
282	0.34202	-1.93969	0.347296	0	0.0633462
283	0.673648	-1.85083	0.347296	0	0.0682258
284	0.984808	-1.70574	0.347296	0	0.0693284
285	1.26604	-1.50881	0.347296	0	0.068115
286	1.50881	-1.26604	0.347296	0	0.0679259
287	1.70574	-0.984808	0.347296	0	0.0709756
288	1.85083	-0.673648	0.347296	0	0.0766262
289	1.93969	-0.34202	0.347296	0	0.0820432
290	2	0	0	0	0.135474
291	1.96962	0.347296	0	0	0.132231
292	1.87939	0.68404	0	0	0.124353
293	1.73205	1	0	0	0.11627
294	1.53209	1.28557	0	0	0.112014
295	1.28557	1.53209	0	0	0.112179
296	1	1.73205	0	0	0.113166
297	0.68404	1.87939	0	0	0.109859
298	0.347296	1.96962	0	0	0.0999803
299	0	2	0	0	0.0863656
300	-0.347296	1.96962	0	0	0.0747267
301	-0.68404	1.87939	0	0	0.0686386
302	-1	1.73205	0	0	0.0662787
303	-1.28557	1.53209	0	0	0.0619728
304	-1.53209	1.28557	0	0	0.0510234
305	-1.73205	1	0	0	0.0335055
306	-1.87939	0.68404	0	0	0.0141601
307	-1.96962	0.347296	0	0	-0.00067558
308	-2	0	0	0	-0.00620201
309	-1.96962	-0.347296	0	0	-0.00070641
310	-1.87939	-0.68404	0	0	0.0141039
311	-1.73205	-1	0	0	0.0334354
312	-1.53209	-1.28557	0	0	0.0509554
313	-1.28557	-1.53209	0	0	0.0619225
314	-1	-1.73205	0	0	0.0662545
315	-0.68404	-1.87939	0	0	0.0686384
316	-0.347296	-1.96962	0	0	0.0747404
317	0	-2	0	0	0.086382
318	0.347296	-1.96962	0	0	0.0999919
319	0.68404	-1.87939	0	0	0.109863
320	1	-1.73205	0	0	0.113162
321	1.28557	-1.53209	0	0	0.112165
322	1.53209	-1.28557	0	0	0.111991
323	1.73205	-1	0	0	0.116241
324	1.87939	-0.68404	0	0	0.124325
325	1.96962	-0.347296	0	0	0.132214
326	1.96962	0	-0.347296	0	0.0825622
327	1.93969	0.34202	-0.347296	0	0.0805507
328	1.85083	0.673648	-0.347296	0	0.0755969
329	1.70574	0.984808	-0.347296	0	0.0703727
330	1.50881	1.26604	-0.347296	0	0.0674635
331	1.26604	1.50881	-0.347296	0	0.0674643
332	0.984808	1.70574	-0.347296	0	0.0683426
333	0.673648	1.85083	-0.347296	0	0.067029
334	0.34202	1.93969	-0.347296	0	0.0622362
335	0	1.96962	-0.347296	0	0.0558954
336	-0.34202	1.93969	-0.347296	0	0.0514779
337	-0.673648	1.85083	-0.347296	0	0.0505364
338	-0.984808	1.70574	-0.347296	0	0.0508248
339	-1.26604	1.50881	-0.347296	0	0.0479916
340	-1.50881	1.26604	-0.347296	0	0.0392808
341	-1.70574	0.984808	-0.347296	0	0.0258205
342	-1.85083	0.673648	-0.347296	0	0.0117184
343	-1.93969	0.34202	-0.347296	0	0.00138678
344	-1.96962	0	-0.347296	0	-0.00236682
345	-1.93969	-0.34202	-0.347296	0	0.00134146
346	-1.85083	-0.673648	-0.347296	0	0.0116414
347	-1.70574	-0.984808	-0.347296	0	0.0257333
348	-1.50881	-1.26604	-0.347296	0	0.0392036
349	-1.26604	-1.50881	-0.347296	0	0.0479365
350	-0.984808	-1.70574	-0.347296	0	0.0507941
351	-0.673648	-1.85083	-0.347296	0	0.0505248
352	-0.34202	-1.93969	-0.347296	0	0.0514773
353	0	-1.96962	-0.347296	0	0.0558975
354	0.34202	-1.93969	-0.347296	0	0.0622335
355	0.673648	-1.85083	-0.347296	0	0.0670154
356	0.984808	-1.70574	-0.347296	0	0.0683149
357	1.26604	-1.50881	-0.347296	0	0.0674244
358	1.50881	-1.26604	-0.347296	0	0.0674182
359	1.70574	-0.984808	-0.347296	0	0.0703309
360	1.85083	-0.673648	-0.347296	0	0.075566
361	1.93969	-0.34202	-0.347296	0	0.0805347
362	1.87939	0	-0.68404	0	-0.0200037
363	1.85083	0.326352	-0.68404	0	-0.0196389
364	1.76604	0.642788	-0.68404	0	-0.0190289
365	1.62759	0.939693	-0.68404	0	-0.0190505
366	1.43969	1.20805	-0.68404	0	-0.0200078
367	1.20805	1.43969	-0.68404	0	-0.021202
368	0.939693	1.62759	-0.68404	0	-0.021345
369	0.642788	1.76604	-0.68404	0	-0.0192255
370	0.326352	1.85083	-0.68404	0	-0.0141117
371	0	1.87939	-0.68404	0	-0.00605566
372	-0.326352	1.85083	-0.68404	0	0.00365282
373	-0.642788	1.76604	-0.68404	0	0.0123645
374	-0.939693	1.62759	-0.68404	0	0.0170727
375	-1.20805	1.43969	-0.68404	0	0.0163387
376	-1.43969	1.20805	-0.68404	0	0.0115405
377	-1.62759	0.939693	-0.68404	0	0.0059792
378	-1.76604	0.642788	-0.68404	0	0.00238997
379	-1.85083	0.326352	-0.68404	0	0.00117033
380	-1.87939	0	-0.68404	0	0.00101835
381	-1.85083	-0.326352	-0.68404	0	0.00111321
382	-1.76604	-0.642788	-0.68404	0	0.00229356
383	-1.62759	-0.939693	-0.68404	0	0.00587039
384	-1.43969	-1.20805	-0.68404	0	0.0114436
385	-1.20805	-1.43969	-0.68404	0	0.0162681
386	-0.939693	-1.62759	-0.68404	0	0.0170322
387	-0.642788	-1.76604	-0.68404	0	0.0123509
388	-0.326352	-1.85083	-0.68404	0	0.00365876
389	0	-1.87939	-0.68404	0	-0.00604134
390	0.326352	-1.85083	-0.68404	0	-0.0141037
391	0.642788	-1.76604	-0.68404	0	-0.0192383
392	0.939693	-1.62759	-0.68404	0	-0.0213857
393	1.20805	-1.43969	-0.68404	0	-0.0212659
394	1.43969	-1.20805	-0.68404	0	-0.0200799
395	1.62759	-0.939693	-0.68404	0	-0.0191137
396	1.76604	-0.642788	-0.68404	0	-0.0190724
397	1.85083	-0.326352	-0.68404	0	-0.01966
398	1.73205	0	-1	0	-0.0709887
399	1.70574	0.300767	-1	0	-0.0691846
400	1.62759	0.592396	-1	0	-0.065391
401	1.5	0.866025	-1	0	-0.0630368
402	1.32683	1.11334	-1	0	-0.0644606
403	1.11334	1.32683	-1	0	-0.06874
404	0.866025	1.5	-1	0	-0.0719279
405	0.592396	1.62759	-1	0	-0.0694711
406	0.300767	1.70574	-1	0	-0.0591435
407	0	1.73205	-1	0	-0.0426697
408	-0.300767	1.70574	-1	0	-0.0250969
409	-0.592396	1.62759	-1	0	-0.0121887
410	-0.866025	1.5	-1	0	-0.00720102
411	-1.11334	1.32683	-1	0	-0.00898684
412	-1.32683	1.11334	-1	0	-0.0128727
413	-1.5	0.866025	-1	0	-0.0139995
414	-1.62759	0.592396	-1	0	-0.0108141
415	-1.70574	0.300767	-1	0	-0.00594945
416	-1.73205	0	-1	0	-0.00367231
417	-1.70574	-0.300767	-1	0	-0.00600875
418	-1.62759	-0.592396	-1	0	-0.0109161
419	-1.5	-0.866025	-1	0	-0.0141184
420	-1.32683	-1.11334	-1	0	-0.0129834
421	-1.11334	-1.32683	-1	0	-0.00907142
422	-0.866025	-1.5	-1	0	-0.00725048
423	-0.592396	-1.62759	-1	0	-0.0122018
424	-0.300767	-1.70574	-1	0	-0.0250803
425	0	-1.73205	-1	0	-0.0426383
426	0.300767	-1.70574	-1	0	-0.0591189
427	0.592396	-1.62759	-1	0	-0.0694743
428	0.866025	-1.5	-1	0	-0.0719695
429	1.11334	-1.32683	-1	0	-0.0688144
430	1.32683	-1.11334	-1	0	-0.0645487
431	1.5	-0.866025	-1	0	-0.0631168
432	1.62759	-0.592396	-1	0	-0.0654477
433	1.70574	-0.300767	-1	0	-0.0692129
434	1.53209	0	-1.28557	0	-0.0333249
435	1.50881	0.266044	-1.28557	0	-0.031831
436	1.43969	0.524005	-1.28557	0	-0.0290079
437	1.32683	0.766044	-1.28557	0	-0.0283711
438	1.17365	0.984808	-1.28557	0	-0.0322982
439	0.984808	1.17365	-1.28557	0	-0.0396884
440	0.766044	1.32683	-1.28557	0	-0.0461458
441	0.524005	1.43969	-1.28557	0	-0.046647
442	0.266044	1.50881	-1.28557	0	-0.0388967
443	0	1.53209	-1.28557	0	-0.0251088
444	-0.266044	1.50881	-1.28557	0	-0.0109785
445	-0.524005	1.43969	-1.28557	0	-0.00241371
446	-0.766044	1.32683	-1.28557	0	-0.00203478
447	-0.984808	1.17365	-1.28557	0	-0.00771432
448	-1.17365	0.984808	-1.28557	0	-0.0141842
449	-1.32683	0.766044	-1.28557	0	-0.0167041
450	-1.43969	0.524005	-1.28557	0	-0.014229
451	-1.50881	0.266044	-1.28557	0	-0.00976032
452	-1.53209	0	-1.28557	0	-0.0076234
453	-1.50881	-0.266044	-1.28557	0	-0.00981048
454	-1.43969	-0.524005	-1.28557	0	-0.0143173
455	-1.32683	-0.766044	-1.28557	0	-0.0168106
456	-1.17365	-0.984808	-1.28557	0	-0.0142878
457	-0.984808	-1.17365	-1.28557	0	-0.00779698
458	-0.766044	-1.32683	-1.28557	0	-0.0020847
459	-0.524005	-1.43969	-1.28557	0	-0.00242677
460	-0.266044	-1.50881	-1.28557	0	-0.01096
461	0	-1.53209	-1.28557	0	-0.0250739
462	0.266044	-1.50881	-1.28557	0	-0.0388674
463	0.524005	-1.43969	-1.28557	0	-0.0466442
464	0.766044	-1.32683	-1.28557	0	-0.0461804
465	0.984808	-1.17365	-1.28557	0	-0.0397563
466	1.17365	-0.984808	-1.28557	0	-0.0323827
467	1.32683	-0.766044	-1.28557	0	-0.0284514
468	1.43969	-0.524005	-1.28557	0	-0.0290678
469	1.50881	-0.266044	-1.28557	0	-0.0318622
470	1.28557	0	-1.53209	0	0.0316534
471	1.26604	0.223238	-1.53209	0	0.0321199
472	1.20805	0.439693	-1.53209	0	0.0325531
473	1.11334	0.642788	-1.53209	0	0.0309634
474	0.984808	0.826352	-1.53209	0	0.0261452
475	0.826352	0.984808	-1.53209	0	0.0190793
476	0.642788	1.11334	-1.53209	0	0.0127552
477	0.439693	1.20805	-1.53209	0	0.0104126
478	0.223238	1.26604	-1.53209	0	0.0133635
479	0	1.28557	-1.53209	0	0.0198984
480	-0.223238	1.26604	-1.53209	0	0.0260942
481	-0.439693	1.20805	-1.53209	0	0.0280795
482	-0.642788	1.11334	-1.53209	0	0.024334
483	-0.826352	0.984808	-1.53209	0	0.0165203
484	-0.984808	0.826352	-1.53209	0	0.00830743
485	-1.11334	0.642788	-1.53209	0	0.0029801
486	-1.20805	0.439693	-1.53209	0	0.00148575
487	-1.26604	0.223238	-1.53209	0	0.00226225
488	-1.28557	0	-1.53209	0	0.00288588
489	-1.26604	-0.223238	-1.53209	0	0.00222802
490	-1.20805	-0.439693	-1.53209	0	0.00142441
491	-1.11334	-0.642788	-1.53209	0	0.00290394
492	-0.984808	-0.826352	-1.53209	0	0.00823086
493	-0.826352	-0.984808	-1.53209	0	0.0164568
494	-0.642788	-1.11334	-1.53209	0	0.0242935
495	-0.439693	-1.20805	-1.53209	0	0.028066
496	-0.223238	-1.26604	-1.53209	0	0.0261039
497	0	-1.28557	-1.53209	0	0.0199203
498	0.223238	-1.26604	-1.53209	0	0.0133819
499	0.439693	-1.20805	-1.53209	0	0.0104124
500	0.642788	-1.11334	-1.53209	0	0.0127284
501	0.826352	-0.984808	-1.53209	0	0.0190281
502	0.984808	-0.826352	-1.53209	0	0.0260803
503	1.11334	-0.642788	-1.53209	0	0.0308995
504	1.20805	-0.439693	-1.53209	0	0.0325034
505	1.26604	-0.223238	-1.53209	0	0.0320932
506	1	0	-1.73205	0	0.0405813
507	0.984808	0.173648	-1.73205	0	0.0406234
508	0.939693	0.34202	-1.73205	0	0.0404399
509	0.866025	0.5	-1.73205	0	0.0394442
510	0.766044	0.642788	-1.73205	0	0.0373865
511	0.642788	0.766044	-1.73205	0	0.0348074
512	0.5	0.866025	-1.73205	0	0.0329062
513	0.34202	0.939693	-1.73205	0	0.0328361
514	0.173648	0.984808	-1.73205	0	0.0348776
515	0	1	-1.73205	0	0.0380738
516	-0.173648	0.984808	-1.73205	0	0.0406244
517	-0.34202	0.939693	-1.73205	0	0.0408438
518	-0.5	0.866025	-1.73205	0	0.0380964
519	-0.642788	0.766044	-1.73205	0	0.0331238
520	-0.766044	0.642788	-1.73205	0	0.0275678
521	-0.866025	0.5	-1.73205	0	0.0230204
522	-0.939693	0.34202	-1.73205	0	0.0202368
523	-0.984808	0.173648	-1.73205	0	0.0190074
524	-1	0	-1.73205	0	0.0186986
525	-0.984808	-0.173648	-1.73205	0	0.0189889
526	-0.939693	-0.34202	-1.73205	0	0.0202032
527	-0.866025	-0.5	-1.73205	0	0.0229778
528	-0.766044	-0.642788	-1.73205	0	0.0275236
529	-0.642788	-0.766044	-1.73205	0	0.0330853
530	-0.5	-0.866025	-1.73205	0	0.0380691
531	-0.34202	-0.939693	-1.73205	0	0.0408298
532	-0.173648	-0.984808	-1.73205	0	0.0406219
533	0	-1	-1.73205	0	0.0380771
534	0.173648	-0.984808	-1.73205	0	0.0348789
535	0.34202	-0.939693	-1.73205	0	0.0328281
536	0.5	-0.866025	-1.73205	0	0.032885
537	0.642788	-0.766044	-1.73205	0	0.0347737
538	0.766044	-0.642788	-1.73205	0	0.0373457
539	0.866025	-0.5	-1.73205	0	0.0394041
540	0.939693	-0.34202	-1.73205	0	0.0404082
541	0.984808	-0.173648	-1.73205	0	0.040606
542	0.68404	0	-1.87939	0	-0.0185993
543	0.673648	0.118782	-1.87939	0	-0.0183071
544	0.642788	0.233956	-1.87939	0	-0.017477
545	0.592396	0.34202	-1.87939	0	-0.0161822
546	0.524005	0.439693	-1.87939	0	-0.0144404
547	0.439693	0.524005	-1.87939	0	-0.012168
548	0.34202	0.592396	-1.87939	0	-0.00922942
549	0.233956	0.642788	-1.87939	0	-0.00557712
550	0.118782	0.673648	-1.87939	0	-0.00139357
551	0	0.68404	-1.87939	0	0.00287581
552	-0.118782	0.673648	-1.87939	0	0.00663778
553	-0.233956	0.642788	-1.87939	0	0.00937421
554	-0.34202	0.592396	-1.87939	0	0.0108487
555	-0.439693	0.524005	-1.87939	0	0.0111851
556	-0.524005	0.439693	-1.87939	0	0.0107745
557	-0.592396	0.34202	-1.87939	0	0.010079
558	-0.642788	0.233956	-1.87939	0	0.00944895
559	-0.673648	0.118782	-1.87939	0	0.00905056
560	-0.68404	0	-1.87939	0	0.00891671
561	-0.673648	-0.118782	-1.87939	0	0.00904298
562	-0.642788	-0.233956	-1.87939	0	0.00943496
563	-0.592396	-0.34202	-1.87939	0	0.0100607
564	-0.524005	-0.439693	-1.87939	0	0.0107545
565	-0.439693	-0.524005	-1.87939	0	0.0111659
566	-0.34202	-0.592396	-1.87939	0	0.0108322
567	-0.233956	-0.642788	-1.87939	0	0.00936124
568	-0.118782	-0.673648	-1.87939	0	0.00662778
569	0	-0.68404	-1.87939	0	0.00286713
570	0.118782	-0.673648	-1.87939	0	-0.00140313
571	0.233956	-0.642788	-1.87939	0	-0.00558954
572	0.34202	-0.592396	-1.87939	0	-0.00924565
573	0.439693	-0.524005	-1.87939	0	-0.0121876
574	0.524005	-0.439693	-1.87939	0	-0.0144613
575	0.592396	-0.34202	-1.87939	0	-0.0162017
576	0.642788	-0.233956	-1.87939	0	-0.017492
577	0.673648	-0.118782	-1.87939	0	-0.0183153
578	0.347296	0	-1.96962	0	-0.0815862
579	0.34202	0.060307	-1.96962	0	-0.0812074
580	0.326352	0.118782	-1.96962	0	-0.0800854
581	0.300767	0.173648	-1.96962	0	-0.0782543
582	0.266044	0.223238	-1.96962	0	-0.0757697
583	0.223238	0.266044	-1.96962	0	-0.0727104
584	0.173648	0.300767	-1.96962	0	-0.0691801
585	0.118782	0.326352	-1.96962	0	-0.0653103
586	0.060307	0.34202	-1.96962	0	-0.0612599
587	0	0.347296	-1.96962	0	-0.0572043
588	-0.060307	0.34202	-1.96962	0	-0.0533188
589	-0.118782	0.326352	-1.96962	0	-0.0497571
590	-0.173648	0.300767	-1.96962	0	-0.0466332
591	-0.223238	0.266044	-1.96962	0	-0.044012
592	-0.266044	0.223238	-1.96962	0	-0.0419139
593	-0.300767	0.173648	-1.96962	0	-0.0403266
594	-0.326352	0.118782	-1.96962	0	-0.0392228
595	-0.34202	0.060307	-1.96962	0	-0.0385743
596	-0.347296	0	-1.96962	0	-0.0383612
597	-0.34202	-0.060307	-1.96962	0	-0.0385765
598	-0.326352	-0.118782	-1.96962	0	-0.039227
599	-0.300767	-0.173648	-1.96962	0	-0.0403325
600	-0.266044	-0.223238	-1.96962	0	-0.0419209
601	-0.223238	-0.266044	-1.96962	0	-0.0440199
602	-0.173648	-0.300767	-1.96962	0	-0.0466415
603	-0.118782	-0.326352	-1.96962	0	-0.0497656
604	-0.060307	-0.34202	-1.96962	0	-0.0533274
605	0	-0.347296	-1.96962	0	-0.0572129
606	0.060307	-0.34202	-1.96962	0	-0.0612687
607	0.118782	-0.326352	-1.96962	0	-0.0653192
608	0.173648	-0.300767	-1.96962	0	-0.069189
609	0.223238	-0.266044	-1.96962	0	-0.0727191
610	0.266044	-0.223238	-1.96962	0	-0.0757777
611	0.300767	-0.173648	-1.96962	0	-0.0782609
612	0.326352	-0.118782	-1.96962	0	-0.0800902
613	0.34202	-0.060307	-1.96962	0	-0.08121
614	0	0	-2	0	-0.0864797
615	0	0	2.2	0	-0.01783
616	0.382026	0	2.16658	0	-0.011186
617	0.376222	0.066338	2.16658	0	-0.0108635
618	0.358987	0.130661	2.16658	0	-0.00992349
619	0.330844	0.191013	2.16658	0	-0.00843533
620	0.292649	0.245562	2.16658	0	-0.00650042
621	0.245562	0.292649	2.16658	0	-0.00423746
622	0.191013	0.330844	2.16658	0	-0.00176852
623	0.130661	0.358987	2.16658	0	0.00078992
624	0.066338	0.376222	2.16658	0	0.0033323
625	0	0.382026	2.16658	0	0.00576888
626	-0.066338	0.376222	2.16658	0	0.0080298
627	-0.130661	0.358987	2.16658	0	0.0100686
628	-0.191013	0.330844	2.16658	0	0.0118614
629	-0.245562	0.292649	2.16658	0	0.0134013
630	-0.292649	0.245562	2.16658	0	0.0146876
631	-0.330844	0.191013	2.16658	0	0.0157158
632	-0.358987	0.130661	2.16658	0	0.0164729
633	-0.376222	0.066338	2.16658	0	0.016939
634	-0.382026	0	2.16658	0	0.0170962
635	-0.376222	-0.066338	2.16658	0	0.016937
636	-0.358987	-0.130661	2.16658	0	0.0164687
637	-0.330844	-0.191013	2.16658	0	0.0157089
638	-0.292649	-0.245562	2.16658	0	0.0146776
639	-0.245562	-0.292649	2.16658	0	0.013388
640	-0.191013	-0.330844	2.16658	0	0.0118447
641	-0.130661	-0.358987	2.16658	0	0.0100489
642	-0.066338	-0.376222	2.16658	0	0.00800781
643	0	-0.382026	2.16658	0	0.00574574
644	0.066338	-0.376222	2.16658	0	0.00330923
645	0.130661	-0.358987	2.16658	0	0.00076817
646	0.191013	-0.330844	2.16658	0	-0.00178791
647	0.245562	-0.292649	2.16658	0	-0.00425374
648	0.292649	-0.245562	2.16658	0	-0.00651323
649	0.330844	-0.191013	2.16658	0	-0.00844463
650	0.358987	-0.130661	2.16658	0	-0.00992947
651	0.376222	-0.066338	2.16658	0	-0.0108665
652	0.752444	0	2.06732	0	0.0437981
653	0.741013	0.130661	2.06732	0	0.0442446
654	0.707066	0.257351	2.06732	0	0.0454399
655	0.651636	0.376222	2.06732	0	0.0470209
656	0.576406	0.483662	2.06732	0	0.0485747
657	0.483662	0.576406	2.06732	0	0.0498018
658	0.376222	0.651636	2.06732	0	0.0505778
659	0.257351	0.707066	2.06732	0	0.0509002
660	0.130661	0.741013	2.06732	0	0.0507819
661	0	0.752444	2.06732	0	0.0501888
662	-0.130661	0.741013	2.06732	0	0.0490746
663	-0.257351	0.707066	2.06732	0	0.047482
664	-0.376222	0.651636	2.06732	0	0.0456236
665	-0.483662	0.576406	2.06732	0	0.0438554
666	-0.576406	0.483662	2.06732	0	0.0425377
667	-0.651636	0.376222	2.06732	0	0.0418577
668	-0.707066	0.257351	2.06732	0	0.0417337
669	-0.741013	0.130661	2.06732	0	0.0418747
670	-0.752444	0	2.06732	0	0.0419674
671	-0.741013	-0.130661	2.06732	0	0.0418782
672	-0.707066	-0.257351	2.06732	0	0.0417385
673	-0.651636	-0.376222	2.06732	0	0.0418603
674	-0.576406	-0.483662	2.06732	0	0.0425341
675	-0.483662	-0.576406	2.06732	0	0.0438423
676	-0.376222	-0.651636	2.06732	0	0.0455991
677	-0.257351	-0.707066	2.06732	0	0.0474463
678	-0.130661	-0.741013	2.06732	0	0.0490299
679	0	-0.752444	2.06732	0	0.0501389
680	0.130661	-0.741013	2.06732	0	0.0507318
681	0.257351	-0.707066	2.06732	0	0.0508549
682	0.376222	-0.651636	2.06732	0	0.0505414
683	0.483662	-0.576406	2.06732	0	0.0497763
684	0.576406	-0.483662	2.06732	0	0.04856
685	0.651636	-0.376222	2.06732	0	0.0470146
686	0.707066	-0.257351	2.06732	0	0.0454386
687	0.741013	-0.130661	2.06732	0	0.044245
688	1.1	0	1.90526	0	0.0878005
689	1.08329	0.191013	1.90526	0	0.0885465
690	1.03366	0.376222	1.90526	0	0.0902044
691	0.952628	0.55	1.90526	0	0.091368
692	0.842649	0.707066	1.90526	0	0.0906739
693	0.707066	0.842649	1.90526	0	0.087567
694	0.55	0.952628	1.90526	0	0.0824786
695	0.376222	1.03366	1.90526	0	0.0763523
696	0.191013	1.08329	1.90526	0	0.0699119
697	0	1.1	1.90526	0	0.0632273
698	-0.191013	1.08329	1.90526	0	0.0558947
699	-0.376222	1.03366	1.90526	0	0.047677
700	-0.55	0.952628	1.90526	0	0.0390933
701	-0.707066	0.842649	1.90526	0	0.0314551
702	-0.842649	0.707066	1.90526	0	0.0262355
703	-0.952628	0.55	1.90526	0	0.0241603
704	-1.03366	0.376222	1.90526	0	0.0246595
705	-1.08329	0.191013	1.90526	0	0.0261222
706	-1.1	0	1.90526	0	0.0268548
707	-1.08329	-0.191013	1.90526	0	0.0261386
708	-1.03366	-0.376222	1.90526	0	0.0246861
709	-0.952628	-0.55	1.90526	0	0.0241872
710	-0.842649	-0.707066	1.90526	0	0.0262522
711	-0.707066	-0.842649	1.90526	0	0.0314531
712	-0.55	-0.952628	1.90526	0	0.0390683
713	-0.376222	-1.03366	1.90526	0	0.0476287
714	-0.191013	-1.08329	1.90526	0	0.055827
715	0	-1.1	1.90526	0	0.0631476
716	0.191013	-1.08329	1.90526	0	0.0698304
717	0.376222	-1.03366	1.90526	0	0.0762802
718	0.55	-0.952628	1.90526	0	0.0824253
719	0.707066	-0.842649	1.90526	0	0.0875376
720	0.842649	-0.707066	1.90526	0	0.0906672
721	0.952628	-0.55	1.90526	0	0.091377
722	1.03366	-0.376222	1.90526	0	0.0902189
723	1.08329	-0.191013	1.90526	0	0.0885567
724	1.41413	0	1.6853	0	0.0570337
725	1.39265	0.245562	1.6853	0	0.0589652
726	1.32885	0.483662	1.6853	0	0.0632961
727	1.22467	0.707066	1.6853	0	0.0665479
728	1.08329	0.908987	1.6853	0	0.0655036
729	0.908987	1.08329	1.6853	0	0.0591747
730	0.707066	1.22467	1.6853	0	0.0491715
731	0.483662	1.32885	1.6853	0	0.0383363
732	0.245562	1.39265	1.6853	0	0.0287131
733	0	1.41413	1.6853	0	0.0203341
734	-0.245562	1.39265	1.6853	0	0.0116673
735	-0.483662	1.32885	1.6853	0	0.00135078
736	-0.707066	1.22467	1.6853	0	-0.0101111
737	-0.908987	1.08329	1.6853	0	-0.0200494
738	-1.08329	0.908987	1.6853	0	-0.0251309
739	-1.22467	0.707066	1.6853	0	-0.0237246
740	-1.32885	0.483662	1.6853	0	-0.0174396
741	-1.39265	0.245562	1.6853	0	-0.0105731
742	-1.41413	0	1.6853	0	-0.0076355
743	-1.39265	-0.245562	1.6853	0	-0.0105417
744	-1.32885	-0.483662	1.6853	0	-0.0173887
745	-1.22467	-0.707066	1.6853	0	-0.0236727
746	-1.08329	-0.908987	1.6853	0	-0.0250957
747	-0.908987	-1.08329	1.6853	0	-0.0200428
748	-0.707066	-1.22467	1.6853	0	-0.010138
749	-0.483662	-1.32885	1.6853	0	0.00129046
750	-0.245562	-1.39265	1.6853	0	0.0115782
751	0	-1.41413	1.6853	0	0.0202255
752	0.245562	-1.39265	1.6853	0	0.0285992
753	0.483662	-1.32885	1.6853	0	0.0382348
754	0.707066	-1.22467	1.6853	0	0.0490985
755	0.908987	-1.08329	1.6853	0	0.0591392
756	1.08329	-0.908987	1.6853	0	0.0655036
757	1.22467	-0.707066	1.6853	0	0.0665715
758	1.32885	-0.483662	1.6853	0	0.063326
759	1.39265	-0.245562	1.6853	0	0.058985
760	1.6853	0	1.41413	0	-0.0381245
761	1.65969	0.292649	1.41413	0	-0.0344254
762	1.58366	0.576406	1.41413	0	-0.025698
763	1.45951	0.842649	1.41413	0	-0.0175331
764	1.29101	1.08329	1.41413	0	-0.0150741
765	1.08329	1.29101	1.41413	0	-0.0198822
766	0.842649	1.45951	1.41413	0	-0.0293869
767	0.576406	1.58366	1.41413	0	-0.0390734
768	0.292649	1.65969	1.41413	0	-0.0456923
769	0	1.6853	1.41413	0	-0.0492145
770	-0.292649	1.65969	1.41413	0	-0.0522465
771	-0.576406	1.58366	1.41413	0	-0.0574017
772	-0.842649	1.45951	1.41413	0	-0.0645697
773	-1.08329	1.29101	1.41413	0	-0.0702076
774	-1.29101	1.08329	1.41413	0	-0.0694822
775	-1.45951	0.842649	1.41413	0	-0.06001
776	-1.58366	0.576406	1.41413	0	-0.0444998
777	-1.65969	0.292649	1.41413	0	-0.0300503
778	-1.6853	0	1.41413	0	-0.0241545
779	-1.65969	-0.292649	1.41413	0	-0.0300063
780	-1.58366	-0.576406	1.41413	0	-0.0444303
781	-1.45951	-0.842649	1.41413	0	-0.0599419
782	-1.29101	-1.08329	1.41413	0	-0.0694388
783	-1.08329	-1.29101	1.41413	0	-0.0702015
784	-0.842649	-1.45951	1.41413	0	-0.0646039
785	-0.576406	-1.58366	1.41413	0	-0.0574745
786	-0.292649	-1.65969	1.41413	0	-0.0523535
787	0	-1.6853	1.41413	0	-0.0493468
788	0.292649	-1.65969	1.41413	0	-0.045833
789	0.576406	-1.58366	1.41413	0	-0.0391997
790	0.842649	-1.45951	1.41413	0	-0.0294772
791	1.08329	-1.29101	1.41413	0	-0.019925
792	1.29101	-1.08329	1.41413	0	-0.0150731
793	1.45951	-0.842649	1.41413	0	-0.0175045
794	1.58366	-0.576406	1.41413	0	-0.0256631
795	1.65969	-0.292649	1.41413	0	-0.0344028
796	1.90526	0	1.1	0	-0.11479
797	1.87631	0.330844	1.1	0	-0.110261
798	1.79035	0.651636	1.1	0	-0.0991482
799	1.65	0.952628	1.1	0	-0.0872879
800	1.45951	1.22467	1.1	0	-0.0801549
801	1.22467	1.45951	1.1	0	-0.0797417
802	0.952628	1.65	1.1	0	-0.0840035
803	0.651636	1.79035	1.1	0	-0.0888492
804	0.330844	1.87631	1.1	0	-0.0910248
805	0	1.90526	1.1	0	-0.0899615
806	-0.330844	1.87631	1.1	0	-0.0875453
807	-0.651636	1.79035	1.1	0	-0.0860686
808	-0.952628	1.65	1.1	0	-0.0857573
809	-1.22467	1.45951	1.1	0	-0.0837552
810	-1.45951	1.22467	1.1	0	-0.075767
811	-1.65	0.952628	1.1	0	-0.0596744
812	-1.79035	0.651636	1.1	0	-0.0385198
813	-1.87631	0.330844	1.1	0	-0.0201013
814	-1.90526	0	1.1	0	-0.0127505
815	-1.87631	-0.330844	1.1	0	-0.0200477
816	-1.79035	-0.651636	1.1	0	-0.0384357
817	-1.65	-0.952628	1.1	0	-0.0595931
818	-1.45951	-1.22467	1.1	0	-0.0757157
819	-1.22467	-1.45951	1.1	0	-0.0837469
820	-0.952628	-1.65	1.1	0	-0.085794
821	-0.651636	-1.79035	1.1	0	-0.0861484
822	-0.330844	-1.87631	1.1	0	-0.0876641
823	0	-1.90526	1.1	0	-0.0901093
824	0.330844	-1.87631	1.1	0	-0.0911809
825	0.651636	-1.79035	1.1	0	-0.0889857
826	0.952628	-1.65	1.1	0	-0.084096
827	1.22467	-1.45951	1.1	0	-0.0797807
828	1.45951	-1.22467	1.1	0	-0.0801492
829	1.65	-0.952628	1.1	0	-0.0872581
830	1.79035	-0.651636	1.1	0	-0.0991159
831	1.87631	-0.330844	1.1	0	-0.110242
832	2.06732	0	0.752444	0	-0.106603
833	2.03592	0.358987	0.752444	0	-0.103271
834	1.94265	0.707066	0.752444	0	-0.0946736
835	1.79035	1.03366	0.752444	0	-0.0841801
836	1.58366	1.32885	0.752444	0	-0.0752159
837	1.32885	1.58366	0.752444	0	-0.069806
838	1.03366	1.79035	0.752444	0	-0.0682651
839	0.707066	1.94265	0.752444	0	-0.0696298
840	0.358987	2.03592	0.752444	0	-0.0722077
841	0	2.06732	0.752444	0	-0.074145
842	-0.358987	2.03592	0.752444	0	-0.0741098
843	-0.707066	1.94265	0.752444	0	-0.071696
844	-1.03366	1.79035	0.752444	0	-0.0669735
845	-1.32885	1.58366	0.752444	0	-0.0594761
846	-1.58366	1.32885	0.752444	0	-0.0479678
847	-1.79035	1.03366	0.752444	0	-0.0319089
848	-1.94265	0.707066	0.752444	0	-0.013578
849	-2.03592	0.358987	0.752444	0	0.00156491
850	-2.06732	0	0.752444	0	0.00751187
851	-2.03592	-0.358987	0.752444	0	0.0016271
852	-1.94265	-0.707066	0.752444	0	-0.0134776
853	-1.79035	-1.03366	0.752444	0	-0.0318053
854	-1.58366	-1.32885	0.752444	0	-0.0478912
855	-1.32885	-1.58366	0.752444	0	-0.0594437
856	-1.03366	-1.79035	0.752444	0	-0.0669925
857	-0.707066	-1.94265	0.752444	0	-0.0717678
858	-0.358987	-2.03592	0.752444	0	-0.0742301
859	0	-2.06732	0.752444	0	-0.0742978
860	0.358987	-2.03592	0.752444	0	-0.0723642
861	0.707066	-1.94265	0.752444	0	-0.0697559
862	1.03366	-1.79035	0.752444	0	-0.0683365
863	1.32885	-1.58366	0.752444	0	-0.0698199
864	1.58366	-1.32885	0.752444	0	-0.0751897
865	1.79035	-1.03366	0.752444	0	-0.0841398
866	1.94265	-0.707066	0.752444	0	-0.0946397
867	2.03592	-0.358987	0.752444	0	-0.103253
868	2.16658	0	0.382026	0	-0.0392375
869	2.13366	0.376222	0.382026	0	-0.0382078
870	2.03592	0.741013	0.382026	0	-0.0349758
871	1.87631	1.08329	0.382026	0	-0.029367
872	1.65969	1.39265	0.382026	0	-0.0217699
873	1.39265	1.65969	0.382026	0	-0.0139418
874	1.08329	1.87631	0.382026	0	-0.00904474
875	0.741013	2.03592	0.382026	0	-0.0100863
876	0.376222	2.13366	0.382026	0	-0.0174879
877	0	2.16658	0.382026	0	-0.0279611
878	-0.376222	2.13366	0.382026	0	-0.0361921
879	-0.741013	2.03592	0.382026	0	-0.0382205
880	-1.08329	1.87631	0.382026	0	-0.0335958
881	-1.39265	1.65969	0.382026	0	-0.0245896
882	-1.65969	1.39265	0.382026	0	-0.0137482
883	-1.87631	1.08329	0.382026	0	-0.00251659
884	-2.03592	0.741013	0.382026	0	0.00803705
885	-2.13366	0.376222	0.382026	0	0.0160234
886	-2.16658	0	0.382026	0	0.0190825
887	-2.13366	-0.376222	0.382026	0	0.016093
888	-2.03592	-0.741013	0.382026	0	0.00815617
889	-1.87631	-1.08329	0.382026	0	-0.00237943
890	-1.65969	-1.39265	0.382026	0	-0.0136254
891	-1.39265	-1.65969	0.382026	0	-0.0245076
892	-1.08329	-1.87631	0.382026	0	-0.0335736
893	-0.741013	-2.03592	0.382026	0	-0.0382665
894	-0.376222	-2.13366	0.382026	0	-0.0362997
895	0	-2.16658	0.382026	0	-0.0281051
896	0.376222	-2.13366	0.382026	0	-0.0176285
897	0.741013	-2.03592	0.382026	0	-0.010184
898	1.08329	-1.87631	0.382026	0	-0.00907762
899	1.39265	-1.65969	0.382026	0	-0.0139147
900	1.65969	-1.39265	0.382026	0	-0.0217085
901	1.87631	-1.08329	0.382026	0	-0.0293018
902	2.03592	-0.741013	0.382026	0	-0.0349275
903	2.13366	-0.376222	0.382026	0	-0.0381837
904	2.2	0	0	0	-0.00101452
905	2.16658	0.382026	0	0	-0.00113779
906	2.06732	0.752444	0	0	-0.00064752
907	1.90526	1.1	0	0	0.00225848
908	1.6853	1.41413	0	0	0.00861146
909	1.41413	1.6853	0	0	0.0168417
910	1.1	1.90526	0	0	0.0225698
911	0.752444	2.06732	0	0	0.0210331
912	0.382026	2.16658	0	0	0.0108353
913	0	2.2	0	0	-0.0041563
914	-0.382026	2.16658	0	0	-0.0168961
915	-0.752444	2.06732	0	0	-0.0218232
916	-1.1	1.90526	0	0	-0.0181787
917	-1.41413	1.6853	0	0	-0.00936083
918	-1.6853	1.41413	0	0	0.00045773
919	-1.90526	1.1	0	0	0.00896072
920	-2.06732	0.752444	0	0	0.0156147
921	-2.16658	0.382026	0	0	0.0201319
922	-2.2	0	0	0	0.0218054
923	-2.16658	-0.382026	0	0	0.0202057
924	-2.06732	-0.752444	0	0	0.0157489
925	-1.90526	-1.1	0	0	0.00913032
926	-1.6853	-1.41413	0	0	0.00062909
927	-1.41413	-1.6853	0	0	-0.00922431
928	-1.1	-1.90526	0	0	-0.0181082
929	-0.752444	-2.06732	0	0	-0.0218338
930	-0.382026	-2.16658	0	0	-0.0169784
931	0	-2.2	0	0	-0.00427639
932	0.382026	-2.16658	0	0	0.0107244
933	0.752444	-2.06732	0	0	0.0209723
934	1.1	-1.90526	0	0	0.0225772
935	1.41413	-1.6853	0	0	0.0169077
936	1.6853	-1.41413	0	0	0.00870793
937	1.90526	-1.1	0	0	0.00235383
938	2.06732	-0.752444	0	0	-0.00057597
939	2.16658	-0.382026	0	0	-0.00110063
940	2.16658	0	-0.382026	0	-0.0398331
941	2.13366	0.376222	-0.382026	0	-0.0387593
942	2.03592	0.741013	-0.382026	0	-0.0354345
943	1.87631	1.08329	-0.382026	0	-0.0298308
944	1.65969	1.39265	-0.382026	0	-0.022428
945	1.39265	1.65969	-0.382026	0	-0.0149217
946	1.08329	1.87631	-0.382026	0	-0.010285
947	0.741013	2.03592	-0.382026	0	-0.0113471
948	0.376222	2.13366	-0.382026	0	-0.0185043
949	0	2.16658	-0.382026	0	-0.028631
950	-0.376222	2.13366	-0.382026	0	-0.0366565
951	-0.741013	2.03592	-0.382026	0	-0.0387699
952	-1.08329	1.87631	-0.382026	0	-0.0344614
953	-1.39265	1.65969	-0.382026	0	-0.0257637
954	-1.65969	1.39265	-0.382026	0	-0.0149609
955	-1.87631	1.08329	-0.382026	0	-0.00338908
956	-2.03592	0.741013	-0.382026	0	0.00775759
957	-2.13366	0.376222	-0.382026	0	0.0162965
958	-2.16658	0	-0.382026	0	0.0195791
959	-2.13366	-0.376222	-0.382026	0	0.0163704
960	-2.03592	-0.741013	-0.382026	0	0.00789709
961	-1.87631	-1.08329	-0.382026	0	-0.00320374
962	-1.65969	-1.39265	-0.382026	0	-0.0147631
963	-1.39265	-1.65969	-0.382026	0	-0.0255952
964	-1.08329	-1.87631	-0.382026	0	-0.0343593
965	-0.741013	-2.03592	-0.382026	0	-0.038751
966	-0.376222	-2.13366	-0.382026	0	-0.0367082
967	0	-2.16658	-0.382026	0	-0.0287163
968	0.376222	-2.13366	-0.382026	0	-0.0185773
969	0.741013	-2.03592	-0.382026	0	-0.0113722
970	1.08329	-1.87631	-0.382026	0	-0.0102487
971	1.39265	-1.65969	-0.382026	0	-0.0148334
972	1.65969	-1.39265	-0.382026	0	-0.0223115
973	1.87631	-1.08329	-0.382026	0	-0.0297143
974	2.03592	-0.741013	-0.382026	0	-0.0353425
975	2.13366	-0.376222	-0.382026	0	-0.038709
976	2.06732	0	-0.752444	0	-0.106994
977	2.03592	0.358987	-0.752444	0	-0.10357
978	1.94265	0.707066	-0.752444	0	-0.0947677
979	1.79035	1.03366	-0.752444	0	-0.0842074
980	1.58366	1.32885	-0.752444	0	-0.0754827
981	1.32885	1.58366	-0.752444	0	-0.0705424
982	1.03366	1.79035	-0.752444	0	-0.0694121
983	0.707066	1.94265	-0.752444	0	-0.0708402
984	0.358987	2.03592	-0.752444	0	-0.0730752
985	0	2.06732	-0.752444	0	-0.0744982
986	-0.358987	2.03592	-0.752444	0	-0.0741508
987	-0.707066	1.94265	-0.752444	0	-0.0718706
988	-1.03366	1.79035	-0.752444	0	-0.0676577
989	-1.32885	1.58366	-0.752444	0	-0.0606945
990	-1.58366	1.32885	-0.752444	0	-0.049343
991	-1.79035	1.03366	-0.752444	0	-0.0328809
992	-1.94265	0.707066	-0.752444	0	-0.013754
993	-2.03592	0.358987	-0.752444	0	0.00215537
994	-2.06732	0	-0.752444	0	0.00841659
995	-2.03592	-0.358987	-0.752444	0	0.002226
996	-1.94265	-0.707066	-0.752444	0	-0.0136197
997	-1.79035	-1.03366	-0.752444	0	-0.0327011
998	-1.58366	-1.32885	-0.752444	0	-0.0491498
999	-1.32885	-1.58366	-0.752444	0	-0.0605279
1000	-1.03366	-1.79035	-0.752444	0	-0.0675513
1001	-0.707066	-1.94265	-0.752444	0	-0.0718368
1002	-0.358987	-2.03592	-0.752444	0	-0.0741751
1003	0	-2.06732	-0.752444	0	-0.0745466
1004	0.358987	-2.03592	-0.752444	0	-0.0731104
1005	0.707066	-1.94265	-0.752444	0	-0.0708362
1006	1.03366	-1.79035	-0.752444	0	-0.0693599
1007	1.32885	-1.58366	-0.752444	0	-0.0704485
1008	1.58366	-1.32885	-0.752444	0	-0.0753635
1009	1.79035	-1.03366	-0.752444	0	-0.084085
1010	1.94265	-0.707066	-0.752444	0	-0.0946667
1011	2.03592	-0.358987	-0.752444	0	-0.103512
1012	1.90526	0	-1.1	0	-0.11436
1013	1.87631	0.330844	-1.1	0	-0.109706
1014	1.79035	0.651636	-1.1	0	-0.098304
1015	1.65	0.952628	-1.1	0	-0.0862689
1016	1.45951	1.22467	-1.1	0	-0.0792806
1017	1.22467	1.45951	-1.1	0	-0.0792875
1018	0.952628	1.65	-1.1	0	-0.0839709
1019	0.651636	1.79035	-1.1	0	-0.08894
1020	0.330844	1.87631	-1.1	0	-0.0908487
1021	0	1.90526	-1.1	0	-0.0893256
1022	-0.330844	1.87631	-1.1	0	-0.0866111
1023	-0.651636	1.79035	-1.1	0	-0.0852545
1024	-0.952628	1.65	-1.1	0	-0.0854519
1025	-1.22467	1.45951	-1.1	0	-0.0840424
1026	-1.45951	1.22467	-1.1	0	-0.0763529
1027	-1.65	0.952628	-1.1	0	-0.0600671
1028	-1.79035	0.651636	-1.1	0	-0.0383421
1029	-1.87631	0.330844	-1.1	0	-0.0193298
1030	-1.90526	0	-1.1	0	-0.0117279
1031	-1.87631	-0.330844	-1.1	0	-0.0192641
1032	-1.79035	-0.651636	-1.1	0	-0.0382195
1033	-1.65	-0.952628	-1.1	0	-0.0599069
1034	-1.45951	-1.22467	-1.1	0	-0.0761847
1035	-1.22467	-1.45951	-1.1	0	-0.0838995
1036	-0.952628	-1.65	-1.1	0	-0.0853588
1037	-0.651636	-1.79035	-1.1	0	-0.0852168
1038	-0.330844	-1.87631	-1.1	0	-0.086614
1039	0	-1.90526	-1.1	0	-0.0893422
1040	0.330844	-1.87631	-1.1	0	-0.0908525
1041	0.651636	-1.79035	-1.1	0	-0.0889143
1042	0.952628	-1.65	-1.1	0	-0.0839104
1043	1.22467	-1.45951	-1.1	0	-0.0791959
1044	1.45951	-1.22467	-1.1	0	-0.0791684
1045	1.65	-0.952628	-1.1	0	-0.0861529
1046	1.79035	-0.651636	-1.1	0	-0.0982066
1047	1.87631	-0.330844	-1.1	0	-0.10965
1048	1.6853	0	-1.41413	0	-0.0372052
1049	1.65969	0.292649	-1.41413	0	-0.0333897
1050	1.58366	0.576406	-1.41413	0	-0.0243871
1051	1.45951	0.842649	-1.41413	0	-0.0160155
1052	1.29101	1.08329	-1.41413	0	-0.0135989
1053	1.08329	1.29101	-1.41413	0	-0.0186937
1054	0.842649	1.45951	-1.41413	0	-0.0285401
1055	0.576406	1.58366	-1.41413	0	-0.0383906
1056	0.292649	1.65969	-1.41413	0	-0.0448934
1057	0	1.6853	-1.41413	0	-0.0481249
1058	-0.292649	1.65969	-1.41413	0	-0.0509306
1059	-0.576406	1.58366	-1.41413	0	-0.056126
1060	-0.842649	1.45951	-1.41413	0	-0.0636232
1061	-1.08329	1.29101	-1.41413	0	-0.0697083
1062	-1.29101	1.08329	-1.41413	0	-0.0693022
1063	-1.45951	0.842649	-1.41413	0	-0.0598663
1064	-1.58366	0.576406	-1.41413	0	-0.0441425
1065	-1.65969	0.292649	-1.41413	0	-0.0294188
1066	-1.6853	0	-1.41413	0	-0.023398
1067	-1.65969	-0.292649	-1.41413	0	-0.0293604
1068	-1.58366	-0.576406	-1.41413	0	-0.0440359
1069	-1.45951	-0.842649	-1.41413	0	-0.059731
1070	-1.29101	-1.08329	-1.41413	0	-0.0691639
1071	-1.08329	-1.29101	-1.41413	0	-0.0695917
1072	-0.842649	-1.45951	-1.41413	0	-0.0635439
1073	-0.576406	-1.58366	-1.41413	0	-0.0560849
1074	-0.292649	-1.65969	-1.41413	0	-0.0509152
1075	0	-1.6853	-1.41413	0	-0.0481161
1076	0.292649	-1.65969	-1.41413	0	-0.0448737
1077	0.576406	-1.58366	-1.41413	0	-0.0383495
1078	0.842649	-1.45951	-1.41413	0	-0.0284745
1079	1.08329	-1.29101	-1.41413	0	-0.0186062
1080	1.29101	-1.08329	-1.41413	0	-0.0134972
1081	1.45951	-0.842649	-1.41413	0	-0.015913
1082	1.58366	-0.576406	-1.41413	0	-0.0243021
1083	1.65969	-0.292649	-1.41413	0	-0.0333411
1084	1.41413	0	-1.6853	0	0.0575548
1085	1.39265	0.245562	-1.6853	0	0.0595543
1086	1.32885	0.483662	-1.6853	0	0.0640486
1087	1.22467	0.707066	-1.6853	0	0.067427
1088	1.08329	0.908987	-1.6853	0	0.0663628
1089	0.908987	1.08329	-1.6853	0	0.0598593
1090	0.707066	1.22467	-1.6853	0	0.049627
1091	0.483662	1.32885	-1.6853	0	0.0386468
1092	0.245562	1.39265	-1.6853	0	0.0290439
1093	0	1.41413	-1.6853	0	0.0208214
1094	-0.245562	1.39265	-1.6853	0	0.0123315
1095	-0.483662	1.32885	-1.6853	0	0.00209206
1096	-0.707066	1.22467	-1.6853	0	-0.00944
1097	-0.908987	1.08329	-1.6853	0	-0.0195465
1098	-1.08329	0.908987	-1.6853	0	-0.0247909
1099	-1.22467	0.707066	-1.6853	0	-0.0234588
1100	-1.32885	0.483662	-1.6853	0	-0.0171478
1101	-1.39265	0.245562	-1.6853	0	-0.0102119
1102	-1.41413	0	-1.6853	0	-0.00723529
1103	-1.39265	-0.245562	-1.6853	0	-0.0101646
1104	-1.32885	-0.483662	-1.6853	0	-0.0170623
1105	-1.22467	-0.707066	-1.6853	0	-0.0233512
1106	-1.08329	-0.908987	-1.6853	0	-0.0246804
1107	-0.908987	-1.08329	-1.6853	0	-0.0194501
1108	-0.707066	-1.22467	-1.6853	0	-0.00936726
1109	-0.483662	-1.32885	-1.6853	0	0.00214119
1110	-0.245562	-1.39265	-1.6853	0	0.0123652
1111	0	-1.41413	-1.6853	0	0.0208513
1112	0.245562	-1.39265	-1.6853	0	0.029081
1113	0.483662	-1.32885	-1.6853	0	0.0386977
1114	0.707066	-1.22467	-1.6853	0	0.0496937
1115	0.908987	-1.08329	-1.6853	0	0.0599395
1116	1.08329	-0.908987	-1.6853	0	0.06645
1117	1.22467	-0.707066	-1.6853	0	0.0675108
1118	1.32885	-0.483662	-1.6853	0	0.0641156
1119	1.39265	-0.245562	-1.6853	0	0.0595919
1120	1.1	0	-1.90526	0	0.0875439
1121	1.08329	0.191013	-1.90526	0	0.0883065
1122	1.03366	0.376222	-1.90526	0	0.0900079
1123	0.952628	0.55	-1.90526	0	0.0911947
1124	0.842649	0.707066	-1.90526	0	0.090465
1125	0.707066	0.842649	-1.90526	0	0.0872639
1126	0.55	0.952628	-1.90526	0	0.0820661
1127	0.376222	1.03366	-1.90526	0	0.0758769
1128	0.191013	1.08329	-1.90526	0	0.0694641
1129	0	1.1	-1.90526	0	0.0628996
1130	-0.191013	1.08329	-1.90526	0	0.0557411
1131	-0.376222	1.03366	-1.90526	0	0.0476978
1132	-0.55	0.952628	-1.90526	0	0.0392494
1133	-0.707066	0.842649	-1.90526	0	0.031698
1134	-0.842649	0.707066	-1.90526	0	0.0265328
1135	-0.952628	0.55	-1.90526	0	0.0245012
1136	-1.03366	0.376222	-1.90526	0	0.0250439
1137	-1.08329	0.191013	-1.90526	0	0.0265446
1138	-1.1	0	-1.90526	0	0.0272972
1139	-1.08329	-0.191013	-1.90526	0	0.0265773
1140	-1.03366	-0.376222	-1.90526	0	0.0251037
1141	-0.952628	-0.55	-1.90526	0	0.024578
1142	-0.842649	-0.707066	-1.90526	0	0.0266151
1143	-0.707066	-0.842649	-1.90526	0	0.0317758
1144	-0.55	-0.952628	-1.90526	0	0.0393168
1145	-0.376222	-1.03366	-1.90526	0	0.0477538
1146	-0.191013	-1.08329	-1.90526	0	0.055789
1147	0	-1.1	-1.90526	0	0.0629448
1148	0.191013	-1.08329	-1.90526	0	0.069512
1149	0.376222	-1.03366	-1.90526	0	0.075931
1150	0.55	-0.952628	-1.90526	0	0.0821273
1151	0.707066	-0.842649	-1.90526	0	0.0873303
1152	0.842649	-0.707066	-1.90526	0	0.0905319
1153	0.952628	-0.55	-1.90526	0	0.0912552
1154	1.03366	-0.376222	-1.90526	0	0.0900543
1155	1.08329	-0.191013	-1.90526	0	0.0883318
1156	0.752444	0	-2.06732	0	0.0433522
1157	0.741013	0.130661	-2.06732	0	0.0437938
1158	0.707066	0.257351	-2.06732	0	0.0449852
1159	0.651636	0.376222	-2.06732	0	0.0465575
1160	0.576406	0.483662	-2.06732	0	0.0480956
1161	0.483662	0.576406	-2.06732	0	0.049306
1162	0.376222	0.651636	-2.06732	0	0.0500801
1163	0.257351	0.707066	-2.06732	0	0.0504341
1164	0.130661	0.741013	-2.06732	0	0.050395
1165	0	0.752444	-2.06732	0	0.0499318
1166	-0.130661	0.741013	-2.06732	0	0.0489888
1167	-0.257351	0.707066	-2.06732	0	0.0475906
1168	-0.376222	0.651636	-2.06732	0	0.0459297
1169	-0.483662	0.576406	-2.06732	0	0.0443458
1170	-0.576406	0.483662	-2.06732	0	0.0431887
1171	-0.651636	0.376222	-2.06732	0	0.0426398
1172	-0.707066	0.257351	-2.06732	0	0.0426144
1173	-0.741013	0.130661	-2.06732	0	0.0428188
1174	-0.752444	0	-2.06732	0	0.0429377
1175	-0.741013	-0.130661	-2.06732	0	0.0428368
1176	-0.707066	-0.257351	-2.06732	0	0.0426482
1177	-0.651636	-0.376222	-2.06732	0	0.0426853
1178	-0.576406	-0.483662	-2.06732	0	0.043241
1179	-0.483662	-0.576406	-2.06732	0	0.0444004
1180	-0.376222	-0.651636	-2.06732	0	0.0459833
1181	-0.257351	-0.707066	-2.06732	0	0.0476418
1182	-0.130661	-0.741013	-2.06732	0	0.0490376
1183	0	-0.752444	-2.06732	0	0.0499792
1184	0.130661	-0.741013	-2.06732	0	0.0504422
1185	0.257351	-0.707066	-2.06732	0	0.0504817
1186	0.376222	-0.651636	-2.06732	0	0.0501281
1187	0.483662	-0.576406	-2.06732	0	0.0493529
1188	0.576406	-0.483662	-2.06732	0	0.0481389
1189	0.651636	-0.376222	-2.06732	0	0.0465943
1190	0.707066	-0.257351	-2.06732	0	0.0450121
1191	0.741013	-0.130661	-2.06732	0	0.0438081
1192	0.382026	0	-2.16658	0	-0.0109348
1193	0.376222	0.066338	-2.16658	0	-0.0106137
1194	0.358987	0.130661	-2.16658	0	-0.00966838
1195	0.330844	0.191013	-2.16658	0	-0.00816743
1196	0.292649	0.245562	-2.16658	0	-0.00621041
1197	0.245562	0.292649	-2.16658	0	-0.00391366
1198	0.191013	0.330844	-2.16658	0	-0.00139664
1199	0.130661	0.358987	-2.16658	0	0.00122635
1200	0.066338	0.376222	-2.16658	0	0.00385069
1201	0	0.382026	-2.16658	0	0.00638574
1202	-0.066338	0.376222	-2.16658	0	0.00875857
1203	-0.130661	0.358987	-2.16658	0	0.0109179
1204	-0.191013	0.330844	-2.16658	0	0.0128335
1205	-0.245562	0.292649	-2.16658	0	0.0144918
1206	-0.292649	0.245562	-2.16658	0	0.0158857
1207	-0.330844	0.191013	-2.16658	0	0.0170049
1208	-0.358987	0.130661	-2.16658	0	0.0178318
1209	-0.376222	0.066338	-2.16658	0	0.0183429
1210	-0.382026	0	-2.16658	0	0.0185184
1211	-0.376222	-0.066338	-2.16658	0	0.0183499
1212	-0.358987	-0.130661	-2.16658	0	0.0178453
1213	-0.330844	-0.191013	-2.16658	0	0.0170241
1214	-0.292649	-0.245562	-2.16658	0	0.0159094
1215	-0.245562	-0.292649	-2.16658	0	0.014519
1216	-0.191013	-0.330844	-2.16658	0	0.0128628
1217	-0.130661	-0.358987	-2.16658	0	0.0109485
1218	-0.066338	-0.376222	-2.16658	0	0.00878961
1219	0	-0.382026	-2.16658	0	0.00641662
1220	0.066338	-0.376222	-2.16658	0	0.00388088
1221	0.130661	-0.358987	-2.16658	0	0.00125529
1222	0.191013	-0.330844	-2.16658	0	-0.00136957
1223	0.245562	-0.292649	-2.16658	0	-0.0038892
1224	0.292649	-0.245562	-2.16658	0	-0.00618938
1225	0.330844	-0.191013	-2.16658	0	-0.00815068
1226	0.358987	-0.130661	-2.16658	0	-0.00965671
1227	0.376222	-0.066338	-2.16658	0	-0.0106076
1228	0	0	-2.2	0	-0.0166758
1229	0	0	2.4	0	-0.0255325
1230	0.416756	0	2.36354	0	-0.0314414
1231	0.410424	0.072369	2.36354	0	-0.030985
1232	0.391622	0.142539	2.36354	0	-0.0296385
1233	0.360921	0.208378	2.36354	0	-0.0274794
1234	0.319253	0.267885	2.36354	0	-0.0246247
1235	0.267885	0.319253	2.36354	0	-0.0212174
1236	0.208378	0.360921	2.36354	0	-0.0174139
1237	0.142539	0.391622	2.36354	0	-0.0133737
1238	0.072369	0.410424	2.36354	0	-0.0092517
1239	0	0.416756	2.36354	0	-0.00519102
1240	-0.072369	0.410424	2.36354	0	-0.00131624
1241	-0.142539	0.391622	2.36354	0	0.00227224
1242	-0.208378	0.360921	2.36354	0	0.00549983
1243	-0.267885	0.319253	2.36354	0	0.00831445
1244	-0.319253	0.267885	2.36354	0	0.0106793
1245	-0.360921	0.208378	2.36354	0	0.012564
1246	-0.391622	0.142539	2.36354	0	0.0139396
1247	-0.410424	0.072369	2.36354	0	0.0147794
1248	-0.416756	0	2.36354	0	0.0150631
1249	-0.410424	-0.072369	2.36354	0	0.0147829
1250	-0.391622	-0.142539	2.36354	0	0.0139464
1251	-0.360921	-0.208378	2.36354	0	0.0125734
1252	-0.319253	-0.267885	2.36354	0	0.0106906
1253	-0.267885	-0.319253	2.36354	0	0.00832706
1254	-0.208378	-0.360921	2.36354	0	0.00551311
1255	-0.142539	-0.391622	2.36354	0	0.00228583
1256	-0.072369	-0.410424	2.36354	0	-0.00130252
1257	0	-0.416756	2.36354	0	-0.00517717
1258	0.072369	-0.410424	2.36354	0	-0.00923767
1259	0.142539	-0.391622	2.36354	0	-0.0133595
1260	0.208378	-0.360921	2.36354	0	-0.0173997
1261	0.267885	-0.319253	2.36354	0	-0.0212038
1262	0.319253	-0.267885	2.36354	0	-0.0246123
1263	0.360921	-0.208378	2.36354	0	-0.027469
1264	0.391622	-0.142539	2.36354	0	-0.029631
1265	0.410424	-0.072369	2.36354	0	-0.030981
1266	0.820848	0	2.25526	0	0.00953353
1267	0.808378	0.142539	2.25526	0	0.0102305
1268	0.771345	0.280747	2.25526	0	0.0122087
1269	0.710876	0.410424	2.25526	0	0.0151472
1270	0.628806	0.527631	2.25526	0	0.018659
1271	0.527631	0.628806	2.25526	0	0.022416
1272	0.410424	0.710876	2.25526	0	0.0262007
1273	0.280747	0.771345	2.25526	0	0.0298711
1274	0.142539	0.808378	2.25526	0	0.0332887
1275	0	0.820848	2.25526	0	0.0362819
1276	-0.142539	0.808378	2.25526	0	0.0386831
1277	-0.280747	0.771345	2.25526	0	0.0404172
1278	-0.410424	0.710876	2.25526	0	0.0415689
1279	-0.527631	0.628806	2.25526	0	0.0423666
1280	-0.628806	0.527631	2.25526	0	0.0430726
1281	-0.710876	0.410424	2.25526	0	0.0438412
1282	-0.771345	0.280747	2.25526	0	0.0446361
1283	-0.808378	0.142539	2.25526	0	0.045264
1284	-0.820848	0	2.25526	0	0.0455079
1285	-0.808378	-0.142539	2.25526	0	0.0452739
1286	-0.771345	-0.280747	2.25526	0	0.0446542
1287	-0.710876	-0.410424	2.25526	0	0.0438645
1288	-0.628806	-0.527631	2.25526	0	0.0430974
1289	-0.527631	-0.628806	2.25526	0	0.04239
1290	-0.410424	-0.710876	2.25526	0	0.0415886
1291	-0.280747	-0.771345	2.25526	0	0.0404327
1292	-0.142539	-0.808378	2.25526	0	0.0386952
1293	0	-0.820848	2.25526	0	0.0362925
1294	0.142539	-0.808378	2.25526	0	0.0333005
1295	0.280747	-0.771345	2.25526	0	0.0298865
1296	0.410424	-0.710876	2.25526	0	0.026221
1297	0.527631	-0.628806	2.25526	0	0.0224409
1298	0.628806	-0.527631	2.25526	0	0.0186864
1299	0.710876	-0.410424	2.25526	0	0.0151734
1300	0.771345	-0.280747	2.25526	0	0.0122294
1301	0.808378	-0.142539	2.25526	0	0.010242
1302	1.2	0	2.07846	0	0.0569433
1303	1.18177	0.208378	2.07846	0	0.057841
1304	1.12763	0.410424	2.07846	0	0.0600996
1305	1.03923	0.6	2.07846	0	0.0626286
1306	0.919253	0.771345	2.07846	0	0.0643437
1307	0.771345	0.919253	2.07846	0	0.0647377
1308	0.6	1.03923	2.07846	0	0.0640087
1309	0.410424	1.12763	2.07846	0	0.0627006
1310	0.208378	1.18177	2.07846	0	0.0611592
1311	0	1.2	2.07846	0	0.0592252
1312	-0.208378	1.18177	2.07846	0	0.0564021
1313	-0.410424	1.12763	2.07846	0	0.0523722
1314	-0.6	1.03923	2.07846	0	0.0474669
1315	-0.771345	0.919253	2.07846	0	0.0427005
1316	-0.919253	0.771345	2.07846	0	0.0392818
1317	-1.03923	0.6	2.07846	0	0.0378991
1318	-1.12763	0.410424	2.07846	0	0.0382731
1319	-1.18177	0.208378	2.07846	0	0.0393182
1320	-1.2	0	2.07846	0	0.0398432
1321	-1.18177	-0.208378	2.07846	0	0.039336
1322	-1.12763	-0.410424	2.07846	0	0.0383041
1323	-1.03923	-0.6	2.07846	0	0.0379361
1324	-0.919253	-0.771345	2.07846	0	0.0393169
1325	-0.771345	-0.919253	2.07846	0	0.0427274
1326	-0.6	-1.03923	2.07846	0	0.0474818
1327	-0.410424	-1.12763	2.07846	0	0.0523746
1328	-0.208378	-1.18177	2.07846	0	0.0563942
1329	0	-1.2	2.07846	0	0.059212
1330	0.208378	-1.18177	2.07846	0	0.0611473
1331	0.410424	-1.12763	2.07846	0	0.0626972
1332	0.6	-1.03923	2.07846	0	0.0640188
1333	0.771345	-0.919253	2.07846	0	0.0647628
1334	0.919253	-0.771345	2.07846	0	0.0643803
1335	1.03923	-0.6	2.07846	0	0.0626692
1336	1.12763	-0.410424	2.07846	0	0.0601344
1337	1.18177	-0.208378	2.07846	0	0.057861
1338	1.54269	0	1.83851	0	0.0593289
1339	1.51925	0.267885	1.83851	0	0.0608621
1340	1.44965	0.527631	1.83851	0	0.0643988
1341	1.33601	0.771345	1.83851	0	0.0674004
1342	1.18177	0.991622	1.83851	0	0.0675357
1343	0.991622	1.18177	1.83851	0	0.0641133
1344	0.771345	1.33601	1.83851	0	0.0583137
1345	0.527631	1.44965	1.83851	0	0.0521328
1346	0.267885	1.51925	1.83851	0	0.0468579
1347	0	1.54269	1.83851	0	0.0421969
1348	-0.267885	1.51925	1.83851	0	0.0366916
1349	-0.527631	1.44965	1.83851	0	0.0291091
1350	-0.771345	1.33601	1.83851	0	0.0197822
1351	-0.991622	1.18177	1.83851	0	0.0108529
1352	-1.18177	0.991622	1.83851	0	0.00511101
1353	-1.33601	0.771345	1.83851	0	0.00414641
1354	-1.44965	0.527631	1.83851	0	0.00711551
1355	-1.51925	0.267885	1.83851	0	0.0110913
1356	-1.54269	0	1.83851	0	0.0128808
1357	-1.51925	-0.267885	1.83851	0	0.0111132
1358	-1.44965	-0.527631	1.83851	0	0.00715171
1359	-1.33601	-0.771345	1.83851	0	0.00418542
1360	-1.18177	-0.991622	1.83851	0	0.00514189
1361	-0.991622	-1.18177	1.83851	0	0.0108684
1362	-0.771345	-1.33601	1.83851	0	0.0197794
1363	-0.527631	-1.44965	1.83851	0	0.0290883
1364	-0.267885	-1.51925	1.83851	0	0.0366556
1365	0	-1.54269	1.83851	0	0.0421513
1366	0.267885	-1.51925	1.83851	0	0.0468117
1367	0.527631	-1.44965	1.83851	0	0.052097
1368	0.771345	-1.33601	1.83851	0	0.0582978
1369	0.991622	-1.18177	1.83851	0	0.0641217
1370	1.18177	-0.991622	1.83851	0	0.0675653
1371	1.33601	-0.771345	1.83851	0	0.0674409
1372	1.44965	-0.527631	1.83851	0	0.0644367
1373	1.51925	-0.267885	1.83851	0	0.0608848
1374	1.83851	0	1.54269	0	0.0130365
1375	1.81058	0.319253	1.54269	0	0.0154202
1376	1.72763	0.628806	1.54269	0	0.0209241
1377	1.59219	0.919253	1.54269	0	0.0257044
1378	1.40838	1.18177	1.54269	0	0.0263428
1379	1.18177	1.40838	1.54269	0	0.0220408
1380	0.919253	1.59219	1.54269	0	0.014897
1381	0.628806	1.72763	1.54269	0	0.00819437
1382	0.319253	1.81058	1.54269	0	0.00400361
1383	0	1.83851	1.54269	0	0.00181289
1384	-0.319253	1.81058	1.54269	0	-0.00087456
1385	-0.628806	1.72763	1.54269	0	-0.00639773
1386	-0.919253	1.59219	1.54269	0	-0.0147638
1387	-1.18177	1.40838	1.54269	0	-0.0230815
1388	-1.40838	1.18177	1.54269	0	-0.0272245
1389	-1.59219	0.919253	1.54269	0	-0.0247519
1390	-1.72763	0.628806	1.54269	0	-0.0170227
1391	-1.81058	0.319253	1.54269	0	-0.00878765
1392	-1.83851	0	1.54269	0	-0.0052832
1393	-1.81058	-0.319253	1.54269	0	-0.00876851
1394	-1.72763	-0.628806	1.54269	0	-0.0169941
1395	-1.59219	-0.919253	1.54269	0	-0.0247277
1396	-1.40838	-1.18177	1.54269	0	-0.0272151
1397	-1.18177	-1.40838	1.54269	0	-0.0230908
1398	-0.919253	-1.59219	1.54269	0	-0.0147911
1399	-0.628806	-1.72763	1.54269	0	-0.00644094
1400	-0.319253	-1.81058	1.54269	0	-0.00093229
1401	0	-1.83851	1.54269	0	0.00174381
1402	0.319253	-1.81058	1.54269	0	0.00393081
1403	0.628806	-1.72763	1.54269	0	0.00812983
1404	0.919253	-1.59219	1.54269	0	0.0148528
1405	1.18177	-1.40838	1.54269	0	0.0220233
1406	1.40838	-1.18177	1.54269	0	0.0263498
1407	1.59219	-0.919253	1.54269	0	0.025726
1408	1.72763	-0.628806	1.54269	0	0.0209478
1409	1.81058	-0.319253	1.54269	0	0.015435
1410	2.07846	0	1.2	0	-0.032088
1411	2.04688	0.360921	1.2	0	-0.0297007
1412	1.95311	0.710876	1.2	0	-0.0240855
1413	1.8	1.03923	1.2	0	-0.0187768
1414	1.59219	1.33601	1.2	0	-0.0168364
1415	1.33601	1.59219	1.2	0	-0.0188857
1416	1.03923	1.8	1.2	0	-0.0229694
1417	0.710876	1.95311	1.2	0	-0.0261562
1418	0.360921	2.04688	1.2	0	-0.0266315
1419	0	2.07846	1.2	0	-0.0248753
1420	-0.360921	2.04688	1.2	0	-0.0232153
1421	-0.710876	1.95311	1.2	0	-0.024026
1422	-1.03923	1.8	1.2	0	-0.0277017
1423	-1.33601	1.59219	1.2	0	-0.0318462
1424	-1.59219	1.33601	1.2	0	-0.0325697
1425	-1.8	1.03923	1.2	0	-0.0273374
1426	-1.95311	0.710876	1.2	0	-0.0173791
1427	-2.04688	0.360921	1.2	0	-0.00757724
1428	-2.07846	0	1.2	0	-0.00349471
1429	-2.04688	-0.360921	1.2	0	-0.00756555
1430	-1.95311	-0.710876	1.2	0	-0.0173657
1431	-1.8	-1.03923	1.2	0	-0.0273351
1432	-1.59219	-1.33601	1.2	0	-0.0325855
1433	-1.33601	-1.59219	1.2	0	-0.0318787
1434	-1.03923	-1.8	1.2	0	-0.0277458
1435	-0.710876	-1.95311	1.2	0	-0.0240789
1436	-0.360921	-2.04688	1.2	0	-0.0232778
1437	0	-2.07846	1.2	0	-0.0249479
1438	0.360921	-2.04688	1.2	0	-0.0267093
1439	0.710876	-1.95311	1.2	0	-0.0262286
1440	1.03923	-1.8	1.2	0	-0.0230254
1441	1.33601	-1.59219	1.2	0	-0.0189204
1442	1.59219	-1.33601	1.2	0	-0.0168526
1443	1.8	-1.03923	1.2	0	-0.0187821
1444	1.95311	-0.710876	1.2	0	-0.0240867
1445	2.04688	-0.360921	1.2	0	-0.029701
1446	2.25526	0	0.820848	0	-0.0298585
1447	2.221	0.391622	0.820848	0	-0.0289949
1448	2.11925	0.771345	0.820848	0	-0.0269137
1449	1.95311	1.12763	0.820848	0	-0.0246649
1450	1.72763	1.44965	0.820848	0	-0.0230235
1451	1.44965	1.72763	0.820848	0	-0.0220547
1452	1.12763	1.95311	0.820848	0	-0.0213362
1453	0.771345	2.11925	0.820848	0	-0.020408
1454	0.391622	2.221	0.820848	0	-0.0190053
1455	0	2.25526	0.820848	0	-0.0171221
1456	-0.391622	2.221	0.820848	0	-0.0151122
1457	-0.771345	2.11925	0.820848	0	-0.0136577
1458	-1.12763	1.95311	0.820848	0	-0.0132318
1459	-1.44965	1.72763	0.820848	0	-0.013293
1460	-1.72763	1.44965	0.820848	0	-0.0121676
1461	-1.95311	1.12763	0.820848	0	-0.00826699
1462	-2.11925	0.771345	0.820848	0	-0.00186381
1463	-2.221	0.391622	0.820848	0	0.00436387
1464	-2.25526	0	0.820848	0	0.00696779
1465	-2.221	-0.391622	0.820848	0	0.00436838
1466	-2.11925	-0.771345	0.820848	0	-0.00186242
1467	-1.95311	-1.12763	0.820848	0	-0.00827736
1468	-1.72763	-1.44965	0.820848	0	-0.0121924
1469	-1.44965	-1.72763	0.820848	0	-0.0133282
1470	-1.12763	-1.95311	0.820848	0	-0.0132718
1471	-0.771345	-2.11925	0.820848	0	-0.013701
1472	-0.391622	-2.221	0.820848	0	-0.0151615
1473	0	-2.25526	0.820848	0	-0.017179
1474	0.391622	-2.221	0.820848	0	-0.0190656
1475	0.771345	-2.11925	0.820848	0	-0.0204628
1476	1.12763	-1.95311	0.820848	0	-0.0213786
1477	1.44965	-1.72763	0.820848	0	-0.0220847
1478	1.72763	-1.44965	0.820848	0	-0.0230472
1479	1.95311	-1.12763	0.820848	0	-0.0246879
1480	2.11925	-0.771345	0.820848	0	-0.0269354
1481	2.221	-0.391622	0.820848	0	-0.0290088
1482	2.36354	0	0.416756	0	0.00903953
1483	2.32763	0.410424	0.416756	0	0.00769869
1484	2.221	0.808378	0.416756	0	0.00453372
1485	2.04688	1.18177	0.416756	0	0.00170814
1486	1.81058	1.51925	0.416756	0	0.00137623
1487	1.51925	1.81058	0.416756	0	0.00415757
1488	1.18177	2.04688	0.416756	0	0.00850298
1489	0.808378	2.221	0.416756	0	0.0117383
1490	0.410424	2.32763	0.416756	0	0.0121791
1491	0	2.36354	0.416756	0	0.0104857
1492	-0.410424	2.32763	0.416756	0	0.00891973
1493	-0.808378	2.221	0.416756	0	0.00919746
1494	-1.18177	2.04688	0.416756	0	0.0110639
1495	-1.51925	1.81058	0.416756	0	0.0129225
1496	-1.81058	1.51925	0.416756	0	0.0136226
1497	-2.04688	1.18177	0.416756	0	0.0134094
1498	-2.221	0.808378	0.416756	0	0.0132065
1499	-2.32763	0.410424	0.416756	0	0.013384
1500	-2.36354	0	0.416756	0	0.013549
1501	-2.32763	-0.410424	0.416756	0	0.013385
1502	-2.221	-0.808378	0.416756	0	0.0132055
1503	-2.04688	-1.18177	0.416756	0	0.0134036
1504	-1.81058	-1.51925	0.416756	0	0.013612
1505	-1.51925	-1.81058	0.416756	0	0.0129091
1506	-1.18177	-2.04688	0.416756	0	0.0110486
1507	-0.808378	-2.221	0.416756	0	0.00917793
1508	-0.410424	-2.32763	0.416756	0	0.00889332
1509	0	-2.36354	0.416756	0	0.0104537
1510	0.410424	-2.32763	0.416756	0	0.0121481
1511	0.808378	-2.221	0.416756	0	0.0117158
1512	1.18177	-2.04688	0.416756	0	0.00849093
1513	1.51925	-1.81058	0.416756	0	0.00414977
1514	1.81058	-1.51925	0.416756	0	0.00136306
1515	2.04688	-1.18177	0.416756	0	0.00168507
1516	2.221	-0.808378	0.416756	0	0.00450643
1517	2.32763	-0.410424	0.416756	0	0.00767989
1518	2.4	0	0	0	0.0318683
1519	2.36354	0.416756	0	0	0.0294688
1520	2.25526	0.820848	0	0	0.0237537
1521	2.07846	1.2	0	0	0.0183478
1522	1.83851	1.54269	0	0	0.0167485
1523	1.54269	1.83851	0	0	0.0199207
1524	1.2	2.07846	0	0	0.0254632
1525	0.820848	2.25526	0	0	0.0293027
1526	0.416756	2.36354	0	0	0.0288529
1527	0	2.4	0	0	0.0250193
1528	-0.416756	2.36354	0	0	0.0212125
1529	-0.820848	2.25526	0	0	0.0202532
1530	-1.2	2.07846	0	0	0.0220687
1531	-1.54269	1.83851	0	0	0.0241931
1532	-1.83851	1.54269	0	0	0.0242599
1533	-2.07846	1.2	0	0	0.0219052
1534	-2.25526	0.820848	0	0	0.0185525
1535	-2.36354	0.416756	0	0	0.0159099
1536	-2.4	0	0	0	0.0149458
1537	-2.36354	-0.416756	0	0	0.0159111
1538	-2.25526	-0.820848	0	0	0.0185568
1539	-2.07846	-1.2	0	0	0.0219147
1540	-1.83851	-1.54269	0	0	0.024275
1541	-1.54269	-1.83851	0	0	0.0242105
1542	-1.2	-2.07846	0	0	0.0220821
1543	-0.820848	-2.25526	0	0	0.0202568
1544	-0.416756	-2.36354	0	0	0.0212059
1545	0	-2.4	0	0	0.0250087
1546	0.416756	-2.36354	0	0	0.0288478
1547	0.820848	-2.25526	0	0	0.0293094
1548	1.2	-2.07846	0	0	0.0254792
1549	1.54269	-1.83851	0	0	0.0199362
1550	1.83851	-1.54269	0	0	0.0167527
1551	2.07846	-1.2	0	0	0.0183373
1552	2.25526	-0.820848	0	0	0.0237351
1553	2.36354	-0.416756	0	0	0.0294547
1554	2.36354	0	-0.416756	0	0.00903951
1555	2.32763	0.410424	-0.416756	0	0.00768766
1556	2.221	0.808378	-0.416756	0	0.00447228
1557	2.04688	1.18177	-0.416756	0	0.0014937
1558	1.81058	1.51925	-0.416756	0	0.00089537
1559	1.51925	1.81058	-0.416756	0	0.00338659
1560	1.18177	2.04688	-0.416756	0	0.00756648
1561	0.808378	2.221	-0.416756	0	0.010859
1562	0.410424	2.32763	-0.416756	0	0.0115376
1563	0	2.36354	-0.416756	0	0.0100865
1564	-0.410424	2.32763	-0.416756	0	0.00856785
1565	-0.808378	2.221	-0.416756	0	0.00861284
1566	-1.18177	2.04688	-0.416756	0	0.0100646
1567	-1.51925	1.81058	-0.416756	0	0.0115554
1568	-1.81058	1.51925	-0.416756	0	0.0121545
1569	-2.04688	1.18177	-0.416756	0	0.0121812
1570	-2.221	0.808378	-0.416756	0	0.0124394
1571	-2.32763	0.410424	-0.416756	0	0.013053
1572	-2.36354	0	-0.416756	0	0.0133951
1573	-2.32763	-0.410424	-0.416756	0	0.0130572
1574	-2.221	-0.808378	-0.416756	0	0.0124518
1575	-2.04688	-1.18177	-0.416756	0	0.0122055
1576	-1.81058	-1.51925	-0.416756	0	0.0121888
1577	-1.51925	-1.81058	-0.416756	0	0.0115911
1578	-1.18177	-2.04688	-0.416756	0	0.0100909
1579	-0.808378	-2.221	-0.416756	0	0.00862371
1580	-0.410424	-2.32763	-0.416756	0	0.00856641
1581	0	-2.36354	-0.416756	0	0.0100833
1582	0.410424	-2.32763	-0.416756	0	0.0115434
1583	0.808378	-2.221	-0.416756	0	0.0108782
1584	1.18177	-2.04688	-0.416756	0	0.00759415
1585	1.51925	-1.81058	-0.416756	0	0.00341287
1586	1.81058	-1.51925	-0.416756	0	0.00091186
1587	2.04688	-1.18177	-0.416756	0	0.00149822
1588	2.221	-0.808378	-0.416756	0	0.00446901
1589	2.32763	-0.410424	-0.416756	0	0.00768352
1590	2.25526	0	-0.820848	0	-0.029564
1591	2.221	0.391622	-0.820848	0	-0.028696
1592	2.11925	0.771345	-0.820848	0	-0.0266382
1593	1.95311	1.12763	-0.820848	0	-0.024555
1594	1.72763	1.44965	-0.820848	0	-0.0232581
1595	1.44965	1.72763	-0.820848	0	-0.02269
1596	1.12763	1.95311	-0.820848	0	-0.0222048
1597	0.771345	2.11925	-0.820848	0	-0.0211855
1598	0.391622	2.221	-0.820848	0	-0.0194206
1599	0	2.25526	-0.820848	0	-0.0171652
1600	-0.391622	2.221	-0.820848	0	-0.0150799
1601	-0.771345	2.11925	-0.820848	0	-0.013986
1602	-1.12763	1.95311	-0.820848	0	-0.0142188
1603	-1.44965	1.72763	-0.820848	0	-0.0148933
1604	-1.72763	1.44965	-0.820848	0	-0.013996
1605	-1.95311	1.12763	-0.820848	0	-0.00981251
1606	-2.11925	0.771345	-0.820848	0	-0.00278078
1607	-2.221	0.391622	-0.820848	0	0.00406071
1608	-2.25526	0	-0.820848	0	0.00691664
1609	-2.221	-0.391622	-0.820848	0	0.00407017
1610	-2.11925	-0.771345	-0.820848	0	-0.00275954
1611	-1.95311	-1.12763	-0.820848	0	-0.00977924
1612	-1.72763	-1.44965	-0.820848	0	-0.0139567
1613	-1.44965	-1.72763	-0.820848	0	-0.0148594
1614	-1.12763	-1.95311	-0.820848	0	-0.0142013
1615	-0.771345	-2.11925	-0.820848	0	-0.0139878
1616	-0.391622	-2.221	-0.820848	0	-0.0150935
1617	0	-2.25526	-0.820848	0	-0.0171777
1618	0.391622	-2.221	-0.820848	0	-0.0194215
1619	0.771345	-2.11925	-0.820848	0	-0.0211723
1620	1.12763	-1.95311	-0.820848	0	-0.0221823
1621	1.44965	-1.72763	-0.820848	0	-0.0226655
1622	1.72763	-1.44965	-0.820848	0	-0.0232367
1623	1.95311	-1.12763	-0.820848	0	-0.0245384
1624	2.11925	-0.771345	-0.820848	0	-0.0266267
1625	2.221	-0.391622	-0.820848	0	-0.02869
1626	2.07846	0	-1.2	0	-0.0314165
1627	2.04688	0.360921	-1.2	0	-0.0289907
1628	1.95311	0.710876	-1.2	0	-0.0233116
1629	1.8	1.03923	-1.2	0	-0.0180503
1630	1.59219	1.33601	-1.2	0	-0.016336
1631	1.33601	1.59219	-1.2	0	-0.018697
1632	1.03923	1.8	-1.2	0	-0.0229714
1633	0.710876	1.95311	-1.2	0	-0.0260673
1634	0.360921	2.04688	-1.2	0	-0.0262002
1635	0	2.07846	-1.2	0	-0.0240834
1636	-0.360921	2.04688	-1.2	0	-0.0223354
1637	-0.710876	1.95311	-1.2	0	-0.0234788
1638	-1.03923	1.8	-1.2	0	-0.0277987
1639	-1.33601	1.59219	-1.2	0	-0.0325879
1640	-1.59219	1.33601	-1.2	0	-0.0336328
1641	-1.8	1.03923	-1.2	0	-0.0282602
1642	-1.95311	0.710876	-1.2	0	-0.0178274
1643	-2.04688	0.360921	-1.2	0	-0.00752994
1644	-2.07846	0	-1.2	0	-0.00323955
1645	-2.04688	-0.360921	-1.2	0	-0.00751393
1646	-1.95311	-0.710876	-1.2	0	-0.0177973
1647	-1.8	-1.03923	-1.2	0	-0.0282217
1648	-1.59219	-1.33601	-1.2	0	-0.0335968
1649	-1.33601	-1.59219	-1.2	0	-0.0325665
1650	-1.03923	-1.8	-1.2	0	-0.0278002
1651	-0.710876	-1.95311	-1.2	0	-0.0235019
1652	-0.360921	-2.04688	-1.2	0	-0.0223695
1653	0	-2.07846	-1.2	0	-0.0241147
1654	0.360921	-2.04688	-1.2	0	-0.0262187
1655	0.710876	-1.95311	-1.2	0	-0.02607
1656	1.03923	-1.8	-1.2	0	-0.0229614
1657	1.33601	-1.59219	-1.2	0	-0.0186786
1658	1.59219	-1.33601	-1.2	0	-0.0163125
1659	1.8	-1.03923	-1.2	0	-0.018025
1660	1.95311	-0.710876	-1.2	0	-0.0232892
1661	2.04688	-0.360921	-1.2	0	-0.0289773
1662	1.83851	0	-1.54269	0	0.0136347
1663	1.81058	0.319253	-1.54269	0	0.0160777
1664	1.72763	0.628806	-1.54269	0	0.0217055
1665	1.59219	0.919253	-1.54269	0	0.0265551
1666	1.40838	1.18177	-1.54269	0	0.0271324
1667	1.18177	1.40838	-1.54269	0	0.0226807
1668	0.919253	1.59219	-1.54269	0	0.015435
1669	0.628806	1.72763	-1.54269	0	0.00880105
1670	0.319253	1.81058	-1.54269	0	0.00485149
1671	0	1.83851	-1.54269	0	0.00293351
1672	-0.319253	1.81058	-1.54269	0	0.00035372
1673	-0.628806	1.72763	-1.54269	0	-0.00534423
1674	-0.919253	1.59219	-1.54269	0	-0.0141194
1675	-1.18177	1.40838	-1.54269	0	-0.02289
1676	-1.40838	1.18177	-1.54269	0	-0.0273145
1677	-1.59219	0.919253	-1.54269	0	-0.0248426
1678	-1.72763	0.628806	-1.54269	0	-0.016892
1679	-1.81058	0.319253	-1.54269	0	-0.00839572
1680	-1.83851	0	-1.54269	0	-0.00477805
1681	-1.81058	-0.319253	-1.54269	0	-0.00837473
1682	-1.72763	-0.628806	-1.54269	0	-0.0168556
1683	-1.59219	-0.919253	-1.54269	0	-0.0248013
1684	-1.40838	-1.18177	-1.54269	0	-0.0272817
1685	-1.18177	-1.40838	-1.54269	0	-0.0228777
1686	-0.919253	-1.59219	-1.54269	0	-0.0141331
1687	-0.628806	-1.72763	-1.54269	0	-0.00538035
1688	-0.319253	-1.81058	-1.54269	0	0.00030619
1689	0	-1.83851	-1.54269	0	0.00288789
1690	0.319253	-1.81058	-1.54269	0	0.00481796
1691	0.628806	-1.72763	-1.54269	0	0.00878418
1692	0.919253	-1.59219	-1.54269	0	0.0154347
1693	1.18177	-1.40838	-1.54269	0	0.0226947
1694	1.40838	-1.18177	-1.54269	0	0.0271572
1695	1.59219	-0.919253	-1.54269	0	0.0265851
1696	1.72763	-0.628806	-1.54269	0	0.0217331
1697	1.81058	-0.319253	-1.54269	0	0.0160944
1698	1.54269	0	-1.83851	0	0.0592273
1699	1.51925	0.267885	-1.83851	0	0.0608098
1700	1.44965	0.527631	-1.83851	0	0.064453
1701	1.33601	0.771345	-1.83851	0	0.0675455
1702	1.18177	0.991622	-1.83851	0	0.0677027
1703	0.991622	1.18177	-1.83851	0	0.0642436
1704	0.771345	1.33601	-1.83851	0	0.0584159
1705	0.527631	1.44965	-1.83851	0	0.0522884
1706	0.267885	1.51925	-1.83851	0	0.047167
1707	0	1.54269	-1.83851	0	0.0427045
1708	-0.267885	1.51925	-1.83851	0	0.0373477
1709	-0.527631	1.44965	-1.83851	0	0.0297923
1710	-0.771345	1.33601	-1.83851	0	0.0203717
1711	-0.991622	1.18177	-1.83851	0	0.0112988
1712	-1.18177	0.991622	-1.83851	0	0.00545738
1713	-1.33601	0.771345	-1.83851	0	0.00449405
1714	-1.44965	0.527631	-1.83851	0	0.00755152
1715	-1.51925	0.267885	-1.83851	0	0.0116328
1716	-1.54269	0	-1.83851	0	0.0134678
1717	-1.51925	-0.267885	-1.83851	0	0.0116537
1718	-1.44965	-0.527631	-1.83851	0	0.00758699
1719	-1.33601	-0.771345	-1.83851	0	0.00453311
1720	-1.18177	-0.991622	-1.83851	0	0.00548751
1721	-0.991622	-1.18177	-1.83851	0	0.0113099
1722	-0.771345	-1.33601	-1.83851	0	0.0203597
1723	-0.527631	-1.44965	-1.83851	0	0.0297602
1724	-0.267885	-1.51925	-1.83851	0	0.0373041
1725	0	-1.54269	-1.83851	0	0.0426603
1726	0.267885	-1.51925	-1.83851	0	0.0471316
1727	0.527631	-1.44965	-1.83851	0	0.0522675
1728	0.771345	-1.33601	-1.83851	0	0.0584115
1729	0.991622	-1.18177	-1.83851	0	0.0642546
1730	1.18177	-0.991622	-1.83851	0	0.0677254
1731	1.33601	-0.771345	-1.83851	0	0.0675735
1732	1.44965	-0.527631	-1.83851	0	0.0644786
1733	1.51925	-0.267885	-1.83851	0	0.0608251
1734	1.2	0	-2.07846	0	0.056014
1735	1.18177	0.208378	-2.07846	0	0.0569361
1736	1.12763	0.410424	-2.07846	0	0.0592451
1737	1.03923	0.6	-2.07846	0	0.0618237
1738	0.919253	0.771345	-2.07846	0	0.0635677
1739	0.771345	0.919253	-2.07846	0	0.0639739
1740	0.6	1.03923	-2.07846	0	0.0632675
1741	0.410424	1.12763	-2.07846	0	0.0620252
1742	0.208378	1.18177	-2.07846	0	0.0606093
1743	0	1.2	-2.07846	0	0.0588495
1744	-0.208378	1.18177	-2.07846	0	0.0562173
1745	-0.410424	1.12763	-2.07846	0	0.0523618
1746	-0.6	1.03923	-2.07846	0	0.0475975
1747	-0.771345	0.919253	-2.07846	0	0.0429438
1748	-0.919253	0.771345	-2.07846	0	0.0396255
1749	-1.03923	0.6	-2.07846	0	0.0383424
1750	-1.12763	0.410424	-2.07846	0	0.0388107
1751	-1.18177	0.208378	-2.07846	0	0.0399262
1752	-1.2	0	-2.07846	0	0.0404766
1753	-1.18177	-0.208378	-2.07846	0	0.0399413
1754	-1.12763	-0.410424	-2.07846	0	0.0388365
1755	-1.03923	-0.6	-2.07846	0	0.0383714
1756	-0.919253	-0.771345	-2.07846	0	0.0396494
1757	-0.771345	-0.919253	-2.07846	0	0.0429559
1758	-0.6	-1.03923	-2.07846	0	0.0475947
1759	-0.410424	-1.12763	-2.07846	0	0.0523453
1760	-0.208378	-1.18177	-2.07846	0	0.056192
1761	0	-1.2	-2.07846	0	0.0588219
1762	0.208378	-1.18177	-2.07846	0	0.0605858
1763	0.410424	-1.12763	-2.07846	0	0.0620106
1764	0.6	-1.03923	-2.07846	0	0.0632641
1765	0.771345	-0.919253	-2.07846	0	0.0639813
1766	0.919253	-0.771345	-2.07846	0	0.0635832
1767	1.03923	-0.6	-2.07846	0	0.0618427
1768	1.12763	-0.410424	-2.07846	0	0.0592621
1769	1.18177	-0.208378	-2.07846	0	0.0569461
1770	0.820848	0	-2.25526	0	0.0083533
1771	0.808378	0.142539	-2.25526	0	0.00905973
1772	0.771345	0.280747	-2.25526	0	0.0110569
1773	0.710876	0.410424	-2.25526	0	0.0140207
1774	0.628806	0.527631	-2.25526	0	0.0175637
1775	0.527631	0.628806	-2.25526	0	0.0213621
1776	0.410424	0.710876	-2.25526	0	0.0252079
1777	0.280747	0.771345	-2.25526	0	0.0289696
1778	0.142539	0.808378	-2.25526	0	0.0325152
1779	0	0.820848	-2.25526	0	0.0356721
1780	-0.142539	0.808378	-2.25526	0	0.0382644
1781	-0.280747	0.771345	-2.25526	0	0.0402039
1782	-0.410424	0.710876	-2.25526	0	0.041562
1783	-0.527631	0.628806	-2.25526	0	0.0425557
1784	-0.628806	0.527631	-2.25526	0	0.0434382
1785	-0.710876	0.410424	-2.25526	0	0.044356
1786	-0.771345	0.280747	-2.25526	0	0.0452652
1787	-0.808378	0.142539	-2.25526	0	0.0459649
1788	-0.820848	0	-2.25526	0	0.0462325
1789	-0.808378	-0.142539	-2.25526	0	0.0459721
1790	-0.771345	-0.280747	-2.25526	0	0.0452777
1791	-0.710876	-0.410424	-2.25526	0	0.0443709
1792	-0.628806	-0.527631	-2.25526	0	0.0434518
1793	-0.527631	-0.628806	-2.25526	0	0.0425652
1794	-0.410424	-0.710876	-2.25526	0	0.0415657
1795	-0.280747	-0.771345	-2.25526	0	0.0402018
1796	-0.142539	-0.808378	-2.25526	0	0.0382579
1797	0	-0.820848	-2.25526	0	0.0356638
1798	0.142539	-0.808378	-2.25526	0	0.0325078
1799	0.280747	-0.771345	-2.25526	0	0.0289651
1800	0.410424	-0.710876	-2.25526	0	0.0252077
1801	0.527631	-0.628806	-2.25526	0	0.021366
1802	0.628806	-0.527631	-2.25526	0	0.0175707
1803	0.710876	-0.410424	-2.25526	0	0.014029
1804	0.771345	-0.280747	-2.25526	0	0.0110641
1805	0.808378	-0.142539	-2.25526	0	0.00906392
1806	0.416756	0	-2.36354	0	-0.0321072
1807	0.410424	0.072369	-2.36354	0	-0.0316441
1808	0.391622	0.142539	-2.36354	0	-0.0302809
1809	0.360921	0.208378	-2.36354	0	-0.0280944
1810	0.319253	0.267885	-2.36354	0	-0.0252005
1811	0.267885	0.319253	-2.36354	0	-0.0217411
1812	0.208378	0.360921	-2.36354	0	-0.017871
1813	0.142539	0.391622	-2.36354	0	-0.0137492
1814	0.072369	0.410424	-2.36354	0	-0.0095306
1815	0	0.416756	-2.36354	0	-0.00535982
1816	-0.072369	0.410424	-2.36354	0	-0.00136461
1817	-0.142539	0.391622	-2.36354	0	0.00235009
1818	-0.208378	0.360921	-2.36354	0	0.00570412
1819	-0.267885	0.319253	-2.36354	0	0.00863933
1820	-0.319253	0.267885	-2.36354	0	0.0111128
1821	-0.360921	0.208378	-2.36354	0	0.0130885
1822	-0.391622	0.142539	-2.36354	0	0.0145327
1823	-0.410424	0.072369	-2.36354	0	0.0154149
1824	-0.416756	0	-2.36354	0	0.0157123
1825	-0.410424	-0.072369	-2.36354	0	0.0154166
1826	-0.391622	-0.142539	-2.36354	0	0.0145359
1827	-0.360921	-0.208378	-2.36354	0	0.0130926
1828	-0.319253	-0.267885	-2.36354	0	0.0111172
1829	-0.267885	-0.319253	-2.36354	0	0.00864345
1830	-0.208378	-0.360921	-2.36354	0	0.00570756
1831	-0.142539	-0.391622	-2.36354	0	0.00235268
1832	-0.072369	-0.410424	-2.36354	0	-0.00136279
1833	0	-0.416756	-2.36354	0	-0.00535853
1834	0.072369	-0.410424	-2.36354	0	-0.00952951
1835	0.142539	-0.391622	-2.36354	0	-0.013748
1836	0.208378	-0.360921	-2.36354	0	-0.0178695
1837	0.267885	-0.319253	-2.36354	0	-0.0217392
1838	0.319253	-0.267885	-2.36354	0	-0.0251985
1839	0.360921	-0.208378	-2.36354	0	-0.0280924
1840	0.391622	-0.142539	-2.36354	0	-0.0302794
1841	0.410424	-0.072369	-2.36354	0	-0.0316433
1842	0	0	-2.4	0	-0.0253929
1843	0	0	2.6	0	-0.0678432
1844	0.451485	0	2.5605	0	-0.0828135
1845	0.444626	0.0784	2.5605	0	-0.0824069
1846	0.424257	0.154417	2.5605	0	-0.0811941
1847	0.390998	0.225743	2.5605	0	-0.0792165
1848	0.345858	0.290209	2.5605	0	-0.0765417
1849	0.290209	0.345858	2.5605	0	-0.0732621
1850	0.225743	0.390998	2.5605	0	-0.0694933
1851	0.154417	0.424257	2.5605	0	-0.0653709
1852	0.0784	0.444626	2.5605	0	-0.0610454
1853	0	0.451485	2.5605	0	-0.0566746
1854	-0.0784	0.444626	2.5605	0	-0.0524132
1855	-0.154417	0.424257	2.5605	0	-0.0484025
1856	-0.225743	0.390998	2.5605	0	-0.0447607
1857	-0.290209	0.345858	2.5605	0	-0.0415789
1858	-0.345858	0.290209	2.5605	0	-0.0389205
1859	-0.390998	0.225743	2.5605	0	-0.0368257
1860	-0.424257	0.154417	2.5605	0	-0.0353176
1861	-0.444626	0.0784	2.5605	0	-0.0344082
1862	-0.451485	0	2.5605	0	-0.034103
1863	-0.444626	-0.0784	2.5605	0	-0.0344035
1864	-0.424257	-0.154417	2.5605	0	-0.0353082
1865	-0.390998	-0.225743	2.5605	0	-0.0368118
1866	-0.345858	-0.290209	2.5605	0	-0.0389024
1867	-0.290209	-0.345858	2.5605	0	-0.0415571
1868	-0.225743	-0.390998	2.5605	0	-0.0447357
1869	-0.154417	-0.424257	2.5605	0	-0.0483747
1870	-0.0784	-0.444626	2.5605	0	-0.0523834
1871	0	-0.451485	2.5605	0	-0.0566435
1872	0.0784	-0.444626	2.5605	0	-0.0610139
1873	0.154417	-0.424257	2.5605	0	-0.0653399
1874	0.225743	-0.390998	2.5605	0	-0.0694638
1875	0.290209	-0.345858	2.5605	0	-0.0732352
1876	0.345858	-0.290209	2.5605	0	-0.0765186
1877	0.390998	-0.225743	2.5605	0	-0.0791981
1878	0.424257	-0.154417	2.5605	0	-0.0811813
1879	0.444626	-0.0784	2.5605	0	-0.0824003
1880	0.889252	0	2.4432	0	-0.068867
1881	0.875743	0.154417	2.4432	0	-0.0682601
1882	0.835624	0.304142	2.4432	0	-0.0664515
1883	0.770115	0.444626	2.4432	0	-0.0635086
1884	0.681207	0.5716	2.4432	0	-0.05952
1885	0.5716	0.681207	2.4432	0	-0.0545868
1886	0.444626	0.770115	2.4432	0	-0.0488364
1887	0.304142	0.835624	2.4432	0	-0.0424556
1888	0.154417	0.875743	2.4432	0	-0.0357178
1889	0	0.889252	2.4432	0	-0.028975
1890	-0.154417	0.875743	2.4432	0	-0.0226071
1891	-0.304142	0.835624	2.4432	0	-0.016942
1892	-0.444626	0.770115	2.4432	0	-0.0121858
1893	-0.5716	0.681207	2.4432	0	-0.00839582
1894	-0.681207	0.5716	2.4432	0	-0.00550823
1895	-0.770115	0.444626	2.4432	0	-0.00340185
1896	-0.835624	0.304142	2.4432	0	-0.00196234
1897	-0.875743	0.154417	2.4432	0	-0.00111722
1898	-0.889252	0	2.4432	0	-0.00083549
1899	-0.875743	-0.154417	2.4432	0	-0.00111026
1900	-0.835624	-0.304142	2.4432	0	-0.00194856
1901	-0.770115	-0.444626	2.4432	0	-0.00338149
1902	-0.681207	-0.5716	2.4432	0	-0.00548159
1903	-0.5716	-0.681207	2.4432	0	-0.00836324
1904	-0.444626	-0.770115	2.4432	0	-0.0121477
1905	-0.304142	-0.835624	2.4432	0	-0.0168989
1906	-0.154417	-0.875743	2.4432	0	-0.0225598
1907	0	-0.889252	2.4432	0	-0.0289244
1908	0.154417	-0.875743	2.4432	0	-0.035665
1909	0.304142	-0.835624	2.4432	0	-0.0424022
1910	0.444626	-0.770115	2.4432	0	-0.0487842
1911	0.5716	-0.681207	2.4432	0	-0.0545379
1912	0.681207	-0.5716	2.4432	0	-0.0594768
1913	0.770115	-0.444626	2.4432	0	-0.0634734
1914	0.835624	-0.304142	2.4432	0	-0.0664267
1915	0.875743	-0.154417	2.4432	0	-0.0682471
1916	1.3	0	2.25167	0	-0.0329481
1917	1.28025	0.225743	2.25167	0	-0.0324334
1918	1.2216	0.444626	2.25167	0	-0.0309469
1919	1.12583	0.65	2.25167	0	-0.0286424
1920	0.995858	0.835624	2.25167	0	-0.0256121
1921	0.835624	0.995858	2.25167	0	-0.0217964
1922	0.65	1.12583	2.25167	0	-0.0170409
1923	0.444626	1.2216	2.25167	0	-0.0112891
1924	0.225743	1.28025	2.25167	0	-0.00478383
1925	0	1.3	2.25167	0	0.00187272
1926	-0.225743	1.28025	2.25167	0	0.00787452
1927	-0.444626	1.2216	2.25167	0	0.0125175
1928	-0.65	1.12583	2.25167	0	0.0154852
1929	-0.835624	0.995858	2.25167	0	0.0169477
1930	-0.995858	0.835624	2.25167	0	0.0174194
1931	-1.12583	0.65	2.25167	0	0.0174703
1932	-1.2216	0.444626	2.25167	0	0.017472
1933	-1.28025	0.225743	2.25167	0	0.0175222
1934	-1.3	0	2.25167	0	0.017557
1935	-1.28025	-0.225743	2.25167	0	0.0175274
1936	-1.2216	-0.444626	2.25167	0	0.0174825
1937	-1.12583	-0.65	2.25167	0	0.0174865
1938	-0.995858	-0.835624	2.25167	0	0.017442
1939	-0.835624	-0.995858	2.25167	0	0.0169775
1940	-0.65	-1.12583	2.25167	0	0.0155227
1941	-0.444626	-1.2216	2.25167	0	0.0125627
1942	-0.225743	-1.28025	2.25167	0	0.00792645
1943	0	-1.3	2.25167	0	0.00192974
1944	0.225743	-1.28025	2.25167	0	-0.00472377
1945	0.444626	-1.2216	2.25167	0	-0.0112282
1946	0.65	-1.12583	2.25167	0	-0.0169814
1947	0.835624	-0.995858	2.25167	0	-0.0217405
1948	0.995858	-0.835624	2.25167	0	-0.0255624
1949	1.12583	-0.65	2.25167	0	-0.0286016
1950	1.2216	-0.444626	2.25167	0	-0.0309178
1951	1.28025	-0.225743	2.25167	0	-0.0324182
1952	1.67125	0	1.99172	0	0.00647088
1953	1.64586	0.290209	1.99172	0	0.00671085
1954	1.57046	0.5716	1.99172	0	0.00727048
1955	1.44734	0.835624	1.99172	0	0.00781653
1956	1.28025	1.07426	1.99172	0	0.00823826
1957	1.07426	1.28025	1.99172	0	0.00890584
1958	0.835624	1.44734	1.99172	0	0.0105482
1959	0.5716	1.57046	1.99172	0	0.0137722
1960	0.290209	1.64586	1.99172	0	0.0185279
1961	0	1.67125	1.99172	0	0.0239033
1962	-0.290209	1.64586	1.99172	0	0.0284375
1963	-0.5716	1.57046	1.99172	0	0.030814
1964	-0.835624	1.44734	1.99172	0	0.030529
1965	-1.07426	1.28025	1.99172	0	0.0281273
1966	-1.28025	1.07426	1.99172	0	0.0248578
1967	-1.44734	0.835624	1.99172	0	0.0219762
1968	-1.57046	0.5716	1.99172	0	0.0201488
1969	-1.64586	0.290209	1.99172	0	0.0193286
1970	-1.67125	0	1.99172	0	0.0191245
1971	-1.64586	-0.290209	1.99172	0	0.0193262
1972	-1.57046	-0.5716	1.99172	0	0.0201454
1973	-1.44734	-0.835624	1.99172	0	0.0219743
1974	-1.28025	-1.07426	1.99172	0	0.0248613
1975	-1.07426	-1.28025	1.99172	0	0.0281405
1976	-0.835624	-1.44734	1.99172	0	0.0305552
1977	-0.5716	-1.57046	1.99172	0	0.030854
1978	-0.290209	-1.64586	1.99172	0	0.0284892
1979	0	-1.67125	1.99172	0	0.0239621
1980	0.290209	-1.64586	1.99172	0	0.0185884
1981	0.5716	-1.57046	1.99172	0	0.0138298
1982	0.835624	-1.44734	1.99172	0	0.0105999
1983	1.07426	-1.28025	1.99172	0	0.0089502
1984	1.28025	-1.07426	1.99172	0	0.00827467
1985	1.44734	-0.835624	1.99172	0	0.0078446
1986	1.57046	-0.5716	1.99172	0	0.00728972
1987	1.64586	-0.290209	1.99172	0	0.00672067
1988	1.99172	0	1.67125	0	0.0332582
1989	1.96146	0.345858	1.67125	0	0.0330536
1990	1.8716	0.681207	1.67125	0	0.0322577
1991	1.72488	0.995858	1.67125	0	0.0305731
1992	1.52574	1.28025	1.67125	0	0.0280895
1993	1.28025	1.52574	1.67125	0	0.0255929
1994	0.995858	1.72488	1.67125	0	0.0243411
1995	0.681207	1.8716	1.67125	0	0.0253612
1996	0.345858	1.96146	1.67125	0	0.0287009
1997	0	1.99172	1.67125	0	0.0331456
1998	-0.345858	1.96146	1.67125	0	0.0366601
1999	-0.681207	1.8716	1.67125	0	0.0373676
[truncated: 13,965 more rows]

## Sheet: Pyrrole(BZ)
Index	u	v	w	mif(qm)	mif(func)
1	0	0	2	0	-0.0789519
2	0.347296	0	1.96962	0	-0.11609
3	0.34202	0.060307	1.96962	0	-0.115041
4	0.326352	0.118782	1.96962	0	-0.111909
5	0.300767	0.173648	1.96962	0	-0.106779
6	0.266044	0.223238	1.96962	0	-0.0997945
7	0.223238	0.266044	1.96962	0	-0.0911686
8	0.173648	0.300767	1.96962	0	-0.0811873
9	0.118782	0.326352	1.96962	0	-0.0702105
10	0.060307	0.34202	1.96962	0	-0.0586604
11	0	0.347296	1.96962	0	-0.0469937
12	-0.060307	0.34202	1.96962	0	-0.0356643
13	-0.118782	0.326352	1.96962	0	-0.0250806
14	-0.173648	0.300767	1.96962	0	-0.0155711
15	-0.223238	0.266044	1.96962	0	-0.00736667
16	-0.266044	0.223238	1.96962	0	-0.00060431
17	-0.300767	0.173648	1.96962	0	0.00465484
18	-0.326352	0.118782	1.96962	0	0.0083975
19	-0.34202	0.060307	1.96962	0	0.0106326
20	-0.347296	0	1.96962	0	0.0113731
21	-0.34202	-0.060307	1.96962	0	0.0106247
22	-0.326352	-0.118782	1.96962	0	0.00838271
23	-0.300767	-0.173648	1.96962	0	0.00463516
24	-0.266044	-0.223238	1.96962	0	-0.00062616
25	-0.223238	-0.266044	1.96962	0	-0.00738755
26	-0.173648	-0.300767	1.96962	0	-0.0155878
27	-0.118782	-0.326352	1.96962	0	-0.0250903
28	-0.060307	-0.34202	1.96962	0	-0.0356648
29	0	-0.347296	1.96962	0	-0.0469839
30	0.060307	-0.34202	1.96962	0	-0.0586404
31	0.118782	-0.326352	1.96962	0	-0.0701819
32	0.173648	-0.300767	1.96962	0	-0.0811526
33	0.223238	-0.266044	1.96962	0	-0.0911311
34	0.266044	-0.223238	1.96962	0	-0.0997582
35	0.300767	-0.173648	1.96962	0	-0.106748
36	0.326352	-0.118782	1.96962	0	-0.111886
37	0.34202	-0.060307	1.96962	0	-0.115029
38	0.68404	0	1.87939	0	-0.061851
39	0.673648	0.118782	1.87939	0	-0.0608929
40	0.642788	0.233956	1.87939	0	-0.0579695
41	0.592396	0.34202	1.87939	0	-0.0530262
42	0.524005	0.439693	1.87939	0	-0.0459423
43	0.439693	0.524005	1.87939	0	-0.0365775
44	0.34202	0.592396	1.87939	0	-0.0249082
45	0.233956	0.642788	1.87939	0	-0.0112197
46	0.118782	0.673648	1.87939	0	0.00376547
47	0	0.68404	1.87939	0	0.0189338
48	-0.118782	0.673648	1.87939	0	0.0330204
49	-0.233956	0.642788	1.87939	0	0.0449576
50	-0.34202	0.592396	1.87939	0	0.054166
51	-0.439693	0.524005	1.87939	0	0.0606515
52	-0.524005	0.439693	1.87939	0	0.0648735
53	-0.592396	0.34202	1.87939	0	0.0674727
54	-0.642788	0.233956	1.87939	0	0.0690086
55	-0.673648	0.118782	1.87939	0	0.0698302
56	-0.68404	0	1.87939	0	0.0700879
57	-0.673648	-0.118782	1.87939	0	0.0698182
58	-0.642788	-0.233956	1.87939	0	0.0689863
59	-0.592396	-0.34202	1.87939	0	0.0674433
60	-0.524005	-0.439693	1.87939	0	0.0648418
61	-0.439693	-0.524005	1.87939	0	0.0606235
62	-0.34202	-0.592396	1.87939	0	0.0541485
63	-0.233956	-0.642788	1.87939	0	0.0449575
64	-0.118782	-0.673648	1.87939	0	0.0330432
65	0	-0.68404	1.87939	0	0.0189827
66	0.118782	-0.673648	1.87939	0	0.00384034
67	0.233956	-0.642788	1.87939	0	-0.0111229
68	0.34202	-0.592396	1.87939	0	-0.0247969
69	0.439693	-0.524005	1.87939	0	-0.0364614
70	0.524005	-0.439693	1.87939	0	-0.0458324
71	0.592396	-0.34202	1.87939	0	-0.052933
72	0.642788	-0.233956	1.87939	0	-0.057902
73	0.673648	-0.118782	1.87939	0	-0.0608575
74	1	0	1.73205	0	0.0338734
75	0.984808	0.173648	1.73205	0	0.0334691
76	0.939693	0.34202	1.73205	0	0.0322469
77	0.866025	0.5	1.73205	0	0.0302929
78	0.766044	0.642788	1.73205	0	0.0282757
79	0.642788	0.766044	1.73205	0	0.0276072
80	0.5	0.866025	1.73205	0	0.0299796
81	0.34202	0.939693	1.73205	0	0.036413
82	0.173648	0.984808	1.73205	0	0.0463968
83	0	1	1.73205	0	0.0577495
84	-0.173648	0.984808	1.73205	0	0.06741
85	-0.34202	0.939693	1.73205	0	0.0727889
86	-0.5	0.866025	1.73205	0	0.0729263
87	-0.642788	0.766044	1.73205	0	0.0688041
88	-0.766044	0.642788	1.73205	0	0.0626734
89	-0.866025	0.5	1.73205	0	0.056848
90	-0.939693	0.34202	1.73205	0	0.0527161
91	-0.984808	0.173648	1.73205	0	0.0505174
92	-1	0	1.73205	0	0.0498688
93	-0.984808	-0.173648	1.73205	0	0.0505261
94	-0.939693	-0.34202	1.73205	0	0.052732
95	-0.866025	-0.5	1.73205	0	0.0568684
96	-0.766044	-0.642788	1.73205	0	0.0626958
97	-0.642788	-0.766044	1.73205	0	0.0688275
98	-0.5	-0.866025	1.73205	0	0.0729527
99	-0.34202	-0.939693	1.73205	0	0.0728235
100	-0.173648	-0.984808	1.73205	0	0.0674599
101	0	-1	1.73205	0	0.0578207
102	0.173648	-0.984808	1.73205	0	0.0464919
103	0.34202	-0.939693	1.73205	0	0.0365292
104	0.5	-0.866025	1.73205	0	0.0301091
105	0.642788	-0.766044	1.73205	0	0.0277388
106	0.766044	-0.642788	1.73205	0	0.0283974
107	0.866025	-0.5	1.73205	0	0.030394
108	0.939693	-0.34202	1.73205	0	0.0323188
109	0.984808	-0.173648	1.73205	0	0.0335064
110	1.28557	0	1.53209	0	0.0840268
111	1.26604	0.223238	1.53209	0	0.0822998
112	1.20805	0.439693	1.53209	0	0.076657
113	1.11334	0.642788	1.53209	0	0.0664665
114	0.984808	0.826352	1.53209	0	0.0525144
115	0.826352	0.984808	1.53209	0	0.0378866
116	0.642788	1.11334	1.53209	0	0.0270738
117	0.439693	1.20805	1.53209	0	0.0236072
118	0.223238	1.26604	1.53209	0	0.027747
119	0	1.28557	1.53209	0	0.0358676
120	-0.223238	1.26604	1.53209	0	0.0421288
121	-0.439693	1.20805	1.53209	0	0.0415243
122	-0.642788	1.11334	1.53209	0	0.0325027
123	-0.826352	0.984808	1.53209	0	0.0175882
124	-0.984808	0.826352	1.53209	0	0.00170371
125	-1.11334	0.642788	1.53209	0	-0.0106818
126	-1.20805	0.439693	1.53209	0	-0.0177402
127	-1.26604	0.223238	1.53209	0	-0.0204799
128	-1.28557	0	1.53209	0	-0.0210326
129	-1.26604	-0.223238	1.53209	0	-0.0204408
130	-1.20805	-0.439693	1.53209	0	-0.0176688
131	-1.11334	-0.642788	1.53209	0	-0.010591
132	-0.984808	-0.826352	1.53209	0	0.0017971
133	-0.826352	-0.984808	1.53209	0	0.0176676
134	-0.642788	-1.11334	1.53209	0	0.0325572
135	-0.439693	-1.20805	1.53209	0	0.0415524
136	-0.223238	-1.26604	1.53209	0	0.0421379
137	0	-1.28557	1.53209	0	0.0358698
138	0.223238	-1.26604	1.53209	0	0.0277526
139	0.439693	-1.20805	1.53209	0	0.0236212
140	0.642788	-1.11334	1.53209	0	0.0270947
141	0.826352	-0.984808	1.53209	0	0.0379097
142	0.984808	-0.826352	1.53209	0	0.052535
143	1.11334	-0.642788	1.53209	0	0.0664819
144	1.20805	-0.439693	1.53209	0	0.0766665
145	1.26604	-0.223238	1.53209	0	0.0823043
146	1.53209	0	1.28557	0	0.0547094
147	1.50881	0.266044	1.28557	0	0.0528424
148	1.43969	0.524005	1.28557	0	0.0461382
149	1.32683	0.766044	1.28557	0	0.0327809
150	1.17365	0.984808	1.28557	0	0.0130814
151	0.984808	1.17365	1.28557	0	-0.00882308
152	0.766044	1.32683	1.28557	0	-0.0262622
153	0.524005	1.43969	1.28557	0	-0.0337045
154	0.266044	1.50881	1.28557	0	-0.0302964
155	0	1.53209	1.28557	0	-0.0207645
156	-0.266044	1.50881	1.28557	0	-0.0129669
157	-0.524005	1.43969	1.28557	0	-0.0135729
158	-0.766044	1.32683	1.28557	0	-0.0244735
159	-0.984808	1.17365	1.28557	0	-0.0420458
160	-1.17365	0.984808	1.28557	0	-0.05962
161	-1.32683	0.766044	1.28557	0	-0.0715489
162	-1.43969	0.524005	1.28557	0	-0.0762559
163	-1.50881	0.266044	1.28557	0	-0.076324
164	-1.53209	0	1.28557	0	-0.0757175
165	-1.50881	-0.266044	1.28557	0	-0.0762816
166	-1.43969	-0.524005	1.28557	0	-0.0761782
167	-1.32683	-0.766044	1.28557	0	-0.0714518
168	-1.17365	-0.984808	1.28557	0	-0.0595283
169	-0.984808	-1.17365	1.28557	0	-0.0419876
170	-0.766044	-1.32683	1.28557	0	-0.0244706
171	-0.524005	-1.43969	1.28557	0	-0.0136322
172	-0.266044	-1.50881	1.28557	0	-0.0130783
173	0	-1.53209	1.28557	0	-0.0209075
174	0.266044	-1.50881	1.28557	0	-0.03045
175	0.524005	-1.43969	1.28557	0	-0.0338545
176	0.766044	-1.32683	1.28557	0	-0.0264024
177	0.984808	-1.17365	1.28557	0	-0.00895139
178	1.17365	-0.984808	1.28557	0	0.0129678
179	1.32683	-0.766044	1.28557	0	0.0326871
180	1.43969	-0.524005	1.28557	0	0.0460708
181	1.50881	-0.266044	1.28557	0	0.0528071
182	1.73205	0	1	0	-0.0053283
183	1.70574	0.300767	1	0	-0.00642917
184	1.62759	0.592396	1	0	-0.0109692
185	1.5	0.866025	1	0	-0.0210177
186	1.32683	1.11334	1	0	-0.0364627
187	1.11334	1.32683	1	0	-0.0534288
188	0.866025	1.5	1	0	-0.0658643
189	0.592396	1.62759	1	0	-0.0691932
190	0.300767	1.70574	1	0	-0.0632588
191	0	1.73205	1	0	-0.0524997
192	-0.300767	1.70574	1	0	-0.0434239
193	-0.592396	1.62759	1	0	-0.0411115
194	-0.866025	1.5	1	0	-0.0467398
195	-1.11334	1.32683	1	0	-0.0573296
196	-1.32683	1.11334	1	0	-0.0677317
197	-1.5	0.866025	1	0	-0.0737348
198	-1.62759	0.592396	1	0	-0.0744483
199	-1.70574	0.300767	1	0	-0.0723863
200	-1.73205	0	1	0	-0.071145
201	-1.70574	-0.300767	1	0	-0.0723796
202	-1.62759	-0.592396	1	0	-0.0744337
203	-1.5	-0.866025	1	0	-0.0737165
204	-1.32683	-1.11334	1	0	-0.0677255
205	-1.11334	-1.32683	1	0	-0.0573602
206	-0.866025	-1.5	1	0	-0.0468295
207	-0.592396	-1.62759	1	0	-0.0412669
208	-0.300767	-1.70574	1	0	-0.0436319
209	0	-1.73205	1	0	-0.0527337
210	0.300767	-1.70574	1	0	-0.0634923
211	0.592396	-1.62759	1	0	-0.0694092
212	0.866025	-1.5	1	0	-0.0660569
213	1.11334	-1.32683	1	0	-0.0535978
214	1.32683	-1.11334	1	0	-0.0366071
215	1.5	-0.866025	1	0	-0.0211334
216	1.62759	-0.592396	1	0	-0.0110504
217	1.70574	-0.300767	1	0	-0.00647104
218	1.87939	0	0.68404	0	-0.0269947
219	1.85083	0.326352	0.68404	0	-0.0275358
220	1.76604	0.642788	0.68404	0	-0.0295946
221	1.62759	0.939693	0.68404	0	-0.0335878
222	1.43969	1.20805	0.68404	0	-0.0384697
223	1.20805	1.43969	0.68404	0	-0.0417112
224	0.939693	1.62759	0.68404	0	-0.0411091
225	0.642788	1.76604	0.68404	0	-0.0366439
226	0.326352	1.85083	0.68404	0	-0.0304612
227	0	1.87939	0.68404	0	-0.0250543
228	-0.326352	1.85083	0.68404	0	-0.0215336
229	-0.642788	1.76604	0.68404	0	-0.0194898
230	-0.939693	1.62759	0.68404	0	-0.0181019
231	-1.20805	1.43969	0.68404	0	-0.0170321
232	-1.43969	1.20805	0.68404	0	-0.0163518
233	-1.62759	0.939693	0.68404	0	-0.0160431
234	-1.76604	0.642788	0.68404	0	-0.0158835
235	-1.85083	0.326352	0.68404	0	-0.0157332
236	-1.87939	0	0.68404	0	-0.0156697
237	-1.85083	-0.326352	0.68404	0	-0.0157698
238	-1.76604	-0.642788	0.68404	0	-0.0159429
239	-1.62759	-0.939693	0.68404	0	-0.0161096
240	-1.43969	-1.20805	0.68404	0	-0.0164208
241	-1.20805	-1.43969	0.68404	0	-0.0171133
242	-0.939693	-1.62759	0.68404	0	-0.0182095
243	-0.642788	-1.76604	0.68404	0	-0.0196285
244	-0.326352	-1.85083	0.68404	0	-0.0216914
245	0	-1.87939	0.68404	0	-0.0252081
246	0.326352	-1.85083	0.68404	0	-0.0305893
247	0.642788	-1.76604	0.68404	0	-0.0367366
248	0.939693	-1.62759	0.68404	0	-0.0411701
249	1.20805	-1.43969	0.68404	0	-0.0417513
250	1.43969	-1.20805	0.68404	0	-0.0384985
251	1.62759	-0.939693	0.68404	0	-0.0336102
252	1.76604	-0.642788	0.68404	0	-0.0296108
253	1.85083	-0.326352	0.68404	0	-0.0275445
254	1.96962	0	0.347296	0	0.00077501
255	1.93969	0.34202	0.347296	0	9.407e-05
256	1.85083	0.673648	0.347296	0	-0.00114151
257	1.70574	0.984808	0.347296	0	-0.00072932
258	1.50881	1.26604	0.347296	0	0.00403442
259	1.26604	1.50881	0.347296	0	0.0142307
260	0.984808	1.70574	0.347296	0	0.0273352
261	0.673648	1.85083	0.347296	0	0.0377862
262	0.34202	1.93969	0.347296	0	0.0407064
263	0	1.96962	0.347296	0	0.036032
264	-0.34202	1.93969	0.347296	0	0.0291524
265	-0.673648	1.85083	0.347296	0	0.0269923
266	-0.984808	1.70574	0.347296	0	0.032712
267	-1.26604	1.50881	0.347296	0	0.0435321
268	-1.50881	1.26604	0.347296	0	0.0532881
269	-1.70574	0.984808	0.347296	0	0.0572397
270	-1.85083	0.673648	0.347296	0	0.0551734
271	-1.93969	0.34202	0.347296	0	0.0508302
272	-1.96962	0	0.347296	0	0.0487146
273	-1.93969	-0.34202	0.347296	0	0.0507847
274	-1.85083	-0.673648	0.347296	0	0.0551029
275	-1.70574	-0.984808	0.347296	0	0.0571726
276	-1.50881	-1.26604	0.347296	0	0.0532441
277	-1.26604	-1.50881	0.347296	0	0.0435148
278	-0.984808	-1.70574	0.347296	0	0.032714
279	-0.673648	-1.85083	0.347296	0	0.0270073
280	-0.34202	-1.93969	0.347296	0	0.0291834
281	0	-1.96962	0.347296	0	0.0360899
282	0.34202	-1.93969	0.347296	0	0.0408004
283	0.673648	-1.85083	0.347296	0	0.0379153
284	0.984808	-1.70574	0.347296	0	0.0274855
285	1.26604	-1.50881	0.347296	0	0.0143808
286	1.50881	-1.26604	0.347296	0	0.00416443
287	1.70574	-0.984808	0.347296	0	-0.00063145
288	1.85083	-0.673648	0.347296	0	-0.00107887
289	1.93969	-0.34202	0.347296	0	0.00012392
290	2	0	0	0	0.0284497
291	1.96962	0.347296	0	0	0.0274364
292	1.87939	0.68404	0	0	0.0258287
293	1.73205	1	0	0	0.0271974
294	1.53209	1.28557	0	0	0.0351911
295	1.28557	1.53209	0	0	0.0503622
296	1	1.73205	0	0	0.0680833
297	0.68404	1.87939	0	0	0.0802411
298	0.347296	1.96962	0	0	0.0806733
299	0	2	0	0	0.0703742
300	-0.347296	1.96962	0	0	0.0576616
301	-0.68404	1.87939	0	0	0.0524475
302	-1	1.73205	0	0	0.0590393
303	-1.28557	1.53209	0	0	0.0733591
304	-1.53209	1.28557	0	0	0.0865699
305	-1.73205	1	0	0	0.0917932
306	-1.87939	0.68404	0	0	0.0885614
307	-1.96962	0.347296	0	0	0.0821523
308	-2	0	0	0	0.0790637
309	-1.96962	-0.347296	0	0	0.0821373
310	-1.87939	-0.68404	0	0	0.0885479
311	-1.73205	-1	0	0	0.0918052
312	-1.53209	-1.28557	0	0	0.0866261
313	-1.28557	-1.53209	0	0	0.073465
314	-1	-1.73205	0	0	0.0591877
315	-0.68404	-1.87939	0	0	0.0526266
316	-0.347296	-1.96962	0	0	0.057863
317	0	-2	0	0	0.0705954
318	0.347296	-1.96962	0	0	0.0809143
319	0.68404	-1.87939	0	0	0.080497
320	1	-1.73205	0	0	0.0683394
321	1.28557	-1.53209	0	0	0.0505967
322	1.53209	-1.28557	0	0	0.0353826
323	1.73205	-1	0	0	0.0273338
324	1.87939	-0.68404	0	0	0.0259109
325	1.96962	-0.347296	0	0	0.0274734
326	1.96962	0	-0.347296	0	0.016532
327	1.93969	0.34202	-0.347296	0	0.0155137
328	1.85083	0.673648	-0.347296	0	0.013347
329	1.70574	0.984808	-0.347296	0	0.012496
330	1.50881	1.26604	-0.347296	0	0.0159737
331	1.26604	1.50881	-0.347296	0	0.0250823
332	0.984808	1.70574	-0.347296	0	0.037342
333	0.673648	1.85083	-0.347296	0	0.0470613
334	0.34202	1.93969	-0.347296	0	0.0491508
335	0	1.96962	-0.347296	0	0.0433899
336	-0.34202	1.93969	-0.347296	0	0.0351758
337	-0.673648	1.85083	-0.347296	0	0.0316334
338	-0.984808	1.70574	-0.347296	0	0.0362423
339	-1.26604	1.50881	-0.347296	0	0.0465218
340	-1.50881	1.26604	-0.347296	0	0.0564428
341	-1.70574	0.984808	-0.347296	0	0.0611577
342	-1.85083	0.673648	-0.347296	0	0.0601262
343	-1.93969	0.34202	-0.347296	0	0.056662
344	-1.96962	0	-0.347296	0	0.0549097
345	-1.93969	-0.34202	-0.347296	0	0.0566817
346	-1.85083	-0.673648	-0.347296	0	0.0601712
347	-1.70574	-0.984808	-0.347296	0	0.0612361
348	-1.50881	-1.26604	-0.347296	0	0.0565607
349	-1.26604	-1.50881	-0.347296	0	0.0466781
350	-0.984808	-1.70574	-0.347296	0	0.0364272
351	-0.673648	-1.85083	-0.347296	0	0.0318319
352	-0.34202	-1.93969	-0.347296	0	0.0353741
353	0	-1.96962	-0.347296	0	0.0435814
354	0.34202	-1.93969	-0.347296	0	0.0493364
355	0.673648	-1.85083	-0.347296	0	0.0472431
356	0.984808	-1.70574	-0.347296	0	0.0375162
357	1.26604	-1.50881	-0.347296	0	0.0252362
358	1.50881	-1.26604	-0.347296	0	0.016092
359	1.70574	-0.984808	-0.347296	0	0.0125707
360	1.85083	-0.673648	-0.347296	0	0.0133833
361	1.93969	-0.34202	-0.347296	0	0.0155259
362	1.87939	0	-0.68404	0	-0.0123588
363	1.85083	0.326352	-0.68404	0	-0.0133185
364	1.76604	0.642788	-0.68404	0	-0.0164899
365	1.62759	0.939693	-0.68404	0	-0.0219031
366	1.43969	1.20805	-0.68404	0	-0.0280702
367	1.20805	1.43969	-0.68404	0	-0.0321755
368	0.939693	1.62759	-0.68404	0	-0.0320185
369	0.642788	1.76604	-0.68404	0	-0.0278595
370	0.326352	1.85083	-0.68404	0	-0.0222435
371	0	1.87939	-0.68404	0	-0.0179587
372	-0.326352	1.85083	-0.68404	0	-0.0161248
373	-0.642788	1.76604	-0.68404	0	-0.0160132
374	-0.939693	1.62759	-0.68404	0	-0.0162732
375	-1.20805	1.43969	-0.68404	0	-0.0160569
376	-1.43969	1.20805	-0.68404	0	-0.0151799
377	-1.62759	0.939693	-0.68404	0	-0.0137565
378	-1.76604	0.642788	-0.68404	0	-0.0120524
379	-1.85083	0.326352	-0.68404	0	-0.010584
380	-1.87939	0	-0.68404	0	-0.00998599
381	-1.85083	-0.326352	-0.68404	0	-0.0105594
382	-1.76604	-0.642788	-0.68404	0	-0.0120068
383	-1.62759	-0.939693	-0.68404	0	-0.0136956
384	-1.43969	-1.20805	-0.68404	0	-0.0151089
385	-1.20805	-1.43969	-0.68404	0	-0.0159818
386	-0.939693	-1.62759	-0.68404	0	-0.0162029
387	-0.642788	-1.76604	-0.68404	0	-0.0159591
388	-0.326352	-1.85083	-0.68404	0	-0.0160961
389	0	-1.87939	-0.68404	0	-0.017956
390	0.326352	-1.85083	-0.68404	0	-0.0222571
391	0.642788	-1.76604	-0.68404	0	-0.0278747
392	0.939693	-1.62759	-0.68404	0	-0.0320257
393	1.20805	-1.43969	-0.68404	0	-0.0321762
394	1.43969	-1.20805	-0.68404	0	-0.0280733
395	1.62759	-0.939693	-0.68404	0	-0.0219156
396	1.76604	-0.642788	-0.68404	0	-0.016509
397	1.85083	-0.326352	-0.68404	0	-0.0133329
398	1.73205	0	-1	0	-0.0058831
399	1.70574	0.300767	-1	0	-0.00722503
400	1.62759	0.592396	-1	0	-0.012326
401	1.5	0.866025	-1	0	-0.0229076
402	1.32683	1.11334	-1	0	-0.038484
403	1.11334	1.32683	-1	0	-0.054987
404	0.866025	1.5	-1	0	-0.0664771
405	0.592396	1.62759	-1	0	-0.0687694
406	0.300767	1.70574	-1	0	-0.0622046
407	0	1.73205	-1	0	-0.051586
408	-0.300767	1.70574	-1	0	-0.043464
409	-0.592396	1.62759	-1	0	-0.0425945
410	-0.866025	1.5	-1	0	-0.0495895
411	-1.11334	1.32683	-1	0	-0.0609061
412	-1.32683	1.11334	-1	0	-0.0710835
413	-1.5	0.866025	-1	0	-0.0759959
414	-1.62759	0.592396	-1	0	-0.0752092
415	-1.70574	0.300767	-1	0	-0.0718758
416	-1.73205	0	-1	0	-0.0701391
417	-1.70574	-0.300767	-1	0	-0.0718718
418	-1.62759	-0.592396	-1	0	-0.0752078
419	-1.5	-0.866025	-1	0	-0.0760063
420	-1.32683	-1.11334	-1	0	-0.0711135
421	-1.11334	-1.32683	-1	0	-0.060961
422	-0.866025	-1.5	-1	0	-0.0496734
423	-0.592396	-1.62759	-1	0	-0.0427109
424	-0.300767	-1.70574	-1	0	-0.0436132
425	0	-1.73205	-1	0	-0.0517598
426	0.300767	-1.70574	-1	0	-0.0623853
427	0.592396	-1.62759	-1	0	-0.0689351
428	0.866025	-1.5	-1	0	-0.0666109
429	1.11334	-1.32683	-1	0	-0.0550845
430	1.32683	-1.11334	-1	0	-0.0385518
431	1.5	-0.866025	-1	0	-0.0229557
432	1.62759	-0.592396	-1	0	-0.0123599
433	1.70574	-0.300767	-1	0	-0.00724356
434	1.53209	0	-1.28557	0	0.0433068
435	1.50881	0.266044	-1.28557	0	0.0414065
436	1.43969	0.524005	-1.28557	0	0.0347293
437	1.32683	0.766044	-1.28557	0	0.0216879
438	1.17365	0.984808	-1.28557	0	0.00281792
439	0.984808	1.17365	-1.28557	0	-0.0176709
440	0.766044	1.32683	-1.28557	0	-0.0332727
441	0.524005	1.43969	-1.28557	0	-0.038828
442	0.266044	1.50881	-1.28557	0	-0.0339216
443	0	1.53209	-1.28557	0	-0.0235997
444	-0.266044	1.50881	-1.28557	0	-0.0157748
445	-0.524005	1.43969	-1.28557	0	-0.0168731
446	-0.766044	1.32683	-1.28557	0	-0.0283449
447	-0.984808	1.17365	-1.28557	0	-0.0461201
448	-1.17365	0.984808	-1.28557	0	-0.0632708
449	-1.32683	0.766044	-1.28557	0	-0.0741972
450	-1.43969	0.524005	-1.28557	0	-0.077657
451	-1.50881	0.266044	-1.28557	0	-0.0767095
452	-1.53209	0	-1.28557	0	-0.0757286
453	-1.50881	-0.266044	-1.28557	0	-0.0767198
454	-1.43969	-0.524005	-1.28557	0	-0.0776824
455	-1.32683	-0.766044	-1.28557	0	-0.0742441
456	-1.17365	-0.984808	-1.28557	0	-0.0633444
457	-0.984808	-1.17365	-1.28557	0	-0.046223
458	-0.766044	-1.32683	-1.28557	0	-0.0284778
459	-0.524005	-1.43969	-1.28557	0	-0.0170348
460	-0.266044	-1.50881	-1.28557	0	-0.0159608
461	0	-1.53209	-1.28557	0	-0.0237991
462	0.266044	-1.50881	-1.28557	0	-0.034117
463	0.524005	-1.43969	-1.28557	0	-0.0389993
464	0.766044	-1.32683	-1.28557	0	-0.0334048
465	0.984808	-1.17365	-1.28557	0	-0.017759
466	1.17365	-0.984808	-1.28557	0	0.00276748
467	1.32683	-0.766044	-1.28557	0	0.021663
468	1.43969	-0.524005	-1.28557	0	0.0347185
469	1.50881	-0.266044	-1.28557	0	0.0414025
470	1.28557	0	-1.53209	0	0.0778121
471	1.26604	0.223238	-1.53209	0	0.0760891
472	1.20805	0.439693	-1.53209	0	0.0705181
473	1.11334	0.642788	-1.53209	0	0.0605952
474	0.984808	0.826352	-1.53209	0	0.0472296
475	0.826352	0.984808	-1.53209	0	0.0335439
476	0.642788	1.11334	-1.53209	0	0.0239325
477	0.439693	1.20805	-1.53209	0	0.0217165
478	0.223238	1.26604	-1.53209	0	0.0269119
479	0	1.28557	-1.53209	0	0.0357186
480	-0.223238	1.26604	-1.53209	0	0.0422728
481	-0.439693	1.20805	-1.53209	0	0.0417089
482	-0.642788	1.11334	-1.53209	0	0.0327216
483	-0.826352	0.984808	-1.53209	0	0.0180752
484	-0.984808	0.826352	-1.53209	0	0.00281453
485	-1.11334	0.642788	-1.53209	0	-0.0086508
486	-1.20805	0.439693	-1.53209	0	-0.0147183
487	-1.26604	0.223238	-1.53209	0	-0.016699
488	-1.28557	0	-1.53209	0	-0.0169791
489	-1.26604	-0.223238	-1.53209	0	-0.0166983
490	-1.20805	-0.439693	-1.53209	0	-0.0147196
491	-1.11334	-0.642788	-1.53209	0	-0.00865807
492	-0.984808	-0.826352	-1.53209	0	0.00279721
493	-0.826352	-0.984808	-1.53209	0	0.0180446
494	-0.642788	-1.11334	-1.53209	0	0.0326756
495	-0.439693	-1.20805	-1.53209	0	0.0416467
496	-0.223238	-1.26604	-1.53209	0	0.0421965
497	0	-1.28557	-1.53209	0	0.0356343
498	0.223238	-1.26604	-1.53209	0	0.0268297
499	0.439693	-1.20805	-1.53209	0	0.0216482
500	0.642788	-1.11334	-1.53209	0	0.0238871
501	0.826352	-0.984808	-1.53209	0	0.0335242
502	0.984808	-0.826352	-1.53209	0	0.0472315
503	1.11334	-0.642788	-1.53209	0	0.0606095
504	1.20805	-0.439693	-1.53209	0	0.0705344
505	1.26604	-0.223238	-1.53209	0	0.0760994
506	1	0	-1.73205	0	0.0407622
507	0.984808	0.173648	-1.73205	0	0.0402512
508	0.939693	0.34202	-1.73205	0	0.0387173
509	0.866025	0.5	-1.73205	0	0.0363242
510	0.766044	0.642788	-1.73205	0	0.0338319
511	0.642788	0.766044	-1.73205	0	0.0327228
512	0.5	0.866025	-1.73205	0	0.0347139
513	0.34202	0.939693	-1.73205	0	0.0408079
514	0.173648	0.984808	-1.73205	0	0.0504593
515	0	1	-1.73205	0	0.0614697
516	-0.173648	0.984808	-1.73205	0	0.0708044
517	-0.34202	0.939693	-1.73205	0	0.0759459
518	-0.5	0.866025	-1.73205	0	0.0760258
519	-0.642788	0.766044	-1.73205	0	0.0720927
520	-0.766044	0.642788	-1.73205	0	0.0664002
521	-0.866025	0.5	-1.73205	0	0.0611805
522	-0.939693	0.34202	-1.73205	0	0.0576727
523	-0.984808	0.173648	-1.73205	0	0.0559438
524	-1	0	-1.73205	0	0.0554742
525	-0.984808	-0.173648	-1.73205	0	0.0559673
526	-0.939693	-0.34202	-1.73205	0	0.0577174
527	-0.866025	-0.5	-1.73205	0	0.0612423
528	-0.766044	-0.642788	-1.73205	0	0.0664737
529	-0.642788	-0.766044	-1.73205	0	0.0721721
530	-0.5	-0.866025	-1.73205	0	0.0761049
531	-0.34202	-0.939693	-1.73205	0	0.0760196
532	-0.173648	-0.984808	-1.73205	0	0.0708693
533	0	-1	-1.73205	0	0.061525
534	0.173648	-0.984808	-1.73205	0	0.0505069
535	0.34202	-0.939693	-1.73205	0	0.0408512
536	0.5	-0.866025	-1.73205	0	0.0347562
537	0.642788	-0.766044	-1.73205	0	0.0327653
538	0.766044	-0.642788	-1.73205	0	0.0338734
539	0.866025	-0.5	-1.73205	0	0.0363612
540	0.939693	-0.34202	-1.73205	0	0.0387454
541	0.984808	-0.173648	-1.73205	0	0.0402664
542	0.68404	0	-1.87939	0	-0.0506212
543	0.673648	0.118782	-1.87939	0	-0.0498508
544	0.642788	0.233956	-1.87939	0	-0.0474936
545	0.592396	0.34202	-1.87939	0	-0.0434441
546	0.524005	0.439693	-1.87939	0	-0.0375075
547	0.439693	0.524005	-1.87939	0	-0.029459
548	0.34202	0.592396	-1.87939	0	-0.0191916
549	0.233956	0.642788	-1.87939	0	-0.00691404
550	0.118782	0.673648	-1.87939	0	0.00671893
551	0	0.68404	-1.87939	0	0.0206543
552	-0.118782	0.673648	-1.87939	0	0.0336816
553	-0.233956	0.642788	-1.87939	0	0.0447769
554	-0.34202	0.592396	-1.87939	0	0.0533884
555	-0.439693	0.524005	-1.87939	0	0.0595233
556	-0.524005	0.439693	-1.87939	0	0.063612
557	-0.592396	0.34202	-1.87939	0	0.0662365
558	-0.642788	0.233956	-1.87939	0	0.0678799
559	-0.673648	0.118782	-1.87939	0	0.0688139
560	-0.68404	0	-1.87939	0	0.0691312
561	-0.673648	-0.118782	-1.87939	0	0.068846
562	-0.642788	-0.233956	-1.87939	0	0.0679421
563	-0.592396	-0.34202	-1.87939	0	0.0663249
564	-0.524005	-0.439693	-1.87939	0	0.063721
565	-0.439693	-0.524005	-1.87939	0	0.0596467
566	-0.34202	-0.592396	-1.87939	0	0.0535192
567	-0.233956	-0.642788	-1.87939	0	0.0449088
568	-0.118782	-0.673648	-1.87939	0	0.0338089
569	0	-0.68404	-1.87939	0	0.020773
570	0.118782	-0.673648	-1.87939	0	0.00682627
571	0.233956	-0.642788	-1.87939	0	-0.00681923
572	0.34202	-0.592396	-1.87939	0	-0.0191096
573	0.439693	-0.524005	-1.87939	0	-0.0293899
574	0.524005	-0.439693	-1.87939	0	-0.0374513
575	0.592396	-0.34202	-1.87939	0	-0.0434011
576	0.642788	-0.233956	-1.87939	0	-0.0474644
577	0.673648	-0.118782	-1.87939	0	-0.049836
578	0.347296	0	-1.96962	0	-0.114043
579	0.34202	0.060307	-1.96962	0	-0.113124
580	0.326352	0.118782	-1.96962	0	-0.110375
581	0.300767	0.173648	-1.96962	0	-0.105857
582	0.266044	0.223238	-1.96962	0	-0.0996819
583	0.223238	0.266044	-1.96962	0	-0.0920173
584	0.173648	0.300767	-1.96962	0	-0.0831001
585	0.118782	0.326352	-1.96962	0	-0.0732382
586	0.060307	0.34202	-1.96962	0	-0.0628039
587	0	0.347296	-1.96962	0	-0.0522086
588	-0.060307	0.34202	-1.96962	0	-0.041868
589	-0.118782	0.326352	-1.96962	0	-0.0321613
590	-0.173648	0.300767	-1.96962	0	-0.0233984
591	-0.223238	0.266044	-1.96962	0	-0.0158018
592	-0.266044	0.223238	-1.96962	0	-0.00950981
593	-0.300767	0.173648	-1.96962	0	-0.0045923
594	-0.326352	0.118782	-1.96962	0	-0.00107536
595	-0.34202	0.060307	-1.96962	0	0.00103673
596	-0.347296	0	-1.96962	0	0.00174676
597	-0.34202	-0.060307	-1.96962	0	0.00105612
598	-0.326352	-0.118782	-1.96962	0	-0.00103755
599	-0.300767	-0.173648	-1.96962	0	-0.00453798
600	-0.266044	-0.223238	-1.96962	0	-0.00944164
601	-0.223238	-0.266044	-1.96962	0	-0.015723
602	-0.173648	-0.300767	-1.96962	0	-0.0233124
603	-0.118782	-0.326352	-1.96962	0	-0.0320718
604	-0.060307	-0.34202	-1.96962	0	-0.0417783
605	0	-0.347296	-1.96962	0	-0.0521217
606	0.060307	-0.34202	-1.96962	0	-0.0627223
607	0.118782	-0.326352	-1.96962	0	-0.073164
608	0.173648	-0.300767	-1.96962	0	-0.0830347
609	0.223238	-0.266044	-1.96962	0	-0.0919618
610	0.266044	-0.223238	-1.96962	0	-0.0996369
611	0.300767	-0.173648	-1.96962	0	-0.105823
612	0.326352	-0.118782	-1.96962	0	-0.110352
613	0.34202	-0.060307	-1.96962	0	-0.113112
614	0	0	-2	0	-0.0880185
615	0	0	2.2	0	-0.0320945
616	0.382026	0	2.16658	0	0.0138722
617	0.376222	0.066338	2.16658	0	0.0136482
618	0.358987	0.130661	2.16658	0	0.0129285
619	0.330844	0.191013	2.16658	0	0.0116323
620	0.292649	0.245562	2.16658	0	0.00965617
621	0.245562	0.292649	2.16658	0	0.00690872
622	0.191013	0.330844	2.16658	0	0.00334518
623	0.130661	0.358987	2.16658	0	-0.00100855
624	0.066338	0.376222	2.16658	0	-0.00604693
625	0	0.382026	2.16658	0	-0.0115876
626	-0.066338	0.376222	2.16658	0	-0.0173888
627	-0.130661	0.358987	2.16658	0	-0.0231737
628	-0.191013	0.330844	2.16658	0	-0.0286627
629	-0.245562	0.292649	2.16658	0	-0.0336045
630	-0.292649	0.245562	2.16658	0	-0.0378025
631	-0.330844	0.191013	2.16658	0	-0.0411283
632	-0.358987	0.130661	2.16658	0	-0.0435185
633	-0.376222	0.066338	2.16658	0	-0.0449566
634	-0.382026	0	2.16658	0	-0.045447
635	-0.376222	-0.066338	2.16658	0	-0.0449934
636	-0.358987	-0.130661	2.16658	0	-0.04359
637	-0.330844	-0.191013	2.16658	0	-0.0412302
638	-0.292649	-0.245562	2.16658	0	-0.0379289
639	-0.245562	-0.292649	2.16658	0	-0.0337487
640	-0.191013	-0.330844	2.16658	0	-0.0288175
641	-0.130661	-0.358987	2.16658	0	-0.0233321
642	-0.066338	-0.376222	2.16658	0	-0.0175444
643	0	-0.382026	2.16658	0	-0.0117355
644	0.066338	-0.376222	2.16658	0	-0.00618305
645	0.130661	-0.358987	2.16658	0	-0.0011301
646	0.191013	-0.330844	2.16658	0	0.00323996
647	0.245562	-0.292649	2.16658	0	0.00682079
648	0.292649	-0.245562	2.16658	0	0.00958591
649	0.330844	-0.191013	2.16658	0	0.0115798
650	0.358987	-0.130661	2.16658	0	0.0128936
651	0.376222	-0.066338	2.16658	0	0.0136308
652	0.752444	0	2.06732	0	0.0632775
653	0.741013	0.130661	2.06732	0	0.0636216
654	0.707066	0.257351	2.06732	0	0.064375
655	0.651636	0.376222	2.06732	0	0.0648322
656	0.576406	0.483662	2.06732	0	0.0641137
657	0.483662	0.576406	2.06732	0	0.061461
658	0.376222	0.651636	2.06732	0	0.0564402
659	0.257351	0.707066	2.06732	0	0.0490049
660	0.130661	0.741013	2.06732	0	0.0394497
661	0	0.752444	2.06732	0	0.0283302
662	-0.130661	0.741013	2.06732	0	0.0164001
663	-0.257351	0.707066	2.06732	0	0.00455533
664	-0.376222	0.651636	2.06732	0	-0.00625894
665	-0.483662	0.576406	2.06732	0	-0.0152139
666	-0.576406	0.483662	2.06732	0	-0.0218019
667	-0.651636	0.376222	2.06732	0	-0.0259868
668	-0.707066	0.257351	2.06732	0	-0.0281955
669	-0.741013	0.130661	2.06732	0	-0.0291143
670	-0.752444	0	2.06732	0	-0.029359
671	-0.741013	-0.130661	2.06732	0	-0.0291735
672	-0.707066	-0.257351	2.06732	0	-0.0283083
673	-0.651636	-0.376222	2.06732	0	-0.0261426
674	-0.576406	-0.483662	2.06732	0	-0.0219869
675	-0.483662	-0.576406	2.06732	0	-0.0154128
676	-0.376222	-0.651636	2.06732	0	-0.00645716
677	-0.257351	-0.707066	2.06732	0	0.00436992
678	-0.130661	-0.741013	2.06732	0	0.016236
679	0	-0.752444	2.06732	0	0.028192
680	0.130661	-0.741013	2.06732	0	0.039338
681	0.257351	-0.707066	2.06732	0	0.0489176
682	0.376222	-0.651636	2.06732	0	0.0563737
683	0.483662	-0.576406	2.06732	0	0.0614111
684	0.576406	-0.483662	2.06732	0	0.064077
685	0.651636	-0.376222	2.06732	0	0.0648062
686	0.707066	-0.257351	2.06732	0	0.0643583
687	0.741013	-0.130661	2.06732	0	0.0636133
688	1.1	0	1.90526	0	0.0646807
689	1.08329	0.191013	1.90526	0	0.0666901
690	1.03366	0.376222	1.90526	0	0.0718014
691	0.952628	0.55	1.90526	0	0.0776964
692	0.842649	0.707066	1.90526	0	0.081731
693	0.707066	0.842649	1.90526	0	0.082
694	0.55	0.952628	1.90526	0	0.0778409
695	0.376222	1.03366	1.90526	0	0.0696448
696	0.191013	1.08329	1.90526	0	0.0583
697	0	1.1	1.90526	0	0.044763
698	-0.191013	1.08329	1.90526	0	0.0300402
699	-0.376222	1.03366	1.90526	0	0.0154533
700	-0.55	0.952628	1.90526	0	0.00278113
701	-0.707066	0.842649	1.90526	0	-0.00607218
702	-0.842649	0.707066	1.90526	0	-0.00985703
703	-0.952628	0.55	1.90526	0	-0.00877011
704	-1.03366	0.376222	1.90526	0	-0.00467812
705	-1.08329	0.191013	1.90526	0	-0.00046463
706	-1.1	0	1.90526	0	0.00127167
707	-1.08329	-0.191013	1.90526	0	-0.00050825
708	-1.03366	-0.376222	1.90526	0	-0.00475787
709	-0.952628	-0.55	1.90526	0	-0.00887254
710	-0.842649	-0.707066	1.90526	0	-0.0099654
711	-0.707066	-0.842649	1.90526	0	-0.00616958
712	-0.55	-0.952628	1.90526	0	0.00270877
713	-0.376222	-1.03366	1.90526	0	0.0154148
714	-0.191013	-1.08329	1.90526	0	0.0300376
715	0	-1.1	1.90526	0	0.0447919
716	0.191013	-1.08329	1.90526	0	0.0583507
717	0.376222	-1.03366	1.90526	0	0.0697052
718	0.55	-0.952628	1.90526	0	0.0778997
719	0.707066	-0.842649	1.90526	0	0.0820493
720	0.842649	-0.707066	1.90526	0	0.0817671
721	0.952628	-0.55	1.90526	0	0.0777197
722	1.03366	-0.376222	1.90526	0	0.0718143
723	1.08329	-0.191013	1.90526	0	0.0666957
724	1.41413	0	1.6853	0	-0.00598803
725	1.39265	0.245562	1.6853	0	-0.00142826
726	1.32885	0.483662	1.6853	0	0.0102474
727	1.22467	0.707066	1.6853	0	0.0241397
728	1.08329	0.908987	1.6853	0	0.0350694
729	0.908987	1.08329	1.6853	0	0.0399933
730	0.707066	1.22467	1.6853	0	0.0388056
731	0.483662	1.32885	1.6853	0	0.0333288
732	0.245562	1.39265	1.6853	0	0.0255321
733	0	1.41413	1.6853	0	0.0163991
734	-0.245562	1.39265	1.6853	0	0.00618218
735	-0.483662	1.32885	1.6853	0	-0.00437829
736	-0.707066	1.22467	1.6853	0	-0.0130872
737	-0.908987	1.08329	1.6853	0	-0.016648
738	-1.08329	0.908987	1.6853	0	-0.0124202
739	-1.22467	0.707066	1.6853	0	-0.00052255
740	-1.32885	0.483662	1.6853	0	0.0152554
741	-1.39265	0.245562	1.6853	0	0.0286657
742	-1.41413	0	1.6853	0	0.0339161
743	-1.39265	-0.245562	1.6853	0	0.0286595
744	-1.32885	-0.483662	1.6853	0	0.01525
745	-1.22467	-0.707066	1.6853	0	-0.00051546
746	-1.08329	-0.908987	1.6853	0	-0.0123877
747	-0.908987	-1.08329	1.6853	0	-0.0165792
748	-0.707066	-1.22467	1.6853	0	-0.0129761
749	-0.483662	-1.32885	1.6853	0	-0.00422566
750	-0.245562	-1.39265	1.6853	0	0.0063679
751	0	-1.41413	1.6853	0	0.0166022
752	0.245562	-1.39265	1.6853	0	0.0257324
753	0.483662	-1.32885	1.6853	0	0.0335062
754	0.707066	-1.22467	1.6853	0	0.0389459
755	0.908987	-1.08329	1.6853	0	0.0400911
756	1.08329	-0.908987	1.6853	0	0.0351286
757	1.22467	-0.707066	1.6853	0	0.0241698
758	1.32885	-0.483662	1.6853	0	0.0102598
759	1.39265	-0.245562	1.6853	0	-0.00142448
760	1.6853	0	1.41413	0	-0.104828
761	1.65969	0.292649	1.41413	0	-0.0979891
762	1.58366	0.576406	1.41413	0	-0.0805515
763	1.45951	0.842649	1.41413	0	-0.0598615
764	1.29101	1.08329	1.41413	0	-0.0432681
765	1.08329	1.29101	1.41413	0	-0.0343694
766	0.842649	1.45951	1.41413	0	-0.0321174
767	0.576406	1.58366	1.41413	0	-0.0329092
768	0.292649	1.65969	1.41413	0	-0.0337327
769	0	1.6853	1.41413	0	-0.0339755
770	-0.292649	1.65969	1.41413	0	-0.034781
771	-0.576406	1.58366	1.41413	0	-0.0367525
772	-0.842649	1.45951	1.41413	0	-0.0380179
773	-1.08329	1.29101	1.41413	0	-0.0344085
774	-1.29101	1.08329	1.41413	0	-0.0219955
775	-1.45951	0.842649	1.41413	0	-0.00043074
776	-1.58366	0.576406	1.41413	0	0.0253218
777	-1.65969	0.292649	1.41413	0	0.046479
778	-1.6853	0	1.41413	0	0.0546781
779	-1.65969	-0.292649	1.41413	0	0.0464918
780	-1.58366	-0.576406	1.41413	0	0.0253539
781	-1.45951	-0.842649	1.41413	0	-0.00036992
782	-1.29101	-1.08329	1.41413	0	-0.0218972
783	-1.08329	-1.29101	1.41413	0	-0.0342679
784	-0.842649	-1.45951	1.41413	0	-0.0378357
785	-0.576406	-1.58366	1.41413	0	-0.0365356
786	-0.292649	-1.65969	1.41413	0	-0.0345435
787	0	-1.6853	1.41413	0	-0.033738
788	0.292649	-1.65969	1.41413	0	-0.0335194
789	0.576406	-1.58366	1.41413	0	-0.0327414
790	0.842649	-1.45951	1.41413	0	-0.0320067
791	1.08329	-1.29101	1.41413	0	-0.0343136
792	1.29101	-1.08329	1.41413	0	-0.0432535
793	1.45951	-0.842649	1.41413	0	-0.0598696
794	1.58366	-0.576406	1.41413	0	-0.0805655
795	1.65969	-0.292649	1.41413	0	-0.0979984
796	1.90526	0	1.1	0	-0.145952
797	1.87631	0.330844	1.1	0	-0.138716
798	1.79035	0.651636	1.1	0	-0.120396
799	1.65	0.952628	1.1	0	-0.098939
800	1.45951	1.22467	1.1	0	-0.0819717
801	1.22467	1.45951	1.1	0	-0.0727387
802	0.952628	1.65	1.1	0	-0.0694631
803	0.651636	1.79035	1.1	0	-0.0679538
804	0.330844	1.87631	1.1	0	-0.0650531
805	0	1.90526	1.1	0	-0.0604015
806	-0.330844	1.87631	1.1	0	-0.0556343
807	-0.651636	1.79035	1.1	0	-0.0520173
808	-0.952628	1.65	1.1	0	-0.0484598
809	-1.22467	1.45951	1.1	0	-0.0414882
810	-1.45951	1.22467	1.1	0	-0.0274662
811	-1.65	0.952628	1.1	0	-0.00577086
812	-1.79035	0.651636	1.1	0	0.0193148
813	-1.87631	0.330844	1.1	0	0.0397369
814	-1.90526	0	1.1	0	0.0476285
815	-1.87631	-0.330844	1.1	0	0.0397304
816	-1.79035	-0.651636	1.1	0	0.019309
817	-1.65	-0.952628	1.1	0	-0.0057652
818	-1.45951	-1.22467	1.1	0	-0.0274394
819	-1.22467	-1.45951	1.1	0	-0.0414344
820	-0.952628	-1.65	1.1	0	-0.0483775
821	-0.651636	-1.79035	1.1	0	-0.0519099
822	-0.330844	-1.87631	1.1	0	-0.0555117
823	0	-1.90526	1.1	0	-0.0602807
824	0.330844	-1.87631	1.1	0	-0.0649553
825	0.651636	-1.79035	1.1	0	-0.0678969
826	0.952628	-1.65	1.1	0	-0.0694533
827	1.22467	-1.45951	1.1	0	-0.0727674
828	1.45951	-1.22467	1.1	0	-0.0820196
829	1.65	-0.952628	1.1	0	-0.098986
830	1.79035	-0.651636	1.1	0	-0.12043
831	1.87631	-0.330844	1.1	0	-0.138732
832	2.06732	0	0.752444	0	-0.0838424
833	2.03592	0.358987	0.752444	0	-0.0786517
834	1.94265	0.707066	0.752444	0	-0.0657014
835	1.79035	1.03366	0.752444	0	-0.051027
836	1.58366	1.32885	0.752444	0	-0.0401853
837	1.32885	1.58366	0.752444	0	-0.0353267
838	1.03366	1.79035	0.752444	0	-0.0351123
839	0.707066	1.94265	0.752444	0	-0.0367716
840	0.358987	2.03592	0.752444	0	-0.0382023
841	0	2.06732	0.752444	0	-0.0386998
842	-0.358987	2.03592	0.752444	0	-0.0384414
843	-0.707066	1.94265	0.752444	0	-0.0376143
844	-1.03366	1.79035	0.752444	0	-0.0358331
845	-1.32885	1.58366	0.752444	0	-0.0320625
846	-1.58366	1.32885	0.752444	0	-0.0251639
847	-1.79035	1.03366	0.752444	0	-0.0149855
848	-1.94265	0.707066	0.752444	0	-0.00333769
849	-2.03592	0.358987	0.752444	0	0.00617649
850	-2.06732	0	0.752444	0	0.00985817
851	-2.03592	-0.358987	0.752444	0	0.0061348
852	-1.94265	-0.707066	0.752444	0	-0.00341376
853	-1.79035	-1.03366	0.752444	0	-0.015084
854	-1.58366	-1.32885	0.752444	0	-0.0252718
855	-1.32885	-1.58366	0.752444	0	-0.0321672
856	-1.03366	-1.79035	0.752444	0	-0.0359239
857	-0.707066	-1.94265	0.752444	0	-0.0376846
858	-0.358987	-2.03592	0.752444	0	-0.0384918
859	0	-2.06732	0.752444	0	-0.0387404
860	0.358987	-2.03592	0.752444	0	-0.0382491
861	0.707066	-1.94265	0.752444	0	-0.036838
862	1.03366	-1.79035	0.752444	0	-0.0352002
863	1.32885	-1.58366	0.752444	0	-0.0354239
864	1.58366	-1.32885	0.752444	0	-0.0402724
865	1.79035	-1.03366	0.752444	0	-0.0510892
866	1.94265	-0.707066	0.752444	0	-0.0657356
867	2.03592	-0.358987	0.752444	0	-0.0786649
868	2.16658	0	0.382026	0	0.0311031
869	2.13366	0.376222	0.382026	0	0.0332847
870	2.03592	0.741013	0.382026	0	0.0384192
871	1.87631	1.08329	0.382026	0	0.0434027
872	1.65969	1.39265	0.382026	0	0.0455997
873	1.39265	1.65969	0.382026	0	0.0440434
874	1.08329	1.87631	0.382026	0	0.0389544
875	0.741013	2.03592	0.382026	0	0.0307878
876	0.376222	2.13366	0.382026	0	0.0201807
877	0	2.16658	0.382026	0	0.00860037
878	-0.376222	2.13366	0.382026	0	-0.00166833
879	-0.741013	2.03592	0.382026	0	-0.00878345
880	-1.08329	1.87631	0.382026	0	-0.0127512
881	-1.39265	1.65969	0.382026	0	-0.0154326
882	-1.65969	1.39265	0.382026	0	-0.0189931
883	-1.87631	1.08329	0.382026	0	-0.0242177
884	-2.03592	0.741013	0.382026	0	-0.030097
885	-2.13366	0.376222	0.382026	0	-0.0347223
886	-2.16658	0	0.382026	0	-0.0364824
887	-2.13366	-0.376222	0.382026	0	-0.034776
888	-2.03592	-0.741013	0.382026	0	-0.0302016
889	-1.87631	-1.08329	0.382026	0	-0.0243665
890	-1.65969	-1.39265	0.382026	0	-0.0191745
891	-1.39265	-1.65969	0.382026	0	-0.0156302
892	-1.08329	-1.87631	0.382026	0	-0.0129464
893	-0.741013	-2.03592	0.382026	0	-0.00896141
894	-0.376222	-2.13366	0.382026	0	-0.00182384
895	0	-2.16658	0.382026	0	0.00846073
896	0.376222	-2.13366	0.382026	0	0.0200436
897	0.741013	-2.03592	0.382026	0	0.0306434
898	1.08329	-1.87631	0.382026	0	0.0388047
899	1.39265	-1.65969	0.382026	0	0.0439029
900	1.65969	-1.39265	0.382026	0	0.0454869
901	1.87631	-1.08329	0.382026	0	0.0433287
902	2.03592	-0.741013	0.382026	0	0.0383814
903	2.13366	-0.376222	0.382026	0	0.0332711
904	2.2	0	0	0	0.0920158
905	2.16658	0.382026	0	0	0.0927602
906	2.06732	0.752444	0	0	0.0941309
907	1.90526	1.1	0	0	0.0943737
908	1.6853	1.41413	0	0	0.0921766
909	1.41413	1.6853	0	0	0.0870769
910	1.1	1.90526	0	0	0.078759
911	0.752444	2.06732	0	0	0.0666506
912	0.382026	2.16658	0	0	0.0508176
913	0	2.2	0	0	0.0332058
914	-0.382026	2.16658	0	0	0.0173322
915	-0.752444	2.06732	0	0	0.00600838
916	-1.1	1.90526	0	0	-0.00098285
917	-1.41413	1.6853	0	0	-0.00690569
918	-1.6853	1.41413	0	0	-0.0155222
919	-1.90526	1.1	0	0	-0.0280916
920	-2.06732	0.752444	0	0	-0.0422932
921	-2.16658	0.382026	0	0	-0.0536203
922	-2.2	0	0	0	-0.0579491
923	-2.16658	-0.382026	0	0	-0.0536503
924	-2.06732	-0.752444	0	0	-0.0423592
925	-1.90526	-1.1	0	0	-0.0281993
926	-1.6853	-1.41413	0	0	-0.0156694
927	-1.41413	-1.6853	0	0	-0.00707873
928	-1.1	-1.90526	0	0	-0.00116192
929	-0.752444	-2.06732	0	0	0.0058396
930	-0.382026	-2.16658	0	0	0.017178
931	0	-2.2	0	0	0.0330575
932	0.382026	-2.16658	0	0	0.0506614
933	0.752444	-2.06732	0	0	0.0664789
934	1.1	-1.90526	0	0	0.0785776
935	1.41413	-1.6853	0	0	0.0869036
936	1.6853	-1.41413	0	0	0.0920316
937	1.90526	-1.1	0	0	0.0942697
938	2.06732	-0.752444	0	0	0.0940688
939	2.16658	-0.382026	0	0	0.0927327
940	2.16658	0	-0.382026	0	0.0388946
941	2.13366	0.376222	-0.382026	0	0.0410783
942	2.03592	0.741013	-0.382026	0	0.0461157
943	1.87631	1.08329	-0.382026	0	0.0507387
944	1.65969	1.39265	-0.382026	0	0.0521581
945	1.39265	1.65969	-0.382026	0	0.0493706
946	1.08329	1.87631	-0.382026	0	0.0427321
947	0.741013	2.03592	-0.382026	0	0.0329785
948	0.376222	2.13366	-0.382026	0	0.0210708
949	0	2.16658	-0.382026	0	0.00871079
950	-0.376222	2.13366	-0.382026	0	-0.0017757
951	-0.741013	2.03592	-0.382026	0	-0.00872367
952	-1.08329	1.87631	-0.382026	0	-0.0124628
953	-1.39265	1.65969	-0.382026	0	-0.0151834
954	-1.65969	1.39265	-0.382026	0	-0.019237
955	-1.87631	1.08329	-0.382026	0	-0.0253627
956	-2.03592	0.741013	-0.382026	0	-0.0322878
957	-2.13366	0.376222	-0.382026	0	-0.0377366
958	-2.16658	0	-0.382026	0	-0.0397895
959	-2.13366	-0.376222	-0.382026	0	-0.0377318
960	-2.03592	-0.741013	-0.382026	0	-0.0322922
961	-1.87631	-1.08329	-0.382026	0	-0.0253936
962	-1.65969	-1.39265	-0.382026	0	-0.0193016
963	-1.39265	-1.65969	-0.382026	0	-0.0152735
964	-1.08329	-1.87631	-0.382026	0	-0.0125611
965	-0.741013	-2.03592	-0.382026	0	-0.00881691
966	-0.376222	-2.13366	-0.382026	0	-0.00186408
967	0	-2.16658	-0.382026	0	0.00861407
968	0.376222	-2.13366	-0.382026	0	0.0209496
969	0.741013	-2.03592	-0.382026	0	0.0328257
970	1.08329	-1.87631	-0.382026	0	0.0425551
971	1.39265	-1.65969	-0.382026	0	0.0491885
972	1.65969	-1.39265	-0.382026	0	0.051993
973	1.87631	-1.08329	-0.382026	0	0.0506073
974	2.03592	-0.741013	-0.382026	0	0.0460267
975	2.13366	-0.376222	-0.382026	0	0.0410339
976	2.06732	0	-0.752444	0	-0.0799804
977	2.03592	0.358987	-0.752444	0	-0.0746805
978	1.94265	0.707066	-0.752444	0	-0.0615609
979	1.79035	1.03366	-0.752444	0	-0.0469532
980	1.58366	1.32885	-0.752444	0	-0.0367091
981	1.32885	1.58366	-0.752444	0	-0.0330933
982	1.03366	1.79035	-0.752444	0	-0.0346028
983	0.707066	1.94265	-0.752444	0	-0.0380645
984	0.358987	2.03592	-0.752444	0	-0.0408969
985	0	2.06732	-0.752444	0	-0.0420538
986	-0.358987	2.03592	-0.752444	0	-0.0416767
987	-0.707066	1.94265	-0.752444	0	-0.0402596
988	-1.03366	1.79035	-0.752444	0	-0.0379472
989	-1.32885	1.58366	-0.752444	0	-0.0342256
990	-1.58366	1.32885	-0.752444	0	-0.0282269
991	-1.79035	1.03366	-0.752444	0	-0.0196778
992	-1.94265	0.707066	-0.752444	0	-0.00990716
993	-2.03592	0.358987	-0.752444	0	-0.00187045
994	-2.06732	0	-0.752444	0	0.00127218
995	-2.03592	-0.358987	-0.752444	0	-0.00185191
996	-1.94265	-0.707066	-0.752444	0	-0.00988521
997	-1.79035	-1.03366	-0.752444	0	-0.019671
998	-1.58366	-1.32885	-0.752444	0	-0.028243
999	-1.32885	-1.58366	-0.752444	0	-0.0342569
1000	-1.03366	-1.79035	-0.752444	0	-0.0379773
1001	-0.707066	-1.94265	-0.752444	0	-0.0402775
1002	-0.358987	-2.03592	-0.752444	0	-0.0416861
1003	0	-2.06732	-0.752444	0	-0.0420712
1004	0.358987	-2.03592	-0.752444	0	-0.0409413
1005	0.707066	-1.94265	-0.752444	0	-0.0381459
1006	1.03366	-1.79035	-0.752444	0	-0.0347172
1007	1.32885	-1.58366	-0.752444	0	-0.033226
1008	1.58366	-1.32885	-0.752444	0	-0.0368414
1009	1.79035	-1.03366	-0.752444	0	-0.0470679
1010	1.94265	-0.707066	-0.752444	0	-0.0616449
1011	2.03592	-0.358987	-0.752444	0	-0.0747248
1012	1.90526	0	-1.1	0	-0.154842
1013	1.87631	0.330844	-1.1	0	-0.147329
1014	1.79035	0.651636	-1.1	0	-0.128331
1015	1.65	0.952628	-1.1	0	-0.106146
1016	1.45951	1.22467	-1.1	0	-0.088775
1017	1.22467	1.45951	-1.1	0	-0.0796586
1018	0.952628	1.65	-1.1	0	-0.0769298
1019	0.651636	1.79035	-1.1	0	-0.0760536
1020	0.330844	1.87631	-1.1	0	-0.0734413
1021	0	1.90526	-1.1	0	-0.0684391
1022	-0.330844	1.87631	-1.1	0	-0.0626968
1023	-0.651636	1.79035	-1.1	0	-0.057839
1024	-0.952628	1.65	-1.1	0	-0.0533454
1025	-1.22467	1.45951	-1.1	0	-0.0462761
1026	-1.45951	1.22467	-1.1	0	-0.0332366
1027	-1.65	0.952628	-1.1	0	-0.0134107
1028	-1.79035	0.651636	-1.1	0	0.00950264
1029	-1.87631	0.330844	-1.1	0	0.0282043
1030	-1.90526	0	-1.1	0	0.0354485
1031	-1.87631	-0.330844	-1.1	0	0.028209
1032	-1.79035	-0.651636	-1.1	0	0.00950339
1033	-1.65	-0.952628	-1.1	0	-0.0134225
1034	-1.45951	-1.22467	-1.1	0	-0.0332596
1035	-1.22467	-1.45951	-1.1	0	-0.0462968
1036	-0.952628	-1.65	-1.1	0	-0.0533456
1037	-0.651636	-1.79035	-1.1	0	-0.0578082
1038	-0.330844	-1.87631	-1.1	0	-0.0626396
1039	0	-1.90526	-1.1	0	-0.068373
1040	0.330844	-1.87631	-1.1	0	-0.0733877
1041	0.651636	-1.79035	-1.1	0	-0.0760274
1042	0.952628	-1.65	-1.1	0	-0.0769353
1043	1.22467	-1.45951	-1.1	0	-0.0796904
1044	1.45951	-1.22467	-1.1	0	-0.0888224
1045	1.65	-0.952628	-1.1	0	-0.106197
1046	1.79035	-0.651636	-1.1	0	-0.128373
1047	1.87631	-0.330844	-1.1	0	-0.147353
1048	1.6853	0	-1.41413	0	-0.12125
1049	1.65969	0.292649	-1.41413	0	-0.11406
1050	1.58366	0.576406	-1.41413	0	-0.0956839
1051	1.45951	0.842649	-1.41413	0	-0.0737694
1052	1.29101	1.08329	-1.41413	0	-0.0559983
1053	1.08329	1.29101	-1.41413	0	-0.0461739
1054	0.842649	1.45951	-1.41413	0	-0.0432328
1055	0.576406	1.58366	-1.41413	0	-0.0433599
1056	0.292649	1.65969	-1.41413	0	-0.0432626
1057	0	1.6853	-1.41413	0	-0.0421548
1058	-0.292649	1.65969	-1.41413	0	-0.0412458
1059	-0.576406	1.58366	-1.41413	0	-0.0414655
1060	-0.842649	1.45951	-1.41413	0	-0.0414184
1061	-1.08329	1.29101	-1.41413	0	-0.0373599
1062	-1.29101	1.08329	-1.41413	0	-0.02553
1063	-1.45951	0.842649	-1.41413	0	-0.0053848
1064	-1.58366	0.576406	-1.41413	0	0.018628
1065	-1.65969	0.292649	-1.41413	0	0.0383757
1066	-1.6853	0	-1.41413	0	0.0460278
1067	-1.65969	-0.292649	-1.41413	0	0.0383583
1068	-1.58366	-0.576406	-1.41413	0	0.0185932
1069	-1.45951	-0.842649	-1.41413	0	-0.00543285
1070	-1.29101	-1.08329	-1.41413	0	-0.0255793
1071	-1.08329	-1.29101	-1.41413	0	-0.0373917
1072	-0.842649	-1.45951	-1.41413	0	-0.0414139
1073	-0.576406	-1.58366	-1.41413	0	-0.0414151
1074	-0.292649	-1.65969	-1.41413	0	-0.0411537
1075	0	-1.6853	-1.41413	0	-0.0420374
1076	0.292649	-1.65969	-1.41413	0	-0.0431412
1077	0.576406	-1.58366	-1.41413	0	-0.0432529
1078	0.842649	-1.45951	-1.41413	0	-0.0431512
1079	1.08329	-1.29101	-1.41413	0	-0.0461205
1080	1.29101	-1.08329	-1.41413	0	-0.0559701
1081	1.45951	-0.842649	-1.41413	0	-0.0737596
1082	1.58366	-0.576406	-1.41413	0	-0.0956841
1083	1.65969	-0.292649	-1.41413	0	-0.114062
1084	1.41413	0	-1.6853	0	-0.016595
1085	1.39265	0.245562	-1.6853	0	-0.01179
1086	1.32885	0.483662	-1.6853	0	0.00054925
1087	1.22467	0.707066	-1.6853	0	0.0153512
1088	1.08329	0.908987	-1.6853	0	0.0272462
1089	0.908987	1.08329	-1.6853	0	0.0330756
1090	0.707066	1.22467	-1.6853	0	0.0327455
1091	0.483662	1.32885	-1.6853	0	0.0281998
1092	0.245562	1.39265	-1.6853	0	0.0215602
1093	0	1.41413	-1.6853	0	0.0138878
1094	-0.245562	1.39265	-1.6853	0	0.00536154
1095	-0.483662	1.32885	-1.6853	0	-0.00351155
1096	-0.707066	1.22467	-1.6853	0	-0.0108563
1097	-0.908987	1.08329	-1.6853	0	-0.0136562
1098	-1.08329	0.908987	-1.6853	0	-0.0093862
1099	-1.22467	0.707066	-1.6853	0	0.00194966
1100	-1.32885	0.483662	-1.6853	0	0.0168779
1101	-1.39265	0.245562	-1.6853	0	0.0295515
1102	-1.41413	0	-1.6853	0	0.034507
1103	-1.39265	-0.245562	-1.6853	0	0.0295228
1104	-1.32885	-0.483662	-1.6853	0	0.0168255
1105	-1.22467	-0.707066	-1.6853	0	0.00188372
1106	-1.08329	-0.908987	-1.6853	0	-0.00945015
1107	-0.908987	-1.08329	-1.6853	0	-0.0137003
1108	-0.707066	-1.22467	-1.6853	0	-0.0108656
1109	-0.483662	-1.32885	-1.6853	0	-0.00347923
1110	-0.245562	-1.39265	-1.6853	0	0.00543198
1111	0	-1.41413	-1.6853	0	0.0139838
1112	0.245562	-1.39265	-1.6853	0	0.0216648
1113	0.483662	-1.32885	-1.6853	0	0.0282972
1114	0.707066	-1.22467	-1.6853	0	0.0328246
1115	0.908987	-1.08329	-1.6853	0	0.0331316
1116	1.08329	-0.908987	-1.6853	0	0.0272799
1117	1.22467	-0.707066	-1.6853	0	0.0153673
1118	1.32885	-0.483662	-1.6853	0	0.00055453
1119	1.39265	-0.245562	-1.6853	0	-0.0117893
1120	1.1	0	-1.90526	0	0.0660015
1121	1.08329	0.191013	-1.90526	0	0.0680589
1122	1.03366	0.376222	-1.90526	0	0.0732765
1123	0.952628	0.55	-1.90526	0	0.0792913
1124	0.842649	0.707066	-1.90526	0	0.0834205
1125	0.707066	0.842649	-1.90526	0	0.0837584
1126	0.55	0.952628	-1.90526	0	0.0796951
1127	0.376222	1.03366	-1.90526	0	0.0717128
1128	0.191013	1.08329	-1.90526	0	0.06079
1129	0	1.1	-1.90526	0	0.0479257
1130	-0.191013	1.08329	-1.90526	0	0.0340878
1131	-0.376222	1.03366	-1.90526	0	0.0204783
1132	-0.55	0.952628	-1.90526	0	0.00870981
1133	-0.707066	0.842649	-1.90526	0	0.00053279
1134	-0.842649	0.707066	-1.90526	0	-0.00288728
1135	-0.952628	0.55	-1.90526	0	-0.00173028
1136	-1.03366	0.376222	-1.90526	0	0.00224485
1137	-1.08329	0.191013	-1.90526	0	0.00630518
1138	-1.1	0	-1.90526	0	0.0079795
1139	-1.08329	-0.191013	-1.90526	0	0.00627747
1140	-1.03366	-0.376222	-1.90526	0	0.00219401
1141	-0.952628	-0.55	-1.90526	0	-0.00179567
1142	-0.842649	-0.707066	-1.90526	0	-0.00295611
1143	-0.707066	-0.842649	-1.90526	0	0.00047186
1144	-0.55	-0.952628	-1.90526	0	0.00866554
1145	-0.376222	-1.03366	-1.90526	0	0.0204546
1146	-0.191013	-1.08329	-1.90526	0	0.0340828
1147	0	-1.1	-1.90526	0	0.0479329
1148	0.191013	-1.08329	-1.90526	0	0.0608008
1149	0.376222	-1.03366	-1.90526	0	0.0717192
1150	0.55	-0.952628	-1.90526	0	0.0796919
1151	0.707066	-0.842649	-1.90526	0	0.0837444
1152	0.842649	-0.707066	-1.90526	0	0.0833983
1153	0.952628	-0.55	-1.90526	0	0.0792664
1154	1.03366	-0.376222	-1.90526	0	0.0732551
1155	1.08329	-0.191013	-1.90526	0	0.0680465
1156	0.752444	0	-2.06732	0	0.0694429
1157	0.741013	0.130661	-2.06732	0	0.0697098
1158	0.707066	0.257351	-2.06732	0	0.0702215
1159	0.651636	0.376222	-2.06732	0	0.0702882
1160	0.576406	0.483662	-2.06732	0	0.0690626
1161	0.483662	0.576406	-2.06732	0	0.0658361
1162	0.376222	0.651636	-2.06732	0	0.0602402
1163	0.257351	0.707066	-2.06732	0	0.0522986
1164	0.130661	0.741013	-2.06732	0	0.0423674
1165	0	0.752444	-2.06732	0	0.0310382
1166	-0.130661	0.741013	-2.06732	0	0.0190671
1167	-0.257351	0.707066	-2.06732	0	0.00731838
1168	-0.376222	0.651636	-2.06732	0	-0.00331731
1169	-0.483662	0.576406	-2.06732	0	-0.0120713
1170	-0.576406	0.483662	-2.06732	0	-0.0184838
1171	-0.651636	0.376222	-2.06732	0	-0.022543
1172	-0.707066	0.257351	-2.06732	0	-0.024676
1173	-0.741013	0.130661	-2.06732	0	-0.0255532
1174	-0.752444	0	-2.06732	0	-0.0257739
1175	-0.741013	-0.130661	-2.06732	0	-0.0255755
1176	-0.707066	-0.257351	-2.06732	0	-0.0247184
1177	-0.651636	-0.376222	-2.06732	0	-0.0226017
1178	-0.576406	-0.483662	-2.06732	0	-0.0185538
1179	-0.483662	-0.576406	-2.06732	0	-0.0121477
1180	-0.376222	-0.651636	-2.06732	0	-0.00339613
1181	-0.257351	-0.707066	-2.06732	0	0.00723964
1182	-0.130661	-0.741013	-2.06732	0	0.0189892
1183	0	-0.752444	-2.06732	0	0.0309606
1184	0.130661	-0.741013	-2.06732	0	0.0422892
1185	0.257351	-0.707066	-2.06732	0	0.0522195
1186	0.376222	-0.651636	-2.06732	0	0.0601609
1187	0.483662	-0.576406	-2.06732	0	0.0657593
1188	0.576406	-0.483662	-2.06732	0	0.0689923
1189	0.651636	-0.376222	-2.06732	0	0.0702294
1190	0.707066	-0.257351	-2.06732	0	0.0701789
1191	0.741013	-0.130661	-2.06732	0	0.0696874
1192	0.382026	0	-2.16658	0	0.0145383
1193	0.376222	0.066338	-2.16658	0	0.014248
1194	0.358987	0.130661	-2.16658	0	0.0133349
1195	0.330844	0.191013	-2.16658	0	0.0117316
1196	0.292649	0.245562	-2.16658	0	0.00935625
1197	0.245562	0.292649	-2.16658	0	0.00614504
1198	0.191013	0.330844	-2.16658	0	0.00208438
1199	0.130661	0.358987	-2.16658	0	-0.0027685
1200	0.066338	0.376222	-2.16658	0	-0.00828009
1201	0	0.382026	-2.16658	0	-0.0142461
1202	-0.066338	0.376222	-2.16658	0	-0.0204109
1203	-0.130661	0.358987	-2.16658	0	-0.0264921
1204	-0.191013	0.330844	-2.16658	0	-0.0322115
1205	-0.245562	0.292649	-2.16658	0	-0.0373245
1206	-0.292649	0.245562	-2.16658	0	-0.0416439
1207	-0.330844	0.191013	-2.16658	0	-0.0450506
1208	-0.358987	0.130661	-2.16658	0	-0.0474892
1209	-0.376222	0.066338	-2.16658	0	-0.0489492
1210	-0.382026	0	-2.16658	0	-0.0494387
1211	-0.376222	-0.066338	-2.16658	0	-0.0489634
1212	-0.358987	-0.130661	-2.16658	0	-0.0475171
1213	-0.330844	-0.191013	-2.16658	0	-0.0450911
1214	-0.292649	-0.245562	-2.16658	0	-0.0416955
1215	-0.245562	-0.292649	-2.16658	0	-0.0373856
1216	-0.191013	-0.330844	-2.16658	0	-0.0322802
1217	-0.130661	-0.358987	-2.16658	0	-0.0265665
1218	-0.066338	-0.376222	-2.16658	0	-0.0204893
1219	0	-0.382026	-2.16658	0	-0.0143266
1220	0.066338	-0.376222	-2.16658	0	-0.00836073
1221	0.130661	-0.358987	-2.16658	0	-0.00284714
1222	0.191013	-0.330844	-2.16658	0	0.00201009
1223	0.245562	-0.292649	-2.16658	0	0.00607761
1224	0.292649	-0.245562	-2.16658	0	0.00929827
1225	0.330844	-0.191013	-2.16658	0	0.0116856
1226	0.358987	-0.130661	-2.16658	0	0.0133029
1227	0.376222	-0.066338	-2.16658	0	0.0142316
1228	0	0	-2.2	0	-0.0378817
1229	0	0	2.4	0	-0.0141852
1230	0.416756	0	2.36354	0	0.015869
1231	0.410424	0.072369	2.36354	0	0.0156528
1232	0.391622	0.142539	2.36354	0	0.0149719
1233	0.360921	0.208378	2.36354	0	0.0137909
1234	0.319253	0.267885	2.36354	0	0.0120672
1235	0.267885	0.319253	2.36354	0	0.00977123
1236	0.208378	0.360921	2.36354	0	0.00690448
1237	0.142539	0.391622	2.36354	0	0.00351295
1238	0.072369	0.410424	2.36354	0	-0.00030809
1239	0	0.416756	2.36354	0	-0.00441852
1240	-0.072369	0.410424	2.36354	0	-0.00864542
1241	-0.142539	0.391622	2.36354	0	-0.0128005
1242	-0.208378	0.360921	2.36354	0	-0.0167004
1243	-0.267885	0.319253	2.36354	0	-0.0201854
1244	-0.319253	0.267885	2.36354	0	-0.0231335
1245	-0.360921	0.208378	2.36354	0	-0.0254661
1246	-0.391622	0.142539	2.36354	0	-0.0271437
1247	-0.410424	0.072369	2.36354	0	-0.028155
1248	-0.416756	0	2.36354	0	-0.028501
1249	-0.410424	-0.072369	2.36354	0	-0.0281833
1250	-0.391622	-0.142539	2.36354	0	-0.0271989
1251	-0.360921	-0.208378	2.36354	0	-0.0255453
1252	-0.319253	-0.267885	2.36354	0	-0.0232331
1253	-0.267885	-0.319253	2.36354	0	-0.0203007
1254	-0.208378	-0.360921	2.36354	0	-0.0168264
1255	-0.142539	-0.391622	2.36354	0	-0.0129324
1256	-0.072369	-0.410424	2.36354	0	-0.00877849
1257	0	-0.416756	2.36354	0	-0.00454852
1258	0.072369	-0.410424	2.36354	0	-0.00043134
1259	0.142539	-0.391622	2.36354	0	0.0033995
1260	0.208378	-0.360921	2.36354	0	0.0068033
1261	0.267885	-0.319253	2.36354	0	0.0096843
1262	0.319253	-0.267885	2.36354	0	0.011996
1263	0.360921	-0.208378	2.36354	0	0.0137366
1264	0.391622	-0.142539	2.36354	0	0.0149353
1265	0.410424	-0.072369	2.36354	0	0.0156343
1266	0.820848	0	2.25526	0	0.039643
1267	0.808378	0.142539	2.25526	0	0.0397741
1268	0.771345	0.280747	2.25526	0	0.0400081
1269	0.710876	0.410424	2.25526	0	0.0399705
1270	0.628806	0.527631	2.25526	0	0.0391853
1271	0.527631	0.628806	2.25526	0	0.0372292
1272	0.410424	0.710876	2.25526	0	0.0338517
1273	0.280747	0.771345	2.25526	0	0.0290305
1274	0.142539	0.808378	2.25526	0	0.022964
1275	0	0.820848	2.25526	0	0.0160309
1276	-0.142539	0.808378	2.25526	0	0.00873454
1277	-0.280747	0.771345	2.25526	0	0.0016406
1278	-0.410424	0.710876	2.25526	0	-0.00470214
1279	-0.527631	0.628806	2.25526	0	-0.00985916
1280	-0.628806	0.527631	2.25526	0	-0.013605
1281	-0.710876	0.410424	2.25526	0	-0.015976
1282	-0.771345	0.280747	2.25526	0	-0.0172418
1283	-0.808378	0.142539	2.25526	0	-0.0177864
1284	-0.820848	0	2.25526	0	-0.0179405
1285	-0.808378	-0.142539	2.25526	0	-0.0178322
1286	-0.771345	-0.280747	2.25526	0	-0.0173296
1287	-0.710876	-0.410424	2.25526	0	-0.0160992
1288	-0.628806	-0.527631	2.25526	0	-0.0137546
1289	-0.527631	-0.628806	2.25526	0	-0.0100254
1290	-0.410424	-0.710876	2.25526	0	-0.00487542
1291	-0.280747	-0.771345	2.25526	0	0.00146866
1292	-0.142539	-0.808378	2.25526	0	0.00857045
1293	0	-0.820848	2.25526	0	0.0158791
1294	0.142539	-0.808378	2.25526	0	0.0228273
1295	0.280747	-0.771345	2.25526	0	0.0289101
1296	0.410424	-0.710876	2.25526	0	0.0337482
1297	0.527631	-0.628806	2.25526	0	0.0371427
1298	0.628806	-0.527631	2.25526	0	0.0391159
1299	0.710876	-0.410424	2.25526	0	0.0399182
1300	0.771345	-0.280747	2.25526	0	0.0399732
1301	0.808378	-0.142539	2.25526	0	0.0397566
1302	1.2	0	2.07846	0	0.0346443
1303	1.18177	0.208378	2.07846	0	0.0357945
1304	1.12763	0.410424	2.07846	0	0.0387859
1305	1.03923	0.6	2.07846	0	0.0424492
1306	0.919253	0.771345	2.07846	0	0.0453853
1307	0.771345	0.919253	2.07846	0	0.0464774
1308	0.6	1.03923	2.07846	0	0.0451873
1309	0.410424	1.12763	2.07846	0	0.0415569
1310	0.208378	1.18177	2.07846	0	0.0360192
1311	0	1.2	2.07846	0	0.0292036
1312	-0.208378	1.18177	2.07846	0	0.0218588
1313	-0.410424	1.12763	2.07846	0	0.014863
1314	-0.6	1.03923	2.07846	0	0.0091902
1315	-0.771345	0.919253	2.07846	0	0.005712
1316	-0.919253	0.771345	2.07846	0	0.00486078
1317	-1.03923	0.6	2.07846	0	0.00633299
1318	-1.12763	0.410424	2.07846	0	0.00906078
1319	-1.18177	0.208378	2.07846	0	0.0115614
1320	-1.2	0	2.07846	0	0.0125508
1321	-1.18177	-0.208378	2.07846	0	0.0115238
1322	-1.12763	-0.410424	2.07846	0	0.00899064
1323	-1.03923	-0.6	2.07846	0	0.0062395
1324	-0.919253	-0.771345	2.07846	0	0.00475541
1325	-0.771345	-0.919253	2.07846	0	0.00560635
1326	-0.6	-1.03923	2.07846	0	0.009094
1327	-0.410424	-1.12763	2.07846	0	0.0147827
1328	-0.208378	-1.18177	2.07846	0	0.0217969
1329	0	-1.2	2.07846	0	0.0291591
1330	0.208378	-1.18177	2.07846	0	0.0359884
1331	0.410424	-1.12763	2.07846	0	0.0415356
1332	0.6	-1.03923	2.07846	0	0.0451716
1333	0.771345	-0.919253	2.07846	0	0.0464648
1334	0.919253	-0.771345	2.07846	0	0.0453748
1335	1.03923	-0.6	2.07846	0	0.0424408
1336	1.12763	-0.410424	2.07846	0	0.03878
1337	1.18177	-0.208378	2.07846	0	0.0357915
1338	1.54269	0	1.83851	0	-0.00179196
1339	1.51925	0.267885	1.83851	0	0.00065875
1340	1.44965	0.527631	1.83851	0	0.00711318
1341	1.33601	0.771345	1.83851	0	0.0153021
1342	1.18177	0.991622	1.83851	0	0.022702
1343	0.991622	1.18177	1.83851	0	0.0276087
1344	0.771345	1.33601	1.83851	0	0.0295901
1345	0.527631	1.44965	1.83851	0	0.0291909
1346	0.267885	1.51925	1.83851	0	0.0272564
1347	0	1.54269	1.83851	0	0.0244297
1348	-0.267885	1.51925	1.83851	0	0.0211507
1349	-0.527631	1.44965	1.83851	0	0.0180329
1350	-0.771345	1.33601	1.83851	0	0.0161666
1351	-0.991622	1.18177	1.83851	0	0.0169256
1352	-1.18177	0.991622	1.83851	0	0.0212387
1353	-1.33601	0.771345	1.83851	0	0.028754
1354	-1.44965	0.527631	1.83851	0	0.0375255
1355	-1.51925	0.267885	1.83851	0	0.0445994
1356	-1.54269	0	1.83851	0	0.0473107
1357	-1.51925	-0.267885	1.83851	0	0.0445905
1358	-1.44965	-0.527631	1.83851	0	0.0375123
1359	-1.33601	-0.771345	1.83851	0	0.0287446
1360	-1.18177	-0.991622	1.83851	0	0.0212423
1361	-0.991622	-1.18177	1.83851	0	0.0169505
1362	-0.771345	-1.33601	1.83851	0	0.0162179
1363	-0.527631	-1.44965	1.83851	0	0.0181111
1364	-0.267885	-1.51925	1.83851	0	0.021251
1365	0	-1.54269	1.83851	0	0.0245432
1366	0.267885	-1.51925	1.83851	0	0.0273721
1367	0.527631	-1.44965	1.83851	0	0.0292986
1368	0.771345	-1.33601	1.83851	0	0.0296829
1369	0.991622	-1.18177	1.83851	0	0.0276837
1370	1.18177	-0.991622	1.83851	0	0.0227595
1371	1.33601	-0.771345	1.83851	0	0.0153439
1372	1.44965	-0.527631	1.83851	0	0.00714071
1373	1.51925	-0.267885	1.83851	0	0.00067252
1374	1.83851	0	1.54269	0	-0.0431601
1375	1.81058	0.319253	1.54269	0	-0.0399831
1376	1.72763	0.628806	1.54269	0	-0.0316911
1377	1.59219	0.919253	1.54269	0	-0.0213457
1378	1.40838	1.18177	1.54269	0	-0.0120929
1379	1.18177	1.40838	1.54269	0	-0.00560634
1380	0.919253	1.59219	1.54269	0	-0.00163437
1381	0.628806	1.72763	1.54269	0	0.00122357
1382	0.319253	1.81058	1.54269	0	0.00422375
1383	0	1.83851	1.54269	0	0.00764465
1384	-0.319253	1.81058	1.54269	0	0.0109547
1385	-0.628806	1.72763	1.54269	0	0.0137403
1386	-0.919253	1.59219	1.54269	0	0.0165778
1387	-1.18177	1.40838	1.54269	0	0.0210517
1388	-1.40838	1.18177	1.54269	0	0.0287356
1389	-1.59219	0.919253	1.54269	0	0.0397633
1390	-1.72763	0.628806	1.54269	0	0.0520418
1391	-1.81058	0.319253	1.54269	0	0.061844
1392	-1.83851	0	1.54269	0	0.065606
1393	-1.81058	-0.319253	1.54269	0	0.0618646
1394	-1.72763	-0.628806	1.54269	0	0.0520852
1395	-1.59219	-0.919253	1.54269	0	0.0398331
1396	-1.40838	-1.18177	1.54269	0	0.0288353
1397	-1.18177	-1.40838	1.54269	0	0.0211836
1398	-0.919253	-1.59219	1.54269	0	0.0167415
1399	-0.628806	-1.72763	1.54269	0	0.0139312
1400	-0.319253	-1.81058	1.54269	0	0.0111638
1401	0	-1.83851	1.54269	0	0.00785867
1402	0.319253	-1.81058	1.54269	0	0.00442814
1403	0.628806	-1.72763	1.54269	0	0.00140609
1404	0.919253	-1.59219	1.54269	0	-0.00148055
1405	1.18177	-1.40838	1.54269	0	-0.00548202
1406	1.40838	-1.18177	1.54269	0	-0.0119952
1407	1.59219	-0.919253	1.54269	0	-0.0212715
1408	1.72763	-0.628806	1.54269	0	-0.0316397
1409	1.81058	-0.319253	1.54269	0	-0.0399565
1410	2.07846	0	1.2	0	-0.0516512
1411	2.04688	0.360921	1.2	0	-0.0491423
1412	1.95311	0.710876	1.2	0	-0.0427836
1413	1.8	1.03923	1.2	0	-0.0353784
1414	1.59219	1.33601	1.2	0	-0.0294817
1415	1.33601	1.59219	1.2	0	-0.0258518
1416	1.03923	1.8	1.2	0	-0.0232408
1417	0.710876	1.95311	1.2	0	-0.0195465
1418	0.360921	2.04688	1.2	0	-0.0134173
1419	0	2.07846	1.2	0	-0.00518346
1420	-0.360921	2.04688	1.2	0	0.00345691
1421	-0.710876	1.95311	1.2	0	0.0107145
1422	-1.03923	1.8	1.2	0	0.0160272
1423	-1.33601	1.59219	1.2	0	0.0204772
1424	-1.59219	1.33601	1.2	0	0.0259407
1425	-1.8	1.03923	1.2	0	0.0335001
1426	-1.95311	0.710876	1.2	0	0.0422581
1427	-2.04688	0.360921	1.2	0	0.0495224
1428	-2.07846	0	1.2	0	0.0523734
1429	-2.04688	-0.360921	1.2	0	0.0495578
1430	-1.95311	-0.710876	1.2	0	0.0423271
1431	-1.8	-1.03923	1.2	0	0.0336
1432	-1.59219	-1.33601	1.2	0	0.0260681
1433	-1.33601	-1.59219	1.2	0	0.020629
1434	-1.03923	-1.8	1.2	0	0.0162006
1435	-0.710876	-1.95311	1.2	0	0.0109055
1436	-0.360921	-2.04688	1.2	0	0.00365847
1437	0	-2.07846	1.2	0	-0.00498185
1438	0.360921	-2.04688	1.2	0	-0.0132277
1439	0.710876	-1.95311	1.2	0	-0.0193785
1440	1.03923	-1.8	1.2	0	-0.0230981
1441	1.33601	-1.59219	1.2	0	-0.0257321
1442	1.59219	-1.33601	1.2	0	-0.0293804
1443	1.8	-1.03923	1.2	0	-0.0352942
1444	1.95311	-0.710876	1.2	0	-0.0427204
1445	2.04688	-0.360921	1.2	0	-0.0491077
1446	2.25526	0	0.820848	0	-0.013071
1447	2.221	0.391622	0.820848	0	-0.0126188
1448	2.11925	0.771345	0.820848	0	-0.0118797
1449	1.95311	1.12763	0.820848	0	-0.0122145
1450	1.72763	1.44965	0.820848	0	-0.0143713
1451	1.44965	1.72763	0.820848	0	-0.0175589
1452	1.12763	1.95311	0.820848	0	-0.0196613
1453	0.771345	2.11925	0.820848	0	-0.0184363
1454	0.391622	2.221	0.820848	0	-0.0128689
1455	0	2.25526	0.820848	0	-0.00385118
1456	-0.391622	2.221	0.820848	0	0.00615225
1457	-0.771345	2.11925	0.820848	0	0.0142435
1458	-1.12763	1.95311	0.820848	0	0.0184544
1459	-1.44965	1.72763	0.820848	0	0.018617
1460	-1.72763	1.44965	0.820848	0	0.0162347
1461	-1.95311	1.12763	0.820848	0	0.0134152
1462	-2.11925	0.771345	0.820848	0	0.0115872
1463	-2.221	0.391622	0.820848	0	0.0109246
1464	-2.25526	0	0.820848	0	0.0108372
1465	-2.221	-0.391622	0.820848	0	0.010961
1466	-2.11925	-0.771345	0.820848	0	0.0116534
1467	-1.95311	-1.12763	0.820848	0	0.0135011
1468	-1.72763	-1.44965	0.820848	0	0.01633
1469	-1.44965	-1.72763	0.820848	0	0.0187154
1470	-1.12763	-1.95311	0.820848	0	0.0185541
1471	-0.771345	-2.11925	0.820848	0	0.0143455
1472	-0.391622	-2.221	0.820848	0	0.0062566
1473	0	-2.25526	0.820848	0	-0.00374773
1474	0.391622	-2.221	0.820848	0	-0.0127717
1475	0.771345	-2.11925	0.820848	0	-0.0183491
1476	1.12763	-1.95311	0.820848	0	-0.0195827
1477	1.44965	-1.72763	0.820848	0	-0.0174836
1478	1.72763	-1.44965	0.820848	0	-0.0142947
1479	1.95311	-1.12763	0.820848	0	-0.0121388
1480	2.11925	-0.771345	0.820848	0	-0.0118157
1481	2.221	-0.391622	0.820848	0	-0.0125814
1482	2.36354	0	0.416756	0	0.0447587
1483	2.32763	0.410424	0.416756	0	0.0429061
1484	2.221	0.808378	0.416756	0	0.0374168
1485	2.04688	1.18177	0.416756	0	0.0286721
1486	1.81058	1.51925	0.416756	0	0.017935
1487	1.51925	1.81058	0.416756	0	0.00745752
1488	1.18177	2.04688	0.416756	0	-0.00013967
1489	0.808378	2.221	0.416756	0	-0.00287209
1490	0.410424	2.32763	0.416756	0	-0.00020041
1491	0	2.36354	0.416756	0	0.00667891
1492	-0.410424	2.32763	0.416756	0	0.0150759
1493	-0.808378	2.221	0.416756	0	0.0215149
1494	-1.18177	2.04688	0.416756	0	0.0228498
1495	-1.51925	1.81058	0.416756	0	0.0175008
1496	-1.81058	1.51925	0.416756	0	0.00621331
1497	-2.04688	1.18177	0.416756	0	-0.0081776
1498	-2.221	0.808378	0.416756	0	-0.0218916
1499	-2.32763	0.410424	0.416756	0	-0.031546
1500	-2.36354	0	0.416756	0	-0.0349883
1501	-2.32763	-0.410424	0.416756	0	-0.0315102
1502	-2.221	-0.808378	0.416756	0	-0.0218317
1503	-2.04688	-1.18177	0.416756	0	-0.00811171
1504	-1.81058	-1.51925	0.416756	0	0.00626871
1505	-1.51925	-1.81058	0.416756	0	0.0175369
1506	-1.18177	-2.04688	0.416756	0	0.0228671
1507	-0.808378	-2.221	0.416756	0	0.0215195
1508	-0.410424	-2.32763	0.416756	0	0.0150745
1509	0	-2.36354	0.416756	0	0.00667475
1510	0.410424	-2.32763	0.416756	0	-0.00020617
1511	0.808378	-2.221	0.416756	0	-0.00287685
1512	1.18177	-2.04688	0.416756	0	-0.00013687
1513	1.51925	-1.81058	0.416756	0	0.00747649
1514	1.81058	-1.51925	0.416756	0	0.0179747
1515	2.04688	-1.18177	0.416756	0	0.0287271
1516	2.221	-0.808378	0.416756	0	0.0374714
1517	2.32763	-0.410424	0.416756	0	0.0429403
1518	2.4	0	0	0	0.0731184
1519	2.36354	0.416756	0	0	0.0702842
1520	2.25526	0.820848	0	0	0.0621336
1521	2.07846	1.2	0	0	0.0497729
1522	1.83851	1.54269	0	0	0.0352869
1523	1.54269	1.83851	0	0	0.0214977
1524	1.2	2.07846	0	0	0.0111996
1525	0.820848	2.25526	0	0	0.00627102
1526	0.416756	2.36354	0	0	0.0071135
1527	0	2.4	0	0	0.0125148
1528	-0.416756	2.36354	0	0	0.0197981
1529	-0.820848	2.25526	0	0	0.025291
1530	-1.2	2.07846	0	0	0.0253048
1531	-1.54269	1.83851	0	0	0.0175471
1532	-1.83851	1.54269	0	0	0.00232325
1533	-2.07846	1.2	0	0	-0.0172717
1534	-2.25526	0.820848	0	0	-0.0364027
1535	-2.36354	0.416756	0	0	-0.0501889
1536	-2.4	0	0	0	-0.0551773
1537	-2.36354	-0.416756	0	0	-0.0501476
1538	-2.25526	-0.820848	0	0	-0.0363362
1539	-2.07846	-1.2	0	0	-0.0172042
1540	-1.83851	-1.54269	0	0	0.00237042
1541	-1.54269	-1.83851	0	0	0.0175636
1542	-1.2	-2.07846	0	0	0.0252923
1543	-0.820848	-2.25526	0	0	0.0252578
1544	-0.416756	-2.36354	0	0	0.0197528
1545	0	-2.4	0	0	0.0124627
1546	0.416756	-2.36354	0	0	0.00705804
1547	0.820848	-2.25526	0	0	0.00621821
1548	1.2	-2.07846	0	0	0.0111594
1549	1.54269	-1.83851	0	0	0.0214812
1550	1.83851	-1.54269	0	0	0.0352992
1551	2.07846	-1.2	0	0	0.0498081
1552	2.25526	-0.820848	0	0	0.0621751
1553	2.36354	-0.416756	0	0	0.0703118
1554	2.36354	0	-0.416756	0	0.0467355
1555	2.32763	0.410424	-0.416756	0	0.0449823
1556	2.221	0.808378	-0.416756	0	0.0397079
1557	2.04688	1.18177	-0.416756	0	0.0311158
1558	1.81058	1.51925	-0.416756	0	0.0202815
1559	1.51925	1.81058	-0.416756	0	0.00936335
1560	1.18177	2.04688	-0.416756	0	0.00104375
1561	0.808378	2.221	-0.416756	0	-0.00248949
1562	0.410424	2.32763	-0.416756	0	-0.0004359
1563	0	2.36354	-0.416756	0	0.00620979
1564	-0.410424	2.32763	-0.416756	0	0.014804
1565	-0.808378	2.221	-0.416756	0	0.0217334
1566	-1.18177	2.04688	-0.416756	0	0.023586
1567	-1.51925	1.81058	-0.416756	0	0.0185034
1568	-1.81058	1.51925	-0.416756	0	0.00706626
1569	-2.04688	1.18177	-0.416756	0	-0.00786395
1570	-2.221	0.808378	-0.416756	0	-0.0222985
1571	-2.32763	0.410424	-0.416756	0	-0.0325557
1572	-2.36354	0	-0.416756	0	-0.0362273
1573	-2.32763	-0.410424	-0.416756	0	-0.0325074
1574	-2.221	-0.808378	-0.416756	0	-0.0222194
1575	-2.04688	-1.18177	-0.416756	0	-0.00777982
1576	-1.81058	-1.51925	-0.416756	0	0.00713374
1577	-1.51925	-1.81058	-0.416756	0	0.0185447
1578	-1.18177	-2.04688	-0.416756	0	0.0236036
1579	-0.808378	-2.221	-0.416756	0	0.021735
1580	-0.410424	-2.32763	-0.416756	0	0.0147956
1581	0	-2.36354	-0.416756	0	0.00619337
1582	0.410424	-2.32763	-0.416756	0	-0.00045957
1583	0.808378	-2.221	-0.416756	0	-0.00251622
1584	1.18177	-2.04688	-0.416756	0	0.00102304
1585	1.51925	-1.81058	-0.416756	0	0.009359
1586	1.81058	-1.51925	-0.416756	0	0.0202987
1587	2.04688	-1.18177	-0.416756	0	0.03115
1588	2.221	-0.808378	-0.416756	0	0.0397453
1589	2.32763	-0.410424	-0.416756	0	0.0450066
1590	2.25526	0	-0.820848	0	-0.0116608
1591	2.221	0.391622	-0.820848	0	-0.0110116
1592	2.11925	0.771345	-0.820848	0	-0.00981384
1593	1.95311	1.12763	-0.820848	0	-0.00972953
1594	1.72763	1.44965	-0.820848	0	-0.0118291
1595	1.44965	1.72763	-0.820848	0	-0.015492
1596	1.12763	1.95311	-0.820848	0	-0.0185194
1597	0.771345	2.11925	-0.820848	0	-0.0183531
1598	0.391622	2.221	-0.820848	0	-0.013565
1599	0	2.25526	-0.820848	0	-0.00472979
1600	-0.391622	2.221	-0.820848	0	0.00575399
1601	-0.771345	2.11925	-0.820848	0	0.0147566
1602	-1.12763	1.95311	-0.820848	0	0.0198721
1603	-1.44965	1.72763	-0.820848	0	0.0204807
1604	-1.72763	1.44965	-0.820848	0	0.0178261
1605	-1.95311	1.12763	-0.820848	0	0.014074
1606	-2.11925	0.771345	-0.820848	0	0.0110117
1607	-2.221	0.391622	-0.820848	0	0.00931927
1608	-2.25526	0	-0.820848	0	0.00883719
1609	-2.221	-0.391622	-0.820848	0	0.0093663
1610	-2.11925	-0.771345	-0.820848	0	0.0110911
1611	-1.95311	-1.12763	-0.820848	0	0.0141651
1612	-1.72763	-1.44965	-0.820848	0	0.0179129
1613	-1.44965	-1.72763	-0.820848	0	0.020558
1614	-1.12763	-1.95311	-0.820848	0	0.0199443
1615	-0.771345	-2.11925	-0.820848	0	0.01483
1616	-0.391622	-2.221	-0.820848	0	0.0058305
1617	0	-2.25526	-0.820848	0	-0.00465404
1618	0.391622	-2.221	-0.820848	0	-0.0134957
1619	0.771345	-2.11925	-0.820848	0	-0.0182924
1620	1.12763	-1.95311	-0.820848	0	-0.0184643
1621	1.44965	-1.72763	-0.820848	0	-0.0154368
1622	1.72763	-1.44965	-0.820848	0	-0.0117709
1623	1.95311	-1.12763	-0.820848	0	-0.00967162
1624	2.11925	-0.771345	-0.820848	0	-0.00976545
1625	2.221	-0.391622	-0.820848	0	-0.0109837
1626	2.07846	0	-1.2	0	-0.0519987
1627	2.04688	0.360921	-1.2	0	-0.0492348
1628	1.95311	0.710876	-1.2	0	-0.0422463
1629	1.8	1.03923	-1.2	0	-0.0341679
1630	1.59219	1.33601	-1.2	0	-0.027914
1631	1.33601	1.59219	-1.2	0	-0.0244456
1632	1.03923	1.8	-1.2	0	-0.0224488
1633	0.710876	1.95311	-1.2	0	-0.0195072
1634	0.360921	2.04688	-1.2	0	-0.0138513
1635	0	2.07846	-1.2	0	-0.0054928
1636	-0.360921	2.04688	-1.2	0	0.00392404
1637	-0.710876	1.95311	-1.2	0	0.0123515
1638	-1.03923	1.8	-1.2	0	0.0187568
1639	-1.33601	1.59219	-1.2	0	0.0237447
1640	-1.59219	1.33601	-1.2	0	0.0289269
1641	-1.8	1.03923	-1.2	0	0.0354656
1642	-1.95311	0.710876	-1.2	0	0.0428666
1643	-2.04688	0.360921	-1.2	0	0.0489963
1644	-2.07846	0	-1.2	0	0.0514081
1645	-2.04688	-0.360921	-1.2	0	0.0490303
1646	-1.95311	-0.710876	-1.2	0	0.0429262
1647	-1.8	-1.03923	-1.2	0	0.0355397
1648	-1.59219	-1.33601	-1.2	0	0.0290091
1649	-1.33601	-1.59219	-1.2	0	0.0238366
1650	-1.03923	-1.8	-1.2	0	0.0188654
1651	-0.710876	-1.95311	-1.2	0	0.0124822
1652	-0.360921	-2.04688	-1.2	0	0.00407537
1653	0	-2.07846	-1.2	0	-0.00532955
1654	0.360921	-2.04688	-1.2	0	-0.0136881
1655	0.710876	-1.95311	-1.2	0	-0.0193539
1656	1.03923	-1.8	-1.2	0	-0.0223103
1657	1.33601	-1.59219	-1.2	0	-0.0243232
1658	1.59219	-1.33601	-1.2	0	-0.027808
1659	1.8	-1.03923	-1.2	0	-0.0340809
1660	1.95311	-0.710876	-1.2	0	-0.0421834
1661	2.04688	-0.360921	-1.2	0	-0.0492015
1662	1.83851	0	-1.54269	0	-0.0427579
1663	1.81058	0.319253	-1.54269	0	-0.0393565
1664	1.72763	0.628806	-1.54269	0	-0.0304948
1665	1.59219	0.919253	-1.54269	0	-0.0194998
1666	1.40838	1.18177	-1.54269	0	-0.00980674
1667	1.18177	1.40838	-1.54269	0	-0.00325481
1668	0.919253	1.59219	-1.54269	0	0.00045434
1669	0.628806	1.72763	-1.54269	0	0.00296411
1670	0.319253	1.81058	-1.54269	0	0.00585371
1671	0	1.83851	-1.54269	0	0.00964271
1672	-0.319253	1.81058	-1.54269	0	0.0138277
1673	-0.628806	1.72763	-1.54269	0	0.0177746
1674	-0.919253	1.59219	-1.54269	0	0.0216733
1675	-1.18177	1.40838	-1.54269	0	0.0267214
1676	-1.40838	1.18177	-1.54269	0	0.0342817
1677	-1.59219	0.919253	-1.54269	0	0.0445574
1678	-1.72763	0.628806	-1.54269	0	0.0557862
1679	-1.81058	0.319253	-1.54269	0	0.0646966
1680	-1.83851	0	-1.54269	0	0.0681101
1681	-1.81058	-0.319253	-1.54269	0	0.0647114
1682	-1.72763	-0.628806	-1.54269	0	0.0558135
1683	-1.59219	-0.919253	-1.54269	0	0.0445957
1684	-1.40838	-1.18177	-1.54269	0	0.0343334
1685	-1.18177	-1.40838	-1.54269	0	0.0267936
1686	-0.919253	-1.59219	-1.54269	0	0.0217742
1687	-0.628806	-1.72763	-1.54269	0	0.0179089
1688	-0.319253	-1.81058	-1.54269	0	0.0139925
1689	0	-1.83851	-1.54269	0	0.00982768
1690	0.319253	-1.81058	-1.54269	0	0.00604447
1691	0.628806	-1.72763	-1.54269	0	0.0031469
1692	0.919253	-1.59219	-1.54269	0	0.00061917
1693	1.18177	-1.40838	-1.54269	0	-0.00311351
1694	1.40838	-1.18177	-1.54269	0	-0.00969149
1695	1.59219	-0.919253	-1.54269	0	-0.0194118
1696	1.72763	-0.628806	-1.54269	0	-0.0304352
1697	1.81058	-0.319253	-1.54269	0	-0.0393263
1698	1.54269	0	-1.83851	0	0.00273285
1699	1.51925	0.267885	-1.83851	0	0.0052922
1700	1.44965	0.527631	-1.83851	0	0.0120129
1701	1.33601	0.771345	-1.83851	0	0.020479
1702	1.18177	0.991622	-1.83851	0	0.0280121
1703	0.991622	1.18177	-1.83851	0	0.0328304
1704	0.771345	1.33601	-1.83851	0	0.0345515
1705	0.527631	1.44965	-1.83851	0	0.0338835
1706	0.267885	1.51925	-1.83851	0	0.0318768
1707	0	1.54269	-1.83851	0	0.0293223
1708	-0.267885	1.51925	-1.83851	0	0.0266715
1709	-0.527631	1.44965	-1.83851	0	0.0243938
1710	-0.771345	1.33601	-1.83851	0	0.0233312
1711	-0.991622	1.18177	-1.83851	0	0.0246081
1712	-1.18177	0.991622	-1.83851	0	0.0290108
1713	-1.33601	0.771345	-1.83851	0	0.0362158
1714	-1.44965	0.527631	-1.83851	0	0.0444656
1715	-1.51925	0.267885	-1.83851	0	0.0510734
1716	-1.54269	0	-1.83851	0	0.0536021
1717	-1.51925	-0.267885	-1.83851	0	0.0510704
1718	-1.44965	-0.527631	-1.83851	0	0.044461
1719	-1.33601	-0.771345	-1.83851	0	0.0362135
1720	-1.18177	-0.991622	-1.83851	0	0.0290172
1721	-0.991622	-1.18177	-1.83851	0	0.0246315
1722	-0.771345	-1.33601	-1.83851	0	0.0233791
1723	-0.527631	-1.44965	-1.83851	0	0.0244698
1724	-0.267885	-1.51925	-1.83851	0	0.0267733
1725	0	-1.54269	-1.83851	0	0.0294417
1726	0.267885	-1.51925	-1.83851	0	0.0320024
1727	0.527631	-1.44965	-1.83851	0	0.0340038
1728	0.771345	-1.33601	-1.83851	0	0.0346576
1729	0.991622	-1.18177	-1.83851	0	0.0329174
1730	1.18177	-0.991622	-1.83851	0	0.0280785
1731	1.33601	-0.771345	-1.83851	0	0.0205259
1732	1.44965	-0.527631	-1.83851	0	0.0120423
1733	1.51925	-0.267885	-1.83851	0	0.00530626
1734	1.2	0	-2.07846	0	0.0427463
1735	1.18177	0.208378	-2.07846	0	0.0438778
1736	1.12763	0.410424	-2.07846	0	0.046791
1737	1.03923	0.6	-2.07846	0	0.0502751
1738	0.919253	0.771345	-2.07846	0	0.0528972
1739	0.771345	0.919253	-2.07846	0	0.0535455
1740	0.6	1.03923	-2.07846	0	0.051742
1741	0.410424	1.12763	-2.07846	0	0.0476331
1742	0.208378	1.18177	-2.07846	0	0.0417661
1743	0	1.2	-2.07846	0	0.0348505
1744	-0.208378	1.18177	-2.07846	0	0.0276457
1745	-0.410424	1.12763	-2.07846	0	0.0209645
1746	-0.6	1.03923	-2.07846	0	0.0156628
1747	-0.771345	0.919253	-2.07846	0	0.0124872
1748	-0.919253	0.771345	-2.07846	0	0.0117874
1749	-1.03923	0.6	-2.07846	0	0.0132486
1750	-1.12763	0.410424	-2.07846	0	0.015862
1751	-1.18177	0.208378	-2.07846	0	0.0182408
1752	-1.2	0	-2.07846	0	0.0191862
1753	-1.18177	-0.208378	-2.07846	0	0.0182259
1754	-1.12763	-0.410424	-2.07846	0	0.0158344
1755	-1.03923	-0.6	-2.07846	0	0.0132127
1756	-0.919253	-0.771345	-2.07846	0	0.0117488
1757	-0.771345	-0.919253	-2.07846	0	0.0124524
1758	-0.6	-1.03923	-2.07846	0	0.015637
1759	-0.410424	-1.12763	-2.07846	0	0.0209506
1760	-0.208378	-1.18177	-2.07846	0	0.0276432
1761	0	-1.2	-2.07846	0	0.0348561
1762	0.208378	-1.18177	-2.07846	0	0.0417747
1763	0.410424	-1.12763	-2.07846	0	0.0476395
1764	0.6	-1.03923	-2.07846	0	0.0517429
1765	0.771345	-0.919253	-2.07846	0	0.0535397
1766	0.919253	-0.771345	-2.07846	0	0.052886
1767	1.03923	-0.6	-2.07846	0	0.0502617
1768	1.12763	-0.410424	-2.07846	0	0.0467792
1769	1.18177	-0.208378	-2.07846	0	0.043871
1770	0.820848	0	-2.25526	0	0.0463442
1771	0.808378	0.142539	-2.25526	0	0.0463992
1772	0.771345	0.280747	-2.25526	0	0.0464055
1773	0.710876	0.410424	-2.25526	0	0.0459961
1774	0.628806	0.527631	-2.25526	0	0.0447147
1775	0.527631	0.628806	-2.25526	0	0.0421731
1776	0.410424	0.710876	-2.25526	0	0.0381719
1777	0.280747	0.771345	-2.25526	0	0.0327486
1778	0.142539	0.808378	-2.25526	0	0.0261591
1779	0	0.820848	-2.25526	0	0.0188233
1780	-0.142539	0.808378	-2.25526	0	0.01126
1781	-0.280747	0.771345	-2.25526	0	0.0040225
1782	-0.410424	0.710876	-2.25526	0	-0.00237364
1783	-0.527631	0.628806	-2.25526	0	-0.00753535
1784	-0.628806	0.527631	-2.25526	0	-0.0112727
1785	-0.710876	0.410424	-2.25526	0	-0.0136419
1786	-0.771345	0.280747	-2.25526	0	-0.0149148
1787	-0.808378	0.142539	-2.25526	0	-0.0154661
1788	-0.820848	0	-2.25526	0	-0.0156148
1789	-0.808378	-0.142539	-2.25526	0	-0.015485
1790	-0.771345	-0.280747	-2.25526	0	-0.0149513
1791	-0.710876	-0.410424	-2.25526	0	-0.0136934
1792	-0.628806	-0.527631	-2.25526	0	-0.0113359
1793	-0.527631	-0.628806	-2.25526	0	-0.00760677
1794	-0.410424	-0.710876	-2.25526	0	-0.00244988
1795	-0.280747	-0.771345	-2.25526	0	0.00394402
1796	-0.142539	-0.808378	-2.25526	0	0.0111809
1797	0	-0.820848	-2.25526	0	0.0187445
1798	0.142539	-0.808378	-2.25526	0	0.0260811
1799	0.280747	-0.771345	-2.25526	0	0.0326719
1800	0.410424	-0.710876	-2.25526	0	0.0380978
1801	0.527631	-0.628806	-2.25526	0	0.0421038
1802	0.628806	-0.527631	-2.25526	0	0.0446531
1803	0.710876	-0.410424	-2.25526	0	0.0459457
1804	0.771345	-0.280747	-2.25526	0	0.0463696
1805	0.808378	-0.142539	-2.25526	0	0.0463806
1806	0.416756	0	-2.36354	0	0.0167616
1807	0.410424	0.072369	-2.36354	0	0.016495
1808	0.391622	0.142539	-2.36354	0	0.0156697
1809	0.360921	0.208378	-2.36354	0	0.014259
1810	0.319253	0.267885	-2.36354	0	0.0122346
1811	0.267885	0.319253	-2.36354	0	0.00958554
1812	0.208378	0.360921	-2.36354	0	0.0063349
1813	0.142539	0.391622	-2.36354	0	0.00255108
1814	0.072369	0.410424	-2.36354	0	-0.00164984
1815	0	0.416756	-2.36354	0	-0.0061106
1816	-0.072369	0.410424	-2.36354	0	-0.0106464
1817	-0.142539	0.391622	-2.36354	0	-0.0150628
1818	-0.208378	0.360921	-2.36354	0	-0.0191754
1819	-0.267885	0.319253	-2.36354	0	-0.0228274
1820	-0.319253	0.267885	-2.36354	0	-0.0259015
1821	-0.360921	0.208378	-2.36354	0	-0.0283242
1822	-0.391622	0.142539	-2.36354	0	-0.0300609
1823	-0.410424	0.072369	-2.36354	0	-0.0311032
1824	-0.416756	0	-2.36354	0	-0.0314543
1825	-0.410424	-0.072369	-2.36354	0	-0.0311168
1826	-0.391622	-0.142539	-2.36354	0	-0.0300877
1827	-0.360921	-0.208378	-2.36354	0	-0.0283632
1828	-0.319253	-0.267885	-2.36354	0	-0.0259512
1829	-0.267885	-0.319253	-2.36354	0	-0.0228863
1830	-0.208378	-0.360921	-2.36354	0	-0.0192416
1831	-0.142539	-0.391622	-2.36354	0	-0.0151345
1832	-0.072369	-0.410424	-2.36354	0	-0.0107215
1833	0	-0.416756	-2.36354	0	-0.00618716
1834	0.072369	-0.410424	-2.36354	0	-0.0017258
1835	0.142539	-0.391622	-2.36354	0	0.00247781
1836	0.208378	-0.360921	-2.36354	0	0.00626648
1837	0.267885	-0.319253	-2.36354	0	0.00952414
1838	0.319253	-0.267885	-2.36354	0	0.0121824
1839	0.360921	-0.208378	-2.36354	0	0.0142178
1840	0.391622	-0.142539	-2.36354	0	0.0156412
1841	0.410424	-0.072369	-2.36354	0	0.0164805
1842	0	0	-2.4	0	-0.0180251
1843	0	0	2.6	0	-0.0222719
1844	0.451485	0	2.5605	0	-0.0427423
1845	0.444626	0.0784	2.5605	0	-0.0425835
1846	0.424257	0.154417	2.5605	0	-0.0420958
1847	0.390998	0.225743	2.5605	0	-0.0412477
1848	0.345858	0.290209	2.5605	0	-0.0400012
1849	0.290209	0.345858	2.5605	0	-0.0383279
1850	0.225743	0.390998	2.5605	0	-0.036224
1851	0.154417	0.424257	2.5605	0	-0.0337203
1852	0.0784	0.444626	2.5605	0	-0.0308859
1853	0	0.451485	2.5605	0	-0.0278245
1854	-0.0784	0.444626	2.5605	0	-0.0246651
1855	-0.154417	0.424257	2.5605	0	-0.02155
1856	-0.225743	0.390998	2.5605	0	-0.0186188
1857	-0.290209	0.345858	2.5605	0	-0.0159948
1858	-0.345858	0.290209	2.5605	0	-0.0137733
1859	-0.390998	0.225743	2.5605	0	-0.0120163
1860	-0.424257	0.154417	2.5605	0	-0.0107548
1861	-0.444626	0.0784	2.5605	0	-0.00999767
1862	-0.451485	0	2.5605	0	-0.00974344
1863	-0.444626	-0.0784	2.5605	0	-0.00999059
1864	-0.424257	-0.154417	2.5605	0	-0.0107413
1865	-0.390998	-0.225743	2.5605	0	-0.0119976
1866	-0.345858	-0.290209	2.5605	0	-0.0137511
1867	-0.290209	-0.345858	2.5605	0	-0.0159709
1868	-0.225743	-0.390998	2.5605	0	-0.0185949
1869	-0.154417	-0.424257	2.5605	0	-0.0215279
1870	-0.0784	-0.444626	2.5605	0	-0.024646
1871	0	-0.451485	2.5605	0	-0.027809
1872	0.0784	-0.444626	2.5605	0	-0.0308744
1873	0.154417	-0.424257	2.5605	0	-0.0337124
1874	0.225743	-0.390998	2.5605	0	-0.0362193
1875	0.290209	-0.345858	2.5605	0	-0.0383256
1876	0.345858	-0.290209	2.5605	0	-0.0400005
1877	0.390998	-0.225743	2.5605	0	-0.0412478
1878	0.424257	-0.154417	2.5605	0	-0.0420962
1879	0.444626	-0.0784	2.5605	0	-0.0425838
1880	0.889252	0	2.4432	0	-0.0594776
1881	0.875743	0.154417	2.4432	0	-0.0595001
1882	0.835624	0.304142	2.4432	0	-0.0594552
1883	0.770115	0.444626	2.4432	0	-0.0590296
1884	0.681207	0.5716	2.4432	0	-0.0578406
1885	0.5716	0.681207	2.4432	0	-0.0555732
1886	0.444626	0.770115	2.4432	0	-0.0520747
1887	0.304142	0.835624	2.4432	0	-0.0473815
1888	0.154417	0.875743	2.4432	0	-0.0416921
1889	0	0.889252	2.4432	0	-0.0353229
1890	-0.154417	0.875743	2.4432	0	-0.02867
1891	-0.304142	0.835624	2.4432	0	-0.0221777
1892	-0.444626	0.770115	2.4432	0	-0.0162939
1893	-0.5716	0.681207	2.4432	0	-0.0113989
1894	-0.681207	0.5716	2.4432	0	-0.00772014
1895	-0.770115	0.444626	2.4432	0	-0.00527294
1896	-0.835624	0.304142	2.4432	0	-0.00386879
1897	-0.875743	0.154417	2.4432	0	-0.00320728
1898	-0.889252	0	2.4432	0	-0.00301969
1899	-0.875743	-0.154417	2.4432	0	-0.0031995
1900	-0.835624	-0.304142	2.4432	0	-0.00385483
1901	-0.770115	-0.444626	2.4432	0	-0.00525573
1902	-0.681207	-0.5716	2.4432	0	-0.00770348
1903	-0.5716	-0.681207	2.4432	0	-0.0113868
1904	-0.444626	-0.770115	2.4432	0	-0.01629
1905	-0.304142	-0.835624	2.4432	0	-0.0221845
1906	-0.154417	-0.875743	2.4432	0	-0.0286884
1907	0	-0.889252	2.4432	0	-0.035352
1908	0.154417	-0.875743	2.4432	0	-0.0417295
1909	0.304142	-0.835624	2.4432	0	-0.0474235
1910	0.444626	-0.770115	2.4432	0	-0.0521173
1911	0.5716	-0.681207	2.4432	0	-0.0556128
1912	0.681207	-0.5716	2.4432	0	-0.0578743
1913	0.770115	-0.444626	2.4432	0	-0.0590556
1914	0.835624	-0.304142	2.4432	0	-0.0594727
1915	0.875743	-0.154417	2.4432	0	-0.0595089
1916	1.3	0	2.25167	0	-0.0484828
1917	1.28025	0.225743	2.25167	0	-0.0492073
1918	1.2216	0.444626	2.25167	0	-0.0509732
1919	1.12583	0.65	2.25167	0	-0.0527313
1920	0.995858	0.835624	2.25167	0	-0.0533007
1921	0.835624	0.995858	2.25167	0	-0.0518638
1922	0.65	1.12583	2.25167	0	-0.0481979
1923	0.444626	1.2216	2.25167	0	-0.0425827
1924	0.225743	1.28025	2.25167	0	-0.0355348
1925	0	1.3	2.25167	0	-0.0275942
1926	-0.225743	1.28025	2.25167	0	-0.0192978
1927	-0.444626	1.2216	2.25167	0	-0.0112826
1928	-0.65	1.12583	2.25167	0	-0.00434586
1929	-0.835624	0.995858	2.25167	0	0.00069176
1930	-0.995858	0.835624	2.25167	0	0.00330865
1931	-1.12583	0.65	2.25167	0	0.00360728
1932	-1.2216	0.444626	2.25167	0	0.00239852
1933	-1.28025	0.225743	2.25167	0	0.00091841
1934	-1.3	0	2.25167	0	0.00027553
1935	-1.28025	-0.225743	2.25167	0	0.00091286
1936	-1.2216	-0.444626	2.25167	0	0.00238591
1937	-1.12583	-0.65	2.25167	0	0.00358489
1938	-0.995858	-0.835624	2.25167	0	0.00327312
1939	-0.835624	-0.995858	2.25167	0	0.00063989
1940	-0.65	-1.12583	2.25167	0	-0.00441626
1941	-0.444626	-1.2216	2.25167	0	-0.0113718
1942	-0.225743	-1.28025	2.25167	0	-0.0194033
1943	0	-1.3	2.25167	0	-0.027711
1944	0.225743	-1.28025	2.25167	0	-0.0356552
1945	0.444626	-1.2216	2.25167	0	-0.0426983
1946	0.65	-1.12583	2.25167	0	-0.0483008
1947	0.835624	-0.995858	2.25167	0	-0.0519487
1948	0.995858	-0.835624	2.25167	0	-0.053365
1949	1.12583	-0.65	2.25167	0	-0.0527757
1950	1.2216	-0.444626	2.25167	0	-0.0510002
1951	1.28025	-0.225743	2.25167	0	-0.0492199
1952	1.67125	0	1.99172	0	0.00114629
1953	1.64586	0.290209	1.99172	0	-0.00078021
1954	1.57046	0.5716	1.99172	0	-0.00563992
1955	1.44734	0.835624	1.99172	0	-0.0111911
1956	1.28025	1.07426	1.99172	0	-0.0150908
1957	1.07426	1.28025	1.99172	0	-0.0160123
1958	0.835624	1.44734	1.99172	0	-0.0140042
1959	0.5716	1.57046	1.99172	0	-0.0100092
1960	0.290209	1.64586	1.99172	0	-0.00503766
1961	0	1.67125	1.99172	0	0.00036065
1962	-0.290209	1.64586	1.99172	0	0.00599607
1963	-0.5716	1.57046	1.99172	0	0.0115145
1964	-0.835624	1.44734	1.99172	0	0.0159822
1965	-1.07426	1.28025	1.99172	0	0.0180354
1966	-1.28025	1.07426	1.99172	0	0.0166145
1967	-1.44734	0.835624	1.99172	0	0.0118315
1968	-1.57046	0.5716	1.99172	0	0.00533032
1969	-1.64586	0.290209	1.99172	0	-0.0002367
1970	-1.67125	0	1.99172	0	-0.00242837
1971	-1.64586	-0.290209	1.99172	0	-0.0002578
1972	-1.57046	-0.5716	1.99172	0	0.00528738
1973	-1.44734	-0.835624	1.99172	0	0.0117657
1974	-1.28025	-1.07426	1.99172	0	0.0165249
1975	-1.07426	-1.28025	1.99172	0	0.0179222
1976	-0.835624	-1.44734	1.99172	0	0.0158469
1977	-0.5716	-1.57046	1.99172	0	0.0113607
1978	-0.290209	-1.64586	1.99172	0	0.00583017
1979	0	-1.67125	1.99172	0	0.00019197
1980	0.290209	-1.64586	1.99172	0	-0.0051978
1981	0.5716	-1.57046	1.99172	0	-0.0101496
1982	0.835624	-1.44734	1.99172	0	-0.0141161
1983	1.07426	-1.28025	1.99172	0	-0.0160923
1984	1.28025	-1.07426	1.99172	0	-0.0151407
1985	1.44734	-0.835624	1.99172	0	-0.0112174
1986	1.57046	-0.5716	1.99172	0	-0.00565101
1987	1.64586	-0.290209	1.99172	0	-0.00078357
1988	1.99172	0	1.67125	0	0.0639535
1989	1.96146	0.345858	1.67125	0	0.0607834
1990	1.8716	0.681207	1.67125	0	0.052729
1991	1.72488	0.995858	1.67125	0	0.0432314
1992	1.52574	1.28025	1.67125	0	0.035704
1993	1.28025	1.52574	1.67125	0	0.0317805
1994	0.995858	1.72488	1.67125	0	0.0309307
1995	0.681207	1.8716	1.67125	0	0.0314613
1996	0.345858	1.96146	1.67125	0	0.0319601
1997	0	1.99172	1.67125	0	0.0320879
1998	-0.345858	1.96146	1.67125	0	0.0322667
1999	-0.681207	1.8716	1.67125	0	0.0326853
[truncated: 13,965 more rows]

## Sheet: Pyrazole(CH4)
Index	u	v	w	mif(qm)	mif(func)
1	0	0	2	0	-0.0917083
2	0.347296	0	1.96962	0	-0.0815138
3	0.34202	0.060307	1.96962	0	-0.0849517
4	0.326352	0.118782	1.96962	0	-0.0876751
5	0.300767	0.173648	1.96962	0	-0.0894479
6	0.266044	0.223238	1.96962	0	-0.0900924
7	0.223238	0.266044	1.96962	0	-0.0895185
8	0.173648	0.300767	1.96962	0	-0.0877387
9	0.118782	0.326352	1.96962	0	-0.0848663
10	0.060307	0.34202	1.96962	0	-0.0811003
11	0	0.347296	1.96962	0	-0.0766969
12	-0.060307	0.34202	1.96962	0	-0.071938
13	-0.118782	0.326352	1.96962	0	-0.0670985
14	-0.173648	0.300767	1.96962	0	-0.0624208
15	-0.223238	0.266044	1.96962	0	-0.058096
16	-0.266044	0.223238	1.96962	0	-0.0542567
17	-0.300767	0.173648	1.96962	0	-0.0509758
18	-0.326352	0.118782	1.96962	0	-0.0482731
19	-0.34202	0.060307	1.96962	0	-0.0461279
20	-0.347296	0	1.96962	0	-0.0444926
21	-0.34202	-0.060307	1.96962	0	-0.0433116
22	-0.326352	-0.118782	1.96962	0	-0.0425387
23	-0.300767	-0.173648	1.96962	0	-0.0421506
24	-0.266044	-0.223238	1.96962	0	-0.042151
25	-0.223238	-0.266044	1.96962	0	-0.0425668
26	-0.173648	-0.300767	1.96962	0	-0.0434334
27	-0.118782	-0.326352	1.96962	0	-0.0447761
28	-0.060307	-0.34202	1.96962	0	-0.0465976
29	0	-0.347296	1.96962	0	-0.0488716
30	0.060307	-0.34202	1.96962	0	-0.0515504
31	0.118782	-0.326352	1.96962	0	-0.0545792
32	0.173648	-0.300767	1.96962	0	-0.0579103
33	0.223238	-0.266044	1.96962	0	-0.0615076
34	0.266044	-0.223238	1.96962	0	-0.065341
35	0.300767	-0.173648	1.96962	0	-0.0693669
36	0.326352	-0.118782	1.96962	0	-0.0735042
37	0.34202	-0.060307	1.96962	0	-0.0776179
38	0.68404	0	1.87939	0	-0.0114773
39	0.673648	0.118782	1.87939	0	-0.0172515
40	0.642788	0.233956	1.87939	0	-0.0225527
41	0.592396	0.34202	1.87939	0	-0.0265054
42	0.524005	0.439693	1.87939	0	-0.0284537
43	0.439693	0.524005	1.87939	0	-0.0280796
44	0.34202	0.592396	1.87939	0	-0.0254326
45	0.233956	0.642788	1.87939	0	-0.0208944
46	0.118782	0.673648	1.87939	0	-0.0150941
47	0	0.68404	1.87939	0	-0.00878256
48	-0.118782	0.673648	1.87939	0	-0.00269406
49	-0.233956	0.642788	1.87939	0	0.00257678
50	-0.34202	0.592396	1.87939	0	0.00664398
51	-0.439693	0.524005	1.87939	0	0.0093377
52	-0.524005	0.439693	1.87939	0	0.0106628
53	-0.592396	0.34202	1.87939	0	0.0107555
54	-0.642788	0.233956	1.87939	0	0.00985977
55	-0.673648	0.118782	1.87939	0	0.00832154
56	-0.68404	0	1.87939	0	0.00657643
57	-0.673648	-0.118782	1.87939	0	0.00509232
58	-0.642788	-0.233956	1.87939	0	0.00426397
59	-0.592396	-0.34202	1.87939	0	0.00428456
60	-0.524005	-0.439693	1.87939	0	0.00505726
61	-0.439693	-0.524005	1.87939	0	0.00620445
62	-0.34202	-0.592396	1.87939	0	0.00720324
63	-0.233956	-0.642788	1.87939	0	0.00760124
64	-0.118782	-0.673648	1.87939	0	0.00721347
65	0	-0.68404	1.87939	0	0.00619836
66	0.118782	-0.673648	1.87939	0	0.00495961
67	0.233956	-0.642788	1.87939	0	0.00392168
68	0.34202	-0.592396	1.87939	0	0.00328757
69	0.439693	-0.524005	1.87939	0	0.00290378
70	0.524005	-0.439693	1.87939	0	0.00229296
71	0.592396	-0.34202	1.87939	0	0.00084534
72	0.642788	-0.233956	1.87939	0	-0.00191964
73	0.673648	-0.118782	1.87939	0	-0.00613292
74	1	0	1.73205	0	0.0552996
75	0.984808	0.173648	1.73205	0	0.0496058
76	0.939693	0.34202	1.73205	0	0.0436082
77	0.866025	0.5	1.73205	0	0.0388914
78	0.766044	0.642788	1.73205	0	0.0364203
79	0.642788	0.766044	1.73205	0	0.0364872
80	0.5	0.866025	1.73205	0	0.0388496
81	0.34202	0.939693	1.73205	0	0.0428616
82	0.173648	0.984808	1.73205	0	0.0475642
83	0	1	1.73205	0	0.0518373
84	-0.173648	0.984808	1.73205	0	0.054678
85	-0.34202	0.939693	1.73205	0	0.0554928
86	-0.5	0.866025	1.73205	0	0.0542071
87	-0.642788	0.766044	1.73205	0	0.051111
88	-0.766044	0.642788	1.73205	0	0.0465772
89	-0.866025	0.5	1.73205	0	0.0408824
90	-0.939693	0.34202	1.73205	0	0.0342591
91	-0.984808	0.173648	1.73205	0	0.0271109
92	-1	0	1.73205	0	0.020203
93	-0.984808	-0.173648	1.73205	0	0.014652
94	-0.939693	-0.34202	1.73205	0	0.0116414
95	-0.866025	-0.5	1.73205	0	0.0119305
96	-0.766044	-0.642788	1.73205	0	0.0153736
97	-0.642788	-0.766044	1.73205	0	0.0207548
98	-0.5	-0.866025	1.73205	0	0.0261592
99	-0.34202	-0.939693	1.73205	0	0.0298071
100	-0.173648	-0.984808	1.73205	0	0.0309388
101	0	-1	1.73205	0	0.0302218
102	0.173648	-0.984808	1.73205	0	0.0294058
103	0.34202	-0.939693	1.73205	0	0.0304049
104	0.5	-0.866025	1.73205	0	0.034316
105	0.642788	-0.766044	1.73205	0	0.0408734
106	0.766044	-0.642788	1.73205	0	0.0485531
107	0.866025	-0.5	1.73205	0	0.0552151
108	0.939693	-0.34202	1.73205	0	0.0589655
109	0.984808	-0.173648	1.73205	0	0.0588796
110	1.28557	0	1.53209	0	0.0537096
111	1.26604	0.223238	1.53209	0	0.0489513
112	1.20805	0.439693	1.53209	0	0.0440669
113	1.11334	0.642788	1.53209	0	0.0408997
114	0.984808	0.826352	1.53209	0	0.039892
115	0.826352	0.984808	1.53209	0	0.0405837
116	0.642788	1.11334	1.53209	0	0.042401
117	0.439693	1.20805	1.53209	0	0.0449036
118	0.223238	1.26604	1.53209	0	0.047457
119	0	1.28557	1.53209	0	0.0490219
120	-0.223238	1.26604	1.53209	0	0.0485732
121	-0.439693	1.20805	1.53209	0	0.0458066
122	-0.642788	1.11334	1.53209	0	0.0413603
123	-0.826352	0.984808	1.53209	0	0.0362368
124	-0.984808	0.826352	1.53209	0	0.0309694
125	-1.11334	0.642788	1.53209	0	0.0253081
126	-1.20805	0.439693	1.53209	0	0.01866
127	-1.26604	0.223238	1.53209	0	0.0108527
128	-1.28557	0	1.53209	0	0.00264954
129	-1.26604	-0.223238	1.53209	0	-0.00423188
130	-1.20805	-0.439693	1.53209	0	-0.00760014
131	-1.11334	-0.642788	1.53209	0	-0.00570782
132	-0.984808	-0.826352	1.53209	0	0.0016155
133	-0.826352	-0.984808	1.53209	0	0.0122419
134	-0.642788	-1.11334	1.53209	0	0.0222084
135	-0.439693	-1.20805	1.53209	0	0.0275213
136	-0.223238	-1.26604	1.53209	0	0.0263644
137	0	-1.28557	1.53209	0	0.0202228
138	0.223238	-1.26604	1.53209	0	0.0131061
139	0.439693	-1.20805	1.53209	0	0.0094045
140	0.642788	-1.11334	1.53209	0	0.0117787
141	0.826352	-0.984808	1.53209	0	0.0201786
142	0.984808	-0.826352	1.53209	0	0.0321706
143	1.11334	-0.642788	1.53209	0	0.0440993
144	1.20805	-0.439693	1.53209	0	0.0525451
145	1.26604	-0.223238	1.53209	0	0.0556341
146	1.53209	0	1.28557	0	-0.00833628
147	1.50881	0.266044	1.28557	0	-0.013152
148	1.43969	0.524005	1.28557	0	-0.0166133
149	1.32683	0.766044	1.28557	0	-0.0169631
150	1.17365	0.984808	1.28557	0	-0.01512
151	0.984808	1.17365	1.28557	0	-0.0130604
152	0.766044	1.32683	1.28557	0	-0.0116695
153	0.524005	1.43969	1.28557	0	-0.0103768
154	0.266044	1.50881	1.28557	0	-0.00862502
155	0	1.53209	1.28557	0	-0.00706091
156	-0.266044	1.50881	1.28557	0	-0.00687293
157	-0.524005	1.43969	1.28557	0	-0.00817177
158	-0.766044	1.32683	1.28557	0	-0.00953904
159	-0.984808	1.17365	1.28557	0	-0.00943736
160	-1.17365	0.984808	1.28557	0	-0.00788711
161	-1.32683	0.766044	1.28557	0	-0.00655364
162	-1.43969	0.524005	1.28557	0	-0.00724671
163	-1.50881	0.266044	1.28557	0	-0.0104604
164	-1.53209	0	1.28557	0	-0.0151283
165	-1.50881	-0.266044	1.28557	0	-0.0192103
166	-1.43969	-0.524005	1.28557	0	-0.0202631
167	-1.32683	-0.766044	1.28557	0	-0.0160632
168	-1.17365	-0.984808	1.28557	0	-0.00589943
169	-0.984808	-1.17365	1.28557	0	0.00789421
170	-0.766044	-1.32683	1.28557	0	0.0198859
171	-0.524005	-1.43969	1.28557	0	0.0240663
172	-0.266044	-1.50881	1.28557	0	0.0175881
173	0	-1.53209	1.28557	0	0.00275287
174	0.266044	-1.50881	1.28557	0	-0.0144161
175	0.524005	-1.43969	1.28557	0	-0.0277162
176	0.766044	-1.32683	1.28557	0	-0.0336011
177	0.984808	-1.17365	1.28557	0	-0.0318107
178	1.17365	-0.984808	1.28557	0	-0.0245168
179	1.32683	-0.766044	1.28557	0	-0.0152931
180	1.43969	-0.524005	1.28557	0	-0.00809381
181	1.50881	-0.266044	1.28557	0	-0.00573811
182	1.73205	0	1	0	-0.0539111
183	1.70574	0.300767	1	0	-0.0596032
184	1.62759	0.592396	1	0	-0.0627168
185	1.5	0.866025	1	0	-0.0611024
186	1.32683	1.11334	1	0	-0.057042
187	1.11334	1.32683	1	0	-0.0543006
188	0.866025	1.5	1	0	-0.0539528
189	0.592396	1.62759	1	0	-0.0538196
190	0.300767	1.70574	1	0	-0.0517097
191	0	1.73205	1	0	-0.0480773
192	-0.300767	1.70574	1	0	-0.0448439
193	-0.592396	1.62759	1	0	-0.0422924
194	-0.866025	1.5	1	0	-0.0383755
195	-1.11334	1.32683	1	0	-0.0314774
196	-1.32683	1.11334	1	0	-0.0230632
197	-1.5	0.866025	1	0	-0.016728
198	-1.62759	0.592396	1	0	-0.0146965
199	-1.70574	0.300767	1	0	-0.0158844
200	-1.73205	0	1	0	-0.0174269
201	-1.70574	-0.300767	1	0	-0.0172591
202	-1.62759	-0.592396	1	0	-0.0146014
203	-1.5	-0.866025	1	0	-0.00868833
204	-1.32683	-1.11334	1	0	0.00128399
205	-1.11334	-1.32683	1	0	0.0140029
206	-0.866025	-1.5	1	0	0.0245473
207	-0.592396	-1.62759	1	0	0.0266156
208	-0.300767	-1.70574	1	0	0.0172308
209	0	-1.73205	1	0	-0.00074793
210	0.300767	-1.70574	1	0	-0.0209449
211	0.592396	-1.62759	1	0	-0.0380382
212	0.866025	-1.5	1	0	-0.0499731
213	1.11334	-1.32683	1	0	-0.0566573
214	1.32683	-1.11334	1	0	-0.0582136
215	1.5	-0.866025	1	0	-0.0554937
216	1.62759	-0.592396	1	0	-0.0514851
217	1.70574	-0.300767	1	0	-0.0503431
218	1.87939	0	0.68404	0	-0.0229863
219	1.85083	0.326352	0.68404	0	-0.0289291
220	1.76604	0.642788	0.68404	0	-0.0329294
221	1.62759	0.939693	0.68404	0	-0.0314096
222	1.43969	1.20805	0.68404	0	-0.0271878
223	1.20805	1.43969	0.68404	0	-0.0254684
224	0.939693	1.62759	0.68404	0	-0.0274227
225	0.642788	1.76604	0.68404	0	-0.0292755
226	0.326352	1.85083	0.68404	0	-0.0274474
227	0	1.87939	0.68404	0	-0.0227302
228	-0.326352	1.85083	0.68404	0	-0.0183139
229	-0.642788	1.76604	0.68404	0	-0.014918
230	-0.939693	1.62759	0.68404	0	-0.0100075
231	-1.20805	1.43969	0.68404	0	-0.00227632
232	-1.43969	1.20805	0.68404	0	0.00484613
233	-1.62759	0.939693	0.68404	0	0.00597215
234	-1.76604	0.642788	0.68404	0	-6.101e-05
235	-1.85083	0.326352	0.68404	0	-0.00821125
236	-1.87939	0	0.68404	0	-0.012052
237	-1.85083	-0.326352	0.68404	0	-0.00966005
238	-1.76604	-0.642788	0.68404	0	-0.00387681
239	-1.62759	-0.939693	0.68404	0	0.00238377
240	-1.43969	-1.20805	0.68404	0	0.0091483
241	-1.20805	-1.43969	0.68404	0	0.0171104
242	-0.939693	-1.62759	0.68404	0	0.0240111
243	-0.642788	-1.76604	0.68404	0	0.0254314
244	-0.326352	-1.85083	0.68404	0	0.0195056
245	0	-1.87939	0.68404	0	0.00934609
246	0.326352	-1.85083	0.68404	0	-0.0003009
247	0.642788	-1.76604	0.68404	0	-0.00799924
248	0.939693	-1.62759	0.68404	0	-0.0157695
249	1.20805	-1.43969	0.68404	0	-0.0244295
250	1.43969	-1.20805	0.68404	0	-0.0307432
251	1.62759	-0.939693	0.68404	0	-0.0308009
252	1.76604	-0.642788	0.68404	0	-0.0256124
253	1.85083	-0.326352	0.68404	0	-0.0213355
254	1.96962	0	0.347296	0	0.056683
255	1.93969	0.34202	0.347296	0	0.0515282
256	1.85083	0.673648	0.347296	0	0.0463337
257	1.70574	0.984808	0.347296	0	0.0465029
258	1.50881	1.26604	0.347296	0	0.0494609
259	1.26604	1.50881	0.347296	0	0.0492052
260	0.984808	1.70574	0.347296	0	0.0445047
261	0.673648	1.85083	0.347296	0	0.0401967
262	0.34202	1.93969	0.347296	0	0.0406294
263	0	1.96962	0.347296	0	0.044402
264	-0.34202	1.93969	0.347296	0	0.0471057
265	-0.673648	1.85083	0.347296	0	0.0476296
266	-0.984808	1.70574	0.347296	0	0.0488788
267	-1.26604	1.50881	0.347296	0	0.0517764
268	-1.50881	1.26604	0.347296	0	0.0511873
269	-1.70574	0.984808	0.347296	0	0.0405517
270	-1.85083	0.673648	0.347296	0	0.0204668
271	-1.93969	0.34202	0.347296	0	0.00041295
272	-1.96962	0	0.347296	0	-0.00943224
273	-1.93969	-0.34202	0.347296	0	-0.00733201
274	-1.85083	-0.673648	0.347296	0	1.001e-05
275	-1.70574	-0.984808	0.347296	0	0.00560347
276	-1.50881	-1.26604	0.347296	0	0.0083455
277	-1.26604	-1.50881	0.347296	0	0.0109557
278	-0.984808	-1.70574	0.347296	0	0.0143695
279	-0.673648	-1.85083	0.347296	0	0.0168112
280	-0.34202	-1.93969	0.347296	0	0.0179695
281	0	-1.96962	0.347296	0	0.0210125
282	0.34202	-1.93969	0.347296	0	0.0283834
283	0.673648	-1.85083	0.347296	0	0.036919
284	0.984808	-1.70574	0.347296	0	0.0400553
285	1.26604	-1.50881	0.347296	0	0.0358014
286	1.50881	-1.26604	0.347296	0	0.0305408
287	1.70574	-0.984808	0.347296	0	0.0327648
288	1.85083	-0.673648	0.347296	0	0.0433539
289	1.93969	-0.34202	0.347296	0	0.0541047
290	2	0	0	0	0.0988093
291	1.96962	0.347296	0	0	0.0943306
292	1.87939	0.68404	0	0	0.0886873
293	1.73205	1	0	0	0.0881168
294	1.53209	1.28557	0	0	0.0902933
295	1.28557	1.53209	0	0	0.0889974
296	1	1.73205	0	0	0.0829679
297	0.68404	1.87939	0	0	0.0773768
298	0.347296	1.96962	0	0	0.0767837
299	0	2	0	0	0.0795095
300	-0.347296	1.96962	0	0	0.0806881
301	-0.68404	1.87939	0	0	0.0791059
302	-1	1.73205	0	0	0.0778381
303	-1.28557	1.53209	0	0	0.0776481
304	-1.53209	1.28557	0	0	0.0727319
305	-1.73205	1	0	0	0.0561399
306	-1.87939	0.68404	0	0	0.0293073
307	-1.96962	0.347296	0	0	0.00360647
308	-2	0	0	0	-0.00926352
309	-1.96962	-0.347296	0	0	-0.00772663
310	-1.87939	-0.68404	0	0	-0.00015623
311	-1.73205	-1	0	0	0.00476225
312	-1.53209	-1.28557	0	0	0.00551767
313	-1.28557	-1.53209	0	0	0.00576434
314	-1	-1.73205	0	0	0.00784939
315	-0.68404	-1.87939	0	0	0.0111396
316	-0.347296	-1.96962	0	0	0.0159626
317	0	-2	0	0	0.0254616
318	0.347296	-1.96962	0	0	0.0410523
319	0.68404	-1.87939	0	0	0.0575861
320	1	-1.73205	0	0	0.0665336
321	1.28557	-1.53209	0	0	0.0653443
322	1.53209	-1.28557	0	0	0.0616587
323	1.73205	-1	0	0	0.0658566
324	1.87939	-0.68404	0	0	0.0796108
325	1.96962	-0.347296	0	0	0.0938539
326	1.96962	0	-0.347296	0	0.0569712
327	1.93969	0.34202	-0.347296	0	0.0521279
328	1.85083	0.673648	-0.347296	0	0.0471274
329	1.70574	0.984808	-0.347296	0	0.0473414
330	1.50881	1.26604	-0.347296	0	0.050238
331	1.26604	1.50881	-0.347296	0	0.0498565
332	0.984808	1.70574	-0.347296	0	0.0449436
333	0.673648	1.85083	-0.347296	0	0.0402708
334	0.34202	1.93969	-0.347296	0	0.0401593
335	0	1.96962	-0.347296	0	0.0432788
336	-0.34202	1.93969	-0.347296	0	0.0453645
337	-0.673648	1.85083	-0.347296	0	0.0454401
338	-0.984808	1.70574	-0.347296	0	0.0464788
339	-1.26604	1.50881	-0.347296	0	0.0494195
340	-1.50881	1.26604	-0.347296	0	0.0491368
341	-1.70574	0.984808	-0.347296	0	0.0390763
342	-1.85083	0.673648	-0.347296	0	0.0197694
343	-1.93969	0.34202	-0.347296	0	0.00049647
344	-1.96962	0	-0.347296	0	-0.00885656
345	-1.93969	-0.34202	-0.347296	0	-0.00677429
346	-1.85083	-0.673648	-0.347296	0	6.052e-05
347	-1.70574	-0.984808	-0.347296	0	0.00494833
348	-1.50881	-1.26604	-0.347296	0	0.00717801
349	-1.26604	-1.50881	-0.347296	0	0.00970845
350	-0.984808	-1.70574	-0.347296	0	0.0134174
351	-0.673648	-1.85083	-0.347296	0	0.0162504
352	-0.34202	-1.93969	-0.347296	0	0.0176227
353	0	-1.96962	-0.347296	0	0.0206241
354	0.34202	-1.93969	-0.347296	0	0.0278262
355	0.673648	-1.85083	-0.347296	0	0.0362501
356	0.984808	-1.70574	-0.347296	0	0.0394131
357	1.26604	-1.50881	-0.347296	0	0.035269
358	1.50881	-1.26604	-0.347296	0	0.0301076
359	1.70574	-0.984808	-0.347296	0	0.0324007
360	1.85083	-0.673648	-0.347296	0	0.0430995
361	1.93969	-0.34202	-0.347296	0	0.054073
362	1.87939	0	-0.68404	0	-0.0219643
363	1.85083	0.326352	-0.68404	0	-0.0275696
364	1.76604	0.642788	-0.68404	0	-0.0313883
365	1.62759	0.939693	-0.68404	0	-0.0298712
366	1.43969	1.20805	-0.68404	0	-0.025769
367	1.20805	1.43969	-0.68404	0	-0.0242339
368	0.939693	1.62759	-0.68404	0	-0.0264868
369	0.642788	1.76604	-0.68404	0	-0.0288657
370	0.326352	1.85083	-0.68404	0	-0.0278403
371	0	1.87939	-0.68404	0	-0.0240977
372	-0.326352	1.85083	-0.68404	0	-0.0206085
373	-0.642788	1.76604	-0.68404	0	-0.0178841
374	-0.939693	1.62759	-0.68404	0	-0.0132841
375	-1.20805	1.43969	-0.68404	0	-0.00548294
376	-1.43969	1.20805	-0.68404	0	0.00209103
377	-1.62759	0.939693	-0.68404	0	0.00403904
378	-1.76604	0.642788	-0.68404	0	-0.00091611
379	-1.85083	0.326352	-0.68404	0	-0.00803296
380	-1.87939	0	-0.68404	0	-0.0113019
381	-1.85083	-0.326352	-0.68404	0	-0.00909227
382	-1.76604	-0.642788	-0.68404	0	-0.00416842
383	-1.62759	-0.939693	-0.68404	0	0.00102619
384	-1.43969	-1.20805	-0.68404	0	0.00711461
385	-1.20805	-1.43969	-0.68404	0	0.0151288
386	-0.939693	-1.62759	-0.68404	0	0.0226814
387	-0.642788	-1.76604	-0.68404	0	0.0248882
388	-0.326352	-1.85083	-0.68404	0	0.0194388
389	0	-1.87939	-0.68404	0	0.0093172
390	0.326352	-1.85083	-0.68404	0	-0.00052599
391	0.642788	-1.76604	-0.68404	0	-0.00835295
392	0.939693	-1.62759	-0.68404	0	-0.0160404
393	1.20805	-1.43969	-0.68404	0	-0.0244826
394	1.43969	-1.20805	-0.68404	0	-0.0305976
395	1.62759	-0.939693	-0.68404	0	-0.0305291
396	1.76604	-0.642788	-0.68404	0	-0.0252029
397	1.85083	-0.326352	-0.68404	0	-0.020673
398	1.73205	0	-1	0	-0.0520643
399	1.70574	0.300767	-1	0	-0.0576399
400	1.62759	0.592396	-1	0	-0.0607482
401	1.5	0.866025	-1	0	-0.0592326
402	1.32683	1.11334	-1	0	-0.0553079
403	1.11334	1.32683	-1	0	-0.0527082
404	0.866025	1.5	-1	0	-0.0525803
405	0.592396	1.62759	-1	0	-0.0528728
406	0.300767	1.70574	-1	0	-0.0514535
407	0	1.73205	-1	0	-0.048684
408	-0.300767	1.70574	-1	0	-0.046279
409	-0.592396	1.62759	-1	0	-0.0443226
410	-0.866025	1.5	-1	0	-0.0406668
411	-1.11334	1.32683	-1	0	-0.0336872
412	-1.32683	1.11334	-1	0	-0.0248727
413	-1.5	0.866025	-1	0	-0.0178625
414	-1.62759	0.592396	-1	0	-0.0150119
415	-1.70574	0.300767	-1	0	-0.0155102
416	-1.73205	0	-1	0	-0.016834
417	-1.70574	-0.300767	-1	0	-0.0171144
418	-1.62759	-0.592396	-1	0	-0.0154219
419	-1.5	-0.866025	-1	0	-0.0105041
420	-1.32683	-1.11334	-1	0	-0.0010008
421	-1.11334	-1.32683	-1	0	0.0120451
422	-0.866025	-1.5	-1	0	0.0235207
423	-0.592396	-1.62759	-1	0	0.0266182
424	-0.300767	-1.70574	-1	0	0.0178967
425	0	-1.73205	-1	0	8.205e-05
426	0.300767	-1.70574	-1	0	-0.0202385
427	0.592396	-1.62759	-1	0	-0.0374198
428	0.866025	-1.5	-1	0	-0.0492327
429	1.11334	-1.32683	-1	0	-0.0556403
430	1.32683	-1.11334	-1	0	-0.0569266
431	1.5	-0.866025	-1	0	-0.0540358
432	1.62759	-0.592396	-1	0	-0.0499194
433	1.70574	-0.300767	-1	0	-0.0486523
434	1.53209	0	-1.28557	0	-0.00652511
435	1.50881	0.266044	-1.28557	0	-0.0113876
436	1.43969	0.524005	-1.28557	0	-0.0149376
437	1.32683	0.766044	-1.28557	0	-0.0153796
438	1.17365	0.984808	-1.28557	0	-0.013582
439	0.984808	1.17365	-1.28557	0	-0.0115186
440	0.766044	1.32683	-1.28557	0	-0.0101478
441	0.524005	1.43969	-1.28557	0	-0.00900657
442	0.266044	1.50881	-1.28557	0	-0.00759052
443	0	1.53209	-1.28557	0	-0.00649075
444	-0.266044	1.50881	-1.28557	0	-0.00675834
445	-0.524005	1.43969	-1.28557	0	-0.00836895
446	-0.766044	1.32683	-1.28557	0	-0.00983855
447	-0.984808	1.17365	-1.28557	0	-0.00963758
448	-1.17365	0.984808	-1.28557	0	-0.00783188
449	-1.32683	0.766044	-1.28557	0	-0.00615331
450	-1.43969	0.524005	-1.28557	0	-0.00652231
451	-1.50881	0.266044	-1.28557	0	-0.00960239
452	-1.53209	0	-1.28557	0	-0.0144973
453	-1.50881	-0.266044	-1.28557	0	-0.0192106
454	-1.43969	-0.524005	-1.28557	0	-0.0211156
455	-1.32683	-0.766044	-1.28557	0	-0.0176182
456	-1.17365	-0.984808	-1.28557	0	-0.0076442
457	-0.984808	-1.17365	-1.28557	0	0.0065967
458	-0.766044	-1.32683	-1.28557	0	0.0194659
459	-0.524005	-1.43969	-1.28557	0	0.0245431
460	-0.266044	-1.50881	-1.28557	0	0.0186257
461	0	-1.53209	-1.28557	0	0.00391983
462	0.266044	-1.50881	-1.28557	0	-0.0133796
463	0.524005	-1.43969	-1.28557	0	-0.0268013
464	0.766044	-1.32683	-1.28557	0	-0.0326306
465	0.984808	-1.17365	-1.28557	0	-0.030619
466	1.17365	-0.984808	-1.28557	0	-0.0230598
467	1.32683	-0.766044	-1.28557	0	-0.0136346
468	1.43969	-0.524005	-1.28557	0	-0.00632585
469	1.50881	-0.266044	-1.28557	0	-0.00392649
470	1.28557	0	-1.53209	0	0.0541347
471	1.26604	0.223238	-1.53209	0	0.0494332
472	1.20805	0.439693	-1.53209	0	0.0446109
473	1.11334	0.642788	-1.53209	0	0.0415488
474	0.984808	0.826352	-1.53209	0	0.0407145
475	0.826352	0.984808	-1.53209	0	0.0416364
476	0.642788	1.11334	-1.53209	0	0.0436872
477	0.439693	1.20805	-1.53209	0	0.0463597
478	0.223238	1.26604	-1.53209	0	0.0489832
479	0	1.28557	-1.53209	0	0.0505391
480	-0.223238	1.26604	-1.53209	0	0.050065
481	-0.439693	1.20805	-1.53209	0	0.047319
482	-0.642788	1.11334	-1.53209	0	0.042965
483	-0.826352	0.984808	-1.53209	0	0.0379868
484	-0.984808	0.826352	-1.53209	0	0.0328702
485	-1.11334	0.642788	-1.53209	0	0.0273043
486	-1.20805	0.439693	-1.53209	0	0.0206278
487	-1.26604	0.223238	-1.53209	0	0.0126006
488	-1.28557	0	-1.53209	0	0.00395149
489	-1.26604	-0.223238	-1.53209	0	-0.00355566
490	-1.20805	-0.439693	-1.53209	0	-0.00758069
491	-1.11334	-0.642788	-1.53209	0	-0.00616812
492	-0.984808	-0.826352	-1.53209	0	0.00101553
493	-0.826352	-0.984808	-1.53209	0	0.0118579
494	-0.642788	-1.11334	-1.53209	0	0.0222394
495	-0.439693	-1.20805	-1.53209	0	0.0279207
496	-0.223238	-1.26604	-1.53209	0	0.0268912
497	0	-1.28557	-1.53209	0	0.0205979
498	0.223238	-1.26604	-1.53209	0	0.0131693
499	0.439693	-1.20805	-1.53209	0	0.00917864
500	0.642788	-1.11334	-1.53209	0	0.0114194
501	0.826352	-0.984808	-1.53209	0	0.0198661
502	0.984808	-0.826352	-1.53209	0	0.0320232
503	1.11334	-0.642788	-1.53209	0	0.0441493
504	1.20805	-0.439693	-1.53209	0	0.0527657
505	1.26604	-0.223238	-1.53209	0	0.0559782
506	1	0	-1.73205	0	0.0537101
507	0.984808	0.173648	-1.73205	0	0.0483266
508	0.939693	0.34202	-1.73205	0	0.0426728
509	0.866025	0.5	-1.73205	0	0.0383439
510	0.766044	0.642788	-1.73205	0	0.0363064
511	0.642788	0.766044	-1.73205	0	0.0368382
512	0.5	0.866025	-1.73205	0	0.0396674
513	0.34202	0.939693	-1.73205	0	0.0441161
514	0.173648	0.984808	-1.73205	0	0.0492049
515	0	1	-1.73205	0	0.0538136
516	-0.173648	0.984808	-1.73205	0	0.0569533
517	-0.34202	0.939693	-1.73205	0	0.0580442
518	-0.5	0.866025	-1.73205	0	0.0570107
519	-0.642788	0.766044	-1.73205	0	0.0541238
520	-0.766044	0.642788	-1.73205	0	0.0497237
521	-0.866025	0.5	-1.73205	0	0.0440511
522	-0.939693	0.34202	-1.73205	0	0.0373089
523	-0.984808	0.173648	-1.73205	0	0.029888
524	-1	0	-1.73205	0	0.0225679
525	-0.984808	-0.173648	-1.73205	0	0.0165148
526	-0.939693	-0.34202	-1.73205	0	0.0129903
527	-0.866025	-0.5	-1.73205	0	0.0128352
528	-0.766044	-0.642788	-1.73205	0	0.0159509
529	-0.642788	-0.766044	-1.73205	0	0.0211072
530	-0.5	-0.866025	-1.73205	0	0.026316
531	-0.34202	-0.939693	-1.73205	0	0.029704
532	-0.173648	-0.984808	-1.73205	0	0.0304508
533	0	-1	-1.73205	0	0.0292318
534	0.173648	-0.984808	-1.73205	0	0.0278713
535	0.34202	-0.939693	-1.73205	0	0.0283874
536	0.5	-0.866025	-1.73205	0	0.0319621
537	0.642788	-0.766044	-1.73205	0	0.0383658
538	0.766044	-0.642788	-1.73205	0	0.0460603
539	0.866025	-0.5	-1.73205	0	0.0528621
540	0.939693	-0.34202	-1.73205	0	0.0568299
541	0.984808	-0.173648	-1.73205	0	0.0570042
542	0.68404	0	-1.87939	0	-0.0142247
543	0.673648	0.118782	-1.87939	0	-0.0195701
544	0.642788	0.233956	-1.87939	0	-0.024389
545	0.592396	0.34202	-1.87939	0	-0.0278174
546	0.524005	0.439693	-1.87939	0	-0.0292119
547	0.439693	0.524005	-1.87939	0	-0.0282696
548	0.34202	0.592396	-1.87939	0	-0.0250567
549	0.233956	0.642788	-1.87939	0	-0.019971
550	0.118782	0.673648	-1.87939	0	-0.0136546
551	0	0.68404	-1.87939	0	-0.00686742
552	-0.118782	0.673648	-1.87939	0	-0.00035
553	-0.233956	0.642788	-1.87939	0	0.0052965
554	-0.34202	0.592396	-1.87939	0	0.00967662
555	-0.439693	0.524005	-1.87939	0	0.0126072
556	-0.524005	0.439693	-1.87939	0	0.0140777
557	-0.592396	0.34202	-1.87939	0	0.0142104
558	-0.642788	0.233956	-1.87939	0	0.0132408
559	-0.673648	0.118782	-1.87939	0	0.011515
560	-0.68404	0	-1.87939	0	0.00947971
561	-0.673648	-0.118782	-1.87939	0	0.00762296
562	-0.642788	-0.233956	-1.87939	0	0.00636438
563	-0.592396	-0.34202	-1.87939	0	0.00591923
564	-0.524005	-0.439693	-1.87939	0	0.00620284
565	-0.439693	-0.524005	-1.87939	0	0.00683712
566	-0.34202	-0.592396	-1.87939	0	0.0072901
567	-0.233956	-0.642788	-1.87939	0	0.00710179
568	-0.118782	-0.673648	-1.87939	0	0.0060925
569	0	-0.68404	-1.87939	0	0.00444524
570	0.118782	-0.673648	-1.87939	0	0.00260545
571	0.233956	-0.642788	-1.87939	0	0.00104632
572	0.34202	-0.592396	-1.87939	0	1.349e-05
573	0.439693	-0.524005	-1.87939	0	-0.00062014
574	0.524005	-0.439693	-1.87939	0	-0.00132527
575	0.592396	-0.34202	-1.87939	0	-0.00272167
576	0.642788	-0.233956	-1.87939	0	-0.00530973
577	0.673648	-0.118782	-1.87939	0	-0.00924299
578	0.347296	0	-1.96962	0	-0.0835922
579	0.34202	0.060307	-1.96962	0	-0.0867476
580	0.326352	0.118782	-1.96962	0	-0.0891404
581	0.300767	0.173648	-1.96962	0	-0.090546
582	0.266044	0.223238	-1.96962	0	-0.0907982
583	0.223238	0.266044	-1.96962	0	-0.0898184
584	0.173648	0.300767	-1.96962	0	-0.08763
585	0.118782	0.326352	-1.96962	0	-0.084357
586	0.060307	0.34202	-1.96962	0	-0.0802083
587	0	0.347296	-1.96962	0	-0.0754495
588	-0.060307	0.34202	-1.96962	0	-0.0703706
589	-0.118782	0.326352	-1.96962	0	-0.0652548
590	-0.173648	0.300767	-1.96962	0	-0.0603518
591	-0.223238	0.266044	-1.96962	0	-0.0558593
592	-0.266044	0.223238	-1.96962	0	-0.0519156
593	-0.300767	0.173648	-1.96962	0	-0.0485977
594	-0.326352	0.118782	-1.96962	0	-0.0459277
595	-0.34202	0.060307	-1.96962	0	-0.0438844
596	-0.347296	0	-1.96962	0	-0.0424178
597	-0.34202	-0.060307	-1.96962	0	-0.0414676
598	-0.326352	-0.118782	-1.96962	0	-0.0409815
599	-0.300767	-0.173648	-1.96962	0	-0.0409288
600	-0.266044	-0.223238	-1.96962	0	-0.0413053
601	-0.223238	-0.266044	-1.96962	0	-0.0421291
602	-0.173648	-0.300767	-1.96962	0	-0.0434255
603	-0.118782	-0.326352	-1.96962	0	-0.0452084
604	-0.060307	-0.34202	-1.96962	0	-0.0474664
605	0	-0.347296	-1.96962	0	-0.0501573
606	0.060307	-0.34202	-1.96962	0	-0.0532163
607	0.118782	-0.326352	-1.96962	0	-0.0565719
608	0.173648	-0.300767	-1.96962	0	-0.0601617
609	0.223238	-0.266044	-1.96962	0	-0.0639387
610	0.266044	-0.223238	-1.96962	0	-0.0678665
611	0.300767	-0.173648	-1.96962	0	-0.0718998
612	0.326352	-0.118782	-1.96962	0	-0.0759606
613	0.34202	-0.060307	-1.96962	0	-0.0799199
614	0	0	-2	0	-0.0917037
615	0	0	2.2	0	-0.0143243
616	0.382026	0	2.16658	0	-0.0101101
617	0.376222	0.066338	2.16658	0	-0.0132537
618	0.358987	0.130661	2.16658	0	-0.015811
619	0.330844	0.191013	2.16658	0	-0.0175712
620	0.292649	0.245562	2.16658	0	-0.018381
621	0.245562	0.292649	2.16658	0	-0.0181639
622	0.191013	0.330844	2.16658	0	-0.0169268
623	0.130661	0.358987	2.16658	0	-0.0147543
624	0.066338	0.376222	2.16658	0	-0.0117937
625	0	0.382026	2.16658	0	-0.00823345
626	-0.066338	0.376222	2.16658	0	-0.00428104
627	-0.130661	0.358987	2.16658	0	-0.00014342
628	-0.191013	0.330844	2.16658	0	0.00398608
629	-0.245562	0.292649	2.16658	0	0.00793635
630	-0.292649	0.245562	2.16658	0	0.0115613
631	-0.330844	0.191013	2.16658	0	0.0147437
632	-0.358987	0.130661	2.16658	0	0.0173979
633	-0.376222	0.066338	2.16658	0	0.019475
634	-0.382026	0	2.16658	0	0.0209646
635	-0.376222	-0.066338	2.16658	0	0.0218933
636	-0.358987	-0.130661	2.16658	0	0.0223159
637	-0.330844	-0.191013	2.16658	0	0.0223015
638	-0.292649	-0.245562	2.16658	0	0.0219195
639	-0.245562	-0.292649	2.16658	0	0.0212271
640	-0.191013	-0.330844	2.16658	0	0.0202656
641	-0.130661	-0.358987	2.16658	0	0.0190609
642	-0.066338	-0.376222	2.16658	0	0.0176269
643	0	-0.382026	2.16658	0	0.0159688
644	0.066338	-0.376222	2.16658	0	0.0140818
645	0.130661	-0.358987	2.16658	0	0.0119498
646	0.191013	-0.330844	2.16658	0	0.00954637
647	0.245562	-0.292649	2.16658	0	0.00684328
648	0.292649	-0.245562	2.16658	0	0.00382627
649	0.330844	-0.191013	2.16658	0	0.00051639
650	0.358987	-0.130661	2.16658	0	-0.0030111
651	0.376222	-0.066338	2.16658	0	-0.00661843
652	0.752444	0	2.06732	0	0.0379945
653	0.741013	0.130661	2.06732	0	0.0328816
654	0.707066	0.257351	2.06732	0	0.0282796
655	0.651636	0.376222	2.06732	0	0.0248444
656	0.576406	0.483662	2.06732	0	0.0229765
657	0.483662	0.576406	2.06732	0	0.0227891
658	0.376222	0.651636	2.06732	0	0.0241394
659	0.257351	0.707066	2.06732	0	0.0266921
660	0.130661	0.741013	2.06732	0	0.030003
661	0	0.752444	2.06732	0	0.0336133
662	-0.130661	0.741013	2.06732	0	0.0371462
663	-0.257351	0.707066	2.06732	0	0.0403685
664	-0.376222	0.651636	2.06732	0	0.0431904
665	-0.483662	0.576406	2.06732	0	0.0455969
666	-0.576406	0.483662	2.06732	0	0.0475515
667	-0.651636	0.376222	2.06732	0	0.0489352
668	-0.707066	0.257351	2.06732	0	0.0495644
669	-0.741013	0.130661	2.06732	0	0.0492847
670	-0.752444	0	2.06732	0	0.0480907
671	-0.741013	-0.130661	2.06732	0	0.046196
672	-0.707066	-0.257351	2.06732	0	0.0440049
673	-0.651636	-0.376222	2.06732	0	0.0419861
674	-0.576406	-0.483662	2.06732	0	0.04051
675	-0.483662	-0.576406	2.06732	0	0.0397349
676	-0.376222	-0.651636	2.06732	0	0.0396075
677	-0.257351	-0.707066	2.06732	0	0.0399682
678	-0.130661	-0.741013	2.06732	0	0.0406898
679	0	-0.752444	2.06732	0	0.0417527
680	0.130661	-0.741013	2.06732	0	0.0432027
681	0.257351	-0.707066	2.06732	0	0.0450206
682	0.376222	-0.651636	2.06732	0	0.0469919
683	0.483662	-0.576406	2.06732	0	0.0486702
684	0.576406	-0.483662	2.06732	0	0.0494732
685	0.651636	-0.376222	2.06732	0	0.0488765
686	0.707066	-0.257351	2.06732	0	0.0466181
687	0.741013	-0.130661	2.06732	0	0.042823
688	1.1	0	1.90526	0	0.0746519
689	1.08329	0.191013	1.90526	0	0.0701168
690	1.03366	0.376222	1.90526	0	0.0661
691	0.952628	0.55	1.90526	0	0.0634473
692	0.842649	0.707066	1.90526	0	0.0622951
693	0.707066	0.842649	1.90526	0	0.0622885
694	0.55	0.952628	1.90526	0	0.06287
695	0.376222	1.03366	1.90526	0	0.063437
696	0.191013	1.08329	1.90526	0	0.0633816
697	0	1.1	1.90526	0	0.06218
698	-0.191013	1.08329	1.90526	0	0.0596141
699	-0.376222	1.03366	1.90526	0	0.0559854
700	-0.55	0.952628	1.90526	0	0.0520795
701	-0.707066	0.842649	1.90526	0	0.0487911
702	-0.842649	0.707066	1.90526	0	0.0466009
703	-0.952628	0.55	1.90526	0	0.0452433
704	-1.03366	0.376222	1.90526	0	0.0437998
705	-1.08329	0.191013	1.90526	0	0.0411874
706	-1.1	0	1.90526	0	0.0367869
707	-1.08329	-0.191013	1.90526	0	0.0308752
708	-1.03366	-0.376222	1.90526	0	0.024616
709	-0.952628	-0.55	1.90526	0	0.0195691
710	-0.842649	-0.707066	1.90526	0	0.0169518
711	-0.707066	-0.842649	1.90526	0	0.0170677
712	-0.55	-0.952628	1.90526	0	0.0192748
713	-0.376222	-1.03366	1.90526	0	0.0225329
714	-0.191013	-1.08329	1.90526	0	0.0261638
715	0	-1.1	1.90526	0	0.0302885
716	0.191013	-1.08329	1.90526	0	0.0356367
717	0.376222	-1.03366	1.90526	0	0.0428756
718	0.55	-0.952628	1.90526	0	0.0519328
719	0.707066	-0.842649	1.90526	0	0.0617522
720	0.842649	-0.707066	1.90526	0	0.0706125
721	0.952628	-0.55	1.90526	0	0.0768064
722	1.03366	-0.376222	1.90526	0	0.0793276
723	1.08329	-0.191013	1.90526	0	0.0782511
724	1.41413	0	1.6853	0	0.0435263
725	1.39265	0.245562	1.6853	0	0.0404778
726	1.32885	0.483662	1.6853	0	0.0394801
727	1.22467	0.707066	1.6853	0	0.0407848
728	1.08329	0.908987	1.6853	0	0.0431629
729	0.908987	1.08329	1.6853	0	0.044965
730	0.707066	1.22467	1.6853	0	0.0451128
731	0.483662	1.32885	1.6853	0	0.0432386
732	0.245562	1.39265	1.6853	0	0.0391582
733	0	1.41413	1.6853	0	0.0325727
734	-0.245562	1.39265	1.6853	0	0.0235365
735	-0.483662	1.32885	1.6853	0	0.013214
736	-0.707066	1.22467	1.6853	0	0.00394716
737	-0.908987	1.08329	1.6853	0	-0.00176429
738	-1.08329	0.908987	1.6853	0	-0.00272402
739	-1.22467	0.707066	1.6853	0	0.00013088
740	-1.32885	0.483662	1.6853	0	0.00409186
741	-1.39265	0.245562	1.6853	0	0.00596148
742	-1.41413	0	1.6853	0	0.00355224
743	-1.39265	-0.245562	1.6853	0	-0.00325403
744	-1.32885	-0.483662	1.6853	0	-0.0123468
745	-1.22467	-0.707066	1.6853	0	-0.0203379
746	-1.08329	-0.908987	1.6853	0	-0.0243295
747	-0.908987	-1.08329	1.6853	0	-0.0235399
748	-0.707066	-1.22467	1.6853	0	-0.0196316
749	-0.483662	-1.32885	1.6853	0	-0.0153612
750	-0.245562	-1.39265	1.6853	0	-0.0124823
751	0	-1.41413	1.6853	0	-0.0105038
752	0.245562	-1.39265	1.6853	0	-0.00722539
753	0.483662	-1.32885	1.6853	0	-0.00052224
754	0.707066	-1.22467	1.6853	0	0.0100386
755	0.908987	-1.08329	1.6853	0	0.0228119
756	1.08329	-0.908987	1.6853	0	0.0349197
757	1.22467	-0.707066	1.6853	0	0.043611
758	1.32885	-0.483662	1.6853	0	0.0474179
759	1.39265	-0.245562	1.6853	0	0.0467199
760	1.6853	0	1.41413	0	-0.041784
761	1.65969	0.292649	1.41413	0	-0.0445822
762	1.58366	0.576406	1.41413	0	-0.0423652
763	1.45951	0.842649	1.41413	0	-0.0359628
764	1.29101	1.08329	1.41413	0	-0.0287925
765	1.08329	1.29101	1.41413	0	-0.0243573
766	0.842649	1.45951	1.41413	0	-0.0239808
767	0.576406	1.58366	1.41413	0	-0.0268915
768	0.292649	1.65969	1.41413	0	-0.0321594
769	0	1.6853	1.41413	0	-0.0399481
770	-0.292649	1.65969	1.41413	0	-0.0505055
771	-0.576406	1.58366	1.41413	0	-0.0621455
772	-0.842649	1.45951	1.41413	0	-0.0708288
773	-1.08329	1.29101	1.41413	0	-0.0722649
774	-1.29101	1.08329	1.41413	0	-0.0647838
775	-1.45951	0.842649	1.41413	0	-0.0505452
776	-1.58366	0.576406	1.41413	0	-0.034414
777	-1.65969	0.292649	1.41413	0	-0.0217297
778	-1.6853	0	1.41413	0	-0.0163421
779	-1.65969	-0.292649	1.41413	0	-0.019309
780	-1.58366	-0.576406	1.41413	0	-0.0283286
781	-1.45951	-0.842649	1.41413	0	-0.0385021
782	-1.29101	-1.08329	1.41413	0	-0.0448445
783	-1.08329	-1.29101	1.41413	0	-0.045394
784	-0.842649	-1.45951	1.41413	0	-0.042445
785	-0.576406	-1.58366	1.41413	0	-0.0404873
786	-0.292649	-1.65969	1.41413	0	-0.0423713
787	0	-1.6853	1.41413	0	-0.0470427
788	0.292649	-1.65969	1.41413	0	-0.0507404
789	0.576406	-1.58366	1.41413	0	-0.0502752
790	0.842649	-1.45951	1.41413	0	-0.0453439
791	1.08329	-1.29101	1.41413	0	-0.0382842
792	1.29101	-1.08329	1.41413	0	-0.0322437
793	1.45951	-0.842649	1.41413	0	-0.0295897
794	1.58366	-0.576406	1.41413	0	-0.0311993
795	1.65969	-0.292649	1.41413	0	-0.0361616
796	1.90526	0	1.1	0	-0.102934
797	1.87631	0.330844	1.1	0	-0.106873
798	1.79035	0.651636	1.1	0	-0.103529
799	1.65	0.952628	1.1	0	-0.0941818
800	1.45951	1.22467	1.1	0	-0.0841003
801	1.22467	1.45951	1.1	0	-0.0784528
802	0.952628	1.65	1.1	0	-0.0783027
803	0.651636	1.79035	1.1	0	-0.0810212
804	0.330844	1.87631	1.1	0	-0.0843348
805	0	1.90526	1.1	0	-0.0889378
806	-0.330844	1.87631	1.1	0	-0.0964884
807	-0.651636	1.79035	1.1	0	-0.10558
808	-0.952628	1.65	1.1	0	-0.110827
809	-1.22467	1.45951	1.1	0	-0.106537
810	-1.45951	1.22467	1.1	0	-0.0911684
811	-1.65	0.952628	1.1	0	-0.0682438
812	-1.79035	0.651636	1.1	0	-0.043675
813	-1.87631	0.330844	1.1	0	-0.0228829
814	-1.90526	0	1.1	0	-0.00983902
815	-1.87631	-0.330844	1.1	0	-0.00681706
816	-1.79035	-0.651636	1.1	0	-0.0132093
817	-1.65	-0.952628	1.1	0	-0.0245766
818	-1.45951	-1.22467	1.1	0	-0.0345252
819	-1.22467	-1.45951	1.1	0	-0.0391484
820	-0.952628	-1.65	1.1	0	-0.0399576
821	-0.651636	-1.79035	1.1	0	-0.0418628
822	-0.330844	-1.87631	1.1	0	-0.0479372
823	0	-1.90526	1.1	0	-0.0564137
824	0.330844	-1.87631	1.1	0	-0.062939
825	0.651636	-1.79035	1.1	0	-0.0652588
826	0.952628	-1.65	1.1	0	-0.0651499
827	1.22467	-1.45951	1.1	0	-0.0660819
828	1.45951	-1.22467	1.1	0	-0.0699682
829	1.65	-0.952628	1.1	0	-0.076563
830	1.79035	-0.651636	1.1	0	-0.0850056
831	1.87631	-0.330844	1.1	0	-0.0944578
832	2.06732	0	0.752444	0	-0.081332
833	2.03592	0.358987	0.752444	0	-0.0863603
834	1.94265	0.707066	0.752444	0	-0.0843993
835	1.79035	1.03366	0.752444	0	-0.0758102
836	1.58366	1.32885	0.752444	0	-0.0664253
837	1.32885	1.58366	0.752444	0	-0.0622939
838	1.03366	1.79035	0.752444	0	-0.0638396
839	0.707066	1.94265	0.752444	0	-0.0665187
840	0.358987	2.03592	0.752444	0	-0.0670897
841	0	2.06732	0.752444	0	-0.0675697
842	-0.358987	2.03592	0.752444	0	-0.0719054
843	-0.707066	1.94265	0.752444	0	-0.0796152
844	-1.03366	1.79035	0.752444	0	-0.0844836
845	-1.32885	1.58366	0.752444	0	-0.0800667
846	-1.58366	1.32885	0.752444	0	-0.0655228
847	-1.79035	1.03366	0.752444	0	-0.0453886
848	-1.94265	0.707066	0.752444	0	-0.0247133
849	-2.03592	0.358987	0.752444	0	-0.0060948
850	-2.06732	0	0.752444	0	0.00860494
851	-2.03592	-0.358987	0.752444	0	0.0160142
852	-1.94265	-0.707066	0.752444	0	0.0131152
853	-1.79035	-1.03366	0.752444	0	0.00140357
854	-1.58366	-1.32885	0.752444	0	-0.0127014
855	-1.32885	-1.58366	0.752444	0	-0.0230101
856	-1.03366	-1.79035	0.752444	0	-0.0286941
857	-0.707066	-1.94265	0.752444	0	-0.0332612
858	-0.358987	-2.03592	0.752444	0	-0.0387576
859	0	-2.06732	0.752444	0	-0.0426332
860	0.358987	-2.03592	0.752444	0	-0.0412994
861	0.707066	-1.94265	0.752444	0	-0.035758
862	1.03366	-1.79035	0.752444	0	-0.0319062
863	1.32885	-1.58366	0.752444	0	-0.0348379
864	1.58366	-1.32885	0.752444	0	-0.0440214
865	1.79035	-1.03366	0.752444	0	-0.0549426
866	1.94265	-0.707066	0.752444	0	-0.0645163
867	2.03592	-0.358987	0.752444	0	-0.0731441
868	2.16658	0	0.382026	0	-0.00683188
869	2.13366	0.376222	0.382026	0	-0.012011
870	2.03592	0.741013	0.382026	0	-0.0122976
871	1.87631	1.08329	0.382026	0	-0.00643154
872	1.65969	1.39265	0.382026	0	0.00021361
873	1.39265	1.65969	0.382026	0	0.00144176
874	1.08329	1.87631	0.382026	0	-0.00252559
875	0.741013	2.03592	0.382026	0	-0.00580002
876	0.376222	2.13366	0.382026	0	-0.00473521
877	0	2.16658	0.382026	0	-0.00281664
878	-0.376222	2.13366	0.382026	0	-0.00614598
879	-0.741013	2.03592	0.382026	0	-0.0152178
880	-1.08329	1.87631	0.382026	0	-0.0234225
881	-1.39265	1.65969	0.382026	0	-0.0240943
882	-1.65969	1.39265	0.382026	0	-0.017205
883	-1.87631	1.08329	0.382026	0	-0.00776144
884	-2.03592	0.741013	0.382026	0	0.00106598
885	-2.13366	0.376222	0.382026	0	0.0106016
886	-2.16658	0	0.382026	0	0.0219332
887	-2.13366	-0.376222	0.382026	0	0.0309443
888	-2.03592	-0.741013	0.382026	0	0.0307367
889	-1.87631	-1.08329	0.382026	0	0.0190967
890	-1.65969	-1.39265	0.382026	0	0.00160575
891	-1.39265	-1.65969	0.382026	0	-0.0136676
892	-1.08329	-1.87631	0.382026	0	-0.023241
893	-0.741013	-2.03592	0.382026	0	-0.0284943
894	-0.376222	-2.13366	0.382026	0	-0.0299481
895	0	-2.16658	0.382026	0	-0.0243913
896	0.376222	-2.13366	0.382026	0	-0.00957158
897	0.741013	-2.03592	0.382026	0	0.0097219
898	1.08329	-1.87631	0.382026	0	0.023282
899	1.39265	-1.65969	0.382026	0	0.0244302
900	1.65969	-1.39265	0.382026	0	0.0161185
901	1.87631	-1.08329	0.382026	0	0.00688695
902	2.03592	-0.741013	0.382026	0	0.00163396
903	2.13366	-0.376222	0.382026	0	-0.00177233
904	2.2	0	0	0	0.0329486
905	2.16658	0.382026	0	0	0.0280484
906	2.06732	0.752444	0	0	0.0268417
907	1.90526	1.1	0	0	0.0313534
908	1.6853	1.41413	0	0	0.0365724
909	1.41413	1.6853	0	0	0.0363771
910	1.1	1.90526	0	0	0.031273
911	0.752444	2.06732	0	0	0.0276247
912	0.382026	2.16658	0	0	0.0291606
913	0	2.2	0	0	0.0317653
914	-0.382026	2.16658	0	0	0.0284592
915	-0.752444	2.06732	0	0	0.0183175
916	-1.1	1.90526	0	0	0.00801114
917	-1.41413	1.6853	0	0	0.00418763
918	-1.6853	1.41413	0	0	0.00652945
919	-1.90526	1.1	0	0	0.00998466
920	-2.06732	0.752444	0	0	0.0124152
921	-2.16658	0.382026	0	0	0.017005
922	-2.2	0	0	0	0.0261757
923	-2.16658	-0.382026	0	0	0.0354674
924	-2.06732	-0.752444	0	0	0.0362456
925	-1.90526	-1.1	0	0	0.0246203
926	-1.6853	-1.41413	0	0	0.00574189
927	-1.41413	-1.6853	0	0	-0.0115463
928	-1.1	-1.90526	0	0	-0.0226006
929	-0.752444	-2.06732	0	0	-0.0278357
930	-0.382026	-2.16658	0	0	-0.0270795
931	0	-2.2	0	0	-0.0168342
932	0.382026	-2.16658	0	0	0.00456077
933	0.752444	-2.06732	0	0	0.0306749
934	1.1	-1.90526	0	0	0.049429
935	1.41413	-1.6853	0	0	0.0534119
936	1.6853	-1.41413	0	0	0.0465364
937	1.90526	-1.1	0	0	0.0390071
938	2.06732	-0.752444	0	0	0.0364796
939	2.16658	-0.382026	0	0	0.036071
940	2.16658	0	-0.382026	0	-0.00856447
941	2.13366	0.376222	-0.382026	0	-0.0134152
942	2.03592	0.741013	-0.382026	0	-0.013367
943	1.87631	1.08329	-0.382026	0	-0.00727339
944	1.65969	1.39265	-0.382026	0	-0.00050698
945	1.39265	1.65969	-0.382026	0	0.00079841
946	1.08329	1.87631	-0.382026	0	-0.00308669
947	0.741013	2.03592	-0.382026	0	-0.00625612
948	0.376222	2.13366	-0.382026	0	-0.00504377
949	0	2.16658	-0.382026	0	-0.00289802
950	-0.376222	2.13366	-0.382026	0	-0.00590987
951	-0.741013	2.03592	-0.382026	0	-0.0146494
952	-1.08329	1.87631	-0.382026	0	-0.0226585
953	-1.39265	1.65969	-0.382026	0	-0.0233924
954	-1.65969	1.39265	-0.382026	0	-0.0167917
955	-1.87631	1.08329	-0.382026	0	-0.00766525
956	-2.03592	0.741013	-0.382026	0	0.0010495
957	-2.13366	0.376222	-0.382026	0	0.0107656
958	-2.16658	0	-0.382026	0	0.0224428
959	-2.13366	-0.376222	-0.382026	0	0.0317255
960	-2.03592	-0.741013	-0.382026	0	0.0315592
961	-1.87631	-1.08329	-0.382026	0	0.01977
962	-1.65969	-1.39265	-0.382026	0	0.00210776
963	-1.39265	-1.65969	-0.382026	0	-0.0132355
964	-1.08329	-1.87631	-0.382026	0	-0.0228143
965	-0.741013	-2.03592	-0.382026	0	-0.0281554
966	-0.376222	-2.13366	-0.382026	0	-0.0298731
967	0	-2.16658	-0.382026	0	-0.0246869
968	0.376222	-2.13366	-0.382026	0	-0.0101651
969	0.741013	-2.03592	-0.382026	0	0.00902559
970	1.08329	-1.87631	-0.382026	0	0.0226202
971	1.39265	-1.65969	-0.382026	0	0.0237471
972	1.65969	-1.39265	-0.382026	0	0.015204
973	1.87631	-1.08329	-0.382026	0	0.00556098
974	2.03592	-0.741013	-0.382026	0	-8.291e-05
975	2.13366	-0.376222	-0.382026	0	-0.00364648
976	2.06732	0	-0.752444	0	-0.0835737
977	2.03592	0.358987	-0.752444	0	-0.0883049
978	1.94265	0.707066	-0.752444	0	-0.08601
979	1.79035	1.03366	-0.752444	0	-0.0772067
980	1.58366	1.32885	-0.752444	0	-0.0677248
981	1.32885	1.58366	-0.752444	0	-0.0635257
982	1.03366	1.79035	-0.752444	0	-0.064964
983	0.707066	1.94265	-0.752444	0	-0.0674706
984	0.358987	2.03592	-0.752444	0	-0.0677759
985	0	2.06732	-0.752444	0	-0.0678485
986	-0.358987	2.03592	-0.752444	0	-0.0716346
987	-0.707066	1.94265	-0.752444	0	-0.0787873
988	-1.03366	1.79035	-0.752444	0	-0.0833401
989	-1.32885	1.58366	-0.752444	0	-0.0790464
990	-1.58366	1.32885	-0.752444	0	-0.0650224
991	-1.79035	1.03366	-0.752444	0	-0.0454991
992	-1.94265	0.707066	-0.752444	0	-0.0251536
993	-2.03592	0.358987	-0.752444	0	-0.00641706
994	-2.06732	0	-0.752444	0	0.00869423
995	-2.03592	-0.358987	-0.752444	0	0.0164823
996	-1.94265	-0.707066	-0.752444	0	0.0137114
997	-1.79035	-1.03366	-0.752444	0	0.00192974
998	-1.58366	-1.32885	-0.752444	0	-0.0122192
999	-1.32885	-1.58366	-0.752444	0	-0.0224016
1000	-1.03366	-1.79035	-0.752444	0	-0.0278845
1001	-0.707066	-1.94265	-0.752444	0	-0.0324205
1002	-0.358987	-2.03592	-0.752444	0	-0.0382012
1003	0	-2.06732	-0.752444	0	-0.0425581
1004	0.358987	-2.03592	-0.752444	0	-0.0416103
1005	0.707066	-1.94265	-0.752444	0	-0.0361575
1006	1.03366	-1.79035	-0.752444	0	-0.0321793
1007	1.32885	-1.58366	-0.752444	0	-0.0350737
1008	1.58366	-1.32885	-0.752444	0	-0.0445675
1009	1.79035	-1.03366	-0.752444	0	-0.0561281
1010	1.94265	-0.707066	-0.752444	0	-0.0663826
1011	2.03592	-0.358987	-0.752444	0	-0.0754041
1012	1.90526	0	-1.1	0	-0.104332
1013	1.87631	0.330844	-1.1	0	-0.108349
1014	1.79035	0.651636	-1.1	0	-0.105015
1015	1.65	0.952628	-1.1	0	-0.0957275
1016	1.45951	1.22467	-1.1	0	-0.0857468
1017	1.22467	1.45951	-1.1	0	-0.0801665
1018	0.952628	1.65	-1.1	0	-0.079991
1019	0.651636	1.79035	-1.1	0	-0.0825677
1020	0.330844	1.87631	-1.1	0	-0.0855988
1021	0	1.90526	-1.1	0	-0.0897459
1022	-0.330844	1.87631	-1.1	0	-0.0966935
1023	-0.651636	1.79035	-1.1	0	-0.105195
1024	-0.952628	1.65	-1.1	0	-0.110131
1025	-1.22467	1.45951	-1.1	0	-0.106017
1026	-1.45951	1.22467	-1.1	0	-0.0912771
1027	-1.65	0.952628	-1.1	0	-0.0691409
1028	-1.79035	0.651636	-1.1	0	-0.0451388
1029	-1.87631	0.330844	-1.1	0	-0.0244794
1030	-1.90526	0	-1.1	0	-0.0112078
1031	-1.87631	-0.330844	-1.1	0	-0.00784034
1032	-1.79035	-0.651636	-1.1	0	-0.013944
1033	-1.65	-0.952628	-1.1	0	-0.0250504
1034	-1.45951	-1.22467	-1.1	0	-0.034618
1035	-1.22467	-1.45951	-1.1	0	-0.0386867
1036	-0.952628	-1.65	-1.1	0	-0.0389268
1037	-0.651636	-1.79035	-1.1	0	-0.0405155
1038	-0.330844	-1.87631	-1.1	0	-0.0466628
1039	0	-1.90526	-1.1	0	-0.0554641
1040	0.330844	-1.87631	-1.1	0	-0.0622532
1041	0.651636	-1.79035	-1.1	0	-0.0645534
1042	0.952628	-1.65	-1.1	0	-0.0642053
1043	1.22467	-1.45951	-1.1	0	-0.0649783
1044	1.45951	-1.22467	-1.1	0	-0.0690692
1045	1.65	-0.952628	-1.1	0	-0.0762653
1046	1.79035	-0.651636	-1.1	0	-0.0854712
1047	1.87631	-0.330844	-1.1	0	-0.0955408
1048	1.6853	0	-1.41413	0	-0.041958
1049	1.65969	0.292649	-1.41413	0	-0.0452022
1050	1.58366	0.576406	-1.41413	0	-0.0433807
1051	1.45951	0.842649	-1.41413	0	-0.0373628
1052	1.29101	1.08329	-1.41413	0	-0.0305481
1053	1.08329	1.29101	-1.41413	0	-0.026389
1054	0.842649	1.45951	-1.41413	0	-0.0261683
1055	0.576406	1.58366	-1.41413	0	-0.029093
1056	0.292649	1.65969	-1.41413	0	-0.0342148
1057	0	1.6853	-1.41413	0	-0.0416877
1058	-0.292649	1.65969	-1.41413	0	-0.0518043
1059	-0.576406	1.58366	-1.41413	0	-0.063022
1060	-0.842649	1.45951	-1.41413	0	-0.0715115
1061	-1.08329	1.29101	-1.41413	0	-0.0731434
1062	-1.29101	1.08329	-1.41413	0	-0.0662346
1063	-1.45951	0.842649	-1.41413	0	-0.0527355
1064	-1.58366	0.576406	-1.41413	0	-0.0372196
1065	-1.65969	0.292649	-1.41413	0	-0.0248219
1066	-1.6853	0	-1.41413	0	-0.019365
1067	-1.65969	-0.292649	-1.41413	0	-0.0220047
1068	-1.58366	-0.576406	-1.41413	0	-0.0305336
1069	-1.45951	-0.842649	-1.41413	0	-0.0400673
1070	-1.29101	-1.08329	-1.41413	0	-0.0456042
1071	-1.08329	-1.29101	-1.41413	0	-0.0452448
1072	-0.842649	-1.45951	-1.41413	0	-0.0414705
1073	-0.576406	-1.58366	-1.41413	0	-0.0389885
1074	-0.292649	-1.65969	-1.41413	0	-0.0407348
1075	0	-1.6853	-1.41413	0	-0.0455243
1076	0.292649	-1.65969	-1.41413	0	-0.049334
1077	0.576406	-1.58366	-1.41413	0	-0.0487796
1078	0.842649	-1.45951	-1.41413	0	-0.0435769
1079	1.08329	-1.29101	-1.41413	0	-0.0362749
1080	1.29101	-1.08329	-1.41413	0	-0.0302544
1081	1.45951	-0.842649	-1.41413	0	-0.0279649
1082	1.58366	-0.576406	-1.41413	0	-0.0301757
1083	1.65969	-0.292649	-1.41413	0	-0.0357826
1084	1.41413	0	-1.6853	0	0.0439088
1085	1.39265	0.245562	-1.6853	0	0.0403417
1086	1.32885	0.483662	-1.6853	0	0.0388161
1087	1.22467	0.707066	-1.6853	0	0.0395956
1088	1.08329	0.908987	-1.6853	0	0.041478
1089	0.908987	1.08329	-1.6853	0	0.0428493
1090	0.707066	1.22467	-1.6853	0	0.0426629
1091	0.483662	1.32885	-1.6853	0	0.0405742
1092	0.245562	1.39265	-1.6853	0	0.0364157
1093	0	1.41413	-1.6853	0	0.0298893
1094	-0.245562	1.39265	-1.6853	0	0.0210103
1095	-0.483662	1.32885	-1.6853	0	0.0108506
1096	-0.707066	1.22467	-1.6853	0	0.00162877
1097	-0.908987	1.08329	-1.6853	0	-0.00424748
1098	-1.08329	0.908987	-1.6853	0	-0.00557876
1099	-1.22467	0.707066	-1.6853	0	-0.00319017
1100	-1.32885	0.483662	-1.6853	0	0.00037926
1101	-1.39265	0.245562	-1.6853	0	0.00207716
1102	-1.41413	0	-1.6853	0	-0.0002177
1103	-1.39265	-0.245562	-1.6853	0	-0.00663191
1104	-1.32885	-0.483662	-1.6853	0	-0.0150977
1105	-1.22467	-0.707066	-1.6853	0	-0.022277
1106	-1.08329	-0.908987	-1.6853	0	-0.0253421
1107	-0.908987	-1.08329	-1.6853	0	-0.0236277
1108	-0.707066	-1.22467	-1.6853	0	-0.0189516
1109	-0.483662	-1.32885	-1.6853	0	-0.014202
1110	-0.245562	-1.39265	-1.6853	0	-0.0111596
1111	0	-1.41413	-1.6853	0	-0.0092277
1112	0.245562	-1.39265	-1.6853	0	-0.00602484
1113	0.483662	-1.32885	-1.6853	0	0.00071771
1114	0.707066	-1.22467	-1.6853	0	0.0114537
1115	0.908987	-1.08329	-1.6853	0	0.0244357
1116	1.08329	-0.908987	-1.6853	0	0.0366418
1117	1.22467	-0.707066	-1.6853	0	0.0452295
1118	1.32885	-0.483662	-1.6853	0	0.0487333
1119	1.39265	-0.245562	-1.6853	0	0.0475995
1120	1.1	0	-1.90526	0	0.0747536
1121	1.08329	0.191013	-1.90526	0	0.0698843
1122	1.03366	0.376222	-1.90526	0	0.0654768
1123	0.952628	0.55	-1.90526	0	0.0623973
1124	0.842649	0.707066	-1.90526	0	0.0608069
1125	0.707066	0.842649	-1.90526	0	0.0603778
1126	0.55	0.952628	-1.90526	0	0.0605796
1127	0.376222	1.03366	-1.90526	0	0.0608337
1128	0.191013	1.08329	-1.90526	0	0.0605501
1129	0	1.1	-1.90526	0	0.0592097
1130	-0.191013	1.08329	-1.90526	0	0.056579
1131	-0.376222	1.03366	-1.90526	0	0.0529219
1132	-0.55	0.952628	-1.90526	0	0.0489764
1133	-0.707066	0.842649	-1.90526	0	0.0456032
1134	-0.842649	0.707066	-1.90526	0	0.0432847
1135	-0.952628	0.55	-1.90526	0	0.0417989
1136	-1.03366	0.376222	-1.90526	0	0.0402968
1137	-1.08329	0.191013	-1.90526	0	0.0377625
1138	-1.1	0	-1.90526	0	0.0336173
1139	-1.08329	-0.191013	-1.90526	0	0.0281422
1140	-1.03366	-0.376222	-1.90526	0	0.0224716
1141	-0.952628	-0.55	-1.90526	0	0.0181103
1142	-0.842649	-0.707066	-1.90526	0	0.0161977
1143	-0.707066	-0.842649	-1.90526	0	0.0169449
1144	-0.55	-0.952628	-1.90526	0	0.019622
1145	-0.376222	-1.03366	-1.90526	0	0.0231358
1146	-0.191013	-1.08329	-1.90526	0	0.0268154
1147	0	-1.1	-1.90526	0	0.0308523
1148	0.191013	-1.08329	-1.90526	0	0.0360789
1149	0.376222	-1.03366	-1.90526	0	0.0432505
1150	0.55	-0.952628	-1.90526	0	0.0523296
1151	0.707066	-0.842649	-1.90526	0	0.0622344
1152	0.842649	-0.707066	-1.90526	0	0.0711822
1153	0.952628	-0.55	-1.90526	0	0.0774043
1154	1.03366	-0.376222	-1.90526	0	0.0798584
1155	1.08329	-0.191013	-1.90526	0	0.0786129
1156	0.752444	0	-2.06732	0	0.0376275
1157	0.741013	0.130661	-2.06732	0	0.0323785
1158	0.707066	0.257351	-2.06732	0	0.0275913
1159	0.651636	0.376222	-2.06732	0	0.0239298
1160	0.576406	0.483662	-2.06732	0	0.0218068
1161	0.483662	0.576406	-2.06732	0	0.0213516
1162	0.376222	0.651636	-2.06732	0	0.0224387
1163	0.257351	0.707066	-2.06732	0	0.0247502
1164	0.130661	0.741013	-2.06732	0	0.0278561
1165	0	0.752444	-2.06732	0	0.031307
1166	-0.130661	0.741013	-2.06732	0	0.0347283
1167	-0.257351	0.707066	-2.06732	0	0.0378827
1168	-0.376222	0.651636	-2.06732	0	0.0406736
1169	-0.483662	0.576406	-2.06732	0	0.0430808
1170	-0.576406	0.483662	-2.06732	0	0.0450697
1171	-0.651636	0.376222	-2.06732	0	0.0465309
1172	-0.707066	0.257351	-2.06732	0	0.0472944
1173	-0.741013	0.130661	-2.06732	0	0.0472185
1174	-0.752444	0	-2.06732	0	0.0463014
1175	-0.741013	-0.130661	-2.06732	0	0.0447479
1176	-0.707066	-0.257351	-2.06732	0	0.0429394
1177	-0.651636	-0.376222	-2.06732	0	0.0413104
1178	-0.576406	-0.483662	-2.06732	0	0.04019
1179	-0.483662	-0.576406	-2.06732	0	0.039697
1180	-0.376222	-0.651636	-2.06732	0	0.0397483
1181	-0.257351	-0.707066	-2.06732	0	0.040174
1182	-0.130661	-0.741013	-2.06732	0	0.0408601
1183	0	-0.752444	-2.06732	0	0.0418203
1184	0.130661	-0.741013	-2.06732	0	0.0431442
1185	0.257351	-0.707066	-2.06732	0	0.0448525
1186	0.376222	-0.651636	-2.06732	0	0.0467548
1187	0.483662	-0.576406	-2.06732	0	0.0484087
1188	0.576406	-0.483662	-2.06732	0	0.049218
1189	0.651636	-0.376222	-2.06732	0	0.0486351
1190	0.707066	-0.257351	-2.06732	0	0.0463741
1191	0.741013	-0.130661	-2.06732	0	0.042541
1192	0.382026	0	-2.16658	0	-0.0105555
1193	0.376222	0.066338	-2.16658	0	-0.0137538
1194	0.358987	0.130661	-2.16658	0	-0.0163788
1195	0.330844	0.191013	-2.16658	0	-0.0182192
1196	0.292649	0.245562	-2.16658	0	-0.0191189
1197	0.245562	0.292649	-2.16658	0	-0.0189973
1198	0.191013	0.330844	-2.16658	0	-0.0178558
1199	0.130661	0.358987	-2.16658	0	-0.015773
1200	0.066338	0.376222	-2.16658	0	-0.0128904
1201	0	0.382026	-2.16658	0	-0.00939144
1202	-0.066338	0.376222	-2.16658	0	-0.00547953
1203	-0.130661	0.358987	-2.16658	0	-0.00135885
1204	-0.191013	0.330844	-2.16658	0	0.00277889
1205	-0.245562	0.292649	-2.16658	0	0.0067633
1206	-0.292649	0.245562	-2.16658	0	0.0104482
1207	-0.330844	0.191013	-2.16658	0	0.0137153
1208	-0.358987	0.130661	-2.16658	0	0.0164773
1209	-0.376222	0.066338	-2.16658	0	0.0186812
1210	-0.382026	0	-2.16658	0	0.0203115
1211	-0.376222	-0.066338	-2.16658	0	0.021387
1212	-0.358987	-0.130661	-2.16658	0	0.0219534
1213	-0.330844	-0.191013	-2.16658	0	0.0220697
1214	-0.292649	-0.245562	-2.16658	0	0.0217958
1215	-0.245562	-0.292649	-2.16658	0	0.0211815
1216	-0.191013	-0.330844	-2.16658	0	0.0202639
1217	-0.130661	-0.358987	-2.16658	0	0.019069
1218	-0.066338	-0.376222	-2.16658	0	0.0176151
1219	0	-0.382026	-2.16658	0	0.015915
1220	0.066338	-0.376222	-2.16658	0	0.0139734
1221	0.130661	-0.358987	-2.16658	0	0.0117835
1222	0.191013	-0.330844	-2.16658	0	0.00932598
1223	0.245562	-0.292649	-2.16658	0	0.00657657
1224	0.292649	-0.245562	-2.16658	0	0.00352151
1225	0.330844	-0.191013	-2.16658	0	0.00017936
1226	0.358987	-0.130661	-2.16658	0	-0.003379
1227	0.376222	-0.066338	-2.16658	0	-0.00702095
1228	0	0	-2.2	0	-0.0146372
1229	0	0	2.4	0	-0.0122671
1230	0.416756	0	2.36354	0	-0.0151523
1231	0.410424	0.072369	2.36354	0	-0.017883
1232	0.391622	0.142539	2.36354	0	-0.0199928
1233	0.360921	0.208378	2.36354	0	-0.021327
1234	0.319253	0.267885	2.36354	0	-0.021772
1235	0.267885	0.319253	2.36354	0	-0.0212704
1236	0.208378	0.360921	2.36354	0	-0.019828
1237	0.142539	0.391622	2.36354	0	-0.0175132
1238	0.072369	0.410424	2.36354	0	-0.0144494
1239	0	0.416756	2.36354	0	-0.0108014
1240	-0.072369	0.410424	2.36354	0	-0.00675829
1241	-0.142539	0.391622	2.36354	0	-0.00251576
1242	-0.208378	0.360921	2.36354	0	0.00173784
1243	-0.267885	0.319253	2.36354	0	0.00583187
1244	-0.319253	0.267885	2.36354	0	0.00961972
1245	-0.360921	0.208378	2.36354	0	0.0129824
1246	-0.391622	0.142539	2.36354	0	0.0158315
1247	-0.410424	0.072369	2.36354	0	0.0181121
1248	-0.416756	0	2.36354	0	0.0198029
1249	-0.410424	-0.072369	2.36354	0	0.0209135
1250	-0.391622	-0.142539	2.36354	0	0.0214773
1251	-0.360921	-0.208378	2.36354	0	0.0215401
1252	-0.319253	-0.267885	2.36354	0	0.0211485
1253	-0.267885	-0.319253	2.36354	0	0.0203422
1254	-0.208378	-0.360921	2.36354	0	0.0191512
1255	-0.142539	-0.391622	2.36354	0	0.0175981
1256	-0.072369	-0.410424	2.36354	0	0.0157033
1257	0	-0.416756	2.36354	0	0.0134891
1258	0.072369	-0.410424	2.36354	0	0.0109801
1259	0.142539	-0.391622	2.36354	0	0.00820199
1260	0.208378	-0.360921	2.36354	0	0.00518068
1261	0.267885	-0.319253	2.36354	0	0.00194487
1262	0.319253	-0.267885	2.36354	0	-0.001466
1263	0.360921	-0.208378	2.36354	0	-0.00499091
1264	0.391622	-0.142539	2.36354	0	-0.00853756
1265	0.410424	-0.072369	2.36354	0	-0.0119778
1266	0.820848	0	2.25526	0	0.0191793
1267	0.808378	0.142539	2.25526	0	0.015102
1268	0.771345	0.280747	2.25526	0	0.0115985
1269	0.710876	0.410424	2.25526	0	0.00908664
1270	0.628806	0.527631	2.25526	0	0.00785056
1271	0.527631	0.628806	2.25526	0	0.00802218
1272	0.410424	0.710876	2.25526	0	0.00957922
1273	0.280747	0.771345	2.25526	0	0.0123497
1274	0.142539	0.808378	2.25526	0	0.0160316
1275	0	0.820848	2.25526	0	0.0202433
1276	-0.142539	0.808378	2.25526	0	0.0246012
1277	-0.280747	0.771345	2.25526	0	0.0287972
1278	-0.410424	0.710876	2.25526	0	0.0326359
1279	-0.527631	0.628806	2.25526	0	0.0360125
1280	-0.628806	0.527631	2.25526	0	0.0388512
1281	-0.710876	0.410424	2.25526	0	0.0410517
1282	-0.771345	0.280747	2.25526	0	0.0424848
1283	-0.808378	0.142539	2.25526	0	0.0430485
1284	-0.820848	0	2.25526	0	0.0427509
1285	-0.808378	-0.142539	2.25526	0	0.0417631
1286	-0.771345	-0.280747	2.25526	0	0.0404005
1287	-0.710876	-0.410424	2.25526	0	0.0390252
1288	-0.628806	-0.527631	2.25526	0	0.0379152
1289	-0.527631	-0.628806	2.25526	0	0.0371723
1290	-0.410424	-0.710876	2.25526	0	0.0367185
1291	-0.280747	-0.771345	2.25526	0	0.0363839
1292	-0.142539	-0.808378	2.25526	0	0.0360254
1293	0	-0.820848	2.25526	0	0.0356009
1294	0.142539	-0.808378	2.25526	0	0.0351522
1295	0.280747	-0.771345	2.25526	0	0.0347159
1296	0.410424	-0.710876	2.25526	0	0.0342253
1297	0.527631	-0.628806	2.25526	0	0.033475
1298	0.628806	-0.527631	2.25526	0	0.0321762
1299	0.710876	-0.410424	2.25526	0	0.0300761
1300	0.771345	-0.280747	2.25526	0	0.0270827
1301	0.808378	-0.142539	2.25526	0	0.0233332
1302	1.2	0	2.07846	0	0.0531571
1303	1.18177	0.208378	2.07846	0	0.0505071
1304	1.12763	0.410424	2.07846	0	0.0482393
1305	1.03923	0.6	2.07846	0	0.0466979
1306	0.919253	0.771345	2.07846	0	0.0459096
1307	0.771345	0.919253	2.07846	0	0.045777
1308	0.6	1.03923	2.07846	0	0.0462026
1309	0.410424	1.12763	2.07846	0	0.0470405
1310	0.208378	1.18177	2.07846	0	0.0479743
1311	0	1.2	2.07846	0	0.0485199
1312	-0.208378	1.18177	2.07846	0	0.0482383
1313	-0.410424	1.12763	2.07846	0	0.0470215
1314	-0.6	1.03923	2.07846	0	0.0452032
1315	-0.771345	0.919253	2.07846	0	0.0433623
1316	-0.919253	0.771345	2.07846	0	0.0419276
1317	-1.03923	0.6	2.07846	0	0.0408535
1318	-1.12763	0.410424	2.07846	0	0.039595
1319	-1.18177	0.208378	2.07846	0	0.0374166
1320	-1.2	0	2.07846	0	0.033871
1321	-1.18177	-0.208378	2.07846	0	0.0291763
1322	-1.12763	-0.410424	2.07846	0	0.0242548
1323	-1.03923	-0.6	2.07846	0	0.0203671
1324	-0.919253	-0.771345	2.07846	0	0.0185089
1325	-0.771345	-0.919253	2.07846	0	0.0189225
1326	-0.6	-1.03923	2.07846	0	0.0210411
1327	-0.410424	-1.12763	2.07846	0	0.0239163
1328	-0.208378	-1.18177	2.07846	0	0.0268408
1329	0	-1.2	2.07846	0	0.0297344
1330	0.208378	-1.18177	2.07846	0	0.0330413
1331	0.410424	-1.12763	2.07846	0	0.0372469
1332	0.6	-1.03923	2.07846	0	0.0423784
1333	0.771345	-0.919253	2.07846	0	0.0478245
1334	0.919253	-0.771345	2.07846	0	0.0525629
1335	1.03923	-0.6	2.07846	0	0.0556261
1336	1.12763	-0.410424	2.07846	0	0.0565324
1337	1.18177	-0.208378	2.07846	0	0.0554683
1338	1.54269	0	1.83851	0	0.0438501
1339	1.51925	0.267885	1.83851	0	0.0441069
1340	1.44965	0.527631	1.83851	0	0.0455479
1341	1.33601	0.771345	1.83851	0	0.0477129
1342	1.18177	0.991622	1.83851	0	0.0495124
1343	0.991622	1.18177	1.83851	0	0.0500946
1344	0.771345	1.33601	1.83851	0	0.0493588
1345	0.527631	1.44965	1.83851	0	0.0476697
1346	0.267885	1.51925	1.83851	0	0.0451356
1347	0	1.54269	1.83851	0	0.0412819
1348	-0.267885	1.51925	1.83851	0	0.0355479
1349	-0.527631	1.44965	1.83851	0	0.0281555
1350	-0.771345	1.33601	1.83851	0	0.0204619
1351	-0.991622	1.18177	1.83851	0	0.0143587
1352	-1.18177	0.991622	1.83851	0	0.0111275
1353	-1.33601	0.771345	1.83851	0	0.0105901
1354	-1.44965	0.527631	1.83851	0	0.0111128
1355	-1.51925	0.267885	1.83851	0	0.0104249
1356	-1.54269	0	1.83851	0	0.00680735
1357	-1.51925	-0.267885	1.83851	0	8.897e-05
1358	-1.44965	-0.527631	1.83851	0	-0.00806217
1359	-1.33601	-0.771345	1.83851	0	-0.0148442
1360	-1.18177	-0.991622	1.83851	0	-0.0178027
1361	-0.991622	-1.18177	1.83851	0	-0.016244
1362	-0.771345	-1.33601	1.83851	0	-0.0115721
1363	-0.527631	-1.44965	1.83851	0	-0.00621896
1364	-0.267885	-1.51925	1.83851	0	-0.00192506
1365	0	-1.54269	1.83851	0	0.00132404
1366	0.267885	-1.51925	1.83851	0	0.0049521
1367	0.527631	-1.44965	1.83851	0	0.010447
1368	0.771345	-1.33601	1.83851	0	0.0181376
1369	0.991622	-1.18177	1.83851	0	0.0269291
1370	1.18177	-0.991622	1.83851	0	0.0349824
1371	1.33601	-0.771345	1.83851	0	0.0407222
1372	1.44965	-0.527631	1.83851	0	0.0435737
1373	1.51925	-0.267885	1.83851	0	0.0441466
1374	1.83851	0	1.54269	0	-0.00469009
1375	1.81058	0.319253	1.54269	0	-0.00234816
1376	1.72763	0.628806	1.54269	0	0.0028698
1377	1.59219	0.919253	1.54269	0	0.0093519
1378	1.40838	1.18177	1.54269	0	0.0143856
1379	1.18177	1.40838	1.54269	0	0.0161084
1380	0.919253	1.59219	1.54269	0	0.014744
1381	0.628806	1.72763	1.54269	0	0.0118552
1382	0.319253	1.81058	1.54269	0	0.00839779
1383	0	1.83851	1.54269	0	0.00370241
1384	-0.319253	1.81058	1.54269	0	-0.00346763
1385	-0.628806	1.72763	1.54269	0	-0.0129108
1386	-0.919253	1.59219	1.54269	0	-0.0221957
1387	-1.18177	1.40838	1.54269	0	-0.0279684
1388	-1.40838	1.18177	1.54269	0	-0.0281777
1389	-1.59219	0.919253	1.54269	0	-0.0233877
1390	-1.72763	0.628806	1.54269	0	-0.0164565
1391	-1.81058	0.319253	1.54269	0	-0.0111657
1392	-1.83851	0	1.54269	0	-0.0106252
1393	-1.81058	-0.319253	1.54269	0	-0.0158686
1394	-1.72763	-0.628806	1.54269	0	-0.0250593
1395	-1.59219	-0.919253	1.54269	0	-0.0340511
1396	-1.40838	-1.18177	1.54269	0	-0.0386092
1397	-1.18177	-1.40838	1.54269	0	-0.037133
1398	-0.919253	-1.59219	1.54269	0	-0.0317213
1399	-0.628806	-1.72763	1.54269	0	-0.0264423
1400	-0.319253	-1.81058	1.54269	0	-0.0241243
1401	0	-1.83851	1.54269	0	-0.0244132
1402	0.319253	-1.81058	1.54269	0	-0.0246404
1403	0.628806	-1.72763	1.54269	0	-0.0224077
1404	0.919253	-1.59219	1.54269	0	-0.0174475
1405	1.18177	-1.40838	1.54269	0	-0.011438
1406	1.40838	-1.18177	1.54269	0	-0.00650237
1407	1.59219	-0.919253	1.54269	0	-0.00390969
1408	1.72763	-0.628806	1.54269	0	-0.00364438
1409	1.81058	-0.319253	1.54269	0	-0.00453802
1410	2.07846	0	1.2	0	-0.041321
1411	2.04688	0.360921	1.2	0	-0.0387786
1412	1.95311	0.710876	1.2	0	-0.0324991
1413	1.8	1.03923	1.2	0	-0.0245261
1414	1.59219	1.33601	1.2	0	-0.0186348
1415	1.33601	1.59219	1.2	0	-0.0173104
1416	1.03923	1.8	1.2	0	-0.0195407
1417	0.710876	1.95311	1.2	0	-0.022108
1418	0.360921	2.04688	1.2	0	-0.0231837
1419	0	2.07846	1.2	0	-0.0242316
1420	-0.360921	2.04688	1.2	0	-0.0280404
1421	-0.710876	1.95311	1.2	0	-0.0350955
1422	-1.03923	1.8	1.2	0	-0.0423154
1423	-1.33601	1.59219	1.2	0	-0.0453855
1424	-1.59219	1.33601	1.2	0	-0.0420721
1425	-1.8	1.03923	1.2	0	-0.0334044
1426	-1.95311	0.710876	1.2	0	-0.0224683
1427	-2.04688	0.360921	1.2	0	-0.0128148
1428	-2.07846	0	1.2	0	-0.00765194
1429	-2.04688	-0.360921	1.2	0	-0.00902606
1430	-1.95311	-0.710876	1.2	0	-0.0163536
1431	-1.8	-1.03923	1.2	0	-0.0257028
1432	-1.59219	-1.33601	1.2	0	-0.0317486
1433	-1.33601	-1.59219	1.2	0	-0.0316864
1434	-1.03923	-1.8	1.2	0	-0.0275436
1435	-0.710876	-1.95311	1.2	0	-0.0242366
1436	-0.360921	-2.04688	1.2	0	-0.0250266
1437	0	-2.07846	1.2	0	-0.0288892
1438	0.360921	-2.04688	1.2	0	-0.0322524
1439	0.710876	-1.95311	1.2	0	-0.0328633
1440	1.03923	-1.8	1.2	0	-0.0316149
1441	1.33601	-1.59219	1.2	0	-0.0309335
1442	1.59219	-1.33601	1.2	0	-0.0321821
1443	1.8	-1.03923	1.2	0	-0.0349311
1444	1.95311	-0.710876	1.2	0	-0.0380605
1445	2.04688	-0.360921	1.2	0	-0.0405857
1446	2.25526	0	0.820848	0	-0.0251425
1447	2.221	0.391622	0.820848	0	-0.0235974
1448	2.11925	0.771345	0.820848	0	-0.0196578
1449	1.95311	1.12763	0.820848	0	-0.0144429
1450	1.72763	1.44965	0.820848	0	-0.0115008
1451	1.44965	1.72763	0.820848	0	-0.0131526
1452	1.12763	1.95311	0.820848	0	-0.0172995
1453	0.771345	2.11925	0.820848	0	-0.0191373
1454	0.391622	2.221	0.820848	0	-0.0163523
1455	0	2.25526	0.820848	0	-0.0118093
1456	-0.391622	2.221	0.820848	0	-0.0104541
1457	-0.771345	2.11925	0.820848	0	-0.0139635
1458	-1.12763	1.95311	0.820848	0	-0.0191733
1459	-1.44965	1.72763	0.820848	0	-0.0216078
1460	-1.72763	1.44965	0.820848	0	-0.0195666
1461	-1.95311	1.12763	0.820848	0	-0.0143853
1462	-2.11925	0.771345	0.820848	0	-0.00782942
1463	-2.221	0.391622	0.820848	0	-0.0007915
1464	-2.25526	0	0.820848	0	0.00534538
1465	-2.221	-0.391622	0.820848	0	0.00775438
1466	-2.11925	-0.771345	0.820848	0	0.00430673
1467	-1.95311	-1.12763	0.820848	0	-0.00330653
1468	-1.72763	-1.44965	0.820848	0	-0.00998398
1469	-1.44965	-1.72763	0.820848	0	-0.0117804
1470	-1.12763	-1.95311	0.820848	0	-0.00974814
1471	-0.771345	-2.11925	0.820848	0	-0.00841565
1472	-0.391622	-2.221	0.820848	0	-0.0105029
1473	0	-2.25526	0.820848	0	-0.0140621
1474	0.391622	-2.221	0.820848	0	-0.0153012
1475	0.771345	-2.11925	0.820848	0	-0.0134458
1476	1.12763	-1.95311	0.820848	0	-0.0116873
1477	1.44965	-1.72763	0.820848	0	-0.0133175
1478	1.72763	-1.44965	0.820848	0	-0.018012
1479	1.95311	-1.12763	0.820848	0	-0.0226265
1480	2.11925	-0.771345	0.820848	0	-0.0249463
1481	2.221	-0.391622	0.820848	0	-0.0254185
1482	2.36354	0	0.416756	0	0.0255015
1483	2.32763	0.410424	0.416756	0	0.02611
1484	2.221	0.808378	0.416756	0	0.0265049
1485	2.04688	1.18177	0.416756	0	0.0271434
1486	1.81058	1.51925	0.416756	0	0.0255113
1487	1.51925	1.81058	0.416756	0	0.019929
1488	1.18177	2.04688	0.416756	0	0.013461
1489	0.808378	2.221	0.416756	0	0.0119843
1490	0.410424	2.32763	0.416756	0	0.0178859
1491	0	2.36354	0.416756	0	0.0268927
1492	-0.410424	2.32763	0.416756	0	0.0321302
1493	-0.808378	2.221	0.416756	0	0.0307857
1494	-1.18177	2.04688	0.416756	0	0.0257719
1495	-1.51925	1.81058	0.416756	0	0.0212164
1496	-1.81058	1.51925	0.416756	0	0.0180232
1497	-2.04688	1.18177	0.416756	0	0.0147916
1498	-2.221	0.808378	0.416756	0	0.0117679
1499	-2.32763	0.410424	0.416756	0	0.0115919
1500	-2.36354	0	0.416756	0	0.0154512
1501	-2.32763	-0.410424	0.416756	0	0.0200861
1502	-2.221	-0.808378	0.416756	0	0.0204454
1503	-2.04688	-1.18177	0.416756	0	0.0152966
1504	-1.81058	-1.51925	0.416756	0	0.00874787
1505	-1.51925	-1.81058	0.416756	0	0.00552934
1506	-1.18177	-2.04688	0.416756	0	0.00584014
1507	-0.808378	-2.221	0.416756	0	0.00617624
1508	-0.410424	-2.32763	0.416756	0	0.00481207
1509	0	-2.36354	0.416756	0	0.00455691
1510	0.410424	-2.32763	0.416756	0	0.00898006
1511	0.808378	-2.221	0.416756	0	0.0169715
1512	1.18177	-2.04688	0.416756	0	0.0229305
1513	1.51925	-1.81058	0.416756	0	0.0228039
1514	1.81058	-1.51925	0.416756	0	0.0186556
1515	2.04688	-1.18177	0.416756	0	0.0161757
1516	2.221	-0.808378	0.416756	0	0.0182991
1517	2.32763	-0.410424	0.416756	0	0.0226788
1518	2.4	0	0	0	0.0522072
1519	2.36354	0.416756	0	0	0.0526353
1520	2.25526	0.820848	0	0	0.0515195
1521	2.07846	1.2	0	0	0.0500562
1522	1.83851	1.54269	0	0	0.0463043
1523	1.54269	1.83851	0	0	0.0389594
1524	1.2	2.07846	0	0	0.0314958
1525	0.820848	2.25526	0	0	0.0301687
1526	0.416756	2.36354	0	0	0.0373329
1527	0	2.4	0	0	0.0481239
1528	-0.416756	2.36354	0	0	0.0548853
1529	-0.820848	2.25526	0	0	0.0543011
1530	-1.2	2.07846	0	0	0.0490709
1531	-1.54269	1.83851	0	0	0.0430509
1532	-1.83851	1.54269	0	0	0.036778
1533	-2.07846	1.2	0	0	0.0289371
1534	-2.25526	0.820848	0	0	0.0208317
1535	-2.36354	0.416756	0	0	0.0167893
1536	-2.4	0	0	0	0.019182
1537	-2.36354	-0.416756	0	0	0.0245478
1538	-2.25526	-0.820848	0	0	0.0264997
1539	-2.07846	-1.2	0	0	0.0224435
1540	-1.83851	-1.54269	0	0	0.0159758
1541	-1.54269	-1.83851	0	0	0.0121336
1542	-1.2	-2.07846	0	0	0.0116903
1543	-0.820848	-2.25526	0	0	0.0116544
1544	-0.416756	-2.36354	0	0	0.0107893
1545	0	-2.4	0	0	0.0122933
1546	0.416756	-2.36354	0	0	0.0196281
1547	0.820848	-2.25526	0	0	0.0308476
1548	1.2	-2.07846	0	0	0.0392824
1549	1.54269	-1.83851	0	0	0.0405041
1550	1.83851	-1.54269	0	0	0.03727
1551	2.07846	-1.2	0	0	0.0363308
1552	2.25526	-0.820848	0	0	0.0409272
1553	2.36354	-0.416756	0	0	0.047893
1554	2.36354	0	-0.416756	0	0.0237264
1555	2.32763	0.410424	-0.416756	0	0.024746
1556	2.221	0.808378	-0.416756	0	0.0255499
1557	2.04688	1.18177	-0.416756	0	0.0264868
1558	1.81058	1.51925	-0.416756	0	0.0250547
1559	1.51925	1.81058	-0.416756	0	0.0196522
1560	1.18177	2.04688	-0.416756	0	0.0134116
1561	0.808378	2.221	-0.416756	0	0.0122407
1562	0.410424	2.32763	-0.416756	0	0.0185445
1563	0	2.36354	-0.416756	0	0.0280659
1564	-0.410424	2.32763	-0.416756	0	0.0339041
1565	-0.808378	2.221	-0.416756	0	0.0331275
1566	-1.18177	2.04688	-0.416756	0	0.0284572
1567	-1.51925	1.81058	-0.416756	0	0.0238707
1568	-1.81058	1.51925	-0.416756	0	0.0202931
1569	-2.04688	1.18177	-0.416756	0	0.0165403
1570	-2.221	0.808378	-0.416756	0	0.0131446
1571	-2.32763	0.410424	-0.416756	0	0.0129099
1572	-2.36354	0	-0.416756	0	0.016964
1573	-2.32763	-0.410424	-0.416756	0	0.021831
1574	-2.221	-0.808378	-0.416756	0	0.0222616
1575	-2.04688	-1.18177	-0.416756	0	0.0169724
1576	-1.81058	-1.51925	-0.416756	0	0.0101522
1577	-1.51925	-1.81058	-0.416756	0	0.00662172
1578	-1.18177	-2.04688	-0.416756	0	0.00658592
1579	-0.808378	-2.221	-0.416756	0	0.00648791
1580	-0.410424	-2.32763	-0.416756	0	0.00459812
1581	0	-2.36354	-0.416756	0	0.00383505
1582	0.410424	-2.32763	-0.416756	0	0.0079284
1583	0.808378	-2.221	-0.416756	0	0.0158389
1584	1.18177	-2.04688	-0.416756	0	0.0218638
1585	1.51925	-1.81058	-0.416756	0	0.021742
1586	1.81058	-1.51925	-0.416756	0	0.0173932
1587	2.04688	-1.18177	-0.416756	0	0.0145529
1588	2.221	-0.808378	-0.416756	0	0.01636
1589	2.32763	-0.410424	-0.416756	0	0.0206717
1590	2.25526	0	-0.820848	0	-0.0274704
1591	2.221	0.391622	-0.820848	0	-0.0254356
1592	2.11925	0.771345	-0.820848	0	-0.0209941
1593	1.95311	1.12763	-0.820848	0	-0.015419
1594	1.72763	1.44965	-0.820848	0	-0.0122409
1595	1.44965	1.72763	-0.820848	0	-0.0136668
1596	1.12763	1.95311	-0.820848	0	-0.0174966
1597	0.771345	2.11925	-0.820848	0	-0.0188755
1598	0.391622	2.221	-0.820848	0	-0.0154594
1599	0	2.25526	-0.820848	0	-0.0100927
1600	-0.391622	2.221	-0.820848	0	-0.00777362
1601	-0.771345	2.11925	-0.820848	0	-0.0103769
1602	-1.12763	1.95311	-0.820848	0	-0.0150453
1603	-1.44965	1.72763	-0.820848	0	-0.0175421
1604	-1.72763	1.44965	-0.820848	0	-0.0161372
1605	-1.95311	1.12763	-0.820848	0	-0.0118308
1606	-2.11925	0.771345	-0.820848	0	-0.00593844
1607	-2.221	0.391622	-0.820848	0	0.00092025
1608	-2.25526	0	-0.820848	0	0.00729765
1609	-2.221	-0.391622	-0.820848	0	0.0100583
1610	-2.11925	-0.771345	-0.820848	0	0.00677644
1611	-1.95311	-1.12763	-0.820848	0	-0.0009495
1612	-1.72763	-1.44965	-0.820848	0	-0.0079244
1613	-1.44965	-1.72763	-0.820848	0	-0.0100951
1614	-1.12763	-1.95311	-0.820848	0	-0.00852227
1615	-0.771345	-2.11925	-0.820848	0	-0.00781445
1616	-0.391622	-2.221	-0.820848	0	-0.0106825
1617	0	-2.25526	-0.820848	0	-0.0149912
1618	0.391622	-2.221	-0.820848	0	-0.0166867
1619	0.771345	-2.11925	-0.820848	0	-0.0148788
1620	1.12763	-1.95311	-0.820848	0	-0.0129199
1621	1.44965	-1.72763	-0.820848	0	-0.0144367
1622	1.72763	-1.44965	-0.820848	0	-0.0193518
1623	1.95311	-1.12763	-0.820848	0	-0.0244789
1624	2.11925	-0.771345	-0.820848	0	-0.027308
1625	2.221	-0.391622	-0.820848	0	-0.0279721
1626	2.07846	0	-1.2	0	-0.0426913
1627	2.04688	0.360921	-1.2	0	-0.0399248
1628	1.95311	0.710876	-1.2	0	-0.033399
1629	1.8	1.03923	-1.2	0	-0.0252806
1630	1.59219	1.33601	-1.2	0	-0.0193275
1631	1.33601	1.59219	-1.2	0	-0.0179229
1632	1.03923	1.8	-1.2	0	-0.0199584
1633	0.710876	1.95311	-1.2	0	-0.0221602
1634	0.360921	2.04688	-1.2	0	-0.0226637
1635	0	2.07846	-1.2	0	-0.0229179
1636	-0.360921	2.04688	-1.2	0	-0.0257795
1637	-0.710876	1.95311	-1.2	0	-0.0319467
1638	-1.03923	1.8	-1.2	0	-0.0386514
1639	-1.33601	1.59219	-1.2	0	-0.0418184
1640	-1.59219	1.33601	-1.2	0	-0.0391899
1641	-1.8	1.03923	-1.2	0	-0.0314703
1642	-1.95311	0.710876	-1.2	0	-0.0212988
1643	-2.04688	0.360921	-1.2	0	-0.0119316
1644	-2.07846	0	-1.2	0	-0.00659402
1645	-2.04688	-0.360921	-1.2	0	-0.00759041
1646	-1.95311	-0.710876	-1.2	0	-0.0146133
1647	-1.8	-1.03923	-1.2	0	-0.02385
1648	-1.59219	-1.33601	-1.2	0	-0.0299426
1649	-1.33601	-1.59219	-1.2	0	-0.0300397
1650	-1.03923	-1.8	-1.2	0	-0.0262065
1651	-0.710876	-1.95311	-1.2	0	-0.0234308
1652	-0.360921	-2.04688	-1.2	0	-0.0249338
1653	0	-2.07846	-1.2	0	-0.0294731
1654	0.360921	-2.04688	-1.2	0	-0.0331949
1655	0.710876	-1.95311	-1.2	0	-0.0337204
1656	1.03923	-1.8	-1.2	0	-0.0321003
1657	1.33601	-1.59219	-1.2	0	-0.0311071
1658	1.59219	-1.33601	-1.2	0	-0.0323845
1659	1.8	-1.03923	-1.2	0	-0.0355151
1660	1.95311	-0.710876	-1.2	0	-0.0391344
1661	2.04688	-0.360921	-1.2	0	-0.0419638
1662	1.83851	0	-1.54269	0	-0.00433919
1663	1.81058	0.319253	-1.54269	0	-0.00210003
1664	1.72763	0.628806	-1.54269	0	0.00300782
1665	1.59219	0.919253	-1.54269	0	0.00931584
1666	1.40838	1.18177	-1.54269	0	0.0141305
1667	1.18177	1.40838	-1.54269	0	0.0156595
1668	0.919253	1.59219	-1.54269	0	0.0141993
1669	0.628806	1.72763	-1.54269	0	0.0113664
1670	0.319253	1.81058	-1.54269	0	0.00815481
1671	0	1.83851	-1.54269	0	0.00390588
1672	-0.319253	1.81058	-1.54269	0	-0.00267792
1673	-0.628806	1.72763	-1.54269	0	-0.0115616
1674	-0.919253	1.59219	-1.54269	0	-0.0205459
1675	-1.18177	1.40838	-1.54269	0	-0.0264504
1676	-1.40838	1.18177	-1.54269	0	-0.0272094
1677	-1.59219	0.919253	-1.54269	0	-0.0231589
1678	-1.72763	0.628806	-1.54269	0	-0.016833
1679	-1.81058	0.319253	-1.54269	0	-0.0117785
1680	-1.83851	0	-1.54269	0	-0.0110759
1681	-1.81058	-0.319253	-1.54269	0	-0.0159062
1682	-1.72763	-0.628806	-1.54269	0	-0.0246256
1683	-1.59219	-0.919253	-1.54269	0	-0.0332141
1684	-1.40838	-1.18177	-1.54269	0	-0.0374848
1685	-1.18177	-1.40838	-1.54269	0	-0.0358697
1686	-0.919253	-1.59219	-1.54269	0	-0.0305249
1687	-0.628806	-1.72763	-1.54269	0	-0.0255562
1688	-0.319253	-1.81058	-1.54269	0	-0.0237211
1689	0	-1.83851	-1.54269	0	-0.0244625
1690	0.319253	-1.81058	-1.54269	0	-0.0248736
1691	0.628806	-1.72763	-1.54269	0	-0.0224442
1692	0.919253	-1.59219	-1.54269	0	-0.0170149
1693	1.18177	-1.40838	-1.54269	0	-0.0105289
1694	1.40838	-1.18177	-1.54269	0	-0.00535453
1695	1.59219	-0.919253	-1.54269	0	-0.0028333
1696	1.72763	-0.628806	-1.54269	0	-0.00283431
1697	1.81058	-0.319253	-1.54269	0	-0.00400593
1698	1.54269	0	-1.83851	0	0.0456511
1699	1.51925	0.267885	-1.83851	0	0.0456747
1700	1.44965	0.527631	-1.83851	0	0.0468121
1701	1.33601	0.771345	-1.83851	0	0.0485979
1702	1.18177	0.991622	-1.83851	0	0.0499651
1703	0.991622	1.18177	-1.83851	0	0.0501077
1704	0.771345	1.33601	-1.83851	0	0.0489775
1705	0.527631	1.44965	-1.83851	0	0.0469882
1706	0.267885	1.51925	-1.83851	0	0.0442873
1707	0	1.54269	-1.83851	0	0.0404153
1708	-0.267885	1.51925	-1.83851	0	0.0347803
1709	-0.527631	1.44965	-1.83851	0	0.0275142
1710	-0.771345	1.33601	-1.83851	0	0.0198531
1711	-0.991622	1.18177	-1.83851	0	0.0136004
1712	-1.18177	0.991622	-1.83851	0	0.0100462
1713	-1.33601	0.771345	-1.83851	0	0.00913018
1714	-1.44965	0.527631	-1.83851	0	0.00938942
1715	-1.51925	0.267885	-1.83851	0	0.00868758
1716	-1.54269	0	-1.83851	0	0.00533907
1717	-1.51925	-0.267885	-1.83851	0	-0.00089377
1718	-1.44965	-0.527631	-1.83851	0	-0.00845845
1719	-1.33601	-0.771345	-1.83851	0	-0.0146647
1720	-1.18177	-0.991622	-1.83851	0	-0.0171459
1721	-0.991622	-1.18177	-1.83851	0	-0.0152783
1722	-0.771345	-1.33601	-1.83851	0	-0.0105164
1723	-0.527631	-1.44965	-1.83851	0	-0.00529396
1724	-0.267885	-1.51925	-1.83851	0	-0.0012709
1725	0	-1.54269	-1.83851	0	0.00172365
1726	0.267885	-1.51925	-1.83851	0	0.00528065
1727	0.527631	-1.44965	-1.83851	0	0.0109746
1728	0.771345	-1.33601	-1.83851	0	0.0190878
1729	0.991622	-1.18177	-1.83851	0	0.028374
1730	1.18177	-0.991622	-1.83851	0	0.0368272
1731	1.33601	-0.771345	-1.83851	0	0.0427773
1732	1.44965	-0.527631	-1.83851	0	0.0456527
1733	1.51925	-0.267885	-1.83851	0	0.0461227
1734	1.2	0	-2.07846	0	0.0556287
1735	1.18177	0.208378	-2.07846	0	0.0528108
1736	1.12763	0.410424	-2.07846	0	0.0502623
1737	1.03923	0.6	-2.07846	0	0.048338
1738	0.919253	0.771345	-2.07846	0	0.0470857
1739	0.771345	0.919253	-2.07846	0	0.0464401
1740	0.6	1.03923	-2.07846	0	0.0463429
1741	0.410424	1.12763	-2.07846	0	0.046689
1742	0.208378	1.18177	-2.07846	0	0.0471987
1743	0	1.2	-2.07846	0	0.0474108
1744	-0.208378	1.18177	-2.07846	0	0.0468872
1745	-0.410424	1.12763	-2.07846	0	0.0454967
1746	-0.6	1.03923	-2.07846	0	0.0435378
1747	-0.771345	0.919253	-2.07846	0	0.0415642
1748	-0.919253	0.771345	-2.07846	0	0.0400112
1749	-1.03923	0.6	-2.07846	0	0.0388743
1750	-1.12763	0.410424	-2.07846	0	0.0376662
1751	-1.18177	0.208378	-2.07846	0	0.035696
1752	-1.2	0	-2.07846	0	0.0325225
1753	-1.18177	-0.208378	-2.07846	0	0.0283271
1754	-1.12763	-0.410424	-2.07846	0	0.0239648
1755	-1.03923	-0.6	-2.07846	0	0.0206174
1756	-0.919253	-0.771345	-2.07846	0	0.0192075
1757	-0.771345	-0.919253	-2.07846	0	0.0199214
1758	-0.6	-1.03923	-2.07846	0	0.0221661
1759	-0.410424	-1.12763	-2.07846	0	0.0250091
1760	-0.208378	-1.18177	-2.07846	0	0.0278063
1761	0	-1.2	-2.07846	0	0.0305737
1762	0.208378	-1.18177	-2.07846	0	0.0338523
1763	0.410424	-1.12763	-2.07846	0	0.0381848
1764	0.6	-1.03923	-2.07846	0	0.0435932
1765	0.771345	-0.919253	-2.07846	0	0.049406
1766	0.919253	-0.771345	-2.07846	0	0.0545163
1767	1.03923	-0.6	-2.07846	0	0.0578833
1768	1.12763	-0.410424	-2.07846	0	0.0589834
1769	1.18177	-0.208378	-2.07846	0	0.0579903
1770	0.820848	0	-2.25526	0	0.0217064
1771	0.808378	0.142539	-2.25526	0	0.017553
1772	0.771345	0.280747	-2.25526	0	0.0138793
1773	0.710876	0.410424	-2.25526	0	0.0111087
1774	0.628806	0.527631	-2.25526	0	0.00953817
1775	0.527631	0.628806	-2.25526	0	0.00931925
1776	0.410424	0.710876	-2.25526	0	0.0104544
1777	0.280747	0.771345	-2.25526	0	0.0127988
1778	0.142539	0.808378	-2.25526	0	0.0160771
1779	0	0.820848	-2.25526	0	0.0199299
1780	-0.142539	0.808378	-2.25526	0	0.0239889
1781	-0.280747	0.771345	-2.25526	0	0.0279542
1782	-0.410424	0.710876	-2.25526	0	0.0316331
1783	-0.527631	0.628806	-2.25526	0	0.0349225
1784	-0.628806	0.527631	-2.25526	0	0.0377506
1785	-0.710876	0.410424	-2.25526	0	0.0400234
1786	-0.771345	0.280747	-2.25526	0	0.0416173
1787	-0.808378	0.142539	-2.25526	0	0.0424288
1788	-0.820848	0	-2.25526	0	0.0424529
1789	-0.808378	-0.142539	-2.25526	0	0.041835
1790	-0.771345	-0.280747	-2.25526	0	0.0408548
1791	-0.710876	-0.410424	-2.25526	0	0.0398349
1792	-0.628806	-0.527631	-2.25526	0	0.0390181
1793	-0.527631	-0.628806	-2.25526	0	0.0384817
1794	-0.410424	-0.710876	-2.25526	0	0.038141
1795	-0.280747	-0.771345	-2.25526	0	0.0378391
1796	-0.142539	-0.808378	-2.25526	0	0.037464
1797	0	-0.820848	-2.25526	0	0.0370153
1798	0.142539	-0.808378	-2.25526	0	0.0365756
1799	0.280747	-0.771345	-2.25526	0	0.036209
1800	0.410424	-0.710876	-2.25526	0	0.0358559
1801	0.527631	-0.628806	-2.25526	0	0.035297
1802	0.628806	-0.527631	-2.25526	0	0.0342147
1803	0.710876	-0.410424	-2.25526	0	0.0323217
1804	0.771345	-0.280747	-2.25526	0	0.0294942
1805	0.808378	-0.142539	-2.25526	0	0.0258441
1806	0.416756	0	-2.36354	0	-0.0128456
1807	0.410424	0.072369	-2.36354	0	-0.0156226
1808	0.391622	0.142539	-2.36354	0	-0.0178165
1809	0.360921	0.208378	-2.36354	0	-0.019271
1810	0.319253	0.267885	-2.36354	0	-0.0198686
1811	0.267885	0.319253	-2.36354	0	-0.0195451
1812	0.208378	0.360921	-2.36354	0	-0.0182968
1813	0.142539	0.391622	-2.36354	0	-0.0161818
1814	0.072369	0.410424	-2.36354	0	-0.0133127
1815	0	0.416756	-2.36354	0	-0.00984346
1816	-0.072369	0.410424	-2.36354	0	-0.00595375
1817	-0.142539	0.391622	-2.36354	0	-0.00183168
1818	-0.208378	0.360921	-2.36354	0	0.00234012
1819	-0.267885	0.319253	-2.36354	0	0.00639453
1820	-0.319253	0.267885	-2.36354	0	0.0101862
1821	-0.360921	0.208378	-2.36354	0	0.013595
1822	-0.391622	0.142539	-2.36354	0	0.0165291
1823	-0.410424	0.072369	-2.36354	0	0.0189273
1824	-0.416756	0	-2.36354	0	0.0207599
1825	-0.410424	-0.072369	-2.36354	0	0.0220263
1826	-0.391622	-0.142539	-2.36354	0	0.0227485
1827	-0.360921	-0.208378	-2.36354	0	0.0229617
1828	-0.319253	-0.267885	-2.36354	0	0.0227038
1829	-0.267885	-0.319253	-2.36354	0	0.0220092
1830	-0.208378	-0.360921	-2.36354	0	0.0209062
1831	-0.142539	-0.391622	-2.36354	0	0.0194199
1832	-0.072369	-0.410424	-2.36354	0	0.0175768
1833	0	-0.416756	-2.36354	0	0.0154066
1834	0.072369	-0.410424	-2.36354	0	0.0129415
1835	0.142539	-0.391622	-2.36354	0	0.0102128
1836	0.208378	-0.360921	-2.36354	0	0.00724863
1837	0.267885	-0.319253	-2.36354	0	0.0040762
1838	0.319253	-0.267885	-2.36354	0	0.00072998
1839	0.360921	-0.208378	-2.36354	0	-0.00273657
1840	0.391622	-0.142539	-2.36354	0	-0.00623985
1841	0.410424	-0.072369	-2.36354	0	-0.0096603
1842	0	0	-2.4	0	-0.0104207
1843	0	0	2.6	0	-0.0499043
1844	0.451485	0	2.5605	0	-0.0586523
1845	0.444626	0.0784	2.5605	0	-0.0603611
1846	0.424257	0.154417	2.5605	0	-0.0615669
1847	0.390998	0.225743	2.5605	0	-0.0622102
1848	0.345858	0.290209	2.5605	0	-0.062239
1849	0.290209	0.345858	2.5605	0	-0.0616173
1850	0.225743	0.390998	2.5605	0	-0.0603352
1851	0.154417	0.424257	2.5605	0	-0.0584175
1852	0.0784	0.444626	2.5605	0	-0.0559284
1853	0	0.451485	2.5605	0	-0.0529696
1854	-0.0784	0.444626	2.5605	0	-0.049672
1855	-0.154417	0.424257	2.5605	0	-0.0461823
1856	-0.225743	0.390998	2.5605	0	-0.0426474
1857	-0.290209	0.345858	2.5605	0	-0.0392017
1858	-0.345858	0.290209	2.5605	0	-0.0359579
1859	-0.390998	0.225743	2.5605	0	-0.0330031
1860	-0.424257	0.154417	2.5605	0	-0.0303999
1861	-0.444626	0.0784	2.5605	0	-0.028191
1862	-0.451485	0	2.5605	0	-0.0264045
1863	-0.444626	-0.0784	2.5605	0	-0.0250612
1864	-0.424257	-0.154417	2.5605	0	-0.0241793
1865	-0.390998	-0.225743	2.5605	0	-0.0237782
1866	-0.345858	-0.290209	2.5605	0	-0.0238783
1867	-0.290209	-0.345858	2.5605	0	-0.0244978
1868	-0.225743	-0.390998	2.5605	0	-0.0256456
1869	-0.154417	-0.424257	2.5605	0	-0.0273136
1870	-0.0784	-0.444626	2.5605	0	-0.0294694
1871	0	-0.451485	2.5605	0	-0.0320539
1872	0.0784	-0.444626	2.5605	0	-0.0349833
1873	0.154417	-0.424257	2.5605	0	-0.0381557
1874	0.225743	-0.390998	2.5605	0	-0.0414613
1875	0.290209	-0.345858	2.5605	0	-0.0447912
1876	0.345858	-0.290209	2.5605	0	-0.0480444
1877	0.390998	-0.225743	2.5605	0	-0.0511314
1878	0.424257	-0.154417	2.5605	0	-0.0539739
1879	0.444626	-0.0784	2.5605	0	-0.0565024
1880	0.889252	0	2.4432	0	-0.0452422
1881	0.875743	0.154417	2.4432	0	-0.0478046
1882	0.835624	0.304142	2.4432	0	-0.0499049
1883	0.770115	0.444626	2.4432	0	-0.051421
1884	0.681207	0.5716	2.4432	0	-0.0521684
1885	0.5716	0.681207	2.4432	0	-0.0519276
1886	0.444626	0.770115	2.4432	0	-0.0505065
1887	0.304142	0.835624	2.4432	0	-0.0478192
1888	0.154417	0.875743	2.4432	0	-0.0439456
1889	0	0.889252	2.4432	0	-0.0391423
1890	-0.154417	0.875743	2.4432	0	-0.0337937
1891	-0.304142	0.835624	2.4432	0	-0.0283228
1892	-0.444626	0.770115	2.4432	0	-0.0230993
1893	-0.5716	0.681207	2.4432	0	-0.0183787
1894	-0.681207	0.5716	2.4432	0	-0.0142887
1895	-0.770115	0.444626	2.4432	0	-0.0108531
1896	-0.835624	0.304142	2.4432	0	-0.00803046
1897	-0.875743	0.154417	2.4432	0	-0.00574725
1898	-0.889252	0	2.4432	0	-0.00391748
1899	-0.875743	-0.154417	2.4432	0	-0.00245739
1900	-0.835624	-0.304142	2.4432	0	-0.00130568
1901	-0.770115	-0.444626	2.4432	0	-0.00045421
1902	-0.681207	-0.5716	2.4432	0	2.516e-05
1903	-0.5716	-0.681207	2.4432	0	-2.14e-05
1904	-0.444626	-0.770115	2.4432	0	-0.00079161
1905	-0.304142	-0.835624	2.4432	0	-0.00245614
1906	-0.154417	-0.875743	2.4432	0	-0.0050843
1907	0	-0.889252	2.4432	0	-0.00860249
1908	0.154417	-0.875743	2.4432	0	-0.012806
1909	0.304142	-0.835624	2.4432	0	-0.0174158
1910	0.444626	-0.770115	2.4432	0	-0.0221513
1911	0.5716	-0.681207	2.4432	0	-0.0267872
1912	0.681207	-0.5716	2.4432	0	-0.0311758
1913	0.770115	-0.444626	2.4432	0	-0.0352385
1914	0.835624	-0.304142	2.4432	0	-0.0389434
1915	0.875743	-0.154417	2.4432	0	-0.0422805
1916	1.3	0	2.25167	0	-0.0175278
1917	1.28025	0.225743	2.25167	0	-0.019185
1918	1.2216	0.444626	2.25167	0	-0.0208312
1919	1.12583	0.65	2.25167	0	-0.022495
1920	0.995858	0.835624	2.25167	0	-0.023976
1921	0.835624	0.995858	2.25167	0	-0.0248186
1922	0.65	1.12583	2.25167	0	-0.0244535
1923	0.444626	1.2216	2.25167	0	-0.0224633
1924	0.225743	1.28025	2.25167	0	-0.0188314
1925	0	1.3	2.25167	0	-0.014016
1926	-0.225743	1.28025	2.25167	0	-0.00879658
1927	-0.444626	1.2216	2.25167	0	-0.00397535
1928	-0.65	1.12583	2.25167	0	-9.999e-05
1929	-0.835624	0.995858	2.25167	0	0.00265731
1930	-0.995858	0.835624	2.25167	0	0.00443475
1931	-1.12583	0.65	2.25167	0	0.0055076
1932	-1.2216	0.444626	2.25167	0	0.00612673
1933	-1.28025	0.225743	2.25167	0	0.00645771
1934	-1.3	0	2.25167	0	0.00663012
1935	-1.28025	-0.225743	2.25167	0	0.00682507
1936	-1.2216	-0.444626	2.25167	0	0.00729828
1937	-1.12583	-0.65	2.25167	0	0.00827901
1938	-0.995858	-0.835624	2.25167	0	0.00978927
1939	-0.835624	-0.995858	2.25167	0	0.0115144
1940	-0.65	-1.12583	2.25167	0	0.0128517
1941	-0.444626	-1.2216	2.25167	0	0.013149
1942	-0.225743	-1.28025	2.25167	0	0.0120058
1943	0	-1.3	2.25167	0	0.0094524
1944	0.225743	-1.28025	2.25167	0	0.00590496
1945	0.444626	-1.2216	2.25167	0	0.00194265
1946	0.65	-1.12583	2.25167	0	-0.00194092
1947	0.835624	-0.995858	2.25167	0	-0.00547225
1948	0.995858	-0.835624	2.25167	0	-0.00858187
1949	1.12583	-0.65	2.25167	0	-0.0113014
1950	1.2216	-0.444626	2.25167	0	-0.013673
1951	1.28025	-0.225743	2.25167	0	-0.0157289
1952	1.67125	0	1.99172	0	0.0084171
1953	1.64586	0.290209	1.99172	0	0.00923759
1954	1.57046	0.5716	1.99172	0	0.00975473
1955	1.44734	0.835624	1.99172	0	0.00943875
1956	1.28025	1.07426	1.99172	0	0.00818274
1957	1.07426	1.28025	1.99172	0	0.00654523
1958	0.835624	1.44734	1.99172	0	0.00556563
1959	0.5716	1.57046	1.99172	0	0.0061857
1960	0.290209	1.64586	1.99172	0	0.0086382
1961	0	1.67125	1.99172	0	0.0122356
1962	-0.290209	1.64586	1.99172	0	0.0157125
1963	-0.5716	1.57046	1.99172	0	0.0178847
1964	-0.835624	1.44734	1.99172	0	0.0181934
1965	-1.07426	1.28025	1.99172	0	0.0168412
1966	-1.28025	1.07426	1.99172	0	0.0145216
1967	-1.44734	0.835624	1.99172	0	0.0119732
1968	-1.57046	0.5716	1.99172	0	0.00962754
1969	-1.64586	0.290209	1.99172	0	0.00752831
1970	-1.67125	0	1.99172	0	0.00554854
1971	-1.64586	-0.290209	1.99172	0	0.0037515
1972	-1.57046	-0.5716	1.99172	0	0.00261167
1973	-1.44734	-0.835624	1.99172	0	0.00285534
1974	-1.28025	-1.07426	1.99172	0	0.00495122
1975	-1.07426	-1.28025	1.99172	0	0.00860936
1976	-0.835624	-1.44734	1.99172	0	0.0127234
1977	-0.5716	-1.57046	1.99172	0	0.0158865
1978	-0.290209	-1.64586	1.99172	0	0.0171486
1979	0	-1.67125	1.99172	0	0.0164737
1980	0.290209	-1.64586	1.99172	0	0.0146014
1981	0.5716	-1.57046	1.99172	0	0.0124832
1982	0.835624	-1.44734	1.99172	0	0.0107471
1983	1.07426	-1.28025	1.99172	0	0.0095309
1984	1.28025	-1.07426	1.99172	0	0.00868108
1985	1.44734	-0.835624	1.99172	0	0.00806346
1986	1.57046	-0.5716	1.99172	0	0.0077266
1987	1.64586	-0.290209	1.99172	0	0.0078288
1988	1.99172	0	1.67125	0	0.0221622
1989	1.96146	0.345858	1.67125	0	0.0256098
1990	1.8716	0.681207	1.67125	0	0.0286152
1991	1.72488	0.995858	1.67125	0	0.0301078
1992	1.52574	1.28025	1.67125	0	0.0295713
1993	1.28025	1.52574	1.67125	0	0.0275807
1994	0.995858	1.72488	1.67125	0	0.02564
1995	0.681207	1.8716	1.67125	0	0.0252609
1996	0.345858	1.96146	1.67125	0	0.0269087
1997	0	1.99172	1.67125	0	0.0296385
1998	-0.345858	1.96146	1.67125	0	0.0316946
1999	-0.681207	1.8716	1.67125	0	0.0315722
[truncated: 13,965 more rows]

## Sheet: Pyrazole(BZ)
Index	u	v	w	mif(qm)	mif(func)
1	0	0	2	0	-0.0771087
2	0.347296	0	1.96962	0	-0.0285368
3	0.34202	0.060307	1.96962	0	-0.0300965
4	0.326352	0.118782	1.96962	0	-0.0318625
5	0.300767	0.173648	1.96962	0	-0.033835
6	0.266044	0.223238	1.96962	0	-0.0360589
7	0.223238	0.266044	1.96962	0	-0.0385998
8	0.173648	0.300767	1.96962	0	-0.0415111
9	0.118782	0.326352	1.96962	0	-0.0448031
10	0.060307	0.34202	1.96962	0	-0.0484223
11	0	0.347296	1.96962	0	-0.0522431
12	-0.060307	0.34202	1.96962	0	-0.0560784
13	-0.118782	0.326352	1.96962	0	-0.0597039
14	-0.173648	0.300767	1.96962	0	-0.0628937
15	-0.223238	0.266044	1.96962	0	-0.0654574
16	-0.266044	0.223238	1.96962	0	-0.0672696
17	-0.300767	0.173648	1.96962	0	-0.0682821
18	-0.326352	0.118782	1.96962	0	-0.068515
19	-0.34202	0.060307	1.96962	0	-0.0680331
20	-0.347296	0	1.96962	0	-0.0669136
21	-0.34202	-0.060307	1.96962	0	-0.0652216
22	-0.326352	-0.118782	1.96962	0	-0.0629999
23	-0.300767	-0.173648	1.96962	0	-0.060277
24	-0.266044	-0.223238	1.96962	0	-0.0570859
25	-0.223238	-0.266044	1.96962	0	-0.0534858
26	-0.173648	-0.300767	1.96962	0	-0.0495755
27	-0.118782	-0.326352	1.96962	0	-0.0454942
28	-0.060307	-0.34202	1.96962	0	-0.041412
29	0	-0.347296	1.96962	0	-0.0375125
30	0.060307	-0.34202	1.96962	0	-0.0339751
31	0.118782	-0.326352	1.96962	0	-0.0309596
32	0.173648	-0.300767	1.96962	0	-0.0285914
33	0.223238	-0.266044	1.96962	0	-0.0269491
34	0.266044	-0.223238	1.96962	0	-0.026055
35	0.300767	-0.173648	1.96962	0	-0.0258714
36	0.326352	-0.118782	1.96962	0	-0.0263075
37	0.34202	-0.060307	1.96962	0	-0.0272392
38	0.68404	0	1.87939	0	0.0392781
39	0.673648	0.118782	1.87939	0	0.0371039
40	0.642788	0.233956	1.87939	0	0.0359518
41	0.592396	0.34202	1.87939	0	0.0355573
42	0.524005	0.439693	1.87939	0	0.0352967
43	0.439693	0.524005	1.87939	0	0.034408
44	0.34202	0.592396	1.87939	0	0.0322143
45	0.233956	0.642788	1.87939	0	0.0282855
46	0.118782	0.673648	1.87939	0	0.0225276
47	0	0.68404	1.87939	0	0.0152211
48	-0.118782	0.673648	1.87939	0	0.00701215
49	-0.233956	0.642788	1.87939	0	-0.00116917
50	-0.34202	0.592396	1.87939	0	-0.00829529
51	-0.439693	0.524005	1.87939	0	-0.0135093
52	-0.524005	0.439693	1.87939	0	-0.016388
53	-0.592396	0.34202	1.87939	0	-0.017072
54	-0.642788	0.233956	1.87939	0	-0.0161819
55	-0.673648	0.118782	1.87939	0	-0.0145379
56	-0.68404	0	1.87939	0	-0.012799
57	-0.673648	-0.118782	1.87939	0	-0.011196
58	-0.642788	-0.233956	1.87939	0	-0.00947801
59	-0.592396	-0.34202	1.87939	0	-0.00709381
60	-0.524005	-0.439693	1.87939	0	-0.00350224
61	-0.439693	-0.524005	1.87939	0	0.00154712
62	-0.34202	-0.592396	1.87939	0	0.00790464
63	-0.233956	-0.642788	1.87939	0	0.0151055
64	-0.118782	-0.673648	1.87939	0	0.022567
65	0	-0.68404	1.87939	0	0.0297641
66	0.118782	-0.673648	1.87939	0	0.0362902
67	0.233956	-0.642788	1.87939	0	0.0418094
68	0.34202	-0.592396	1.87939	0	0.0459879
69	0.439693	-0.524005	1.87939	0	0.0485
70	0.524005	-0.439693	1.87939	0	0.0491395
71	0.592396	-0.34202	1.87939	0	0.0479745
72	0.642788	-0.233956	1.87939	0	0.0454377
73	0.673648	-0.118782	1.87939	0	0.0422647
74	1	0	1.73205	0	0.0591009
75	0.984808	0.173648	1.73205	0	0.057274
76	0.939693	0.34202	1.73205	0	0.0595885
77	0.866025	0.5	1.73205	0	0.0649243
78	0.766044	0.642788	1.73205	0	0.0712268
79	0.642788	0.766044	1.73205	0	0.076423
80	0.5	0.866025	1.73205	0	0.0790426
81	0.34202	0.939693	1.73205	0	0.0783113
82	0.173648	0.984808	1.73205	0	0.0739541
83	0	1	1.73205	0	0.0661244
84	-0.173648	0.984808	1.73205	0	0.055629
85	-0.34202	0.939693	1.73205	0	0.0441742
86	-0.5	0.866025	1.73205	0	0.0341846
87	-0.642788	0.766044	1.73205	0	0.0280168
88	-0.766044	0.642788	1.73205	0	0.0268962
89	-0.866025	0.5	1.73205	0	0.0302089
90	-0.939693	0.34202	1.73205	0	0.0356497
91	-0.984808	0.173648	1.73205	0	0.0402423
92	-1	0	1.73205	0	0.0417439
93	-0.984808	-0.173648	1.73205	0	0.0397086
94	-0.939693	-0.34202	1.73205	0	0.0356478
95	-0.866025	-0.5	1.73205	0	0.032191
96	-0.766044	-0.642788	1.73205	0	0.0317011
97	-0.642788	-0.766044	1.73205	0	0.0351196
98	-0.5	-0.866025	1.73205	0	0.0416849
99	-0.34202	-0.939693	1.73205	0	0.0496197
100	-0.173648	-0.984808	1.73205	0	0.0572644
101	0	-1	1.73205	0	0.0638765
102	0.173648	-0.984808	1.73205	0	0.069614
103	0.34202	-0.939693	1.73205	0	0.0748379
104	0.5	-0.866025	1.73205	0	0.0793474
105	0.642788	-0.766044	1.73205	0	0.0821618
106	0.766044	-0.642788	1.73205	0	0.0820369
107	0.866025	-0.5	1.73205	0	0.0783705
108	0.939693	-0.34202	1.73205	0	0.0718867
109	0.984808	-0.173648	1.73205	0	0.0646144
110	1.28557	0	1.53209	0	0.00081184
111	1.26604	0.223238	1.53209	0	0.00017235
112	1.20805	0.439693	1.53209	0	0.00815
113	1.11334	0.642788	1.53209	0	0.0216293
114	0.984808	0.826352	1.53209	0	0.0360058
115	0.826352	0.984808	1.53209	0	0.0478054
116	0.642788	1.11334	1.53209	0	0.0559067
117	0.439693	1.20805	1.53209	0	0.060698
118	0.223238	1.26604	1.53209	0	0.0623427
119	0	1.28557	1.53209	0	0.0600477
120	-0.223238	1.26604	1.53209	0	0.0531366
121	-0.439693	1.20805	1.53209	0	0.0428419
122	-0.642788	1.11334	1.53209	0	0.0329217
123	-0.826352	0.984808	1.53209	0	0.028144
124	-0.984808	0.826352	1.53209	0	0.0315139
125	-1.11334	0.642788	1.53209	0	0.0421596
126	-1.20805	0.439693	1.53209	0	0.055351
127	-1.26604	0.223238	1.53209	0	0.0647178
128	-1.28557	0	1.53209	0	0.0654586
129	-1.26604	-0.223238	1.53209	0	0.0568449
130	-1.20805	-0.439693	1.53209	0	0.0426608
131	-1.11334	-0.642788	1.53209	0	0.0292334
132	-0.984808	-0.826352	1.53209	0	0.0220125
133	-0.826352	-0.984808	1.53209	0	0.0226681
134	-0.642788	-1.11334	1.53209	0	0.0285342
135	-0.439693	-1.20805	1.53209	0	0.0347695
136	-0.223238	-1.26604	1.53209	0	0.0377084
137	0	-1.28557	1.53209	0	0.0370207
138	0.223238	-1.26604	1.53209	0	0.035253
139	0.439693	-1.20805	1.53209	0	0.0353171
140	0.642788	-1.11334	1.53209	0	0.037936
141	0.826352	-0.984808	1.53209	0	0.0408873
142	0.984808	-0.826352	1.53209	0	0.0404766
143	1.11334	-0.642788	1.53209	0	0.0341503
144	1.20805	-0.439693	1.53209	0	0.0225351
145	1.26604	-0.223238	1.53209	0	0.00960743
146	1.53209	0	1.28557	0	-0.0897928
147	1.50881	0.266044	1.28557	0	-0.0886061
148	1.43969	0.524005	1.28557	0	-0.0743957
149	1.32683	0.766044	1.28557	0	-0.0536554
150	1.17365	0.984808	1.28557	0	-0.0347006
151	0.984808	1.17365	1.28557	0	-0.0219911
152	0.766044	1.32683	1.28557	0	-0.0140093
153	0.524005	1.43969	1.28557	0	-0.00637184
154	0.266044	1.50881	1.28557	0	0.00291361
155	0	1.53209	1.28557	0	0.011103
156	-0.266044	1.50881	1.28557	0	0.0134876
157	-0.524005	1.43969	1.28557	0	0.00853626
158	-0.766044	1.32683	1.28557	0	0.00050658
159	-0.984808	1.17365	1.28557	0	-0.00291382
160	-1.17365	0.984808	1.28557	0	0.00404459
161	-1.32683	0.766044	1.28557	0	0.0210533
162	-1.43969	0.524005	1.28557	0	0.0414329
163	-1.50881	0.266044	1.28557	0	0.0556195
164	-1.53209	0	1.28557	0	0.0561657
165	-1.50881	-0.266044	1.28557	0	0.0417663
166	-1.43969	-0.524005	1.28557	0	0.0183098
167	-1.32683	-0.766044	1.28557	0	-0.00395435
168	-1.17365	-0.984808	1.28557	0	-0.0161177
169	-0.984808	-1.17365	1.28557	0	-0.0159322
170	-0.766044	-1.32683	1.28557	0	-0.00898997
171	-0.524005	-1.43969	1.28557	0	-0.00453937
172	-0.266044	-1.50881	1.28557	0	-0.00882714
173	0	-1.53209	1.28557	0	-0.0209562
174	0.266044	-1.50881	1.28557	0	-0.0342537
175	0.524005	-1.43969	1.28557	0	-0.0417274
176	0.766044	-1.32683	1.28557	0	-0.0412501
177	0.984808	-1.17365	1.28557	0	-0.0368558
178	1.17365	-0.984808	1.28557	0	-0.0357357
179	1.32683	-0.766044	1.28557	0	-0.0433003
180	1.43969	-0.524005	1.28557	0	-0.0594078
181	1.50881	-0.266044	1.28557	0	-0.0778945
182	1.73205	0	1	0	-0.127239
183	1.70574	0.300767	1	0	-0.124086
184	1.62759	0.592396	1	0	-0.105109
185	1.5	0.866025	1	0	-0.0810159
186	1.32683	1.11334	1	0	-0.0645682
187	1.11334	1.32683	1	0	-0.0607191
188	0.866025	1.5	1	0	-0.063161
189	0.592396	1.62759	1	0	-0.0607499
190	0.300767	1.70574	1	0	-0.0480849
191	0	1.73205	1	0	-0.0304061
192	-0.300767	1.70574	1	0	-0.0184397
193	-0.592396	1.62759	1	0	-0.0184297
194	-0.866025	1.5	1	0	-0.0266492
195	-1.11334	1.32683	1	0	-0.0327067
196	-1.32683	1.11334	1	0	-0.0278024
197	-1.5	0.866025	1	0	-0.0108533
198	-1.62759	0.592396	1	0	0.0112073
199	-1.70574	0.300767	1	0	0.0276581
200	-1.73205	0	1	0	0.0295895
201	-1.70574	-0.300767	1	0	0.0145854
202	-1.62759	-0.592396	1	0	-0.0112285
203	-1.5	-0.866025	1	0	-0.0355751
204	-1.32683	-1.11334	1	0	-0.0470022
205	-1.11334	-1.32683	1	0	-0.0426588
206	-0.866025	-1.5	1	0	-0.0307464
207	-0.592396	-1.62759	1	0	-0.0246906
208	-0.300767	-1.70574	1	0	-0.0330499
209	0	-1.73205	1	0	-0.0532866
210	0.300767	-1.70574	1	0	-0.0743251
211	0.592396	-1.62759	1	0	-0.0852855
212	0.866025	-1.5	1	0	-0.0831394
213	1.11334	-1.32683	1	0	-0.0740099
214	1.32683	-1.11334	1	0	-0.0683814
215	1.5	-0.866025	1	0	-0.0742045
216	1.62759	-0.592396	1	0	-0.0919017
217	1.70574	-0.300767	1	0	-0.113597
218	1.87939	0	0.68404	0	-0.0702994
219	1.85083	0.326352	0.68404	0	-0.0656511
220	1.76604	0.642788	0.68404	0	-0.0445444
221	1.62759	0.939693	0.68404	0	-0.0216318
222	1.43969	1.20805	0.68404	0	-0.0139612
223	1.20805	1.43969	0.68404	0	-0.0267303
224	0.939693	1.62759	0.68404	0	-0.0481668
225	0.642788	1.76604	0.68404	0	-0.0593798
226	0.326352	1.85083	0.68404	0	-0.0507705
227	0	1.87939	0.68404	0	-0.0298346
228	-0.326352	1.85083	0.68404	0	-0.0135133
229	-0.642788	1.76604	0.68404	0	-0.0131472
230	-0.939693	1.62759	0.68404	0	-0.0260993
231	-1.20805	1.43969	0.68404	0	-0.0400744
232	-1.43969	1.20805	0.68404	0	-0.0438991
233	-1.62759	0.939693	0.68404	0	-0.0347429
234	-1.76604	0.642788	0.68404	0	-0.0179723
235	-1.85083	0.326352	0.68404	0	-0.00286436
236	-1.87939	0	0.68404	0	0.00194277
237	-1.85083	-0.326352	0.68404	0	-0.00750942
238	-1.76604	-0.642788	0.68404	0	-0.0272581
239	-1.62759	-0.939693	0.68404	0	-0.0458149
240	-1.43969	-1.20805	0.68404	0	-0.0507749
241	-1.20805	-1.43969	0.68404	0	-0.0384602
242	-0.939693	-1.62759	0.68404	0	-0.0182151
243	-0.642788	-1.76604	0.68404	0	-0.00599836
244	-0.326352	-1.85083	0.68404	0	-0.0117502
245	0	-1.87939	0.68404	0	-0.0315237
246	0.326352	-1.85083	0.68404	0	-0.0511657
247	0.642788	-1.76604	0.68404	0	-0.0576728
248	0.939693	-1.62759	0.68404	0	-0.0482784
249	1.20805	-1.43969	0.68404	0	-0.0310072
250	1.43969	-1.20805	0.68404	0	-0.0183261
251	1.62759	-0.939693	0.68404	0	-0.0194249
252	1.76604	-0.642788	0.68404	0	-0.0350795
253	1.85083	-0.326352	0.68404	0	-0.0566638
254	1.96962	0	0.347296	0	0.0313534
255	1.93969	0.34202	0.347296	0	0.0367617
256	1.85083	0.673648	0.347296	0	0.0579519
257	1.70574	0.984808	0.347296	0	0.0775956
258	1.50881	1.26604	0.347296	0	0.0755518
259	1.26604	1.50881	0.347296	0	0.0464519
260	0.984808	1.70574	0.347296	0	0.00629512
261	0.673648	1.85083	0.347296	0	-0.0199119
262	0.34202	1.93969	0.347296	0	-0.019085
263	0	1.96962	0.347296	0	-0.00017543
264	-0.34202	1.93969	0.347296	0	0.0153611
265	-0.673648	1.85083	0.347296	0	0.0124272
266	-0.984808	1.70574	0.347296	0	-0.00730002
267	-1.26604	1.50881	0.347296	0	-0.0305432
268	-1.50881	1.26604	0.347296	0	-0.0448212
269	-1.70574	0.984808	0.347296	0	-0.0459306
270	-1.85083	0.673648	0.347296	0	-0.0371162
271	-1.93969	0.34202	0.347296	0	-0.0251032
272	-1.96962	0	0.347296	0	-0.0173308
273	-1.93969	-0.34202	0.347296	0	-0.0191707
274	-1.85083	-0.673648	0.347296	0	-0.0296901
275	-1.70574	-0.984808	0.347296	0	-0.0396329
276	-1.50881	-1.26604	0.347296	0	-0.0367718
277	-1.26604	-1.50881	0.347296	0	-0.0165668
278	-0.984808	-1.70574	0.347296	0	0.0117779
279	-0.673648	-1.85083	0.347296	0	0.0314738
280	-0.34202	-1.93969	0.347296	0	0.0321063
281	0	-1.96962	0.347296	0	0.0184322
282	0.34202	-1.93969	0.347296	0	0.00594537
283	0.673648	-1.85083	0.347296	0	0.00803144
284	0.984808	-1.70574	0.347296	0	0.0264934
285	1.26604	-1.50881	0.347296	0	0.052015
286	1.50881	-1.26604	0.347296	0	0.0714986
287	1.70574	-0.984808	0.347296	0	0.0756717
288	1.85083	-0.673648	0.347296	0	0.0636516
289	1.93969	-0.34202	0.347296	0	0.0440455
290	2	0	0	0	0.0814165
291	1.96962	0.347296	0	0	0.0870125
292	1.87939	0.68404	0	0	0.107898
293	1.73205	1	0	0	0.125827
294	1.53209	1.28557	0	0	0.11955
295	1.28557	1.53209	0	0	0.0836355
296	1	1.73205	0	0	0.0356607
297	0.68404	1.87939	0	0	0.0029392
298	0.347296	1.96962	0	0	-0.00010325
299	0	2	0	0	0.0170825
300	-0.347296	1.96962	0	0	0.0314105
301	-0.68404	1.87939	0	0	0.0264258
302	-1	1.73205	0	0	0.00344929
303	-1.28557	1.53209	0	0	-0.0239506
304	-1.53209	1.28557	0	0	-0.0429067
305	-1.73205	1	0	0	-0.0487069
306	-1.87939	0.68404	0	0	-0.04363
307	-1.96962	0.347296	0	0	-0.0331697
308	-2	0	0	0	-0.0241294
309	-1.96962	-0.347296	0	0	-0.022457
310	-1.87939	-0.68404	0	0	-0.0286354
311	-1.73205	-1	0	0	-0.0345616
312	-1.53209	-1.28557	0	0	-0.0282406
313	-1.28557	-1.53209	0	0	-0.00474844
314	-1	-1.73205	0	0	0.0269808
315	-0.68404	-1.87939	0	0	0.0500737
316	-0.347296	-1.96962	0	0	0.0540426
317	0	-2	0	0	0.0438741
318	0.347296	-1.96962	0	0	0.0353462
319	0.68404	-1.87939	0	0	0.0417299
320	1	-1.73205	0	0	0.0643194
321	1.28557	-1.53209	0	0	0.0933591
322	1.53209	-1.28557	0	0	0.115704
323	1.73205	-1	0	0	0.122227
324	1.87939	-0.68404	0	0	0.112025
325	1.96962	-0.347296	0	0	0.0935658
326	1.96962	0	-0.347296	0	0.031619
327	1.93969	0.34202	-0.347296	0	0.0369894
328	1.85083	0.673648	-0.347296	0	0.0580783
329	1.70574	0.984808	-0.347296	0	0.0775928
330	1.50881	1.26604	-0.347296	0	0.0754368
331	1.26604	1.50881	-0.347296	0	0.0462794
332	0.984808	1.70574	-0.347296	0	0.00613355
333	0.673648	1.85083	-0.347296	0	-0.020011
334	0.34202	1.93969	-0.347296	0	-0.01911
335	0	1.96962	-0.347296	0	-0.0001567
336	-0.34202	1.93969	-0.347296	0	0.0153701
337	-0.673648	1.85083	-0.347296	0	0.0123808
338	-0.984808	1.70574	-0.347296	0	-0.00741622
339	-1.26604	1.50881	-0.347296	0	-0.0307074
340	-1.50881	1.26604	-0.347296	0	-0.0449899
341	-1.70574	0.984808	-0.347296	0	-0.0460613
342	-1.85083	0.673648	-0.347296	0	-0.0371865
343	-1.93969	0.34202	-0.347296	0	-0.0251169
344	-1.96962	0	-0.347296	0	-0.0173136
345	-1.93969	-0.34202	-0.347296	0	-0.0191584
346	-1.85083	-0.673648	-0.347296	0	-0.0297146
347	-1.70574	-0.984808	-0.347296	0	-0.0397088
348	-1.50881	-1.26604	-0.347296	0	-0.0368891
349	-1.26604	-1.50881	-0.347296	0	-0.0166931
350	-0.984808	-1.70574	-0.347296	0	0.0116825
351	-0.673648	-1.85083	-0.347296	0	0.0314348
352	-0.34202	-1.93969	-0.347296	0	0.0321177
353	0	-1.96962	-0.347296	0	0.0184558
354	0.34202	-1.93969	-0.347296	0	0.00593106
355	0.673648	-1.85083	-0.347296	0	0.00794643
356	0.984808	-1.70574	-0.347296	0	0.0263448
357	1.26604	-1.50881	-0.347296	0	0.0518506
358	1.50881	-1.26604	-0.347296	0	0.0713866
359	1.70574	-0.984808	-0.347296	0	0.0756686
360	1.85083	-0.673648	-0.347296	0	0.0637768
361	1.93969	-0.34202	-0.347296	0	0.0442724
362	1.87939	0	-0.68404	0	-0.0699073
363	1.85083	0.326352	-0.68404	0	-0.0653143
364	1.76604	0.642788	-0.68404	0	-0.0443654
365	1.62759	0.939693	-0.68404	0	-0.0216559
366	1.43969	1.20805	-0.68404	0	-0.0141609
367	1.20805	1.43969	-0.68404	0	-0.0270172
368	0.939693	1.62759	-0.68404	0	-0.0484308
369	0.642788	1.76604	-0.68404	0	-0.0595382
370	0.326352	1.85083	-0.68404	0	-0.0508049
371	0	1.87939	-0.68404	0	-0.0297948
372	-0.326352	1.85083	-0.68404	0	-0.0134865
373	-0.642788	1.76604	-0.68404	0	-0.0132098
374	-0.939693	1.62759	-0.68404	0	-0.0262782
375	-1.20805	1.43969	-0.68404	0	-0.0403386
376	-1.43969	1.20805	-0.68404	0	-0.0441812
377	-1.62759	0.939693	-0.68404	0	-0.034975
378	-1.76604	0.642788	-0.68404	0	-0.0181161
379	-1.85083	0.326352	-0.68404	0	-0.00292296
380	-1.87939	0	-0.68404	0	0.00193164
381	-1.85083	-0.326352	-0.68404	0	-0.0075272
382	-1.76604	-0.642788	-0.68404	0	-0.0273303
383	-1.62759	-0.939693	-0.68404	0	-0.045962
384	-1.43969	-1.20805	-0.68404	0	-0.0509784
385	-1.20805	-1.43969	-0.68404	0	-0.0386679
386	-0.939693	-1.62759	-0.68404	0	-0.018365
387	-0.642788	-1.76604	-0.68404	0	-0.00605356
388	-0.326352	-1.85083	-0.68404	0	-0.0117255
389	0	-1.87939	-0.68404	0	-0.0314844
390	0.326352	-1.85083	-0.68404	0	-0.0511955
391	0.642788	-1.76604	-0.68404	0	-0.0578259
392	0.939693	-1.62759	-0.68404	0	-0.0485439
393	1.20805	-1.43969	-0.68404	0	-0.031307
394	1.43969	-1.20805	-0.68404	0	-0.0185487
395	1.62759	-0.939693	-0.68404	0	-0.0194757
396	1.76604	-0.642788	-0.68404	0	-0.034923
397	1.85083	-0.326352	-0.68404	0	-0.0563397
398	1.73205	0	-1	0	-0.126909
399	1.70574	0.300767	-1	0	-0.123804
400	1.62759	0.592396	-1	0	-0.104981
401	1.5	0.866025	-1	0	-0.0810903
402	1.32683	1.11334	-1	0	-0.0648151
403	1.11334	1.32683	-1	0	-0.0610464
404	0.866025	1.5	-1	0	-0.0634543
405	0.592396	1.62759	-1	0	-0.0609235
406	0.300767	1.70574	-1	0	-0.0481199
407	0	1.73205	-1	0	-0.0303546
408	-0.300767	1.70574	-1	0	-0.0183943
409	-0.592396	1.62759	-1	0	-0.0184742
410	-0.866025	1.5	-1	0	-0.0268189
411	-1.11334	1.32683	-1	0	-0.0329772
412	-1.32683	1.11334	-1	0	-0.0281096
413	-1.5	0.866025	-1	0	-0.0111287
414	-1.62759	0.592396	-1	0	0.011006
415	-1.70574	0.300767	-1	0	0.0275328
416	-1.73205	0	-1	0	0.0295075
417	-1.70574	-0.300767	-1	0	0.0144974
418	-1.62759	-0.592396	-1	0	-0.0113652
419	-1.5	-0.866025	-1	0	-0.0357756
420	-1.32683	-1.11334	-1	0	-0.0472431
421	-1.11334	-1.32683	-1	0	-0.0428857
422	-0.866025	-1.5	-1	0	-0.0308994
423	-0.592396	-1.62759	-1	0	-0.0247393
424	-0.300767	-1.70574	-1	0	-0.0330181
425	0	-1.73205	-1	0	-0.0532489
426	0.300767	-1.70574	-1	0	-0.0743731
427	0.592396	-1.62759	-1	0	-0.0854778
428	0.866025	-1.5	-1	0	-0.0834656
429	1.11334	-1.32683	-1	0	-0.0743884
430	1.32683	-1.11334	-1	0	-0.0686931
431	1.5	-0.866025	-1	0	-0.0743456
432	1.62759	-0.592396	-1	0	-0.0918288
433	1.70574	-0.300767	-1	0	-0.113345
434	1.53209	0	-1.28557	0	-0.0896492
435	1.50881	0.266044	-1.28557	0	-0.0884923
436	1.43969	0.524005	-1.28557	0	-0.0743933
437	1.32683	0.766044	-1.28557	0	-0.0537998
438	1.17365	0.984808	-1.28557	0	-0.0349676
439	0.984808	1.17365	-1.28557	0	-0.0223076
440	0.766044	1.32683	-1.28557	0	-0.0142853
441	0.524005	1.43969	-1.28557	0	-0.0065399
442	0.266044	1.50881	-1.28557	0	0.00286912
443	0	1.53209	-1.28557	0	0.0111418
444	-0.266044	1.50881	-1.28557	0	0.013536
445	-0.524005	1.43969	-1.28557	0	0.00852372
446	-0.766044	1.32683	-1.28557	0	0.00039676
447	-0.984808	1.17365	-1.28557	0	-0.00311241
448	-1.17365	0.984808	-1.28557	0	0.00379855
449	-1.32683	0.766044	-1.28557	0	0.020809
450	-1.43969	0.524005	-1.28557	0	0.0412243
451	-1.50881	0.266044	-1.28557	0	0.055453
452	-1.53209	0	-1.28557	0	0.0560232
453	-1.50881	-0.266044	-1.28557	0	0.0416176
454	-1.43969	-0.524005	-1.28557	0	0.0181303
455	-1.32683	-0.766044	-1.28557	0	-0.00416863
456	-1.17365	-0.984808	-1.28557	0	-0.0163435
457	-0.984808	-1.17365	-1.28557	0	-0.016127
458	-0.766044	-1.32683	-1.28557	0	-0.00911208
459	-0.524005	-1.43969	-1.28557	0	-0.00457392
460	-0.266044	-1.50881	-1.28557	0	-0.00880224
461	0	-1.53209	-1.28557	0	-0.0209379
462	0.266044	-1.50881	-1.28557	0	-0.034318
463	0.524005	-1.43969	-1.28557	0	-0.041923
464	0.766044	-1.32683	-1.28557	0	-0.04157
465	0.984808	-1.17365	-1.28557	0	-0.0372362
466	1.17365	-0.984808	-1.28557	0	-0.0360813
467	1.32683	-0.766044	-1.28557	0	-0.043525
468	1.43969	-0.524005	-1.28557	0	-0.0594711
469	1.50881	-0.266044	-1.28557	0	-0.0778176
470	1.28557	0	-1.53209	0	0.00076769
471	1.26604	0.223238	-1.53209	0	0.00011305
472	1.20805	0.439693	-1.53209	0	0.00802987
473	1.11334	0.642788	-1.53209	0	0.02143
474	0.984808	0.826352	-1.53209	0	0.0357445
475	0.826352	0.984808	-1.53209	0	0.0475281
476	0.642788	1.11334	-1.53209	0	0.0556693
477	0.439693	1.20805	-1.53209	0	0.0605427
478	0.223238	1.26604	-1.53209	0	0.0622808
479	0	1.28557	-1.53209	0	0.0600567
480	-0.223238	1.26604	-1.53209	0	0.0531716
481	-0.439693	1.20805	-1.53209	0	0.0428564
482	-0.642788	1.11334	-1.53209	0	0.0328856
483	-0.826352	0.984808	-1.53209	0	0.0280523
484	-0.984808	0.826352	-1.53209	0	0.0313818
485	-1.11334	0.642788	-1.53209	0	0.0420105
486	-1.20805	0.439693	-1.53209	0	0.0552036
487	-1.26604	0.223238	-1.53209	0	0.0645785
488	-1.28557	0	-1.53209	0	0.0653221
489	-1.26604	-0.223238	-1.53209	0	0.0567005
490	-1.20805	-0.439693	-1.53209	0	0.0425018
491	-1.11334	-0.642788	-1.53209	0	0.0290645
492	-0.984808	-0.826352	-1.53209	0	0.0218516
493	-0.826352	-0.984808	-1.53209	0	0.0225409
494	-0.642788	-1.11334	-1.53209	0	0.0284612
495	-0.439693	-1.20805	-1.53209	0	0.0347524
496	-0.223238	-1.26604	-1.53209	0	0.0377226
497	0	-1.28557	-1.53209	0	0.0370206
498	0.223238	-1.26604	-1.53209	0	0.0351891
499	0.439693	-1.20805	-1.53209	0	0.0351581
500	0.642788	-1.11334	-1.53209	0	0.0376844
501	0.826352	-0.984808	-1.53209	0	0.0405807
502	0.984808	-0.826352	-1.53209	0	0.0401728
503	1.11334	-0.642788	-1.53209	0	0.0339035
504	1.20805	-0.439693	-1.53209	0	0.0223741
505	1.26604	-0.223238	-1.53209	0	0.00952452
506	1	0	-1.73205	0	0.0589683
507	0.984808	0.173648	-1.73205	0	0.0571322
508	0.939693	0.34202	-1.73205	0	0.0594217
509	0.866025	0.5	-1.73205	0	0.0647285
510	0.766044	0.642788	-1.73205	0	0.0710131
511	0.642788	0.766044	-1.73205	0	0.0762149
512	0.5	0.866025	-1.73205	0	0.0788674
513	0.34202	0.939693	-1.73205	0	0.0781902
514	0.173648	0.984808	-1.73205	0	0.0738944
515	0	1	-1.73205	0	0.0661179
516	-0.173648	0.984808	-1.73205	0	0.0556557
517	-0.34202	0.939693	-1.73205	0	0.0442108
518	-0.5	0.866025	-1.73205	0	0.034212
519	-0.642788	0.766044	-1.73205	0	0.0280251
520	-0.766044	0.642788	-1.73205	0	0.0268844
521	-0.866025	0.5	-1.73205	0	0.0301812
522	-0.939693	0.34202	-1.73205	0	0.0356111
523	-0.984808	0.173648	-1.73205	0	0.0401958
524	-1	0	-1.73205	0	0.0416897
525	-0.984808	-0.173648	-1.73205	0	0.0396463
526	-0.939693	-0.34202	-1.73205	0	0.0355795
527	-0.866025	-0.5	-1.73205	0	0.0321229
528	-0.766044	-0.642788	-1.73205	0	0.0316435
529	-0.642788	-0.766044	-1.73205	0	0.0350835
530	-0.5	-0.866025	-1.73205	0	0.0416764
531	-0.34202	-0.939693	-1.73205	0	0.0496351
532	-0.173648	-0.984808	-1.73205	0	0.0572882
533	0	-1	-1.73205	0	0.0638849
534	0.173648	-0.984808	-1.73205	0	0.0695826
535	0.34202	-0.939693	-1.73205	0	0.074751
536	0.5	-0.866025	-1.73205	0	0.0792047
537	0.642788	-0.766044	-1.73205	0	0.0819785
538	0.766044	-0.642788	-1.73205	0	0.0818379
539	0.866025	-0.5	-1.73205	0	0.0781804
540	0.939693	-0.34202	-1.73205	0	0.0717202
541	0.984808	-0.173648	-1.73205	0	0.0644715
542	0.68404	0	-1.87939	0	0.03918
543	0.673648	0.118782	-1.87939	0	0.0369991
544	0.642788	0.233956	-1.87939	0	0.0358398
545	0.592396	0.34202	-1.87939	0	0.0354407
546	0.524005	0.439693	-1.87939	0	0.0351823
547	0.439693	0.524005	-1.87939	0	0.0343054
548	0.34202	0.592396	-1.87939	0	0.0321337
549	0.233956	0.642788	-1.87939	0	0.0282354
550	0.118782	0.673648	-1.87939	0	0.0225118
551	0	0.68404	-1.87939	0	0.0152384
552	-0.118782	0.673648	-1.87939	0	0.00705688
553	-0.233956	0.642788	-1.87939	0	-0.00110515
554	-0.34202	0.592396	-1.87939	0	-0.00822045
555	-0.439693	0.524005	-1.87939	0	-0.0134307
556	-0.524005	0.439693	-1.87939	0	-0.0163105
557	-0.592396	0.34202	-1.87939	0	-0.0169985
558	-0.642788	0.233956	-1.87939	0	-0.0161137
559	-0.673648	0.118782	-1.87939	0	-0.0144756
560	-0.68404	0	-1.87939	0	-0.0127426
561	-0.673648	-0.118782	-1.87939	0	-0.0111444
562	-0.642788	-0.233956	-1.87939	0	-0.0094292
563	-0.592396	-0.34202	-1.87939	0	-0.00704487
564	-0.524005	-0.439693	-1.87939	0	-0.0034499
565	-0.439693	-0.524005	-1.87939	0	0.00160522
566	-0.34202	-0.592396	-1.87939	0	0.00796853
567	-0.233956	-0.642788	-1.87939	0	0.0151719
568	-0.118782	-0.673648	-1.87939	0	0.0226292
569	0	-0.68404	-1.87939	0	0.0298134
570	0.118782	-0.673648	-1.87939	0	0.0363183
571	0.233956	-0.642788	-1.87939	0	0.0418106
572	0.34202	-0.592396	-1.87939	0	0.0459608
573	0.439693	-0.524005	-1.87939	0	0.0484479
574	0.524005	-0.439693	-1.87939	0	0.0490688
575	0.592396	-0.34202	-1.87939	0	0.0478921
576	0.642788	-0.233956	-1.87939	0	0.0453488
577	0.673648	-0.118782	-1.87939	0	0.0421716
578	0.347296	0	-1.96962	0	-0.0285281
579	0.34202	0.060307	-1.96962	0	-0.030091
580	0.326352	0.118782	-1.96962	0	-0.031858
581	0.300767	0.173648	-1.96962	0	-0.033829
582	0.266044	0.223238	-1.96962	0	-0.0360485
583	0.223238	0.266044	-1.96962	0	-0.0385819
584	0.173648	0.300767	-1.96962	0	-0.0414831
585	0.118782	0.326352	-1.96962	0	-0.0447627
586	0.060307	0.34202	-1.96962	0	-0.048368
587	0	0.347296	-1.96962	0	-0.0521747
588	-0.060307	0.34202	-1.96962	0	-0.0559965
589	-0.118782	0.326352	-1.96962	0	-0.0596099
590	-0.173648	0.300767	-1.96962	0	-0.0627897
591	-0.223238	0.266044	-1.96962	0	-0.0653454
592	-0.266044	0.223238	-1.96962	0	-0.0671519
593	-0.300767	0.173648	-1.96962	0	-0.0681606
594	-0.326352	0.118782	-1.96962	0	-0.0683914
595	-0.34202	0.060307	-1.96962	0	-0.0679087
596	-0.347296	0	-1.96962	0	-0.0667893
597	-0.34202	-0.060307	-1.96962	0	-0.065098
598	-0.326352	-0.118782	-1.96962	0	-0.0628774
599	-0.300767	-0.173648	-1.96962	0	-0.0601558
600	-0.266044	-0.223238	-1.96962	0	-0.0569664
601	-0.223238	-0.266044	-1.96962	0	-0.0533686
602	-0.173648	-0.300767	-1.96962	0	-0.0494615
603	-0.118782	-0.326352	-1.96962	0	-0.0453849
604	-0.060307	-0.34202	-1.96962	0	-0.0413092
605	0	-0.347296	-1.96962	0	-0.0374179
606	0.060307	-0.34202	-1.96962	0	-0.0338905
607	0.118782	-0.326352	-1.96962	0	-0.0308862
608	0.173648	-0.300767	-1.96962	0	-0.0285299
609	0.223238	-0.266044	-1.96962	0	-0.0268993
610	0.266044	-0.223238	-1.96962	0	-0.0260162
611	0.300767	-0.173648	-1.96962	0	-0.0258424
612	0.326352	-0.118782	-1.96962	0	-0.0262869
613	0.34202	-0.060307	-1.96962	0	-0.0272253
614	0	0	-2	0	-0.0770042
615	0	0	2.2	0	-0.049889
616	0.382026	0	2.16658	0	-0.0636446
617	0.376222	0.066338	2.16658	0	-0.062447
618	0.358987	0.130661	2.16658	0	-0.0605383
619	0.330844	0.191013	2.16658	0	-0.0579125
620	0.292649	0.245562	2.16658	0	-0.0545532
621	0.245562	0.292649	2.16658	0	-0.0504583
622	0.191013	0.330844	2.16658	0	-0.045663
623	0.130661	0.358987	2.16658	0	-0.0402561
624	0.066338	0.376222	2.16658	0	-0.0343855
625	0	0.382026	2.16658	0	-0.0282509
626	-0.066338	0.376222	2.16658	0	-0.0220881
627	-0.130661	0.358987	2.16658	0	-0.0161469
628	-0.191013	0.330844	2.16658	0	-0.0106696
629	-0.245562	0.292649	2.16658	0	-0.00587034
630	-0.292649	0.245562	2.16658	0	-0.00192161
631	-0.330844	0.191013	2.16658	0	0.00105475
632	-0.358987	0.130661	2.16658	0	0.00298841
633	-0.376222	0.066338	2.16658	0	0.0038543
634	-0.382026	0	2.16658	0	0.00366269
635	-0.376222	-0.066338	2.16658	0	0.00244532
636	-0.358987	-0.130661	2.16658	0	0.00024479
637	-0.330844	-0.191013	2.16658	0	-0.00289153
638	-0.292649	-0.245562	2.16658	0	-0.00690789
639	-0.245562	-0.292649	2.16658	0	-0.0117301
640	-0.191013	-0.330844	2.16658	0	-0.0172494
641	-0.130661	-0.358987	2.16658	0	-0.0233085
642	-0.066338	-0.376222	2.16658	0	-0.0296967
643	0	-0.382026	2.16658	0	-0.0361557
644	0.066338	-0.376222	2.16658	0	-0.042402
645	0.130661	-0.358987	2.16658	0	-0.0481577
646	0.191013	-0.330844	2.16658	0	-0.0531844
647	0.245562	-0.292649	2.16658	0	-0.0573115
648	0.292649	-0.245562	2.16658	0	-0.0604505
649	0.330844	-0.191013	2.16658	0	-0.0625916
650	0.358987	-0.130661	2.16658	0	-0.0637845
651	0.376222	-0.066338	2.16658	0	-0.064109
652	0.752444	0	2.06732	0	-0.0193008
653	0.741013	0.130661	2.06732	0	-0.0185755
654	0.707066	0.257351	2.06732	0	-0.0184654
655	0.651636	0.376222	2.06732	0	-0.0184854
656	0.576406	0.483662	2.06732	0	-0.017987
657	0.483662	0.576406	2.06732	0	-0.0163575
658	0.376222	0.651636	2.06732	0	-0.0131903
659	0.257351	0.707066	2.06732	0	-0.00838385
660	0.130661	0.741013	2.06732	0	-0.0021492
661	0	0.752444	2.06732	0	0.00506023
662	-0.130661	0.741013	2.06732	0	0.0126637
663	-0.257351	0.707066	2.06732	0	0.0200657
664	-0.376222	0.651636	2.06732	0	0.0267397
665	-0.483662	0.576406	2.06732	0	0.0322749
666	-0.576406	0.483662	2.06732	0	0.0364072
667	-0.651636	0.376222	2.06732	0	0.0390421
668	-0.707066	0.257351	2.06732	0	0.040265
669	-0.741013	0.130661	2.06732	0	0.040318
670	-0.752444	0	2.06732	0	0.0395271
671	-0.741013	-0.130661	2.06732	0	0.0381934
672	-0.707066	-0.257351	2.06732	0	0.0364789
673	-0.651636	-0.376222	2.06732	0	0.0343362
674	-0.576406	-0.483662	2.06732	0	0.0315127
675	-0.483662	-0.576406	2.06732	0	0.0276427
676	-0.376222	-0.651636	2.06732	0	0.0224036
677	-0.257351	-0.707066	2.06732	0	0.0156885
678	-0.130661	-0.741013	2.06732	0	0.00773078
679	0	-0.752444	2.06732	0	-0.00087263
680	0.130661	-0.741013	2.06732	0	-0.00925893
681	0.257351	-0.707066	2.06732	0	-0.0164973
682	0.376222	-0.651636	2.06732	0	-0.0218241
683	0.483662	-0.576406	2.06732	0	-0.0248433
684	0.576406	-0.483662	2.06732	0	-0.0256271
685	0.651636	-0.376222	2.06732	0	-0.0246833
686	0.707066	-0.257351	2.06732	0	-0.0227972
687	0.741013	-0.130661	2.06732	0	-0.0207944
688	1.1	0	1.90526	0	0.0450363
689	1.08329	0.191013	1.90526	0	0.0429556
690	1.03366	0.376222	1.90526	0	0.0368335
691	0.952628	0.55	1.90526	0	0.0283882
692	0.842649	0.707066	1.90526	0	0.0197151
693	0.707066	0.842649	1.90526	0	0.0126798
694	0.55	0.952628	1.90526	0	0.00847134
695	0.376222	1.03366	1.90526	0	0.00740663
696	0.191013	1.08329	1.90526	0	0.00901813
697	0	1.1	1.90526	0	0.0123699
698	-0.191013	1.08329	1.90526	0	0.0164462
699	-0.376222	1.03366	1.90526	0	0.0204162
700	-0.55	0.952628	1.90526	0	0.0236768
701	-0.707066	0.842649	1.90526	0	0.0257646
702	-0.842649	0.707066	1.90526	0	0.0263267
703	-0.952628	0.55	1.90526	0	0.0252556
704	-1.03366	0.376222	1.90526	0	0.0228913
705	-1.08329	0.191013	1.90526	0	0.0200785
706	-1.1	0	1.90526	0	0.017952
707	-1.08329	-0.191013	1.90526	0	0.0175197
708	-1.03366	-0.376222	1.90526	0	0.019248
709	-0.952628	-0.55	1.90526	0	0.0228359
710	-0.842649	-0.707066	1.90526	0	0.0272558
711	-0.707066	-0.842649	1.90526	0	0.0310394
712	-0.55	-0.952628	1.90526	0	0.0327329
713	-0.376222	-1.03366	1.90526	0	0.0313991
714	-0.191013	-1.08329	1.90526	0	0.0270038
715	0	-1.1	1.90526	0	0.0205288
716	0.191013	-1.08329	1.90526	0	0.0137449
717	0.376222	-1.03366	1.90526	0	0.00871351
718	0.55	-0.952628	1.90526	0	0.0071727
719	0.707066	-0.842649	1.90526	0	0.00998644
720	0.842649	-0.707066	1.90526	0	0.0168068
721	0.952628	-0.55	1.90526	0	0.0260733
722	1.03366	-0.376222	1.90526	0	0.0354083
723	1.08329	-0.191013	1.90526	0	0.0423294
724	1.41413	0	1.6853	0	0.075642
725	1.39265	0.245562	1.6853	0	0.0694565
726	1.32885	0.483662	1.6853	0	0.0553221
727	1.22467	0.707066	1.6853	0	0.0369695
728	1.08329	0.908987	1.6853	0	0.0184767
729	0.908987	1.08329	1.6853	0	0.00303562
730	0.707066	1.22467	1.6853	0	-0.00771971
731	0.483662	1.32885	1.6853	0	-0.0138243
732	0.245562	1.39265	1.6853	0	-0.0165605
733	0	1.41413	1.6853	0	-0.0176102
734	-0.245562	1.39265	1.6853	0	-0.0181817
735	-0.483662	1.32885	1.6853	0	-0.0186908
736	-0.707066	1.22467	1.6853	0	-0.0192161
737	-0.908987	1.08329	1.6853	0	-0.0202244
738	-1.08329	0.908987	1.6853	0	-0.0227271
739	-1.22467	0.707066	1.6853	0	-0.0275421
740	-1.32885	0.483662	1.6853	0	-0.0342658
741	-1.39265	0.245562	1.6853	0	-0.0409419
742	-1.41413	0	1.6853	0	-0.0448429
743	-1.39265	-0.245562	1.6853	0	-0.0438244
744	-1.32885	-0.483662	1.6853	0	-0.0373224
745	-1.22467	-0.707066	1.6853	0	-0.0264848
746	-1.08329	-0.908987	1.6853	0	-0.0136222
747	-0.908987	-1.08329	1.6853	0	-0.00143799
748	-0.707066	-1.22467	1.6853	0	0.0076798
749	-0.483662	-1.32885	1.6853	0	0.012253
750	-0.245562	-1.39265	1.6853	0	0.0121235
751	0	-1.41413	1.6853	0	0.00853266
752	0.245562	-1.39265	1.6853	0	0.00381333
753	0.483662	-1.32885	1.6853	0	0.00082236
754	0.707066	-1.22467	1.6853	0	0.00226465
755	0.908987	-1.08329	1.6853	0	0.00992667
756	1.08329	-0.908987	1.6853	0	0.0238528
757	1.22467	-0.707066	1.6853	0	0.0417936
758	1.32885	-0.483662	1.6853	0	0.0594829
759	1.39265	-0.245562	1.6853	0	0.0719907
760	1.6853	0	1.41413	0	0.0577159
761	1.65969	0.292649	1.41413	0	0.0480365
762	1.58366	0.576406	1.41413	0	0.0277963
763	1.45951	0.842649	1.41413	0	0.00351051
764	1.29101	1.08329	1.41413	0	-0.018673
765	1.08329	1.29101	1.41413	0	-0.0350145
766	0.842649	1.45951	1.41413	0	-0.0446846
767	0.576406	1.58366	1.41413	0	-0.0492718
768	0.292649	1.65969	1.41413	0	-0.0516218
769	0	1.6853	1.41413	0	-0.0541346
770	-0.292649	1.65969	1.41413	0	-0.0572824
771	-0.576406	1.58366	1.41413	0	-0.059648
772	-0.842649	1.45951	1.41413	0	-0.0598484
773	-1.08329	1.29101	1.41413	0	-0.0587527
774	-1.29101	1.08329	1.41413	0	-0.0596138
775	-1.45951	0.842649	1.41413	0	-0.0654852
776	-1.58366	0.576406	1.41413	0	-0.0760807
777	-1.65969	0.292649	1.41413	0	-0.0870736
778	-1.6853	0	1.41413	0	-0.0926833
779	-1.65969	-0.292649	1.41413	0	-0.0893928
780	-1.58366	-0.576406	1.41413	0	-0.0778269
781	-1.45951	-0.842649	1.41413	0	-0.0617382
782	-1.29101	-1.08329	1.41413	0	-0.0455254
783	-1.08329	-1.29101	1.41413	0	-0.0323262
784	-0.842649	-1.45951	1.41413	0	-0.0235122
785	-0.576406	-1.58366	1.41413	0	-0.0190986
786	-0.292649	-1.65969	1.41413	0	-0.0183469
787	0	-1.6853	1.41413	0	-0.0202375
788	0.292649	-1.65969	1.41413	0	-0.0236348
789	0.576406	-1.58366	1.41413	0	-0.0269583
790	0.842649	-1.45951	1.41413	0	-0.0276328
791	1.08329	-1.29101	1.41413	0	-0.0222931
792	1.29101	-1.08329	1.41413	0	-0.00850625
793	1.45951	-0.842649	1.41413	0	0.012746
794	1.58366	-0.576406	1.41413	0	0.0359848
795	1.65969	-0.292649	1.41413	0	0.053156
796	1.90526	0	1.1	0	0.0247859
797	1.87631	0.330844	1.1	0	0.0135235
798	1.79035	0.651636	1.1	0	-0.0090631
799	1.65	0.952628	1.1	0	-0.0329001
800	1.45951	1.22467	1.1	0	-0.0499678
801	1.22467	1.45951	1.1	0	-0.0572982
802	0.952628	1.65	1.1	0	-0.056639
803	0.651636	1.79035	1.1	0	-0.0525736
804	0.330844	1.87631	1.1	0	-0.0501161
805	0	1.90526	1.1	0	-0.0518946
806	-0.330844	1.87631	1.1	0	-0.0561126
807	-0.651636	1.79035	1.1	0	-0.0576291
808	-0.952628	1.65	1.1	0	-0.0526229
809	-1.22467	1.45951	1.1	0	-0.0432489
810	-1.45951	1.22467	1.1	0	-0.0372902
811	-1.65	0.952628	1.1	0	-0.0419252
812	-1.79035	0.651636	1.1	0	-0.0568252
813	-1.87631	0.330844	1.1	0	-0.0732235
814	-1.90526	0	1.1	0	-0.0802527
815	-1.87631	-0.330844	1.1	0	-0.0730349
816	-1.79035	-0.651636	1.1	0	-0.0556572
817	-1.65	-0.952628	1.1	0	-0.0372749
818	-1.45951	-1.22467	1.1	0	-0.0255105
819	-1.22467	-1.45951	1.1	0	-0.0224766
820	-0.952628	-1.65	1.1	0	-0.0252743
821	-0.651636	-1.79035	1.1	0	-0.0291732
822	-0.330844	-1.87631	1.1	0	-0.0308881
823	0	-1.90526	1.1	0	-0.0304284
824	0.330844	-1.87631	1.1	0	-0.0307622
825	0.651636	-1.79035	1.1	0	-0.0350661
826	0.952628	-1.65	1.1	0	-0.0429191
827	1.22467	-1.45951	1.1	0	-0.048679
828	1.45951	-1.22467	1.1	0	-0.044628
829	1.65	-0.952628	1.1	0	-0.027412
830	1.79035	-0.651636	1.1	0	-0.00239275
831	1.87631	-0.330844	1.1	0	0.0185789
832	2.06732	0	0.752444	0	0.0158798
833	2.03592	0.358987	0.752444	0	0.00485113
834	1.94265	0.707066	0.752444	0	-0.017094
835	1.79035	1.03366	0.752444	0	-0.0359399
836	1.58366	1.32885	0.752444	0	-0.0421117
837	1.32885	1.58366	0.752444	0	-0.0344809
838	1.03366	1.79035	0.752444	0	-0.0186441
839	0.707066	1.94265	0.752444	0	-0.00304395
840	0.358987	2.03592	0.752444	0	0.00501022
841	0	2.06732	0.752444	0	0.00333265
842	-0.358987	2.03592	0.752444	0	-0.00273818
843	-0.707066	1.94265	0.752444	0	-0.0030337
844	-1.03366	1.79035	0.752444	0	0.00920199
845	-1.32885	1.58366	0.752444	0	0.0297137
846	-1.58366	1.32885	0.752444	0	0.0445479
847	-1.79035	1.03366	0.752444	0	0.0412573
848	-1.94265	0.707066	0.752444	0	0.020617
849	-2.03592	0.358987	0.752444	0	-0.00249498
850	-2.06732	0	0.752444	0	-0.0106937
851	-2.03592	-0.358987	0.752444	0	0.00204417
852	-1.94265	-0.707066	0.752444	0	0.0262713
853	-1.79035	-1.03366	0.752444	0	0.0452536
854	-1.58366	-1.32885	0.752444	0	0.0473347
855	-1.32885	-1.58366	0.752444	0	0.0326377
856	-1.03366	-1.79035	0.752444	0	0.010905
857	-0.707066	-1.94265	0.752444	0	-0.00583395
858	-0.358987	-2.03592	0.752444	0	-0.0104995
859	0	-2.06732	0.752444	0	-0.00481963
860	0.358987	-2.03592	0.752444	0	0.0017946
861	0.707066	-1.94265	0.752444	0	-0.00140759
862	1.03366	-1.79035	0.752444	0	-0.0178946
863	1.32885	-1.58366	0.752444	0	-0.0394042
864	1.58366	-1.32885	0.752444	0	-0.0508535
865	1.79035	-1.03366	0.752444	0	-0.0422186
866	1.94265	-0.707066	0.752444	0	-0.0176033
867	2.03592	-0.358987	0.752444	0	0.00701721
868	2.16658	0	0.382026	0	0.0324042
869	2.13366	0.376222	0.382026	0	0.022319
870	2.03592	0.741013	0.382026	0	0.00193384
871	1.87631	1.08329	0.382026	0	-0.011477
872	1.65969	1.39265	0.382026	0	-0.00725478
873	1.39265	1.65969	0.382026	0	0.0138268
874	1.08329	1.87631	0.382026	0	0.0426246
875	0.741013	2.03592	0.382026	0	0.0673536
876	0.376222	2.13366	0.382026	0	0.0789427
877	0	2.16658	0.382026	0	0.0759403
878	-0.376222	2.13366	0.382026	0	0.0670702
879	-0.741013	2.03592	0.382026	0	0.0669991
880	-1.08329	1.87631	0.382026	0	0.0849376
881	-1.39265	1.65969	0.382026	0	0.114575
882	-1.65969	1.39265	0.382026	0	0.136409
883	-1.87631	1.08329	0.382026	0	0.133435
884	-2.03592	0.741013	0.382026	0	0.107059
885	-2.13366	0.376222	0.382026	0	0.077762
886	-2.16658	0	0.382026	0	0.06869
887	-2.13366	-0.376222	0.382026	0	0.0866322
888	-2.03592	-0.741013	0.382026	0	0.117051
889	-1.87631	-1.08329	0.382026	0	0.136264
890	-1.65969	-1.39265	0.382026	0	0.129069
891	-1.39265	-1.65969	0.382026	0	0.0978678
892	-1.08329	-1.87631	0.382026	0	0.0589013
893	-0.741013	-2.03592	0.382026	0	0.0310428
894	-0.376222	-2.13366	0.382026	0	0.0248815
895	0	-2.16658	0.382026	0	0.0370156
896	0.376222	-2.13366	0.382026	0	0.0519171
897	0.741013	-2.03592	0.382026	0	0.0516156
898	1.08329	-1.87631	0.382026	0	0.0287878
899	1.39265	-1.65969	0.382026	0	-0.00613907
900	1.65969	-1.39265	0.382026	0	-0.031425
901	1.87631	-1.08329	0.382026	0	-0.0308125
902	2.03592	-0.741013	0.382026	0	-0.00693265
903	2.13366	-0.376222	0.382026	0	0.0208463
904	2.2	0	0	0	0.0440063
905	2.16658	0.382026	0	0	0.0344014
906	2.06732	0.752444	0	0	0.0147749
907	1.90526	1.1	0	0	0.00367224
908	1.6853	1.41413	0	0	0.012134
909	1.41413	1.6853	0	0	0.0385718
910	1.1	1.90526	0	0	0.0723919
911	0.752444	2.06732	0	0	0.100483
912	0.382026	2.16658	0	0	0.113123
913	0	2.2	0	0	0.109225
914	-0.382026	2.16658	0	0	0.0989271
915	-0.752444	2.06732	0	0	0.0987168
916	-1.1	1.90526	0	0	0.118763
917	-1.41413	1.6853	0	0	0.151883
918	-1.6853	1.41413	0	0	0.176315
919	-1.90526	1.1	0	0	0.173237
920	-2.06732	0.752444	0	0	0.144358
921	-2.16658	0.382026	0	0	0.112468
922	-2.2	0	0	0	0.103045
923	-2.16658	-0.382026	0	0	0.123156
924	-2.06732	-0.752444	0	0	0.156152
925	-1.90526	-1.1	0	0	0.1755
926	-1.6853	-1.41413	0	0	0.164556
927	-1.41413	-1.6853	0	0	0.12668
928	-1.1	-1.90526	0	0	0.0807967
929	-0.752444	-2.06732	0	0	0.0485992
930	-0.382026	-2.16658	0	0	0.0421225
931	0	-2.2	0	0	0.0572686
932	0.382026	-2.16658	0	0	0.07598
933	0.752444	-2.06732	0	0	0.0772907
934	1.1	-1.90526	0	0	0.0522483
935	1.41413	-1.6853	0	0	0.0121174
936	1.6853	-1.41413	0	0	-0.0186686
937	1.90526	-1.1	0	0	-0.0212929
938	2.06732	-0.752444	0	0	0.00226384
939	2.16658	-0.382026	0	0	0.0313138
940	2.16658	0	-0.382026	0	0.0322286
941	2.13366	0.376222	-0.382026	0	0.0221627
942	2.03592	0.741013	-0.382026	0	0.00187288
943	1.87631	1.08329	-0.382026	0	-0.011407
944	1.65969	1.39265	-0.382026	0	-0.00706815
945	1.39265	1.65969	-0.382026	0	0.0140782
946	1.08329	1.87631	-0.382026	0	0.0428773
947	0.741013	2.03592	-0.382026	0	0.0675591
948	0.376222	2.13366	-0.382026	0	0.0790845
949	0	2.16658	-0.382026	0	0.0760358
950	-0.376222	2.13366	-0.382026	0	0.0671599
951	-0.741013	2.03592	-0.382026	0	0.0671265
952	-1.08329	1.87631	-0.382026	0	0.085129
953	-1.39265	1.65969	-0.382026	0	0.114827
954	-1.65969	1.39265	-0.382026	0	0.136687
955	-1.87631	1.08329	-0.382026	0	0.133693
956	-2.03592	0.741013	-0.382026	0	0.107262
957	-2.13366	0.376222	-0.382026	0	0.077904
958	-2.16658	0	-0.382026	0	0.0687977
959	-2.13366	-0.376222	-0.382026	0	0.0867481
960	-2.03592	-0.741013	-0.382026	0	0.117209
961	-1.87631	-1.08329	-0.382026	0	0.136468
962	-1.65969	-1.39265	-0.382026	0	0.129295
963	-1.39265	-1.65969	-0.382026	0	0.0980775
964	-1.08329	-1.87631	-0.382026	0	0.0590648
965	-0.741013	-2.03592	-0.382026	0	0.0311572
966	-0.376222	-2.13366	-0.382026	0	0.0249732
967	0	-2.16658	-0.382026	0	0.0371292
968	0.376222	-2.13366	-0.382026	0	0.0520949
969	0.741013	-2.03592	-0.382026	0	0.0518776
970	1.08329	-1.87631	-0.382026	0	0.0291187
971	1.39265	-1.65969	-0.382026	0	-0.00578961
972	1.65969	-1.39265	-0.382026	0	-0.0311283
973	1.87631	-1.08329	-0.382026	0	-0.0306346
974	2.03592	-0.741013	-0.382026	0	-0.00690615
975	2.13366	-0.376222	-0.382026	0	0.0207392
976	2.06732	0	-0.752444	0	0.0156384
977	2.03592	0.358987	-0.752444	0	0.00464644
978	1.94265	0.707066	-0.752444	0	-0.017137
979	1.79035	1.03366	-0.752444	0	-0.0357633
980	1.58366	1.32885	-0.752444	0	-0.0417405
981	1.32885	1.58366	-0.752444	0	-0.0340028
982	1.03366	1.79035	-0.752444	0	-0.0181668
983	0.707066	1.94265	-0.752444	0	-0.00264994
984	0.358987	2.03592	-0.752444	0	0.00529199
985	0	2.06732	-0.752444	0	0.00353134
986	-0.358987	2.03592	-0.752444	0	-0.00255427
987	-0.707066	1.94265	-0.752444	0	-0.00279042
988	-1.03366	1.79035	-0.752444	0	0.00955001
989	-1.32885	1.58366	-0.752444	0	0.0301614
990	-1.58366	1.32885	-0.752444	0	0.0450419
991	-1.79035	1.03366	-0.752444	0	0.0417223
992	-1.94265	0.707066	-0.752444	0	0.0209954
993	-2.03592	0.358987	-0.752444	0	-0.00221323
994	-2.06732	0	-0.752444	0	-0.010467
995	-2.03592	-0.358987	-0.752444	0	0.00228333
996	-1.94265	-0.707066	-0.752444	0	0.026576
997	-1.79035	-1.03366	-0.752444	0	0.0456319
998	-1.58366	-1.32885	-0.752444	0	0.0477466
999	-1.32885	-1.58366	-0.752444	0	0.0330204
1000	-1.03366	-1.79035	-0.752444	0	0.0112106
1001	-0.707066	-1.94265	-0.752444	0	-0.00561025
1002	-0.358987	-2.03592	-0.752444	0	-0.0103137
1003	0	-2.06732	-0.752444	0	-0.00459768
1004	0.358987	-2.03592	-0.752444	0	0.00212329
1005	0.707066	-1.94265	-0.752444	0	-0.00093887
1006	1.03366	-1.79035	-0.752444	0	-0.0173113
1007	1.32885	-1.58366	-0.752444	0	-0.0387904
1008	1.58366	-1.32885	-0.752444	0	-0.0503269
1009	1.79035	-1.03366	-0.752444	0	-0.0418874
1010	1.94265	-0.707066	-0.752444	0	-0.0175198
1011	2.03592	-0.358987	-0.752444	0	0.00688409
1012	1.90526	0	-1.1	0	0.0246341
1013	1.87631	0.330844	-1.1	0	0.0134187
1014	1.79035	0.651636	-1.1	0	-0.00898851
1015	1.65	0.952628	-1.1	0	-0.0325861
1016	1.45951	1.22467	-1.1	0	-0.0494442
1017	1.22467	1.45951	-1.1	0	-0.0566631
1018	0.952628	1.65	-1.1	0	-0.0560127
1019	0.651636	1.79035	-1.1	0	-0.0520492
1020	0.330844	1.87631	-1.1	0	-0.0497267
1021	0	1.90526	-1.1	0	-0.0516078
1022	-0.330844	1.87631	-1.1	0	-0.0558516
1023	-0.651636	1.79035	-1.1	0	-0.0573095
1024	-0.952628	1.65	-1.1	0	-0.0521915
1025	-1.22467	1.45951	-1.1	0	-0.0427073
1026	-1.45951	1.22467	-1.1	0	-0.0366924
1027	-1.65	0.952628	-1.1	0	-0.0413493
1028	-1.79035	0.651636	-1.1	0	-0.0563326
1029	-1.87631	0.330844	-1.1	0	-0.072827
1030	-1.90526	0	-1.1	0	-0.0799123
1031	-1.87631	-0.330844	-1.1	0	-0.0726838
1032	-1.79035	-0.651636	-1.1	0	-0.0552429
1033	-1.65	-0.952628	-1.1	0	-0.0367904
1034	-1.45951	-1.22467	-1.1	0	-0.0249976
1035	-1.22467	-1.45951	-1.1	0	-0.0220001
1036	-0.952628	-1.65	-1.1	0	-0.0248837
1037	-0.651636	-1.79035	-1.1	0	-0.0288718
1038	-0.330844	-1.87631	-1.1	0	-0.030627
1039	0	-1.90526	-1.1	0	-0.0301263
1040	0.330844	-1.87631	-1.1	0	-0.0303415
1041	0.651636	-1.79035	-1.1	0	-0.0344901
1042	0.952628	-1.65	-1.1	0	-0.0422158
1043	1.22467	-1.45951	-1.1	0	-0.0479398
1044	1.45951	-1.22467	-1.1	0	-0.0439799
1045	1.65	-0.952628	-1.1	0	-0.0269701
1046	1.79035	-0.651636	-1.1	0	-0.00221135
1047	1.87631	-0.330844	-1.1	0	0.0185352
1048	1.6853	0	-1.41413	0	0.0577627
1049	1.65969	0.292649	-1.41413	0	0.0481275
1050	1.58366	0.576406	-1.41413	0	0.0280348
1051	1.45951	0.842649	-1.41413	0	0.00394094
1052	1.29101	1.08329	-1.41413	0	-0.0180789
1053	1.08329	1.29101	-1.41413	0	-0.034341
1054	0.842649	1.45951	-1.41413	0	-0.044034
1055	0.576406	1.58366	-1.41413	0	-0.0487234
1056	0.292649	1.65969	-1.41413	0	-0.0512035
1057	0	1.6853	-1.41413	0	-0.053818
1058	-0.292649	1.65969	-1.41413	0	-0.0570001
1059	-0.576406	1.58366	-1.41413	0	-0.0593248
1060	-0.842649	1.45951	-1.41413	0	-0.0594343
1061	-1.08329	1.29101	-1.41413	0	-0.058243
1062	-1.29101	1.08329	-1.41413	0	-0.0590471
1063	-1.45951	0.842649	-1.41413	0	-0.0649217
1064	-1.58366	0.576406	-1.41413	0	-0.0755698
1065	-1.65969	0.292649	-1.41413	0	-0.0866293
1066	-1.6853	0	-1.41413	0	-0.0922805
1067	-1.65969	-0.292649	-1.41413	0	-0.088986
1068	-1.58366	-0.576406	-1.41413	0	-0.0773805
1069	-1.45951	-0.842649	-1.41413	0	-0.0612492
1070	-1.29101	-1.08329	-1.41413	0	-0.0450265
1071	-1.08329	-1.29101	-1.41413	0	-0.0318663
1072	-0.842649	-1.45951	-1.41413	0	-0.0231268
1073	-0.576406	-1.58366	-1.41413	0	-0.0187863
1074	-0.292649	-1.65969	-1.41413	0	-0.0180641
1075	0	-1.6853	-1.41413	0	-0.0199146
1076	0.292649	-1.65969	-1.41413	0	-0.0232058
1077	0.576406	-1.58366	-1.41413	0	-0.0263921
1078	0.842649	-1.45951	-1.41413	0	-0.0269521
1079	1.08329	-1.29101	-1.41413	0	-0.0215731
1080	1.29101	-1.08329	-1.41413	0	-0.00785088
1081	1.45951	-0.842649	-1.41413	0	0.0132437
1082	1.58366	-0.576406	-1.41413	0	0.0362818
1083	1.65969	-0.292649	-1.41413	0	0.0532812
1084	1.41413	0	-1.6853	0	0.0758844
1085	1.39265	0.245562	-1.6853	0	0.0697276
1086	1.32885	0.483662	-1.6853	0	0.0556799
1087	1.22467	0.707066	-1.6853	0	0.0374355
1088	1.08329	0.908987	-1.6853	0	0.0190285
1089	0.908987	1.08329	-1.6853	0	0.00361674
1090	0.707066	1.22467	-1.6853	0	-0.00717606
1091	0.483662	1.32885	-1.6853	0	-0.013369
1092	0.245562	1.39265	-1.6853	0	-0.0162104
1093	0	1.41413	-1.6853	0	-0.0173442
1094	-0.245562	1.39265	-1.6853	0	-0.0179519
1095	-0.483662	1.32885	-1.6853	0	-0.0184433
1096	-0.707066	1.22467	-1.6853	0	-0.0189119
1097	-0.908987	1.08329	-1.6853	0	-0.0198533
1098	-1.08329	0.908987	-1.6853	0	-0.0223071
1099	-1.22467	0.707066	-1.6853	0	-0.0271071
1100	-1.32885	0.483662	-1.6853	0	-0.0338465
1101	-1.39265	0.245562	-1.6853	0	-0.0405517
1102	-1.41413	0	-1.6853	0	-0.0444744
1103	-1.39265	-0.245562	-1.6853	0	-0.0434587
1104	-1.32885	-0.483662	-1.6853	0	-0.0369448
1105	-1.22467	-0.707066	-1.6853	0	-0.0260973
1106	-1.08329	-0.908987	-1.6853	0	-0.0132438
1107	-0.908987	-1.08329	-1.6853	0	-0.00109486
1108	-0.707066	-1.22467	-1.6853	0	0.00797179
1109	-0.483662	-1.32885	-1.6853	0	0.0125011
1110	-0.245562	-1.39265	-1.6853	0	0.0123606
1111	0	-1.41413	-1.6853	0	0.00880715
1112	0.245562	-1.39265	-1.6853	0	0.00416989
1113	0.483662	-1.32885	-1.6853	0	0.00128249
1114	0.707066	-1.22467	-1.6853	0	0.00281469
1115	0.908987	-1.08329	-1.6853	0	0.0105193
1116	1.08329	-0.908987	-1.6853	0	0.0244225
1117	1.22467	-0.707066	-1.6853	0	0.0422817
1118	1.32885	-0.483662	-1.6853	0	0.0598612
1119	1.39265	-0.245562	-1.6853	0	0.0722742
1120	1.1	0	-1.90526	0	0.0453624
1121	1.08329	0.191013	-1.90526	0	0.0432915
1122	1.03366	0.376222	-1.90526	0	0.0371979
1123	0.952628	0.55	-1.90526	0	0.0287845
1124	0.842649	0.707066	-1.90526	0	0.0201283
1125	0.707066	0.842649	-1.90526	0	0.0130812
1126	0.55	0.952628	-1.90526	0	0.00882921
1127	0.376222	1.03366	-1.90526	0	0.00769802
1128	0.191013	1.08329	-1.90526	0	0.00923733
1129	0	1.1	-1.90526	0	0.0125302
1130	-0.191013	1.08329	-1.90526	0	0.0165746
1131	-0.376222	1.03366	-1.90526	0	0.0205436
1132	-0.55	0.952628	-1.90526	0	0.0238279
1133	-0.707066	0.842649	-1.90526	0	0.0259509
1134	-0.842649	0.707066	-1.90526	0	0.0265455
1135	-0.952628	0.55	-1.90526	0	0.0254949
1136	-1.03366	0.376222	-1.90526	0	0.0231371
1137	-1.08329	0.191013	-1.90526	0	0.0203211
1138	-1.1	0	-1.90526	0	0.0181884
1139	-1.08329	-0.191013	-1.90526	0	0.0177513
1140	-1.03366	-0.376222	-1.90526	0	0.0194756
1141	-0.952628	-0.55	-1.90526	0	0.0230558
1142	-0.842649	-0.707066	-1.90526	0	0.0274601
1143	-0.707066	-0.842649	-1.90526	0	0.0312204
1144	-0.55	-0.952628	-1.90526	0	0.0328893
1145	-0.376222	-1.03366	-1.90526	0	0.0315407
1146	-0.191013	-1.08329	-1.90526	0	0.0271516
1147	0	-1.1	-1.90526	0	0.0207096
1148	0.191013	-1.08329	-1.90526	0	0.0139828
1149	0.376222	-1.03366	-1.90526	0	0.00902039
1150	0.55	-0.952628	-1.90526	0	0.00754323
1151	0.707066	-0.842649	-1.90526	0	0.0103989
1152	0.842649	-0.707066	-1.90526	0	0.0172305
1153	0.952628	-0.55	-1.90526	0	0.0264794
1154	1.03366	-0.376222	-1.90526	0	0.0357807
1155	1.08329	-0.191013	-1.90526	0	0.0426699
1156	0.752444	0	-2.06732	0	-0.0190395
1157	0.741013	0.130661	-2.06732	0	-0.0183163
1158	0.707066	0.257351	-2.06732	0	-0.0182094
1159	0.651636	0.376222	-2.06732	0	-0.0182368
1160	0.576406	0.483662	-2.06732	0	-0.0177539
1161	0.483662	0.576406	-2.06732	0	-0.0161503
1162	0.376222	0.651636	-2.06732	0	-0.0130189
1163	0.257351	0.707066	-2.06732	0	-0.00825408
1164	0.130661	0.741013	-2.06732	0	-0.00206101
1165	0	0.752444	-2.06732	0	0.00511342
1166	-0.130661	0.741013	-2.06732	0	0.0126933
1167	-0.257351	0.707066	-2.06732	0	0.020085
1168	-0.376222	0.651636	-2.06732	0	0.0267604
1169	-0.483662	0.576406	-2.06732	0	0.0323049
1170	-0.576406	0.483662	-2.06732	0	0.0364497
1171	-0.651636	0.376222	-2.06732	0	0.0390962
1172	-0.707066	0.257351	-2.06732	0	0.0403275
1173	-0.741013	0.130661	-2.06732	0	0.0403849
1174	-0.752444	0	-2.06732	0	0.0395949
1175	-0.741013	-0.130661	-2.06732	0	0.0382594
1176	-0.707066	-0.257351	-2.06732	0	0.0365408
1177	-0.651636	-0.376222	-2.06732	0	0.0343919
1178	-0.576406	-0.483662	-2.06732	0	0.0315611
1179	-0.483662	-0.576406	-2.06732	0	0.0276844
1180	-0.376222	-0.651636	-2.06732	0	0.0224422
1181	-0.257351	-0.707066	-2.06732	0	0.0157312
1182	-0.130661	-0.741013	-2.06732	0	0.00778779
1183	0	-0.752444	-2.06732	0	-0.00079014
1184	0.130661	-0.741013	-2.06732	0	-0.00914154
1185	0.257351	-0.707066	-2.06732	0	-0.01634
1186	0.376222	-0.651636	-2.06732	0	-0.0216279
1187	0.483662	-0.576406	-2.06732	0	-0.0246147
1188	0.576406	-0.483662	-2.06732	0	-0.0253762
1189	0.651636	-0.376222	-2.06732	0	-0.0244209
1190	0.707066	-0.257351	-2.06732	0	-0.0225318
1191	0.741013	-0.130661	-2.06732	0	-0.0205304
1192	0.382026	0	-2.16658	0	-0.0635379
1193	0.376222	0.066338	-2.16658	0	-0.062344
1194	0.358987	0.130661	-2.16658	0	-0.0604423
1195	0.330844	0.191013	-2.16658	0	-0.0578268
1196	0.292649	0.245562	-2.16658	0	-0.0544808
1197	0.245562	0.292649	-2.16658	0	-0.0504017
1198	0.191013	0.330844	-2.16658	0	-0.0456239
1199	0.130661	0.358987	-2.16658	0	-0.0402353
1200	0.066338	0.376222	-2.16658	0	-0.0343823
1201	0	0.382026	-2.16658	0	-0.0282635
1202	-0.066338	0.376222	-2.16658	0	-0.0221136
1203	-0.130661	0.358987	-2.16658	0	-0.0161821
1204	-0.191013	0.330844	-2.16658	0	-0.0107112
1205	-0.245562	0.292649	-2.16658	0	-0.00591531
1206	-0.292649	0.245562	-2.16658	0	-0.00196773
1207	-0.330844	0.191013	-2.16658	0	0.00100896
1208	-0.358987	0.130661	-2.16658	0	0.00294375
1209	-0.376222	0.066338	-2.16658	0	0.00381101
1210	-0.382026	0	-2.16658	0	0.00362075
1211	-0.376222	-0.066338	-2.16658	0	0.00240464
1212	-0.358987	-0.130661	-2.16658	0	0.00020544
1213	-0.330844	-0.191013	-2.16658	0	-0.00292914
1214	-0.292649	-0.245562	-2.16658	0	-0.00694286
1215	-0.245562	-0.292649	-2.16658	0	-0.0117609
1216	-0.191013	-0.330844	-2.16658	0	-0.017274
1217	-0.130661	-0.358987	-2.16658	0	-0.0233245
1218	-0.066338	-0.376222	-2.16658	0	-0.0297012
1219	0	-0.382026	-2.16658	0	-0.0361462
1220	0.066338	-0.376222	-2.16658	0	-0.0423767
1221	0.130661	-0.358987	-2.16658	0	-0.0481154
1222	0.191013	-0.330844	-2.16658	0	-0.0531254
1223	0.245562	-0.292649	-2.16658	0	-0.0572371
1224	0.292649	-0.245562	-2.16658	0	-0.0603631
1225	0.330844	-0.191013	-2.16658	0	-0.0624943
1226	0.358987	-0.130661	-2.16658	0	-0.0636806
1227	0.376222	-0.066338	-2.16658	0	-0.064002
1228	0	0	-2.2	0	-0.049914
1229	0	0	2.4	0	-0.00319952
1230	0.416756	0	2.36354	0	-0.0331857
1231	0.410424	0.072369	2.36354	0	-0.0310434
1232	0.391622	0.142539	2.36354	0	-0.0280359
1233	0.360921	0.208378	2.36354	0	-0.0242093
1234	0.319253	0.267885	2.36354	0	-0.0196018
1235	0.267885	0.319253	2.36354	0	-0.0142611
1236	0.208378	0.360921	2.36354	0	-0.00826497
1237	0.142539	0.391622	2.36354	0	-0.00173663
1238	0.072369	0.410424	2.36354	0	0.00514702
1239	0	0.416756	2.36354	0	0.0121588
1240	-0.072369	0.410424	2.36354	0	0.0190347
1241	-0.142539	0.391622	2.36354	0	0.0254964
1242	-0.208378	0.360921	2.36354	0	0.0312761
1243	-0.267885	0.319253	2.36354	0	0.0361411
1244	-0.319253	0.267885	2.36354	0	0.0399138
1245	-0.360921	0.208378	2.36354	0	0.0424806
1246	-0.391622	0.142539	2.36354	0	0.0437923
1247	-0.410424	0.072369	2.36354	0	0.0438554
1248	-0.416756	0	2.36354	0	0.0427161
1249	-0.410424	-0.072369	2.36354	0	0.0404447
1250	-0.391622	-0.142539	2.36354	0	0.0371231
1251	-0.360921	-0.208378	2.36354	0	0.0328396
1252	-0.319253	-0.267885	2.36354	0	0.027691
1253	-0.267885	-0.319253	2.36354	0	0.0217922
1254	-0.208378	-0.360921	2.36354	0	0.0152869
1255	-0.142539	-0.391622	2.36354	0	0.00835595
1256	-0.072369	-0.410424	2.36354	0	0.00122064
1257	0	-0.416756	2.36354	0	-0.00586439
1258	0.072369	-0.410424	2.36354	0	-0.0126267
1259	0.142539	-0.391622	2.36354	0	-0.0187988
1260	0.208378	-0.360921	2.36354	0	-0.0241435
1261	0.267885	-0.319253	2.36354	0	-0.028477
1262	0.319253	-0.267885	2.36354	0	-0.0316838
1263	0.360921	-0.208378	2.36354	0	-0.0337201
1264	0.391622	-0.142539	2.36354	0	-0.0346046
1265	0.410424	-0.072369	2.36354	0	-0.0343992
1266	0.820848	0	2.25526	0	-0.0222806
1267	0.808378	0.142539	2.25526	0	-0.0194808
1268	0.771345	0.280747	2.25526	0	-0.0166549
1269	0.710876	0.410424	2.25526	0	-0.0136
1270	0.628806	0.527631	2.25526	0	-0.00993533
1271	0.527631	0.628806	2.25526	0	-0.00524933
1272	0.410424	0.710876	2.25526	0	0.00075522
1273	0.280747	0.771345	2.25526	0	0.00815687
1274	0.142539	0.808378	2.25526	0	0.0167736
1275	0	0.820848	2.25526	0	0.0261812
1276	-0.142539	0.808378	2.25526	0	0.0357803
1277	-0.280747	0.771345	2.25526	0	0.0448898
1278	-0.410424	0.710876	2.25526	0	0.0528529
1279	-0.527631	0.628806	2.25526	0	0.0591392
1280	-0.628806	0.527631	2.25526	0	0.0634283
1281	-0.710876	0.410424	2.25526	0	0.0656556
1282	-0.771345	0.280747	2.25526	0	0.0659991
1283	-0.808378	0.142539	2.25526	0	0.0648041
1284	-0.820848	0	2.25526	0	0.0624626
1285	-0.808378	-0.142539	2.25526	0	0.0592888
1286	-0.771345	-0.280747	2.25526	0	0.0554355
1287	-0.710876	-0.410424	2.25526	0	0.0508786
1288	-0.628806	-0.527631	2.25526	0	0.045469
1289	-0.527631	-0.628806	2.25526	0	0.0390293
1290	-0.410424	-0.710876	2.25526	0	0.0314591
1291	-0.280747	-0.771345	2.25526	0	0.022822
1292	-0.142539	-0.808378	2.25526	0	0.0133914
1293	0	-0.820848	2.25526	0	0.00364752
1294	0.142539	-0.808378	2.25526	0	-0.00577512
1295	0.280747	-0.771345	2.25526	0	-0.0141827
1296	0.410424	-0.710876	2.25526	0	-0.0209449
1297	0.527631	-0.628806	2.25526	0	-0.0256222
1298	0.628806	-0.527631	2.25526	0	-0.0280645
1299	0.710876	-0.410424	2.25526	0	-0.0284475
1300	0.771345	-0.280747	2.25526	0	-0.0272222
1301	0.808378	-0.142539	2.25526	0	-0.0249809
1302	1.2	0	2.07846	0	0.0166052
1303	1.18177	0.208378	2.07846	0	0.0181539
1304	1.12763	0.410424	2.07846	0	0.017269
1305	1.03923	0.6	2.07846	0	0.01483
1306	0.919253	0.771345	2.07846	0	0.0121314
1307	0.771345	0.919253	2.07846	0	0.0104268
1308	0.6	1.03923	2.07846	0	0.010583
1309	0.410424	1.12763	2.07846	0	0.0129281
1310	0.208378	1.18177	2.07846	0	0.0172808
1311	0	1.2	2.07846	0	0.0230887
1312	-0.208378	1.18177	2.07846	0	0.0295826
1313	-0.410424	1.12763	2.07846	0	0.0358909
1314	-0.6	1.03923	2.07846	0	0.0411254
1315	-0.771345	0.919253	2.07846	0	0.0445016
1316	-0.919253	0.771345	2.07846	0	0.0455361
1317	-1.03923	0.6	2.07846	0	0.0442584
1318	-1.12763	0.410424	2.07846	0	0.0412929
1319	-1.18177	0.208378	2.07846	0	0.0376926
1320	-1.2	0	2.07846	0	0.0345518
1321	-1.18177	-0.208378	2.07846	0	0.032583
1322	-1.12763	-0.410424	2.07846	0	0.0318744
1323	-1.03923	-0.6	2.07846	0	0.0319292
1324	-0.919253	-0.771345	2.07846	0	0.0319247
1325	-0.771345	-0.919253	2.07846	0	0.0310331
1326	-0.6	-1.03923	2.07846	0	0.0286703
1327	-0.410424	-1.12763	2.07846	0	0.0246197
1328	-0.208378	-1.18177	2.07846	0	0.0190523
1329	0	-1.2	2.07846	0	0.0124907
1330	0.208378	-1.18177	2.07846	0	0.00574906
1331	0.410424	-1.12763	2.07846	0	-0.00015627
1332	0.6	-1.03923	2.07846	0	-0.00416294
1333	0.771345	-0.919253	2.07846	0	-0.00541706
1334	0.919253	-0.771345	2.07846	0	-0.00358916
1335	1.03923	-0.6	2.07846	0	0.00088394
1336	1.12763	-0.410424	2.07846	0	0.00680373
1337	1.18177	-0.208378	2.07846	0	0.0125431
1338	1.54269	0	1.83851	0	0.0486027
1339	1.51925	0.267885	1.83851	0	0.0476268
1340	1.44965	0.527631	1.83851	0	0.0416492
1341	1.33601	0.771345	1.83851	0	0.0327346
1342	1.18177	0.991622	1.83851	0	0.0233243
1343	0.991622	1.18177	1.83851	0	0.0152495
1344	0.771345	1.33601	1.83851	0	0.00928998
1345	0.527631	1.44965	1.83851	0	0.00531542
1346	0.267885	1.51925	1.83851	0	0.00277066
1347	0	1.54269	1.83851	0	0.0011744
1348	-0.267885	1.51925	1.83851	0	0.00033065
1349	-0.527631	1.44965	1.83851	0	0.00012831
1350	-0.771345	1.33601	1.83851	0	0.000118
1351	-0.991622	1.18177	1.83851	0	-0.00067951
1352	-1.18177	0.991622	1.83851	0	-0.00338012
1353	-1.33601	0.771345	1.83851	0	-0.00840362
1354	-1.44965	0.527631	1.83851	0	-0.0148428
1355	-1.51925	0.267885	1.83851	0	-0.0206507
1356	-1.54269	0	1.83851	0	-0.0236497
1357	-1.51925	-0.267885	1.83851	0	-0.0226942
1358	-1.44965	-0.527631	1.83851	0	-0.0181925
1359	-1.33601	-0.771345	1.83851	0	-0.0117104
1360	-1.18177	-0.991622	1.83851	0	-0.0050512
1361	-0.991622	-1.18177	1.83851	0	0.00053404
1362	-0.771345	-1.33601	1.83851	0	0.0046039
1363	-0.527631	-1.44965	1.83851	0	0.00728839
1364	-0.267885	-1.51925	1.83851	0	0.00887011
1365	0	-1.54269	1.83851	0	0.00951652
1366	0.267885	-1.51925	1.83851	0	0.00934532
1367	0.527631	-1.44965	1.83851	0	0.00876541
1368	0.771345	-1.33601	1.83851	0	0.00878408
1369	0.991622	-1.18177	1.83851	0	0.0108767
1370	1.18177	-0.991622	1.83851	0	0.0162604
1371	1.33601	-0.771345	1.83851	0	0.024926
1372	1.44965	-0.527631	1.83851	0	0.0351467
1373	1.51925	-0.267885	1.83851	0	0.0439822
1374	1.83851	0	1.54269	0	0.0510123
1375	1.81058	0.319253	1.54269	0	0.0473785
1376	1.72763	0.628806	1.54269	0	0.0374396
1377	1.59219	0.919253	1.54269	0	0.0251221
1378	1.40838	1.18177	1.54269	0	0.0140595
1379	1.18177	1.40838	1.54269	0	0.00578656
1380	0.919253	1.59219	1.54269	0	-0.0004721
1381	0.628806	1.72763	1.54269	0	-0.00670064
1382	0.319253	1.81058	1.54269	0	-0.0145116
1383	0	1.83851	1.54269	0	-0.0239381
1384	-0.319253	1.81058	1.54269	0	-0.0332841
1385	-0.628806	1.72763	1.54269	0	-0.0402834
1386	-0.919253	1.59219	1.54269	0	-0.0439452
1387	-1.18177	1.40838	1.54269	0	-0.0456683
1388	-1.40838	1.18177	1.54269	0	-0.0484387
1389	-1.59219	0.919253	1.54269	0	-0.0544295
1390	-1.72763	0.628806	1.54269	0	-0.0628973
1391	-1.81058	0.319253	1.54269	0	-0.0702736
1392	-1.83851	0	1.54269	0	-0.072554
1393	-1.81058	-0.319253	1.54269	0	-0.0680943
1394	-1.72763	-0.628806	1.54269	0	-0.0586076
1395	-1.59219	-0.919253	1.54269	0	-0.0477511
1396	-1.40838	-1.18177	1.54269	0	-0.0386253
1397	-1.18177	-1.40838	1.54269	0	-0.0320837
1398	-0.919253	-1.59219	1.54269	0	-0.0268058
1399	-0.628806	-1.72763	1.54269	0	-0.0207303
1400	-0.319253	-1.81058	1.54269	0	-0.0127428
1401	0	-1.83851	1.54269	0	-0.00358794
1402	0.319253	-1.81058	1.54269	0	0.00453824
1403	0.628806	-1.72763	1.54269	0	0.0095719
1404	0.919253	-1.59219	1.54269	0	0.0113846
1405	1.18177	-1.40838	1.54269	0	0.0123914
1406	1.40838	-1.18177	1.54269	0	0.0161377
1407	1.59219	-0.919253	1.54269	0	0.024605
1408	1.72763	-0.628806	1.54269	0	0.0362736
1409	1.81058	-0.319253	1.54269	0	0.0466465
1410	2.07846	0	1.2	0	0.0300725
1411	2.04688	0.360921	1.2	0	0.024545
1412	1.95311	0.710876	1.2	0	0.0127452
1413	1.8	1.03923	1.2	0	0.00126723
1414	1.59219	1.33601	1.2	0	-0.00497162
1415	1.33601	1.59219	1.2	0	-0.00566487
1416	1.03923	1.8	1.2	0	-0.00469431
1417	0.710876	1.95311	1.2	0	-0.0073263
1418	0.360921	2.04688	1.2	0	-0.0168818
1419	0	2.07846	1.2	0	-0.0324956
1420	-0.360921	2.04688	1.2	0	-0.0491875
1421	-0.710876	1.95311	1.2	0	-0.0606905
1422	-1.03923	1.8	1.2	0	-0.0637453
1423	-1.33601	1.59219	1.2	0	-0.0607911
1424	-1.59219	1.33601	1.2	0	-0.0584113
1425	-1.8	1.03923	1.2	0	-0.0621439
1426	-1.95311	0.710876	1.2	0	-0.0717614
1427	-2.04688	0.360921	1.2	0	-0.0812046
1428	-2.07846	0	1.2	0	-0.0834211
1429	-2.04688	-0.360921	1.2	0	-0.0760059
1430	-1.95311	-0.710876	1.2	0	-0.0629328
1431	-1.8	-1.03923	1.2	0	-0.0512645
1432	-1.59219	-1.33601	1.2	0	-0.0458809
1433	-1.33601	-1.59219	1.2	0	-0.0463359
1434	-1.03923	-1.8	1.2	0	-0.0476608
1435	-0.710876	-1.95311	1.2	0	-0.0439705
1436	-0.360921	-2.04688	1.2	0	-0.0323802
1437	0	-2.07846	1.2	0	-0.0150631
1438	0.360921	-2.04688	1.2	0	0.00170277
1439	0.710876	-1.95311	1.2	0	0.0112749
1440	1.03923	-1.8	1.2	0	0.0111694
1441	1.33601	-1.59219	1.2	0	0.005178
1442	1.59219	-1.33601	1.2	0	0.00095306
1443	1.8	-1.03923	1.2	0	0.00434601
1444	1.95311	-0.710876	1.2	0	0.0148355
1445	2.04688	-0.360921	1.2	0	0.0258952
1446	2.25526	0	0.820848	0	0.00708226
1447	2.221	0.391622	0.820848	0	0.00066456
1448	2.11925	0.771345	0.820848	0	-0.0115183
1449	1.95311	1.12763	0.820848	0	-0.0197231
1450	1.72763	1.44965	0.820848	0	-0.0176342
1451	1.44965	1.72763	0.820848	0	-0.00659007
1452	1.12763	1.95311	0.820848	0	0.00571826
1453	0.771345	2.11925	0.820848	0	0.010136
1454	0.391622	2.221	0.820848	0	0.00140878
1455	0	2.25526	0.820848	0	-0.0184314
1456	-0.391622	2.221	0.820848	0	-0.0404549
1457	-0.771345	2.11925	0.820848	0	-0.0537013
1458	-1.12763	1.95311	0.820848	0	-0.0524486
1459	-1.44965	1.72763	0.820848	0	-0.0408036
1460	-1.72763	1.44965	0.820848	0	-0.0301262
1461	-1.95311	1.12763	0.820848	0	-0.0302644
1462	-2.11925	0.771345	0.820848	0	-0.0415306
1463	-2.221	0.391622	0.820848	0	-0.0545081
1464	-2.25526	0	0.820848	0	-0.0580978
1465	-2.221	-0.391622	0.820848	0	-0.048819
1466	-2.11925	-0.771345	0.820848	0	-0.0334558
1467	-1.95311	-1.12763	0.820848	0	-0.0233266
1468	-1.72763	-1.44965	0.820848	0	-0.02549
1469	-1.44965	-1.72763	0.820848	0	-0.0377945
1470	-1.12763	-1.95311	0.820848	0	-0.0506305
1471	-0.771345	-2.11925	0.820848	0	-0.0532506
1472	-0.391622	-2.221	0.820848	0	-0.0404363
1473	0	-2.25526	0.820848	0	-0.0159878
1474	0.391622	-2.221	0.820848	0	0.00884795
1475	0.771345	-2.11925	0.820848	0	0.0217429
1476	1.12763	-1.95311	0.820848	0	0.0172264
1477	1.44965	-1.72763	0.820848	0	0.00077529
1478	1.72763	-1.44965	0.820848	0	-0.0147802
1479	1.95311	-1.12763	0.820848	0	-0.0186382
1480	2.11925	-0.771345	0.820848	0	-0.00996233
1481	2.221	-0.391622	0.820848	0	0.00223768
1482	2.36354	0	0.416756	0	-0.0051331
1483	2.32763	0.410424	0.416756	0	-0.0117571
1484	2.221	0.808378	0.416756	0	-0.0238352
1485	2.04688	1.18177	0.416756	0	-0.0289523
1486	1.81058	1.51925	0.416756	0	-0.0195942
1487	1.51925	1.81058	0.416756	0	0.00155322
1488	1.18177	2.04688	0.416756	0	0.0236746
1489	0.808378	2.221	0.416756	0	0.0344619
1490	0.410424	2.32763	0.416756	0	0.0271379
1491	0	2.36354	0.416756	0	0.00474844
1492	-0.410424	2.32763	0.416756	0	-0.020508
1493	-0.808378	2.221	0.416756	0	-0.0338549
1494	-1.18177	2.04688	0.416756	0	-0.0276974
1495	-1.51925	1.81058	0.416756	0	-0.00778953
1496	-1.81058	1.51925	0.416756	0	0.0102754
1497	-2.04688	1.18177	0.416756	0	0.0129438
1498	-2.221	0.808378	0.416756	0	-0.00042712
1499	-2.32763	0.410424	0.416756	0	-0.0173187
1500	-2.36354	0	0.416756	0	-0.0229522
1501	-2.32763	-0.410424	0.416756	0	-0.0128065
1502	-2.221	-0.808378	0.416756	0	0.00393724
1503	-2.04688	-1.18177	0.416756	0	0.0122625
1504	-1.81058	-1.51925	0.416756	0	0.00317376
1505	-1.51925	-1.81058	0.416756	0	-0.0197845
1506	-1.18177	-2.04688	0.416756	0	-0.0430922
1507	-0.808378	-2.221	0.416756	0	-0.051874
1508	-0.410424	-2.32763	0.416756	0	-0.0388879
1509	0	-2.36354	0.416756	0	-0.00923911
1510	0.410424	-2.32763	0.416756	0	0.0216814
1511	0.808378	-2.221	0.416756	0	0.0367612
1512	1.18177	-2.04688	0.416756	0	0.0280149
1513	1.51925	-1.81058	0.416756	0	0.00238575
1514	1.81058	-1.51925	0.416756	0	-0.0228387
1515	2.04688	-1.18177	0.416756	0	-0.0326122
1516	2.221	-0.808378	0.416756	0	-0.0249816
1517	2.32763	-0.410424	0.416756	0	-0.0111802
1518	2.4	0	0	0	-0.00818865
1519	2.36354	0.416756	0	0	-0.0148022
1520	2.25526	0.820848	0	0	-0.0267872
1521	2.07846	1.2	0	0	-0.030678
1522	1.83851	1.54269	0	0	-0.0184859
1523	1.54269	1.83851	0	0	0.00658273
1524	1.2	2.07846	0	0	0.0325068
1525	0.820848	2.25526	0	0	0.0457732
1526	0.416756	2.36354	0	0	0.0390351
1527	0	2.4	0	0	0.0157539
1528	-0.416756	2.36354	0	0	-0.0105973
1529	-0.820848	2.25526	0	0	-0.0237698
1530	-1.2	2.07846	0	0	-0.0154826
1531	-1.54269	1.83851	0	0	0.00780763
1532	-1.83851	1.54269	0	0	0.0287948
1533	-2.07846	1.2	0	0	0.0324555
1534	-2.25526	0.820848	0	0	0.0180537
1535	-2.36354	0.416756	0	0	-0.00060597
1536	-2.4	0	0	0	-0.00722734
1537	-2.36354	-0.416756	0	0	0.00315137
1538	-2.25526	-0.820848	0	0	0.0204002
1539	-2.07846	-1.2	0	0	0.0280114
1540	-1.83851	-1.54269	0	0	0.0161954
1541	-1.54269	-1.83851	0	0	-0.0109811
1542	-1.2	-2.07846	0	0	-0.0384679
1543	-0.820848	-2.25526	0	0	-0.0497604
1544	-0.416756	-2.36354	0	0	-0.0368066
1545	0	-2.4	0	0	-0.00520405
1546	0.416756	-2.36354	0	0	0.0280389
1547	0.820848	-2.25526	0	0	0.0439315
1548	1.2	-2.07846	0	0	0.0334956
1549	1.54269	-1.83851	0	0	0.00425585
1550	1.83851	-1.54269	0	0	-0.0247349
1551	2.07846	-1.2	0	0	-0.0367509
1552	2.25526	-0.820848	0	0	-0.0294066
1553	2.36354	-0.416756	0	0	-0.0148351
1554	2.36354	0	-0.416756	0	-0.00550968
1555	2.32763	0.410424	-0.416756	0	-0.0121066
1556	2.221	0.808378	-0.416756	0	-0.0241094
1557	2.04688	1.18177	-0.416756	0	-0.0291336
1558	1.81058	1.51925	-0.416756	0	-0.0197012
1559	1.51925	1.81058	-0.416756	0	0.0014755
1560	1.18177	2.04688	-0.416756	0	0.0235756
1561	0.808378	2.221	-0.416756	0	0.0343073
1562	0.410424	2.32763	-0.416756	0	0.0269225
1563	0	2.36354	-0.416756	0	0.00449663
1564	-0.410424	2.32763	-0.416756	0	-0.0207552
1565	-0.808378	2.221	-0.416756	0	-0.0340594
1566	-1.18177	2.04688	-0.416756	0	-0.0278412
1567	-1.51925	1.81058	-0.416756	0	-0.00788264
1568	-1.81058	1.51925	-0.416756	0	0.0102008
1569	-2.04688	1.18177	-0.416756	0	0.0128495
1570	-2.221	0.808378	-0.416756	0	-0.00056596
1571	-2.32763	0.410424	-0.416756	0	-0.0175018
1572	-2.36354	0	-0.416756	0	-0.0231549
1573	-2.32763	-0.410424	-0.416756	0	-0.0129934
1574	-2.221	-0.808378	-0.416756	0	0.00379317
1575	-2.04688	-1.18177	-0.416756	0	0.0121651
1576	-1.81058	-1.51925	-0.416756	0	0.0031013
1577	-1.51925	-1.81058	-0.416756	0	-0.0198692
1578	-1.18177	-2.04688	-0.416756	0	-0.043223
1579	-0.808378	-2.221	-0.416756	0	-0.0520648
1580	-0.410424	-2.32763	-0.416756	0	-0.0391253
1581	0	-2.36354	-0.416756	0	-0.00948768
1582	0.410424	-2.32763	-0.416756	0	0.0214628
1583	0.808378	-2.221	-0.416756	0	0.0365999
1584	1.18177	-2.04688	-0.416756	0	0.0279102
1585	1.51925	-1.81058	-0.416756	0	0.00230642
1586	1.81058	-1.51925	-0.416756	0	-0.0229419
1587	2.04688	-1.18177	-0.416756	0	-0.0327858
1588	2.221	-0.808378	-0.416756	0	-0.0252476
1589	2.32763	-0.410424	-0.416756	0	-0.0115245
1590	2.25526	0	-0.820848	0	0.00645478
1591	2.221	0.391622	-0.820848	0	8.283e-05
1592	2.11925	0.771345	-0.820848	0	-0.0119751
1593	1.95311	1.12763	-0.820848	0	-0.0200262
1594	1.72763	1.44965	-0.820848	0	-0.0178148
1595	1.44965	1.72763	-0.820848	0	-0.00672305
1596	1.12763	1.95311	-0.820848	0	0.00554835
1597	0.771345	2.11925	-0.820848	0	0.00987093
1598	0.391622	2.221	-0.820848	0	0.0010392
1599	0	2.25526	-0.820848	0	-0.0188655
1600	-0.391622	2.221	-0.820848	0	-0.0408849
1601	-0.771345	2.11925	-0.820848	0	-0.0540623
1602	-1.12763	1.95311	-0.820848	0	-0.0527084
1603	-1.44965	1.72763	-0.820848	0	-0.0409763
1604	-1.72763	1.44965	-0.820848	0	-0.0302629
1605	-1.95311	1.12763	-0.820848	0	-0.0304269
1606	-2.11925	0.771345	-0.820848	0	-0.0417607
1607	-2.221	0.391622	-0.820848	0	-0.054807
1608	-2.25526	0	-0.820848	0	-0.0584278
1609	-2.221	-0.391622	-0.820848	0	-0.0491245
1610	-2.11925	-0.771345	-0.820848	0	-0.0336944
1611	-1.95311	-1.12763	-0.820848	0	-0.023493
1612	-1.72763	-1.44965	-0.820848	0	-0.0256204
1613	-1.44965	-1.72763	-0.820848	0	-0.0379493
1614	-1.12763	-1.95311	-0.820848	0	-0.0508648
1615	-0.771345	-2.11925	-0.820848	0	-0.0535865
1616	-0.391622	-2.221	-0.820848	0	-0.0408506
1617	0	-2.25526	-0.820848	0	-0.0164212
1618	0.391622	-2.221	-0.820848	0	0.00846413
1619	0.771345	-2.11925	-0.820848	0	0.0214545
1620	1.12763	-1.95311	-0.820848	0	0.0170329
1621	1.44965	-1.72763	-0.820848	0	0.00062606
1622	1.72763	-1.44965	-0.820848	0	-0.0149663
1623	1.95311	-1.12763	-0.820848	0	-0.0189375
1624	2.11925	-0.771345	-0.820848	0	-0.0104112
1625	2.221	-0.391622	-0.820848	0	0.00166186
1626	2.07846	0	-1.2	0	0.0293802
1627	2.04688	0.360921	-1.2	0	0.0239039
1628	1.95311	0.710876	-1.2	0	0.0122387
1629	1.8	1.03923	-1.2	0	0.00092517
1630	1.59219	1.33601	-1.2	0	-0.00518405
1631	1.33601	1.59219	-1.2	0	-0.0058298
1632	1.03923	1.8	-1.2	0	-0.00490481
1633	0.710876	1.95311	-1.2	0	-0.00764723
1634	0.360921	2.04688	-1.2	0	-0.0173246
1635	0	2.07846	-1.2	0	-0.0330171
1636	-0.360921	2.04688	-1.2	0	-0.0497118
1637	-0.710876	1.95311	-1.2	0	-0.061144
1638	-1.03923	1.8	-1.2	0	-0.0640883
1639	-1.33601	1.59219	-1.2	0	-0.0610334
1640	-1.59219	1.33601	-1.2	0	-0.0586037
1641	-1.8	1.03923	-1.2	0	-0.0623507
1642	-1.95311	0.710876	-1.2	0	-0.0720283
1643	-2.04688	0.360921	-1.2	0	-0.0815366
1644	-2.07846	0	-1.2	0	-0.0837829
1645	-2.04688	-0.360921	-1.2	0	-0.076344
1646	-1.95311	-0.710876	-1.2	0	-0.0632065
1647	-1.8	-1.03923	-1.2	0	-0.0514709
1648	-1.59219	-1.33601	-1.2	0	-0.046059
1649	-1.33601	-1.59219	-1.2	0	-0.0465496
1650	-1.03923	-1.8	-1.2	0	-0.0479672
1651	-0.710876	-1.95311	-1.2	0	-0.0443912
1652	-0.360921	-2.04688	-1.2	0	-0.0328881
1653	0	-2.07846	-1.2	0	-0.0155924
1654	0.360921	-2.04688	-1.2	0	0.00122805
1655	0.710876	-1.95311	-1.2	0	0.0109058
1656	1.03923	-1.8	-1.2	0	0.0109069
1657	1.33601	-1.59219	-1.2	0	0.00496898
1658	1.59219	-1.33601	-1.2	0	0.00071137
1659	1.8	-1.03923	-1.2	0	0.00398991
1660	1.95311	-0.710876	-1.2	0	0.0143254
1661	2.04688	-0.360921	-1.2	0	0.0252544
1662	1.83851	0	-1.54269	0	0.0504116
1663	1.81058	0.319253	-1.54269	0	0.046822
1664	1.72763	0.628806	-1.54269	0	0.0369913
1665	1.59219	0.919253	-1.54269	0	0.0248031
1666	1.40838	1.18177	-1.54269	0	0.0138388
1667	1.18177	1.40838	-1.54269	0	0.00559497
1668	0.919253	1.59219	-1.54269	0	-0.00071276
1669	0.628806	1.72763	-1.54269	0	-0.00704521
1670	0.319253	1.81058	-1.54269	0	-0.0149704
1671	0	1.83851	-1.54269	0	-0.0244749
1672	-0.319253	1.81058	-1.54269	0	-0.0338341
1673	-0.628806	1.72763	-1.54269	0	-0.040781
1674	-0.919253	1.59219	-1.54269	0	-0.0443513
1675	-1.18177	1.40838	-1.54269	0	-0.0459835
1676	-1.40838	1.18177	-1.54269	0	-0.0486981
1677	-1.59219	0.919253	-1.54269	0	-0.0546823
1678	-1.72763	0.628806	-1.54269	0	-0.0631811
1679	-1.81058	0.319253	-1.54269	0	-0.0705969
1680	-1.83851	0	-1.54269	0	-0.0728957
1681	-1.81058	-0.319253	-1.54269	0	-0.0684194
1682	-1.72763	-0.628806	-1.54269	0	-0.05889
1683	-1.59219	-0.919253	-1.54269	0	-0.0479928
1684	-1.40838	-1.18177	-1.54269	0	-0.0388591
1685	-1.18177	-1.40838	-1.54269	0	-0.03236
1686	-0.919253	-1.59219	-1.54269	0	-0.0271679
1687	-0.628806	-1.72763	-1.54269	0	-0.021192
1688	-0.319253	-1.81058	-1.54269	0	-0.0132784
1689	0	-1.83851	-1.54269	0	-0.00414047
1690	0.319253	-1.81058	-1.54269	0	0.00403359
1691	0.628806	-1.72763	-1.54269	0	0.00915947
1692	0.919253	-1.59219	-1.54269	0	0.0110677
1693	1.18177	-1.40838	-1.54269	0	0.0121289
1694	1.40838	-1.18177	-1.54269	0	0.0158612
1695	1.59219	-0.919253	-1.54269	0	0.0242486
1696	1.72763	-0.628806	-1.54269	0	0.0358044
1697	1.81058	-0.319253	-1.54269	0	0.0460812
1698	1.54269	0	-1.83851	0	0.0481583
1699	1.51925	0.267885	-1.83851	0	0.0472122
1700	1.44965	0.527631	-1.83851	0	0.0412985
1701	1.33601	0.771345	-1.83851	0	0.0324557
1702	1.18177	0.991622	-1.83851	0	0.0230939
1703	0.991622	1.18177	-1.83851	0	0.0150214
1704	0.771345	1.33601	-1.83851	0	0.00901317
1705	0.527631	1.44965	-1.83851	0	0.00495445
1706	0.267885	1.51925	-1.83851	0	0.00231918
1707	0	1.54269	-1.83851	0	0.00065682
1708	-0.267885	1.51925	-1.83851	0	-0.00020842
1709	-0.527631	1.44965	-1.83851	0	-0.00038528
1710	-0.771345	1.33601	-1.83851	0	-0.0003381
1711	-0.991622	1.18177	-1.83851	0	-0.00107061
1712	-1.18177	0.991622	-1.83851	0	-0.00372145
1713	-1.33601	0.771345	-1.83851	0	-0.00872187
1714	-1.44965	0.527631	-1.83851	0	-0.0151615
1715	-1.51925	0.267885	-1.83851	0	-0.0209793
1716	-1.54269	0	-1.83851	0	-0.0239824
1717	-1.51925	-0.267885	-1.83851	0	-0.0230179
1718	-1.44965	-0.527631	-1.83851	0	-0.0184986
1719	-1.33601	-0.771345	-1.83851	0	-0.0120052
1720	-1.18177	-0.991622	-1.83851	0	-0.00535688
1721	-0.991622	-1.18177	-1.83851	0	0.00018761
1722	-0.771345	-1.33601	-1.83851	0	0.0041932
1723	-0.527631	-1.44965	-1.83851	0	0.00680939
1724	-0.267885	-1.51925	-1.83851	0	0.00834352
1725	0	-1.54269	-1.83851	0	0.00898221
1726	0.267885	-1.51925	-1.83851	0	0.00884757
1727	0.527631	-1.44965	-1.83851	0	0.00833531
1728	0.771345	-1.33601	-1.83851	0	0.00842665
1729	0.991622	-1.18177	-1.83851	0	0.010569
1730	1.18177	-0.991622	-1.83851	0	0.0159614
1731	1.33601	-0.771345	-1.83851	0	0.0245953
1732	1.44965	-0.527631	-1.83851	0	0.0347625
1733	1.51925	-0.267885	-1.83851	0	0.0435515
1734	1.2	0	-2.07846	0	0.0162838
1735	1.18177	0.208378	-2.07846	0	0.0178475
1736	1.12763	0.410424	-2.07846	0	0.0169862
1737	1.03923	0.6	-2.07846	0	0.0145687
1738	0.919253	0.771345	-2.07846	0	0.0118763
1739	0.771345	0.919253	-2.07846	0	0.0101537
1740	0.6	1.03923	-2.07846	0	0.010267
1741	0.410424	1.12763	-2.07846	0	0.0125525
1742	0.208378	1.18177	-2.07846	0	0.0168436
1743	0	1.2	-2.07846	0	0.0226034
1744	-0.208378	1.18177	-2.07846	0	0.0290733
1745	-0.410424	1.12763	-2.07846	0	0.0353845
1746	-0.6	1.03923	-2.07846	0	0.0406429
1747	-0.771345	0.919253	-2.07846	0	0.0440533
1748	-0.919253	0.771345	-2.07846	0	0.0451209
1749	-1.03923	0.6	-2.07846	0	0.0438677
1750	-1.12763	0.410424	-2.07846	0	0.0409168
1751	-1.18177	0.208378	-2.07846	0	0.0373241
1752	-1.2	0	-2.07846	0	0.0341882
1753	-1.18177	-0.208378	-2.07846	0	0.0322238
1754	-1.12763	-0.410424	-2.07846	0	0.0315173
1755	-1.03923	-0.6	-2.07846	0	0.0315673
1756	-0.919253	-0.771345	-2.07846	0	0.0315464
1757	-0.771345	-0.919253	-2.07846	0	0.030626
1758	-0.6	-1.03923	-2.07846	0	0.0282267
1759	-0.410424	-1.12763	-2.07846	0	0.024142
1760	-0.208378	-1.18177	-2.07846	0	0.0185544
1761	0	-1.2	-2.07846	0	0.0119949
1762	0.208378	-1.18177	-2.07846	0	0.00527926
1763	0.410424	-1.12763	-2.07846	0	-0.00058261
1764	0.6	-1.03923	-2.07846	0	-0.00454062
1765	0.771345	-0.919253	-2.07846	0	-0.00575421
1766	0.919253	-0.771345	-2.07846	0	-0.00390293
1767	1.03923	-0.6	-2.07846	0	0.00057516
1768	1.12763	-0.410424	-2.07846	0	0.00648816
1769	1.18177	-0.208378	-2.07846	0	0.01222
1770	0.820848	0	-2.25526	0	-0.0225656
1771	0.808378	0.142539	-2.25526	0	-0.0197613
1772	0.771345	0.280747	-2.25526	0	-0.0169339
1773	0.710876	0.410424	-2.25526	0	-0.0138829
1774	0.628806	0.527631	-2.25526	0	-0.0102305
1775	0.527631	0.628806	-2.25526	0	-0.00556615
1776	0.410424	0.710876	-2.25526	0	0.00040818
1777	0.280747	0.771345	-2.25526	0	0.00777461
1778	0.142539	0.808378	-2.25526	0	0.0163563
1779	0	0.820848	-2.25526	0	0.0257347
1780	-0.142539	0.808378	-2.25526	0	0.0353141
1781	-0.280747	0.771345	-2.25526	0	0.0444154
1782	-0.410424	0.710876	-2.25526	0	0.0523805
1783	-0.527631	0.628806	-2.25526	0	0.0586762
1784	-0.628806	0.527631	-2.25526	0	0.0629782
1785	-0.710876	0.410424	-2.25526	0	0.0652186
1786	-0.771345	0.280747	-2.25526	0	0.0655734
1787	-0.808378	0.142539	-2.25526	0	0.0643871
1788	-0.820848	0	-2.25526	0	0.0620512
1789	-0.808378	-0.142539	-2.25526	0	0.0588798
1790	-0.771345	-0.280747	-2.25526	0	0.0550255
1791	-0.710876	-0.410424	-2.25526	0	0.0504636
1792	-0.628806	-0.527631	-2.25526	0	0.0450451
1793	-0.527631	-0.628806	-2.25526	0	0.0385938
1794	-0.410424	-0.710876	-2.25526	0	0.0310117
1795	-0.280747	-0.771345	-2.25526	0	0.0223663
1796	-0.142539	-0.808378	-2.25526	0	0.0129343
1797	0	-0.820848	-2.25526	0	0.00319844
1798	0.142539	-0.808378	-2.25526	0	-0.00620666
1799	0.280747	-0.771345	-2.25526	0	-0.0145894
1800	0.410424	-0.710876	-2.25526	0	-0.0213233
1801	0.527631	-0.628806	-2.25526	0	-0.0259732
1802	0.628806	-0.527631	-2.25526	0	-0.0283925
1803	0.710876	-0.410424	-2.25526	0	-0.0287585
1804	0.771345	-0.280747	-2.25526	0	-0.0275214
1805	0.808378	-0.142539	-2.25526	0	-0.025272
1806	0.416756	0	-2.36354	0	-0.0335126
1807	0.410424	0.072369	-2.36354	0	-0.0313702
1808	0.391622	0.142539	-2.36354	0	-0.0283656
1809	0.360921	0.208378	-2.36354	0	-0.024545
1810	0.319253	0.267885	-2.36354	0	-0.0199464
1811	0.267885	0.319253	-2.36354	0	-0.0146173
1812	0.208378	0.360921	-2.36354	0	-0.00863441
1813	0.142539	0.391622	-2.36354	0	-0.00212031
1814	0.072369	0.410424	-2.36354	0	0.00474933
1815	0	0.416756	-2.36354	0	0.0117484
1816	-0.072369	0.410424	-2.36354	0	0.0186139
1817	-0.142539	0.391622	-2.36354	0	0.0250677
1818	-0.208378	0.360921	-2.36354	0	0.0308424
1819	-0.267885	0.319253	-2.36354	0	0.0357051
1820	-0.319253	0.267885	-2.36354	0	0.0394774
1821	-0.360921	0.208378	-2.36354	0	0.0420452
1822	-0.391622	0.142539	-2.36354	0	0.0433588
1823	-0.410424	0.072369	-2.36354	0	0.0434239
1824	-0.416756	0	-2.36354	0	0.0422864
1825	-0.410424	-0.072369	-2.36354	0	0.0400163
1826	-0.391622	-0.142539	-2.36354	0	0.0366955
1827	-0.360921	-0.208378	-2.36354	0	0.0324124
1828	-0.319253	-0.267885	-2.36354	0	0.0272641
1829	-0.267885	-0.319253	-2.36354	0	0.021366
1830	-0.208378	-0.360921	-2.36354	0	0.0148622
1831	-0.142539	-0.391622	-2.36354	0	0.00793433
1832	-0.072369	-0.410424	-2.36354	0	0.00080413
1833	0	-0.416756	-2.36354	0	-0.00627357
1834	0.072369	-0.410424	-2.36354	0	-0.0130265
1835	0.142539	-0.391622	-2.36354	0	-0.0191874
1836	0.208378	-0.360921	-2.36354	0	-0.0245201
1837	0.267885	-0.319253	-2.36354	0	-0.0288415
1838	0.319253	-0.267885	-2.36354	0	-0.0320369
1839	0.360921	-0.208378	-2.36354	0	-0.0340633
1840	0.391622	-0.142539	-2.36354	0	-0.0349399
1841	0.410424	-0.072369	-2.36354	0	-0.034729
1842	0	0	-2.4	0	-0.00359363
1843	0	0	2.6	0	0.00341716
1844	0.451485	0	2.5605	0	-0.00304024
1845	0.444626	0.0784	2.5605	0	-0.00279589
1846	0.424257	0.154417	2.5605	0	-0.00249786
1847	0.390998	0.225743	2.5605	0	-0.00216191
1848	0.345858	0.290209	2.5605	0	-0.00179892
1849	0.290209	0.345858	2.5605	0	-0.00141279
1850	0.225743	0.390998	2.5605	0	-0.00100228
1851	0.154417	0.424257	2.5605	0	-0.00056595
1852	0.0784	0.444626	2.5605	0	-0.00010867
1853	0	0.451485	2.5605	0	0.00035385
1854	-0.0784	0.444626	2.5605	0	0.0007938
1855	-0.154417	0.424257	2.5605	0	0.00117488
1856	-0.225743	0.390998	2.5605	0	0.00145923
1857	-0.290209	0.345858	2.5605	0	0.00161593
1858	-0.345858	0.290209	2.5605	0	0.00162736
1859	-0.390998	0.225743	2.5605	0	0.00149251
1860	-0.424257	0.154417	2.5605	0	0.00122598
1861	-0.444626	0.0784	2.5605	0	0.00085356
1862	-0.451485	0	2.5605	0	0.00040747
1863	-0.444626	-0.0784	2.5605	0	-7.876e-05
1864	-0.424257	-0.154417	2.5605	0	-0.0005732
1865	-0.390998	-0.225743	2.5605	0	-0.0010477
1866	-0.345858	-0.290209	2.5605	0	-0.00147893
1867	-0.290209	-0.345858	2.5605	0	-0.00185045
1868	-0.225743	-0.390998	2.5605	0	-0.00215411
1869	-0.154417	-0.424257	2.5605	0	-0.0023914
1870	-0.0784	-0.444626	2.5605	0	-0.00257324
1871	0	-0.451485	2.5605	0	-0.00271695
1872	0.0784	-0.444626	2.5605	0	-0.00284147
1873	0.154417	-0.424257	2.5605	0	-0.00296129
1874	0.225743	-0.390998	2.5605	0	-0.00308144
1875	0.290209	-0.345858	2.5605	0	-0.00319522
1876	0.345858	-0.290209	2.5605	0	-0.00328588
1877	0.390998	-0.225743	2.5605	0	-0.00333157
1878	0.424257	-0.154417	2.5605	0	-0.00331217
1879	0.444626	-0.0784	2.5605	0	-0.00321544
1880	0.889252	0	2.4432	0	-0.0176753
1881	0.875743	0.154417	2.4432	0	-0.0167511
1882	0.835624	0.304142	2.4432	0	-0.0154638
1883	0.770115	0.444626	2.4432	0	-0.014009
1884	0.681207	0.5716	2.4432	0	-0.0125346
1885	0.5716	0.681207	2.4432	0	-0.0110979
1886	0.444626	0.770115	2.4432	0	-0.00966547
1887	0.304142	0.835624	2.4432	0	-0.00815279
1888	0.154417	0.875743	2.4432	0	-0.006487
1889	0	0.889252	2.4432	0	-0.00466529
1890	-0.154417	0.875743	2.4432	0	-0.00278236
1891	-0.304142	0.835624	2.4432	0	-0.00101111
1892	-0.444626	0.770115	2.4432	0	0.00045252
1893	-0.5716	0.681207	2.4432	0	0.00145697
1894	-0.681207	0.5716	2.4432	0	0.00194046
1895	-0.770115	0.444626	2.4432	0	0.00193449
1896	-0.835624	0.304142	2.4432	0	0.00152918
1897	-0.875743	0.154417	2.4432	0	0.00082354
1898	-0.889252	0	2.4432	0	-0.000111
1899	-0.875743	-0.154417	2.4432	0	-0.00123715
1900	-0.835624	-0.304142	2.4432	0	-0.00252832
1901	-0.770115	-0.444626	2.4432	0	-0.00393836
1902	-0.681207	-0.5716	2.4432	0	-0.00538273
1903	-0.5716	-0.681207	2.4432	0	-0.00674801
1904	-0.444626	-0.770115	2.4432	0	-0.0079274
1905	-0.304142	-0.835624	2.4432	0	-0.00886581
1906	-0.154417	-0.875743	2.4432	0	-0.00959139
1907	0	-0.889252	2.4432	0	-0.0102157
1908	0.154417	-0.875743	2.4432	0	-0.0108979
1909	0.304142	-0.835624	2.4432	0	-0.0117827
1910	0.444626	-0.770115	2.4432	0	-0.012938
1911	0.5716	-0.681207	2.4432	0	-0.0143142
1912	0.681207	-0.5716	2.4432	0	-0.0157456
1913	0.770115	-0.444626	2.4432	0	-0.0169937
1914	0.835624	-0.304142	2.4432	0	-0.0178202
1915	0.875743	-0.154417	2.4432	0	-0.0180609
1916	1.3	0	2.25167	0	-0.0278678
1917	1.28025	0.225743	2.25167	0	-0.025344
1918	1.2216	0.444626	2.25167	0	-0.0215145
1919	1.12583	0.65	2.25167	0	-0.0171575
1920	0.995858	0.835624	2.25167	0	-0.0129538
1921	0.835624	0.995858	2.25167	0	-0.00928432
1922	0.65	1.12583	2.25167	0	-0.00616613
1923	0.444626	1.2216	2.25167	0	-0.00334058
1924	0.225743	1.28025	2.25167	0	-0.00047317
1925	0	1.3	2.25167	0	0.00262589
1926	-0.225743	1.28025	2.25167	0	0.00586986
1927	-0.444626	1.2216	2.25167	0	0.00892815
1928	-0.65	1.12583	2.25167	0	0.0114068
1929	-0.835624	0.995858	2.25167	0	0.0130668
1930	-0.995858	0.835624	2.25167	0	0.0139392
1931	-1.12583	0.65	2.25167	0	0.0142642
1932	-1.2216	0.444626	2.25167	0	0.0143006
1933	-1.28025	0.225743	2.25167	0	0.0141369
1934	-1.3	0	2.25167	0	0.0136283
1935	-1.28025	-0.225743	2.25167	0	0.0124924
1936	-1.2216	-0.444626	2.25167	0	0.0105024
1937	-1.12583	-0.65	2.25167	0	0.00766081
1938	-0.995858	-0.835624	2.25167	0	0.00426279
1939	-0.835624	-0.995858	2.25167	0	0.0008166
1940	-0.65	-1.12583	2.25167	0	-0.00214232
1941	-0.444626	-1.2216	2.25167	0	-0.00426309
1942	-0.225743	-1.28025	2.25167	0	-0.00552873
1943	0	-1.3	2.25167	0	-0.0062807
1944	0.225743	-1.28025	2.25167	0	-0.00710628
1945	0.444626	-1.2216	2.25167	0	-0.00862535
1946	0.65	-1.12583	2.25167	0	-0.0112494
1947	0.835624	-0.995858	2.25167	0	-0.0149949
1948	0.995858	-0.835624	2.25167	0	-0.0194212
1949	1.12583	-0.65	2.25167	0	-0.0237284
1950	1.2216	-0.444626	2.25167	0	-0.0269961
1951	1.28025	-0.225743	2.25167	0	-0.0284824
1952	1.67125	0	1.99172	0	-0.0243447
1953	1.64586	0.290209	1.99172	0	-0.0197665
1954	1.57046	0.5716	1.99172	0	-0.0121512
1955	1.44734	0.835624	1.99172	0	-0.00332304
1956	1.28025	1.07426	1.99172	0	0.00497165
1957	1.07426	1.28025	1.99172	0	0.0116059
1958	0.835624	1.44734	1.99172	0	0.0163126
1959	0.5716	1.57046	1.99172	0	0.0195708
1960	0.290209	1.64586	1.99172	0	0.0221946
1961	0	1.67125	1.99172	0	0.0248112
1962	-0.290209	1.64586	1.99172	0	0.0275071
1963	-0.5716	1.57046	1.99172	0	0.0298734
1964	-0.835624	1.44734	1.99172	0	0.0314316
1965	-1.07426	1.28025	1.99172	0	0.0321219
1966	-1.28025	1.07426	1.99172	0	0.0324578
1967	-1.44734	0.835624	1.99172	0	0.0331918
1968	-1.57046	0.5716	1.99172	0	0.0347285
1969	-1.64586	0.290209	1.99172	0	0.0367267
1970	-1.67125	0	1.99172	0	0.0381885
1971	-1.64586	-0.290209	1.99172	0	0.0379754
1972	-1.57046	-0.5716	1.99172	0	0.0354134
1973	-1.44734	-0.835624	1.99172	0	0.0306429
1974	-1.28025	-1.07426	1.99172	0	0.0245708
1975	-1.07426	-1.28025	1.99172	0	0.0185092
1976	-0.835624	-1.44734	1.99172	0	0.0136954
1977	-0.5716	-1.57046	1.99172	0	0.0108822
1978	-0.290209	-1.64586	1.99172	0	0.0101133
1979	0	-1.67125	1.99172	0	0.0107216
1980	0.290209	-1.64586	1.99172	0	0.0115219
1981	0.5716	-1.57046	1.99172	0	0.0111458
1982	0.835624	-1.44734	1.99172	0	0.00845958
1983	1.07426	-1.28025	1.99172	0	0.00299193
1984	1.28025	-1.07426	1.99172	0	-0.00476038
1985	1.44734	-0.835624	1.99172	0	-0.013318
1986	1.57046	-0.5716	1.99172	0	-0.0206062
1987	1.64586	-0.290209	1.99172	0	-0.0246589
1988	1.99172	0	1.67125	0	-0.0123972
1989	1.96146	0.345858	1.67125	0	-0.00642008
1990	1.8716	0.681207	1.67125	0	0.0045435
1991	1.72488	0.995858	1.67125	0	0.0173522
1992	1.52574	1.28025	1.67125	0	0.0289181
1993	1.28025	1.52574	1.67125	0	0.0372353
1994	0.995858	1.72488	1.67125	0	0.0418322
1995	0.681207	1.8716	1.67125	0	0.0435892
1996	0.345858	1.96146	1.67125	0	0.0440138
1997	0	1.99172	1.67125	0	0.0442791
1998	-0.345858	1.96146	1.67125	0	0.0445763
1999	-0.681207	1.8716	1.67125	0	0.0442746
[truncated: 13,965 more rows]

## Sheet: Imidazole(CH4)
Index	u	v	w	mif(qm)	mif(func)
1	0	0	2	0	-0.0762199
2	0.347296	0	1.96962	0	-0.0604789
3	0.34202	0.060307	1.96962	0	-0.0599944
4	0.326352	0.118782	1.96962	0	-0.0594039
5	0.300767	0.173648	1.96962	0	-0.0586756
6	0.266044	0.223238	1.96962	0	-0.0577686
7	0.223238	0.266044	1.96962	0	-0.0566434
8	0.173648	0.300767	1.96962	0	-0.0552699
9	0.118782	0.326352	1.96962	0	-0.0536349
10	0.060307	0.34202	1.96962	0	-0.0517481
11	0	0.347296	1.96962	0	-0.0496454
12	-0.060307	0.34202	1.96962	0	-0.0473908
13	-0.118782	0.326352	1.96962	0	-0.045076
14	-0.173648	0.300767	1.96962	0	-0.0428159
15	-0.223238	0.266044	1.96962	0	-0.0407404
16	-0.266044	0.223238	1.96962	0	-0.0389833
17	-0.300767	0.173648	1.96962	0	-0.0376662
18	-0.326352	0.118782	1.96962	0	-0.0368832
19	-0.34202	0.060307	1.96962	0	-0.0366889
20	-0.347296	0	1.96962	0	-0.037091
21	-0.34202	-0.060307	1.96962	0	-0.0380536
22	-0.326352	-0.118782	1.96962	0	-0.0395066
23	-0.300767	-0.173648	1.96962	0	-0.0413605
24	-0.266044	-0.223238	1.96962	0	-0.043518
25	-0.223238	-0.266044	1.96962	0	-0.0458832
26	-0.173648	-0.300767	1.96962	0	-0.0483612
27	-0.118782	-0.326352	1.96962	0	-0.0508547
28	-0.060307	-0.34202	1.96962	0	-0.0532613
29	0	-0.347296	1.96962	0	-0.0554752
30	0.060307	-0.34202	1.96962	0	-0.0573977
31	0.118782	-0.326352	1.96962	0	-0.058952
32	0.173648	-0.300767	1.96962	0	-0.0600973
33	0.223238	-0.266044	1.96962	0	-0.0608358
34	0.266044	-0.223238	1.96962	0	-0.0612105
35	0.300767	-0.173648	1.96962	0	-0.0612912
36	0.326352	-0.118782	1.96962	0	-0.0611554
37	0.34202	-0.060307	1.96962	0	-0.0608704
38	0.68404	0	1.87939	0	0.00052288
39	0.673648	0.118782	1.87939	0	-0.00028968
40	0.642788	0.233956	1.87939	0	-0.00141884
41	0.592396	0.34202	1.87939	0	-0.00260956
42	0.524005	0.439693	1.87939	0	-0.00365168
43	0.439693	0.524005	1.87939	0	-0.00438921
44	0.34202	0.592396	1.87939	0	-0.0047044
45	0.233956	0.642788	1.87939	0	-0.00450483
46	0.118782	0.673648	1.87939	0	-0.00372333
47	0	0.68404	1.87939	0	-0.00232453
48	-0.118782	0.673648	1.87939	0	-0.00031576
49	-0.233956	0.642788	1.87939	0	0.00223846
50	-0.34202	0.592396	1.87939	0	0.00519408
51	-0.439693	0.524005	1.87939	0	0.00830773
52	-0.524005	0.439693	1.87939	0	0.0112402
53	-0.592396	0.34202	1.87939	0	0.0136055
54	-0.642788	0.233956	1.87939	0	0.0150637
55	-0.673648	0.118782	1.87939	0	0.0154265
56	-0.68404	0	1.87939	0	0.014729
57	-0.673648	-0.118782	1.87939	0	0.0132234
58	-0.642788	-0.233956	1.87939	0	0.0112868
59	-0.592396	-0.34202	1.87939	0	0.00927422
60	-0.524005	-0.439693	1.87939	0	0.00738449
61	-0.439693	-0.524005	1.87939	0	0.00560786
62	-0.34202	-0.592396	1.87939	0	0.00379052
63	-0.233956	-0.642788	1.87939	0	0.00178497
64	-0.118782	-0.673648	1.87939	0	-0.00039868
65	0	-0.68404	1.87939	0	-0.00252761
66	0.118782	-0.673648	1.87939	0	-0.00421583
67	0.233956	-0.642788	1.87939	0	-0.00509036
68	0.34202	-0.592396	1.87939	0	-0.0049695
69	0.439693	-0.524005	1.87939	0	-0.00395842
70	0.524005	-0.439693	1.87939	0	-0.00242296
71	0.592396	-0.34202	1.87939	0	-0.00085533
72	0.642788	-0.233956	1.87939	0	0.00029786
73	0.673648	-0.118782	1.87939	0	0.00076943
74	1	0	1.73205	0	0.0472279
75	0.984808	0.173648	1.73205	0	0.0439807
76	0.939693	0.34202	1.73205	0	0.0407162
77	0.866025	0.5	1.73205	0	0.0379611
78	0.766044	0.642788	1.73205	0	0.0358009
79	0.642788	0.766044	1.73205	0	0.0340557
80	0.5	0.866025	1.73205	0	0.0325192
81	0.34202	0.939693	1.73205	0	0.0310888
82	0.173648	0.984808	1.73205	0	0.0297708
83	0	1	1.73205	0	0.0286572
84	-0.173648	0.984808	1.73205	0	0.0279393
85	-0.34202	0.939693	1.73205	0	0.0279025
86	-0.5	0.866025	1.73205	0	0.0288085
87	-0.642788	0.766044	1.73205	0	0.0306778
88	-0.766044	0.642788	1.73205	0	0.0331196
89	-0.866025	0.5	1.73205	0	0.0353697
90	-0.939693	0.34202	1.73205	0	0.0365725
91	-0.984808	0.173648	1.73205	0	0.0361811
92	-1	0	1.73205	0	0.0342678
93	-0.984808	-0.173648	1.73205	0	0.0315821
94	-0.939693	-0.34202	1.73205	0	0.0292856
95	-0.866025	-0.5	1.73205	0	0.028438
96	-0.766044	-0.642788	1.73205	0	0.0294538
97	-0.642788	-0.766044	1.73205	0	0.0318347
98	-0.5	-0.866025	1.73205	0	0.0343938
99	-0.34202	-0.939693	1.73205	0	0.035909
100	-0.173648	-0.984808	1.73205	0	0.0358413
101	0	-1	1.73205	0	0.0346672
102	0.173648	-0.984808	1.73205	0	0.0336087
103	0.34202	-0.939693	1.73205	0	0.0339353
104	0.5	-0.866025	1.73205	0	0.0362653
105	0.642788	-0.766044	1.73205	0	0.0402496
106	0.766044	-0.642788	1.73205	0	0.0447537
107	0.866025	-0.5	1.73205	0	0.0483878
108	0.939693	-0.34202	1.73205	0	0.0501
109	0.984808	-0.173648	1.73205	0	0.0495667
110	1.28557	0	1.53209	0	0.0307783
111	1.26604	0.223238	1.53209	0	0.026086
112	1.20805	0.439693	1.53209	0	0.0234957
113	1.11334	0.642788	1.53209	0	0.0236386
114	0.984808	0.826352	1.53209	0	0.0257836
115	0.826352	0.984808	1.53209	0	0.028558
116	0.642788	1.11334	1.53209	0	0.0307839
117	0.439693	1.20805	1.53209	0	0.0318088
118	0.223238	1.26604	1.53209	0	0.0313549
119	0	1.28557	1.53209	0	0.0293831
120	-0.223238	1.26604	1.53209	0	0.0262614
121	-0.439693	1.20805	1.53209	0	0.02293
122	-0.642788	1.11334	1.53209	0	0.0206172
123	-0.826352	0.984808	1.53209	0	0.0201042
124	-0.984808	0.826352	1.53209	0	0.0211172
125	-1.11334	0.642788	1.53209	0	0.0223778
126	-1.20805	0.439693	1.53209	0	0.0223044
127	-1.26604	0.223238	1.53209	0	0.0198777
128	-1.28557	0	1.53209	0	0.0152025
129	-1.26604	-0.223238	1.53209	0	0.00960112
130	-1.20805	-0.439693	1.53209	0	0.00521604
131	-1.11334	-0.642788	1.53209	0	0.00414254
132	-0.984808	-0.826352	1.53209	0	0.00729286
133	-0.826352	-0.984808	1.53209	0	0.0136142
134	-0.642788	-1.11334	1.53209	0	0.0203732
135	-0.439693	-1.20805	1.53209	0	0.0246158
136	-0.223238	-1.26604	1.53209	0	0.0249436
137	0	-1.28557	1.53209	0	0.022343
138	0.223238	-1.26604	1.53209	0	0.019469
139	0.439693	-1.20805	1.53209	0	0.0189453
140	0.642788	-1.11334	1.53209	0	0.0218871
141	0.826352	-0.984808	1.53209	0	0.0274717
142	0.984808	-0.826352	1.53209	0	0.0335479
143	1.11334	-0.642788	1.53209	0	0.037732
144	1.20805	-0.439693	1.53209	0	0.0384604
145	1.26604	-0.223238	1.53209	0	0.0356589
146	1.53209	0	1.28557	0	-0.0302834
147	1.50881	0.266044	1.28557	0	-0.0345854
148	1.43969	0.524005	1.28557	0	-0.0338658
149	1.32683	0.766044	1.28557	0	-0.0273604
150	1.17365	0.984808	1.28557	0	-0.0170029
151	0.984808	1.17365	1.28557	0	-0.00587572
152	0.766044	1.32683	1.28557	0	0.00363957
153	0.524005	1.43969	1.28557	0	0.0104103
154	0.266044	1.50881	1.28557	0	0.0139125
155	0	1.53209	1.28557	0	0.0138072
156	-0.266044	1.50881	1.28557	0	0.010484
157	-0.524005	1.43969	1.28557	0	0.00566049
158	-0.766044	1.32683	1.28557	0	0.00177331
159	-0.984808	1.17365	1.28557	0	0.00030984
160	-1.17365	0.984808	1.28557	0	0.00067306
161	-1.32683	0.766044	1.28557	0	0.00072757
162	-1.43969	0.524005	1.28557	0	-0.0015531
163	-1.50881	0.266044	1.28557	0	-0.00687588
164	-1.53209	0	1.28557	0	-0.0145596
165	-1.50881	-0.266044	1.28557	0	-0.0229838
166	-1.43969	-0.524005	1.28557	0	-0.029885
167	-1.32683	-0.766044	1.28557	0	-0.0328043
168	-1.17365	-0.984808	1.28557	0	-0.0303154
169	-0.984808	-1.17365	1.28557	0	-0.0235164
170	-0.766044	-1.32683	1.28557	0	-0.0161769
171	-0.524005	-1.43969	1.28557	0	-0.0126679
172	-0.266044	-1.50881	1.28557	0	-0.0149884
173	0	-1.53209	1.28557	0	-0.0214107
174	0.266044	-1.50881	1.28557	0	-0.0279135
175	0.524005	-1.43969	1.28557	0	-0.0310548
176	0.766044	-1.32683	1.28557	0	-0.029873
177	0.984808	-1.17365	1.28557	0	-0.0257622
178	1.17365	-0.984808	1.28557	0	-0.0211935
179	1.32683	-0.766044	1.28557	0	-0.0185756
180	1.43969	-0.524005	1.28557	0	-0.019517
181	1.50881	-0.266044	1.28557	0	-0.0240876
182	1.73205	0	1	0	-0.0648139
183	1.70574	0.300767	1	0	-0.0685198
184	1.62759	0.592396	1	0	-0.0662176
185	1.5	0.866025	1	0	-0.0563847
186	1.32683	1.11334	1	0	-0.0415913
187	1.11334	1.32683	1	0	-0.026212
188	0.866025	1.5	1	0	-0.0132986
189	0.592396	1.62759	1	0	-0.00381897
190	0.300767	1.70574	1	0	0.00188816
191	0	1.73205	1	0	0.00325785
192	-0.300767	1.70574	1	0	0.00064469
193	-0.592396	1.62759	1	0	-0.00347861
194	-0.866025	1.5	1	0	-0.00576165
195	-1.11334	1.32683	1	0	-0.00497593
196	-1.32683	1.11334	1	0	-0.003378
197	-1.5	0.866025	1	0	-0.00457814
198	-1.62759	0.592396	1	0	-0.0101138
199	-1.70574	0.300767	1	0	-0.0184037
200	-1.73205	0	1	0	-0.0267929
201	-1.70574	-0.300767	1	0	-0.0338085
202	-1.62759	-0.592396	1	0	-0.0390472
203	-1.5	-0.866025	1	0	-0.0416657
204	-1.32683	-1.11334	1	0	-0.0403683
205	-1.11334	-1.32683	1	0	-0.0354783
206	-0.866025	-1.5	1	0	-0.0303015
207	-0.592396	-1.62759	1	0	-0.0292556
208	-0.300767	-1.70574	1	0	-0.0341402
209	0	-1.73205	1	0	-0.0425234
210	0.300767	-1.70574	1	0	-0.0500676
211	0.592396	-1.62759	1	0	-0.0542222
212	0.866025	-1.5	1	0	-0.0554566
213	1.11334	-1.32683	1	0	-0.0554544
214	1.32683	-1.11334	1	0	-0.055158
215	1.5	-0.866025	1	0	-0.05497
216	1.62759	-0.592396	1	0	-0.0559593
217	1.70574	-0.300767	1	0	-0.0594414
218	1.87939	0	0.68404	0	-0.0259107
219	1.85083	0.326352	0.68404	0	-0.0307391
220	1.76604	0.642788	0.68404	0	-0.0320643
221	1.62759	0.939693	0.68404	0	-0.0267191
222	1.43969	1.20805	0.68404	0	-0.0167199
223	1.20805	1.43969	0.68404	0	-0.00665987
224	0.939693	1.62759	0.68404	0	0.0006513
225	0.642788	1.76604	0.68404	0	0.00516638
226	0.326352	1.85083	0.68404	0	0.00725457
227	0	1.87939	0.68404	0	0.00640405
228	-0.326352	1.85083	0.68404	0	0.00306568
229	-0.642788	1.76604	0.68404	0	0.00039279
230	-0.939693	1.62759	0.68404	0	0.00205036
231	-1.20805	1.43969	0.68404	0	0.00771946
232	-1.43969	1.20805	0.68404	0	0.0120404
233	-1.62759	0.939693	0.68404	0	0.00940184
234	-1.76604	0.642788	0.68404	0	-0.00019152
235	-1.85083	0.326352	0.68404	0	-0.0108328
236	-1.87939	0	0.68404	0	-0.0164353
237	-1.85083	-0.326352	0.68404	0	-0.016003
238	-1.76604	-0.642788	0.68404	0	-0.0129095
239	-1.62759	-0.939693	0.68404	0	-0.0100421
240	-1.43969	-1.20805	0.68404	0	-0.00718421
241	-1.20805	-1.43969	0.68404	0	-0.00330118
242	-0.939693	-1.62759	0.68404	0	0.000267
243	-0.642788	-1.76604	0.68404	0	0.00055894
244	-0.326352	-1.85083	0.68404	0	-0.00322634
245	0	-1.87939	0.68404	0	-0.00825098
246	0.326352	-1.85083	0.68404	0	-0.0112347
247	0.642788	-1.76604	0.68404	0	-0.0123326
248	0.939693	-1.62759	0.68404	0	-0.0145536
249	1.20805	-1.43969	0.68404	0	-0.0193591
250	1.43969	-1.20805	0.68404	0	-0.0242487
251	1.62759	-0.939693	0.68404	0	-0.0257192
252	1.76604	-0.642788	0.68404	0	-0.0239369
253	1.85083	-0.326352	0.68404	0	-0.0229707
254	1.96962	0	0.347296	0	0.053908
255	1.93969	0.34202	0.347296	0	0.0467366
256	1.85083	0.673648	0.347296	0	0.0388685
257	1.70574	0.984808	0.347296	0	0.0353047
258	1.50881	1.26604	0.347296	0	0.0352691
259	1.26604	1.50881	0.347296	0	0.0347285
260	0.984808	1.70574	0.347296	0	0.03161
261	0.673648	1.85083	0.347296	0	0.0269693
262	0.34202	1.93969	0.347296	0	0.0219941
263	0	1.96962	0.347296	0	0.0164216
264	-0.34202	1.93969	0.347296	0	0.010938
265	-0.673648	1.85083	0.347296	0	0.00922186
266	-0.984808	1.70574	0.347296	0	0.0148124
267	-1.26604	1.50881	0.347296	0	0.0254148
268	-1.50881	1.26604	0.347296	0	0.0324344
269	-1.70574	0.984808	0.347296	0	0.0284401
270	-1.85083	0.673648	0.347296	0	0.0152502
271	-1.93969	0.34202	0.347296	0	0.00325906
272	-1.96962	0	0.347296	0	0.00201806
273	-1.93969	-0.34202	0.347296	0	0.0119876
274	-1.85083	-0.673648	0.347296	0	0.0258426
275	-1.70574	-0.984808	0.347296	0	0.0366571
276	-1.50881	-1.26604	0.347296	0	0.0432642
277	-1.26604	-1.50881	0.347296	0	0.0480005
278	-0.984808	-1.70574	0.347296	0	0.051788
279	-0.673648	-1.85083	0.347296	0	0.0535401
280	-0.34202	-1.93969	0.347296	0	0.0535992
281	0	-1.96962	0.347296	0	0.0549206
282	0.34202	-1.93969	0.347296	0	0.0592264
283	0.673648	-1.85083	0.347296	0	0.0633226
284	0.984808	-1.70574	0.347296	0	0.0616773
285	1.26604	-1.50881	0.347296	0	0.0532932
286	1.50881	-1.26604	0.347296	0	0.0443465
287	1.70574	-0.984808	0.347296	0	0.0423575
288	1.85083	-0.673648	0.347296	0	0.048028
289	1.93969	-0.34202	0.347296	0	0.0542996
290	2	0	0	0	0.0941477
291	1.96962	0.347296	0	0	0.0858839
292	1.87939	0.68404	0	0	0.0748062
293	1.73205	1	0	0	0.0667117
294	1.53209	1.28557	0	0	0.0615151
295	1.28557	1.53209	0	0	0.0556053
296	1	1.73205	0	0	0.0473051
297	0.68404	1.87939	0	0	0.0381204
298	0.347296	1.96962	0	0	0.0295648
299	0	2	0	0	0.0215258
300	-0.347296	1.96962	0	0	0.0148618
301	-0.68404	1.87939	0	0	0.0134842
302	-1	1.73205	0	0	0.0207872
303	-1.28557	1.53209	0	0	0.0335179
304	-1.53209	1.28557	0	0	0.0416687
305	-1.73205	1	0	0	0.0371063
306	-1.87939	0.68404	0	0	0.0225258
307	-1.96962	0.347296	0	0	0.0102725
308	-2	0	0	0	0.0113155
309	-1.96962	-0.347296	0	0	0.0257847
310	-1.87939	-0.68404	0	0	0.0446031
311	-1.73205	-1	0	0	0.0591219
312	-1.53209	-1.28557	0	0	0.067626
313	-1.28557	-1.53209	0	0	0.0730486
314	-1	-1.73205	0	0	0.0772849
315	-0.68404	-1.87939	0	0	0.0800248
316	-0.347296	-1.96962	0	0	0.0820695
317	0	-2	0	0	0.086418
318	0.347296	-1.96962	0	0	0.0941449
319	0.68404	-1.87939	0	0	0.10078
320	1	-1.73205	0	0	0.099694
321	1.28557	-1.53209	0	0	0.0900291
322	1.53209	-1.28557	0	0	0.0794867
323	1.73205	-1	0	0	0.0773291
324	1.87939	-0.68404	0	0	0.0847137
325	1.96962	-0.347296	0	0	0.0933582
326	1.96962	0	-0.347296	0	0.0529142
327	1.93969	0.34202	-0.347296	0	0.0461146
328	1.85083	0.673648	-0.347296	0	0.0384537
329	1.70574	0.984808	-0.347296	0	0.0348872
330	1.50881	1.26604	-0.347296	0	0.0347896
331	1.26604	1.50881	-0.347296	0	0.0342938
332	0.984808	1.70574	-0.347296	0	0.0313417
333	0.673648	1.85083	-0.347296	0	0.0268632
334	0.34202	1.93969	-0.347296	0	0.0219381
335	0	1.96962	-0.347296	0	0.0163404
336	-0.34202	1.93969	-0.347296	0	0.0108988
337	-0.673648	1.85083	-0.347296	0	0.00937892
338	-0.984808	1.70574	-0.347296	0	0.0152488
339	-1.26604	1.50881	-0.347296	0	0.026055
340	-1.50881	1.26604	-0.347296	0	0.0331344
341	-1.70574	0.984808	-0.347296	0	0.0291703
342	-1.85083	0.673648	-0.347296	0	0.0161759
343	-1.93969	0.34202	-0.347296	0	0.00461399
344	-1.96962	0	-0.347296	0	0.00387233
345	-1.93969	-0.34202	-0.347296	0	0.0141334
346	-1.85083	-0.673648	-0.347296	0	0.0279187
347	-1.70574	-0.984808	-0.347296	0	0.0384073
348	-1.50881	-1.26604	-0.347296	0	0.0446908
349	-1.26604	-1.50881	-0.347296	0	0.0492731
350	-0.984808	-1.70574	-0.347296	0	0.0530025
351	-0.673648	-1.85083	-0.347296	0	0.0545723
352	-0.34202	-1.93969	-0.347296	0	0.0542015
353	0	-1.96962	-0.347296	0	0.0549685
354	0.34202	-1.93969	-0.347296	0	0.0588696
355	0.673648	-1.85083	-0.347296	0	0.0628792
356	0.984808	-1.70574	-0.347296	0	0.0613615
357	1.26604	-1.50881	-0.347296	0	0.0530317
358	1.50881	-1.26604	-0.347296	0	0.0438612
359	1.70574	-0.984808	-0.347296	0	0.0414425
360	1.85083	-0.673648	-0.347296	0	0.0467642
361	1.93969	-0.34202	-0.347296	0	0.0530126
362	1.87939	0	-0.68404	0	-0.0272151
363	1.85083	0.326352	-0.68404	0	-0.0315855
364	1.76604	0.642788	-0.68404	0	-0.0326629
365	1.62759	0.939693	-0.68404	0	-0.0273348
366	1.43969	1.20805	-0.68404	0	-0.017402
367	1.20805	1.43969	-0.68404	0	-0.00723472
368	0.939693	1.62759	-0.68404	0	0.00035203
369	0.642788	1.76604	-0.68404	0	0.00510494
370	0.326352	1.85083	-0.68404	0	0.00722903
371	0	1.87939	-0.68404	0	0.00628017
372	-0.326352	1.85083	-0.68404	0	0.00294299
373	-0.642788	1.76604	-0.68404	0	0.00052151
374	-0.939693	1.62759	-0.68404	0	0.00258392
375	-1.20805	1.43969	-0.68404	0	0.0085677
376	-1.43969	1.20805	-0.68404	0	0.0129884
377	-1.62759	0.939693	-0.68404	0	0.0103773
378	-1.76604	0.642788	-0.68404	0	0.00101126
379	-1.85083	0.326352	-0.68404	0	-0.0090988
380	-1.87939	0	-0.68404	0	-0.014083
381	-1.85083	-0.326352	-0.68404	0	-0.0133173
382	-1.76604	-0.642788	-0.68404	0	-0.0103638
383	-1.62759	-0.939693	-0.68404	0	-0.00793407
384	-1.43969	-1.20805	-0.68404	0	-0.00543718
385	-1.20805	-1.43969	-0.68404	0	-0.00162717
386	-0.939693	-1.62759	-0.68404	0	0.0019995
387	-0.642788	-1.76604	-0.68404	0	0.00211691
388	-0.326352	-1.85083	-0.68404	0	-0.00227084
389	0	-1.87939	-0.68404	0	-0.0081244
390	0.326352	-1.85083	-0.68404	0	-0.0117205
391	0.642788	-1.76604	-0.68404	0	-0.0129295
392	0.939693	-1.62759	-0.68404	0	-0.0149008
393	1.20805	-1.43969	-0.68404	0	-0.0195356
394	1.43969	-1.20805	-0.68404	0	-0.02467
395	1.62759	-0.939693	-0.68404	0	-0.02673
396	1.76604	-0.642788	-0.68404	0	-0.0254766
397	1.85083	-0.326352	-0.68404	0	-0.0246122
398	1.73205	0	-1	0	-0.0656181
399	1.70574	0.300767	-1	0	-0.069089
400	1.62759	0.592396	-1	0	-0.066683
401	1.5	0.866025	-1	0	-0.0569027
402	1.32683	1.11334	-1	0	-0.0421382
403	1.11334	1.32683	-1	0	-0.0266047
404	0.866025	1.5	-1	0	-0.0134065
405	0.592396	1.62759	-1	0	-0.00372949
406	0.300767	1.70574	-1	0	0.00193507
407	0	1.73205	-1	0	0.00310555
408	-0.300767	1.70574	-1	0	0.00038514
409	-0.592396	1.62759	-1	0	-0.00358221
410	-0.866025	1.5	-1	0	-0.00551794
411	-1.11334	1.32683	-1	0	-0.00442746
412	-1.32683	1.11334	-1	0	-0.00272058
413	-1.5	0.866025	-1	0	-0.00392836
414	-1.62759	0.592396	-1	0	-0.00937532
415	-1.70574	0.300767	-1	0	-0.0173804
416	-1.73205	0	-1	0	-0.0254347
417	-1.70574	-0.300767	-1	0	-0.0323239
418	-1.62759	-0.592396	-1	0	-0.0377438
419	-1.5	-0.866025	-1	0	-0.0406598
420	-1.32683	-1.11334	-1	0	-0.0394605
421	-1.11334	-1.32683	-1	0	-0.0343465
422	-0.866025	-1.5	-1	0	-0.0288489
423	-0.592396	-1.62759	-1	0	-0.0277791
424	-0.300767	-1.70574	-1	0	-0.0331311
425	0	-1.73205	-1	0	-0.042261
426	0.300767	-1.70574	-1	0	-0.0503706
427	0.592396	-1.62759	-1	0	-0.0545935
428	0.866025	-1.5	-1	0	-0.0554982
429	1.11334	-1.32683	-1	0	-0.0551831
430	1.32683	-1.11334	-1	0	-0.054949
431	1.5	-0.866025	-1	0	-0.0551987
432	1.62759	-0.592396	-1	0	-0.0566774
433	1.70574	-0.300767	-1	0	-0.0603694
434	1.53209	0	-1.28557	0	-0.0302959
435	1.50881	0.266044	-1.28557	0	-0.0346707
436	1.43969	0.524005	-1.28557	0	-0.0340459
437	1.32683	0.766044	-1.28557	0	-0.0276432
438	1.17365	0.984808	-1.28557	0	-0.017297
439	0.984808	1.17365	-1.28557	0	-0.0060344
440	0.766044	1.32683	-1.28557	0	0.00367906
441	0.524005	1.43969	-1.28557	0	0.0105402
442	0.266044	1.50881	-1.28557	0	0.0139256
443	0	1.53209	-1.28557	0	0.0135733
444	-0.266044	1.50881	-1.28557	0	0.0100699
445	-0.524005	1.43969	-1.28557	0	0.00527716
446	-0.766044	1.32683	-1.28557	0	0.00160162
447	-0.984808	1.17365	-1.28557	0	0.00036543
448	-1.17365	0.984808	-1.28557	0	0.00082794
449	-1.32683	0.766044	-1.28557	0	0.00084702
450	-1.43969	0.524005	-1.28557	0	-0.00150604
451	-1.50881	0.266044	-1.28557	0	-0.00686612
452	-1.53209	0	-1.28557	0	-0.014584
453	-1.50881	-0.266044	-1.28557	0	-0.0231125
454	-1.43969	-0.524005	-1.28557	0	-0.03017
455	-1.32683	-0.766044	-1.28557	0	-0.0331428
456	-1.17365	-0.984808	-1.28557	0	-0.0304351
457	-0.984808	-1.17365	-1.28557	0	-0.0231476
458	-0.766044	-1.32683	-1.28557	0	-0.0152877
459	-0.524005	-1.43969	-1.28557	0	-0.0115458
460	-0.266044	-1.50881	-1.28557	0	-0.014065
461	0	-1.53209	-1.28557	0	-0.0209506
462	0.266044	-1.50881	-1.28557	0	-0.027825
463	0.524005	-1.43969	-1.28557	0	-0.0309808
464	0.766044	-1.32683	-1.28557	0	-0.0294848
465	0.984808	-1.17365	-1.28557	0	-0.025008
466	1.17365	-0.984808	-1.28557	0	-0.0203052
467	1.32683	-0.766044	-1.28557	0	-0.0178577
468	1.43969	-0.524005	-1.28557	0	-0.0191216
469	1.50881	-0.266044	-1.28557	0	-0.0239621
470	1.28557	0	-1.53209	0	0.0311516
471	1.26604	0.223238	-1.53209	0	0.0262195
472	1.20805	0.439693	-1.53209	0	0.0234234
473	1.11334	0.642788	-1.53209	0	0.0234274
474	0.984808	0.826352	-1.53209	0	0.0255368
475	0.826352	0.984808	-1.53209	0	0.0283713
476	0.642788	1.11334	-1.53209	0	0.0306799
477	0.439693	1.20805	-1.53209	0	0.031712
478	0.223238	1.26604	-1.53209	0	0.0311448
479	0	1.28557	-1.53209	0	0.0289915
480	-0.223238	1.26604	-1.53209	0	0.0257349
481	-0.439693	1.20805	-1.53209	0	0.0224032
482	-0.642788	1.11334	-1.53209	0	0.0202189
483	-0.826352	0.984808	-1.53209	0	0.0198728
484	-0.984808	0.826352	-1.53209	0	0.0209883
485	-1.11334	0.642788	-1.53209	0	0.0222389
486	-1.20805	0.439693	-1.53209	0	0.0220581
487	-1.26604	0.223238	-1.53209	0	0.0194681
488	-1.28557	0	-1.53209	0	0.0146099
489	-1.26604	-0.223238	-1.53209	0	0.00884633
490	-1.20805	-0.439693	-1.53209	0	0.00439074
491	-1.11334	-0.642788	-1.53209	0	0.00343012
492	-0.984808	-0.826352	-1.53209	0	0.0069242
493	-0.826352	-0.984808	-1.53209	0	0.0137531
494	-0.642788	-1.11334	-1.53209	0	0.0210025
495	-0.439693	-1.20805	-1.53209	0	0.0255217
496	-0.223238	-1.26604	-1.53209	0	0.0258329
497	0	-1.28557	-1.53209	0	0.0230207
498	0.223238	-1.26604	-1.53209	0	0.0199485
499	0.439693	-1.20805	-1.53209	0	0.0194101
500	0.642788	-1.11334	-1.53209	0	0.0225383
501	0.826352	-0.984808	-1.53209	0	0.0283818
502	0.984808	-0.826352	-1.53209	0	0.0346231
503	1.11334	-0.642788	-1.53209	0	0.0387902
504	1.20805	-0.439693	-1.53209	0	0.0393434
505	1.26604	-0.223238	-1.53209	0	0.0362911
506	1	0	-1.73205	0	0.0473405
507	0.984808	0.173648	-1.73205	0	0.0438641
508	0.939693	0.34202	-1.73205	0	0.0404061
509	0.866025	0.5	-1.73205	0	0.0375195
510	0.766044	0.642788	-1.73205	0	0.0353001
511	0.642788	0.766044	-1.73205	0	0.0335532
512	0.5	0.866025	-1.73205	0	0.032036
513	0.34202	0.939693	-1.73205	0	0.0306077
514	0.173648	0.984808	-1.73205	0	0.0292617
515	0	1	-1.73205	0	0.0281127
516	-0.173648	0.984808	-1.73205	0	0.0273958
517	-0.34202	0.939693	-1.73205	0	0.0274292
518	-0.5	0.866025	-1.73205	0	0.0284715
519	-0.642788	0.766044	-1.73205	0	0.0305031
520	-0.766044	0.642788	-1.73205	0	0.0330798
521	-0.866025	0.5	-1.73205	0	0.0353977
522	-0.939693	0.34202	-1.73205	0	0.0365909
523	-0.984808	0.173648	-1.73205	0	0.0361306
524	-1	0	-1.73205	0	0.0341273
525	-0.984808	-0.173648	-1.73205	0	0.0313803
526	-0.939693	-0.34202	-1.73205	0	0.0291034
527	-0.866025	-0.5	-1.73205	0	0.0283922
528	-0.766044	-0.642788	-1.73205	0	0.0296576
529	-0.642788	-0.766044	-1.73205	0	0.0323455
530	-0.5	-0.866025	-1.73205	0	0.0351762
531	-0.34202	-0.939693	-1.73205	0	0.0368419
532	-0.173648	-0.984808	-1.73205	0	0.0367731
533	0	-1	-1.73205	0	0.035488
534	0.173648	-0.984808	-1.73205	0	0.0342963
535	0.34202	-0.939693	-1.73205	0	0.0345467
536	0.5	-0.866025	-1.73205	0	0.0368826
537	0.642788	-0.766044	-1.73205	0	0.0409192
538	0.766044	-0.642788	-1.73205	0	0.0454568
539	0.866025	-0.5	-1.73205	0	0.0490529
540	0.939693	-0.34202	-1.73205	0	0.0506393
541	0.984808	-0.173648	-1.73205	0	0.0499103
542	0.68404	0	-1.87939	0	0.00015578
543	0.673648	0.118782	-1.87939	0	-0.00080178
544	0.642788	0.233956	-1.87939	0	-0.0020509
545	0.592396	0.34202	-1.87939	0	-0.00332521
546	0.524005	0.439693	-1.87939	0	-0.00441024
547	0.439693	0.524005	-1.87939	0	-0.00515336
548	0.34202	0.592396	-1.87939	0	-0.00544508
549	0.233956	0.642788	-1.87939	0	-0.00520106
550	0.118782	0.673648	-1.87939	0	-0.00435715
551	0	0.68404	-1.87939	0	-0.00287469
552	-0.118782	0.673648	-1.87939	0	-0.00075499
553	-0.233956	0.642788	-1.87939	0	0.00193983
554	-0.34202	0.592396	-1.87939	0	0.0050595
555	-0.439693	0.524005	-1.87939	0	0.00834544
556	-0.524005	0.439693	-1.87939	0	0.011439
557	-0.592396	0.34202	-1.87939	0	0.0139378
558	-0.642788	0.233956	-1.87939	0	0.0154939
559	-0.673648	0.118782	-1.87939	0	0.0159226
560	-0.68404	0	-1.87939	0	0.0152716
561	-0.673648	-0.118782	-1.87939	0	0.0138108
562	-0.642788	-0.233956	-1.87939	0	0.0119329
563	-0.592396	-0.34202	-1.87939	0	0.00999953
564	-0.524005	-0.439693	-1.87939	0	0.00820231
565	-0.439693	-0.524005	-1.87939	0	0.0065113
566	-0.34202	-0.592396	-1.87939	0	0.00474634
567	-0.233956	-0.642788	-1.87939	0	0.00273877
568	-0.118782	-0.673648	-1.87939	0	0.00049287
569	0	-0.68404	-1.87939	0	-0.00174634
570	0.118782	-0.673648	-1.87939	0	-0.00356864
571	0.233956	-0.642788	-1.87939	0	-0.00457675
572	0.34202	-0.592396	-1.87939	0	-0.00457527
573	0.439693	-0.524005	-1.87939	0	-0.0036702
574	0.524005	-0.439693	-1.87939	0	-0.00223861
575	0.592396	-0.34202	-1.87939	0	-0.00078578
576	0.642788	-0.233956	-1.87939	0	0.00023443
577	0.673648	-0.118782	-1.87939	0	0.00055696
578	0.347296	0	-1.96962	0	-0.0609043
579	0.34202	0.060307	-1.96962	0	-0.0604881
580	0.326352	0.118782	-1.96962	0	-0.0599485
581	0.300767	0.173648	-1.96962	0	-0.0592513
582	0.266044	0.223238	-1.96962	0	-0.0583539
583	0.223238	0.266044	-1.96962	0	-0.0572162
584	0.173648	0.300767	-1.96962	0	-0.0558088
585	0.118782	0.326352	-1.96962	0	-0.0541196
586	0.060307	0.34202	-1.96962	0	-0.0521597
587	0	0.347296	-1.96962	0	-0.0499672
588	-0.060307	0.34202	-1.96962	0	-0.0476084
589	-0.118782	0.326352	-1.96962	0	-0.0451786
590	-0.173648	0.300767	-1.96962	0	-0.042797
591	-0.223238	0.266044	-1.96962	0	-0.0405984
592	-0.266044	0.223238	-1.96962	0	-0.0387218
593	-0.300767	0.173648	-1.96962	0	-0.0372933
594	-0.326352	0.118782	-1.96962	0	-0.0364106
595	-0.34202	0.060307	-1.96962	0	-0.0361304
596	-0.347296	0	-1.96962	0	-0.0364613
597	-0.34202	-0.060307	-1.96962	0	-0.0373672
598	-0.326352	-0.118782	-1.96962	0	-0.0387784
599	-0.300767	-0.173648	-1.96962	0	-0.0406058
600	-0.266044	-0.223238	-1.96962	0	-0.0427538
601	-0.223238	-0.266044	-1.96962	0	-0.0451282
602	-0.173648	-0.300767	-1.96962	0	-0.0476362
603	-0.118782	-0.326352	-1.96962	0	-0.0501811
604	-0.060307	-0.34202	-1.96962	0	-0.0526594
605	0	-0.347296	-1.96962	0	-0.0549623
606	0.060307	-0.34202	-1.96962	0	-0.0569869
607	0.118782	-0.326352	-1.96962	0	-0.0586514
608	0.173648	-0.300767	-1.96962	0	-0.0599106
609	0.223238	-0.266044	-1.96962	0	-0.0607632
610	0.266044	-0.223238	-1.96962	0	-0.0612499
611	0.300767	-0.173648	-1.96962	0	-0.0614384
612	0.326352	-0.118782	-1.96962	0	-0.0614045
613	0.34202	-0.060307	-1.96962	0	-0.0612132
614	0	0	-2	0	-0.0761316
615	0	0	2.2	0	-0.0247627
616	0.382026	0	2.16658	0	-0.0124621
617	0.376222	0.066338	2.16658	0	-0.0116444
618	0.358987	0.130661	2.16658	0	-0.0109582
619	0.330844	0.191013	2.16658	0	-0.0103808
620	0.292649	0.245562	2.16658	0	-0.00984889
621	0.245562	0.292649	2.16658	0	-0.00927335
622	0.191013	0.330844	2.16658	0	-0.00855617
623	0.130661	0.358987	2.16658	0	-0.00761071
624	0.066338	0.376222	2.16658	0	-0.00638078
625	0	0.382026	2.16658	0	-0.00485381
626	-0.066338	0.376222	2.16658	0	-0.00306778
627	-0.130661	0.358987	2.16658	0	-0.00110914
628	-0.191013	0.330844	2.16658	0	0.00089554
629	-0.245562	0.292649	2.16658	0	0.00279487
630	-0.292649	0.245562	2.16658	0	0.00443003
631	-0.330844	0.191013	2.16658	0	0.00565515
632	-0.358987	0.130661	2.16658	0	0.00635588
633	-0.376222	0.066338	2.16658	0	0.00646321
634	-0.382026	0	2.16658	0	0.00596125
635	-0.376222	-0.066338	2.16658	0	0.00488448
636	-0.358987	-0.130661	2.16658	0	0.00330765
637	-0.330844	-0.191013	2.16658	0	0.00133001
638	-0.292649	-0.245562	2.16658	0	-0.00093876
639	-0.245562	-0.292649	2.16658	0	-0.00338826
640	-0.191013	-0.330844	2.16658	0	-0.0059086
641	-0.130661	-0.358987	2.16658	0	-0.00838681
642	-0.066338	-0.376222	2.16658	0	-0.0107044
643	0	-0.382026	2.16658	0	-0.0127393
644	0.066338	-0.376222	2.16658	0	-0.0143777
645	0.130661	-0.358987	2.16658	0	-0.0155314
646	0.191013	-0.330844	2.16658	0	-0.0161563
647	0.245562	-0.292649	2.16658	0	-0.0162636
648	0.292649	-0.245562	2.16658	0	-0.0159205
649	0.330844	-0.191013	2.16658	0	-0.0152377
650	0.358987	-0.130661	2.16658	0	-0.0143491
651	0.376222	-0.066338	2.16658	0	-0.0133873
652	0.752444	0	2.06732	0	0.0372403
653	0.741013	0.130661	2.06732	0	0.0365481
654	0.707066	0.257351	2.06732	0	0.0346667
655	0.651636	0.376222	2.06732	0	0.0317929
656	0.576406	0.483662	2.06732	0	0.0282544
657	0.483662	0.576406	2.06732	0	0.0244934
658	0.376222	0.651636	2.06732	0	0.0210185
659	0.257351	0.707066	2.06732	0	0.0183197
660	0.130661	0.741013	2.06732	0	0.0167732
661	0	0.752444	2.06732	0	0.0165747
662	-0.130661	0.741013	2.06732	0	0.0177259
663	-0.257351	0.707066	2.06732	0	0.0200622
664	-0.376222	0.651636	2.06732	0	0.0232953
665	-0.483662	0.576406	2.06732	0	0.0270439
666	-0.576406	0.483662	2.06732	0	0.0308598
667	-0.651636	0.376222	2.06732	0	0.0342706
668	-0.707066	0.257351	2.06732	0	0.0368557
669	-0.741013	0.130661	2.06732	0	0.0383445
670	-0.752444	0	2.06732	0	0.0386948
671	-0.741013	-0.130661	2.06732	0	0.0381063
672	-0.707066	-0.257351	2.06732	0	0.0369404
673	-0.651636	-0.376222	2.06732	0	0.0355708
674	-0.576406	-0.483662	2.06732	0	0.0342305
675	-0.483662	-0.576406	2.06732	0	0.0329377
676	-0.376222	-0.651636	2.06732	0	0.0315487
677	-0.257351	-0.707066	2.06732	0	0.0299129
678	-0.130661	-0.741013	2.06732	0	0.0280436
679	0	-0.752444	2.06732	0	0.0261995
680	0.130661	-0.741013	2.06732	0	0.0248245
681	0.257351	-0.707066	2.06732	0	0.024371
682	0.376222	-0.651636	2.06732	0	0.0251026
683	0.483662	-0.576406	2.06732	0	0.0269699
684	0.576406	-0.483662	2.06732	0	0.0296157
685	0.651636	-0.376222	2.06732	0	0.0324888
686	0.707066	-0.257351	2.06732	0	0.0350059
687	0.741013	-0.130661	2.06732	0	0.0366894
688	1.1	0	1.90526	0	0.0700412
689	1.08329	0.191013	1.90526	0	0.0661871
690	1.03366	0.376222	1.90526	0	0.0605698
691	0.952628	0.55	1.90526	0	0.0534327
692	0.842649	0.707066	1.90526	0	0.0450654
693	0.707066	0.842649	1.90526	0	0.0360098
694	0.55	0.952628	1.90526	0	0.027115
695	0.376222	1.03366	1.90526	0	0.0193358
696	0.191013	1.08329	1.90526	0	0.0134072
697	0	1.1	1.90526	0	0.00964705
698	-0.191013	1.08329	1.90526	0	0.00802313
699	-0.376222	1.03366	1.90526	0	0.00837686
700	-0.55	0.952628	1.90526	0	0.0105702
701	-0.707066	0.842649	1.90526	0	0.01442
702	-0.842649	0.707066	1.90526	0	0.0195028
703	-0.952628	0.55	1.90526	0	0.025043
704	-1.03366	0.376222	1.90526	0	0.0300426
705	-1.08329	0.191013	1.90526	0	0.0336381
706	-1.1	0	1.90526	0	0.0355076
707	-1.08329	-0.191013	1.90526	0	0.0360909
708	-1.03366	-0.376222	1.90526	0	0.0364459
709	-0.952628	-0.55	1.90526	0	0.0377347
710	-0.842649	-0.707066	1.90526	0	0.0405701
711	-0.707066	-0.842649	1.90526	0	0.0446046
712	-0.55	-0.952628	1.90526	0	0.0486716
713	-0.376222	-1.03366	1.90526	0	0.0514597
714	-0.191013	-1.08329	1.90526	0	0.0523245
715	0	-1.1	1.90526	0	0.0517157
716	0.191013	-1.08329	1.90526	0	0.0509417
717	0.376222	-1.03366	1.90526	0	0.0514374
718	0.55	-0.952628	1.90526	0	0.0540003
719	0.707066	-0.842649	1.90526	0	0.058422
720	0.842649	-0.707066	1.90526	0	0.0636498
721	0.952628	-0.55	1.90526	0	0.0683018
722	1.03366	-0.376222	1.90526	0	0.0712223
723	1.08329	-0.191013	1.90526	0	0.0718139
724	1.41413	0	1.6853	0	0.0400255
725	1.39265	0.245562	1.6853	0	0.034276
726	1.32885	0.483662	1.6853	0	0.02823
727	1.22467	0.707066	1.6853	0	0.0216984
728	1.08329	0.908987	1.6853	0	0.0140546
729	0.908987	1.08329	1.6853	0	0.00514509
730	0.707066	1.22467	1.6853	0	-0.00423018
731	0.483662	1.32885	1.6853	0	-0.012748
732	0.245562	1.39265	1.6853	0	-0.0194829
733	0	1.41413	1.6853	0	-0.0244023
734	-0.245562	1.39265	1.6853	0	-0.0279707
735	-0.483662	1.32885	1.6853	0	-0.0303185
736	-0.707066	1.22467	1.6853	0	-0.0308535
737	-0.908987	1.08329	1.6853	0	-0.0287111
738	-1.08329	0.908987	1.6853	0	-0.0236246
739	-1.22467	0.707066	1.6853	0	-0.0164658
740	-1.32885	0.483662	1.6853	0	-0.00905089
741	-1.39265	0.245562	1.6853	0	-0.00335157
742	-1.41413	0	1.6853	0	-0.00052953
743	-1.39265	-0.245562	1.6853	0	-0.00023695
744	-1.32885	-0.483662	1.6853	0	-0.00058644
745	-1.22467	-0.707066	1.6853	0	0.00097033
746	-1.08329	-0.908987	1.6853	0	0.00611583
747	-0.908987	-1.08329	1.6853	0	0.014393
748	-0.707066	-1.22467	1.6853	0	0.0232151
749	-0.483662	-1.32885	1.6853	0	0.0293956
750	-0.245562	-1.39265	1.6853	0	0.0312196
751	0	-1.41413	1.6853	0	0.0295454
752	0.245562	-1.39265	1.6853	0	0.0271491
753	0.483662	-1.32885	1.6853	0	0.0268829
754	0.707066	-1.22467	1.6853	0	0.0300109
755	0.908987	-1.08329	1.6853	0	0.0357273
756	1.08329	-0.908987	1.6853	0	0.0418676
757	1.22467	-0.707066	1.6853	0	0.0461332
758	1.32885	-0.483662	1.6853	0	0.0471167
759	1.39265	-0.245562	1.6853	0	0.0447433
760	1.6853	0	1.41413	0	-0.0342483
761	1.65969	0.292649	1.41413	0	-0.0388419
762	1.58366	0.576406	1.41413	0	-0.0408353
763	1.45951	0.842649	1.41413	0	-0.041138
764	1.29101	1.08329	1.41413	0	-0.0419708
765	1.08329	1.29101	1.41413	0	-0.0448119
766	0.842649	1.45951	1.41413	0	-0.0490926
767	0.576406	1.58366	1.41413	0	-0.0530001
768	0.292649	1.65969	1.41413	0	-0.0555066
769	0	1.6853	1.41413	0	-0.0573822
770	-0.292649	1.65969	1.41413	0	-0.0600921
771	-0.576406	1.58366	1.41413	0	-0.0638318
772	-0.842649	1.45951	1.41413	0	-0.0668457
773	-1.08329	1.29101	1.41413	0	-0.0667036
774	-1.29101	1.08329	1.41413	0	-0.062208
775	-1.45951	0.842649	1.41413	0	-0.0542567
776	-1.58366	0.576406	1.41413	0	-0.045303
777	-1.65969	0.292649	1.41413	0	-0.0382066
778	-1.6853	0	1.41413	0	-0.0351302
779	-1.65969	-0.292649	1.41413	0	-0.0365391
780	-1.58366	-0.576406	1.41413	0	-0.0405384
781	-1.45951	-0.842649	1.41413	0	-0.0434035
782	-1.29101	-1.08329	1.41413	0	-0.0417648
783	-1.08329	-1.29101	1.41413	0	-0.0352394
784	-0.842649	-1.45951	1.41413	0	-0.0271773
785	-0.576406	-1.58366	1.41413	0	-0.022388
786	-0.292649	-1.65969	1.41413	0	-0.0234807
787	0	-1.6853	1.41413	0	-0.0289293
788	0.292649	-1.65969	1.41413	0	-0.0344585
789	0.576406	-1.58366	1.41413	0	-0.0363303
790	0.842649	-1.45951	1.41413	0	-0.0336853
791	1.08329	-1.29101	1.41413	0	-0.0284479
792	1.29101	-1.08329	1.41413	0	-0.0236144
793	1.45951	-0.842649	1.41413	0	-0.021595
794	1.58366	-0.576406	1.41413	0	-0.0233742
795	1.65969	-0.292649	1.41413	0	-0.0282807
796	1.90526	0	1.1	0	-0.0824348
797	1.87631	0.330844	1.1	0	-0.0841068
798	1.79035	0.651636	1.1	0	-0.0815552
799	1.65	0.952628	1.1	0	-0.0759289
800	1.45951	1.22467	1.1	0	-0.0706949
801	1.22467	1.45951	1.1	0	-0.068428
802	0.952628	1.65	1.1	0	-0.0684058
803	0.651636	1.79035	1.1	0	-0.0678508
804	0.330844	1.87631	1.1	0	-0.0654527
805	0	1.90526	1.1	0	-0.0630343
806	-0.330844	1.87631	1.1	0	-0.0633967
807	-0.651636	1.79035	1.1	0	-0.0668903
808	-0.952628	1.65	1.1	0	-0.0706438
809	-1.22467	1.45951	1.1	0	-0.0711286
810	-1.45951	1.22467	1.1	0	-0.0670259
811	-1.65	0.952628	1.1	0	-0.0596021
812	-1.79035	0.651636	1.1	0	-0.0511451
813	-1.87631	0.330844	1.1	0	-0.0438807
814	-1.90526	0	1.1	0	-0.0400753
815	-1.87631	-0.330844	1.1	0	-0.0416898
816	-1.79035	-0.651636	1.1	0	-0.0486362
817	-1.65	-0.952628	1.1	0	-0.0575217
818	-1.45951	-1.22467	1.1	0	-0.0634167
819	-1.22467	-1.45951	1.1	0	-0.0639533
820	-0.952628	-1.65	1.1	0	-0.0616826
821	-0.651636	-1.79035	1.1	0	-0.0617556
822	-0.330844	-1.87631	1.1	0	-0.0669229
823	0	-1.90526	1.1	0	-0.0749357
824	0.330844	-1.87631	1.1	0	-0.0808942
825	0.651636	-1.79035	1.1	0	-0.081807
826	0.952628	-1.65	1.1	0	-0.0786711
827	1.22467	-1.45951	1.1	0	-0.0746635
828	1.45951	-1.22467	1.1	0	-0.0722354
829	1.65	-0.952628	1.1	0	-0.0721571
830	1.79035	-0.651636	1.1	0	-0.0743502
831	1.87631	-0.330844	1.1	0	-0.0783054
832	2.06732	0	0.752444	0	-0.0568372
833	2.03592	0.358987	0.752444	0	-0.0563732
834	1.94265	0.707066	0.752444	0	-0.0532477
835	1.79035	1.03366	0.752444	0	-0.0478565
836	1.58366	1.32885	0.752444	0	-0.0437309
837	1.32885	1.58366	0.752444	0	-0.0436121
838	1.03366	1.79035	0.752444	0	-0.0459599
839	0.707066	1.94265	0.752444	0	-0.0465598
840	0.358987	2.03592	0.752444	0	-0.0435315
841	0	2.06732	0.752444	0	-0.0395936
842	-0.358987	2.03592	0.752444	0	-0.0387493
843	-0.707066	1.94265	0.752444	0	-0.0414792
844	-1.03366	1.79035	0.752444	0	-0.0442522
845	-1.32885	1.58366	0.752444	0	-0.0435957
846	-1.58366	1.32885	0.752444	0	-0.0394396
847	-1.79035	1.03366	0.752444	0	-0.0339506
848	-1.94265	0.707066	0.752444	0	-0.0282616
849	-2.03592	0.358987	0.752444	0	-0.0219931
850	-2.06732	0	0.752444	0	-0.0160535
851	-2.03592	-0.358987	0.752444	0	-0.0141233
852	-1.94265	-0.707066	0.752444	0	-0.0196508
853	-1.79035	-1.03366	0.752444	0	-0.0314942
854	-1.58366	-1.32885	0.752444	0	-0.0439864
855	-1.32885	-1.58366	0.752444	0	-0.052172
856	-1.03366	-1.79035	0.752444	0	-0.0563621
857	-0.707066	-1.94265	0.752444	0	-0.0606113
858	-0.358987	-2.03592	0.752444	0	-0.0670151
859	0	-2.06732	0.752444	0	-0.072812
860	0.358987	-2.03592	0.752444	0	-0.0737194
861	0.707066	-1.94265	0.752444	0	-0.0692151
862	1.03366	-1.79035	0.752444	0	-0.0632833
863	1.32885	-1.58366	0.752444	0	-0.0599915
864	1.58366	-1.32885	0.752444	0	-0.0595562
865	1.79035	-1.03366	0.752444	0	-0.0594137
866	1.94265	-0.707066	0.752444	0	-0.0581672
867	2.03592	-0.358987	0.752444	0	-0.0569572
868	2.16658	0	0.382026	0	0.0128918
869	2.13366	0.376222	0.382026	0	0.0138578
870	2.03592	0.741013	0.382026	0	0.0140569
871	1.87631	1.08329	0.382026	0	0.0143418
872	1.65969	1.39265	0.382026	0	0.0119946
873	1.39265	1.65969	0.382026	0	0.00483963
874	1.08329	1.87631	0.382026	0	-0.00451965
875	0.741013	2.03592	0.382026	0	-0.0105155
876	0.376222	2.13366	0.382026	0	-0.0106655
877	0	2.16658	0.382026	0	-0.00820776
878	-0.376222	2.13366	0.382026	0	-0.00787768
879	-0.741013	2.03592	0.382026	0	-0.0101956
880	-1.08329	1.87631	0.382026	0	-0.0114483
881	-1.39265	1.65969	0.382026	0	-0.008994
882	-1.65969	1.39265	0.382026	0	-0.00460382
883	-1.87631	1.08329	0.382026	0	-0.00145722
884	-2.03592	0.741013	0.382026	0	0.00081308
885	-2.13366	0.376222	0.382026	0	0.00578692
886	-2.16658	0	0.382026	0	0.0145056
887	-2.13366	-0.376222	0.382026	0	0.0219044
888	-2.03592	-0.741013	0.382026	0	0.0208672
889	-1.87631	-1.08329	0.382026	0	0.00969689
890	-1.65969	-1.39265	0.382026	0	-0.0059189
891	-1.39265	-1.65969	0.382026	0	-0.0188111
892	-1.08329	-1.87631	0.382026	0	-0.0268719
893	-0.741013	-2.03592	0.382026	0	-0.0326018
894	-0.376222	-2.13366	0.382026	0	-0.0372236
895	0	-2.16658	0.382026	0	-0.0377473
896	0.376222	-2.13366	0.382026	0	-0.031057
897	0.741013	-2.03592	0.382026	0	-0.0194375
898	1.08329	-1.87631	0.382026	0	-0.00971718
899	1.39265	-1.65969	0.382026	0	-0.0063771
900	1.65969	-1.39265	0.382026	0	-0.00694502
901	1.87631	-1.08329	0.382026	0	-0.00536108
902	2.03592	-0.741013	0.382026	0	0.00087742
903	2.13366	-0.376222	0.382026	0	0.00843672
904	2.2	0	0	0	0.0494997
905	2.16658	0.382026	0	0	0.0504856
906	2.06732	0.752444	0	0	0.0488467
907	1.90526	1.1	0	0	0.0460407
908	1.6853	1.41413	0	0	0.0399136
909	1.41413	1.6853	0	0	0.0287301
910	1.1	1.90526	0	0	0.0156057
911	0.752444	2.06732	0	0	0.00662725
912	0.382026	2.16658	0	0	0.00449104
913	0	2.2	0	0	0.00579848
914	-0.382026	2.16658	0	0	0.00561331
915	-0.752444	2.06732	0	0	0.00343146
916	-1.1	1.90526	0	0	0.00293452
917	-1.41413	1.6853	0	0	0.00623642
918	-1.6853	1.41413	0	0	0.0106794
919	-1.90526	1.1	0	0	0.0126947
920	-2.06732	0.752444	0	0	0.0134239
921	-2.16658	0.382026	0	0	0.0179261
922	-2.2	0	0	0	0.0281011
923	-2.16658	-0.382026	0	0	0.0382443
924	-2.06732	-0.752444	0	0	0.0396073
925	-1.90526	-1.1	0	0	0.0292384
926	-1.6853	-1.41413	0	0	0.0128234
927	-1.41413	-1.6853	0	0	-0.0015201
928	-1.1	-1.90526	0	0	-0.0106546
929	-0.752444	-2.06732	0	0	-0.016439
930	-0.382026	-2.16658	0	0	-0.0197591
931	0	-2.2	0	0	-0.0175592
932	0.382026	-2.16658	0	0	-0.00723323
933	0.752444	-2.06732	0	0	0.00773874
934	1.1	-1.90526	0	0	0.0193134
935	1.41413	-1.6853	0	0	0.0228265
936	1.6853	-1.41413	0	0	0.0219122
937	1.90526	-1.1	0	0	0.0241795
938	2.06732	-0.752444	0	0	0.0326704
939	2.16658	-0.382026	0	0	0.0431087
940	2.16658	0	-0.382026	0	0.0124328
941	2.13366	0.376222	-0.382026	0	0.013743
942	2.03592	0.741013	-0.382026	0	0.0140248
943	1.87631	1.08329	-0.382026	0	0.0141105
944	1.65969	1.39265	-0.382026	0	0.0114926
945	1.39265	1.65969	-0.382026	0	0.00422411
946	1.08329	1.87631	-0.382026	0	-0.00504009
947	0.741013	2.03592	-0.382026	0	-0.0108588
948	0.376222	2.13366	-0.382026	0	-0.0108882
949	0	2.16658	-0.382026	0	-0.0083747
950	-0.376222	2.13366	-0.382026	0	-0.00795794
951	-0.741013	2.03592	-0.382026	0	-0.0101098
952	-1.08329	1.87631	-0.382026	0	-0.0112091
953	-1.39265	1.65969	-0.382026	0	-0.00876523
954	-1.65969	1.39265	-0.382026	0	-0.00457933
955	-1.87631	1.08329	-0.382026	0	-0.00166042
956	-2.03592	0.741013	-0.382026	0	0.00060094
957	-2.13366	0.376222	-0.382026	0	0.00586612
958	-2.16658	0	-0.382026	0	0.0149889
959	-2.13366	-0.376222	-0.382026	0	0.0225873
960	-2.03592	-0.741013	-0.382026	0	0.0213708
961	-1.87631	-1.08329	-0.382026	0	0.00976616
962	-1.65969	-1.39265	-0.382026	0	-0.00622772
963	-1.39265	-1.65969	-0.382026	0	-0.0192173
964	-1.08329	-1.87631	-0.382026	0	-0.0271378
965	-0.741013	-2.03592	-0.382026	0	-0.0327232
966	-0.376222	-2.13366	-0.382026	0	-0.0373718
967	0	-2.16658	-0.382026	0	-0.0380409
968	0.376222	-2.13366	-0.382026	0	-0.031408
969	0.741013	-2.03592	-0.382026	0	-0.0196347
970	1.08329	-1.87631	-0.382026	0	-0.00966519
971	1.39265	-1.65969	-0.382026	0	-0.00624315
972	1.65969	-1.39265	-0.382026	0	-0.00704924
973	1.87631	-1.08329	-0.382026	0	-0.00589674
974	2.03592	-0.741013	-0.382026	0	3.315e-05
975	2.13366	-0.376222	-0.382026	0	0.00763744
976	2.06732	0	-0.752444	0	-0.0572681
977	2.03592	0.358987	-0.752444	0	-0.0563334
978	1.94265	0.707066	-0.752444	0	-0.0531089
979	1.79035	1.03366	-0.752444	0	-0.0480106
980	1.58366	1.32885	-0.752444	0	-0.0442629
981	1.32885	1.58366	-0.752444	0	-0.0442857
982	1.03366	1.79035	-0.752444	0	-0.0464845
983	0.707066	1.94265	-0.752444	0	-0.0468482
984	0.358987	2.03592	-0.752444	0	-0.0437056
985	0	2.06732	-0.752444	0	-0.0397771
986	-0.358987	2.03592	-0.752444	0	-0.0389039
987	-0.707066	1.94265	-0.752444	0	-0.0414749
988	-1.03366	1.79035	-0.752444	0	-0.0440849
989	-1.32885	1.58366	-0.752444	0	-0.0434882
990	-1.58366	1.32885	-0.752444	0	-0.0396757
991	-1.79035	1.03366	-0.752444	0	-0.0345817
992	-1.94265	0.707066	-0.752444	0	-0.0289947
993	-2.03592	0.358987	-0.752444	0	-0.0224136
994	-2.06732	0	-0.752444	0	-0.0160056
995	-2.03592	-0.358987	-0.752444	0	-0.013889
996	-1.94265	-0.707066	-0.752444	0	-0.0197376
997	-1.79035	-1.03366	-0.752444	0	-0.0322064
998	-1.58366	-1.32885	-0.752444	0	-0.0451714
999	-1.32885	-1.58366	-0.752444	0	-0.0533722
1000	-1.03366	-1.79035	-0.752444	0	-0.0572234
1001	-0.707066	-1.94265	-0.752444	0	-0.0611592
1002	-0.358987	-2.03592	-0.752444	0	-0.0675474
1003	0	-2.06732	-0.752444	0	-0.0735351
1004	0.358987	-2.03592	-0.752444	0	-0.0745031
1005	0.707066	-1.94265	-0.752444	0	-0.0697177
1006	1.03366	-1.79035	-0.752444	0	-0.0633222
1007	1.32885	-1.58366	-0.752444	0	-0.0597842
1008	1.58366	-1.32885	-0.752444	0	-0.0595752
1009	1.79035	-1.03366	-0.752444	0	-0.0599744
1010	1.94265	-0.707066	-0.752444	0	-0.0591362
1011	2.03592	-0.358987	-0.752444	0	-0.0578599
1012	1.90526	0	-1.1	0	-0.0822938
1013	1.87631	0.330844	-1.1	0	-0.083598
1014	1.79035	0.651636	-1.1	0	-0.08099
1015	1.65	0.952628	-1.1	0	-0.0756181
1016	1.45951	1.22467	-1.1	0	-0.0706844
1017	1.22467	1.45951	-1.1	0	-0.0685073
1018	0.952628	1.65	-1.1	0	-0.0683529
1019	0.651636	1.79035	-1.1	0	-0.0676523
1020	0.330844	1.87631	-1.1	0	-0.0652858
1021	0	1.90526	-1.1	0	-0.063057
1022	-0.330844	1.87631	-1.1	0	-0.0635867
1023	-0.651636	1.79035	-1.1	0	-0.0671072
1024	-0.952628	1.65	-1.1	0	-0.0708405
1025	-1.22467	1.45951	-1.1	0	-0.0714672
1026	-1.45951	1.22467	-1.1	0	-0.0677515
1027	-1.65	0.952628	-1.1	0	-0.0607903
1028	-1.79035	0.651636	-1.1	0	-0.0525902
1029	-1.87631	0.330844	-1.1	0	-0.0452667
1030	-1.90526	0	-1.1	0	-0.0412821
1031	-1.87631	-0.330844	-1.1	0	-0.0429297
1032	-1.79035	-0.651636	-1.1	0	-0.0502637
1033	-1.65	-0.952628	-1.1	0	-0.0596769
1034	-1.45951	-1.22467	-1.1	0	-0.0658415
1035	-1.22467	-1.45951	-1.1	0	-0.0661677
1036	-0.952628	-1.65	-1.1	0	-0.0633689
1037	-0.651636	-1.79035	-1.1	0	-0.0629929
1038	-0.330844	-1.87631	-1.1	0	-0.0680531
1039	0	-1.90526	-1.1	0	-0.0761943
1040	0.330844	-1.87631	-1.1	0	-0.0821625
1041	0.651636	-1.79035	-1.1	0	-0.0827242
1042	0.952628	-1.65	-1.1	0	-0.0789953
1043	1.22467	-1.45951	-1.1	0	-0.0745275
1044	1.45951	-1.22467	-1.1	0	-0.0720496
1045	1.65	-0.952628	-1.1	0	-0.0722492
1046	1.79035	-0.651636	-1.1	0	-0.0746864
1047	1.87631	-0.330844	-1.1	0	-0.0785523
1048	1.6853	0	-1.41413	0	-0.0334504
1049	1.65969	0.292649	-1.41413	0	-0.0378374
1050	1.58366	0.576406	-1.41413	0	-0.0398072
1051	1.45951	0.842649	-1.41413	0	-0.0402482
1052	1.29101	1.08329	-1.41413	0	-0.0412273
1053	1.08329	1.29101	-1.41413	0	-0.0440978
1054	0.842649	1.45951	-1.41413	0	-0.0483233
1055	0.576406	1.58366	-1.41413	0	-0.0522456
1056	0.292649	1.65969	-1.41413	0	-0.054955
1057	0	1.6853	-1.41413	0	-0.0571832
1058	-0.292649	1.65969	-1.41413	0	-0.0602412
1059	-0.576406	1.58366	-1.41413	0	-0.0642107
1060	-0.842649	1.45951	-1.41413	0	-0.0673716
1061	-1.08329	1.29101	-1.41413	0	-0.0674307
1062	-1.29101	1.08329	-1.41413	0	-0.0632761
1063	-1.45951	0.842649	-1.41413	0	-0.0557458
1064	-1.58366	0.576406	-1.41413	0	-0.047151
1065	-1.65969	0.292649	-1.41413	0	-0.0402814
1066	-1.6853	0	-1.41413	0	-0.0373788
1067	-1.65969	-0.292649	-1.41413	0	-0.0390456
1068	-1.58366	-0.576406	-1.41413	0	-0.0434079
1069	-1.45951	-0.842649	-1.41413	0	-0.0465739
1070	-1.29101	-1.08329	-1.41413	0	-0.0449425
1071	-1.08329	-1.29101	-1.41413	0	-0.0380528
1072	-0.842649	-1.45951	-1.41413	0	-0.0294326
1073	-0.576406	-1.58366	-1.41413	0	-0.0241981
1074	-0.292649	-1.65969	-1.41413	0	-0.0251389
1075	0	-1.6853	-1.41413	0	-0.0306325
1076	0.292649	-1.65969	-1.41413	0	-0.0361224
1077	0.576406	-1.58366	-1.41413	0	-0.0376593
1078	0.842649	-1.45951	-1.41413	0	-0.0344275
1079	1.08329	-1.29101	-1.41413	0	-0.0285999
1080	1.29101	-1.08329	-1.41413	0	-0.0234001
1081	1.45951	-0.842649	-1.41413	0	-0.0212566
1082	1.58366	-0.576406	-1.41413	0	-0.0229828
1083	1.65969	-0.292649	-1.41413	0	-0.0277372
1084	1.41413	0	-1.6853	0	0.0409602
1085	1.39265	0.245562	-1.6853	0	0.0353477
1086	1.32885	0.483662	-1.6853	0	0.0293497
1087	1.22467	0.707066	-1.6853	0	0.0228018
1088	1.08329	0.908987	-1.6853	0	0.0151353
1089	0.908987	1.08329	-1.6853	0	0.00622563
1090	0.707066	1.22467	-1.6853	0	-0.00316804
1091	0.483662	1.32885	-1.6853	0	-0.0118032
1092	0.245562	1.39265	-1.6853	0	-0.0187992
1093	0	1.41413	-1.6853	0	-0.0240821
1094	-0.245562	1.39265	-1.6853	0	-0.0280146
1095	-0.483662	1.32885	-1.6853	0	-0.0306455
1096	-0.707066	1.22467	-1.6853	0	-0.0313805
1097	-0.908987	1.08329	-1.6853	0	-0.0294207
1098	-1.08329	0.908987	-1.6853	0	-0.0245655
1099	-1.22467	0.707066	-1.6853	0	-0.0176994
1100	-1.32885	0.483662	-1.6853	0	-0.0106058
1101	-1.39265	0.245562	-1.6853	0	-0.00522535
1102	-1.41413	0	-1.6853	0	-0.00271972
1103	-1.39265	-0.245562	-1.6853	0	-0.00274446
1104	-1.32885	-0.483662	-1.6853	0	-0.00336915
1105	-1.22467	-0.707066	-1.6853	0	-0.00194943
1106	-1.08329	-0.908987	-1.6853	0	0.00328135
1107	-0.908987	-1.08329	-1.6853	0	0.0118519
1108	-0.707066	-1.22467	-1.6853	0	0.0210416
1109	-0.483662	-1.32885	-1.6853	0	0.0274903
1110	-0.245562	-1.39265	-1.6853	0	0.0293977
1111	0	-1.41413	-1.6853	0	0.0276925
1112	0.245562	-1.39265	-1.6853	0	0.0253235
1113	0.483662	-1.32885	-1.6853	0	0.0252852
1114	0.707066	-1.22467	-1.6853	0	0.0288511
1115	0.908987	-1.08329	-1.6853	0	0.0350992
1116	1.08329	-0.908987	-1.6853	0	0.041724
1117	1.22467	-0.707066	-1.6853	0	0.0463586
1118	1.32885	-0.483662	-1.6853	0	0.0476179
1119	1.39265	-0.245562	-1.6853	0	0.045477
1120	1.1	0	-1.90526	0	0.070403
1121	1.08329	0.191013	-1.90526	0	0.0666978
1122	1.03366	0.376222	-1.90526	0	0.0611834
1123	0.952628	0.55	-1.90526	0	0.0541158
1124	0.842649	0.707066	-1.90526	0	0.0457966
1125	0.707066	0.842649	-1.90526	0	0.0367645
1126	0.55	0.952628	-1.90526	0	0.0278475
1127	0.376222	1.03366	-1.90526	0	0.0199757
1128	0.191013	1.08329	-1.90526	0	0.0138795
1129	0	1.1	-1.90526	0	0.00990552
1130	-0.191013	1.08329	-1.90526	0	0.0080702
1131	-0.376222	1.03366	-1.90526	0	0.00825532
1132	-0.55	0.952628	-1.90526	0	0.0103315
1133	-0.707066	0.842649	-1.90526	0	0.0140919
1134	-0.842649	0.707066	-1.90526	0	0.0190769
1135	-0.952628	0.55	-1.90526	0	0.0244835
1136	-1.03366	0.376222	-1.90526	0	0.0293059
1137	-1.08329	0.191013	-1.90526	0	0.0326874
1138	-1.1	0	-1.90526	0	0.034323
1139	-1.08329	-0.191013	-1.90526	0	0.0346802
1140	-1.03366	-0.376222	-1.90526	0	0.0348545
1141	-0.952628	-0.55	-1.90526	0	0.0360458
1142	-0.842649	-0.707066	-1.90526	0	0.0388813
1143	-0.707066	-0.842649	-1.90526	0	0.0429861
1144	-0.55	-0.952628	-1.90526	0	0.0471307
1145	-0.376222	-1.03366	-1.90526	0	0.0499405
1146	-0.191013	-1.08329	-1.90526	0	0.0507507
1147	0	-1.1	-1.90526	0	0.0500523
1148	0.191013	-1.08329	-1.90526	0	0.0492345
1149	0.376222	-1.03366	-1.90526	0	0.0498039
1150	0.55	-0.952628	-1.90526	0	0.0525796
1151	0.707066	-0.842649	-1.90526	0	0.0573189
1152	0.842649	-0.707066	-1.90526	0	0.0629066
1153	0.952628	-0.55	-1.90526	0	0.0679054
1154	1.03366	-0.376222	-1.90526	0	0.0711302
1155	1.08329	-0.191013	-1.90526	0	0.0719749
1156	0.752444	0	-2.06732	0	0.0367782
1157	0.741013	0.130661	-2.06732	0	0.036228
1158	0.707066	0.257351	-2.06732	0	0.0344691
1159	0.651636	0.376222	-2.06732	0	0.0316987
1160	0.576406	0.483662	-2.06732	0	0.0282443
1161	0.483662	0.576406	-2.06732	0	0.0245451
1162	0.376222	0.651636	-2.06732	0	0.0211057
1163	0.257351	0.707066	-2.06732	0	0.0184146
1164	0.130661	0.741013	-2.06732	0	0.0168524
1165	0	0.752444	-2.06732	0	0.0166258
1166	-0.130661	0.741013	-2.06732	0	0.0177507
1167	-0.257351	0.707066	-2.06732	0	0.0200734
1168	-0.376222	0.651636	-2.06732	0	0.023308
1169	-0.483662	0.576406	-2.06732	0	0.0270656
1170	-0.576406	0.483662	-2.06732	0	0.0308848
1171	-0.651636	0.376222	-2.06732	0	0.0342796
1172	-0.707066	0.257351	-2.06732	0	0.0368205
1173	-0.741013	0.130661	-2.06732	0	0.0382348
1174	-0.752444	0	-2.06732	0	0.0384859
1175	-0.741013	-0.130661	-2.06732	0	0.0377842
1176	-0.707066	-0.257351	-2.06732	0	0.0365032
1177	-0.651636	-0.376222	-2.06732	0	0.0350254
1178	-0.576406	-0.483662	-2.06732	0	0.0335847
1179	-0.483662	-0.576406	-2.06732	0	0.032192
1180	-0.376222	-0.651636	-2.06732	0	0.0306917
1181	-0.257351	-0.707066	-2.06732	0	0.0289259
1182	-0.130661	-0.741013	-2.06732	0	0.026913
1183	0	-0.752444	-2.06732	0	0.0249309
1184	0.130661	-0.741013	-2.06732	0	0.0234514
1185	0.257351	-0.707066	-2.06732	0	0.0229523
1186	0.376222	-0.651636	-2.06732	0	0.0237096
1187	0.483662	-0.576406	-2.06732	0	0.0256703
1188	0.576406	-0.483662	-2.06732	0	0.0284606
1189	0.651636	-0.376222	-2.06732	0	0.0315073
1190	0.707066	-0.257351	-2.06732	0	0.0342067
1191	0.741013	-0.130661	-2.06732	0	0.0360663
1192	0.382026	0	-2.16658	0	-0.0132913
1193	0.376222	0.066338	-2.16658	0	-0.0123978
1194	0.358987	0.130661	-2.16658	0	-0.0116341
1195	0.330844	0.191013	-2.16658	0	-0.0109798
1196	0.292649	0.245562	-2.16658	0	-0.0103736
1197	0.245562	0.292649	-2.16658	0	-0.00972751
1198	0.191013	0.330844	-2.16658	0	-0.00894431
1199	0.130661	0.358987	-2.16658	0	-0.00793746
1200	0.066338	0.376222	-2.16658	0	-0.00665027
1201	0	0.382026	-2.16658	0	-0.0050694
1202	-0.066338	0.376222	-2.16658	0	-0.00323219
1203	-0.130661	0.358987	-2.16658	0	-0.0012252
1204	-0.191013	0.330844	-2.16658	0	0.00082389
1205	-0.245562	0.292649	-2.16658	0	0.00276144
1206	-0.292649	0.245562	-2.16658	0	0.00442563
1207	-0.330844	0.191013	-2.16658	0	0.00566738
1208	-0.358987	0.130661	-2.16658	0	0.00636964
1209	-0.376222	0.066338	-2.16658	0	0.00646164
1210	-0.382026	0	-2.16658	0	0.00592695
1211	-0.376222	-0.066338	-2.16658	0	0.00480051
1212	-0.358987	-0.130661	-2.16658	0	0.00315832
1213	-0.330844	-0.191013	-2.16658	0	0.00110132
1214	-0.292649	-0.245562	-2.16658	0	-0.00125896
1215	-0.245562	-0.292649	-2.16658	0	-0.00380991
1216	-0.191013	-0.330844	-2.16658	0	-0.00643872
1217	-0.130661	-0.358987	-2.16658	0	-0.00902843
1218	-0.066338	-0.376222	-2.16658	0	-0.0114552
1219	0	-0.382026	-2.16658	0	-0.0135907
1220	0.066338	-0.376222	-2.16658	0	-0.0153146
1221	0.130661	-0.358987	-2.16658	0	-0.016533
1222	0.191013	-0.330844	-2.16658	0	-0.017198
1223	0.245562	-0.292649	-2.16658	0	-0.0173194
1224	0.292649	-0.245562	-2.16658	0	-0.0169656
1225	0.330844	-0.191013	-2.16658	0	-0.0162505
1226	0.358987	-0.130661	-2.16658	0	-0.015312
1227	0.376222	-0.066338	-2.16658	0	-0.0142876
1228	0	0	-2.2	0	-0.0252682
1229	0	0	2.4	0	-0.0135665
1230	0.416756	0	2.36354	0	-0.00878512
1231	0.410424	0.072369	2.36354	0	-0.00607864
1232	0.391622	0.142539	2.36354	0	-0.00340589
1233	0.360921	0.208378	2.36354	0	-0.00081897
1234	0.319253	0.267885	2.36354	0	0.00167063
1235	0.267885	0.319253	2.36354	0	0.00408213
1236	0.208378	0.360921	2.36354	0	0.00644828
1237	0.142539	0.391622	2.36354	0	0.00879553
1238	0.072369	0.410424	2.36354	0	0.0111259
1239	0	0.416756	2.36354	0	0.0134048
1240	-0.072369	0.410424	2.36354	0	0.0155586
1241	-0.142539	0.391622	2.36354	0	0.017481
1242	-0.208378	0.360921	2.36354	0	0.0190465
1243	-0.267885	0.319253	2.36354	0	0.0201276
1244	-0.319253	0.267885	2.36354	0	0.0206123
1245	-0.360921	0.208378	2.36354	0	0.0204186
1246	-0.391622	0.142539	2.36354	0	0.0195061
1247	-0.410424	0.072369	2.36354	0	0.0178813
1248	-0.416756	0	2.36354	0	0.0155976
1249	-0.410424	-0.072369	2.36354	0	0.0127482
1250	-0.391622	-0.142539	2.36354	0	0.00945445
1251	-0.360921	-0.208378	2.36354	0	0.00585152
1252	-0.319253	-0.267885	2.36354	0	0.0020764
1253	-0.267885	-0.319253	2.36354	0	-0.00173835
1254	-0.208378	-0.360921	2.36354	0	-0.00546458
1255	-0.142539	-0.391622	2.36354	0	-0.00897414
1256	-0.072369	-0.410424	2.36354	0	-0.0121347
1257	0	-0.416756	2.36354	0	-0.0148115
1258	0.072369	-0.410424	2.36354	0	-0.0168765
1259	0.142539	-0.391622	2.36354	0	-0.0182248
1260	0.208378	-0.360921	2.36354	0	-0.0187919
1261	0.267885	-0.319253	2.36354	0	-0.0185679
1262	0.319253	-0.267885	2.36354	0	-0.0176014
1263	0.360921	-0.208378	2.36354	0	-0.0159939
1264	0.391622	-0.142539	2.36354	0	-0.0138847
1265	0.410424	-0.072369	2.36354	0	-0.0114307
1266	0.820848	0	2.25526	0	0.0290863
1267	0.808378	0.142539	2.25526	0	0.0320394
1268	0.771345	0.280747	2.25526	0	0.0340274
1269	0.710876	0.410424	2.25526	0	0.0350409
1270	0.628806	0.527631	2.25526	0	0.0352607
1271	0.527631	0.628806	2.25526	0	0.0350415
1272	0.410424	0.710876	2.25526	0	0.0348374
1273	0.280747	0.771345	2.25526	0	0.0350794
1274	0.142539	0.808378	2.25526	0	0.0360492
1275	0	0.820848	2.25526	0	0.0378043
1276	-0.142539	0.808378	2.25526	0	0.0401827
1277	-0.280747	0.771345	2.25526	0	0.0428738
1278	-0.410424	0.710876	2.25526	0	0.0455106
1279	-0.527631	0.628806	2.25526	0	0.0477398
1280	-0.628806	0.527631	2.25526	0	0.049257
1281	-0.710876	0.410424	2.25526	0	0.0498217
1282	-0.771345	0.280747	2.25526	0	0.0492776
1283	-0.808378	0.142539	2.25526	0	0.0475892
1284	-0.820848	0	2.25526	0	0.0448759
1285	-0.808378	-0.142539	2.25526	0	0.0414104
1286	-0.771345	-0.280747	2.25526	0	0.0375577
1287	-0.710876	-0.410424	2.25526	0	0.0336631
1288	-0.628806	-0.527631	2.25526	0	0.0299382
1289	-0.527631	-0.628806	2.25526	0	0.0264081
1290	-0.410424	-0.710876	2.25526	0	0.0229599
1291	-0.280747	-0.771345	2.25526	0	0.0194767
1292	-0.142539	-0.808378	2.25526	0	0.0159856
1293	0	-0.820848	2.25526	0	0.012734
1294	0.142539	-0.808378	2.25526	0	0.0101472
1295	0.280747	-0.771345	2.25526	0	0.00868654
1296	0.410424	-0.710876	2.25526	0	0.00867985
1297	0.527631	-0.628806	2.25526	0	0.0102054
1298	0.628806	-0.527631	2.25526	0	0.0130711
1299	0.710876	-0.410424	2.25526	0	0.0168797
1300	0.771345	-0.280747	2.25526	0	0.0211361
1301	0.808378	-0.142539	2.25526	0	0.0253465
1302	1.2	0	2.07846	0	0.060238
1303	1.18177	0.208378	2.07846	0	0.0612332
1304	1.12763	0.410424	2.07846	0	0.0605521
1305	1.03923	0.6	2.07846	0	0.058029
1306	0.919253	0.771345	2.07846	0	0.05381
1307	0.771345	0.919253	2.07846	0	0.0485272
1308	0.6	1.03923	2.07846	0	0.0432239
1309	0.410424	1.12763	2.07846	0	0.0389934
1310	0.208378	1.18177	2.07846	0	0.0365335
1311	0	1.2	2.07846	0	0.0359053
1312	-0.208378	1.18177	2.07846	0	0.0366468
1313	-0.410424	1.12763	2.07846	0	0.0381303
1314	-0.6	1.03923	2.07846	0	0.0398915
1315	-0.771345	0.919253	2.07846	0	0.0417192
1316	-0.919253	0.771345	2.07846	0	0.0435081
1317	-1.03923	0.6	2.07846	0	0.0450525
1318	-1.12763	0.410424	2.07846	0	0.045982
1319	-1.18177	0.208378	2.07846	0	0.045915
1320	-1.2	0	2.07846	0	0.0447421
1321	-1.18177	-0.208378	2.07846	0	0.042841
1322	-1.12763	-0.410424	2.07846	0	0.0410285
1323	-1.03923	-0.6	2.07846	0	0.0401974
1324	-0.919253	-0.771345	2.07846	0	0.0408003
1325	-0.771345	-0.919253	2.07846	0	0.0425048
1326	-0.6	-1.03923	2.07846	0	0.044295
1327	-0.410424	-1.12763	2.07846	0	0.0450219
1328	-0.208378	-1.18177	2.07846	0	0.0440885
1329	0	-1.2	2.07846	0	0.0418309
1330	0.208378	-1.18177	2.07846	0	0.0393579
1331	0.410424	-1.12763	2.07846	0	0.0379678
1332	0.6	-1.03923	2.07846	0	0.0385214
1333	0.771345	-0.919253	2.07846	0	0.0411174
1334	0.919253	-0.771345	2.07846	0	0.0451833
1335	1.03923	-0.6	2.07846	0	0.0498326
1336	1.12763	-0.410424	2.07846	0	0.0542367
1337	1.18177	-0.208378	2.07846	0	0.0578204
1338	1.54269	0	1.83851	0	0.0471716
1339	1.51925	0.267885	1.83851	0	0.0464085
1340	1.44965	0.527631	1.83851	0	0.0449048
1341	1.33601	0.771345	1.83851	0	0.0418196
1342	1.18177	0.991622	1.83851	0	0.0365152
1343	0.991622	1.18177	1.83851	0	0.0293466
1344	0.771345	1.33601	1.83851	0	0.0217976
1345	0.527631	1.44965	1.83851	0	0.0157012
1346	0.267885	1.51925	1.83851	0	0.0120951
1347	0	1.54269	1.83851	0	0.0106437
1348	-0.267885	1.51925	1.83851	0	0.0101006
1349	-0.527631	1.44965	1.83851	0	0.00938528
1350	-0.771345	1.33601	1.83851	0	0.00837153
1351	-0.991622	1.18177	1.83851	0	0.00781684
1352	-1.18177	0.991622	1.83851	0	0.00860696
1353	-1.33601	0.771345	1.83851	0	0.0109634
1354	-1.44965	0.527631	1.83851	0	0.0141652
1355	-1.51925	0.267885	1.83851	0	0.016928
1356	-1.54269	0	1.83851	0	0.0182125
1357	-1.51925	-0.267885	1.83851	0	0.0180165
1358	-1.44965	-0.527631	1.83851	0	0.017629
1359	-1.33601	-0.771345	1.83851	0	0.0190118
1360	-1.18177	-0.991622	1.83851	0	0.0235085
1361	-0.991622	-1.18177	1.83851	0	0.0306997
1362	-0.771345	-1.33601	1.83851	0	0.0383373
1363	-0.527631	-1.44965	1.83851	0	0.0435966
1364	-0.267885	-1.51925	1.83851	0	0.0448366
1365	0	-1.54269	1.83851	0	0.0425919
1366	0.267885	-1.51925	1.83851	0	0.0391036
1367	0.527631	-1.44965	1.83851	0	0.0368285
1368	0.771345	-1.33601	1.83851	0	0.0370563
1369	0.991622	-1.18177	1.83851	0	0.0394877
1370	1.18177	-0.991622	1.83851	0	0.0428014
1371	1.33601	-0.771345	1.83851	0	0.0456092
1372	1.44965	-0.527631	1.83851	0	0.0471658
1373	1.51925	-0.267885	1.83851	0	0.0475245
1374	1.83851	0	1.54269	0	-0.00181055
1375	1.81058	0.319253	1.54269	0	-0.00231186
1376	1.72763	0.628806	1.54269	0	-0.00128043
1377	1.59219	0.919253	1.54269	0	-0.00052663
1378	1.40838	1.18177	1.54269	0	-0.00205699
1379	1.18177	1.40838	1.54269	0	-0.00630304
1380	0.919253	1.59219	1.54269	0	-0.0114827
1381	0.628806	1.72763	1.54269	0	-0.0149479
1382	0.319253	1.81058	1.54269	0	-0.015452
1383	0	1.83851	1.54269	0	-0.0142319
1384	-0.319253	1.81058	1.54269	0	-0.0138725
1385	-0.628806	1.72763	1.54269	0	-0.0160359
1386	-0.919253	1.59219	1.54269	0	-0.0201048
1387	-1.18177	1.40838	1.54269	0	-0.0237485
1388	-1.40838	1.18177	1.54269	0	-0.0246559
1389	-1.59219	0.919253	1.54269	0	-0.0219844
1390	-1.72763	0.628806	1.54269	0	-0.0167426
1391	-1.81058	0.319253	1.54269	0	-0.0112134
1392	-1.83851	0	1.54269	0	-0.0077843
1393	-1.81058	-0.319253	1.54269	0	-0.00753468
1394	-1.72763	-0.628806	1.54269	0	-0.00924991
1395	-1.59219	-0.919253	1.54269	0	-0.00981728
1396	-1.40838	-1.18177	1.54269	0	-0.00628451
1397	-1.18177	-1.40838	1.54269	0	0.00168295
1398	-0.919253	-1.59219	1.54269	0	0.0110626
1399	-0.628806	-1.72763	1.54269	0	0.0174159
1400	-0.319253	-1.81058	1.54269	0	0.0180906
1401	0	-1.83851	1.54269	0	0.0140127
1402	0.319253	-1.81058	1.54269	0	0.0086508
1403	0.628806	-1.72763	1.54269	0	0.00526775
1404	0.919253	-1.59219	1.54269	0	0.00485929
1405	1.18177	-1.40838	1.54269	0	0.00615702
1406	1.40838	-1.18177	1.54269	0	0.00710706
1407	1.59219	-0.919253	1.54269	0	0.00634601
1408	1.72763	-0.628806	1.54269	0	0.00381417
1409	1.81058	-0.319253	1.54269	0	0.00058055
1410	2.07846	0	1.2	0	-0.0382745
1411	2.04688	0.360921	1.2	0	-0.0369864
1412	1.95311	0.710876	1.2	0	-0.0327099
1413	1.8	1.03923	1.2	0	-0.0277583
1414	1.59219	1.33601	1.2	0	-0.0251868
1415	1.33601	1.59219	1.2	0	-0.0260672
1416	1.03923	1.8	1.2	0	-0.0281493
1417	0.710876	1.95311	1.2	0	-0.0277837
1418	0.360921	2.04688	1.2	0	-0.0235327
1419	0	2.07846	1.2	0	-0.0178095
1420	-0.360921	2.04688	1.2	0	-0.014802
1421	-0.710876	1.95311	1.2	0	-0.0167783
1422	-1.03923	1.8	1.2	0	-0.0223436
1423	-1.33601	1.59219	1.2	0	-0.027876
1424	-1.59219	1.33601	1.2	0	-0.0302205
1425	-1.8	1.03923	1.2	0	-0.0282306
1426	-1.95311	0.710876	1.2	0	-0.0227496
1427	-2.04688	0.360921	1.2	0	-0.0160902
1428	-2.07846	0	1.2	0	-0.011401
1429	-2.04688	-0.360921	1.2	0	-0.0112671
1430	-1.95311	-0.710876	1.2	0	-0.0156636
1431	-1.8	-1.03923	1.2	0	-0.0211581
1432	-1.59219	-1.33601	1.2	0	-0.0230692
1433	-1.33601	-1.59219	1.2	0	-0.0194006
1434	-1.03923	-1.8	1.2	0	-0.0128776
1435	-0.710876	-1.95311	1.2	0	-0.00873698
1436	-0.360921	-2.04688	1.2	0	-0.0101515
1437	0	-2.07846	1.2	0	-0.0157061
1438	0.360921	-2.04688	1.2	0	-0.0212133
1439	0.710876	-1.95311	1.2	0	-0.0236963
1440	1.03923	-1.8	1.2	0	-0.0235268
1441	1.33601	-1.59219	1.2	0	-0.023174
1442	1.59219	-1.33601	1.2	0	-0.0246028
1443	1.8	-1.03923	1.2	0	-0.0280237
1444	1.95311	-0.710876	1.2	0	-0.0324143
1445	2.04688	-0.360921	1.2	0	-0.0363458
1446	2.25526	0	0.820848	0	-0.0260564
1447	2.221	0.391622	0.820848	0	-0.0231734
1448	2.11925	0.771345	0.820848	0	-0.0183324
1449	1.95311	1.12763	0.820848	0	-0.0133776
1450	1.72763	1.44965	0.820848	0	-0.011355
1451	1.44965	1.72763	0.820848	0	-0.0132609
1452	1.12763	1.95311	0.820848	0	-0.0160207
1453	0.771345	2.11925	0.820848	0	-0.0148381
1454	0.391622	2.221	0.820848	0	-0.0080143
1455	0	2.25526	0.820848	0	0.00097078
1456	-0.391622	2.221	0.820848	0	0.00652931
1457	-0.771345	2.11925	0.820848	0	0.00591036
1458	-1.12763	1.95311	0.820848	0	0.00095519
1459	-1.44965	1.72763	0.820848	0	-0.00441012
1460	-1.72763	1.44965	0.820848	0	-0.0074271
1461	-1.95311	1.12763	0.820848	0	-0.00725724
1462	-2.11925	0.771345	0.820848	0	-0.00395914
1463	-2.221	0.391622	0.820848	0	0.00162799
1464	-2.25526	0	0.820848	0	0.00686188
1465	-2.221	-0.391622	0.820848	0	0.00774704
1466	-2.11925	-0.771345	0.820848	0	0.00207903
1467	-1.95311	-1.12763	0.820848	0	-0.00766003
1468	-1.72763	-1.44965	0.820848	0	-0.0156359
1469	-1.44965	-1.72763	0.820848	0	-0.0178049
1470	-1.12763	-1.95311	0.820848	0	-0.0156239
1471	-0.771345	-2.11925	0.820848	0	-0.0141317
1472	-0.391622	-2.221	0.820848	0	-0.0164358
1473	0	-2.25526	0.820848	0	-0.0207214
1474	0.391622	-2.221	0.820848	0	-0.0228861
1475	0.771345	-2.11925	0.820848	0	-0.021399
1476	1.12763	-1.95311	0.820848	0	-0.0187576
1477	1.44965	-1.72763	0.820848	0	-0.0183551
1478	1.72763	-1.44965	0.820848	0	-0.0208898
1479	1.95311	-1.12763	0.820848	0	-0.0243142
1480	2.11925	-0.771345	0.820848	0	-0.0265323
1481	2.221	-0.391622	0.820848	0	-0.0270535
1482	2.36354	0	0.416756	0	0.0177959
1483	2.32763	0.410424	0.416756	0	0.021267
1484	2.221	0.808378	0.416756	0	0.0241023
1485	2.04688	1.18177	0.416756	0	0.0254644
1486	1.81058	1.51925	0.416756	0	0.0230898
1487	1.51925	1.81058	0.416756	0	0.0166014
1488	1.18177	2.04688	0.416756	0	0.00997492
1489	0.808378	2.221	0.416756	0	0.00896909
1490	0.410424	2.32763	0.416756	0	0.0155342
1491	0	2.36354	0.416756	0	0.0255027
1492	-0.410424	2.32763	0.416756	0	0.032413
1493	-0.808378	2.221	0.416756	0	0.0332391
1494	-1.18177	2.04688	0.416756	0	0.0298962
1495	-1.51925	1.81058	0.416756	0	0.0258439
1496	-1.81058	1.51925	0.416756	0	0.0227215
1497	-2.04688	1.18177	0.416756	0	0.0207623
1498	-2.221	0.808378	0.416756	0	0.0209274
1499	-2.32763	0.410424	0.416756	0	0.0244703
1500	-2.36354	0	0.416756	0	0.0299628
1501	-2.32763	-0.410424	0.416756	0	0.0324482
1502	-2.221	-0.808378	0.416756	0	0.0274347
1503	-2.04688	-1.18177	0.416756	0	0.0159051
1504	-1.81058	-1.51925	0.416756	0	0.00415696
1505	-1.51925	-1.81058	0.416756	0	-0.00208633
1506	-1.18177	-2.04688	0.416756	0	-0.00285448
1507	-0.808378	-2.221	0.416756	0	-0.00254951
1508	-0.410424	-2.32763	0.416756	0	-0.00396064
1509	0	-2.36354	0.416756	0	-0.00505709
1510	0.410424	-2.32763	0.416756	0	-0.00226105
1511	0.808378	-2.221	0.416756	0	0.00424501
1512	1.18177	-2.04688	0.416756	0	0.00998822
1513	1.51925	-1.81058	0.416756	0	0.0111099
1514	1.81058	-1.51925	0.416756	0	0.00860352
1515	2.04688	-1.18177	0.416756	0	0.00688063
1516	2.221	-0.808378	0.416756	0	0.00880717
1517	2.32763	-0.410424	0.416756	0	0.0133168
1518	2.4	0	0	0	0.0416654
1519	2.36354	0.416756	0	0	0.0452506
1520	2.25526	0.820848	0	0	0.0467464
1521	2.07846	1.2	0	0	0.045833
1522	1.83851	1.54269	0	0	0.0407773
1523	1.54269	1.83851	0	0	0.0316296
1524	1.2	2.07846	0	0	0.0227838
1525	0.820848	2.25526	0	0	0.0203455
1526	0.416756	2.36354	0	0	0.0263314
1527	0	2.4	0	0	0.0363384
1528	-0.416756	2.36354	0	0	0.0436402
1529	-0.820848	2.25526	0	0	0.0451318
1530	-1.2	2.07846	0	0	0.0426663
1531	-1.54269	1.83851	0	0	0.0393346
1532	-1.83851	1.54269	0	0	0.03618
1533	-2.07846	1.2	0	0	0.0331871
1534	-2.25526	0.820848	0	0	0.0318638
1535	-2.36354	0.416756	0	0	0.0344795
1536	-2.4	0	0	0	0.0401834
1537	-2.36354	-0.416756	0	0	0.043594
1538	-2.25526	-0.820848	0	0	0.0391906
1539	-2.07846	-1.2	0	0	0.0272666
1540	-1.83851	-1.54269	0	0	0.0142919
1541	-1.54269	-1.83851	0	0	0.00670332
1542	-1.2	-2.07846	0	0	0.00508271
1543	-0.820848	-2.25526	0	0	0.005292
1544	-0.416756	-2.36354	0	0	0.00465553
1545	0	-2.4	0	0	0.00526581
1546	0.416756	-2.36354	0	0	0.0104583
1547	0.820848	-2.25526	0	0	0.0193139
1548	1.2	-2.07846	0	0	0.0265248
1549	1.54269	-1.83851	0	0	0.0280495
1550	1.83851	-1.54269	0	0	0.0256399
1551	2.07846	-1.2	0	0	0.0247702
1552	2.25526	-0.820848	0	0	0.0286698
1553	2.36354	-0.416756	0	0	0.0355655
1554	2.36354	0	-0.416756	0	0.0178694
[truncated: 14,410 more rows]

## Sheet: Imidazole(BZ)
Index	u	v	w	mif(qm)	mif(func)
[truncated: 15,964 more rows]

[truncated: 30 more sheets: 1,2,3-triazole(CH4), 1,2,3-triazole(BZ), Pyridine(CH4), Pyridine(CH2CH2), Pyridine(BZ), Pyridine(CHCH), Pyridazine(CH4), Pyridazine(BZ), Pyrimidine(CH4), Pyrimidine(CH2CH2), Pyrimidine(BZ), Pyrimidine(CHCH), Pyrazine(CH4), Pyrazine(BZ), 1,3,5-triazine(CH4), 1,3,5-triazine(BZ), 1,2,4-triazine(CH4), 1,2,4-triazine(BZ), Benzene(CH4), Benzene(BZ) …]
