# Supplementary material for: Three-Dimensional CH/π and CH/N Interactions from Quantum-Mechanical and Database Analyses
Source: J Chem Inf Model. 2025 Apr 14;65(8):4116–27. doi: 10.1021/acs.jcim.5c00124 (PMC12042816; doi:10.1021/acs.jcim.5c00124)
Supplement: Supplementary file 4 — ci5c00124_si_004.zip [file ci5c00124_si_004.zip]

Archive with 66 entries (65 files):
- inp_files/
- inp_files/mif_qm_bz_quinoline_inp.txt
- __MACOSX/inp_files/._mif_qm_bz_quinoline_inp.txt
- inp_files/mif_qm_ch4_indole_inp.txt
- __MACOSX/inp_files/._mif_qm_ch4_indole_inp.txt
- inp_files/mif_qm_ch4_1_3_5-triazine_inp.txt
- __MACOSX/inp_files/._mif_qm_ch4_1_3_5-triazine_inp.txt
- inp_files/mif_qm_ch4_imidazole_inp.txt
- inp_files/mif_qm_ch4_purine_inp.txt
- __MACOSX/inp_files/._mif_qm_ch4_purine_inp.txt
- inp_files/mif_qm_bz_pyrazine_inp.txt
- __MACOSX/inp_files/._mif_qm_bz_pyrazine_inp.txt
- inp_files/mif_qm_bz_imidazole_inp.txt
- __MACOSX/inp_files/._mif_qm_bz_imidazole_inp.txt
- inp_files/mif_qm_ch4_pyridine_inp.txt
- inp_files/mif_qm_bz_indazole_inp.txt
- __MACOSX/inp_files/._mif_qm_bz_indazole_inp.txt
- inp_files/mif_qm_ch4_benzimidazole_inp.txt
- __MACOSX/inp_files/._mif_qm_ch4_benzimidazole_inp.txt
- inp_files/mif_qm_bz_pyrimidine_inp.txt
- __MACOSX/inp_files/._mif_qm_bz_pyrimidine_inp.txt
- inp_files/mif_qm_ch4_pyrazole_inp.txt
- inp_files/mif_qm_ch4_quinoline_inp.txt
- __MACOSX/inp_files/._mif_qm_ch4_quinoline_inp.txt
- inp_files/mif_qm_bz_1_3_5-triazine_inp.txt
- __MACOSX/inp_files/._mif_qm_bz_1_3_5-triazine_inp.txt
- inp_files/mif_qm_bz_pyridazine_inp.txt
- __MACOSX/inp_files/._mif_qm_bz_pyridazine_inp.txt
- inp_files/mif_qm_ch4_1_2_4-triazine_inp.txt
- __MACOSX/inp_files/._mif_qm_ch4_1_2_4-triazine_inp.txt
- inp_files/mif_qm_ch4_pyrrole_inp.txt
- inp_files/mif_qm_ch4_indazole_inp.txt
- __MACOSX/inp_files/._mif_qm_ch4_indazole_inp.txt
- inp_files/mif_qm_bz_benzene_inp.txt
- __MACOSX/inp_files/._mif_qm_bz_benzene_inp.txt
- inp_files/mif_qm_bz_pyridine_inp.txt
- __MACOSX/inp_files/._mif_qm_bz_pyridine_inp.txt
- inp_files/mif_qm_bz_pyrazole_inp.txt
- inp_files/mif_qm_bz_1_2_3-triazole_inp.txt
- __MACOSX/inp_files/._mif_qm_bz_1_2_3-triazole_inp.txt
- inp_files/mif_qm_ch2ch2_pyridine_inp.txt
- inp_files/mif_qm_ch4_pyrimidine_inp.txt
- __MACOSX/inp_files/._mif_qm_ch4_pyrimidine_inp.txt
- inp_files/mif_qm_ch4_pyridazine_inp.txt
- __MACOSX/inp_files/._mif_qm_ch4_pyridazine_inp.txt
- inp_files/mif_qm_ch2ch2_pyrimidine_inp.txt
- __MACOSX/inp_files/._mif_qm_ch2ch2_pyrimidine_inp.txt
- inp_files/mif_qm_bz_1_2_4-triazine_inp.txt
- __MACOSX/inp_files/._mif_qm_bz_1_2_4-triazine_inp.txt
- inp_files/mif_qm_chch_pyrimidine_inp.txt
- __MACOSX/inp_files/._mif_qm_chch_pyrimidine_inp.txt
- inp_files/mif_qm_ch4_pyrazine_inp.txt
- __MACOSX/inp_files/._mif_qm_ch4_pyrazine_inp.txt
- inp_files/mif_qm_bz_benzimidazole_inp.txt
- __MACOSX/inp_files/._mif_qm_bz_benzimidazole_inp.txt
- inp_files/mif_qm_ch4_benzene_inp.txt
- __MACOSX/inp_files/._mif_qm_ch4_benzene_inp.txt
- inp_files/mif_qm_bz_purine_inp.txt
- __MACOSX/inp_files/._mif_qm_bz_purine_inp.txt
- inp_files/mif_qm_ch4_1_2_3-triazole_inp.txt
- __MACOSX/inp_files/._mif_qm_ch4_1_2_3-triazole_inp.txt
- inp_files/mif_qm_bz_indole_inp.txt
- __MACOSX/inp_files/._mif_qm_bz_indole_inp.txt
- inp_files/mif_qm_chch_pyridine_inp.txt
- __MACOSX/inp_files/._mif_qm_chch_pyridine_inp.txt
- inp_files/mif_qm_bz_pyrrole_inp.txt
