# Supplementary material for: Three-Dimensional CH/π and CH/N Interactions from Quantum-Mechanical and Database Analyses
Source: J Chem Inf Model. 2025 Apr 14;65(8):4116–27. doi: 10.1021/acs.jcim.5c00124 (PMC12042816; doi:10.1021/acs.jcim.5c00124)
Supplement: Supplementary file 4 — ci5c00124_si_004.zip [file ci5c00124_si_004.zip › inp_files/mif_qm_bz_quinoline_inp.txt]

%mem=32GB
%nprocshared= 8
#p m062x/6-31g(d,p)    counterpoise=2

00001 m062x/6-31g(d,p)    counterpoise=2

 0  1  0  1  0  1
  C         -0.730189        0.045539       -0.000001  1
  C          0.685730        0.000000        0.000001  1
  C         -1.344257        1.317682       -0.000037  1
  C         -0.563256        2.434638       -0.000068  1
  C          0.842991        2.278852       -0.000065  1
  N          1.452340        1.124046       -0.000031  1
  C          1.332569       -1.259009        0.000035  1
  C          0.599994       -2.411151        0.000068  1
  C         -0.813113       -2.365628        0.000066  1
  C         -1.462811       -1.164969        0.000032  1
  H         -2.425265        1.386099       -0.000039  1
  H         -0.993097        3.426040       -0.000096  1
  H          1.476208        3.159729       -0.000087  1
  H          2.413671       -1.267370        0.000035  1
  H          1.099864       -3.370170        0.000095  1
  H         -1.376477       -3.288518        0.000092  1
  H         -2.544767       -1.119792        0.000030  1
  C          0.000000        0.000000        2.000000  2
  H          0.350779       -0.000000        0.976918  2
  C         -0.225132        1.202290        2.656619  2
  H         -0.049742        2.138935        2.145078  2
  C         -0.675396        1.202290        3.969858  2
  H         -0.850785        2.138935        4.481398  2
  C         -0.900527        0.000000        4.626477  2
  H         -1.251306        0.000000        5.649558  2
  C         -0.675396       -1.202290        3.969858  2
  H         -0.850785       -2.138935        4.481398  2
  C         -0.225132       -1.202290        2.656619  2
  H         -0.049742       -2.138935        2.145078  2

%mem=32GB
%nprocshared= 8
#p m062x/6-31g(d,p)    counterpoise=2

00002 m062x/6-31g(d,p)    counterpoise=2

 0  1  0  1  0  1
  C         -0.730189        0.045539       -0.000001  1
  C          0.685730        0.000000        0.000001  1
  C         -1.344257        1.317682       -0.000037  1
  C         -0.563256        2.434638       -0.000068  1
  C          0.842991        2.278852       -0.000065  1
  N          1.452340        1.124046       -0.000031  1
  C          1.332569       -1.259009        0.000035  1
  C          0.599994       -2.411151        0.000068  1
  C         -0.813113       -2.365628        0.000066  1
  C         -1.462811       -1.164969        0.000032  1
  H         -2.425265        1.386099       -0.000039  1
  H         -0.993097        3.426040       -0.000096  1
  H          1.476208        3.159729       -0.000087  1
  H          2.413671       -1.267370        0.000035  1
  H          1.099864       -3.370170        0.000095  1
  H         -1.376477       -3.288518        0.000092  1
  H         -2.544767       -1.119792        0.000030  1
  C          0.347296        0.000000        1.969616  2
  H          0.530451       -0.000000        0.903691  2
  C          0.229746        1.202290        2.653732  2
  H          0.321324        2.138935        2.120769  2
  C         -0.005353        1.202290        4.021964  2
  H         -0.096931        2.138935        4.554927  2
  C         -0.122903        0.000000        4.706081  2
  H         -0.306058        0.000000        5.772006  2
  C         -0.005353       -1.202290        4.021964  2
  H         -0.096931       -2.138935        4.554927  2
  C          0.229746       -1.202290        2.653732  2
  H          0.321324       -2.138935        2.120769  2

%mem=32GB
%nprocshared= 8
#p m062x/6-31g(d,p)    counterpoise=2

00003 m062x/6-31g(d,p)    counterpoise=2

 0  1  0  1  0  1
  C         -0.730189        0.045539       -0.000001  1
  C          0.685730        0.000000        0.000001  1
  C         -1.344257        1.317682       -0.000037  1
  C         -0.563256        2.434638       -0.000068  1
  C          0.842991        2.278852       -0.000065  1
  N          1.452340        1.124046       -0.000031  1
  C          1.332569       -1.259009        0.000035  1
  C          0.599994       -2.411151        0.000068  1
  C         -0.813113       -2.365628        0.000066  1
  C         -1.462811       -1.164969        0.000032  1
  H         -2.425265        1.386099       -0.000039  1
  H         -0.993097        3.426040       -0.000096  1
  H          1.476208        3.159729       -0.000087  1
  H          2.413671       -1.267370        0.000035  1
  H          1.099864       -3.370170        0.000095  1
  H         -1.376477       -3.288518        0.000092  1
  H         -2.544767       -1.119792        0.000030  1
  C          0.342020        0.060307        1.969616  2
  H          0.527862        0.027699        0.904655  2
  C          0.430525        1.265435        2.653113  2
  H          0.685318        2.171683        2.120633  2
  C          0.191976        1.307291        4.020108  2
  H          0.260926        2.246146        4.552588  2
  C         -0.135078        0.144019        4.703605  2
  H         -0.320920        0.176627        5.768566  2
  C         -0.223583       -1.061108        4.020108  2
  H         -0.478375       -1.967356        4.552588  2
  C          0.014966       -1.102964        2.653113  2
  H         -0.053984       -2.041820        2.120633  2

%mem=32GB
%nprocshared= 8
#p m062x/6-31g(d,p)    counterpoise=2

00004 m062x/6-31g(d,p)    counterpoise=2

 0  1  0  1  0  1
  C         -0.730189        0.045539       -0.000001  1
  C          0.685730        0.000000        0.000001  1
  C         -1.344257        1.317682       -0.000037  1
  C         -0.563256        2.434638       -0.000068  1
  C          0.842991        2.278852       -0.000065  1
  N          1.452340        1.124046       -0.000031  1
  C          1.332569       -1.259009        0.000035  1
  C          0.599994       -2.411151        0.000068  1
  C         -0.813113       -2.365628        0.000066  1
  C         -1.462811       -1.164969        0.000032  1
  H         -2.425265        1.386099       -0.000039  1
  H         -0.993097        3.426040       -0.000096  1
  H          1.476208        3.159729       -0.000087  1
  H          2.413671       -1.267370        0.000035  1
  H          1.099864       -3.370170        0.000095  1
  H         -1.376477       -3.288518        0.000092  1
  H         -2.544767       -1.119792        0.000030  1
  C          0.326352        0.118782        1.969616  2
  H          0.520146        0.054729        0.907503  2
  C          0.579281        1.301444        2.651285  2
  H          0.970120        2.158744        2.120229  2
  C          0.330525        1.383663        4.014624  2
  H          0.527570        2.305016        4.545680  2
  C         -0.171161        0.283221        4.696293  2
  H         -0.364955        0.347274        5.758405  2
  C         -0.424091       -0.899440        4.014624  2
  H         -0.814930       -1.756740        4.545680  2
  C         -0.175334       -0.981660        2.651285  2
  H         -0.372379       -1.903013        2.120229  2

%mem=32GB
%nprocshared= 8
#p m062x/6-31g(d,p)    counterpoise=2

00005 m062x/6-31g(d,p)    counterpoise=2

 0  1  0  1  0  1
  C         -0.730189        0.045539       -0.000001  1
  C          0.685730        0.000000        0.000001  1
  C         -1.344257        1.317682       -0.000037  1
  C         -0.563256        2.434638       -0.000068  1
  C          0.842991        2.278852       -0.000065  1
  N          1.452340        1.124046       -0.000031  1
  C          1.332569       -1.259009        0.000035  1
  C          0.599994       -2.411151        0.000068  1
  C         -0.813113       -2.365628        0.000066  1
  C         -1.462811       -1.164969        0.000032  1
  H         -2.425265        1.386099       -0.000039  1
  H         -0.993097        3.426040       -0.000096  1
  H          1.476208        3.159729       -0.000087  1
  H          2.413671       -1.267370        0.000035  1
  H          1.099864       -3.370170        0.000095  1
  H         -1.376477       -3.288518        0.000092  1
  H         -2.544767       -1.119792        0.000030  1
  C          0.300767        0.173648        1.969616  2
  H          0.507459        0.080414        0.912105  2
  C          0.662472        1.329438        2.648331  2
  H          1.150949        2.136623        2.119576  2
  C          0.397161        1.449114        4.005763  2
  H          0.678947        2.349532        4.534518  2
  C         -0.229854        0.413000        4.684478  2
  H         -0.436546        0.506234        5.741989  2
  C         -0.591559       -0.742789        4.005763  2
  H         -1.080036       -1.549974        4.534518  2
  C         -0.326248       -0.862465        2.648331  2
  H         -0.608034       -1.762884        2.119576  2

%mem=32GB
%nprocshared= 8
#p m062x/6-31g(d,p)    counterpoise=2

00006 m062x/6-31g(d,p)    counterpoise=2

 0  1  0  1  0  1
  C         -0.730189        0.045539       -0.000001  1
  C          0.685730        0.000000        0.000001  1
  C         -1.344257        1.317682       -0.000037  1
  C         -0.563256        2.434638       -0.000068  1
  C          0.842991        2.278852       -0.000065  1
  N          1.452340        1.124046       -0.000031  1
  C          1.332569       -1.259009        0.000035  1
  C          0.599994       -2.411151        0.000068  1
  C         -0.813113       -2.365628        0.000066  1
  C         -1.462811       -1.164969        0.000032  1
  H         -2.425265        1.386099       -0.000039  1
  H         -0.993097        3.426040       -0.000096  1
  H          1.476208        3.159729       -0.000087  1
  H          2.413671       -1.267370        0.000035  1
  H          1.099864       -3.370170        0.000095  1
  H         -1.376477       -3.288518        0.000092  1
  H         -2.544767       -1.119792        0.000030  1
  C          0.266044        0.223238        1.969616  2
  H          0.490068        0.104076        0.918257  2
  C          0.686877        1.361184        2.644383  2
  H          1.238751        2.128541        2.118704  2
  C          0.399318        1.514142        3.993919  2
  H          0.727168        2.400660        4.519598  2
  C         -0.309074        0.529153        4.668687  2
  H         -0.533097        0.648315        5.720046  2
  C         -0.729907       -0.608794        3.993919  2
  H         -1.281780       -1.376150        4.519598  2
  C         -0.442348       -0.761751        2.644383  2
  H         -0.770198       -1.648270        2.118704  2

%mem=32GB
%nprocshared= 8
#p m062x/6-31g(d,p)    counterpoise=2

00007 m062x/6-31g(d,p)    counterpoise=2

 0  1  0  1  0  1
  C         -0.730189        0.045539       -0.000001  1
  C          0.685730        0.000000        0.000001  1
  C         -1.344257        1.317682       -0.000037  1
  C         -0.563256        2.434638       -0.000068  1
  C          0.842991        2.278852       -0.000065  1
  N          1.452340        1.124046       -0.000031  1
  C          1.332569       -1.259009        0.000035  1
  C          0.599994       -2.411151        0.000068  1
  C         -0.813113       -2.365628        0.000066  1
  C         -1.462811       -1.164969        0.000032  1
  H         -2.425265        1.386099       -0.000039  1
  H         -0.993097        3.426040       -0.000096  1
  H          1.476208        3.159729       -0.000087  1
  H          2.413671       -1.267370        0.000035  1
  H          1.099864       -3.370170        0.000095  1
  H         -1.376477       -3.288518        0.000092  1
  H         -2.544767       -1.119792        0.000030  1
  C          0.223238        0.266044        1.969616  2
  H          0.468365        0.125037        0.925694  2
  C          0.665410        1.398708        2.639610  2
  H          1.255011        2.140103        2.117649  2
  C          0.350762        1.579706        3.979598  2
  H          0.695236        2.462108        4.501559  2
  C         -0.406057        0.628041        4.649592  2
  H         -0.651184        0.769048        5.693514  2
  C         -0.848229       -0.504623        3.979598  2
  H         -1.437830       -1.246018        4.501559  2
  C         -0.533581       -0.685621        2.639610  2
  H         -0.878056       -1.568023        2.117649  2

%mem=32GB
%nprocshared= 8
#p m062x/6-31g(d,p)    counterpoise=2

00008 m062x/6-31g(d,p)    counterpoise=2

 0  1  0  1  0  1
  C         -0.730189        0.045539       -0.000001  1
  C          0.685730        0.000000        0.000001  1
  C         -1.344257        1.317682       -0.000037  1
  C         -0.563256        2.434638       -0.000068  1
  C          0.842991        2.278852       -0.000065  1
  N          1.452340        1.124046       -0.000031  1
  C          1.332569       -1.259009        0.000035  1
  C          0.599994       -2.411151        0.000068  1
  C         -0.813113       -2.365628        0.000066  1
  C         -1.462811       -1.164969        0.000032  1
  H         -2.425265        1.386099       -0.000039  1
  H         -0.993097        3.426040       -0.000096  1
  H          1.476208        3.159729       -0.000087  1
  H          2.413671       -1.267370        0.000035  1
  H          1.099864       -3.370170        0.000095  1
  H         -1.376477       -3.288518        0.000092  1
  H         -2.544767       -1.119792        0.000030  1
  C          0.173648        0.300767        1.969616  2
  H          0.442869        0.142643        0.934116  2
  C          0.609759        1.438952        2.634204  2
  H          1.218731        2.167531        2.116455  2
  C          0.264184        1.641922        3.963382  2
  H          0.603936        2.528626        4.481132  2
  C         -0.517500        0.706708        4.627971  2
  H         -0.786720        0.864833        5.663471  2
  C         -0.953611       -0.431476        3.963382  2
  H         -1.562583       -1.160055        4.481132  2
  C         -0.608036       -0.634446        2.634204  2
  H         -0.947788       -1.521150        2.116455  2

%mem=32GB
%nprocshared= 8
#p m062x/6-31g(d,p)    counterpoise=2

00009 m062x/6-31g(d,p)    counterpoise=2

 0  1  0  1  0  1
  C         -0.730189        0.045539       -0.000001  1
  C          0.685730        0.000000        0.000001  1
  C         -1.344257        1.317682       -0.000037  1
  C         -0.563256        2.434638       -0.000068  1
  C          0.842991        2.278852       -0.000065  1
  N          1.452340        1.124046       -0.000031  1
  C          1.332569       -1.259009        0.000035  1
  C          0.599994       -2.411151        0.000068  1
  C         -0.813113       -2.365628        0.000066  1
  C         -1.462811       -1.164969        0.000032  1
  H         -2.425265        1.386099       -0.000039  1
  H         -0.993097        3.426040       -0.000096  1
  H          1.476208        3.159729       -0.000087  1
  H          2.413671       -1.267370        0.000035  1
  H          1.099864       -3.370170        0.000095  1
  H         -1.376477       -3.288518        0.000092  1
  H         -2.544767       -1.119792        0.000030  1
  C          0.118782        0.326352        1.969616  2
  H          0.414233        0.156282        0.943201  2
  C          0.528960        1.477493        2.628374  2
  H          1.143960        2.204220        2.115167  2
  C          0.149717        1.695796        3.945891  2
  H          0.469267        2.592594        4.459098  2
  C         -0.639704        0.762959        4.604649  2
  H         -0.935155        0.933029        5.631064  2
  C         -1.049882       -0.388182        3.945891  2
  H         -1.664882       -1.114909        4.459098  2
  C         -0.670639       -0.606486        2.628374  2
  H         -0.990188       -1.503283        2.115167  2

%mem=32GB
%nprocshared= 8
#p m062x/6-31g(d,p)    counterpoise=2

00010 m062x/6-31g(d,p)    counterpoise=2

 0  1  0  1  0  1
  C         -0.730189        0.045539       -0.000001  1
  C          0.685730        0.000000        0.000001  1
  C         -1.344257        1.317682       -0.000037  1
  C         -0.563256        2.434638       -0.000068  1
  C          0.842991        2.278852       -0.000065  1
  N          1.452340        1.124046       -0.000031  1
  C          1.332569       -1.259009        0.000035  1
  C          0.599994       -2.411151        0.000068  1
  C         -0.813113       -2.365628        0.000066  1
  C         -1.462811       -1.164969        0.000032  1
  H         -2.425265        1.386099       -0.000039  1
  H         -0.993097        3.426040       -0.000096  1
  H          1.476208        3.159729       -0.000087  1
  H          2.413671       -1.267370        0.000035  1
  H          1.099864       -3.370170        0.000095  1
  H         -1.376477       -3.288518        0.000092  1
  H         -2.544767       -1.119792        0.000030  1
  C          0.060307        0.342020        1.969616  2
  H          0.383238        0.165421        0.952625  2
  C          0.429912        1.510222        2.622326  2
  H          1.040783        2.243713        2.113830  2
  C          0.015395        1.736906        3.927746  2
  H          0.303335        2.646995        4.436241  2
  C         -0.768727        0.795388        4.580456  2
  H         -1.091658        0.971987        5.597447  2
  C         -1.138332       -0.372814        3.927746  2
  H         -1.749203       -1.106304        4.436241  2
  C         -0.723815       -0.599498        2.622326  2
  H         -1.011755       -1.509587        2.113830  2

%mem=32GB
%nprocshared= 8
#p m062x/6-31g(d,p)    counterpoise=2

00011 m062x/6-31g(d,p)    counterpoise=2

 0  1  0  1  0  1
  C         -0.730189        0.045539       -0.000001  1
  C          0.685730        0.000000        0.000001  1
  C         -1.344257        1.317682       -0.000037  1
  C         -0.563256        2.434638       -0.000068  1
  C          0.842991        2.278852       -0.000065  1
  N          1.452340        1.124046       -0.000031  1
  C          1.332569       -1.259009        0.000035  1
  C          0.599994       -2.411151        0.000068  1
  C         -0.813113       -2.365628        0.000066  1
  C         -1.462811       -1.164969        0.000032  1
  H         -2.425265        1.386099       -0.000039  1
  H         -0.993097        3.426040       -0.000096  1
  H          1.476208        3.159729       -0.000087  1
  H          2.413671       -1.267370        0.000035  1
  H          1.099864       -3.370170        0.000095  1
  H         -1.376477       -3.288518        0.000092  1
  H         -2.544767       -1.119792        0.000030  1
  C          0.000000        0.347296        1.969616  2
  H          0.350779        0.169640        0.962077  2
  C          0.318086        1.533891        2.616259  2
  H          0.916671        2.280653        2.112490  2
  C         -0.132177        1.761933        3.909546  2
  H          0.115628        2.686351        4.413316  2
  C         -0.900527        0.803379        4.556190  2
  H         -1.251306        0.981036        5.563729  2
  C         -1.218614       -0.383215        3.909546  2
  H         -1.817198       -1.129977        4.413316  2
  C         -0.768350       -0.611257        2.616259  2
  H         -1.016155       -1.535675        2.112490  2

%mem=32GB
%nprocshared= 8
#p m062x/6-31g(d,p)    counterpoise=2

00012 m062x/6-31g(d,p)    counterpoise=2

 0  1  0  1  0  1
  C         -0.730189        0.045539       -0.000001  1
  C          0.685730        0.000000        0.000001  1
  C         -1.344257        1.317682       -0.000037  1
  C         -0.563256        2.434638       -0.000068  1
  C          0.842991        2.278852       -0.000065  1
  N          1.452340        1.124046       -0.000031  1
  C          1.332569       -1.259009        0.000035  1
  C          0.599994       -2.411151        0.000068  1
  C         -0.813113       -2.365628        0.000066  1
  C         -1.462811       -1.164969        0.000032  1
  H         -2.425265        1.386099       -0.000039  1
  H         -0.993097        3.426040       -0.000096  1
  H          1.476208        3.159729       -0.000087  1
  H          2.413671       -1.267370        0.000035  1
  H          1.099864       -3.370170        0.000095  1
  H         -1.376477       -3.288518        0.000092  1
  H         -2.544767       -1.119792        0.000030  1
  C         -0.060307        0.342020        1.969616  2
  H         -0.405075        0.189430        0.955913  2
  C          0.647557       -0.659470        2.620215  2
  H          0.854252       -1.592271        2.113364  2
  C          1.090105       -0.463604        3.921415  2
  H          1.641568       -1.243815        4.428266  2
  C          0.824788        0.733752        4.572015  2
  H          1.169556        0.886342        5.585717  2
  C          0.116924        1.735242        3.921415  2
  H         -0.089771        2.668044        4.428266  2
  C         -0.325624        1.539376        2.620215  2
  H         -0.877087        2.319587        2.113364  2

%mem=32GB
%nprocshared= 8
#p m062x/6-31g(d,p)    counterpoise=2

00013 m062x/6-31g(d,p)    counterpoise=2

 0  1  0  1  0  1
  C         -0.730189        0.045539       -0.000001  1
  C          0.685730        0.000000        0.000001  1
  C         -1.344257        1.317682       -0.000037  1
  C         -0.563256        2.434638       -0.000068  1
  C          0.842991        2.278852       -0.000065  1
  N          1.452340        1.124046       -0.000031  1
  C          1.332569       -1.259009        0.000035  1
  C          0.599994       -2.411151        0.000068  1
  C         -0.813113       -2.365628        0.000066  1
  C         -1.462811       -1.164969        0.000032  1
  H         -2.425265        1.386099       -0.000039  1
  H         -0.993097        3.426040       -0.000096  1
  H          1.476208        3.159729       -0.000087  1
  H          2.413671       -1.267370        0.000035  1
  H          1.099864       -3.370170        0.000095  1
  H         -1.376477       -3.288518        0.000092  1
  H         -2.544767       -1.119792        0.000030  1
  C         -0.118782        0.326352        1.969616  2
  H         -0.436490        0.180432        0.946136  2
  C          0.586927       -0.672559        2.626490  2
  H          0.819004       -1.596682        2.114750  2
  C          0.994740       -0.485255        3.940240  2
  H          1.544524       -1.263458        4.451980  2
  C          0.696844        0.700961        4.597115  2
  H          1.014551        0.846880        5.620595  2
  C         -0.008866        1.699872        3.940240  2
  H         -0.240942        2.623994        4.451980  2
  C         -0.416679        1.512567        2.626490  2
  H         -0.966463        2.290770        2.114750  2

%mem=32GB
%nprocshared= 8
#p m062x/6-31g(d,p)    counterpoise=2

00014 m062x/6-31g(d,p)    counterpoise=2

 0  1  0  1  0  1
  C         -0.730189        0.045539       -0.000001  1
  C          0.685730        0.000000        0.000001  1
  C         -1.344257        1.317682       -0.000037  1
  C         -0.563256        2.434638       -0.000068  1
  C          0.842991        2.278852       -0.000065  1
  N          1.452340        1.124046       -0.000031  1
  C          1.332569       -1.259009        0.000035  1
  C          0.599994       -2.411151        0.000068  1
  C         -0.813113       -2.365628        0.000066  1
  C         -1.462811       -1.164969        0.000032  1
  H         -2.425265        1.386099       -0.000039  1
  H         -0.993097        3.426040       -0.000096  1
  H          1.476208        3.159729       -0.000087  1
  H          2.413671       -1.267370        0.000035  1
  H          1.099864       -3.370170        0.000095  1
  H         -1.376477       -3.288518        0.000092  1
  H         -2.544767       -1.119792        0.000030  1
  C         -0.173648        0.300767        1.969616  2
  H         -0.465478        0.166935        0.936820  2
  C          0.514828       -0.706188        2.632469  2
  H          0.759357       -1.624490        2.116071  2
  C          0.889424       -0.534399        3.958176  2
  H          1.425783       -1.318869        4.474574  2
  C          0.575543        0.644345        4.621030  2
  H          0.867373        0.778178        5.653825  2
  C         -0.112933        1.651301        3.958176  2
  H         -0.357462        2.569603        4.474574  2
  C         -0.487529        1.479512        2.632469  2
  H         -1.023888        2.263981        2.116071  2

%mem=32GB
%nprocshared= 8
#p m062x/6-31g(d,p)    counterpoise=2

00015 m062x/6-31g(d,p)    counterpoise=2

 0  1  0  1  0  1
  C         -0.730189        0.045539       -0.000001  1
  C          0.685730        0.000000        0.000001  1
  C         -1.344257        1.317682       -0.000037  1
  C         -0.563256        2.434638       -0.000068  1
  C          0.842991        2.278852       -0.000065  1
  N          1.452340        1.124046       -0.000031  1
  C          1.332569       -1.259009        0.000035  1
  C          0.599994       -2.411151        0.000068  1
  C         -0.813113       -2.365628        0.000066  1
  C         -1.462811       -1.164969        0.000032  1
  H         -2.425265        1.386099       -0.000039  1
  H         -0.993097        3.426040       -0.000096  1
  H          1.476208        3.159729       -0.000087  1
  H          2.413671       -1.267370        0.000035  1
  H          1.099864       -3.370170        0.000095  1
  H         -1.376477       -3.288518        0.000092  1
  H         -2.544767       -1.119792        0.000030  1
  C         -0.223238        0.266044        1.969616  2
  H         -0.491255        0.149467        0.928310  2
  C          0.428330       -0.761646        2.637931  2
  H          0.667917       -1.678847        2.117278  2
  C          0.772359       -0.612006        3.974563  2
  H          1.279964       -1.412629        4.495216  2
  C          0.464822        0.565326        4.642878  2
  H          0.732839        0.681903        5.684184  2
  C         -0.186745        1.593016        3.974563  2
  H         -0.426333        2.510217        4.495216  2
  C         -0.530775        1.443376        2.637931  2
  H         -1.038380        2.243999        2.117278  2

%mem=32GB
%nprocshared= 8
#p m062x/6-31g(d,p)    counterpoise=2

00016 m062x/6-31g(d,p)    counterpoise=2

 0  1  0  1  0  1
  C         -0.730189        0.045539       -0.000001  1
  C          0.685730        0.000000        0.000001  1
  C         -1.344257        1.317682       -0.000037  1
  C         -0.563256        2.434638       -0.000068  1
  C          0.842991        2.278852       -0.000065  1
  N          1.452340        1.124046       -0.000031  1
  C          1.332569       -1.259009        0.000035  1
  C          0.599994       -2.411151        0.000068  1
  C         -0.813113       -2.365628        0.000066  1
  C         -1.462811       -1.164969        0.000032  1
  H         -2.425265        1.386099       -0.000039  1
  H         -0.993097        3.426040       -0.000096  1
  H          1.476208        3.159729       -0.000087  1
  H          2.413671       -1.267370        0.000035  1
  H          1.099864       -3.370170        0.000095  1
  H         -1.376477       -3.288518        0.000092  1
  H         -2.544767       -1.119792        0.000030  1
  C         -0.266044        0.223238        1.969616  2
  H         -0.513167        0.128626        0.920940  2
  C          0.322432       -0.838854        2.642661  2
  H          0.533763       -1.760889        2.118323  2
  C          0.639642       -0.717410        3.988753  2
  H          1.098095       -1.544833        4.513090  2
  C          0.368374        0.466127        4.661798  2
  H          0.615497        0.560738        5.710474  2
  C         -0.220102        1.528218        3.988753  2
  H         -0.431433        2.450253        4.513090  2
  C         -0.537312        1.406774        2.642661  2
  H         -0.995765        2.234197        2.118323  2

%mem=32GB
%nprocshared= 8
#p m062x/6-31g(d,p)    counterpoise=2

00017 m062x/6-31g(d,p)    counterpoise=2

 0  1  0  1  0  1
  C         -0.730189        0.045539       -0.000001  1
  C          0.685730        0.000000        0.000001  1
  C         -1.344257        1.317682       -0.000037  1
  C         -0.563256        2.434638       -0.000068  1
  C          0.842991        2.278852       -0.000065  1
  N          1.452340        1.124046       -0.000031  1
  C          1.332569       -1.259009        0.000035  1
  C          0.599994       -2.411151        0.000068  1
  C         -0.813113       -2.365628        0.000066  1
  C         -1.462811       -1.164969        0.000032  1
  H         -2.425265        1.386099       -0.000039  1
  H         -0.993097        3.426040       -0.000096  1
  H          1.476208        3.159729       -0.000087  1
  H          2.413671       -1.267370        0.000035  1
  H          1.099864       -3.370170        0.000095  1
  H         -1.376477       -3.288518        0.000092  1
  H         -2.544767       -1.119792        0.000030  1
  C         -0.300767        0.173648        1.969616  2
  H         -0.530693        0.105054        0.915020  2
  C          0.190510       -0.934441        2.646460  2
  H          0.343314       -1.866293        2.119163  2
  C          0.485645       -0.846394        4.000150  2
  H          0.868375       -1.709652        4.527447  2
  C          0.289503        0.349743        4.676994  2
  H          0.519429        0.418337        5.731590  2
  C         -0.201774        1.457833        4.000150  2
  H         -0.354578        2.389685        4.527447  2
  C         -0.496909        1.369785        2.646460  2
  H         -0.879640        2.233043        2.119163  2

%mem=32GB
%nprocshared= 8
#p m062x/6-31g(d,p)    counterpoise=2

00018 m062x/6-31g(d,p)    counterpoise=2

 0  1  0  1  0  1
  C         -0.730189        0.045539       -0.000001  1
  C          0.685730        0.000000        0.000001  1
  C         -1.344257        1.317682       -0.000037  1
  C         -0.563256        2.434638       -0.000068  1
  C          0.842991        2.278852       -0.000065  1
  N          1.452340        1.124046       -0.000031  1
  C          1.332569       -1.259009        0.000035  1
  C          0.599994       -2.411151        0.000068  1
  C         -0.813113       -2.365628        0.000066  1
  C         -1.462811       -1.164969        0.000032  1
  H         -2.425265        1.386099       -0.000039  1
  H         -0.993097        3.426040       -0.000096  1
  H          1.476208        3.159729       -0.000087  1
  H          2.413671       -1.267370        0.000035  1
  H          1.099864       -3.370170        0.000095  1
  H         -1.376477       -3.288518        0.000092  1
  H         -2.544767       -1.119792        0.000030  1
  C         -0.326352        0.118782        1.969616  2
  H         -0.543442        0.079409        0.910813  2
  C          0.027535       -1.038938        2.649161  2
  H          0.086141       -1.980234        2.119759  2
  C          0.306194       -0.988398        4.008251  2
  H          0.581890       -1.890321        4.537653  2
  C          0.230966        0.219862        4.687797  2
  H          0.448056        0.259236        5.746600  2
  C         -0.122921        1.377583        4.008251  2
  H         -0.181527        2.318879        4.537653  2
  C         -0.401580        1.327043        2.649161  2
  H         -0.677276        2.228966        2.119759  2

%mem=32GB
%nprocshared= 8
#p m062x/6-31g(d,p)    counterpoise=2

00019 m062x/6-31g(d,p)    counterpoise=2

 0  1  0  1  0  1
  C         -0.730189        0.045539       -0.000001  1
  C          0.685730        0.000000        0.000001  1
  C         -1.344257        1.317682       -0.000037  1
  C         -0.563256        2.434638       -0.000068  1
  C          0.842991        2.278852       -0.000065  1
  N          1.452340        1.124046       -0.000031  1
  C          1.332569       -1.259009        0.000035  1
  C          0.599994       -2.411151        0.000068  1
  C         -0.813113       -2.365628        0.000066  1
  C         -1.462811       -1.164969        0.000032  1
  H         -2.425265        1.386099       -0.000039  1
  H         -0.993097        3.426040       -0.000096  1
  H          1.476208        3.159729       -0.000087  1
  H          2.413671       -1.267370        0.000035  1
  H          1.099864       -3.370170        0.000095  1
  H         -1.376477       -3.288518        0.000092  1
  H         -2.544767       -1.119792        0.000030  1
  C         -0.342020        0.060307        1.969616  2
  H         -0.551141        0.052351        0.908509  2
  C         -0.162095       -1.136007        2.650639  2
  H         -0.231046       -2.075953        2.120086  2
  C          0.106335       -1.125794        4.012687  2
  H          0.246505       -2.057784        4.543240  2
  C          0.194840        0.080733        4.693711  2
  H          0.403961        0.088689        5.754817  2
  C          0.014915        1.277047        4.012687  2
  H          0.083866        2.216993        4.543240  2
  C         -0.253515        1.266835        2.650639  2
  H         -0.393685        2.198824        2.120086  2

%mem=32GB
%nprocshared= 8
#p m062x/6-31g(d,p)    counterpoise=2

00020 m062x/6-31g(d,p)    counterpoise=2

 0  1  0  1  0  1
  C         -0.730189        0.045539       -0.000001  1
  C          0.685730        0.000000        0.000001  1
  C         -1.344257        1.317682       -0.000037  1
  C         -0.563256        2.434638       -0.000068  1
  C          0.842991        2.278852       -0.000065  1
  N          1.452340        1.124046       -0.000031  1
  C          1.332569       -1.259009        0.000035  1
  C          0.599994       -2.411151        0.000068  1
  C         -0.813113       -2.365628        0.000066  1
  C         -1.462811       -1.164969        0.000032  1
  H         -2.425265        1.386099       -0.000039  1
  H         -0.993097        3.426040       -0.000096  1
  H          1.476208        3.159729       -0.000087  1
  H          2.413671       -1.267370        0.000035  1
  H          1.099864       -3.370170        0.000095  1
  H         -1.376477       -3.288518        0.000092  1
  H         -2.544767       -1.119792        0.000030  1
  C         -0.347296        0.000000        1.969616  2
  H         -0.553632        0.024540        0.908218  2
  C         -0.356862       -1.209626        2.650826  2
  H         -0.570649       -2.127446        2.120127  2
  C         -0.092008       -1.241126        4.013248  2
  H         -0.099459       -2.183486        4.543947  2
  C          0.182412       -0.063000        4.694459  2
  H          0.388747       -0.087541        5.755856  2
  C          0.191977        1.146625        4.013248  2
  H          0.405765        2.064445        4.543947  2
  C         -0.072877        1.178126        2.650826  2
  H         -0.065425        2.120486        2.120127  2

%mem=32GB
%nprocshared= 8
#p m062x/6-31g(d,p)    counterpoise=2

00021 m062x/6-31g(d,p)    counterpoise=2

 0  1  0  1  0  1
  C         -0.730189        0.045539       -0.000001  1
  C          0.685730        0.000000        0.000001  1
  C         -1.344257        1.317682       -0.000037  1
  C         -0.563256        2.434638       -0.000068  1
  C          0.842991        2.278852       -0.000065  1
  N          1.452340        1.124046       -0.000031  1
  C          1.332569       -1.259009        0.000035  1
  C          0.599994       -2.411151        0.000068  1
  C         -0.813113       -2.365628        0.000066  1
  C         -1.462811       -1.164969        0.000032  1
  H         -2.425265        1.386099       -0.000039  1
  H         -0.993097        3.426040       -0.000096  1
  H          1.476208        3.159729       -0.000087  1
  H          2.413671       -1.267370        0.000035  1
  H          1.099864       -3.370170        0.000095  1
  H         -1.376477       -3.288518        0.000092  1
  H         -2.544767       -1.119792        0.000030  1
  C         -0.342020       -0.060307        1.969616  2
  H         -0.550857       -0.003362        0.909952  2
  C         -0.524281       -1.256795        2.649713  2
  H         -0.875109       -2.131974        2.119881  2
  C         -0.256216       -1.329891        4.009908  2
  H         -0.398207       -2.262016        4.539740  2
  C          0.194110       -0.206500        4.690006  2
  H          0.402947       -0.263446        5.749669  2
  C          0.376371        0.989988        4.009908  2
  H          0.727198        1.865166        4.539740  2
  C          0.108306        1.063084        2.649713  2
  H          0.250297        1.995209        2.119881  2

%mem=32GB
%nprocshared= 8
#p m062x/6-31g(d,p)    counterpoise=2

00022 m062x/6-31g(d,p)    counterpoise=2

 0  1  0  1  0  1
  C         -0.730189        0.045539       -0.000001  1
  C          0.685730        0.000000        0.000001  1
  C         -1.344257        1.317682       -0.000037  1
  C         -0.563256        2.434638       -0.000068  1
  C          0.842991        2.278852       -0.000065  1
  N          1.452340        1.124046       -0.000031  1
  C          1.332569       -1.259009        0.000035  1
  C          0.599994       -2.411151        0.000068  1
  C         -0.813113       -2.365628        0.000066  1
  C         -1.462811       -1.164969        0.000032  1
  H         -2.425265        1.386099       -0.000039  1
  H         -0.993097        3.426040       -0.000096  1
  H          1.476208        3.159729       -0.000087  1
  H          2.413671       -1.267370        0.000035  1
  H          1.099864       -3.370170        0.000095  1
  H         -1.376477       -3.288518        0.000092  1
  H         -2.544767       -1.119792        0.000030  1
  C         -0.326352       -0.118782        1.969616  2
  H         -0.542864       -0.030684        0.913631  2
  C         -0.640529       -1.288954        2.647352  2
  H         -1.101801       -2.112478        2.119360  2
  C         -0.362612       -1.402038        4.002825  2
  H         -0.607371       -2.313661        4.530817  2
  C          0.229483       -0.344951        4.680561  2
  H          0.445995       -0.433050        5.736545  2
  C          0.543660        0.825220        4.002825  2
  H          1.004931        1.648744        4.530817  2
  C          0.265742        0.938304        2.647352  2
  H          0.510502        1.849927        2.119360  2

%mem=32GB
%nprocshared= 8
#p m062x/6-31g(d,p)    counterpoise=2

00023 m062x/6-31g(d,p)    counterpoise=2

 0  1  0  1  0  1
  C         -0.730189        0.045539       -0.000001  1
  C          0.685730        0.000000        0.000001  1
  C         -1.344257        1.317682       -0.000037  1
  C         -0.563256        2.434638       -0.000068  1
  C          0.842991        2.278852       -0.000065  1
  N          1.452340        1.124046       -0.000031  1
  C          1.332569       -1.259009        0.000035  1
  C          0.599994       -2.411151        0.000068  1
  C         -0.813113       -2.365628        0.000066  1
  C         -1.462811       -1.164969        0.000032  1
  H         -2.425265        1.386099       -0.000039  1
  H         -0.993097        3.426040       -0.000096  1
  H          1.476208        3.159729       -0.000087  1
  H          2.413671       -1.267370        0.000035  1
  H          1.099864       -3.370170        0.000095  1
  H         -1.376477       -3.288518        0.000092  1
  H         -2.544767       -1.119792        0.000030  1
  C         -0.300767       -0.173648        1.969616  2
  H         -0.529807       -0.056741        0.919085  2
  C         -0.700361       -1.319539        2.643852  2
  H         -1.240704       -2.095338        2.118586  2
  C         -0.406363       -1.469602        3.992325  2
  H         -0.717666       -2.362309        4.517590  2
  C          0.287228       -0.473776        4.666561  2
  H          0.516268       -0.590683        5.717092  2
  C          0.686822        0.672115        3.992325  2
  H          1.227165        1.447914        4.517590  2
  C          0.392824        0.822179        2.643852  2
  H          0.704127        1.714886        2.118586  2

%mem=32GB
%nprocshared= 8
#p m062x/6-31g(d,p)    counterpoise=2

00024 m062x/6-31g(d,p)    counterpoise=2

 0  1  0  1  0  1
  C         -0.730189        0.045539       -0.000001  1
  C          0.685730        0.000000        0.000001  1
  C         -1.344257        1.317682       -0.000037  1
  C         -0.563256        2.434638       -0.000068  1
  C          0.842991        2.278852       -0.000065  1
  N          1.452340        1.124046       -0.000031  1
  C          1.332569       -1.259009        0.000035  1
  C          0.599994       -2.411151        0.000068  1
  C         -0.813113       -2.365628        0.000066  1
  C         -1.462811       -1.164969        0.000032  1
  H         -2.425265        1.386099       -0.000039  1
  H         -0.993097        3.426040       -0.000096  1
  H          1.476208        3.159729       -0.000087  1
  H          2.413671       -1.267370        0.000035  1
  H          1.099864       -3.370170        0.000095  1
  H         -1.376477       -3.288518        0.000092  1
  H         -2.544767       -1.119792        0.000030  1
  C         -0.266044       -0.223238        1.969616  2
  H         -0.511959       -0.080834        0.926069  2
  C         -0.710710       -1.355067        2.639369  2
  H         -1.303040       -2.094416        2.117596  2
  C         -0.395052       -1.537858        3.978877  2
  H         -0.741468       -2.419611        4.500650  2
  C          0.365271       -0.588820        4.648630  2
  H          0.611185       -0.731224        5.692177  2
  C          0.809937        0.543009        3.978877  2
  H          1.402267        1.282358        4.500650  2
  C          0.494279        0.725800        2.639369  2
  H          0.840695        1.607553        2.117596  2

%mem=32GB
%nprocshared= 8
#p m062x/6-31g(d,p)    counterpoise=2

00025 m062x/6-31g(d,p)    counterpoise=2

 0  1  0  1  0  1
  C         -0.730189        0.045539       -0.000001  1
  C          0.685730        0.000000        0.000001  1
  C         -1.344257        1.317682       -0.000037  1
  C         -0.563256        2.434638       -0.000068  1
  C          0.842991        2.278852       -0.000065  1
  N          1.452340        1.124046       -0.000031  1
  C          1.332569       -1.259009        0.000035  1
  C          0.599994       -2.411151        0.000068  1
  C         -0.813113       -2.365628        0.000066  1
  C         -1.462811       -1.164969        0.000032  1
  H         -2.425265        1.386099       -0.000039  1
  H         -0.993097        3.426040       -0.000096  1
  H          1.476208        3.159729       -0.000087  1
  H          2.413671       -1.267370        0.000035  1
  H          1.099864       -3.370170        0.000095  1
  H         -1.376477       -3.288518        0.000092  1
  H         -2.544767       -1.119792        0.000030  1
  C         -0.223238       -0.266044        1.969616  2
  H         -0.489717       -0.102261        0.934287  2
  C         -0.681761       -1.395450        2.634095  2
  H         -1.305452       -2.111532        2.116431  2
  C         -0.339706       -1.605685        3.963054  2
  H         -0.696918       -2.485550        4.480718  2
  C          0.460872       -0.686514        4.627534  2
  H          0.727351       -0.850298        5.662862  2
  C          0.919395        0.442892        3.963054  2
  H          1.543087        1.158973        4.480718  2
  C          0.577340        0.653127        2.634095  2
  H          0.934553        1.532992        2.116431  2

%mem=32GB
%nprocshared= 8
#p m062x/6-31g(d,p)    counterpoise=2

00026 m062x/6-31g(d,p)    counterpoise=2

 0  1  0  1  0  1
  C         -0.730189        0.045539       -0.000001  1
  C          0.685730        0.000000        0.000001  1
  C         -1.344257        1.317682       -0.000037  1
  C         -0.563256        2.434638       -0.000068  1
  C          0.842991        2.278852       -0.000065  1
  N          1.452340        1.124046       -0.000031  1
  C          1.332569       -1.259009        0.000035  1
  C          0.599994       -2.411151        0.000068  1
  C         -0.813113       -2.365628        0.000066  1
  C         -1.462811       -1.164969        0.000032  1
  H         -2.425265        1.386099       -0.000039  1
  H         -0.993097        3.426040       -0.000096  1
  H          1.476208        3.159729       -0.000087  1
  H          2.413671       -1.267370        0.000035  1
  H          1.099864       -3.370170        0.000095  1
  H         -1.376477       -3.288518        0.000092  1
  H         -2.544767       -1.119792        0.000030  1
  C         -0.173648       -0.300767        1.969616  2
  H         -0.463617       -0.120335        0.943407  2
  C         -0.622736       -1.437370        2.628242  2
  H         -1.262566       -2.142410        2.115137  2
  C         -0.250529       -1.668975        3.945494  2
  H         -0.600391       -2.554447        4.458598  2
  C          0.570765       -0.763977        4.604120  2
  H          0.860734       -0.944410        5.630329  2
  C          1.019853        0.372625        3.945494  2
  H          1.659684        1.077665        4.458598  2
  C          0.647646        0.604230        2.628242  2
  H          0.997508        1.489702        2.115137  2

%mem=32GB
%nprocshared= 8
#p m062x/6-31g(d,p)    counterpoise=2

00027 m062x/6-31g(d,p)    counterpoise=2

 0  1  0  1  0  1
  C         -0.730189        0.045539       -0.000001  1
  C          0.685730        0.000000        0.000001  1
  C         -1.344257        1.317682       -0.000037  1
  C         -0.563256        2.434638       -0.000068  1
  C          0.842991        2.278852       -0.000065  1
  N          1.452340        1.124046       -0.000031  1
  C          1.332569       -1.259009        0.000035  1
  C          0.599994       -2.411151        0.000068  1
  C         -0.813113       -2.365628        0.000066  1
  C         -1.462811       -1.164969        0.000032  1
  H         -2.425265        1.386099       -0.000039  1
  H         -0.993097        3.426040       -0.000096  1
  H          1.476208        3.159729       -0.000087  1
  H          2.413671       -1.267370        0.000035  1
  H          1.099864       -3.370170        0.000095  1
  H         -1.376477       -3.288518        0.000092  1
  H         -2.544767       -1.119792        0.000030  1
  C         -0.118782       -0.326352        1.969616  2
  H         -0.434332       -0.134417        0.953087  2
  C         -0.541057       -1.476732        2.622029  2
  H         -1.185580       -2.181002        2.113765  2
  C         -0.136014       -1.723102        3.926857  2
  H         -0.464987       -2.619307        4.435121  2
  C          0.691304       -0.819091        4.579270  2
  H          1.006854       -1.011025        5.595799  2
  C          1.113579        0.331290        3.926857  2
  H          1.758102        1.035560        4.435121  2
  C          0.708536        0.577659        2.622029  2
  H          1.037509        1.473864        2.113765  2

%mem=32GB
%nprocshared= 8
#p m062x/6-31g(d,p)    counterpoise=2

00028 m062x/6-31g(d,p)    counterpoise=2

 0  1  0  1  0  1
  C         -0.730189        0.045539       -0.000001  1
  C          0.685730        0.000000        0.000001  1
  C         -1.344257        1.317682       -0.000037  1
  C         -0.563256        2.434638       -0.000068  1
  C          0.842991        2.278852       -0.000065  1
  N          1.452340        1.124046       -0.000031  1
  C          1.332569       -1.259009        0.000035  1
  C          0.599994       -2.411151        0.000068  1
  C         -0.813113       -2.365628        0.000066  1
  C         -1.462811       -1.164969        0.000032  1
  H         -2.425265        1.386099       -0.000039  1
  H         -0.993097        3.426040       -0.000096  1
  H          1.476208        3.159729       -0.000087  1
  H          2.413671       -1.267370        0.000035  1
  H          1.099864       -3.370170        0.000095  1
  H         -1.376477       -3.288518        0.000092  1
  H         -2.544767       -1.119792        0.000030  1
  C         -0.060307       -0.342020        1.969616  2
  H         -0.402669       -0.143947        0.962989  2
  C         -0.442658       -1.509818        2.615674  2
  H         -1.082890       -2.221518        2.112361  2
  C         -0.003199       -1.764066        3.907791  2
  H         -0.301070       -2.673840        4.411104  2
  C          0.818610       -0.850517        4.553849  2
  H          1.160972       -1.048590        5.560476  2
  C          1.200961        0.317281        3.907791  2
  H          1.841193        1.028981        4.411104  2
  C          0.761502        0.571529        2.615674  2
  H          1.059372        1.481303        2.112361  2

%mem=32GB
%nprocshared= 8
#p m062x/6-31g(d,p)    counterpoise=2

00029 m062x/6-31g(d,p)    counterpoise=2

 0  1  0  1  0  1
  C         -0.730189        0.045539       -0.000001  1
  C          0.685730        0.000000        0.000001  1
  C         -1.344257        1.317682       -0.000037  1
  C         -0.563256        2.434638       -0.000068  1
  C          0.842991        2.278852       -0.000065  1
  N          1.452340        1.124046       -0.000031  1
  C          1.332569       -1.259009        0.000035  1
  C          0.599994       -2.411151        0.000068  1
  C         -0.813113       -2.365628        0.000066  1
  C         -1.462811       -1.164969        0.000032  1
  H         -2.425265        1.386099       -0.000039  1
  H         -0.993097        3.426040       -0.000096  1
  H          1.476208        3.159729       -0.000087  1
  H          2.413671       -1.267370        0.000035  1
  H          1.099864       -3.370170        0.000095  1
  H         -1.376477       -3.288518        0.000092  1
  H         -2.544767       -1.119792        0.000030  1
  C         -0.000000       -0.347296        1.969616  2
  H          0.350779       -0.169640        0.962077  2
  C         -0.768350        0.611257        2.616259  2
  H         -1.016155        1.535675        2.112490  2
  C         -1.218614        0.383215        3.909546  2
  H         -1.817198        1.129977        4.413316  2
  C         -0.900527       -0.803379        4.556190  2
  H         -1.251306       -0.981036        5.563729  2
  C         -0.132177       -1.761933        3.909546  2
  H          0.115628       -2.686351        4.413316  2
  C          0.318086       -1.533891        2.616259  2
  H          0.916671       -2.280653        2.112490  2

%mem=32GB
%nprocshared= 8
#p m062x/6-31g(d,p)    counterpoise=2

00030 m062x/6-31g(d,p)    counterpoise=2

 0  1  0  1  0  1
  C         -0.730189        0.045539       -0.000001  1
  C          0.685730        0.000000        0.000001  1
  C         -1.344257        1.317682       -0.000037  1
  C         -0.563256        2.434638       -0.000068  1
  C          0.842991        2.278852       -0.000065  1
  N          1.452340        1.124046       -0.000031  1
  C          1.332569       -1.259009        0.000035  1
  C          0.599994       -2.411151        0.000068  1
  C         -0.813113       -2.365628        0.000066  1
  C         -1.462811       -1.164969        0.000032  1
  H         -2.425265        1.386099       -0.000039  1
  H         -0.993097        3.426040       -0.000096  1
  H          1.476208        3.159729       -0.000087  1
  H          2.413671       -1.267370        0.000035  1
  H          1.099864       -3.370170        0.000095  1
  H         -1.376477       -3.288518        0.000092  1
  H         -2.544767       -1.119792        0.000030  1
  C          0.060307       -0.342020        1.969616  2
  H          0.383238       -0.165421        0.952625  2
  C         -0.723815        0.599498        2.622326  2
  H         -1.011755        1.509587        2.113830  2
  C         -1.138332        0.372814        3.927746  2
  H         -1.749203        1.106304        4.436241  2
  C         -0.768727       -0.795388        4.580456  2
  H         -1.091658       -0.971987        5.597447  2
  C          0.015395       -1.736906        3.927746  2
  H          0.303335       -2.646995        4.436241  2
  C          0.429912       -1.510222        2.622326  2
  H          1.040783       -2.243713        2.113830  2

%mem=32GB
%nprocshared= 8
#p m062x/6-31g(d,p)    counterpoise=2

00031 m062x/6-31g(d,p)    counterpoise=2

 0  1  0  1  0  1
  C         -0.730189        0.045539       -0.000001  1
  C          0.685730        0.000000        0.000001  1
  C         -1.344257        1.317682       -0.000037  1
  C         -0.563256        2.434638       -0.000068  1
  C          0.842991        2.278852       -0.000065  1
  N          1.452340        1.124046       -0.000031  1
  C          1.332569       -1.259009        0.000035  1
  C          0.599994       -2.411151        0.000068  1
  C         -0.813113       -2.365628        0.000066  1
  C         -1.462811       -1.164969        0.000032  1
  H         -2.425265        1.386099       -0.000039  1
  H         -0.993097        3.426040       -0.000096  1
  H          1.476208        3.159729       -0.000087  1
  H          2.413671       -1.267370        0.000035  1
  H          1.099864       -3.370170        0.000095  1
  H         -1.376477       -3.288518        0.000092  1
  H         -2.544767       -1.119792        0.000030  1
  C          0.118782       -0.326352        1.969616  2
  H          0.414233       -0.156282        0.943201  2
  C         -0.670639        0.606486        2.628374  2
  H         -0.990188        1.503283        2.115167  2
  C         -1.049882        0.388182        3.945891  2
  H         -1.664882        1.114909        4.459098  2
  C         -0.639704       -0.762959        4.604649  2
  H         -0.935155       -0.933029        5.631064  2
  C          0.149717       -1.695796        3.945891  2
  H          0.469267       -2.592594        4.459098  2
  C          0.528960       -1.477493        2.628374  2
  H          1.143960       -2.204220        2.115167  2

%mem=32GB
%nprocshared= 8
#p m062x/6-31g(d,p)    counterpoise=2

00032 m062x/6-31g(d,p)    counterpoise=2

 0  1  0  1  0  1
  C         -0.730189        0.045539       -0.000001  1
  C          0.685730        0.000000        0.000001  1
  C         -1.344257        1.317682       -0.000037  1
  C         -0.563256        2.434638       -0.000068  1
  C          0.842991        2.278852       -0.000065  1
  N          1.452340        1.124046       -0.000031  1
  C          1.332569       -1.259009        0.000035  1
  C          0.599994       -2.411151        0.000068  1
  C         -0.813113       -2.365628        0.000066  1
  C         -1.462811       -1.164969        0.000032  1
  H         -2.425265        1.386099       -0.000039  1
  H         -0.993097        3.426040       -0.000096  1
  H          1.476208        3.159729       -0.000087  1
  H          2.413671       -1.267370        0.000035  1
  H          1.099864       -3.370170        0.000095  1
  H         -1.376477       -3.288518        0.000092  1
  H         -2.544767       -1.119792        0.000030  1
  C          0.173648       -0.300767        1.969616  2
  H          0.442869       -0.142643        0.934116  2
  C         -0.608036        0.634446        2.634204  2
  H         -0.947788        1.521150        2.116455  2
  C         -0.953611        0.431476        3.963382  2
  H         -1.562583        1.160055        4.481132  2
  C         -0.517500       -0.706708        4.627971  2
  H         -0.786720       -0.864833        5.663471  2
  C          0.264184       -1.641922        3.963382  2
  H          0.603936       -2.528626        4.481132  2
  C          0.609759       -1.438952        2.634204  2
  H          1.218731       -2.167531        2.116455  2

%mem=32GB
%nprocshared= 8
#p m062x/6-31g(d,p)    counterpoise=2

00033 m062x/6-31g(d,p)    counterpoise=2

 0  1  0  1  0  1
  C         -0.730189        0.045539       -0.000001  1
  C          0.685730        0.000000        0.000001  1
  C         -1.344257        1.317682       -0.000037  1
  C         -0.563256        2.434638       -0.000068  1
  C          0.842991        2.278852       -0.000065  1
  N          1.452340        1.124046       -0.000031  1
  C          1.332569       -1.259009        0.000035  1
  C          0.599994       -2.411151        0.000068  1
  C         -0.813113       -2.365628        0.000066  1
  C         -1.462811       -1.164969        0.000032  1
  H         -2.425265        1.386099       -0.000039  1
  H         -0.993097        3.426040       -0.000096  1
  H          1.476208        3.159729       -0.000087  1
  H          2.413671       -1.267370        0.000035  1
  H          1.099864       -3.370170        0.000095  1
  H         -1.376477       -3.288518        0.000092  1
  H         -2.544767       -1.119792        0.000030  1
  C          0.223238       -0.266044        1.969616  2
  H          0.468365       -0.125037        0.925694  2
  C         -0.533581        0.685621        2.639610  2
  H         -0.878056        1.568023        2.117649  2
  C         -0.848229        0.504623        3.979598  2
  H         -1.437830        1.246018        4.501559  2
  C         -0.406057       -0.628041        4.649592  2
  H         -0.651184       -0.769048        5.693514  2
  C          0.350762       -1.579706        3.979598  2
  H          0.695236       -2.462108        4.501559  2
  C          0.665410       -1.398708        2.639610  2
  H          1.255011       -2.140103        2.117649  2

%mem=32GB
%nprocshared= 8
#p m062x/6-31g(d,p)    counterpoise=2

00034 m062x/6-31g(d,p)    counterpoise=2

 0  1  0  1  0  1
  C         -0.730189        0.045539       -0.000001  1
  C          0.685730        0.000000        0.000001  1
  C         -1.344257        1.317682       -0.000037  1
  C         -0.563256        2.434638       -0.000068  1
  C          0.842991        2.278852       -0.000065  1
  N          1.452340        1.124046       -0.000031  1
  C          1.332569       -1.259009        0.000035  1
  C          0.599994       -2.411151        0.000068  1
  C         -0.813113       -2.365628        0.000066  1
  C         -1.462811       -1.164969        0.000032  1
  H         -2.425265        1.386099       -0.000039  1
  H         -0.993097        3.426040       -0.000096  1
  H          1.476208        3.159729       -0.000087  1
  H          2.413671       -1.267370        0.000035  1
  H          1.099864       -3.370170        0.000095  1
  H         -1.376477       -3.288518        0.000092  1
  H         -2.544767       -1.119792        0.000030  1
  C          0.266044       -0.223238        1.969616  2
  H          0.490068       -0.104076        0.918257  2
  C         -0.442348        0.761751        2.644383  2
  H         -0.770198        1.648270        2.118704  2
  C         -0.729907        0.608794        3.993919  2
  H         -1.281780        1.376150        4.519598  2
  C         -0.309074       -0.529153        4.668687  2
  H         -0.533097       -0.648315        5.720046  2
  C          0.399318       -1.514142        3.993919  2
  H          0.727168       -2.400660        4.519598  2
  C          0.686877       -1.361184        2.644383  2
  H          1.238751       -2.128541        2.118704  2

%mem=32GB
%nprocshared= 8
#p m062x/6-31g(d,p)    counterpoise=2

00035 m062x/6-31g(d,p)    counterpoise=2

 0  1  0  1  0  1
  C         -0.730189        0.045539       -0.000001  1
  C          0.685730        0.000000        0.000001  1
  C         -1.344257        1.317682       -0.000037  1
  C         -0.563256        2.434638       -0.000068  1
  C          0.842991        2.278852       -0.000065  1
  N          1.452340        1.124046       -0.000031  1
  C          1.332569       -1.259009        0.000035  1
  C          0.599994       -2.411151        0.000068  1
  C         -0.813113       -2.365628        0.000066  1
  C         -1.462811       -1.164969        0.000032  1
  H         -2.425265        1.386099       -0.000039  1
  H         -0.993097        3.426040       -0.000096  1
  H          1.476208        3.159729       -0.000087  1
  H          2.413671       -1.267370        0.000035  1
  H          1.099864       -3.370170        0.000095  1
  H         -1.376477       -3.288518        0.000092  1
  H         -2.544767       -1.119792        0.000030  1
  C          0.300767       -0.173648        1.969616  2
  H          0.507459       -0.080414        0.912105  2
  C         -0.326248        0.862465        2.648331  2
  H         -0.608034        1.762884        2.119576  2
  C         -0.591559        0.742789        4.005763  2
  H         -1.080036        1.549974        4.534518  2
  C         -0.229854       -0.413000        4.684478  2
  H         -0.436546       -0.506234        5.741989  2
  C          0.397161       -1.449114        4.005763  2
  H          0.678947       -2.349532        4.534518  2
  C          0.662472       -1.329438        2.648331  2
  H          1.150949       -2.136623        2.119576  2

%mem=32GB
%nprocshared= 8
#p m062x/6-31g(d,p)    counterpoise=2

00036 m062x/6-31g(d,p)    counterpoise=2

 0  1  0  1  0  1
  C         -0.730189        0.045539       -0.000001  1
  C          0.685730        0.000000        0.000001  1
  C         -1.344257        1.317682       -0.000037  1
  C         -0.563256        2.434638       -0.000068  1
  C          0.842991        2.278852       -0.000065  1
  N          1.452340        1.124046       -0.000031  1
  C          1.332569       -1.259009        0.000035  1
  C          0.599994       -2.411151        0.000068  1
  C         -0.813113       -2.365628        0.000066  1
  C         -1.462811       -1.164969        0.000032  1
  H         -2.425265        1.386099       -0.000039  1
  H         -0.993097        3.426040       -0.000096  1
  H          1.476208        3.159729       -0.000087  1
  H          2.413671       -1.267370        0.000035  1
  H          1.099864       -3.370170        0.000095  1
  H         -1.376477       -3.288518        0.000092  1
  H         -2.544767       -1.119792        0.000030  1
  C          0.326352       -0.118782        1.969616  2
  H          0.520146       -0.054729        0.907503  2
  C         -0.175334        0.981660        2.651285  2
  H         -0.372379        1.903013        2.120229  2
  C         -0.424091        0.899440        4.014624  2
  H         -0.814930        1.756740        4.545680  2
  C         -0.171161       -0.283221        4.696293  2
  H         -0.364955       -0.347274        5.758405  2
  C          0.330525       -1.383663        4.014624  2
  H          0.527570       -2.305016        4.545680  2
  C          0.579281       -1.301444        2.651285  2
  H          0.970120       -2.158744        2.120229  2

%mem=32GB
%nprocshared= 8
#p m062x/6-31g(d,p)    counterpoise=2

00037 m062x/6-31g(d,p)    counterpoise=2

 0  1  0  1  0  1
  C         -0.730189        0.045539       -0.000001  1
  C          0.685730        0.000000        0.000001  1
  C         -1.344257        1.317682       -0.000037  1
  C         -0.563256        2.434638       -0.000068  1
  C          0.842991        2.278852       -0.000065  1
  N          1.452340        1.124046       -0.000031  1
  C          1.332569       -1.259009        0.000035  1
  C          0.599994       -2.411151        0.000068  1
  C         -0.813113       -2.365628        0.000066  1
  C         -1.462811       -1.164969        0.000032  1
  H         -2.425265        1.386099       -0.000039  1
  H         -0.993097        3.426040       -0.000096  1
  H          1.476208        3.159729       -0.000087  1
  H          2.413671       -1.267370        0.000035  1
  H          1.099864       -3.370170        0.000095  1
  H         -1.376477       -3.288518        0.000092  1
  H         -2.544767       -1.119792        0.000030  1
  C          0.342020       -0.060307        1.969616  2
  H          0.527862       -0.027699        0.904655  2
  C          0.014966        1.102964        2.653113  2
  H         -0.053984        2.041820        2.120633  2
  C         -0.223583        1.061108        4.020108  2
  H         -0.478375        1.967356        4.552588  2
  C         -0.135078       -0.144019        4.703605  2
  H         -0.320920       -0.176627        5.768566  2
  C          0.191976       -1.307291        4.020108  2
  H          0.260926       -2.246146        4.552588  2
  C          0.430525       -1.265435        2.653113  2
  H          0.685318       -2.171683        2.120633  2

%mem=32GB
%nprocshared= 8
#p m062x/6-31g(d,p)    counterpoise=2

00038 m062x/6-31g(d,p)    counterpoise=2

 0  1  0  1  0  1
  C         -0.730189        0.045539       -0.000001  1
  C          0.685730        0.000000        0.000001  1
  C         -1.344257        1.317682       -0.000037  1
  C         -0.563256        2.434638       -0.000068  1
  C          0.842991        2.278852       -0.000065  1
  N          1.452340        1.124046       -0.000031  1
  C          1.332569       -1.259009        0.000035  1
  C          0.599994       -2.411151        0.000068  1
  C         -0.813113       -2.365628        0.000066  1
  C         -1.462811       -1.164969        0.000032  1
  H         -2.425265        1.386099       -0.000039  1
  H         -0.993097        3.426040       -0.000096  1
  H          1.476208        3.159729       -0.000087  1
  H          2.413671       -1.267370        0.000035  1
  H          1.099864       -3.370170        0.000095  1
  H         -1.376477       -3.288518        0.000092  1
  H         -2.544767       -1.119792        0.000030  1
  C          0.684040        0.000000        1.879385  2
  H          0.685013       -0.000000        0.797840  2
  C          0.683416        1.202290        2.573527  2
  H          0.683902        2.138935        2.032754  2
  C          0.682168        1.202290        3.961810  2
  H          0.681682        2.138935        4.502583  2
  C          0.681544        0.000000        4.655952  2
  H          0.680572        0.000000        5.737498  2
  C          0.682168       -1.202290        3.961810  2
  H          0.681682       -2.138935        4.502583  2
  C          0.683416       -1.202290        2.573527  2
  H          0.683902       -2.138935        2.032754  2

%mem=32GB
%nprocshared= 8
#p m062x/6-31g(d,p)    counterpoise=2

00039 m062x/6-31g(d,p)    counterpoise=2

 0  1  0  1  0  1
  C         -0.730189        0.045539       -0.000001  1
  C          0.685730        0.000000        0.000001  1
  C         -1.344257        1.317682       -0.000037  1
  C         -0.563256        2.434638       -0.000068  1
  C          0.842991        2.278852       -0.000065  1
  N          1.452340        1.124046       -0.000031  1
  C          1.332569       -1.259009        0.000035  1
  C          0.599994       -2.411151        0.000068  1
  C         -0.813113       -2.365628        0.000066  1
  C         -1.462811       -1.164969        0.000032  1
  H         -2.425265        1.386099       -0.000039  1
  H         -0.993097        3.426040       -0.000096  1
  H          1.476208        3.159729       -0.000087  1
  H          2.413671       -1.267370        0.000035  1
  H          1.099864       -3.370170        0.000095  1
  H         -1.376477       -3.288518        0.000092  1
  H         -2.544767       -1.119792        0.000030  1
  C          0.673648        0.118782        1.879385  2
  H          0.680587        0.050563        0.800015  2
  C          1.865313        0.284228        2.572131  2
  H          2.800620        0.344899        2.032446  2
  C          1.856407        0.371795        3.957622  2
  H          2.784774        0.500685        4.497307  2
  C          0.655835        0.293916        4.650367  2
  H          0.648896        0.362135        5.729737  2
  C         -0.535831        0.128471        3.957622  2
  H         -1.471137        0.067800        4.497307  2
  C         -0.526924        0.040904        2.572131  2
  H         -1.455291       -0.087987        2.032446  2

%mem=32GB
%nprocshared= 8
#p m062x/6-31g(d,p)    counterpoise=2

00040 m062x/6-31g(d,p)    counterpoise=2

 0  1  0  1  0  1
  C         -0.730189        0.045539       -0.000001  1
  C          0.685730        0.000000        0.000001  1
  C         -1.344257        1.317682       -0.000037  1
  C         -0.563256        2.434638       -0.000068  1
  C          0.842991        2.278852       -0.000065  1
  N          1.452340        1.124046       -0.000031  1
  C          1.332569       -1.259009        0.000035  1
  C          0.599994       -2.411151        0.000068  1
  C         -0.813113       -2.365628        0.000066  1
  C         -1.462811       -1.164969        0.000032  1
  H         -2.425265        1.386099       -0.000039  1
  H         -0.993097        3.426040       -0.000096  1
  H          1.476208        3.159729       -0.000087  1
  H          2.413671       -1.267370        0.000035  1
  H          1.099864       -3.370170        0.000095  1
  H         -1.376477       -3.288518        0.000092  1
  H         -2.544767       -1.119792        0.000030  1
  C          0.642788        0.233956        1.879385  2
  H          0.667304        0.100385        0.806399  2
  C          1.809588        0.536736        2.568034  2
  H          2.743101        0.639046        2.031540  2
  C          1.778117        0.708189        3.945330  2
  H          2.687114        0.944070        4.481823  2
  C          0.579847        0.576862        4.633978  2
  H          0.555331        0.710433        5.706965  2
  C         -0.586953        0.274082        3.945330  2
  H         -1.520466        0.171771        4.481823  2
  C         -0.555482        0.102629        2.568034  2
  H         -1.464479       -0.133253        2.031540  2

%mem=32GB
%nprocshared= 8
#p m062x/6-31g(d,p)    counterpoise=2

00041 m062x/6-31g(d,p)    counterpoise=2

 0  1  0  1  0  1
  C         -0.730189        0.045539       -0.000001  1
  C          0.685730        0.000000        0.000001  1
  C         -1.344257        1.317682       -0.000037  1
  C         -0.563256        2.434638       -0.000068  1
  C          0.842991        2.278852       -0.000065  1
  N          1.452340        1.124046       -0.000031  1
  C          1.332569       -1.259009        0.000035  1
  C          0.599994       -2.411151        0.000068  1
  C         -0.813113       -2.365628        0.000066  1
  C         -1.462811       -1.164969        0.000032  1
  H         -2.425265        1.386099       -0.000039  1
  H         -0.993097        3.426040       -0.000096  1
  H          1.476208        3.159729       -0.000087  1
  H          2.413671       -1.267370        0.000035  1
  H          1.099864       -3.370170        0.000095  1
  H         -1.376477       -3.288518        0.000092  1
  H         -2.544767       -1.119792        0.000030  1
  C          0.592396        0.342020        1.879385  2
  H          0.645177        0.148606        0.816584  2
  C          1.718399        0.782673        2.561497  2
  H          2.648394        0.932550        2.030096  2
  C          1.650650        1.030941        3.925720  2
  H          2.527863        1.374233        4.457121  2
  C          0.456897        0.838557        4.607832  2
  H          0.404116        1.031971        5.670633  2
  C         -0.669107        0.397904        3.925720  2
  H         -1.599101        0.248027        4.457121  2
  C         -0.601357        0.149636        2.561497  2
  H         -1.478570       -0.193655        2.030096  2

%mem=32GB
%nprocshared= 8
#p m062x/6-31g(d,p)    counterpoise=2

00042 m062x/6-31g(d,p)    counterpoise=2

 0  1  0  1  0  1
  C         -0.730189        0.045539       -0.000001  1
  C          0.685730        0.000000        0.000001  1
  C         -1.344257        1.317682       -0.000037  1
  C         -0.563256        2.434638       -0.000068  1
  C          0.842991        2.278852       -0.000065  1
  N          1.452340        1.124046       -0.000031  1
  C          1.332569       -1.259009        0.000035  1
  C          0.599994       -2.411151        0.000068  1
  C         -0.813113       -2.365628        0.000066  1
  C         -1.462811       -1.164969        0.000032  1
  H         -2.425265        1.386099       -0.000039  1
  H         -0.993097        3.426040       -0.000096  1
  H          1.476208        3.159729       -0.000087  1
  H          2.413671       -1.267370        0.000035  1
  H          1.099864       -3.370170        0.000095  1
  H         -1.376477       -3.288518        0.000092  1
  H         -2.544767       -1.119792        0.000030  1
  C          0.524005        0.439693        1.879385  2
  H          0.614311        0.194172        0.829954  2
  C          1.594429        1.012303        2.552916  2
  H          2.518650        1.212875        2.028200  2
  C          1.478512        1.327456        3.899977  2
  H          2.312427        1.773549        4.424693  2
  C          0.292171        1.069998        4.573508  2
  H          0.201865        1.315518        5.622939  2
  C         -0.778254        0.497388        3.899977  2
  H         -1.702474        0.296815        4.424693  2
  C         -0.662336        0.182235        2.552916  2
  H         -1.496251       -0.263858        2.028200  2

%mem=32GB
%nprocshared= 8
#p m062x/6-31g(d,p)    counterpoise=2

00043 m062x/6-31g(d,p)    counterpoise=2

 0  1  0  1  0  1
  C         -0.730189        0.045539       -0.000001  1
  C          0.685730        0.000000        0.000001  1
  C         -1.344257        1.317682       -0.000037  1
  C         -0.563256        2.434638       -0.000068  1
  C          0.842991        2.278852       -0.000065  1
  N          1.452340        1.124046       -0.000031  1
  C          1.332569       -1.259009        0.000035  1
  C          0.599994       -2.411151        0.000068  1
  C         -0.813113       -2.365628        0.000066  1
  C         -1.462811       -1.164969        0.000032  1
  H         -2.425265        1.386099       -0.000039  1
  H         -0.993097        3.426040       -0.000096  1
  H          1.476208        3.159729       -0.000087  1
  H          2.413671       -1.267370        0.000035  1
  H          1.099864       -3.370170        0.000095  1
  H         -1.376477       -3.288518        0.000092  1
  H         -2.544767       -1.119792        0.000030  1
  C          0.439693        0.524005        1.879385  2
  H          0.575008        0.235813        0.845762  2
  C          1.441143        1.219959        2.542770  2
  H          2.356639        1.473950        2.025959  2
  C          1.267451        1.589886        3.869540  2
  H          2.047631        2.132069        4.386351  2
  C          0.092308        1.263859        4.532925  2
  H         -0.043008        1.552051        5.566548  2
  C         -0.909143        0.567905        3.869540  2
  H         -1.824639        0.313913        4.386351  2
  C         -0.735450        0.197978        2.542770  2
  H         -1.515631       -0.344206        2.025959  2

%mem=32GB
%nprocshared= 8
#p m062x/6-31g(d,p)    counterpoise=2

00044 m062x/6-31g(d,p)    counterpoise=2

 0  1  0  1  0  1
  C         -0.730189        0.045539       -0.000001  1
  C          0.685730        0.000000        0.000001  1
  C         -1.344257        1.317682       -0.000037  1
  C         -0.563256        2.434638       -0.000068  1
  C          0.842991        2.278852       -0.000065  1
  N          1.452340        1.124046       -0.000031  1
  C          1.332569       -1.259009        0.000035  1
  C          0.599994       -2.411151        0.000068  1
  C         -0.813113       -2.365628        0.000066  1
  C         -1.462811       -1.164969        0.000032  1
  H         -2.425265        1.386099       -0.000039  1
  H         -0.993097        3.426040       -0.000096  1
  H          1.476208        3.159729       -0.000087  1
  H          2.413671       -1.267370        0.000035  1
  H          1.099864       -3.370170        0.000095  1
  H         -1.376477       -3.288518        0.000092  1
  H         -2.544767       -1.119792        0.000030  1
  C          0.342020        0.592396        1.879385  2
  H          0.187676        0.921755        0.860836  2
  C         -0.647600       -0.129163        2.533096  2
  H         -1.572909       -0.361937        2.023821  2
  C         -0.449483       -0.551932        3.840516  2
  H         -1.220448       -1.114064        4.349791  2
  C          0.738254       -0.253140        4.494227  2
  H          0.892598       -0.582499        5.512776  2
  C          1.727875        0.468419        3.840516  2
  H          2.653183        0.701193        4.349791  2
  C          1.529758        0.891188        2.533096  2
  H          2.300722        1.453320        2.023821  2

%mem=32GB
%nprocshared= 8
#p m062x/6-31g(d,p)    counterpoise=2

00045 m062x/6-31g(d,p)    counterpoise=2

 0  1  0  1  0  1
  C         -0.730189        0.045539       -0.000001  1
  C          0.685730        0.000000        0.000001  1
  C         -1.344257        1.317682       -0.000037  1
  C         -0.563256        2.434638       -0.000068  1
  C          0.842991        2.278852       -0.000065  1
  N          1.452340        1.124046       -0.000031  1
  C          1.332569       -1.259009        0.000035  1
  C          0.599994       -2.411151        0.000068  1
  C         -0.813113       -2.365628        0.000066  1
  C         -1.462811       -1.164969        0.000032  1
  H         -2.425265        1.386099       -0.000039  1
  H         -0.993097        3.426040       -0.000096  1
  H          1.476208        3.159729       -0.000087  1
  H          2.413671       -1.267370        0.000035  1
  H          1.099864       -3.370170        0.000095  1
  H         -1.376477       -3.288518        0.000092  1
  H         -2.544767       -1.119792        0.000030  1
  C          0.233956        0.642788        1.879385  2
  H          0.136844        0.949040        0.846661  2
  C         -0.849771        0.082826        2.542193  2
  H         -1.791159       -0.047160        2.025831  2
  C         -0.725118       -0.310284        3.867810  2
  H         -1.569395       -0.746523        4.384172  2
  C          0.483261       -0.143431        4.530618  2
  H          0.580372       -0.449684        5.563343  2
  C          1.566987        0.416531        3.867810  2
  H          2.508376        0.546517        4.384172  2
  C          1.442335        0.809640        2.542193  2
  H          2.286612        1.245879        2.025831  2

%mem=32GB
%nprocshared= 8
#p m062x/6-31g(d,p)    counterpoise=2

00046 m062x/6-31g(d,p)    counterpoise=2

 0  1  0  1  0  1
  C         -0.730189        0.045539       -0.000001  1
  C          0.685730        0.000000        0.000001  1
  C         -1.344257        1.317682       -0.000037  1
  C         -0.563256        2.434638       -0.000068  1
  C          0.842991        2.278852       -0.000065  1
  N          1.452340        1.124046       -0.000031  1
  C          1.332569       -1.259009        0.000035  1
  C          0.599994       -2.411151        0.000068  1
  C         -0.813113       -2.365628        0.000066  1
  C         -1.462811       -1.164969        0.000032  1
  H         -2.425265        1.386099       -0.000039  1
  H         -0.993097        3.426040       -0.000096  1
  H          1.476208        3.159729       -0.000087  1
  H          2.413671       -1.267370        0.000035  1
  H          1.099864       -3.370170        0.000095  1
  H         -1.376477       -3.288518        0.000092  1
  H         -2.544767       -1.119792        0.000030  1
  C          0.118782        0.673648        1.879385  2
  H          0.084689        0.965244        0.838448  2
  C         -1.053492        0.346880        2.547465  2
  H         -2.000846        0.383906        2.026996  2
  C         -1.009729       -0.027416        3.883623  2
  H         -1.922990       -0.281986        4.404092  2
  C          0.206308       -0.074943        4.551703  2
  H          0.240401       -0.366539        5.592640  2
  C          1.378582        0.251826        3.883623  2
  H          2.325936        0.214799        4.404092  2
  C          1.334819        0.626121        2.547465  2
  H          2.248080        0.880691        2.026996  2

%mem=32GB
%nprocshared= 8
#p m062x/6-31g(d,p)    counterpoise=2

00047 m062x/6-31g(d,p)    counterpoise=2

 0  1  0  1  0  1
  C         -0.730189        0.045539       -0.000001  1
  C          0.685730        0.000000        0.000001  1
  C         -1.344257        1.317682       -0.000037  1
  C         -0.563256        2.434638       -0.000068  1
  C          0.842991        2.278852       -0.000065  1
  N          1.452340        1.124046       -0.000031  1
  C          1.332569       -1.259009        0.000035  1
  C          0.599994       -2.411151        0.000068  1
  C         -0.813113       -2.365628        0.000066  1
  C         -1.462811       -1.164969        0.000032  1
  H         -2.425265        1.386099       -0.000039  1
  H         -0.993097        3.426040       -0.000096  1
  H          1.476208        3.159729       -0.000087  1
  H          2.413671       -1.267370        0.000035  1
  H          1.099864       -3.370170        0.000095  1
  H         -1.376477       -3.288518        0.000092  1
  H         -2.544767       -1.119792        0.000030  1
  C          0.000000        0.684040        1.879385  2
  H          0.031743        0.970307        0.836895  2
  C         -1.215339        0.632818        2.548461  2
  H         -2.130407        0.879178        2.027216  2
  C         -1.256084        0.265363        3.886612  2
  H         -2.202895        0.225457        4.407858  2
  C         -0.081491       -0.050869        4.555688  2
  H         -0.113234       -0.337135        5.598178  2
  C          1.133848        0.000354        3.886612  2
  H          2.048916       -0.246007        4.407858  2
  C          1.174593        0.367808        2.548461  2
  H          2.121404        0.407714        2.027216  2

%mem=32GB
%nprocshared= 8
#p m062x/6-31g(d,p)    counterpoise=2

00048 m062x/6-31g(d,p)    counterpoise=2

 0  1  0  1  0  1
  C         -0.730189        0.045539       -0.000001  1
  C          0.685730        0.000000        0.000001  1
  C         -1.344257        1.317682       -0.000037  1
  C         -0.563256        2.434638       -0.000068  1
  C          0.842991        2.278852       -0.000065  1
  N          1.452340        1.124046       -0.000031  1
  C          1.332569       -1.259009        0.000035  1
  C          0.599994       -2.411151        0.000068  1
  C         -0.813113       -2.365628        0.000066  1
  C         -1.462811       -1.164969        0.000032  1
  H         -2.425265        1.386099       -0.000039  1
  H         -0.993097        3.426040       -0.000096  1
  H          1.476208        3.159729       -0.000087  1
  H          2.413671       -1.267370        0.000035  1
  H          1.099864       -3.370170        0.000095  1
  H         -1.376477       -3.288518        0.000092  1
  H         -2.544767       -1.119792        0.000030  1
  C         -0.118782        0.673648        1.879385  2
  H         -0.021644        0.964210        0.842139  2
  C         -1.321383        0.868368        2.545095  2
  H         -2.161132        1.310625        2.026472  2
  C         -1.446072        0.495399        3.876516  2
  H         -2.382959        0.647095        4.395139  2
  C         -0.368159       -0.072288        4.542226  2
  H         -0.465298       -0.362850        5.579472  2
  C          0.834442       -0.267008        3.876516  2
  H          1.674190       -0.709265        4.395139  2
  C          0.959130        0.105961        2.545095  2
  H          1.896017       -0.045735        2.026472  2

%mem=32GB
%nprocshared= 8
#p m062x/6-31g(d,p)    counterpoise=2

00049 m062x/6-31g(d,p)    counterpoise=2

 0  1  0  1  0  1
  C         -0.730189        0.045539       -0.000001  1
  C          0.685730        0.000000        0.000001  1
  C         -1.344257        1.317682       -0.000037  1
  C         -0.563256        2.434638       -0.000068  1
  C          0.842991        2.278852       -0.000065  1
  N          1.452340        1.124046       -0.000031  1
  C          1.332569       -1.259009        0.000035  1
  C          0.599994       -2.411151        0.000068  1
  C         -0.813113       -2.365628        0.000066  1
  C         -1.462811       -1.164969        0.000032  1
  H         -2.425265        1.386099       -0.000039  1
  H         -0.993097        3.426040       -0.000096  1
  H          1.476208        3.159729       -0.000087  1
  H          2.413671       -1.267370        0.000035  1
  H          1.099864       -3.370170        0.000095  1
  H         -1.376477       -3.288518        0.000092  1
  H         -2.544767       -1.119792        0.000030  1
  C         -0.233956        0.642788        1.879385  2
  H         -0.075048        0.946945        0.853725  2
  C         -1.401564        1.004312        2.537659  2
  H         -2.152283        1.590116        2.024829  2
  C         -1.605539        0.613892        3.854207  2
  H         -2.515166        0.895538        4.367037  2
  C         -0.641906       -0.138053        4.512481  2
  H         -0.800814       -0.442210        5.538141  2
  C          0.525702       -0.499577        3.854207  2
  H          1.276421       -1.085381        4.367037  2
  C          0.729678       -0.109157        2.537659  2
  H          1.639304       -0.390803        2.024829  2

%mem=32GB
%nprocshared= 8
#p m062x/6-31g(d,p)    counterpoise=2

00050 m062x/6-31g(d,p)    counterpoise=2

 0  1  0  1  0  1
  C         -0.730189        0.045539       -0.000001  1
  C          0.685730        0.000000        0.000001  1
  C         -1.344257        1.317682       -0.000037  1
  C         -0.563256        2.434638       -0.000068  1
  C          0.842991        2.278852       -0.000065  1
  N          1.452340        1.124046       -0.000031  1
  C          1.332569       -1.259009        0.000035  1
  C          0.599994       -2.411151        0.000068  1
  C         -0.813113       -2.365628        0.000066  1
  C         -1.462811       -1.164969        0.000032  1
  H         -2.425265        1.386099       -0.000039  1
  H         -0.993097        3.426040       -0.000096  1
  H          1.476208        3.159729       -0.000087  1
  H          2.413671       -1.267370        0.000035  1
  H          1.099864       -3.370170        0.000095  1
  H         -1.376477       -3.288518        0.000092  1
  H         -2.544767       -1.119792        0.000030  1
  C         -0.342020        0.592396        1.879385  2
  H         -0.552410        0.295996        0.860746  2
  C          0.773420        0.086714        2.533153  2
  H          1.432016       -0.603637        2.023834  2
  C          1.043479        0.467176        3.840689  2
  H          1.912464        0.073225        4.350008  2
  C          0.198097        1.353321        4.494456  2
  H          0.408487        1.649721        5.513095  2
  C         -0.917343        1.859003        3.840689  2
  H         -1.575939        2.549354        4.350008  2
  C         -1.187402        1.478540        2.533153  2
  H         -2.056387        1.872492        2.023834  2

%mem=32GB
%nprocshared= 8
#p m062x/6-31g(d,p)    counterpoise=2

00051 m062x/6-31g(d,p)    counterpoise=2

 0  1  0  1  0  1
  C         -0.730189        0.045539       -0.000001  1
  C          0.685730        0.000000        0.000001  1
  C         -1.344257        1.317682       -0.000037  1
  C         -0.563256        2.434638       -0.000068  1
  C          0.842991        2.278852       -0.000065  1
  N          1.452340        1.124046       -0.000031  1
  C          1.332569       -1.259009        0.000035  1
  C          0.599994       -2.411151        0.000068  1
  C         -0.813113       -2.365628        0.000066  1
  C         -1.462811       -1.164969        0.000032  1
  H         -2.425265        1.386099       -0.000039  1
  H         -0.993097        3.426040       -0.000096  1
  H          1.476208        3.159729       -0.000087  1
  H          2.413671       -1.267370        0.000035  1
  H          1.099864       -3.370170        0.000095  1
  H         -1.376477       -3.288518        0.000092  1
  H         -2.544767       -1.119792        0.000030  1
  C         -0.439693        0.524005        1.879385  2
  H         -0.599912        0.260114        0.842837  2
  C          0.690840        0.069411        2.544648  2
  H          1.411364       -0.548631        2.026373  2
  C          0.896499        0.408145        3.875173  2
  H          1.777242        0.053994        4.393447  2
  C         -0.028375        1.201472        4.540435  2
  H          0.131844        1.465364        5.576984  2
  C         -1.158908        1.656066        3.875173  2
  H         -1.879431        2.274109        4.393447  2
  C         -1.364567        1.317333        2.544648  2
  H         -2.245309        1.671484        2.026373  2

%mem=32GB
%nprocshared= 8
#p m062x/6-31g(d,p)    counterpoise=2

00052 m062x/6-31g(d,p)    counterpoise=2

 0  1  0  1  0  1
  C         -0.730189        0.045539       -0.000001  1
  C          0.685730        0.000000        0.000001  1
  C         -1.344257        1.317682       -0.000037  1
  C         -0.563256        2.434638       -0.000068  1
  C          0.842991        2.278852       -0.000065  1
  N          1.452340        1.124046       -0.000031  1
  C          1.332569       -1.259009        0.000035  1
  C          0.599994       -2.411151        0.000068  1
  C         -0.813113       -2.365628        0.000066  1
  C         -1.462811       -1.164969        0.000032  1
  H         -2.425265        1.386099       -0.000039  1
  H         -0.993097        3.426040       -0.000096  1
  H          1.476208        3.159729       -0.000087  1
  H          2.413671       -1.267370        0.000035  1
  H          1.099864       -3.370170        0.000095  1
  H         -1.376477       -3.288518        0.000092  1
  H         -2.544767       -1.119792        0.000030  1
  C         -0.524005        0.439693        1.879385  2
  H         -0.639469        0.218964        0.826917  2
  C          0.615435        0.024075        2.554865  2
  H          1.387653       -0.520440        2.028631  2
  C          0.763646        0.307405        3.905824  2
  H          1.651328       -0.016382        4.432058  2
  C         -0.227583        1.006351        4.581303  2
  H         -0.112119        1.227080        5.633771  2
  C         -1.367023        1.421969        3.905824  2
  H         -2.139241        1.966484        4.432058  2
  C         -1.515234        1.138639        2.554865  2
  H         -2.402916        1.462426        2.028631  2

%mem=32GB
%nprocshared= 8
#p m062x/6-31g(d,p)    counterpoise=2

00053 m062x/6-31g(d,p)    counterpoise=2

 0  1  0  1  0  1
  C         -0.730189        0.045539       -0.000001  1
  C          0.685730        0.000000        0.000001  1
  C         -1.344257        1.317682       -0.000037  1
  C         -0.563256        2.434638       -0.000068  1
  C          0.842991        2.278852       -0.000065  1
  N          1.452340        1.124046       -0.000031  1
  C          1.332569       -1.259009        0.000035  1
  C          0.599994       -2.411151        0.000068  1
  C         -0.813113       -2.365628        0.000066  1
  C         -1.462811       -1.164969        0.000032  1
  H         -2.425265        1.386099       -0.000039  1
  H         -0.993097        3.426040       -0.000096  1
  H          1.476208        3.159729       -0.000087  1
  H          2.413671       -1.267370        0.000035  1
  H          1.099864       -3.370170        0.000095  1
  H         -1.376477       -3.288518        0.000092  1
  H         -2.544767       -1.119792        0.000030  1
  C         -0.592396        0.342020        1.879385  2
  H         -0.670520        0.173926        0.813842  2
  C          0.548034       -0.056820        2.563257  2
  H          1.358363       -0.535631        2.030485  2
  C          0.648314        0.158947        3.931000  2
  H          1.536767       -0.151769        4.463771  2
  C         -0.391836        0.773555        4.614871  2
  H         -0.313713        0.941649        5.680415  2
  C         -1.532266        1.172395        3.931000  2
  H         -2.342596        1.651205        4.463771  2
  C         -1.632546        0.956628        2.563257  2
  H         -2.520999        1.267344        2.030485  2

%mem=32GB
%nprocshared= 8
#p m062x/6-31g(d,p)    counterpoise=2

00054 m062x/6-31g(d,p)    counterpoise=2

 0  1  0  1  0  1
  C         -0.730189        0.045539       -0.000001  1
  C          0.685730        0.000000        0.000001  1
  C         -1.344257        1.317682       -0.000037  1
  C         -0.563256        2.434638       -0.000068  1
  C          0.842991        2.278852       -0.000065  1
  N          1.452340        1.124046       -0.000031  1
  C          1.332569       -1.259009        0.000035  1
  C          0.599994       -2.411151        0.000068  1
  C         -0.813113       -2.365628        0.000066  1
  C         -1.462811       -1.164969        0.000032  1
  H         -2.425265        1.386099       -0.000039  1
  H         -0.993097        3.426040       -0.000096  1
  H          1.476208        3.159729       -0.000087  1
  H          2.413671       -1.267370        0.000035  1
  H          1.099864       -3.370170        0.000095  1
  H         -1.376477       -3.288518        0.000092  1
  H         -2.544767       -1.119792        0.000030  1
  C         -0.642788        0.233956        1.879385  2
  H         -0.692781        0.126182        0.804384  2
  C          0.479958       -0.202803        2.569327  2
  H          1.304641       -0.650833        2.031826  2
  C          0.544130       -0.064463        3.949210  2
  H          1.418806       -0.404720        4.486710  2
  C         -0.514444        0.510634        4.639151  2
  H         -0.464451        0.618407        5.714152  2
  C         -1.637189        0.947392        3.949210  2
  H         -2.461872        1.395422        4.486710  2
  C         -1.701361        0.809053        2.569327  2
  H         -2.576037        1.149310        2.031826  2

%mem=32GB
%nprocshared= 8
#p m062x/6-31g(d,p)    counterpoise=2

00055 m062x/6-31g(d,p)    counterpoise=2

 0  1  0  1  0  1
  C         -0.730189        0.045539       -0.000001  1
  C          0.685730        0.000000        0.000001  1
  C         -1.344257        1.317682       -0.000037  1
  C         -0.563256        2.434638       -0.000068  1
  C          0.842991        2.278852       -0.000065  1
  N          1.452340        1.124046       -0.000031  1
  C          1.332569       -1.259009        0.000035  1
  C          0.599994       -2.411151        0.000068  1
  C         -0.813113       -2.365628        0.000066  1
  C         -1.462811       -1.164969        0.000032  1
  H         -2.425265        1.386099       -0.000039  1
  H         -0.993097        3.426040       -0.000096  1
  H          1.476208        3.159729       -0.000087  1
  H          2.413671       -1.267370        0.000035  1
  H          1.099864       -3.370170        0.000095  1
  H         -1.376477       -3.288518        0.000092  1
  H         -2.544767       -1.119792        0.000030  1
  C         -0.673648        0.118782        1.879385  2
  H         -0.706147        0.076683        0.799148  2
  C          0.298918       -0.588877        2.572688  2
  H          1.024097       -1.182279        2.032569  2
  C          0.340633       -0.534839        3.959292  2
  H          1.098311       -1.086141        4.499411  2
  C         -0.590217        0.226860        4.652594  2
  H         -0.557718        0.268959        5.732832  2
  C         -1.562783        0.934519        3.959292  2
  H         -2.287962        1.527921        4.499411  2
  C         -1.604498        0.880481        2.572688  2
  H         -2.362176        1.431783        2.032569  2

%mem=32GB
%nprocshared= 8
#p m062x/6-31g(d,p)    counterpoise=2

00056 m062x/6-31g(d,p)    counterpoise=2

 0  1  0  1  0  1
  C         -0.730189        0.045539       -0.000001  1
  C          0.685730        0.000000        0.000001  1
  C         -1.344257        1.317682       -0.000037  1
  C         -0.563256        2.434638       -0.000068  1
  C          0.842991        2.278852       -0.000065  1
  N          1.452340        1.124046       -0.000031  1
  C          1.332569       -1.259009        0.000035  1
  C          0.599994       -2.411151        0.000068  1
  C         -0.813113       -2.365628        0.000066  1
  C         -1.462811       -1.164969        0.000032  1
  H         -2.425265        1.386099       -0.000039  1
  H         -0.993097        3.426040       -0.000096  1
  H          1.476208        3.159729       -0.000087  1
  H          2.413671       -1.267370        0.000035  1
  H          1.099864       -3.370170        0.000095  1
  H         -1.376477       -3.288518        0.000092  1
  H         -2.544767       -1.119792        0.000030  1
  C         -0.684040        0.000000        1.879385  2
  H         -0.710582        0.026191        0.798482  2
  C         -1.511481       -0.872591        2.573115  2
  H         -2.182641       -1.526193        2.032663  2
  C         -1.477412       -0.906211        3.960573  2
  H         -2.122030       -1.586004        4.501025  2
  C         -0.615902       -0.067238        4.654303  2
  H         -0.589360       -0.093430        5.735206  2
  C          0.211539        0.805353        3.960573  2
  H          0.882699        1.458955        4.501025  2
  C          0.177470        0.838972        2.573115  2
  H          0.822088        1.518765        2.032663  2

%mem=32GB
%nprocshared= 8
#p m062x/6-31g(d,p)    counterpoise=2

00057 m062x/6-31g(d,p)    counterpoise=2

 0  1  0  1  0  1
  C         -0.730189        0.045539       -0.000001  1
  C          0.685730        0.000000        0.000001  1
  C         -1.344257        1.317682       -0.000037  1
  C         -0.563256        2.434638       -0.000068  1
  C          0.842991        2.278852       -0.000065  1
  N          1.452340        1.124046       -0.000031  1
  C          1.332569       -1.259009        0.000035  1
  C          0.599994       -2.411151        0.000068  1
  C         -0.813113       -2.365628        0.000066  1
  C         -1.462811       -1.164969        0.000032  1
  H         -2.425265        1.386099       -0.000039  1
  H         -0.993097        3.426040       -0.000096  1
  H          1.476208        3.159729       -0.000087  1
  H          2.413671       -1.267370        0.000035  1
  H          1.099864       -3.370170        0.000095  1
  H         -1.376477       -3.288518        0.000092  1
  H         -2.544767       -1.119792        0.000030  1
  C         -0.673648       -0.118782        1.879385  2
  H         -0.706048       -0.024621        0.802433  2
  C         -1.789726       -0.570398        2.570579  2
  H         -2.691606       -0.828069        2.032103  2
  C         -1.748137       -0.691265        3.952966  2
  H         -2.617618       -1.043097        4.491442  2
  C         -0.590471       -0.360516        4.644159  2
  H         -0.558071       -0.454678        5.721111  2
  C          0.525607        0.091100        3.952966  2
  H          1.427487        0.348770        4.491442  2
  C          0.484018        0.211967        2.570579  2
  H          1.353499        0.563799        2.032103  2

%mem=32GB
%nprocshared= 8
#p m062x/6-31g(d,p)    counterpoise=2

00058 m062x/6-31g(d,p)    counterpoise=2

 0  1  0  1  0  1
  C         -0.730189        0.045539       -0.000001  1
  C          0.685730        0.000000        0.000001  1
  C         -1.344257        1.317682       -0.000037  1
  C         -0.563256        2.434638       -0.000068  1
  C          0.842991        2.278852       -0.000065  1
  N          1.452340        1.124046       -0.000031  1
  C          1.332569       -1.259009        0.000035  1
  C          0.599994       -2.411151        0.000068  1
  C         -0.813113       -2.365628        0.000066  1
  C         -1.462811       -1.164969        0.000032  1
  H         -2.425265        1.386099       -0.000039  1
  H         -0.993097        3.426040       -0.000096  1
  H          1.476208        3.159729       -0.000087  1
  H          2.413671       -1.267370        0.000035  1
  H          1.099864       -3.370170        0.000095  1
  H         -1.376477       -3.288518        0.000092  1
  H         -2.544767       -1.119792        0.000030  1
  C         -0.642788       -0.233956        1.879385  2
  H         -0.692486       -0.075030        0.810734  2
  C         -1.758384       -0.694790        2.565251  2
  H         -2.677187       -0.894878        2.030926  2
  C         -1.694591       -0.898788        3.936983  2
  H         -2.563697       -1.257801        4.471308  2
  C         -0.515202       -0.641952        4.622848  2
  H         -0.465504       -0.800877        5.691499  2
  C          0.600394       -0.181118        3.936983  2
  H          1.519198        0.018970        4.471308  2
  C          0.536601        0.022880        2.565251  2
  H          1.405707        0.381894        2.030926  2

%mem=32GB
%nprocshared= 8
#p m062x/6-31g(d,p)    counterpoise=2

00059 m062x/6-31g(d,p)    counterpoise=2

 0  1  0  1  0  1
  C         -0.730189        0.045539       -0.000001  1
  C          0.685730        0.000000        0.000001  1
  C         -1.344257        1.317682       -0.000037  1
  C         -0.563256        2.434638       -0.000068  1
  C          0.842991        2.278852       -0.000065  1
  N          1.452340        1.124046       -0.000031  1
  C          1.332569       -1.259009        0.000035  1
  C          0.599994       -2.411151        0.000068  1
  C         -0.813113       -2.365628        0.000066  1
  C         -1.462811       -1.164969        0.000032  1
  H         -2.425265        1.386099       -0.000039  1
  H         -0.993097        3.426040       -0.000096  1
  H          1.476208        3.159729       -0.000087  1
  H          2.413671       -1.267370        0.000035  1
  H          1.099864       -3.370170        0.000095  1
  H         -1.376477       -3.288518        0.000092  1
  H         -2.544767       -1.119792        0.000030  1
  C         -0.592396       -0.342020        1.879385  2
  H         -0.669859       -0.124145        0.822848  2
  C         -1.675501       -0.884616        2.557477  2
  H         -2.596758       -1.089452        2.029208  2
  C         -1.576068       -1.164283        3.913660  2
  H         -2.419862       -1.586993        4.441929  2
  C         -0.393531       -0.901353        4.591751  2
  H         -0.316068       -1.119228        5.648289  2
  C          0.689573       -0.358757        3.913660  2
  H          1.610830       -0.153921        4.441929  2
  C          0.590141       -0.079090        2.557477  2
  H          1.433934        0.343620        2.029208  2

%mem=32GB
%nprocshared= 8
#p m062x/6-31g(d,p)    counterpoise=2

00060 m062x/6-31g(d,p)    counterpoise=2

 0  1  0  1  0  1
  C         -0.730189        0.045539       -0.000001  1
  C          0.685730        0.000000        0.000001  1
  C         -1.344257        1.317682       -0.000037  1
  C         -0.563256        2.434638       -0.000068  1
  C          0.842991        2.278852       -0.000065  1
  N          1.452340        1.124046       -0.000031  1
  C          1.332569       -1.259009        0.000035  1
  C          0.599994       -2.411151        0.000068  1
  C         -0.813113       -2.365628        0.000066  1
  C         -1.462811       -1.164969        0.000032  1
  H         -2.425265        1.386099       -0.000039  1
  H         -0.993097        3.426040       -0.000096  1
  H          1.476208        3.159729       -0.000087  1
  H          2.413671       -1.267370        0.000035  1
  H          1.099864       -3.370170        0.000095  1
  H         -1.376477       -3.288518        0.000092  1
  H         -2.544767       -1.119792        0.000030  1
  C         -0.524005       -0.439693        1.879385  2
  H         -0.638249       -0.170831        0.838038  2
  C         -1.557220       -1.082437        2.547727  2
  H         -2.476391       -1.314307        2.027054  2
  C         -1.410575       -1.427551        3.884411  2
  H         -2.215502       -1.928281        4.405085  2
  C         -0.230715       -1.129919        4.552753  2
  H         -0.116471       -1.398781        5.594100  2
  C          0.802499       -0.487175        3.884411  2
  H          1.721670       -0.255305        4.405085  2
  C          0.655854       -0.142062        2.547727  2
  H          1.460781        0.358669        2.027054  2

%mem=32GB
%nprocshared= 8
#p m062x/6-31g(d,p)    counterpoise=2

00061 m062x/6-31g(d,p)    counterpoise=2

 0  1  0  1  0  1
  C         -0.730189        0.045539       -0.000001  1
  C          0.685730        0.000000        0.000001  1
  C         -1.344257        1.317682       -0.000037  1
  C         -0.563256        2.434638       -0.000068  1
  C          0.842991        2.278852       -0.000065  1
  N          1.452340        1.124046       -0.000031  1
  C          1.332569       -1.259009        0.000035  1
  C          0.599994       -2.411151        0.000068  1
  C         -0.813113       -2.365628        0.000066  1
  C         -1.462811       -1.164969        0.000032  1
  H         -2.425265        1.386099       -0.000039  1
  H         -0.993097        3.426040       -0.000096  1
  H          1.476208        3.159729       -0.000087  1
  H          2.413671       -1.267370        0.000035  1
  H          1.099864       -3.370170        0.000095  1
  H         -1.376477       -3.288518        0.000092  1
  H         -2.544767       -1.119792        0.000030  1
  C         -0.439693       -0.524005        1.879385  2
  H         -0.597960       -0.213709        0.855467  2
  C         -1.409137       -1.269430        2.536542  2
  H         -2.322650       -1.539857        2.024582  2
  C         -1.205984       -1.667730        3.850855  2
  H         -1.961230       -2.248454        4.362814  2
  C         -0.033386       -1.320605        4.508011  2
  H          0.124880       -1.630902        5.531930  2
  C          0.936058       -0.575180        3.850855  2
  H          1.849571       -0.304753        4.362814  2
  C          0.732905       -0.176881        2.536542  2
  H          1.488151        0.403843        2.024582  2

%mem=32GB
%nprocshared= 8
#p m062x/6-31g(d,p)    counterpoise=2

00062 m062x/6-31g(d,p)    counterpoise=2

 0  1  0  1  0  1
  C         -0.730189        0.045539       -0.000001  1
  C          0.685730        0.000000        0.000001  1
  C         -1.344257        1.317682       -0.000037  1
  C         -0.563256        2.434638       -0.000068  1
  C          0.842991        2.278852       -0.000065  1
  N          1.452340        1.124046       -0.000031  1
  C          1.332569       -1.259009        0.000035  1
  C          0.599994       -2.411151        0.000068  1
  C         -0.813113       -2.365628        0.000066  1
  C         -1.462811       -1.164969        0.000032  1
  H         -2.425265        1.386099       -0.000039  1
  H         -0.993097        3.426040       -0.000096  1
  H          1.476208        3.159729       -0.000087  1
  H          2.413671       -1.267370        0.000035  1
  H          1.099864       -3.370170        0.000095  1
  H         -1.376477       -3.288518        0.000092  1
  H         -2.544767       -1.119792        0.000030  1
  C         -0.342020       -0.592396        1.879385  2
  H         -0.191435       -0.918198        0.859131  2
  C          0.652690        0.121128        2.534190  2
  H          1.578205        0.351198        2.024063  2
  C          0.459398        0.539330        3.843800  2
  H          1.234328        1.095202        4.353927  2
  C         -0.728605        0.244008        4.498605  2
  H         -0.879189        0.569810        5.518859  2
  C         -1.723315       -0.469515        3.843800  2
  H         -2.648830       -0.699586        4.353927  2
  C         -1.530023       -0.887718        2.534190  2
  H         -2.304953       -1.443589        2.024063  2

%mem=32GB
%nprocshared= 8
#p m062x/6-31g(d,p)    counterpoise=2

00063 m062x/6-31g(d,p)    counterpoise=2

 0  1  0  1  0  1
  C         -0.730189        0.045539       -0.000001  1
  C          0.685730        0.000000        0.000001  1
  C         -1.344257        1.317682       -0.000037  1
  C         -0.563256        2.434638       -0.000068  1
  C          0.842991        2.278852       -0.000065  1
  N          1.452340        1.124046       -0.000031  1
  C          1.332569       -1.259009        0.000035  1
  C          0.599994       -2.411151        0.000068  1
  C         -0.813113       -2.365628        0.000066  1
  C         -1.462811       -1.164969        0.000032  1
  H         -2.425265        1.386099       -0.000039  1
  H         -0.993097        3.426040       -0.000096  1
  H          1.476208        3.159729       -0.000087  1
  H          2.413671       -1.267370        0.000035  1
  H          1.099864       -3.370170        0.000095  1
  H         -1.376477       -3.288518        0.000092  1
  H         -2.544767       -1.119792        0.000030  1
  C         -0.233956       -0.642788        1.879385  2
  H         -0.140781       -0.945308        0.845199  2
  C          0.855271       -0.094736        2.543132  2
  H          1.797008        0.029704        2.026038  2
  C          0.735671        0.293583        3.870624  2
  H          1.584234        0.720543        4.387718  2
  C         -0.473155        0.133850        4.534371  2
  H         -0.566329        0.436370        5.568557  2
  C         -1.562381       -0.414202        3.870624  2
  H         -2.504118       -0.538642        4.387718  2
  C         -1.442782       -0.802521        2.543132  2
  H         -2.291344       -1.229481        2.026038  2

%mem=32GB
%nprocshared= 8
#p m062x/6-31g(d,p)    counterpoise=2

00064 m062x/6-31g(d,p)    counterpoise=2

 0  1  0  1  0  1
  C         -0.730189        0.045539       -0.000001  1
  C          0.685730        0.000000        0.000001  1
  C         -1.344257        1.317682       -0.000037  1
  C         -0.563256        2.434638       -0.000068  1
  C          0.842991        2.278852       -0.000065  1
  N          1.452340        1.124046       -0.000031  1
  C          1.332569       -1.259009        0.000035  1
  C          0.599994       -2.411151        0.000068  1
  C         -0.813113       -2.365628        0.000066  1
  C         -1.462811       -1.164969        0.000032  1
  H         -2.425265        1.386099       -0.000039  1
  H         -0.993097        3.426040       -0.000096  1
  H          1.476208        3.159729       -0.000087  1
  H          2.413671       -1.267370        0.000035  1
  H          1.099864       -3.370170        0.000095  1
  H         -1.376477       -3.288518        0.000092  1
  H         -2.544767       -1.119792        0.000030  1
  C         -0.118782       -0.673648        1.879385  2
  H         -0.088758       -0.961382        0.837248  2
  C          1.057745       -0.364198        2.548234  2
  H          2.004344       -0.410855        2.027166  2
  C          1.019205        0.005139        3.885933  2
  H          1.935779        0.246217        4.407001  2
  C         -0.195863        0.065028        4.554782  2
  H         -0.225888        0.352761        5.596919  2
  C         -1.372390       -0.244422        3.885933  2
  H         -2.318989       -0.197766        4.407001  2
  C         -1.333850       -0.613760        2.548234  2
  H         -2.250424       -0.854837        2.027166  2

%mem=32GB
%nprocshared= 8
#p m062x/6-31g(d,p)    counterpoise=2

00065 m062x/6-31g(d,p)    counterpoise=2

 0  1  0  1  0  1
  C         -0.730189        0.045539       -0.000001  1
  C          0.685730        0.000000        0.000001  1
  C         -1.344257        1.317682       -0.000037  1
  C         -0.563256        2.434638       -0.000068  1
  C          0.842991        2.278852       -0.000065  1
  N          1.452340        1.124046       -0.000031  1
  C          1.332569       -1.259009        0.000035  1
  C          0.599994       -2.411151        0.000068  1
  C         -0.813113       -2.365628        0.000066  1
  C         -1.462811       -1.164969        0.000032  1
  H         -2.425265        1.386099       -0.000039  1
  H         -0.993097        3.426040       -0.000096  1
  H          1.476208        3.159729       -0.000087  1
  H          2.413671       -1.267370        0.000035  1
  H          1.099864       -3.370170        0.000095  1
  H         -1.376477       -3.288518        0.000092  1
  H         -2.544767       -1.119792        0.000030  1
  C         -0.000000       -0.684040        1.879385  2
  H         -0.035887       -0.966361        0.835954  2
  C          1.215725       -0.654452        2.549065  2
  H          2.126950       -0.913723        2.027349  2
  C          1.261790       -0.292062        3.888424  2
  H          2.208902       -0.269011        4.410140  2
  C          0.092129        0.040740        4.558104  2
  H          0.128016        0.323062        5.601535  2
  C         -1.123596        0.011153        3.888424  2
  H         -2.034821        0.270423        4.410140  2
  C         -1.169661       -0.351238        2.549065  2
  H         -2.116772       -0.374289        2.027349  2

%mem=32GB
%nprocshared= 8
#p m062x/6-31g(d,p)    counterpoise=2

00066 m062x/6-31g(d,p)    counterpoise=2

 0  1  0  1  0  1
  C         -0.730189        0.045539       -0.000001  1
  C          0.685730        0.000000        0.000001  1
  C         -1.344257        1.317682       -0.000037  1
  C         -0.563256        2.434638       -0.000068  1
  C          0.842991        2.278852       -0.000065  1
  N          1.452340        1.124046       -0.000031  1
  C          1.332569       -1.259009        0.000035  1
  C          0.599994       -2.411151        0.000068  1
  C         -0.813113       -2.365628        0.000066  1
  C         -1.462811       -1.164969        0.000032  1
  H         -2.425265        1.386099       -0.000039  1
  H         -0.993097        3.426040       -0.000096  1
  H          1.476208        3.159729       -0.000087  1
  H          2.413671       -1.267370        0.000035  1
  H          1.099864       -3.370170        0.000095  1
  H         -1.376477       -3.288518        0.000092  1
  H         -2.544767       -1.119792        0.000030  1
  C          0.118782       -0.673648        1.879385  2
  H          0.017481       -0.960227        0.841429  2
  C          1.317352       -0.890414        2.545551  2
  H          2.149798       -1.345865        2.026573  2
  C          1.447384       -0.522558        3.877882  2
  H          2.381131       -0.691430        4.396860  2
  C          0.378845        0.062064        4.544047  2
  H          0.480147        0.348643        5.582003  2
  C         -0.819725        0.278830        3.877882  2
  H         -1.652171        0.734281        4.396860  2
  C         -0.949756       -0.089026        2.545551  2
  H         -1.883503        0.079845        2.026573  2

%mem=32GB
%nprocshared= 8
#p m062x/6-31g(d,p)    counterpoise=2

00067 m062x/6-31g(d,p)    counterpoise=2

 0  1  0  1  0  1
  C         -0.730189        0.045539       -0.000001  1
  C          0.685730        0.000000        0.000001  1
  C         -1.344257        1.317682       -0.000037  1
  C         -0.563256        2.434638       -0.000068  1
  C          0.842991        2.278852       -0.000065  1
  N          1.452340        1.124046       -0.000031  1
  C          1.332569       -1.259009        0.000035  1
  C          0.599994       -2.411151        0.000068  1
  C         -0.813113       -2.365628        0.000066  1
  C         -1.462811       -1.164969        0.000032  1
  H         -2.425265        1.386099       -0.000039  1
  H         -0.993097        3.426040       -0.000096  1
  H          1.476208        3.159729       -0.000087  1
  H          2.413671       -1.267370        0.000035  1
  H          1.099864       -3.370170        0.000095  1
  H         -1.376477       -3.288518        0.000092  1
  H         -2.544767       -1.119792        0.000030  1
  C          0.233956       -0.642788        1.879385  2
  H          0.070915       -0.942967        0.853202  2
  C          1.395106       -1.023967        2.537995  2
  H          2.136661       -1.621104        2.024903  2
  C          1.604386       -0.638653        3.855215  2
  H          2.508981       -0.935611        4.368306  2
  C          0.652516        0.127840        4.513825  2
  H          0.815557        0.428019        5.540008  2
  C         -0.508634        0.509019        3.855215  2
  H         -1.250189        1.106156        4.368306  2
  C         -0.717914        0.123705        2.537995  2
  H         -1.622509        0.420663        2.024903  2

%mem=32GB
%nprocshared= 8
#p m062x/6-31g(d,p)    counterpoise=2

00068 m062x/6-31g(d,p)    counterpoise=2

 0  1  0  1  0  1
  C         -0.730189        0.045539       -0.000001  1
  C          0.685730        0.000000        0.000001  1
  C         -1.344257        1.317682       -0.000037  1
  C         -0.563256        2.434638       -0.000068  1
  C          0.842991        2.278852       -0.000065  1
  N          1.452340        1.124046       -0.000031  1
  C          1.332569       -1.259009        0.000035  1
  C          0.599994       -2.411151        0.000068  1
  C         -0.813113       -2.365628        0.000066  1
  C         -1.462811       -1.164969        0.000032  1
  H         -2.425265        1.386099       -0.000039  1
  H         -0.993097        3.426040       -0.000096  1
  H          1.476208        3.159729       -0.000087  1
  H          2.413671       -1.267370        0.000035  1
  H          1.099864       -3.370170        0.000095  1
  H         -1.376477       -3.288518        0.000092  1
  H         -2.544767       -1.119792        0.000030  1
  C          0.342020       -0.592396        1.879385  2
  H          0.527862       -0.272091        0.863212  2
  C         -0.817181       -0.194602        2.531571  2
  H         -1.534416        0.435606        2.023484  2
  C         -1.055730       -0.605750        3.835942  2
  H         -1.958807       -0.295848        4.344029  2
  C         -0.135078       -1.414692        4.488128  2
  H         -0.320920       -1.734997        5.504301  2
  C          1.024124       -1.812486        3.835942  2
  H          1.741358       -2.442694        4.344029  2
  C          1.262673       -1.401338        2.531571  2
  H          2.165750       -1.711240        2.023484  2

%mem=32GB
%nprocshared= 8
#p m062x/6-31g(d,p)    counterpoise=2

00069 m062x/6-31g(d,p)    counterpoise=2

 0  1  0  1  0  1
  C         -0.730189        0.045539       -0.000001  1
  C          0.685730        0.000000        0.000001  1
  C         -1.344257        1.317682       -0.000037  1
  C         -0.563256        2.434638       -0.000068  1
  C          0.842991        2.278852       -0.000065  1
  N          1.452340        1.124046       -0.000031  1
  C          1.332569       -1.259009        0.000035  1
  C          0.599994       -2.411151        0.000068  1
  C         -0.813113       -2.365628        0.000066  1
  C         -1.462811       -1.164969        0.000032  1
  H         -2.425265        1.386099       -0.000039  1
  H         -0.993097        3.426040       -0.000096  1
  H          1.476208        3.159729       -0.000087  1
  H          2.413671       -1.267370        0.000035  1
  H          1.099864       -3.370170        0.000095  1
  H         -1.376477       -3.288518        0.000092  1
  H         -2.544767       -1.119792        0.000030  1
  C          0.439693       -0.524005        1.879385  2
  H          0.575008       -0.235813        0.845762  2
  C         -0.735450       -0.197978        2.542770  2
  H         -1.515631        0.344206        2.025959  2
  C         -0.909143       -0.567905        3.869540  2
  H         -1.824639       -0.313913        4.386351  2
  C          0.092308       -1.263859        4.532925  2
  H         -0.043008       -1.552051        5.566548  2
  C          1.267451       -1.589886        3.869540  2
  H          2.047631       -2.132069        4.386351  2
  C          1.441143       -1.219959        2.542770  2
  H          2.356639       -1.473950        2.025959  2

%mem=32GB
%nprocshared= 8
#p m062x/6-31g(d,p)    counterpoise=2

00070 m062x/6-31g(d,p)    counterpoise=2

 0  1  0  1  0  1
  C         -0.730189        0.045539       -0.000001  1
  C          0.685730        0.000000        0.000001  1
  C         -1.344257        1.317682       -0.000037  1
  C         -0.563256        2.434638       -0.000068  1
  C          0.842991        2.278852       -0.000065  1
  N          1.452340        1.124046       -0.000031  1
  C          1.332569       -1.259009        0.000035  1
  C          0.599994       -2.411151        0.000068  1
  C         -0.813113       -2.365628        0.000066  1
  C         -1.462811       -1.164969        0.000032  1
  H         -2.425265        1.386099       -0.000039  1
  H         -0.993097        3.426040       -0.000096  1
  H          1.476208        3.159729       -0.000087  1
  H          2.413671       -1.267370        0.000035  1
  H          1.099864       -3.370170        0.000095  1
  H         -1.376477       -3.288518        0.000092  1
  H         -2.544767       -1.119792        0.000030  1
  C          0.524005       -0.439693        1.879385  2
  H          0.614311       -0.194172        0.829954  2
  C         -0.662336       -0.182235        2.552916  2
  H         -1.496251        0.263858        2.028200  2
  C         -0.778254       -0.497388        3.899977  2
  H         -1.702474       -0.296815        4.424693  2
  C          0.292171       -1.069998        4.573508  2
  H          0.201865       -1.315518        5.622939  2
  C          1.478512       -1.327456        3.899977  2
  H          2.312427       -1.773549        4.424693  2
  C          1.594429       -1.012303        2.552916  2
  H          2.518650       -1.212875        2.028200  2

%mem=32GB
%nprocshared= 8
#p m062x/6-31g(d,p)    counterpoise=2

00071 m062x/6-31g(d,p)    counterpoise=2

 0  1  0  1  0  1
  C         -0.730189        0.045539       -0.000001  1
  C          0.685730        0.000000        0.000001  1
  C         -1.344257        1.317682       -0.000037  1
  C         -0.563256        2.434638       -0.000068  1
  C          0.842991        2.278852       -0.000065  1
  N          1.452340        1.124046       -0.000031  1
  C          1.332569       -1.259009        0.000035  1
  C          0.599994       -2.411151        0.000068  1
  C         -0.813113       -2.365628        0.000066  1
  C         -1.462811       -1.164969        0.000032  1
  H         -2.425265        1.386099       -0.000039  1
  H         -0.993097        3.426040       -0.000096  1
  H          1.476208        3.159729       -0.000087  1
  H          2.413671       -1.267370        0.000035  1
  H          1.099864       -3.370170        0.000095  1
  H         -1.376477       -3.288518        0.000092  1
  H         -2.544767       -1.119792        0.000030  1
  C          0.592396       -0.342020        1.879385  2
  H          0.645177       -0.148606        0.816584  2
  C         -0.601357       -0.149636        2.561497  2
  H         -1.478570        0.193655        2.030096  2
  C         -0.669107       -0.397904        3.925720  2
  H         -1.599101       -0.248027        4.457121  2
  C          0.456897       -0.838557        4.607832  2
  H          0.404116       -1.031971        5.670633  2
  C          1.650650       -1.030941        3.925720  2
  H          2.527863       -1.374233        4.457121  2
  C          1.718399       -0.782673        2.561497  2
  H          2.648394       -0.932550        2.030096  2

%mem=32GB
%nprocshared= 8
#p m062x/6-31g(d,p)    counterpoise=2

00072 m062x/6-31g(d,p)    counterpoise=2

 0  1  0  1  0  1
  C         -0.730189        0.045539       -0.000001  1
  C          0.685730        0.000000        0.000001  1
  C         -1.344257        1.317682       -0.000037  1
  C         -0.563256        2.434638       -0.000068  1
  C          0.842991        2.278852       -0.000065  1
  N          1.452340        1.124046       -0.000031  1
  C          1.332569       -1.259009        0.000035  1
  C          0.599994       -2.411151        0.000068  1
  C         -0.813113       -2.365628        0.000066  1
  C         -1.462811       -1.164969        0.000032  1
  H         -2.425265        1.386099       -0.000039  1
  H         -0.993097        3.426040       -0.000096  1
  H          1.476208        3.159729       -0.000087  1
  H          2.413671       -1.267370        0.000035  1
  H          1.099864       -3.370170        0.000095  1
  H         -1.376477       -3.288518        0.000092  1
  H         -2.544767       -1.119792        0.000030  1
  C          0.642788       -0.233956        1.879385  2
  H          0.667304       -0.100385        0.806399  2
  C         -0.555482       -0.102629        2.568034  2
  H         -1.464479        0.133253        2.031540  2
  C         -0.586953       -0.274082        3.945330  2
  H         -1.520466       -0.171771        4.481823  2
  C          0.579847       -0.576862        4.633978  2
  H          0.555331       -0.710433        5.706965  2
  C          1.778117       -0.708189        3.945330  2
  H          2.687114       -0.944070        4.481823  2
  C          1.809588       -0.536736        2.568034  2
  H          2.743101       -0.639046        2.031540  2

%mem=32GB
%nprocshared= 8
#p m062x/6-31g(d,p)    counterpoise=2

00073 m062x/6-31g(d,p)    counterpoise=2

 0  1  0  1  0  1
  C         -0.730189        0.045539       -0.000001  1
  C          0.685730        0.000000        0.000001  1
  C         -1.344257        1.317682       -0.000037  1
  C         -0.563256        2.434638       -0.000068  1
  C          0.842991        2.278852       -0.000065  1
  N          1.452340        1.124046       -0.000031  1
  C          1.332569       -1.259009        0.000035  1
  C          0.599994       -2.411151        0.000068  1
  C         -0.813113       -2.365628        0.000066  1
  C         -1.462811       -1.164969        0.000032  1
  H         -2.425265        1.386099       -0.000039  1
  H         -0.993097        3.426040       -0.000096  1
  H          1.476208        3.159729       -0.000087  1
  H          2.413671       -1.267370        0.000035  1
  H          1.099864       -3.370170        0.000095  1
  H         -1.376477       -3.288518        0.000092  1
  H         -2.544767       -1.119792        0.000030  1
  C          0.673648       -0.118782        1.879385  2
  H          0.680587       -0.050563        0.800015  2
  C         -0.526924       -0.040904        2.572131  2
  H         -1.455291        0.087987        2.032446  2
  C         -0.535831       -0.128471        3.957622  2
  H         -1.471137       -0.067800        4.497307  2
  C          0.655835       -0.293916        4.650367  2
  H          0.648896       -0.362135        5.729737  2
  C          1.856407       -0.371795        3.957622  2
  H          2.784774       -0.500685        4.497307  2
  C          1.865313       -0.284228        2.572131  2
  H          2.800620       -0.344899        2.032446  2

%mem=32GB
%nprocshared= 8
#p m062x/6-31g(d,p)    counterpoise=2

00074 m062x/6-31g(d,p)    counterpoise=2

 0  1  0  1  0  1
  C         -0.730189        0.045539       -0.000001  1
  C          0.685730        0.000000        0.000001  1
  C         -1.344257        1.317682       -0.000037  1
  C         -0.563256        2.434638       -0.000068  1
  C          0.842991        2.278852       -0.000065  1
  N          1.452340        1.124046       -0.000031  1
  C          1.332569       -1.259009        0.000035  1
  C          0.599994       -2.411151        0.000068  1
  C         -0.813113       -2.365628        0.000066  1
  C         -1.462811       -1.164969        0.000032  1
  H         -2.425265        1.386099       -0.000039  1
  H         -0.993097        3.426040       -0.000096  1
  H          1.476208        3.159729       -0.000087  1
  H          2.413671       -1.267370        0.000035  1
  H          1.099864       -3.370170        0.000095  1
  H         -1.376477       -3.288518        0.000092  1
  H         -2.544767       -1.119792        0.000030  1
  C          1.000000        0.000000        1.732051  2
  H          0.806913        0.000000        0.667880  2
  C          1.123924       -1.202290        2.415041  2
  H          1.027381       -2.138935        1.882956  2
  C          1.371773       -1.202290        3.781022  2
  H          1.468317       -2.138935        4.313107  2
  C          1.495698       -0.000000        4.464012  2
  H          1.688785       -0.000000        5.528183  2
  C          1.371773        1.202290        3.781022  2
  H          1.468317        2.138935        4.313107  2
  C          1.123924        1.202290        2.415041  2
  H          1.027381        2.138935        1.882956  2

%mem=32GB
%nprocshared= 8
#p m062x/6-31g(d,p)    counterpoise=2

00075 m062x/6-31g(d,p)    counterpoise=2

 0  1  0  1  0  1
  C         -0.730189        0.045539       -0.000001  1
  C          0.685730        0.000000        0.000001  1
  C         -1.344257        1.317682       -0.000037  1
  C         -0.563256        2.434638       -0.000068  1
  C          0.842991        2.278852       -0.000065  1
  N          1.452340        1.124046       -0.000031  1
  C          1.332569       -1.259009        0.000035  1
  C          0.599994       -2.411151        0.000068  1
  C         -0.813113       -2.365628        0.000066  1
  C         -1.462811       -1.164969        0.000032  1
  H         -2.425265        1.386099       -0.000039  1
  H         -0.993097        3.426040       -0.000096  1
  H          1.476208        3.159729       -0.000087  1
  H          2.413671       -1.267370        0.000035  1
  H          1.099864       -3.370170        0.000095  1
  H         -1.376477       -3.288518        0.000092  1
  H         -2.544767       -1.119792        0.000030  1
  C          0.984808        0.173648        1.732051  2
  H          0.801669        0.067316        0.671440  2
  C          1.706034       -0.797849        2.412757  2
  H          2.084767       -1.661027        1.882451  2
  C          1.941113       -0.661360        3.774168  2
  H          2.502985       -1.418205        4.304473  2
  C          1.454965        0.446627        4.454874  2
  H          1.638104        0.552960        5.515485  2
  C          0.733739        1.418124        3.774168  2
  H          0.355005        2.281303        4.304473  2
  C          0.498660        1.281635        2.412757  2
  H         -0.063212        2.038481        1.882451  2

%mem=32GB
%nprocshared= 8
#p m062x/6-31g(d,p)    counterpoise=2

00076 m062x/6-31g(d,p)    counterpoise=2

 0  1  0  1  0  1
  C         -0.730189        0.045539       -0.000001  1
  C          0.685730        0.000000        0.000001  1
  C         -1.344257        1.317682       -0.000037  1
  C         -0.563256        2.434638       -0.000068  1
  C          0.842991        2.278852       -0.000065  1
  N          1.452340        1.124046       -0.000031  1
  C          1.332569       -1.259009        0.000035  1
  C          0.599994       -2.411151        0.000068  1
  C         -0.813113       -2.365628        0.000066  1
  C         -1.462811       -1.164969        0.000032  1
  H         -2.425265        1.386099       -0.000039  1
  H         -0.993097        3.426040       -0.000096  1
  H          1.476208        3.159729       -0.000087  1
  H          2.413671       -1.267370        0.000035  1
  H          1.099864       -3.370170        0.000095  1
  H         -1.376477       -3.288518        0.000092  1
  H         -2.544767       -1.119792        0.000030  1
  C          0.939693        0.342020        1.732051  2
  H          0.785700        0.134633        0.681804  2
  C          2.003805       -0.241633        2.406105  2
  H          2.678810       -0.903715        1.880981  2
  C          2.201472        0.024572        3.754213  2
  H          3.030470       -0.430123        4.279336  2
  C          1.335027        0.874430        4.428267  2
  H          1.489019        1.081817        5.478514  2
  C          0.270914        1.458083        3.754213  2
  H         -0.404090        2.120165        4.279336  2
  C          0.073247        1.191878        2.406105  2
  H         -0.755750        1.646573        1.880981  2

%mem=32GB
%nprocshared= 8
#p m062x/6-31g(d,p)    counterpoise=2

00077 m062x/6-31g(d,p)    counterpoise=2

 0  1  0  1  0  1
  C         -0.730189        0.045539       -0.000001  1
  C          0.685730        0.000000        0.000001  1
  C         -1.344257        1.317682       -0.000037  1
  C         -0.563256        2.434638       -0.000068  1
  C          0.842991        2.278852       -0.000065  1
  N          1.452340        1.124046       -0.000031  1
  C          1.332569       -1.259009        0.000035  1
  C          0.599994       -2.411151        0.000068  1
  C         -0.813113       -2.365628        0.000066  1
  C         -1.462811       -1.164969        0.000032  1
  H         -2.425265        1.386099       -0.000039  1
  H         -0.993097        3.426040       -0.000096  1
  H          1.476208        3.159729       -0.000087  1
  H          2.413671       -1.267370        0.000035  1
  H          1.099864       -3.370170        0.000095  1
  H         -1.376477       -3.288518        0.000092  1
  H         -2.544767       -1.119792        0.000030  1
  C          0.866025        0.500000        1.732051  2
  H          0.758397        0.201522        0.698093  2
  C          2.066108        0.283734        2.395650  2
  H          2.893406       -0.183225        1.878672  2
  C          2.204261        0.666864        3.722850  2
  H          3.139187        0.498382        4.239829  2
  C          1.142331        1.266259        4.386449  2
  H          1.249960        1.564737        5.420407  2
  C         -0.057751        1.482525        3.722850  2
  H         -0.885049        1.949485        4.239829  2
  C         -0.195904        1.099395        2.395650  2
  H         -1.130830        1.267877        1.878672  2

%mem=32GB
%nprocshared= 8
#p m062x/6-31g(d,p)    counterpoise=2

00078 m062x/6-31g(d,p)    counterpoise=2

 0  1  0  1  0  1
  C         -0.730189        0.045539       -0.000001  1
  C          0.685730        0.000000        0.000001  1
  C         -1.344257        1.317682       -0.000037  1
  C         -0.563256        2.434638       -0.000068  1
  C          0.842991        2.278852       -0.000065  1
  N          1.452340        1.124046       -0.000031  1
  C          1.332569       -1.259009        0.000035  1
  C          0.599994       -2.411151        0.000068  1
  C         -0.813113       -2.365628        0.000066  1
  C         -1.462811       -1.164969        0.000032  1
  H         -2.425265        1.386099       -0.000039  1
  H         -0.993097        3.426040       -0.000096  1
  H          1.476208        3.159729       -0.000087  1
  H          2.413671       -1.267370        0.000035  1
  H          1.099864       -3.370170        0.000095  1
  H         -1.376477       -3.288518        0.000092  1
  H         -2.544767       -1.119792        0.000030  1
  C          0.766044        0.642788        1.732051  2
  H          0.719071        0.266843        0.719035  2
  C          1.989206        0.735007        2.382210  2
  H          2.895137        0.430907        1.875702  2
  C          2.049501        1.217573        3.682528  2
  H          3.002406        1.289417        4.189036  2
  C          0.886635        1.607920        4.332687  2
  H          0.933608        1.983864        5.345703  2
  C         -0.336526        1.515700        3.682528  2
  H         -1.242458        1.819800        4.189036  2
  C         -0.396821        1.033134        2.382210  2
  H         -1.349726        0.961290        1.875702  2

%mem=32GB
%nprocshared= 8
#p m062x/6-31g(d,p)    counterpoise=2

00079 m062x/6-31g(d,p)    counterpoise=2

 0  1  0  1  0  1
  C         -0.730189        0.045539       -0.000001  1
  C          0.685730        0.000000        0.000001  1
  C         -1.344257        1.317682       -0.000037  1
  C         -0.563256        2.434638       -0.000068  1
  C          0.842991        2.278852       -0.000065  1
  N          1.452340        1.124046       -0.000031  1
  C          1.332569       -1.259009        0.000035  1
  C          0.599994       -2.411151        0.000068  1
  C         -0.813113       -2.365628        0.000066  1
  C         -1.462811       -1.164969        0.000032  1
  H         -2.425265        1.386099       -0.000039  1
  H         -0.993097        3.426040       -0.000096  1
  H          1.476208        3.159729       -0.000087  1
  H          2.413671       -1.267370        0.000035  1
  H          1.099864       -3.370170        0.000095  1
  H         -1.376477       -3.288518        0.000092  1
  H         -2.544767       -1.119792        0.000030  1
  C          0.642788        0.766044        1.732051  2
  H          0.305778        1.015873        0.735180  2
  C          0.143092       -0.360143        2.371848  2
  H         -0.583206       -0.987672        1.873412  2
  C          0.575681       -0.680825        3.651443  2
  H          0.186393       -1.558182        4.149878  2
  C          1.507966        0.124680        4.291240  2
  H          1.844975       -0.125148        5.288111  2
  C          2.007662        1.250867        3.651443  2
  H          2.733959        1.878397        4.149878  2
  C          1.575073        1.571550        2.371848  2
  H          1.964361        2.448907        1.873412  2

%mem=32GB
%nprocshared= 8
#p m062x/6-31g(d,p)    counterpoise=2

00080 m062x/6-31g(d,p)    counterpoise=2

 0  1  0  1  0  1
  C         -0.730189        0.045539       -0.000001  1
  C          0.685730        0.000000        0.000001  1
  C         -1.344257        1.317682       -0.000037  1
  C         -0.563256        2.434638       -0.000068  1
  C          0.842991        2.278852       -0.000065  1
  N          1.452340        1.124046       -0.000031  1
  C          1.332569       -1.259009        0.000035  1
  C          0.599994       -2.411151        0.000068  1
  C         -0.813113       -2.365628        0.000066  1
  C         -1.462811       -1.164969        0.000032  1
  H         -2.425265        1.386099       -0.000039  1
  H         -0.993097        3.426040       -0.000096  1
  H          1.476208        3.159729       -0.000087  1
  H          2.413671       -1.267370        0.000035  1
  H          1.099864       -3.370170        0.000095  1
  H         -1.376477       -3.288518        0.000092  1
  H         -2.544767       -1.119792        0.000030  1
  C          0.500000        0.866025        1.732051  2
  H          0.236696        1.064705        0.702032  2
  C         -0.055184       -0.221214        2.393122  2
  H         -0.751004       -0.869549        1.878113  2
  C          0.282796       -0.476241        3.715266  2
  H         -0.149720       -1.323256        4.230275  2
  C          1.175960        0.355970        4.376337  2
  H          1.439264        0.157291        5.406356  2
  C          1.731144        1.443210        3.715266  2
  H          2.426965        2.091545        4.230275  2
  C          1.393164        1.698237        2.393122  2
  H          1.825680        2.545252        1.878113  2

%mem=32GB
%nprocshared= 8
#p m062x/6-31g(d,p)    counterpoise=2

00081 m062x/6-31g(d,p)    counterpoise=2

 0  1  0  1  0  1
  C         -0.730189        0.045539       -0.000001  1
  C          0.685730        0.000000        0.000001  1
  C         -1.344257        1.317682       -0.000037  1
  C         -0.563256        2.434638       -0.000068  1
  C          0.842991        2.278852       -0.000065  1
  N          1.452340        1.124046       -0.000031  1
  C          1.332569       -1.259009        0.000035  1
  C          0.599994       -2.411151        0.000068  1
  C         -0.813113       -2.365628        0.000066  1
  C         -1.462811       -1.164969        0.000032  1
  H         -2.425265        1.386099       -0.000039  1
  H         -0.993097        3.426040       -0.000096  1
  H          1.476208        3.159729       -0.000087  1
  H          2.413671       -1.267370        0.000035  1
  H          1.099864       -3.370170        0.000095  1
  H         -1.376477       -3.288518        0.000092  1
  H         -2.544767       -1.119792        0.000030  1
  C          0.342020        0.939693        1.732051  2
  H          0.168446        1.098420        0.676390  2
  C         -0.357933       -0.049425        2.409579  2
  H         -1.076807       -0.661271        1.881749  2
  C         -0.135131       -0.253170        3.764637  2
  H         -0.680431       -1.023743        4.292467  2
  C          0.787624        0.532204        4.442165  2
  H          0.961198        0.373476        5.497826  2
  C          1.487577        1.521322        3.764637  2
  H          2.206451        2.133168        4.292467  2
  C          1.264776        1.725066        2.409579  2
  H          1.810075        2.495640        1.881749  2

%mem=32GB
%nprocshared= 8
#p m062x/6-31g(d,p)    counterpoise=2

00082 m062x/6-31g(d,p)    counterpoise=2

 0  1  0  1  0  1
  C         -0.730189        0.045539       -0.000001  1
  C          0.685730        0.000000        0.000001  1
  C         -1.344257        1.317682       -0.000037  1
  C         -0.563256        2.434638       -0.000068  1
  C          0.842991        2.278852       -0.000065  1
  N          1.452340        1.124046       -0.000031  1
  C          1.332569       -1.259009        0.000035  1
  C          0.599994       -2.411151        0.000068  1
  C         -0.813113       -2.365628        0.000066  1
  C         -1.462811       -1.164969        0.000032  1
  H         -2.425265        1.386099       -0.000039  1
  H         -0.993097        3.426040       -0.000096  1
  H          1.476208        3.159729       -0.000087  1
  H          2.413671       -1.267370        0.000035  1
  H          1.099864       -3.370170        0.000095  1
  H         -1.376477       -3.288518        0.000092  1
  H         -2.544767       -1.119792        0.000030  1
  C          0.173648        0.984808        1.732051  2
  H          0.101668        1.117934        0.661146  2
  C         -0.837748        0.327531        2.419363  2
  H         -1.697658       -0.051396        1.883911  2
  C         -0.745353        0.156649        3.793989  2
  H         -1.533282       -0.355404        4.329441  2
  C          0.358438        0.643044        4.481302  2
  H          0.430419        0.509918        5.552207  2
  C          1.369835        1.300321        3.793989  2
  H          2.229744        1.679247        4.329441  2
  C          1.277440        1.471203        2.419363  2
  H          2.065369        1.983255        1.883911  2

%mem=32GB
%nprocshared= 8
#p m062x/6-31g(d,p)    counterpoise=2

00083 m062x/6-31g(d,p)    counterpoise=2

 0  1  0  1  0  1
  C         -0.730189        0.045539       -0.000001  1
  C          0.685730        0.000000        0.000001  1
  C         -1.344257        1.317682       -0.000037  1
  C         -0.563256        2.434638       -0.000068  1
  C          0.842991        2.278852       -0.000065  1
  N          1.452340        1.124046       -0.000031  1
  C          1.332569       -1.259009        0.000035  1
  C          0.599994       -2.411151        0.000068  1
  C         -0.813113       -2.365628        0.000066  1
  C         -1.462811       -1.164969        0.000032  1
  H         -2.425265        1.386099       -0.000039  1
  H         -0.993097        3.426040       -0.000096  1
  H          1.476208        3.159729       -0.000087  1
  H          2.413671       -1.267370        0.000035  1
  H          1.099864       -3.370170        0.000095  1
  H         -1.376477       -3.288518        0.000092  1
  H         -2.544767       -1.119792        0.000030  1
  C          0.000000        1.000000        1.732051  2
  H          0.035478        1.124070        0.658231  2
  C         -1.178728        1.250920        2.421234  2
  H         -2.061539        1.570469        1.884324  2
  C         -1.224268        1.091662        3.799601  2
  H         -2.142557        1.287142        4.336511  2
  C         -0.091080        0.681485        4.488785  2
  H         -0.126558        0.557415        5.562605  2
  C          1.087648        0.430565        3.799601  2
  H          1.970459        0.111016        4.336511  2
  C          1.133188        0.589823        2.421234  2
  H          2.051477        0.394343        1.884324  2

%mem=32GB
%nprocshared= 8
#p m062x/6-31g(d,p)    counterpoise=2

00084 m062x/6-31g(d,p)    counterpoise=2

 0  1  0  1  0  1
  C         -0.730189        0.045539       -0.000001  1
  C          0.685730        0.000000        0.000001  1
  C         -1.344257        1.317682       -0.000037  1
  C         -0.563256        2.434638       -0.000068  1
  C          0.842991        2.278852       -0.000065  1
  N          1.452340        1.124046       -0.000031  1
  C          1.332569       -1.259009        0.000035  1
  C          0.599994       -2.411151        0.000068  1
  C         -0.813113       -2.365628        0.000066  1
  C         -1.462811       -1.164969        0.000032  1
  H         -2.425265        1.386099       -0.000039  1
  H         -0.993097        3.426040       -0.000096  1
  H          1.476208        3.159729       -0.000087  1
  H          2.413671       -1.267370        0.000035  1
  H          1.099864       -3.370170        0.000095  1
  H         -1.376477       -3.288518        0.000092  1
  H         -2.544767       -1.119792        0.000030  1
  C         -0.173648        0.984808        1.732051  2
  H         -0.031822        1.117078        0.668034  2
  C         -1.084682        1.779169        2.414943  2
  H         -1.652598        2.530287        1.882934  2
  C         -1.266731        1.609386        3.780726  2
  H         -1.976473        2.228234        4.312734  2
  C         -0.537747        0.645242        4.463618  2
  H         -0.679573        0.512972        5.527634  2
  C          0.373287       -0.149120        3.780726  2
  H          0.941203       -0.900237        4.312734  2
  C          0.555336        0.020663        2.414943  2
  H          1.265078       -0.598185        1.882934  2

%mem=32GB
%nprocshared= 8
#p m062x/6-31g(d,p)    counterpoise=2

00085 m062x/6-31g(d,p)    counterpoise=2

 0  1  0  1  0  1
  C         -0.730189        0.045539       -0.000001  1
  C          0.685730        0.000000        0.000001  1
  C         -1.344257        1.317682       -0.000037  1
  C         -0.563256        2.434638       -0.000068  1
  C          0.842991        2.278852       -0.000065  1
  N          1.452340        1.124046       -0.000031  1
  C          1.332569       -1.259009        0.000035  1
  C          0.599994       -2.411151        0.000068  1
  C         -0.813113       -2.365628        0.000066  1
  C         -1.462811       -1.164969        0.000032  1
  H         -2.425265        1.386099       -0.000039  1
  H         -0.993097        3.426040       -0.000096  1
  H          1.476208        3.159729       -0.000087  1
  H          2.413671       -1.267370        0.000035  1
  H          1.099864       -3.370170        0.000095  1
  H         -1.376477       -3.288518        0.000092  1
  H         -2.544767       -1.119792        0.000030  1
  C         -0.342020        0.939693        1.732051  2
  H         -0.101659        1.096483        0.689273  2
  C         -1.153155        1.846051        2.401311  2
  H         -1.544710        2.708940        1.879922  2
  C         -1.461685        1.644793        3.739832  2
  H         -2.093601        2.350892        4.261220  2
  C         -0.959080        0.537177        4.409092  2
  H         -1.199441        0.380386        5.451869  2
  C         -0.147945       -0.369181        3.739832  2
  H          0.243610       -1.232071        4.261220  2
  C          0.160585       -0.167923        2.401311  2
  H          0.792501       -0.874022        1.879922  2

%mem=32GB
%nprocshared= 8
#p m062x/6-31g(d,p)    counterpoise=2

00086 m062x/6-31g(d,p)    counterpoise=2

 0  1  0  1  0  1
  C         -0.730189        0.045539       -0.000001  1
  C          0.685730        0.000000        0.000001  1
  C         -1.344257        1.317682       -0.000037  1
  C         -0.563256        2.434638       -0.000068  1
  C          0.842991        2.278852       -0.000065  1
  N          1.452340        1.124046       -0.000031  1
  C          1.332569       -1.259009        0.000035  1
  C          0.599994       -2.411151        0.000068  1
  C         -0.813113       -2.365628        0.000066  1
  C         -1.462811       -1.164969        0.000032  1
  H         -2.425265        1.386099       -0.000039  1
  H         -0.993097        3.426040       -0.000096  1
  H          1.476208        3.159729       -0.000087  1
  H          2.413671       -1.267370        0.000035  1
  H          1.099864       -3.370170        0.000095  1
  H         -1.376477       -3.288518        0.000092  1
  H         -2.544767       -1.119792        0.000030  1
  C         -0.500000        0.866025        1.732051  2
  H         -0.174222        1.061355        0.719402  2
  C         -1.327339        1.771809        2.381974  2
  H         -1.646101        2.672790        1.875650  2
  C         -1.745511        1.521083        3.681821  2
  H         -2.390050        2.226734        4.188145  2
  C         -1.336344        0.364572        4.331744  2
  H         -1.662122        0.169243        5.344392  2
  C         -0.509005       -0.541212        3.681821  2
  H         -0.190243       -1.442192        4.188145  2
  C         -0.090833       -0.290485        2.381974  2
  H          0.553707       -0.996136        1.875650  2

%mem=32GB
%nprocshared= 8
#p m062x/6-31g(d,p)    counterpoise=2

00087 m062x/6-31g(d,p)    counterpoise=2

 0  1  0  1  0  1
  C         -0.730189        0.045539       -0.000001  1
  C          0.685730        0.000000        0.000001  1
  C         -1.344257        1.317682       -0.000037  1
  C         -0.563256        2.434638       -0.000068  1
  C          0.842991        2.278852       -0.000065  1
  N          1.452340        1.124046       -0.000031  1
  C          1.332569       -1.259009        0.000035  1
  C          0.599994       -2.411151        0.000068  1
  C         -0.813113       -2.365628        0.000066  1
  C         -1.462811       -1.164969        0.000032  1
  H         -2.425265        1.386099       -0.000039  1
  H         -0.993097        3.426040       -0.000096  1
  H          1.476208        3.159729       -0.000087  1
  H          2.413671       -1.267370        0.000035  1
  H          1.099864       -3.370170        0.000095  1
  H         -1.376477       -3.288518        0.000092  1
  H         -2.544767       -1.119792        0.000030  1
  C         -0.642788        0.766044        1.732051  2
  H         -0.693123        0.351096        0.734541  2
  C          0.583059        0.887577        2.372258  2
  H          1.487720        0.567310        1.873503  2
  C          0.647670        1.420209        3.652673  2
  H          1.602666        1.514889        4.151428  2
  C         -0.513565        1.831308        4.292880  2
  H         -0.463230        2.246256        5.290390  2
  C         -1.739411        1.709775        3.652673  2
  H         -2.644072        2.030043        4.151428  2
  C         -1.804023        1.177144        2.372258  2
  H         -2.759019        1.082463        1.873503  2

%mem=32GB
%nprocshared= 8
#p m062x/6-31g(d,p)    counterpoise=2

00088 m062x/6-31g(d,p)    counterpoise=2

 0  1  0  1  0  1
  C         -0.730189        0.045539       -0.000001  1
  C          0.685730        0.000000        0.000001  1
  C         -1.344257        1.317682       -0.000037  1
  C         -0.563256        2.434638       -0.000068  1
  C          0.842991        2.278852       -0.000065  1
  N          1.452340        1.124046       -0.000031  1
  C          1.332569       -1.259009        0.000035  1
  C          0.599994       -2.411151        0.000068  1
  C         -0.813113       -2.365628        0.000066  1
  C         -1.462811       -1.164969        0.000032  1
  H         -2.425265        1.386099       -0.000039  1
  H         -0.993097        3.426040       -0.000096  1
  H          1.476208        3.159729       -0.000087  1
  H          2.413671       -1.267370        0.000035  1
  H          1.099864       -3.370170        0.000095  1
  H         -1.376477       -3.288518        0.000092  1
  H         -2.544767       -1.119792        0.000030  1
  C         -0.766044        0.642788        1.732051  2
  H         -0.744882        0.290287        0.709780  2
  C          0.420503        0.941074        2.388150  2
  H          1.366046        0.820953        1.877014  2
  C          0.393339        1.393547        3.700347  2
  H          1.317719        1.625928        4.211482  2
  C         -0.820372        1.547735        4.356446  2
  H         -0.841535        1.900236        5.378716  2
  C         -2.006920        1.249449        3.700347  2
  H         -2.952462        1.369570        4.211482  2
  C         -1.979756        0.796976        2.388150  2
  H         -2.904136        0.564595        1.877014  2

%mem=32GB
%nprocshared= 8
#p m062x/6-31g(d,p)    counterpoise=2

00089 m062x/6-31g(d,p)    counterpoise=2

 0  1  0  1  0  1
  C         -0.730189        0.045539       -0.000001  1
  C          0.685730        0.000000        0.000001  1
  C         -1.344257        1.317682       -0.000037  1
  C         -0.563256        2.434638       -0.000068  1
  C          0.842991        2.278852       -0.000065  1
  N          1.452340        1.124046       -0.000031  1
  C          1.332569       -1.259009        0.000035  1
  C          0.599994       -2.411151        0.000068  1
  C         -0.813113       -2.365628        0.000066  1
  C         -1.462811       -1.164969        0.000032  1
  H         -2.425265        1.386099       -0.000039  1
  H         -0.993097        3.426040       -0.000096  1
  H          1.476208        3.159729       -0.000087  1
  H          2.413671       -1.267370        0.000035  1
  H          1.099864       -3.370170        0.000095  1
  H         -1.376477       -3.288518        0.000092  1
  H         -2.544767       -1.119792        0.000030  1
  C         -0.866025        0.500000        1.732051  2
  H         -0.784217        0.226298        0.688913  2
  C          0.233404        1.019971        2.401542  2
  H          1.171724        1.151354        1.879973  2
  C          0.128394        1.371298        3.740525  2
  H          0.984906        1.776382        4.262094  2
  C         -1.076045        1.202653        4.410017  2
  H         -1.157853        1.476354        5.453154  2
  C         -2.175475        0.682681        3.740525  2
  H         -3.113794        0.551299        4.262094  2
  C         -2.070465        0.331355        2.401542  2
  H         -2.926976       -0.073729        1.879973  2

%mem=32GB
%nprocshared= 8
#p m062x/6-31g(d,p)    counterpoise=2

00090 m062x/6-31g(d,p)    counterpoise=2

 0  1  0  1  0  1
  C         -0.730189        0.045539       -0.000001  1
  C          0.685730        0.000000        0.000001  1
  C         -1.344257        1.317682       -0.000037  1
  C         -0.563256        2.434638       -0.000068  1
  C          0.842991        2.278852       -0.000065  1
  N          1.452340        1.124046       -0.000031  1
  C          1.332569       -1.259009        0.000035  1
  C          0.599994       -2.411151        0.000068  1
  C         -0.813113       -2.365628        0.000066  1
  C         -1.462811       -1.164969        0.000032  1
  H         -2.425265        1.386099       -0.000039  1
  H         -0.993097        3.426040       -0.000096  1
  H          1.476208        3.159729       -0.000087  1
  H          2.413671       -1.267370        0.000035  1
  H          1.099864       -3.370170        0.000095  1
  H         -1.376477       -3.288518        0.000092  1
  H         -2.544767       -1.119792        0.000030  1
  C         -0.939693        0.342020        1.732051  2
  H         -0.811654        0.160826        0.673506  2
  C         -0.039984        1.152145        2.411430  2
  H          0.788973        1.602078        1.882158  2
  C         -0.204335        1.384728        3.770189  2
  H          0.496584        2.015856        4.299462  2
  C         -1.268395        0.807187        4.449569  2
  H         -1.396433        0.988381        5.508113  2
  C         -2.168104       -0.002938        3.770189  2
  H         -2.997061       -0.452871        4.299462  2
  C         -2.003753       -0.235521        2.411430  2
  H         -2.704672       -0.866649        1.882158  2

%mem=32GB
%nprocshared= 8
#p m062x/6-31g(d,p)    counterpoise=2

00091 m062x/6-31g(d,p)    counterpoise=2

 0  1  0  1  0  1
  C         -0.730189        0.045539       -0.000001  1
  C          0.685730        0.000000        0.000001  1
  C         -1.344257        1.317682       -0.000037  1
  C         -0.563256        2.434638       -0.000068  1
  C          0.842991        2.278852       -0.000065  1
  N          1.452340        1.124046       -0.000031  1
  C          1.332569       -1.259009        0.000035  1
  C          0.599994       -2.411151        0.000068  1
  C         -0.813113       -2.365628        0.000066  1
  C         -1.462811       -1.164969        0.000032  1
  H         -2.425265        1.386099       -0.000039  1
  H         -0.993097        3.426040       -0.000096  1
  H          1.476208        3.159729       -0.000087  1
  H          2.413671       -1.267370        0.000035  1
  H          1.099864       -3.370170        0.000095  1
  H         -1.376477       -3.288518        0.000092  1
  H         -2.544767       -1.119792        0.000030  1
  C         -0.984808        0.173648        1.732051  2
  H         -0.827926        0.094715        0.664859  2
  C         -0.545118        1.298316        2.416981  2
  H         -0.045695        2.095556        1.883384  2
  C         -0.746493        1.399636        3.786840  2
  H         -0.403952        2.275810        4.320436  2
  C         -1.387558        0.376288        4.471770  2
  H         -1.544439        0.455222        5.538962  2
  C         -1.827248       -0.748380        3.786840  2
  H         -2.326670       -1.545620        4.320436  2
  C         -1.625873       -0.849700        2.416981  2
  H         -1.968414       -1.725873        1.883384  2

%mem=32GB
%nprocshared= 8
#p m062x/6-31g(d,p)    counterpoise=2

00092 m062x/6-31g(d,p)    counterpoise=2

 0  1  0  1  0  1
  C         -0.730189        0.045539       -0.000001  1
  C          0.685730        0.000000        0.000001  1
  C         -1.344257        1.317682       -0.000037  1
  C         -0.563256        2.434638       -0.000068  1
  C          0.842991        2.278852       -0.000065  1
  N          1.452340        1.124046       -0.000031  1
  C          1.332569       -1.259009        0.000035  1
  C          0.599994       -2.411151        0.000068  1
  C         -0.813113       -2.365628        0.000066  1
  C         -1.462811       -1.164969        0.000032  1
  H         -2.425265        1.386099       -0.000039  1
  H         -0.993097        3.426040       -0.000096  1
  H          1.476208        3.159729       -0.000087  1
  H          2.413671       -1.267370        0.000035  1
  H          1.099864       -3.370170        0.000095  1
  H         -1.376477       -3.288518        0.000092  1
  H         -2.544767       -1.119792        0.000030  1
  C         -1.000000        0.000000        1.732051  2
  H         -0.833586        0.028088        0.663754  2
  C         -1.306899        1.167496        2.417690  2
  H         -1.379576        2.105122        1.883541  2
  C         -1.520511        1.131442        3.788968  2
  H         -1.759601        2.040981        4.323116  2
  C         -1.427223       -0.072107        4.474606  2
  H         -1.593637       -0.100195        5.542904  2
  C         -1.120323       -1.239603        3.788968  2
  H         -1.047647       -2.177229        4.323116  2
  C         -0.906712       -1.203549        2.417690  2
  H         -0.667621       -2.113088        1.883541  2

%mem=32GB
%nprocshared= 8
#p m062x/6-31g(d,p)    counterpoise=2

00093 m062x/6-31g(d,p)    counterpoise=2

 0  1  0  1  0  1
  C         -0.730189        0.045539       -0.000001  1
  C          0.685730        0.000000        0.000001  1
  C         -1.344257        1.317682       -0.000037  1
  C         -0.563256        2.434638       -0.000068  1
  C          0.842991        2.278852       -0.000065  1
  N          1.452340        1.124046       -0.000031  1
  C          1.332569       -1.259009        0.000035  1
  C          0.599994       -2.411151        0.000068  1
  C         -0.813113       -2.365628        0.000066  1
  C         -1.462811       -1.164969        0.000032  1
  H         -2.425265        1.386099       -0.000039  1
  H         -0.993097        3.426040       -0.000096  1
  H          1.476208        3.159729       -0.000087  1
  H          2.413671       -1.267370        0.000035  1
  H          1.099864       -3.370170        0.000095  1
  H         -1.376477       -3.288518        0.000092  1
  H         -2.544767       -1.119792        0.000030  1
  C         -0.984808       -0.173648        1.732051  2
  H         -0.828725       -0.039285        0.670294  2
  C         -1.869365        0.651295        2.413492  2
  H         -2.402398        1.428330        1.882614  2
  C         -2.069714        0.478825        3.776374  2
  H         -2.758829        1.121498        4.307252  2
  C         -1.385506       -0.518587        4.457814  2
  H         -1.541589       -0.652950        5.519571  2
  C         -0.500949       -1.343530        3.776374  2
  H          0.032084       -2.120566        4.307252  2
  C         -0.300600       -1.171061        2.413492  2
  H          0.388515       -1.813733        1.882614  2

%mem=32GB
%nprocshared= 8
#p m062x/6-31g(d,p)    counterpoise=2

00094 m062x/6-31g(d,p)    counterpoise=2

 0  1  0  1  0  1
  C         -0.730189        0.045539       -0.000001  1
  C          0.685730        0.000000        0.000001  1
  C         -1.344257        1.317682       -0.000037  1
  C         -0.563256        2.434638       -0.000068  1
  C          0.842991        2.278852       -0.000065  1
  N          1.452340        1.124046       -0.000031  1
  C          1.332569       -1.259009        0.000035  1
  C          0.599994       -2.411151        0.000068  1
  C         -0.813113       -2.365628        0.000066  1
  C         -1.462811       -1.164969        0.000032  1
  H         -2.425265        1.386099       -0.000039  1
  H         -0.993097        3.426040       -0.000096  1
  H          1.476208        3.159729       -0.000087  1
  H          2.413671       -1.267370        0.000035  1
  H          1.099864       -3.370170        0.000095  1
  H         -1.376477       -3.288518        0.000092  1
  H         -2.544767       -1.119792        0.000030  1
  C         -0.939693       -0.342020        1.732051  2
  H         -0.812909       -0.107484        0.683881  2
  C         -2.078711        0.079189        2.404772  2
  H         -2.839281        0.641867        1.880687  2
  C         -2.241452       -0.221864        3.750214  2
  H         -3.128805        0.106279        4.274300  2
  C         -1.265174       -0.944125        4.422936  2
  H         -1.391957       -1.178661        5.471106  2
  C         -0.126155       -1.365334        3.750214  2
  H          0.634415       -1.928013        4.274300  2
  C          0.036586       -1.064282        2.404772  2
  H          0.923939       -1.392424        1.880687  2

%mem=32GB
%nprocshared= 8
#p m062x/6-31g(d,p)    counterpoise=2

00095 m062x/6-31g(d,p)    counterpoise=2

 0  1  0  1  0  1
  C         -0.730189        0.045539       -0.000001  1
  C          0.685730        0.000000        0.000001  1
  C         -1.344257        1.317682       -0.000037  1
  C         -0.563256        2.434638       -0.000068  1
  C          0.842991        2.278852       -0.000065  1
  N          1.452340        1.124046       -0.000031  1
  C          1.332569       -1.259009        0.000035  1
  C          0.599994       -2.411151        0.000068  1
  C         -0.813113       -2.365628        0.000066  1
  C         -1.462811       -1.164969        0.000032  1
  H         -2.425265        1.386099       -0.000039  1
  H         -0.993097        3.426040       -0.000096  1
  H          1.476208        3.159729       -0.000087  1
  H          2.413671       -1.267370        0.000035  1
  H          1.099864       -3.370170        0.000095  1
  H         -1.376477       -3.288518        0.000092  1
  H         -2.544767       -1.119792        0.000030  1
  C         -0.866025       -0.500000        1.732051  2
  H         -0.785348       -0.175989        0.703338  2
  C         -2.084472       -0.417457        2.392284  2
  H         -2.953028       -0.029142        1.877928  2
  C         -2.188030       -0.833361        3.712751  2
  H         -3.137262       -0.769056        4.227107  2
  C         -1.073141       -1.331807        4.372984  2
  H         -1.153818       -1.655817        5.401697  2
  C          0.145306       -1.414349        3.712751  2
  H          1.013861       -1.802664        4.227107  2
  C          0.248864       -0.998446        2.392284  2
  H          1.198096       -1.062751        1.877928  2

%mem=32GB
%nprocshared= 8
#p m062x/6-31g(d,p)    counterpoise=2

00096 m062x/6-31g(d,p)    counterpoise=2

 0  1  0  1  0  1
  C         -0.730189        0.045539       -0.000001  1
  C          0.685730        0.000000        0.000001  1
  C         -1.344257        1.317682       -0.000037  1
  C         -0.563256        2.434638       -0.000068  1
  C          0.842991        2.278852       -0.000065  1
  N          1.452340        1.124046       -0.000031  1
  C          1.332569       -1.259009        0.000035  1
  C          0.599994       -2.411151        0.000068  1
  C         -0.813113       -2.365628        0.000066  1
  C         -1.462811       -1.164969        0.000032  1
  H         -2.425265        1.386099       -0.000039  1
  H         -0.993097        3.426040       -0.000096  1
  H          1.476208        3.159729       -0.000087  1
  H          2.413671       -1.267370        0.000035  1
  H          1.099864       -3.370170        0.000095  1
  H         -1.376477       -3.288518        0.000092  1
  H         -2.544767       -1.119792        0.000030  1
  C         -0.766044       -0.642788        1.732051  2
  H         -0.745242       -0.243435        0.727150  2
  C         -1.980058       -0.836551        2.377002  2
  H         -2.905033       -0.588150        1.874551  2
  C         -2.006760       -1.349165        3.666903  2
  H         -2.952538       -1.500117        4.169354  2
  C         -0.819449       -1.668015        4.311854  2
  H         -0.840252       -2.067368        5.316755  2
  C          0.394564       -1.474252        3.666903  2
  H          1.319540       -1.722653        4.169354  2
  C          0.421266       -0.961638        2.377002  2
  H          1.367045       -0.810686        1.874551  2

%mem=32GB
%nprocshared= 8
#p m062x/6-31g(d,p)    counterpoise=2

00097 m062x/6-31g(d,p)    counterpoise=2

 0  1  0  1  0  1
  C         -0.730189        0.045539       -0.000001  1
  C          0.685730        0.000000        0.000001  1
  C         -1.344257        1.317682       -0.000037  1
  C         -0.563256        2.434638       -0.000068  1
  C          0.842991        2.278852       -0.000065  1
  N          1.452340        1.124046       -0.000031  1
  C          1.332569       -1.259009        0.000035  1
  C          0.599994       -2.411151        0.000068  1
  C         -0.813113       -2.365628        0.000066  1
  C         -1.462811       -1.164969        0.000032  1
  H         -2.425265        1.386099       -0.000039  1
  H         -0.993097        3.426040       -0.000096  1
  H          1.476208        3.159729       -0.000087  1
  H          2.413671       -1.267370        0.000035  1
  H          1.099864       -3.370170        0.000095  1
  H         -1.376477       -3.288518        0.000092  1
  H         -2.544767       -1.119792        0.000030  1
  C         -0.642788       -0.766044        1.732051  2
  H         -0.309316       -1.012041        0.733039  2
  C         -0.143088        0.359360        2.373222  2
  H          0.579676        0.990110        1.873716  2
  C         -0.571136        0.675123        3.655563  2
  H         -0.181844        1.551870        4.155069  2
  C         -1.498884       -0.134517        4.296734  2
  H         -1.832356        0.111480        5.295746  2
  C         -1.998584       -1.259921        3.655563  2
  H         -2.721348       -1.890671        4.155069  2
  C         -1.570536       -1.575685        2.373222  2
  H         -1.959827       -2.452432        1.873716  2

%mem=32GB
%nprocshared= 8
#p m062x/6-31g(d,p)    counterpoise=2

00098 m062x/6-31g(d,p)    counterpoise=2

 0  1  0  1  0  1
  C         -0.730189        0.045539       -0.000001  1
  C          0.685730        0.000000        0.000001  1
  C         -1.344257        1.317682       -0.000037  1
  C         -0.563256        2.434638       -0.000068  1
  C          0.842991        2.278852       -0.000065  1
  N          1.452340        1.124046       -0.000031  1
  C          1.332569       -1.259009        0.000035  1
  C          0.599994       -2.411151        0.000068  1
  C         -0.813113       -2.365628        0.000066  1
  C         -1.462811       -1.164969        0.000032  1
  H         -2.425265        1.386099       -0.000039  1
  H         -0.993097        3.426040       -0.000096  1
  H          1.476208        3.159729       -0.000087  1
  H          2.413671       -1.267370        0.000035  1
  H          1.099864       -3.370170        0.000095  1
  H         -1.376477       -3.288518        0.000092  1
  H         -2.544767       -1.119792        0.000030  1
  C         -0.500000       -0.866025        1.732051  2
  H         -0.240641       -1.060538        0.700237  2
  C          0.054900        0.220658        2.394274  2
  H          0.746553        0.872727        1.878368  2
  C         -0.278016        0.470336        3.718722  2
  H          0.154279        1.316917        4.234629  2
  C         -1.165831       -0.366670        4.380945  2
  H         -1.425190       -0.172157        5.412759  2
  C         -1.720731       -1.453353        3.718722  2
  H         -2.412385       -2.105422        4.234629  2
  C         -1.387815       -1.703031        2.394274  2
  H         -1.820110       -2.549612        1.878368  2

%mem=32GB
%nprocshared= 8
#p m062x/6-31g(d,p)    counterpoise=2

00099 m062x/6-31g(d,p)    counterpoise=2

 0  1  0  1  0  1
  C         -0.730189        0.045539       -0.000001  1
  C          0.685730        0.000000        0.000001  1
  C         -1.344257        1.317682       -0.000037  1
  C         -0.563256        2.434638       -0.000068  1
  C          0.842991        2.278852       -0.000065  1
  N          1.452340        1.124046       -0.000031  1
  C          1.332569       -1.259009        0.000035  1
  C          0.599994       -2.411151        0.000068  1
  C         -0.813113       -2.365628        0.000066  1
  C         -1.462811       -1.164969        0.000032  1
  H         -2.425265        1.386099       -0.000039  1
  H         -0.993097        3.426040       -0.000096  1
  H          1.476208        3.159729       -0.000087  1
  H          2.413671       -1.267370        0.000035  1
  H          1.099864       -3.370170        0.000095  1
  H         -1.376477       -3.288518        0.000092  1
  H         -2.544767       -1.119792        0.000030  1
  C         -0.342020       -0.939693        1.732051  2
  H         -0.172739       -1.093998        0.675038  2
  C          0.359269        0.047884        2.410447  2
  H          1.074889        0.662951        1.881941  2
  C          0.141978        0.245951        3.767240  2
  H          0.688317        1.015324        4.295746  2
  C         -0.776602       -0.543557        4.445636  2
  H         -0.945883       -0.389252        5.502649  2
  C         -1.477891       -1.531134        3.767240  2
  H         -2.193511       -2.146201        4.295746  2
  C         -1.260600       -1.729201        2.410447  2
  H         -1.806939       -2.498574        1.881941  2

%mem=32GB
%nprocshared= 8
#p m062x/6-31g(d,p)    counterpoise=2

00100 m062x/6-31g(d,p)    counterpoise=2

 0  1  0  1  0  1
  C         -0.730189        0.045539       -0.000001  1
  C          0.685730        0.000000        0.000001  1
  C         -1.344257        1.317682       -0.000037  1
  C         -0.563256        2.434638       -0.000068  1
  C          0.842991        2.278852       -0.000065  1
  N          1.452340        1.124046       -0.000031  1
  C          1.332569       -1.259009        0.000035  1
  C          0.599994       -2.411151        0.000068  1
  C         -0.813113       -2.365628        0.000066  1
  C         -1.462811       -1.164969        0.000032  1
  H         -2.425265        1.386099       -0.000039  1
  H         -0.993097        3.426040       -0.000096  1
  H          1.476208        3.159729       -0.000087  1
  H          2.413671       -1.267370        0.000035  1
  H          1.099864       -3.370170        0.000095  1
  H         -1.376477       -3.288518        0.000092  1
  H         -2.544767       -1.119792        0.000030  1
  C         -0.173648       -0.984808        1.732051  2
  H         -0.106193       -1.113349        0.660291  2
  C          0.847661       -0.343629        2.419912  2
  H          1.710767        0.027341        1.884032  2
  C          0.761074       -0.178633        3.795634  2
  H          1.556725        0.320878        4.331514  2
  C         -0.346821       -0.654815        4.483495  2
  H         -0.414277       -0.526274        5.555255  2
  C         -1.368130       -1.295993        3.795634  2
  H         -2.231237       -1.666963        4.331514  2
  C         -1.281544       -1.460990        2.419912  2
  H         -2.077195       -1.960501        1.884032  2

%mem=32GB
%nprocshared= 8
#p m062x/6-31g(d,p)    counterpoise=2

00101 m062x/6-31g(d,p)    counterpoise=2

 0  1  0  1  0  1
  C         -0.730189        0.045539       -0.000001  1
  C          0.685730        0.000000        0.000001  1
  C         -1.344257        1.317682       -0.000037  1
  C         -0.563256        2.434638       -0.000068  1
  C          0.842991        2.278852       -0.000065  1
  N          1.452340        1.124046       -0.000031  1
  C          1.332569       -1.259009        0.000035  1
  C          0.599994       -2.411151        0.000068  1
  C         -0.813113       -2.365628        0.000066  1
  C         -1.462811       -1.164969        0.000032  1
  H         -2.425265        1.386099       -0.000039  1
  H         -0.993097        3.426040       -0.000096  1
  H          1.476208        3.159729       -0.000087  1
  H          2.413671       -1.267370        0.000035  1
  H          1.099864       -3.370170        0.000095  1
  H         -1.376477       -3.288518        0.000092  1
  H         -2.544767       -1.119792        0.000030  1
  C         -0.000000       -1.000000        1.732051  2
  H         -0.040087       -1.119410        0.657865  2
  C          1.165505       -1.305998        2.421469  2
  H          2.033405       -1.663796        1.884376  2
  C          1.216961       -1.152723        3.800306  2
  H          2.124949       -1.391111        4.337399  2
  C          0.102913       -0.693449        4.489725  2
  H          0.143000       -0.574039        5.563911  2
  C         -1.062592       -0.387450        3.800306  2
  H         -1.930492       -0.029652        4.337399  2
  C         -1.114048       -0.540726        2.421469  2
  H         -2.022036       -0.302338        1.884376  2

%mem=32GB
%nprocshared= 8
#p m062x/6-31g(d,p)    counterpoise=2

00102 m062x/6-31g(d,p)    counterpoise=2

 0  1  0  1  0  1
  C         -0.730189        0.045539       -0.000001  1
  C          0.685730        0.000000        0.000001  1
  C         -1.344257        1.317682       -0.000037  1
  C         -0.563256        2.434638       -0.000068  1
  C          0.842991        2.278852       -0.000065  1
  N          1.452340        1.124046       -0.000031  1
  C          1.332569       -1.259009        0.000035  1
  C          0.599994       -2.411151        0.000068  1
  C         -0.813113       -2.365628        0.000066  1
  C         -1.462811       -1.164969        0.000032  1
  H         -2.425265        1.386099       -0.000039  1
  H         -0.993097        3.426040       -0.000096  1
  H          1.476208        3.159729       -0.000087  1
  H          2.413671       -1.267370        0.000035  1
  H          1.099864       -3.370170        0.000095  1
  H         -1.376477       -3.288518        0.000092  1
  H         -2.544767       -1.119792        0.000030  1
  C          0.173648       -0.984808        1.732051  2
  H          0.027271       -1.112414        0.668081  2
  C          1.057646       -1.809176        2.414912  2
  H          1.599948       -2.579007        1.882927  2
  C          1.245537       -1.645378        3.780636  2
  H          1.934217       -2.287603        4.312621  2
  C          0.549431       -0.657213        4.463497  2
  H          0.695808       -0.529607        5.527467  2
  C         -0.334567        0.167155        3.780636  2
  H         -0.876869        0.936986        4.312621  2
  C         -0.522458        0.003357        2.414912  2
  H         -1.211138        0.645582        1.882927  2

%mem=32GB
%nprocshared= 8
#p m062x/6-31g(d,p)    counterpoise=2

00103 m062x/6-31g(d,p)    counterpoise=2

 0  1  0  1  0  1
  C         -0.730189        0.045539       -0.000001  1
  C          0.685730        0.000000        0.000001  1
  C         -1.344257        1.317682       -0.000037  1
  C         -0.563256        2.434638       -0.000068  1
  C          0.842991        2.278852       -0.000065  1
  N          1.452340        1.124046       -0.000031  1
  C          1.332569       -1.259009        0.000035  1
  C          0.599994       -2.411151        0.000068  1
  C         -0.813113       -2.365628        0.000066  1
  C         -1.462811       -1.164969        0.000032  1
  H         -2.425265        1.386099       -0.000039  1
  H         -0.993097        3.426040       -0.000096  1
  H          1.476208        3.159729       -0.000087  1
  H          2.413671       -1.267370        0.000035  1
  H          1.099864       -3.370170        0.000095  1
  H         -1.376477       -3.288518        0.000092  1
  H         -2.544767       -1.119792        0.000030  1
  C          0.342020       -0.939693        1.732051  2
  H          0.097268       -1.091870        0.689611  2
  C          1.133937       -1.863047        2.401094  2
  H          1.506128       -2.734565        1.879874  2
  C          1.448103       -1.667710        3.739180  2
  H          2.065047       -2.387050        4.260400  2
  C          0.970353       -0.549019        4.408224  2
  H          1.215106       -0.396841        5.450663  2
  C          0.178437        0.374336        3.739180  2
  H         -0.193754        1.245853        4.260400  2
  C         -0.135730        0.178999        2.401094  2
  H         -0.752673        0.898339        1.879874  2

%mem=32GB
%nprocshared= 8
#p m062x/6-31g(d,p)    counterpoise=2

00104 m062x/6-31g(d,p)    counterpoise=2

 0  1  0  1  0  1
  C         -0.730189        0.045539       -0.000001  1
  C          0.685730        0.000000        0.000001  1
  C         -1.344257        1.317682       -0.000037  1
  C         -0.563256        2.434638       -0.000068  1
  C          0.842991        2.278852       -0.000065  1
  N          1.452340        1.124046       -0.000031  1
  C          1.332569       -1.259009        0.000035  1
  C          0.599994       -2.411151        0.000068  1
  C         -0.813113       -2.365628        0.000066  1
  C         -1.462811       -1.164969        0.000032  1
  H         -2.425265        1.386099       -0.000039  1
  H         -0.993097        3.426040       -0.000096  1
  H          1.476208        3.159729       -0.000087  1
  H          2.413671       -1.267370        0.000035  1
  H          1.099864       -3.370170        0.000095  1
  H         -1.376477       -3.288518        0.000092  1
  H         -2.544767       -1.119792        0.000030  1
  C          0.500000       -0.866025        1.732051  2
  H          0.170038       -1.056832        0.719895  2
  C          1.313632       -1.784365        2.381658  2
  H          1.617531       -2.690604        1.875580  2
  C          1.737175       -1.539444        3.680872  2
  H          2.371037       -2.254877        4.186950  2
  C          1.347086       -0.376183        4.330479  2
  H          1.677048       -0.185377        5.342635  2
  C          0.533454        0.542156        3.680872  2
  H          0.229555        1.448396        4.186950  2
  C          0.109911        0.297235        2.381658  2
  H         -0.523950        1.012668        1.875580  2

%mem=32GB
%nprocshared= 8
#p m062x/6-31g(d,p)    counterpoise=2

00105 m062x/6-31g(d,p)    counterpoise=2

 0  1  0  1  0  1
  C         -0.730189        0.045539       -0.000001  1
  C          0.685730        0.000000        0.000001  1
  C         -1.344257        1.317682       -0.000037  1
  C         -0.563256        2.434638       -0.000068  1
  C          0.842991        2.278852       -0.000065  1
  N          1.452340        1.124046       -0.000031  1
  C          1.332569       -1.259009        0.000035  1
  C          0.599994       -2.411151        0.000068  1
  C         -0.813113       -2.365628        0.000066  1
  C         -1.462811       -1.164969        0.000032  1
  H         -2.425265        1.386099       -0.000039  1
  H         -0.993097        3.426040       -0.000096  1
  H          1.476208        3.159729       -0.000087  1
  H          2.413671       -1.267370        0.000035  1
  H          1.099864       -3.370170        0.000095  1
  H         -1.376477       -3.288518        0.000092  1
  H         -2.544767       -1.119792        0.000030  1
  C          0.642788       -0.766044        1.732051  2
  H          0.667304       -0.328691        0.743181  2
  C         -0.573353       -0.979449        2.366712  2
  H         -1.496271       -0.708349        1.872278  2
  C         -0.604823       -1.540840        3.636036  2
  H         -1.552258       -1.707093        4.130470  2
  C          0.579847       -1.888827        4.270697  2
  H          0.555331       -2.326181        5.259567  2
  C          1.795988       -1.675423        3.636036  2
  H          2.718906       -1.946523        4.130470  2
  C          1.827458       -1.114032        2.366712  2
  H          2.774893       -0.947778        1.872278  2

%mem=32GB
%nprocshared= 8
#p m062x/6-31g(d,p)    counterpoise=2

00106 m062x/6-31g(d,p)    counterpoise=2

 0  1  0  1  0  1
  C         -0.730189        0.045539       -0.000001  1
  C          0.685730        0.000000        0.000001  1
  C         -1.344257        1.317682       -0.000037  1
  C         -0.563256        2.434638       -0.000068  1
  C          0.842991        2.278852       -0.000065  1
  N          1.452340        1.124046       -0.000031  1
  C          1.332569       -1.259009        0.000035  1
  C          0.599994       -2.411151        0.000068  1
  C         -0.813113       -2.365628        0.000066  1
  C         -1.462811       -1.164969        0.000032  1
  H         -2.425265        1.386099       -0.000039  1
  H         -0.993097        3.426040       -0.000096  1
  H          1.476208        3.159729       -0.000087  1
  H          2.413671       -1.267370        0.000035  1
  H          1.099864       -3.370170        0.000095  1
  H         -1.376477       -3.288518        0.000092  1
  H         -2.544767       -1.119792        0.000030  1
  C          0.766044       -0.642788        1.732051  2
  H          0.719071       -0.266843        0.719035  2
  C         -0.396821       -1.033134        2.382210  2
  H         -1.349726       -0.961290        1.875702  2
  C         -0.336526       -1.515700        3.682528  2
  H         -1.242458       -1.819800        4.189036  2
  C          0.886635       -1.607920        4.332687  2
  H          0.933608       -1.983864        5.345703  2
  C          2.049501       -1.217573        3.682528  2
  H          3.002406       -1.289417        4.189036  2
  C          1.989206       -0.735007        2.382210  2
  H          2.895137       -0.430907        1.875702  2

%mem=32GB
%nprocshared= 8
#p m062x/6-31g(d,p)    counterpoise=2

00107 m062x/6-31g(d,p)    counterpoise=2

 0  1  0  1  0  1
  C         -0.730189        0.045539       -0.000001  1
  C          0.685730        0.000000        0.000001  1
  C         -1.344257        1.317682       -0.000037  1
  C         -0.563256        2.434638       -0.000068  1
  C          0.842991        2.278852       -0.000065  1
  N          1.452340        1.124046       -0.000031  1
  C          1.332569       -1.259009        0.000035  1
  C          0.599994       -2.411151        0.000068  1
  C         -0.813113       -2.365628        0.000066  1
  C         -1.462811       -1.164969        0.000032  1
  H         -2.425265        1.386099       -0.000039  1
  H         -0.993097        3.426040       -0.000096  1
  H          1.476208        3.159729       -0.000087  1
  H          2.413671       -1.267370        0.000035  1
  H          1.099864       -3.370170        0.000095  1
  H         -1.376477       -3.288518        0.000092  1
  H         -2.544767       -1.119792        0.000030  1
  C          0.866025       -0.500000        1.732051  2
  H          0.758397       -0.201522        0.698093  2
  C         -0.195904       -1.099395        2.395650  2
  H         -1.130830       -1.267877        1.878672  2
  C         -0.057751       -1.482525        3.722850  2
  H         -0.885049       -1.949485        4.239829  2
  C          1.142331       -1.266259        4.386449  2
  H          1.249960       -1.564737        5.420407  2
  C          2.204261       -0.666864        3.722850  2
  H          3.139187       -0.498382        4.239829  2
  C          2.066108       -0.283734        2.395650  2
  H          2.893406        0.183225        1.878672  2

%mem=32GB
%nprocshared= 8
#p m062x/6-31g(d,p)    counterpoise=2

00108 m062x/6-31g(d,p)    counterpoise=2

 0  1  0  1  0  1
  C         -0.730189        0.045539       -0.000001  1
  C          0.685730        0.000000        0.000001  1
  C         -1.344257        1.317682       -0.000037  1
  C         -0.563256        2.434638       -0.000068  1
  C          0.842991        2.278852       -0.000065  1
  N          1.452340        1.124046       -0.000031  1
  C          1.332569       -1.259009        0.000035  1
  C          0.599994       -2.411151        0.000068  1
  C         -0.813113       -2.365628        0.000066  1
  C         -1.462811       -1.164969        0.000032  1
  H         -2.425265        1.386099       -0.000039  1
  H         -0.993097        3.426040       -0.000096  1
  H          1.476208        3.159729       -0.000087  1
  H          2.413671       -1.267370        0.000035  1
  H          1.099864       -3.370170        0.000095  1
  H         -1.376477       -3.288518        0.000092  1
  H         -2.544767       -1.119792        0.000030  1
  C          0.939693       -0.342020        1.732051  2
  H          0.785700       -0.134633        0.681804  2
  C          0.073247       -1.191878        2.406105  2
  H         -0.755750       -1.646573        1.880981  2
  C          0.270914       -1.458083        3.754213  2
  H         -0.404090       -2.120165        4.279336  2
  C          1.335027       -0.874430        4.428267  2
  H          1.489019       -1.081817        5.478514  2
  C          2.201472       -0.024572        3.754213  2
  H          3.030470        0.430123        4.279336  2
  C          2.003805        0.241633        2.406105  2
  H          2.678810        0.903715        1.880981  2

%mem=32GB
%nprocshared= 8
#p m062x/6-31g(d,p)    counterpoise=2

00109 m062x/6-31g(d,p)    counterpoise=2

 0  1  0  1  0  1
  C         -0.730189        0.045539       -0.000001  1
  C          0.685730        0.000000        0.000001  1
  C         -1.344257        1.317682       -0.000037  1
  C         -0.563256        2.434638       -0.000068  1
  C          0.842991        2.278852       -0.000065  1
  N          1.452340        1.124046       -0.000031  1
  C          1.332569       -1.259009        0.000035  1
  C          0.599994       -2.411151        0.000068  1
  C         -0.813113       -2.365628        0.000066  1
  C         -1.462811       -1.164969        0.000032  1
  H         -2.425265        1.386099       -0.000039  1
  H         -0.993097        3.426040       -0.000096  1
  H          1.476208        3.159729       -0.000087  1
  H          2.413671       -1.267370        0.000035  1
  H          1.099864       -3.370170        0.000095  1
  H         -1.376477       -3.288518        0.000092  1
  H         -2.544767       -1.119792        0.000030  1
  C          0.984808       -0.173648        1.732051  2
  H          0.801669       -0.067316        0.671440  2
  C          0.498660       -1.281635        2.412757  2
  H         -0.063212       -2.038481        1.882451  2
  C          0.733739       -1.418124        3.774168  2
  H          0.355005       -2.281303        4.304473  2
  C          1.454965       -0.446627        4.454874  2
  H          1.638104       -0.552960        5.515485  2
  C          1.941113        0.661360        3.774168  2
  H          2.502985        1.418205        4.304473  2
  C          1.706034        0.797849        2.412757  2
  H          2.084767        1.661027        1.882451  2

%mem=32GB
%nprocshared= 8
#p m062x/6-31g(d,p)    counterpoise=2

00110 m062x/6-31g(d,p)    counterpoise=2

 0  1  0  1  0  1
  C         -0.730189        0.045539       -0.000001  1
  C          0.685730        0.000000        0.000001  1
  C         -1.344257        1.317682       -0.000037  1
  C         -0.563256        2.434638       -0.000068  1
  C          0.842991        2.278852       -0.000065  1
  N          1.452340        1.124046       -0.000031  1
  C          1.332569       -1.259009        0.000035  1
  C          0.599994       -2.411151        0.000068  1
  C         -0.813113       -2.365628        0.000066  1
  C         -1.462811       -1.164969        0.000032  1
  H         -2.425265        1.386099       -0.000039  1
  H         -0.993097        3.426040       -0.000096  1
  H          1.476208        3.159729       -0.000087  1
  H          2.413671       -1.267370        0.000035  1
  H          1.099864       -3.370170        0.000095  1
  H         -1.376477       -3.288518        0.000092  1
  H         -2.544767       -1.119792        0.000030  1
  C          1.285575        0.000000        1.532089  2
  H          0.891271        0.000000        0.524981  2
  C          1.538642       -1.202290        2.178456  2
  H          1.341490       -2.138935        1.674902  2
  C          2.044775       -1.202290        3.471190  2
  H          2.241927       -2.138935        3.974744  2
  C          2.297841       -0.000000        4.117557  2
  H          2.692146       -0.000000        5.124665  2
  C          2.044775        1.202290        3.471190  2
  H          2.241927        2.138935        3.974744  2
  C          1.538642        1.202290        2.178456  2
  H          1.341490        2.138935        1.674902  2

%mem=32GB
%nprocshared= 8
#p m062x/6-31g(d,p)    counterpoise=2

00111 m062x/6-31g(d,p)    counterpoise=2

 0  1  0  1  0  1
  C         -0.730189        0.045539       -0.000001  1
  C          0.685730        0.000000        0.000001  1
  C         -1.344257        1.317682       -0.000037  1
  C         -0.563256        2.434638       -0.000068  1
  C          0.842991        2.278852       -0.000065  1
  N          1.452340        1.124046       -0.000031  1
  C          1.332569       -1.259009        0.000035  1
  C          0.599994       -2.411151        0.000068  1
  C         -0.813113       -2.365628        0.000066  1
  C         -1.462811       -1.164969        0.000032  1
  H         -2.425265        1.386099       -0.000039  1
  H         -0.993097        3.426040       -0.000096  1
  H          1.476208        3.159729       -0.000087  1
  H          2.413671       -1.267370        0.000035  1
  H          1.099864       -3.370170        0.000095  1
  H         -1.376477       -3.288518        0.000092  1
  H         -2.544767       -1.119792        0.000030  1
  C          1.266044        0.223238        1.532089  2
  H          0.886452        0.077215        0.529927  2
  C          1.941333       -0.805170        2.175282  2
  H          2.087825       -1.752375        1.674201  2
  C          2.428582       -0.617733        3.461668  2
  H          2.954667       -1.418915        3.962748  2
  C          2.240542        0.598112        4.104860  2
  H          2.620135        0.744135        5.107022  2
  C          1.565254        1.626519        3.461668  2
  H          1.418762        2.573724        3.962748  2
  C          1.078005        1.439082        2.175282  2
  H          0.551920        2.240264        1.674201  2

%mem=32GB
%nprocshared= 8
#p m062x/6-31g(d,p)    counterpoise=2

00112 m062x/6-31g(d,p)    counterpoise=2

 0  1  0  1  0  1
  C         -0.730189        0.045539       -0.000001  1
  C          0.685730        0.000000        0.000001  1
  C         -1.344257        1.317682       -0.000037  1
  C         -0.563256        2.434638       -0.000068  1
  C          0.842991        2.278852       -0.000065  1
  N          1.452340        1.124046       -0.000031  1
  C          1.332569       -1.259009        0.000035  1
  C          0.599994       -2.411151        0.000068  1
  C         -0.813113       -2.365628        0.000066  1
  C         -1.462811       -1.164969        0.000032  1
  H         -2.425265        1.386099       -0.000039  1
  H         -0.993097        3.426040       -0.000096  1
  H          1.476208        3.159729       -0.000087  1
  H          2.413671       -1.267370        0.000035  1
  H          1.099864       -3.370170        0.000095  1
  H         -1.376477       -3.288518        0.000092  1
  H         -2.544767       -1.119792        0.000030  1
  C          1.208046        0.439693        1.532089  2
  H          0.871255        0.156178        0.544195  2
  C          2.198481       -0.298123        2.166124  2
  H          2.633290       -1.156433        1.672177  2
  C          2.630788        0.065799        3.434195  2
  H          3.402388       -0.508996        3.928142  2
  C          2.072660        1.167538        4.068230  2
  H          2.409451        1.451052        5.056124  2
  C          1.082225        1.905353        3.434195  2
  H          0.647416        2.763664        3.928142  2
  C          0.649918        1.541431        2.166124  2
  H         -0.121682        2.116227        1.672177  2

%mem=32GB
%nprocshared= 8
#p m062x/6-31g(d,p)    counterpoise=2

00113 m062x/6-31g(d,p)    counterpoise=2

 0  1  0  1  0  1
  C         -0.730189        0.045539       -0.000001  1
  C          0.685730        0.000000        0.000001  1
  C         -1.344257        1.317682       -0.000037  1
  C         -0.563256        2.434638       -0.000068  1
  C          0.842991        2.278852       -0.000065  1
  N          1.452340        1.124046       -0.000031  1
  C          1.332569       -1.259009        0.000035  1
  C          0.599994       -2.411151        0.000068  1
  C         -0.813113       -2.365628        0.000066  1
  C         -1.462811       -1.164969        0.000032  1
  H         -2.425265        1.386099       -0.000039  1
  H         -0.993097        3.426040       -0.000096  1
  H          1.476208        3.159729       -0.000087  1
  H          2.413671       -1.267370        0.000035  1
  H          1.099864       -3.370170        0.000095  1
  H         -1.376477       -3.288518        0.000092  1
  H         -2.544767       -1.119792        0.000030  1
  C          1.113341        0.642788        1.532089  2
  H          1.336724        0.959913        0.522498  2
  C         -0.012945        1.131624        2.180050  2
  H         -0.666996        1.829577        1.675254  2
  C         -0.299683        0.724558        3.475971  2
  H         -1.177117        1.105386        3.980766  2
  C          0.539866       -0.171343        4.123931  2
  H          0.316482       -0.488468        5.133522  2
  C          1.666152       -0.660179        3.475971  2
  H          2.320203       -1.358132        3.980766  2
  C          1.952890       -0.253114        2.180050  2
  H          2.830324       -0.633942        1.675254  2

%mem=32GB
%nprocshared= 8
#p m062x/6-31g(d,p)    counterpoise=2

00114 m062x/6-31g(d,p)    counterpoise=2

 0  1  0  1  0  1
  C         -0.730189        0.045539       -0.000001  1
  C          0.685730        0.000000        0.000001  1
  C         -1.344257        1.317682       -0.000037  1
  C         -0.563256        2.434638       -0.000068  1
  C          0.842991        2.278852       -0.000065  1
  N          1.452340        1.124046       -0.000031  1
  C          1.332569       -1.259009        0.000035  1
  C          0.599994       -2.411151        0.000068  1
  C         -0.813113       -2.365628        0.000066  1
  C         -1.462811       -1.164969        0.000032  1
  H         -2.425265        1.386099       -0.000039  1
  H         -0.993097        3.426040       -0.000096  1
  H          1.476208        3.159729       -0.000087  1
  H          2.413671       -1.267370        0.000035  1
  H          1.099864       -3.370170        0.000095  1
  H         -1.376477       -3.288518        0.000092  1
  H         -2.544767       -1.119792        0.000030  1
  C          0.984808        0.826352        1.532089  2
  H          1.295162        1.023965        0.515048  2
  C          0.139873        1.713678        2.184831  2
  H         -0.208021        2.602563        1.676311  2
  C         -0.258501        1.460019        3.490315  2
  H         -0.916748        2.151291        3.998835  2
  C          0.188061        0.319035        4.143057  2
  H         -0.122293        0.121422        5.160097  2
  C          1.032996       -0.568291        3.490315  2
  H          1.380889       -1.457176        3.998835  2
  C          1.431369       -0.314632        2.184831  2
  H          2.089617       -1.005904        1.676311  2

%mem=32GB
%nprocshared= 8
#p m062x/6-31g(d,p)    counterpoise=2

00115 m062x/6-31g(d,p)    counterpoise=2

 0  1  0  1  0  1
  C         -0.730189        0.045539       -0.000001  1
  C          0.685730        0.000000        0.000001  1
  C         -1.344257        1.317682       -0.000037  1
  C         -0.563256        2.434638       -0.000068  1
  C          0.842991        2.278852       -0.000065  1
  N          1.452340        1.124046       -0.000031  1
  C          1.332569       -1.259009        0.000035  1
  C          0.599994       -2.411151        0.000068  1
  C         -0.813113       -2.365628        0.000066  1
  C         -1.462811       -1.164969        0.000032  1
  H         -2.425265        1.386099       -0.000039  1
  H         -0.993097        3.426040       -0.000096  1
  H          1.476208        3.159729       -0.000087  1
  H          2.413671       -1.267370        0.000035  1
  H          1.099864       -3.370170        0.000095  1
  H         -1.376477       -3.288518        0.000092  1
  H         -2.544767       -1.119792        0.000030  1
  C          0.826352        0.984808        1.532089  2
  H          1.233979        1.075476        0.534411  2
  C          0.303689        2.100225        2.172404  2
  H          0.304135        3.059859        1.673565  2
  C         -0.219546        1.983842        3.453033  2
  H         -0.626727        2.852808        3.951872  2
  C         -0.220119        0.752042        4.093348  2
  H         -0.627746        0.661373        5.091026  2
  C          0.302544       -0.363375        3.453033  2
  H          0.302098       -1.323010        3.951872  2
  C          0.825779       -0.246992        2.172404  2
  H          1.232961       -1.115958        1.673565  2

%mem=32GB
%nprocshared= 8
#p m062x/6-31g(d,p)    counterpoise=2

00116 m062x/6-31g(d,p)    counterpoise=2

 0  1  0  1  0  1
  C         -0.730189        0.045539       -0.000001  1
  C          0.685730        0.000000        0.000001  1
  C         -1.344257        1.317682       -0.000037  1
  C         -0.563256        2.434638       -0.000068  1
  C          0.842991        2.278852       -0.000065  1
  N          1.452340        1.124046       -0.000031  1
  C          1.332569       -1.259009        0.000035  1
  C          0.599994       -2.411151        0.000068  1
  C         -0.813113       -2.365628        0.000066  1
  C         -1.462811       -1.164969        0.000032  1
  H         -2.425265        1.386099       -0.000039  1
  H         -0.993097        3.426040       -0.000096  1
  H          1.476208        3.159729       -0.000087  1
  H          2.413671       -1.267370        0.000035  1
  H          1.099864       -3.370170        0.000095  1
  H         -1.376477       -3.288518        0.000092  1
  H         -2.544767       -1.119792        0.000030  1
  C          0.642788        1.113341        1.532089  2
  H          0.257210        1.170487        0.523225  2
  C          0.713988       -0.112635        2.179583  2
  H          0.383881       -1.010586        1.675151  2
  C          1.208919       -0.185988        3.474572  2
  H          1.264389       -1.141085        3.979003  2
  C          1.632650        0.966634        4.122066  2
  H          2.018227        0.909488        5.130930  2
  C          1.561449        2.192610        3.474572  2
  H          1.891557        3.090561        3.979003  2
  C          1.066518        2.265963        2.179583  2
  H          1.011048        3.221060        1.675151  2

%mem=32GB
%nprocshared= 8
#p m062x/6-31g(d,p)    counterpoise=2

00117 m062x/6-31g(d,p)    counterpoise=2

 0  1  0  1  0  1
  C         -0.730189        0.045539       -0.000001  1
  C          0.685730        0.000000        0.000001  1
  C         -1.344257        1.317682       -0.000037  1
  C         -0.563256        2.434638       -0.000068  1
  C          0.842991        2.278852       -0.000065  1
  N          1.452340        1.124046       -0.000031  1
  C          1.332569       -1.259009        0.000035  1
  C          0.599994       -2.411151        0.000068  1
  C         -0.813113       -2.365628        0.000066  1
  C         -1.462811       -1.164969        0.000032  1
  H         -2.425265        1.386099       -0.000039  1
  H         -0.993097        3.426040       -0.000096  1
  H          1.476208        3.159729       -0.000087  1
  H          2.413671       -1.267370        0.000035  1
  H          1.099864       -3.370170        0.000095  1
  H         -1.376477       -3.288518        0.000092  1
  H         -2.544767       -1.119792        0.000030  1
  C          0.439693        1.208046        1.532089  2
  H          0.177746        1.202622        0.482757  2
  C          0.632701        0.009494        2.205555  2
  H          0.521118       -0.929662        1.680890  2
  C          0.968938        0.016456        3.552488  2
  H          1.119301       -0.917276        4.077154  2
  C          1.112167        1.221970        4.225955  2
  H          1.374113        1.227394        5.275286  2
  C          0.919159        2.420521        3.552488  2
  H          1.030742        3.359677        4.077154  2
  C          0.582922        2.413559        2.205555  2
  H          0.432558        3.347291        1.680890  2

%mem=32GB
%nprocshared= 8
#p m062x/6-31g(d,p)    counterpoise=2

00118 m062x/6-31g(d,p)    counterpoise=2

 0  1  0  1  0  1
  C         -0.730189        0.045539       -0.000001  1
  C          0.685730        0.000000        0.000001  1
  C         -1.344257        1.317682       -0.000037  1
  C         -0.563256        2.434638       -0.000068  1
  C          0.842991        2.278852       -0.000065  1
  N          1.452340        1.124046       -0.000031  1
  C          1.332569       -1.259009        0.000035  1
  C          0.599994       -2.411151        0.000068  1
  C         -0.813113       -2.365628        0.000066  1
  C         -1.462811       -1.164969        0.000032  1
  H         -2.425265        1.386099       -0.000039  1
  H         -0.993097        3.426040       -0.000096  1
  H          1.476208        3.159729       -0.000087  1
  H          2.413671       -1.267370        0.000035  1
  H          1.099864       -3.370170        0.000095  1
  H         -1.376477       -3.288518        0.000092  1
  H         -2.544767       -1.119792        0.000030  1
  C          0.223238        1.266044        1.532089  2
  H          0.106837        1.219825        0.457819  2
  C          0.741641        0.178285        2.221561  2
  H          1.029103       -0.715354        1.684426  2
  C          0.891055        0.237613        3.600506  2
  H          1.294918       -0.609807        4.137641  2
  C          0.522066        1.384700        4.289978  2
  H          0.638467        1.430920        5.364248  2
  C          0.003662        2.472460        3.600506  2
  H         -0.283799        3.366099        4.137641  2
  C         -0.145752        2.413132        2.221561  2
  H         -0.549614        3.260551        1.684426  2

%mem=32GB
%nprocshared= 8
#p m062x/6-31g(d,p)    counterpoise=2

00119 m062x/6-31g(d,p)    counterpoise=2

 0  1  0  1  0  1
  C         -0.730189        0.045539       -0.000001  1
  C          0.685730        0.000000        0.000001  1
  C         -1.344257        1.317682       -0.000037  1
  C         -0.563256        2.434638       -0.000068  1
  C          0.842991        2.278852       -0.000065  1
  N          1.452340        1.124046       -0.000031  1
  C          1.332569       -1.259009        0.000035  1
  C          0.599994       -2.411151        0.000068  1
  C         -0.813113       -2.365628        0.000066  1
  C         -1.462811       -1.164969        0.000032  1
  H         -2.425265        1.386099       -0.000039  1
  H         -0.993097        3.426040       -0.000096  1
  H          1.476208        3.159729       -0.000087  1
  H          2.413671       -1.267370        0.000035  1
  H          1.099864       -3.370170        0.000095  1
  H         -1.376477       -3.288518        0.000092  1
  H         -2.544767       -1.119792        0.000030  1
  C          0.000000        1.285575        1.532089  2
  H          0.040306        1.225391        0.452971  2
  C          0.973089        1.993219        2.224672  2
  H          1.771482        2.484325        1.685114  2
  C          0.921352        2.070472        3.609839  2
  H          1.679438        2.621762        4.149398  2
  C         -0.103475        1.440081        4.302423  2
  H         -0.143781        1.500266        5.381541  2
  C         -1.076564        0.732438        3.609839  2
  H         -1.874957        0.241332        4.149398  2
  C         -1.024827        0.655185        2.224672  2
  H         -1.782913        0.103894        1.685114  2

%mem=32GB
%nprocshared= 8
#p m062x/6-31g(d,p)    counterpoise=2

00120 m062x/6-31g(d,p)    counterpoise=2

 0  1  0  1  0  1
  C         -0.730189        0.045539       -0.000001  1
  C          0.685730        0.000000        0.000001  1
  C         -1.344257        1.317682       -0.000037  1
  C         -0.563256        2.434638       -0.000068  1
  C          0.842991        2.278852       -0.000065  1
  N          1.452340        1.124046       -0.000031  1
  C          1.332569       -1.259009        0.000035  1
  C          0.599994       -2.411151        0.000068  1
  C         -0.813113       -2.365628        0.000066  1
  C         -1.462811       -1.164969        0.000032  1
  H         -2.425265        1.386099       -0.000039  1
  H         -0.993097        3.426040       -0.000096  1
  H          1.476208        3.159729       -0.000087  1
  H          2.413671       -1.267370        0.000035  1
  H          1.099864       -3.370170        0.000095  1
  H         -1.376477       -3.288518        0.000092  1
  H         -2.544767       -1.119792        0.000030  1
  C         -0.223238        1.266044        1.532089  2
  H         -0.028664        1.220313        0.469172  2
  C         -0.073034        2.465793        2.214274  2
  H          0.238555        3.354727        1.682816  2
  C         -0.322791        2.524494        3.578645  2
  H         -0.205775        3.459159        4.110104  2
  C         -0.722751        1.383446        4.260831  2
  H         -0.917324        1.429177        5.323748  2
  C         -0.872954        0.183698        3.578645  2
  H         -1.184543       -0.705236        4.110104  2
  C         -0.623198        0.124997        2.214274  2
  H         -0.740214       -0.809668        1.682816  2

%mem=32GB
%nprocshared= 8
#p m062x/6-31g(d,p)    counterpoise=2

00121 m062x/6-31g(d,p)    counterpoise=2

 0  1  0  1  0  1
  C         -0.730189        0.045539       -0.000001  1
  C          0.685730        0.000000        0.000001  1
  C         -1.344257        1.317682       -0.000037  1
  C         -0.563256        2.434638       -0.000068  1
  C          0.842991        2.278852       -0.000065  1
  N          1.452340        1.124046       -0.000031  1
  C          1.332569       -1.259009        0.000035  1
  C          0.599994       -2.411151        0.000068  1
  C         -0.813113       -2.365628        0.000066  1
  C         -1.462811       -1.164969        0.000032  1
  H         -2.425265        1.386099       -0.000039  1
  H         -0.993097        3.426040       -0.000096  1
  H          1.476208        3.159729       -0.000087  1
  H          2.413671       -1.267370        0.000035  1
  H          1.099864       -3.370170        0.000095  1
  H         -1.376477       -3.288518        0.000092  1
  H         -2.544767       -1.119792        0.000030  1
  C         -0.439693        1.208046        1.532089  2
  H         -0.106026        1.202728        0.503313  2
  C         -0.634683        2.413596        2.192363  2
  H         -0.452925        3.347463        1.677975  2
  C         -1.062982        2.420422        3.512911  2
  H         -1.214890        3.359606        4.027299  2
  C         -1.296289        1.221697        4.173184  2
  H         -1.629956        1.227015        5.201960  2
  C         -1.101299        0.016147        3.512911  2
  H         -1.283057       -0.917720        4.027299  2
  C         -0.673000        0.009321        2.192363  2
  H         -0.521092       -0.929864        1.677975  2

%mem=32GB
%nprocshared= 8
#p m062x/6-31g(d,p)    counterpoise=2

00122 m062x/6-31g(d,p)    counterpoise=2

 0  1  0  1  0  1
  C         -0.730189        0.045539       -0.000001  1
  C          0.685730        0.000000        0.000001  1
  C         -1.344257        1.317682       -0.000037  1
  C         -0.563256        2.434638       -0.000068  1
  C          0.842991        2.278852       -0.000065  1
  N          1.452340        1.124046       -0.000031  1
  C          1.332569       -1.259009        0.000035  1
  C          0.599994       -2.411151        0.000068  1
  C         -0.813113       -2.365628        0.000066  1
  C         -1.462811       -1.164969        0.000032  1
  H         -2.425265        1.386099       -0.000039  1
  H         -0.993097        3.426040       -0.000096  1
  H          1.476208        3.159729       -0.000087  1
  H          2.413671       -1.267370        0.000035  1
  H          1.099864       -3.370170        0.000095  1
  H         -1.376477       -3.288518        0.000092  1
  H         -2.544767       -1.119792        0.000030  1
  C         -0.642788        1.113341        1.532089  2
  H         -0.193924        1.168989        0.549660  2
  C         -1.078794        2.270781        2.162617  2
  H         -0.969602        3.228134        1.671403  2
  C         -1.654960        2.199350        3.423673  2
  H         -1.994632        3.101054        3.914888  2
  C         -1.795120        0.970479        4.054201  2
  H         -2.243984        0.914830        5.036630  2
  C         -1.359114       -0.186961        3.423673  2
  H         -1.468306       -1.144314        3.914888  2
  C         -0.782947       -0.115530        2.162617  2
  H         -0.443276       -1.017235        1.671403  2

%mem=32GB
%nprocshared= 8
#p m062x/6-31g(d,p)    counterpoise=2

00123 m062x/6-31g(d,p)    counterpoise=2

 0  1  0  1  0  1
  C         -0.730189        0.045539       -0.000001  1
  C          0.685730        0.000000        0.000001  1
  C         -1.344257        1.317682       -0.000037  1
  C         -0.563256        2.434638       -0.000068  1
  C          0.842991        2.278852       -0.000065  1
  N          1.452340        1.124046       -0.000031  1
  C          1.332569       -1.259009        0.000035  1
  C          0.599994       -2.411151        0.000068  1
  C         -0.813113       -2.365628        0.000066  1
  C         -1.462811       -1.164969        0.000032  1
  H         -2.425265        1.386099       -0.000039  1
  H         -0.993097        3.426040       -0.000096  1
  H          1.476208        3.159729       -0.000087  1
  H          2.413671       -1.267370        0.000035  1
  H          1.099864       -3.370170        0.000095  1
  H         -1.376477       -3.288518        0.000092  1
  H         -2.544767       -1.119792        0.000030  1
  C         -0.826352        0.984808        1.532089  2
  H         -1.165584        1.202843        0.528533  2
  C         -1.258689       -0.166527        2.176176  2
  H         -1.934733       -0.845439        1.674398  2
  C         -0.823246       -0.446399        3.464351  2
  H         -1.160058       -1.343347        3.966129  2
  C          0.044533        0.425062        4.108438  2
  H          0.383765        0.207027        5.111994  2
  C          0.476869        1.576397        3.464351  2
  H          1.152914        2.255309        3.966129  2
  C          0.041427        1.856269        2.176176  2
  H          0.378239        2.753218        1.674398  2

%mem=32GB
%nprocshared= 8
#p m062x/6-31g(d,p)    counterpoise=2

00124 m062x/6-31g(d,p)    counterpoise=2

 0  1  0  1  0  1
  C         -0.730189        0.045539       -0.000001  1
  C          0.685730        0.000000        0.000001  1
  C         -1.344257        1.317682       -0.000037  1
  C         -0.563256        2.434638       -0.000068  1
  C          0.842991        2.278852       -0.000065  1
  N          1.452340        1.124046       -0.000031  1
  C          1.332569       -1.259009        0.000035  1
  C          0.599994       -2.411151        0.000068  1
  C         -0.813113       -2.365628        0.000066  1
  C         -1.462811       -1.164969        0.000032  1
  H         -2.425265        1.386099       -0.000039  1
  H         -0.993097        3.426040       -0.000096  1
  H          1.476208        3.159729       -0.000087  1
  H          2.413671       -1.267370        0.000035  1
  H          1.099864       -3.370170        0.000095  1
  H         -1.376477       -3.288518        0.000092  1
  H         -2.544767       -1.119792        0.000030  1
  C         -0.984808        0.826352        1.532089  2
  H         -1.220615        1.148675        0.526980  2
  C         -1.803807       -0.090403        2.177173  2
  H         -2.677656       -0.482279        1.674619  2
  C         -1.501123       -0.504142        3.467342  2
  H         -2.139165       -1.218341        3.969897  2
  C         -0.379439       -0.001124        4.112427  2
  H         -0.143633       -0.323448        5.117536  2
  C          0.439560        0.915631        3.467342  2
  H          1.313409        1.307507        3.969897  2
  C          0.136876        1.329369        2.177173  2
  H          0.774918        2.043568        1.674619  2

%mem=32GB
%nprocshared= 8
#p m062x/6-31g(d,p)    counterpoise=2

00125 m062x/6-31g(d,p)    counterpoise=2

 0  1  0  1  0  1
  C         -0.730189        0.045539       -0.000001  1
  C          0.685730        0.000000        0.000001  1
  C         -1.344257        1.317682       -0.000037  1
  C         -0.563256        2.434638       -0.000068  1
  C          0.842991        2.278852       -0.000065  1
  N          1.452340        1.124046       -0.000031  1
  C          1.332569       -1.259009        0.000035  1
  C          0.599994       -2.411151        0.000068  1
  C         -0.813113       -2.365628        0.000066  1
  C         -1.462811       -1.164969        0.000032  1
  H         -2.425265        1.386099       -0.000039  1
  H         -0.993097        3.426040       -0.000096  1
  H          1.476208        3.159729       -0.000087  1
  H          2.413671       -1.267370        0.000035  1
  H          1.099864       -3.370170        0.000095  1
  H         -1.376477       -3.288518        0.000092  1
  H         -2.544767       -1.119792        0.000030  1
  C         -1.113341        0.642788        1.532089  2
  H         -0.867909        0.260213        0.550691  2
  C         -0.258909        1.537521        2.161955  2
  H          0.652169        1.851991        1.671256  2
  C         -0.573948        2.028598        3.421688  2
  H          0.091697        2.725642        3.912387  2
  C         -1.743420        1.624941        4.051554  2
  H         -1.988852        2.007515        5.032952  2
  C         -2.597852        0.730207        3.421688  2
  H         -3.508930        0.415738        3.912387  2
  C         -2.282812        0.239130        2.161955  2
  H         -2.948458       -0.457913        1.671256  2

%mem=32GB
%nprocshared= 8
#p m062x/6-31g(d,p)    counterpoise=2

00126 m062x/6-31g(d,p)    counterpoise=2

 0  1  0  1  0  1
  C         -0.730189        0.045539       -0.000001  1
  C          0.685730        0.000000        0.000001  1
  C         -1.344257        1.317682       -0.000037  1
  C         -0.563256        2.434638       -0.000068  1
  C          0.842991        2.278852       -0.000065  1
  N          1.452340        1.124046       -0.000031  1
  C          1.332569       -1.259009        0.000035  1
  C          0.599994       -2.411151        0.000068  1
  C         -0.813113       -2.365628        0.000066  1
  C         -1.462811       -1.164969        0.000032  1
  H         -2.425265        1.386099       -0.000039  1
  H         -0.993097        3.426040       -0.000096  1
  H          1.476208        3.159729       -0.000087  1
  H          2.413671       -1.267370        0.000035  1
  H          1.099864       -3.370170        0.000095  1
  H         -1.376477       -3.288518        0.000092  1
  H         -2.544767       -1.119792        0.000030  1
  C         -1.208046        0.439693        1.532089  2
  H         -0.895307        0.181734        0.529396  2
  C         -0.643736        1.532740        2.175623  2
  H          0.108628        2.126322        1.674276  2
  C         -1.045171        1.863858        3.462691  2
  H         -0.605545        2.715398        3.964037  2
  C         -2.010915        1.101929        4.106225  2
  H         -2.323653        1.359887        5.108918  2
  C         -2.575224        0.008881        3.462691  2
  H         -3.327588       -0.584701        3.964037  2
  C         -2.173790       -0.322237        2.175623  2
  H         -2.613415       -1.173777        1.674276  2

%mem=32GB
%nprocshared= 8
#p m062x/6-31g(d,p)    counterpoise=2

00127 m062x/6-31g(d,p)    counterpoise=2

 0  1  0  1  0  1
  C         -0.730189        0.045539       -0.000001  1
  C          0.685730        0.000000        0.000001  1
  C         -1.344257        1.317682       -0.000037  1
  C         -0.563256        2.434638       -0.000068  1
  C          0.842991        2.278852       -0.000065  1
  N          1.452340        1.124046       -0.000031  1
  C          1.332569       -1.259009        0.000035  1
  C          0.599994       -2.411151        0.000068  1
  C         -0.813113       -2.365628        0.000066  1
  C         -1.462811       -1.164969        0.000032  1
  H         -2.425265        1.386099       -0.000039  1
  H         -0.993097        3.426040       -0.000096  1
  H          1.476208        3.159729       -0.000087  1
  H          2.413671       -1.267370        0.000035  1
  H          1.099864       -3.370170        0.000095  1
  H         -1.376477       -3.288518        0.000092  1
  H         -2.544767       -1.119792        0.000030  1
  C         -1.266044        0.223238        1.532089  2
  H         -0.911099        0.105532        0.517248  2
  C         -1.115416        1.439961        2.183419  2
  H         -0.643124        2.270144        1.675999  2
  C         -1.571027        1.591049        3.486079  2
  H         -1.453680        2.538938        3.993499  2
  C         -2.177267        0.525415        4.137409  2
  H         -2.532212        0.643121        5.152249  2
  C         -2.327896       -0.691308        3.486079  2
  H         -2.800188       -1.521491        3.993499  2
  C         -1.872284       -0.842397        2.183419  2
  H         -1.989631       -1.790286        1.675999  2

%mem=32GB
%nprocshared= 8
#p m062x/6-31g(d,p)    counterpoise=2

00128 m062x/6-31g(d,p)    counterpoise=2

 0  1  0  1  0  1
  C         -0.730189        0.045539       -0.000001  1
  C          0.685730        0.000000        0.000001  1
  C         -1.344257        1.317682       -0.000037  1
  C         -0.563256        2.434638       -0.000068  1
  C          0.842991        2.278852       -0.000065  1
  N          1.452340        1.124046       -0.000031  1
  C          1.332569       -1.259009        0.000035  1
  C          0.599994       -2.411151        0.000068  1
  C         -0.813113       -2.365628        0.000066  1
  C         -1.462811       -1.164969        0.000032  1
  H         -2.425265        1.386099       -0.000039  1
  H         -0.993097        3.426040       -0.000096  1
  H          1.476208        3.159729       -0.000087  1
  H          2.413671       -1.267370        0.000035  1
  H          1.099864       -3.370170        0.000095  1
  H         -1.376477       -3.288518        0.000092  1
  H         -2.544767       -1.119792        0.000030  1
  C         -1.285575        0.000000        1.532089  2
  H         -0.917127        0.030211        0.515686  2
  C         -1.620300        1.178879        2.184422  2
  H         -1.512619        2.127497        1.676220  2
  C         -2.093244        1.140100        3.489087  2
  H         -2.354012        2.058507        3.997289  2
  C         -2.231464       -0.077558        4.141420  2
  H         -2.599912       -0.107769        5.157823  2
  C         -1.896740       -1.256437        3.489087  2
  H         -2.004420       -2.205055        3.997289  2
  C         -1.423795       -1.217658        2.184422  2
  H         -1.163027       -2.136065        1.676220  2

%mem=32GB
%nprocshared= 8
#p m062x/6-31g(d,p)    counterpoise=2

00129 m062x/6-31g(d,p)    counterpoise=2

 0  1  0  1  0  1
  C         -0.730189        0.045539       -0.000001  1
  C          0.685730        0.000000        0.000001  1
  C         -1.344257        1.317682       -0.000037  1
  C         -0.563256        2.434638       -0.000068  1
  C          0.842991        2.278852       -0.000065  1
  N          1.452340        1.124046       -0.000031  1
  C          1.332569       -1.259009        0.000035  1
  C          0.599994       -2.411151        0.000068  1
  C         -0.813113       -2.365628        0.000066  1
  C         -1.462811       -1.164969        0.000032  1
  H         -2.425265        1.386099       -0.000039  1
  H         -0.993097        3.426040       -0.000096  1
  H          1.476208        3.159729       -0.000087  1
  H          2.413671       -1.267370        0.000035  1
  H          1.099864       -3.370170        0.000095  1
  H         -1.376477       -3.288518        0.000092  1
  H         -2.544767       -1.119792        0.000030  1
  C         -1.266044       -0.223238        1.532089  2
  H         -0.913776       -0.046545        0.524901  2
  C         -2.031175        0.738039        2.178508  2
  H         -2.274982        1.663615        1.674914  2
  C         -2.483351        0.511234        3.471345  2
  H         -3.079426        1.260118        3.974940  2
  C         -2.170396       -0.676847        4.117764  2
  H         -2.522665       -0.853539        5.124952  2
  C         -1.405266       -1.638123        3.471345  2
  H         -1.161459       -2.563699        3.974940  2
  C         -0.953090       -1.411319        2.178508  2
  H         -0.357014       -2.160202        1.674914  2

%mem=32GB
%nprocshared= 8
#p m062x/6-31g(d,p)    counterpoise=2

00130 m062x/6-31g(d,p)    counterpoise=2

 0  1  0  1  0  1
  C         -0.730189        0.045539       -0.000001  1
  C          0.685730        0.000000        0.000001  1
  C         -1.344257        1.317682       -0.000037  1
  C         -0.563256        2.434638       -0.000068  1
  C          0.842991        2.278852       -0.000065  1
  N          1.452340        1.124046       -0.000031  1
  C          1.332569       -1.259009        0.000035  1
  C          0.599994       -2.411151        0.000068  1
  C         -0.813113       -2.365628        0.000066  1
  C         -1.462811       -1.164969        0.000032  1
  H         -2.425265        1.386099       -0.000039  1
  H         -0.993097        3.426040       -0.000096  1
  H          1.476208        3.159729       -0.000087  1
  H          2.413671       -1.267370        0.000035  1
  H          1.099864       -3.370170        0.000095  1
  H         -1.376477       -3.288518        0.000092  1
  H         -2.544767       -1.119792        0.000030  1
  C         -1.208046       -0.439693        1.532089  2
  H         -0.899794       -0.126684        0.543783  2
  C         -2.262515        0.203029        2.166389  2
  H         -2.775750        1.016751        1.672236  2
  C         -2.658190       -0.198752        3.434989  2
  H         -3.479676        0.301961        3.929142  2
  C         -1.999394       -1.243255        4.069289  2
  H         -2.307646       -1.556264        5.057595  2
  C         -0.944925       -1.885977        3.434989  2
  H         -0.431690       -2.699698        3.929142  2
  C         -0.549250       -1.484196        2.166389  2
  H          0.272236       -1.984908        1.672236  2

%mem=32GB
%nprocshared= 8
#p m062x/6-31g(d,p)    counterpoise=2

00131 m062x/6-31g(d,p)    counterpoise=2

 0  1  0  1  0  1
  C         -0.730189        0.045539       -0.000001  1
  C          0.685730        0.000000        0.000001  1
  C         -1.344257        1.317682       -0.000037  1
  C         -0.563256        2.434638       -0.000068  1
  C          0.842991        2.278852       -0.000065  1
  N          1.452340        1.124046       -0.000031  1
  C          1.332569       -1.259009        0.000035  1
  C          0.599994       -2.411151        0.000068  1
  C         -0.813113       -2.365628        0.000066  1
  C         -1.462811       -1.164969        0.000032  1
  H         -2.425265        1.386099       -0.000039  1
  H         -0.993097        3.426040       -0.000096  1
  H          1.476208        3.159729       -0.000087  1
  H          2.413671       -1.267370        0.000035  1
  H          1.099864       -3.370170        0.000095  1
  H         -1.376477       -3.288518        0.000092  1
  H         -2.544767       -1.119792        0.000030  1
  C         -1.113341       -0.642788        1.532089  2
  H         -1.341596       -0.983849        0.531430  2
  C          0.032327       -1.092589        2.174317  2
  H          0.696606       -1.784069        1.673988  2
  C          0.325319       -0.654799        3.458774  2
  H          1.217853       -1.005217        3.959103  2
  C         -0.527358        0.232793        4.101002  2
  H         -0.299103        0.573854        5.101661  2
  C         -1.673026        0.682594        3.458774  2
  H         -2.337305        1.374074        3.959103  2
  C         -1.966018        0.244804        2.174317  2
  H         -2.858552        0.595222        1.673988  2

%mem=32GB
%nprocshared= 8
#p m062x/6-31g(d,p)    counterpoise=2

00132 m062x/6-31g(d,p)    counterpoise=2

 0  1  0  1  0  1
  C         -0.730189        0.045539       -0.000001  1
  C          0.685730        0.000000        0.000001  1
  C         -1.344257        1.317682       -0.000037  1
  C         -0.563256        2.434638       -0.000068  1
  C          0.842991        2.278852       -0.000065  1
  N          1.452340        1.124046       -0.000031  1
  C          1.332569       -1.259009        0.000035  1
  C          0.599994       -2.411151        0.000068  1
  C         -0.813113       -2.365628        0.000066  1
  C         -1.462811       -1.164969        0.000032  1
  H         -2.425265        1.386099       -0.000039  1
  H         -0.993097        3.426040       -0.000096  1
  H          1.476208        3.159729       -0.000087  1
  H          2.413671       -1.267370        0.000035  1
  H          1.099864       -3.370170        0.000095  1
  H         -1.376477       -3.288518        0.000092  1
  H         -2.544767       -1.119792        0.000030  1
  C         -0.984808       -0.826352        1.532089  2
  H         -1.299997       -1.049632        0.521869  2
  C         -0.087530       -1.664117        2.180453  2
  H          0.296306       -2.540059        1.675343  2
  C          0.317051       -1.377512        3.477182  2
  H          1.016076       -2.030174        3.982291  2
  C         -0.175647       -0.253143        4.125546  2
  H          0.139543       -0.029863        5.135765  2
  C         -1.072924        0.584623        3.477182  2
  H         -1.456760        1.460564        3.982291  2
  C         -1.477505        0.298018        2.180453  2
  H         -2.176530        0.950679        1.675343  2

%mem=32GB
%nprocshared= 8
#p m062x/6-31g(d,p)    counterpoise=2

00133 m062x/6-31g(d,p)    counterpoise=2

 0  1  0  1  0  1
  C         -0.730189        0.045539       -0.000001  1
  C          0.685730        0.000000        0.000001  1
  C         -1.344257        1.317682       -0.000037  1
  C         -0.563256        2.434638       -0.000068  1
  C          0.842991        2.278852       -0.000065  1
  N          1.452340        1.124046       -0.000031  1
  C          1.332569       -1.259009        0.000035  1
  C          0.599994       -2.411151        0.000068  1
  C         -0.813113       -2.365628        0.000066  1
  C         -1.462811       -1.164969        0.000032  1
  H         -2.425265        1.386099       -0.000039  1
  H         -0.993097        3.426040       -0.000096  1
  H          1.476208        3.159729       -0.000087  1
  H          2.413671       -1.267370        0.000035  1
  H          1.099864       -3.370170        0.000095  1
  H         -1.376477       -3.288518        0.000092  1
  H         -2.544767       -1.119792        0.000030  1
  C         -0.826352       -0.984808        1.532089  2
  H         -1.238851       -1.101573        0.539138  2
  C         -0.234144       -2.066703        2.169370  2
  H         -0.185283       -3.026319        1.672895  2
  C          0.295345       -1.916822        3.443933  2
  H          0.756705       -2.759673        3.940408  2
  C          0.232626       -0.685045        4.081214  2
  H          0.645125       -0.568280        5.074165  2
  C         -0.359582        0.396850        3.443933  2
  H         -0.408443        1.356467        3.940408  2
  C         -0.889071        0.246969        2.169370  2
  H         -1.350431        1.089820        1.672895  2

%mem=32GB
%nprocshared= 8
#p m062x/6-31g(d,p)    counterpoise=2

00134 m062x/6-31g(d,p)    counterpoise=2

 0  1  0  1  0  1
  C         -0.730189        0.045539       -0.000001  1
  C          0.685730        0.000000        0.000001  1
  C         -1.344257        1.317682       -0.000037  1
  C         -0.563256        2.434638       -0.000068  1
  C          0.842991        2.278852       -0.000065  1
  N          1.452340        1.124046       -0.000031  1
  C          1.332569       -1.259009        0.000035  1
  C          0.599994       -2.411151        0.000068  1
  C         -0.813113       -2.365628        0.000066  1
  C         -1.462811       -1.164969        0.000032  1
  H         -2.425265        1.386099       -0.000039  1
  H         -0.993097        3.426040       -0.000096  1
  H          1.476208        3.159729       -0.000087  1
  H          2.413671       -1.267370        0.000035  1
  H          1.099864       -3.370170        0.000095  1
  H         -1.376477       -3.288518        0.000092  1
  H         -2.544767       -1.119792        0.000030  1
  C         -0.642788       -1.113341        1.532089  2
  H         -0.261376       -1.165587        0.521378  2
  C         -0.724413        0.111358        2.180769  2
  H         -0.406592        1.013214        1.675413  2
  C         -1.213997        0.178421        3.478129  2
  H         -1.277587        1.132523        3.983484  2
  C         -1.621956       -0.979214        4.126808  2
  H         -2.003367       -0.926968        5.137520  2
  C         -1.540330       -2.203912        3.478129  2
  H         -1.858152       -3.105768        3.983484  2
  C         -1.050746       -2.270976        2.180769  2
  H         -0.987156       -3.225078        1.675413  2

%mem=32GB
%nprocshared= 8
#p m062x/6-31g(d,p)    counterpoise=2

00135 m062x/6-31g(d,p)    counterpoise=2

 0  1  0  1  0  1
  C         -0.730189        0.045539       -0.000001  1
  C          0.685730        0.000000        0.000001  1
  C         -1.344257        1.317682       -0.000037  1
  C         -0.563256        2.434638       -0.000068  1
  C          0.842991        2.278852       -0.000065  1
  N          1.452340        1.124046       -0.000031  1
  C          1.332569       -1.259009        0.000035  1
  C          0.599994       -2.411151        0.000068  1
  C         -0.813113       -2.365628        0.000066  1
  C         -1.462811       -1.164969        0.000032  1
  H         -2.425265        1.386099       -0.000039  1
  H         -0.993097        3.426040       -0.000096  1
  H          1.476208        3.159729       -0.000087  1
  H          2.413671       -1.267370        0.000035  1
  H          1.099864       -3.370170        0.000095  1
  H         -1.376477       -3.288518        0.000092  1
  H         -2.544767       -1.119792        0.000030  1
  C         -0.439693       -1.208046        1.532089  2
  H         -0.182530       -1.197411        0.481615  2
  C         -0.654415       -0.013607        2.206289  2
  H         -0.564533        0.927555        1.681052  2
  C         -0.984511       -0.027257        3.554689  2
  H         -1.151791        0.903271        4.079926  2
  C         -1.099885       -1.235346        4.228889  2
  H         -1.357047       -1.245980        5.279363  2
  C         -0.885162       -2.429784        3.554689  2
  H         -0.975045       -3.370946        4.079926  2
  C         -0.555066       -2.416134        2.206289  2
  H         -0.387786       -3.346662        1.681052  2

%mem=32GB
%nprocshared= 8
#p m062x/6-31g(d,p)    counterpoise=2

00136 m062x/6-31g(d,p)    counterpoise=2

 0  1  0  1  0  1
  C         -0.730189        0.045539       -0.000001  1
  C          0.685730        0.000000        0.000001  1
  C         -1.344257        1.317682       -0.000037  1
  C         -0.563256        2.434638       -0.000068  1
  C          0.842991        2.278852       -0.000065  1
  N          1.452340        1.124046       -0.000031  1
  C          1.332569       -1.259009        0.000035  1
  C          0.599994       -2.411151        0.000068  1
  C         -0.813113       -2.365628        0.000066  1
  C         -1.462811       -1.164969        0.000032  1
  H         -2.425265        1.386099       -0.000039  1
  H         -0.993097        3.426040       -0.000096  1
  H          1.476208        3.159729       -0.000087  1
  H          2.413671       -1.267370        0.000035  1
  H          1.099864       -3.370170        0.000095  1
  H         -1.376477       -3.288518        0.000092  1
  H         -2.544767       -1.119792        0.000030  1
  C         -0.223238       -1.266044        1.532089  2
  H         -0.111996       -1.214486        0.457515  2
  C         -0.800206       -0.208311        2.221756  2
  H         -1.138452        0.667276        1.684469  2
  C         -0.942997       -0.274491        3.601090  2
  H         -1.392485        0.549537        4.138377  2
  C         -0.508820       -1.398406        4.290758  2
  H         -0.620062       -1.449964        5.365331  2
  C          0.068148       -2.456139        3.601090  2
  H          0.406394       -3.331726        4.138377  2
  C          0.210939       -2.389959        2.221756  2
  H          0.660427       -3.213987        1.684469  2

%mem=32GB
%nprocshared= 8
#p m062x/6-31g(d,p)    counterpoise=2

00137 m062x/6-31g(d,p)    counterpoise=2

 0  1  0  1  0  1
  C         -0.730189        0.045539       -0.000001  1
  C          0.685730        0.000000        0.000001  1
  C         -1.344257        1.317682       -0.000037  1
  C         -0.563256        2.434638       -0.000068  1
  C          0.842991        2.278852       -0.000065  1
  N          1.452340        1.124046       -0.000031  1
  C          1.332569       -1.259009        0.000035  1
  C          0.599994       -2.411151        0.000068  1
  C         -0.813113       -2.365628        0.000066  1
  C         -1.462811       -1.164969        0.000032  1
  H         -2.425265        1.386099       -0.000039  1
  H         -0.993097        3.426040       -0.000096  1
  H          1.476208        3.159729       -0.000087  1
  H          2.413671       -1.267370        0.000035  1
  H          1.099864       -3.370170        0.000095  1
  H         -1.376477       -3.288518        0.000092  1
  H         -2.544767       -1.119792        0.000030  1
  C         -0.000000       -1.285575        1.532089  2
  H         -0.045506       -1.220074        0.453488  2
  C         -0.958188       -2.013584        2.224341  2
  H         -1.750171       -2.515239        1.685040  2
  C         -0.899777       -2.097662        3.608845  2
  H         -1.646254       -2.664818        4.148146  2
  C          0.116823       -1.453732        4.301097  2
  H          0.162329       -1.519233        5.379698  2
  C          1.075011       -0.725723        3.608845  2
  H          1.866994       -0.224069        4.148146  2
  C          1.016600       -0.641645        2.224341  2
  H          1.763077       -0.074489        1.685040  2

%mem=32GB
%nprocshared= 8
#p m062x/6-31g(d,p)    counterpoise=2

00138 m062x/6-31g(d,p)    counterpoise=2

 0  1  0  1  0  1
  C         -0.730189        0.045539       -0.000001  1
  C          0.685730        0.000000        0.000001  1
  C         -1.344257        1.317682       -0.000037  1
  C         -0.563256        2.434638       -0.000068  1
  C          0.842991        2.278852       -0.000065  1
  N          1.452340        1.124046       -0.000031  1
  C          1.332569       -1.259009        0.000035  1
  C          0.599994       -2.411151        0.000068  1
  C         -0.813113       -2.365628        0.000066  1
  C         -1.462811       -1.164969        0.000032  1
  H         -2.425265        1.386099       -0.000039  1
  H         -0.993097        3.426040       -0.000096  1
  H          1.476208        3.159729       -0.000087  1
  H          2.413671       -1.267370        0.000035  1
  H          1.099864       -3.370170        0.000095  1
  H         -1.376477       -3.288518        0.000092  1
  H         -2.544767       -1.119792        0.000030  1
  C          0.223238       -1.266044        1.532089  2
  H          0.023731       -1.215101        0.470324  2
  C          0.053824       -2.463652        2.213535  2
  H         -0.277664       -3.345706        1.682653  2
  C          0.309913       -2.529044        3.576427  2
  H          0.177931       -3.462041        4.107309  2
  C          0.735415       -1.396828        4.257873  2
  H          0.934921       -1.447771        5.319638  2
  C          0.904828       -0.199220        3.576427  2
  H          1.236316        0.682834        4.107309  2
  C          0.648740       -0.133828        2.213535  2
  H          0.780721        0.799169        1.682653  2

%mem=32GB
%nprocshared= 8
#p m062x/6-31g(d,p)    counterpoise=2

00139 m062x/6-31g(d,p)    counterpoise=2

 0  1  0  1  0  1
  C         -0.730189        0.045539       -0.000001  1
  C          0.685730        0.000000        0.000001  1
  C         -1.344257        1.317682       -0.000037  1
  C         -0.563256        2.434638       -0.000068  1
  C          0.842991        2.278852       -0.000065  1
  N          1.452340        1.124046       -0.000031  1
  C          1.332569       -1.259009        0.000035  1
  C          0.599994       -2.411151        0.000068  1
  C         -0.813113       -2.365628        0.000066  1
  C         -1.462811       -1.164969        0.000032  1
  H         -2.425265        1.386099       -0.000039  1
  H         -0.993097        3.426040       -0.000096  1
  H          1.476208        3.159729       -0.000087  1
  H          2.413671       -1.267370        0.000035  1
  H          1.099864       -3.370170        0.000095  1
  H         -1.376477       -3.288518        0.000092  1
  H         -2.544767       -1.119792        0.000030  1
  C          0.439693       -1.208046        1.532089  2
  H          0.101531       -1.197646        0.504820  2
  C          0.619771       -2.416442        2.191395  2
  H          0.421900       -3.347445        1.677761  2
  C          1.053838       -2.429790        3.510008  2
  H          1.194128       -3.371192        4.023642  2
  C          1.307827       -1.234743        4.169315  2
  H          1.645988       -1.245142        5.196583  2
  C          1.127749       -0.026346        3.510008  2
  H          1.325620        0.904656        4.023642  2
  C          0.693682       -0.012998        2.191395  2
  H          0.553391        0.928404        1.677761  2

%mem=32GB
%nprocshared= 8
#p m062x/6-31g(d,p)    counterpoise=2

00140 m062x/6-31g(d,p)    counterpoise=2

 0  1  0  1  0  1
  C         -0.730189        0.045539       -0.000001  1
  C          0.685730        0.000000        0.000001  1
  C         -1.344257        1.317682       -0.000037  1
  C         -0.563256        2.434638       -0.000068  1
  C          0.842991        2.278852       -0.000065  1
  N          1.452340        1.124046       -0.000031  1
  C          1.332569       -1.259009        0.000035  1
  C          0.599994       -2.411151        0.000068  1
  C         -0.813113       -2.365628        0.000066  1
  C         -1.462811       -1.164969        0.000032  1
  H         -2.425265        1.386099       -0.000039  1
  H         -0.993097        3.426040       -0.000096  1
  H          1.476208        3.159729       -0.000087  1
  H          2.413671       -1.267370        0.000035  1
  H          1.099864       -3.370170        0.000095  1
  H         -1.376477       -3.288518        0.000092  1
  H         -2.544767       -1.119792        0.000030  1
  C          0.642788       -1.113341        1.532089  2
  H          1.085148       -1.206758        0.549576  2
  C          0.607299        0.122960        2.162671  2
  H          1.022012        0.992684        1.671415  2
  C          0.039481        0.242872        3.423836  2
  H          0.011834        1.206014        3.915093  2
  C         -0.492849       -0.873517        4.054418  2
  H         -0.935209       -0.780099        5.036931  2
  C         -0.457360       -2.109818        3.423836  2
  H         -0.872073       -2.979542        3.915093  2
  C          0.110458       -2.229730        2.162671  2
  H          0.138105       -3.192872        1.671415  2

%mem=32GB
%nprocshared= 8
#p m062x/6-31g(d,p)    counterpoise=2

00141 m062x/6-31g(d,p)    counterpoise=2

 0  1  0  1  0  1
  C         -0.730189        0.045539       -0.000001  1
  C          0.685730        0.000000        0.000001  1
  C         -1.344257        1.317682       -0.000037  1
  C         -0.563256        2.434638       -0.000068  1
  C          0.842991        2.278852       -0.000065  1
  N          1.452340        1.124046       -0.000031  1
  C          1.332569       -1.259009        0.000035  1
  C          0.599994       -2.411151        0.000068  1
  C         -0.813113       -2.365628        0.000066  1
  C         -1.462811       -1.164969        0.000032  1
  H         -2.425265        1.386099       -0.000039  1
  H         -0.993097        3.426040       -0.000096  1
  H          1.476208        3.159729       -0.000087  1
  H          2.413671       -1.267370        0.000035  1
  H          1.099864       -3.370170        0.000095  1
  H         -1.376477       -3.288518        0.000092  1
  H         -2.544767       -1.119792        0.000030  1
  C          0.826352       -0.984808        1.532089  2
  H          1.160874       -1.166008        0.519665  2
  C          1.184284        0.188651        2.181868  2
  H          1.797654        0.921635        1.675656  2
  C          0.754888        0.421241        3.481427  2
  H          1.033735        1.335425        3.987639  2
  C         -0.032442       -0.519627        4.131206  2
  H         -0.366964       -0.338428        5.143631  2
  C         -0.390374       -1.693086        3.481427  2
  H         -1.003744       -2.426071        3.987639  2
  C          0.039023       -1.925676        2.181868  2
  H         -0.239825       -2.839861        1.675656  2

%mem=32GB
%nprocshared= 8
#p m062x/6-31g(d,p)    counterpoise=2

00142 m062x/6-31g(d,p)    counterpoise=2

 0  1  0  1  0  1
  C         -0.730189        0.045539       -0.000001  1
  C          0.685730        0.000000        0.000001  1
  C         -1.344257        1.317682       -0.000037  1
  C         -0.563256        2.434638       -0.000068  1
  C          0.842991        2.278852       -0.000065  1
  N          1.452340        1.124046       -0.000031  1
  C          1.332569       -1.259009        0.000035  1
  C          0.599994       -2.411151        0.000068  1
  C         -0.813113       -2.365628        0.000066  1
  C         -1.462811       -1.164969        0.000032  1
  H         -2.425265        1.386099       -0.000039  1
  H         -0.993097        3.426040       -0.000096  1
  H          1.476208        3.159729       -0.000087  1
  H          2.413671       -1.267370        0.000035  1
  H          1.099864       -3.370170        0.000095  1
  H         -1.376477       -3.288518        0.000092  1
  H         -2.544767       -1.119792        0.000030  1
  C          0.984808       -0.826352        1.532089  2
  H          1.215625       -1.113516        0.515230  2
  C          1.773768        0.111174        2.184714  2
  H          2.619226        0.554391        1.676285  2
  C          1.477489        0.479782        3.489965  2
  H          2.092130        1.210163        3.998395  2
  C          0.392249       -0.089137        4.142591  2
  H          0.161432        0.198027        5.159449  2
  C         -0.396711       -1.026664        3.489965  2
  H         -1.242169       -1.469880        3.998395  2
  C         -0.100432       -1.395271        2.184714  2
  H         -0.715072       -2.125652        1.676285  2

%mem=32GB
%nprocshared= 8
#p m062x/6-31g(d,p)    counterpoise=2

00143 m062x/6-31g(d,p)    counterpoise=2

 0  1  0  1  0  1
  C         -0.730189        0.045539       -0.000001  1
  C          0.685730        0.000000        0.000001  1
  C         -1.344257        1.317682       -0.000037  1
  C         -0.563256        2.434638       -0.000068  1
  C          0.842991        2.278852       -0.000065  1
  N          1.452340        1.124046       -0.000031  1
  C          1.332569       -1.259009        0.000035  1
  C          0.599994       -2.411151        0.000068  1
  C         -0.813113       -2.365628        0.000066  1
  C         -1.462811       -1.164969        0.000032  1
  H         -2.425265        1.386099       -0.000039  1
  H         -0.993097        3.426040       -0.000096  1
  H          1.476208        3.159729       -0.000087  1
  H          2.413671       -1.267370        0.000035  1
  H          1.099864       -3.370170        0.000095  1
  H         -1.376477       -3.288518        0.000092  1
  H         -2.544767       -1.119792        0.000030  1
  C          1.113341       -0.642788        1.532089  2
  H          1.255676       -1.042872        0.537396  2
  C          2.154731        0.016975        2.170488  2
  H          3.108362        0.130880        1.673142  2
  C          1.972028        0.530528        3.447287  2
  H          2.783324        1.044518        3.944634  2
  C          0.747935        0.384318        4.085687  2
  H          0.605601        0.784403        5.080380  2
  C         -0.293455       -0.275445        3.447287  2
  H         -1.247085       -0.389349        3.944634  2
  C         -0.110752       -0.788998        2.170488  2
  H         -0.922048       -1.302987        1.673142  2

%mem=32GB
%nprocshared= 8
#p m062x/6-31g(d,p)    counterpoise=2

00144 m062x/6-31g(d,p)    counterpoise=2

 0  1  0  1  0  1
  C         -0.730189        0.045539       -0.000001  1
  C          0.685730        0.000000        0.000001  1
  C         -1.344257        1.317682       -0.000037  1
  C         -0.563256        2.434638       -0.000068  1
  C          0.842991        2.278852       -0.000065  1
  N          1.452340        1.124046       -0.000031  1
  C          1.332569       -1.259009        0.000035  1
  C          0.599994       -2.411151        0.000068  1
  C         -0.813113       -2.365628        0.000066  1
  C         -1.462811       -1.164969        0.000032  1
  H         -2.425265        1.386099       -0.000039  1
  H         -0.993097        3.426040       -0.000096  1
  H          1.476208        3.159729       -0.000087  1
  H          2.413671       -1.267370        0.000035  1
  H          1.099864       -3.370170        0.000095  1
  H         -1.376477       -3.288518        0.000092  1
  H         -2.544767       -1.119792        0.000030  1
  C          1.208046       -0.439693        1.532089  2
  H          0.871255       -0.156178        0.544195  2
  C          0.649918       -1.541431        2.166124  2
  H         -0.121682       -2.116227        1.672177  2
  C          1.082225       -1.905353        3.434195  2
  H          0.647416       -2.763664        3.928142  2
  C          2.072660       -1.167538        4.068230  2
  H          2.409451       -1.451052        5.056124  2
  C          2.630788       -0.065799        3.434195  2
  H          3.402388        0.508996        3.928142  2
  C          2.198481        0.298123        2.166124  2
  H          2.633290        1.156433        1.672177  2

%mem=32GB
%nprocshared= 8
#p m062x/6-31g(d,p)    counterpoise=2

00145 m062x/6-31g(d,p)    counterpoise=2

 0  1  0  1  0  1
  C         -0.730189        0.045539       -0.000001  1
  C          0.685730        0.000000        0.000001  1
  C         -1.344257        1.317682       -0.000037  1
  C         -0.563256        2.434638       -0.000068  1
  C          0.842991        2.278852       -0.000065  1
  N          1.452340        1.124046       -0.000031  1
  C          1.332569       -1.259009        0.000035  1
  C          0.599994       -2.411151        0.000068  1
  C         -0.813113       -2.365628        0.000066  1
  C         -1.462811       -1.164969        0.000032  1
  H         -2.425265        1.386099       -0.000039  1
  H         -0.993097        3.426040       -0.000096  1
  H          1.476208        3.159729       -0.000087  1
  H          2.413671       -1.267370        0.000035  1
  H          1.099864       -3.370170        0.000095  1
  H         -1.376477       -3.288518        0.000092  1
  H         -2.544767       -1.119792        0.000030  1
  C          1.266044       -0.223238        1.532089  2
  H          0.886452       -0.077215        0.529927  2
  C          1.078005       -1.439082        2.175282  2
  H          0.551920       -2.240264        1.674201  2
  C          1.565254       -1.626519        3.461668  2
  H          1.418762       -2.573724        3.962748  2
  C          2.240542       -0.598112        4.104860  2
  H          2.620135       -0.744135        5.107022  2
  C          2.428582        0.617733        3.461668  2
  H          2.954667        1.418915        3.962748  2
  C          1.941333        0.805170        2.175282  2
  H          2.087825        1.752375        1.674201  2

%mem=32GB
%nprocshared= 8
#p m062x/6-31g(d,p)    counterpoise=2

00146 m062x/6-31g(d,p)    counterpoise=2

 0  1  0  1  0  1
  C         -0.730189        0.045539       -0.000001  1
  C          0.685730        0.000000        0.000001  1
  C         -1.344257        1.317682       -0.000037  1
  C         -0.563256        2.434638       -0.000068  1
  C          0.842991        2.278852       -0.000065  1
  N          1.452340        1.124046       -0.000031  1
  C          1.332569       -1.259009        0.000035  1
  C          0.599994       -2.411151        0.000068  1
  C         -0.813113       -2.365628        0.000066  1
  C         -1.462811       -1.164969        0.000032  1
  H         -2.425265        1.386099       -0.000039  1
  H         -0.993097        3.426040       -0.000096  1
  H          1.476208        3.159729       -0.000087  1
  H          2.413671       -1.267370        0.000035  1
  H          1.099864       -3.370170        0.000095  1
  H         -1.376477       -3.288518        0.000092  1
  H         -2.544767       -1.119792        0.000030  1
  C          1.532089        0.000000        1.285575  2
  H          0.937366        0.000000        0.382222  2
  C          1.913785       -1.202290        1.865352  2
  H          1.616424       -2.138935        1.413675  2
  C          2.677178       -1.202290        3.024905  2
  H          2.974540       -2.138935        3.476581  2
  C          3.058875       -0.000000        3.604682  2
  H          3.653598       -0.000000        4.508035  2
  C          2.677178        1.202290        3.024905  2
  H          2.974540        2.138935        3.476581  2
  C          1.913785        1.202290        1.865352  2
  H          1.616424        2.138935        1.413675  2

%mem=32GB
%nprocshared= 8
#p m062x/6-31g(d,p)    counterpoise=2

00147 m062x/6-31g(d,p)    counterpoise=2

 0  1  0  1  0  1
  C         -0.730189        0.045539       -0.000001  1
  C          0.685730        0.000000        0.000001  1
  C         -1.344257        1.317682       -0.000037  1
  C         -0.563256        2.434638       -0.000068  1
  C          0.842991        2.278852       -0.000065  1
  N          1.452340        1.124046       -0.000031  1
  C          1.332569       -1.259009        0.000035  1
  C          0.599994       -2.411151        0.000068  1
  C         -0.813113       -2.365628        0.000066  1
  C         -1.462811       -1.164969        0.000032  1
  H         -2.425265        1.386099       -0.000039  1
  H         -0.993097        3.426040       -0.000096  1
  H          1.476208        3.159729       -0.000087  1
  H          2.413671       -1.267370        0.000035  1
  H          1.099864       -3.370170        0.000095  1
  H         -1.376477       -3.288518        0.000092  1
  H         -2.544767       -1.119792        0.000030  1
  C          1.508813        0.266044        1.285575  2
  H          1.469323        0.866029        0.386575  2
  C          0.334464       -0.197992        1.862558  2
  H         -0.619904        0.040484        1.413058  2
  C          0.385155       -0.968138        3.016524  2
  H         -0.529723       -1.329646        3.466024  2
  C          1.610194       -1.274248        3.593507  2
  H          1.649684       -1.874232        4.492508  2
  C          2.784543       -0.810212        3.016524  2
  H          3.738911       -1.048688        3.466024  2
  C          2.733852       -0.040066        1.862558  2
  H          3.648730        0.321443        1.413058  2

%mem=32GB
%nprocshared= 8
#p m062x/6-31g(d,p)    counterpoise=2

00148 m062x/6-31g(d,p)    counterpoise=2

 0  1  0  1  0  1
  C         -0.730189        0.045539       -0.000001  1
  C          0.685730        0.000000        0.000001  1
  C         -1.344257        1.317682       -0.000037  1
  C         -0.563256        2.434638       -0.000068  1
  C          0.842991        2.278852       -0.000065  1
  N          1.452340        1.124046       -0.000031  1
  C          1.332569       -1.259009        0.000035  1
  C          0.599994       -2.411151        0.000068  1
  C         -0.813113       -2.365628        0.000066  1
  C         -1.462811       -1.164969        0.000032  1
  H         -2.425265        1.386099       -0.000039  1
  H         -0.993097        3.426040       -0.000096  1
  H          1.476208        3.159729       -0.000087  1
  H          2.413671       -1.267370        0.000035  1
  H          1.099864       -3.370170        0.000095  1
  H         -1.376477       -3.288518        0.000092  1
  H         -2.544767       -1.119792        0.000030  1
  C          1.439693        0.524005        1.285575  2
  H          1.449334        0.981414        0.305562  2
  C          0.231482        0.255773        1.914553  2
  H         -0.700135        0.504216        1.424546  2
  C          0.219107       -0.331362        3.172508  2
  H         -0.722151       -0.540328        3.662515  2
  C          1.414942       -0.650265        3.801486  2
  H          1.405301       -1.107674        4.781499  2
  C          2.623153       -0.382033        3.172508  2
  H          3.554769       -0.630475        3.662515  2
  C          2.635528        0.205102        1.914553  2
  H          3.576786        0.414069        1.424546  2

%mem=32GB
%nprocshared= 8
#p m062x/6-31g(d,p)    counterpoise=2

00149 m062x/6-31g(d,p)    counterpoise=2

 0  1  0  1  0  1
  C         -0.730189        0.045539       -0.000001  1
  C          0.685730        0.000000        0.000001  1
  C         -1.344257        1.317682       -0.000037  1
  C         -0.563256        2.434638       -0.000068  1
  C          0.842991        2.278852       -0.000065  1
  N          1.452340        1.124046       -0.000031  1
  C          1.332569       -1.259009        0.000035  1
  C          0.599994       -2.411151        0.000068  1
  C         -0.813113       -2.365628        0.000066  1
  C         -1.462811       -1.164969        0.000032  1
  H         -2.425265        1.386099       -0.000039  1
  H         -0.993097        3.426040       -0.000096  1
  H          1.476208        3.159729       -0.000087  1
  H          2.413671       -1.267370        0.000035  1
  H          1.099864       -3.370170        0.000095  1
  H         -1.376477       -3.288518        0.000092  1
  H         -2.544767       -1.119792        0.000030  1
  C          1.326828        0.766044        1.285575  2
  H          1.428101        1.054907        0.248250  2
  C          0.127248        0.978425        1.951336  2
  H         -0.706013        1.432743        1.432673  2
  C         -0.002747        0.607637        3.282858  2
  H         -0.937280        0.773092        3.801521  2
  C          1.066838        0.024469        3.948619  2
  H          0.965566       -0.264394        4.985944  2
  C          2.266418       -0.187911        3.282858  2
  H          3.099679       -0.642229        3.801521  2
  C          2.396413        0.182876        1.951336  2
  H          3.330946        0.017422        1.432673  2

%mem=32GB
%nprocshared= 8
#p m062x/6-31g(d,p)    counterpoise=2

00150 m062x/6-31g(d,p)    counterpoise=2

 0  1  0  1  0  1
  C         -0.730189        0.045539       -0.000001  1
  C          0.685730        0.000000        0.000001  1
  C         -1.344257        1.317682       -0.000037  1
  C         -0.563256        2.434638       -0.000068  1
  C          0.842991        2.278852       -0.000065  1
  N          1.452340        1.124046       -0.000031  1
  C          1.332569       -1.259009        0.000035  1
  C          0.599994       -2.411151        0.000068  1
  C         -0.813113       -2.365628        0.000066  1
  C         -1.462811       -1.164969        0.000032  1
  H         -2.425265        1.386099       -0.000039  1
  H         -0.993097        3.426040       -0.000096  1
  H          1.476208        3.159729       -0.000087  1
  H          2.413671       -1.267370        0.000035  1
  H          1.099864       -3.370170        0.000095  1
  H         -1.376477       -3.288518        0.000092  1
  H         -2.544767       -1.119792        0.000030  1
  C          1.173648        0.984808        1.285575  2
  H          1.401509        1.098650        0.234452  2
  C          0.490058        1.987270        1.960192  2
  H          0.185367        2.882081        1.434630  2
  C          0.197573        1.841141        3.309426  2
  H         -0.334979        2.622110        3.834987  2
  C          0.588678        0.692549        3.984042  2
  H          0.360817        0.578706        5.035166  2
  C          1.272269       -0.309913        3.309426  2
  H          1.576960       -1.204725        3.834987  2
  C          1.564754       -0.163784        1.960192  2
  H          2.097306       -0.944753        1.434630  2

%mem=32GB
%nprocshared= 8
#p m062x/6-31g(d,p)    counterpoise=2

00151 m062x/6-31g(d,p)    counterpoise=2

 0  1  0  1  0  1
  C         -0.730189        0.045539       -0.000001  1
  C          0.685730        0.000000        0.000001  1
  C         -1.344257        1.317682       -0.000037  1
  C         -0.563256        2.434638       -0.000068  1
  C          0.842991        2.278852       -0.000065  1
  N          1.452340        1.124046       -0.000031  1
  C          1.332569       -1.259009        0.000035  1
  C          0.599994       -2.411151        0.000068  1
  C         -0.813113       -2.365628        0.000066  1
  C         -1.462811       -1.164969        0.000032  1
  H         -2.425265        1.386099       -0.000039  1
  H         -0.993097        3.426040       -0.000096  1
  H          1.476208        3.159729       -0.000087  1
  H          2.413671       -1.267370        0.000035  1
  H          1.099864       -3.370170        0.000095  1
  H         -1.376477       -3.288518        0.000092  1
  H         -2.544767       -1.119792        0.000030  1
  C          0.984808        1.173648        1.285575  2
  H          1.354203        1.134458        0.269823  2
  C          0.874571        2.394381        1.937491  2
  H          1.158086        3.306204        1.429614  2
  C          0.400411        2.444686        3.241321  2
  H          0.314531        3.395699        3.749197  2
  C          0.036488        1.274259        3.893236  2
  H         -0.332907        1.313449        4.908989  2
  C          0.146725        0.053526        3.241321  2
  H         -0.136791       -0.858297        3.749197  2
  C          0.620884        0.003221        1.937491  2
  H          0.706765       -0.947792        1.429614  2

%mem=32GB
%nprocshared= 8
#p m062x/6-31g(d,p)    counterpoise=2

00152 m062x/6-31g(d,p)    counterpoise=2

 0  1  0  1  0  1
  C         -0.730189        0.045539       -0.000001  1
  C          0.685730        0.000000        0.000001  1
  C         -1.344257        1.317682       -0.000037  1
  C         -0.563256        2.434638       -0.000068  1
  C          0.842991        2.278852       -0.000065  1
  N          1.452340        1.124046       -0.000031  1
  C          1.332569       -1.259009        0.000035  1
  C          0.599994       -2.411151        0.000068  1
  C         -0.813113       -2.365628        0.000066  1
  C         -1.462811       -1.164969        0.000032  1
  H         -2.425265        1.386099       -0.000039  1
  H         -0.993097        3.426040       -0.000096  1
  H          1.476208        3.159729       -0.000087  1
  H          2.413671       -1.267370        0.000035  1
  H          1.099864       -3.370170        0.000095  1
  H         -1.376477       -3.288518        0.000092  1
  H         -2.544767       -1.119792        0.000030  1
  C          0.766044        1.326828        1.285575  2
  H          1.270516        1.177770        0.340572  2
  C          0.782956        2.575506        1.892084  2
  H          1.300602        3.399231        1.419582  2
  C          0.135411        2.766838        3.105100  2
  H          0.148585        3.739621        3.577602  2
  C         -0.529046        1.709492        3.711609  2
  H         -1.033517        1.858550        4.656612  2
  C         -0.545957        0.460815        3.105100  2
  H         -1.063603       -0.362911        3.577602  2
  C          0.101588        0.269482        1.892084  2
  H          0.088414       -0.703301        1.419582  2

%mem=32GB
%nprocshared= 8
#p m062x/6-31g(d,p)    counterpoise=2

00153 m062x/6-31g(d,p)    counterpoise=2

 0  1  0  1  0  1
  C         -0.730189        0.045539       -0.000001  1
  C          0.685730        0.000000        0.000001  1
  C         -1.344257        1.317682       -0.000037  1
  C         -0.563256        2.434638       -0.000068  1
  C          0.842991        2.278852       -0.000065  1
  N          1.452340        1.124046       -0.000031  1
  C          1.332569       -1.259009        0.000035  1
  C          0.599994       -2.411151        0.000068  1
  C         -0.813113       -2.365628        0.000066  1
  C         -1.462811       -1.164969        0.000032  1
  H         -2.425265        1.386099       -0.000039  1
  H         -0.993097        3.426040       -0.000096  1
  H          1.476208        3.159729       -0.000087  1
  H          2.413671       -1.267370        0.000035  1
  H          1.099864       -3.370170        0.000095  1
  H         -1.376477       -3.288518        0.000092  1
  H         -2.544767       -1.119792        0.000030  1
  C          0.524005        1.439693        1.285575  2
  H          0.160429        1.253093        0.284209  2
  C          1.306325        0.489814        1.928258  2
  H          1.552216       -0.436789        1.427574  2
  C          1.773015        0.729335        3.213622  2
  H          2.382482       -0.010669        3.714306  2
  C          1.457386        1.918735        3.856305  2
  H          1.820962        2.105334        4.857671  2
  C          0.675066        2.868613        3.213622  2
  H          0.429175        3.795216        3.714306  2
  C          0.208376        2.629092        1.928258  2
  H         -0.401091        3.369096        1.427574  2

%mem=32GB
%nprocshared= 8
#p m062x/6-31g(d,p)    counterpoise=2

00154 m062x/6-31g(d,p)    counterpoise=2

 0  1  0  1  0  1
  C         -0.730189        0.045539       -0.000001  1
  C          0.685730        0.000000        0.000001  1
  C         -1.344257        1.317682       -0.000037  1
  C         -0.563256        2.434638       -0.000068  1
  C          0.842991        2.278852       -0.000065  1
  N          1.452340        1.124046       -0.000031  1
  C          1.332569       -1.259009        0.000035  1
  C          0.599994       -2.411151        0.000068  1
  C         -0.813113       -2.365628        0.000066  1
  C         -1.462811       -1.164969        0.000032  1
  H         -2.425265        1.386099       -0.000039  1
  H         -0.993097        3.426040       -0.000096  1
  H          1.476208        3.159729       -0.000087  1
  H          2.413671       -1.267370        0.000035  1
  H          1.099864       -3.370170        0.000095  1
  H         -1.376477       -3.288518        0.000092  1
  H         -2.544767       -1.119792        0.000030  1
  C          0.266044        1.508813        1.285575  2
  H          0.097318        1.259392        0.246796  2
  C          1.370170        0.995237        1.952269  2
  H          2.061614        0.345715        1.432880  2
  C          1.586749        1.315397        3.285658  2
  H          2.446919        0.915295        3.805047  2
  C          0.699202        2.149131        3.952352  2
  H          0.867928        2.398552        4.991131  2
  C         -0.404924        2.662707        3.285658  2
  H         -1.096368        3.312229        3.805047  2
  C         -0.621503        2.342548        1.952269  2
  H         -1.481673        2.742649        1.432880  2

%mem=32GB
%nprocshared= 8
#p m062x/6-31g(d,p)    counterpoise=2

00155 m062x/6-31g(d,p)    counterpoise=2

 0  1  0  1  0  1
  C         -0.730189        0.045539       -0.000001  1
  C          0.685730        0.000000        0.000001  1
  C         -1.344257        1.317682       -0.000037  1
  C         -0.563256        2.434638       -0.000068  1
  C          0.842991        2.278852       -0.000065  1
  N          1.452340        1.124046       -0.000031  1
  C          1.332569       -1.259009        0.000035  1
  C          0.599994       -2.411151        0.000068  1
  C         -0.813113       -2.365628        0.000066  1
  C         -1.462811       -1.164969        0.000032  1
  H         -2.425265        1.386099       -0.000039  1
  H         -0.993097        3.426040       -0.000096  1
  H          1.476208        3.159729       -0.000087  1
  H          2.413671       -1.267370        0.000035  1
  H          1.099864       -3.370170        0.000095  1
  H         -1.376477       -3.288518        0.000092  1
  H         -2.544767       -1.119792        0.000030  1
  C          0.000000        1.532089        1.285575  2
  H          0.046571        1.261938        0.239348  2
  C          1.154924        1.909721        1.957049  2
  H          2.101240        1.933765        1.433936  2
  C          1.095146        2.256490        3.299998  2
  H          1.994890        2.550685        3.823111  2
  C         -0.119558        2.225626        3.971472  2
  H         -0.166129        2.495777        5.017699  2
  C         -1.274482        1.847994        3.299998  2
  H         -2.220798        1.823950        3.823111  2
  C         -1.214703        1.501225        1.957049  2
  H         -2.114448        1.207030        1.433936  2

%mem=32GB
%nprocshared= 8
#p m062x/6-31g(d,p)    counterpoise=2

00156 m062x/6-31g(d,p)    counterpoise=2

 0  1  0  1  0  1
  C         -0.730189        0.045539       -0.000001  1
  C          0.685730        0.000000        0.000001  1
  C         -1.344257        1.317682       -0.000037  1
  C         -0.563256        2.434638       -0.000068  1
  C          0.842991        2.278852       -0.000065  1
  N          1.452340        1.124046       -0.000031  1
  C          1.332569       -1.259009        0.000035  1
  C          0.599994       -2.411151        0.000068  1
  C         -0.813113       -2.365628        0.000066  1
  C         -1.462811       -1.164969        0.000032  1
  H         -2.425265        1.386099       -0.000039  1
  H         -0.993097        3.426040       -0.000096  1
  H          1.476208        3.159729       -0.000087  1
  H          2.413671       -1.267370        0.000035  1
  H          1.099864       -3.370170        0.000095  1
  H         -1.376477       -3.288518        0.000092  1
  H         -2.544767       -1.119792        0.000030  1
  C         -0.266044        1.508813        1.285575  2
  H         -0.009169        1.263526        0.264012  2
  C          0.399398        2.535775        1.941220  2
  H          1.174687        3.090543        1.430438  2
  C          0.069670        2.850628        3.252509  2
  H          0.588083        3.650683        3.763290  2
  C         -0.925501        2.138519        3.908154  2
  H         -1.182377        2.383806        4.929717  2
  C         -1.590944        1.111557        3.252509  2
  H         -2.366233        0.556788        3.763290  2
  C         -1.261216        0.796704        1.941220  2
  H         -1.779629       -0.003351        1.430438  2

%mem=32GB
%nprocshared= 8
#p m062x/6-31g(d,p)    counterpoise=2

00157 m062x/6-31g(d,p)    counterpoise=2

 0  1  0  1  0  1
  C         -0.730189        0.045539       -0.000001  1
  C          0.685730        0.000000        0.000001  1
  C         -1.344257        1.317682       -0.000037  1
  C         -0.563256        2.434638       -0.000068  1
  C          0.842991        2.278852       -0.000065  1
  N          1.452340        1.124046       -0.000031  1
  C          1.332569       -1.259009        0.000035  1
  C          0.599994       -2.411151        0.000068  1
  C         -0.813113       -2.365628        0.000066  1
  C         -1.462811       -1.164969        0.000032  1
  H         -2.425265        1.386099       -0.000039  1
  H         -0.993097        3.426040       -0.000096  1
  H          1.476208        3.159729       -0.000087  1
  H          2.413671       -1.267370        0.000035  1
  H          1.099864       -3.370170        0.000095  1
  H         -1.376477       -3.288518        0.000092  1
  H         -2.544767       -1.119792        0.000030  1
  C         -0.524005        1.439693        1.285575  2
  H         -0.084739        1.258640        0.313975  2
  C         -0.347772        2.667466        1.909153  2
  H          0.228789        3.442911        1.423353  2
  C         -0.911619        2.899867        3.156310  2
  H         -0.774324        3.856364        3.642110  2
  C         -1.651700        1.904495        3.779888  2
  H         -2.090966        2.085547        4.751488  2
  C         -1.827933        0.676722        3.156310  2
  H         -2.404494       -0.098723        3.642110  2
  C         -1.264086        0.444321        1.909153  2
  H         -1.401380       -0.512177        1.423353  2

%mem=32GB
%nprocshared= 8
#p m062x/6-31g(d,p)    counterpoise=2

00158 m062x/6-31g(d,p)    counterpoise=2

 0  1  0  1  0  1
  C         -0.730189        0.045539       -0.000001  1
  C          0.685730        0.000000        0.000001  1
  C         -1.344257        1.317682       -0.000037  1
  C         -0.563256        2.434638       -0.000068  1
  C          0.842991        2.278852       -0.000065  1
  N          1.452340        1.124046       -0.000031  1
  C          1.332569       -1.259009        0.000035  1
  C          0.599994       -2.411151        0.000068  1
  C         -0.813113       -2.365628        0.000066  1
  C         -1.462811       -1.164969        0.000032  1
  H         -2.425265        1.386099       -0.000039  1
  H         -0.993097        3.426040       -0.000096  1
  H          1.476208        3.159729       -0.000087  1
  H          2.413671       -1.267370        0.000035  1
  H          1.099864       -3.370170        0.000095  1
  H         -1.376477       -3.288518        0.000092  1
  H         -2.544767       -1.119792        0.000030  1
  C         -0.766044        1.326828        1.285575  2
  H         -1.209664        1.319811        0.299221  2
  C         -0.462312        0.129192        1.918623  2
  H         -0.669308       -0.810845        1.425446  2
  C          0.107122        0.138199        3.184717  2
  H          0.343745       -0.794821        3.677894  2
  C          0.372824        1.344842        3.817765  2
  H          0.816444        1.351859        4.804119  2
  C          0.069092        2.542478        3.184717  2
  H          0.276088        3.482514        3.677894  2
  C         -0.500342        2.533471        1.918623  2
  H         -0.736965        3.466490        1.425446  2

%mem=32GB
%nprocshared= 8
#p m062x/6-31g(d,p)    counterpoise=2

00159 m062x/6-31g(d,p)    counterpoise=2

 0  1  0  1  0  1
  C         -0.730189        0.045539       -0.000001  1
  C          0.685730        0.000000        0.000001  1
  C         -1.344257        1.317682       -0.000037  1
  C         -0.563256        2.434638       -0.000068  1
  C          0.842991        2.278852       -0.000065  1
  N          1.452340        1.124046       -0.000031  1
  C          1.332569       -1.259009        0.000035  1
  C          0.599994       -2.411151        0.000068  1
  C         -0.813113       -2.365628        0.000066  1
  C         -1.462811       -1.164969        0.000032  1
  H         -2.425265        1.386099       -0.000039  1
  H         -0.993097        3.426040       -0.000096  1
  H          1.476208        3.159729       -0.000087  1
  H          2.413671       -1.267370        0.000035  1
  H          1.099864       -3.370170        0.000095  1
  H         -1.376477       -3.288518        0.000092  1
  H         -2.544767       -1.119792        0.000030  1
  C         -0.984808        1.173648        1.285575  2
  H         -1.274352        1.289671        0.249986  2
  C         -1.246176       -0.016842        1.950222  2
  H         -1.739339       -0.828271        1.432427  2
  C         -0.874514       -0.165769        3.279515  2
  H         -1.078133       -1.093221        3.797309  2
  C         -0.241483        0.875793        3.944162  2
  H          0.048061        0.759771        4.979751  2
  C          0.019885        2.066283        3.279515  2
  H          0.513048        2.877712        3.797309  2
  C         -0.351777        2.215210        1.950222  2
  H         -0.148158        3.142662        1.432427  2

%mem=32GB
%nprocshared= 8
#p m062x/6-31g(d,p)    counterpoise=2

00160 m062x/6-31g(d,p)    counterpoise=2

 0  1  0  1  0  1
  C         -0.730189        0.045539       -0.000001  1
  C          0.685730        0.000000        0.000001  1
  C         -1.344257        1.317682       -0.000037  1
  C         -0.563256        2.434638       -0.000068  1
  C          0.842991        2.278852       -0.000065  1
  N          1.452340        1.124046       -0.000031  1
  C          1.332569       -1.259009        0.000035  1
  C          0.599994       -2.411151        0.000068  1
  C         -0.813113       -2.365628        0.000066  1
  C         -1.462811       -1.164969        0.000032  1
  H         -2.425265        1.386099       -0.000039  1
  H         -0.993097        3.426040       -0.000096  1
  H          1.476208        3.159729       -0.000087  1
  H          2.413671       -1.267370        0.000035  1
  H          1.099864       -3.370170        0.000095  1
  H         -1.376477       -3.288518        0.000092  1
  H         -2.544767       -1.119792        0.000030  1
  C         -1.173648        0.984808        1.285575  2
  H         -1.311462        1.253695        0.247091  2
  C         -2.155143        0.263854        1.952080  2
  H         -3.057590       -0.028919        1.432838  2
  C         -1.978244       -0.081293        3.285089  2
  H         -2.742878       -0.642953        3.804331  2
  C         -0.819851        0.294515        3.951593  2
  H         -0.682037        0.025628        4.990077  2
  C          0.161644        1.015469        3.285089  2
  H          1.064091        1.308242        3.804331  2
  C         -0.015255        1.360615        1.952080  2
  H          0.749379        1.922275        1.432838  2

%mem=32GB
%nprocshared= 8
#p m062x/6-31g(d,p)    counterpoise=2

00161 m062x/6-31g(d,p)    counterpoise=2

 0  1  0  1  0  1
  C         -0.730189        0.045539       -0.000001  1
  C          0.685730        0.000000        0.000001  1
  C         -1.344257        1.317682       -0.000037  1
  C         -0.563256        2.434638       -0.000068  1
  C          0.842991        2.278852       -0.000065  1
  N          1.452340        1.124046       -0.000031  1
  C          1.332569       -1.259009        0.000035  1
  C          0.599994       -2.411151        0.000068  1
  C         -0.813113       -2.365628        0.000066  1
  C         -1.462811       -1.164969        0.000032  1
  H         -2.425265        1.386099       -0.000039  1
  H         -0.993097        3.426040       -0.000096  1
  H          1.476208        3.159729       -0.000087  1
  H          2.413671       -1.267370        0.000035  1
  H          1.099864       -3.370170        0.000095  1
  H         -1.376477       -3.288518        0.000092  1
  H         -2.544767       -1.119792        0.000030  1
  C         -1.326828        0.766044        1.285575  2
  H         -1.340301        1.192485        0.291740  2
  C         -2.519871        0.454385        1.923424  2
  H         -3.462785        0.638027        1.426506  2
  C         -2.502576       -0.092998        3.199122  2
  H         -3.432017       -0.335797        3.696040  2
  C         -1.292239       -0.328722        3.836971  2
  H         -1.278765       -0.755163        4.830806  2
  C         -0.099196       -0.017063        3.199122  2
  H          0.843719       -0.200704        3.696040  2
  C         -0.116490        0.530320        1.923424  2
  H          0.812951        0.773119        1.426506  2

%mem=32GB
%nprocshared= 8
#p m062x/6-31g(d,p)    counterpoise=2

00162 m062x/6-31g(d,p)    counterpoise=2

 0  1  0  1  0  1
  C         -0.730189        0.045539       -0.000001  1
  C          0.685730        0.000000        0.000001  1
  C         -1.344257        1.317682       -0.000037  1
  C         -0.563256        2.434638       -0.000068  1
  C          0.842991        2.278852       -0.000065  1
  N          1.452340        1.124046       -0.000031  1
  C          1.332569       -1.259009        0.000035  1
  C          0.599994       -2.411151        0.000068  1
  C         -0.813113       -2.365628        0.000066  1
  C         -1.462811       -1.164969        0.000032  1
  H         -2.425265        1.386099       -0.000039  1
  H         -0.993097        3.426040       -0.000096  1
  H          1.476208        3.159729       -0.000087  1
  H          2.413671       -1.267370        0.000035  1
  H          1.099864       -3.370170        0.000095  1
  H         -1.376477       -3.288518        0.000092  1
  H         -2.544767       -1.119792        0.000030  1
  C         -1.439693        0.524005        1.285575  2
  H         -1.371511        1.091024        0.367108  2
  C         -2.677143        0.303625        1.875053  2
  H         -3.572998        0.698956        1.415819  2
  C         -2.764661       -0.424207        3.054007  2
  H         -3.728698       -0.595895        3.513241  2
  C         -1.614729       -0.931658        3.643485  2
  H         -1.682910       -1.498676        4.561952  2
  C         -0.377278       -0.711277        3.054007  2
  H          0.518577       -1.106608        3.513241  2
  C         -0.289760        0.016554        1.875053  2
  H          0.674276        0.188242        1.415819  2

%mem=32GB
%nprocshared= 8
#p m062x/6-31g(d,p)    counterpoise=2

00163 m062x/6-31g(d,p)    counterpoise=2

 0  1  0  1  0  1
  C         -0.730189        0.045539       -0.000001  1
  C          0.685730        0.000000        0.000001  1
  C         -1.344257        1.317682       -0.000037  1
  C         -0.563256        2.434638       -0.000068  1
  C          0.842991        2.278852       -0.000065  1
  N          1.452340        1.124046       -0.000031  1
  C          1.332569       -1.259009        0.000035  1
  C          0.599994       -2.411151        0.000068  1
  C         -0.813113       -2.365628        0.000066  1
  C         -1.462811       -1.164969        0.000032  1
  H         -2.425265        1.386099       -0.000039  1
  H         -0.993097        3.426040       -0.000096  1
  H          1.476208        3.159729       -0.000087  1
  H          2.413671       -1.267370        0.000035  1
  H          1.099864       -3.370170        0.000095  1
  H         -1.376477       -3.288518        0.000092  1
  H         -2.544767       -1.119792        0.000030  1
  C         -1.508813        0.266044        1.285575  2
  H         -0.954450        0.109050        0.370274  2
  C         -1.537003        1.523601        1.873020  2
  H         -1.004602        2.346306        1.415370  2
  C         -2.248588        1.725121        3.047911  2
  H         -2.270550        2.704821        3.505561  2
  C         -2.931985        0.669085        3.635356  2
  H         -3.486348        0.826080        4.550657  2
  C         -2.903795       -0.588471        3.047911  2
  H         -3.436196       -1.411177        3.505561  2
  C         -2.192209       -0.789992        1.873020  2
  H         -2.170248       -1.769692        1.415370  2

%mem=32GB
%nprocshared= 8
#p m062x/6-31g(d,p)    counterpoise=2

00164 m062x/6-31g(d,p)    counterpoise=2

 0  1  0  1  0  1
  C         -0.730189        0.045539       -0.000001  1
  C          0.685730        0.000000        0.000001  1
  C         -1.344257        1.317682       -0.000037  1
  C         -0.563256        2.434638       -0.000068  1
  C          0.842991        2.278852       -0.000065  1
  N          1.452340        1.124046       -0.000031  1
  C          1.332569       -1.259009        0.000035  1
  C          0.599994       -2.411151        0.000068  1
  C         -0.813113       -2.365628        0.000066  1
  C         -1.462811       -1.164969        0.000032  1
  H         -2.425265        1.386099       -0.000039  1
  H         -0.993097        3.426040       -0.000096  1
  H          1.476208        3.159729       -0.000087  1
  H          2.413671       -1.267370        0.000035  1
  H          1.099864       -3.370170        0.000095  1
  H         -1.376477       -3.288518        0.000092  1
  H         -2.544767       -1.119792        0.000030  1
  C         -1.532089        0.000000        1.285575  2
  H         -0.959943        0.032492        0.368332  2
  C         -1.967462        1.179503        1.874267  2
  H         -1.734495        2.130887        1.415645  2
  C         -2.701875        1.137796        3.051650  2
  H         -3.041053        2.056689        3.510272  2
  C         -3.000914       -0.083413        3.640342  2
  H         -3.573060       -0.115904        4.557585  2
  C         -2.565541       -1.262916        3.051650  2
  H         -2.798508       -2.214300        3.510272  2
  C         -1.831128       -1.221209        1.874267  2
  H         -1.491950       -2.140102        1.415645  2

%mem=32GB
%nprocshared= 8
#p m062x/6-31g(d,p)    counterpoise=2

00165 m062x/6-31g(d,p)    counterpoise=2

 0  1  0  1  0  1
  C         -0.730189        0.045539       -0.000001  1
  C          0.685730        0.000000        0.000001  1
  C         -1.344257        1.317682       -0.000037  1
  C         -0.563256        2.434638       -0.000068  1
  C          0.842991        2.278852       -0.000065  1
  N          1.452340        1.124046       -0.000031  1
  C          1.332569       -1.259009        0.000035  1
  C          0.599994       -2.411151        0.000068  1
  C         -0.813113       -2.365628        0.000066  1
  C         -1.462811       -1.164969        0.000032  1
  H         -2.425265        1.386099       -0.000039  1
  H         -0.993097        3.426040       -0.000096  1
  H          1.476208        3.159729       -0.000087  1
  H          2.413671       -1.267370        0.000035  1
  H          1.099864       -3.370170        0.000095  1
  H         -1.376477       -3.288518        0.000092  1
  H         -2.544767       -1.119792        0.000030  1
  C         -1.508813       -0.266044        1.285575  2
  H         -0.960181       -0.046497        0.379736  2
  C         -2.307612        0.709281        1.866947  2
  H         -2.381287        1.688656        1.414028  2
  C         -3.011842        0.427468        3.029692  2
  H         -3.634148        1.187296        3.482611  2
  C         -2.917272       -0.829670        3.611064  2
  H         -3.465904       -1.049217        4.516903  2
  C         -2.118473       -1.804996        3.029692  2
  H         -2.044798       -2.784371        3.482611  2
  C         -1.414243       -1.523183        1.866947  2
  H         -0.791937       -2.283011        1.414028  2

%mem=32GB
%nprocshared= 8
#p m062x/6-31g(d,p)    counterpoise=2

00166 m062x/6-31g(d,p)    counterpoise=2

 0  1  0  1  0  1
  C         -0.730189        0.045539       -0.000001  1
  C          0.685730        0.000000        0.000001  1
  C         -1.344257        1.317682       -0.000037  1
  C         -0.563256        2.434638       -0.000068  1
  C          0.842991        2.278852       -0.000065  1
  N          1.452340        1.124046       -0.000031  1
  C          1.332569       -1.259009        0.000035  1
  C          0.599994       -2.411151        0.000068  1
  C         -0.813113       -2.365628        0.000066  1
  C         -1.462811       -1.164969        0.000032  1
  H         -2.425265        1.386099       -0.000039  1
  H         -0.993097        3.426040       -0.000096  1
  H          1.476208        3.159729       -0.000087  1
  H          2.413671       -1.267370        0.000035  1
  H          1.099864       -3.370170        0.000095  1
  H         -1.376477       -3.288518        0.000092  1
  H         -2.544767       -1.119792        0.000030  1
  C         -1.439693       -0.524005        1.285575  2
  H         -1.457097       -1.006536        0.317793  2
  C         -0.227014       -0.257651        1.906703  2
  H          0.700320       -0.532677        1.422812  2
  C         -0.204674        0.361730        3.148960  2
  H          0.740064        0.569234        3.632851  2
  C         -1.395013        0.714757        3.770088  2
  H         -1.377609        1.197287        4.737870  2
  C         -2.607691        0.448403        3.148960  2
  H         -3.535026        0.723429        3.632851  2
  C         -2.630031       -0.170979        1.906703  2
  H         -3.574770       -0.378483        1.422812  2

%mem=32GB
%nprocshared= 8
#p m062x/6-31g(d,p)    counterpoise=2

00167 m062x/6-31g(d,p)    counterpoise=2

 0  1  0  1  0  1
  C         -0.730189        0.045539       -0.000001  1
  C          0.685730        0.000000        0.000001  1
  C         -1.344257        1.317682       -0.000037  1
  C         -0.563256        2.434638       -0.000068  1
  C          0.842991        2.278852       -0.000065  1
  N          1.452340        1.124046       -0.000031  1
  C          1.332569       -1.259009        0.000035  1
  C          0.599994       -2.411151        0.000068  1
  C         -0.813113       -2.365628        0.000066  1
  C         -1.462811       -1.164969        0.000032  1
  H         -2.425265        1.386099       -0.000039  1
  H         -0.993097        3.426040       -0.000096  1
  H          1.476208        3.159729       -0.000087  1
  H          2.413671       -1.267370        0.000035  1
  H          1.099864       -3.370170        0.000095  1
  H         -1.376477       -3.288518        0.000092  1
  H         -2.544767       -1.119792        0.000030  1
  C         -1.326828       -0.766044        1.285575  2
  H         -1.435539       -1.084963        0.257852  2
  C         -0.119065       -0.949273        1.945173  2
  H          0.713133       -1.410935        1.431312  2
  C          0.020478       -0.539905        3.264369  2
  H          0.961387       -0.682649        3.778231  2
  C         -1.047742        0.052691        3.923967  2
  H         -0.939031        0.371610        4.951690  2
  C         -2.255505        0.235919        3.264369  2
  H         -3.087703        0.697582        3.778231  2
  C         -2.395048       -0.173449        1.945173  2
  H         -3.335957       -0.030705        1.431312  2

%mem=32GB
%nprocshared= 8
#p m062x/6-31g(d,p)    counterpoise=2

00168 m062x/6-31g(d,p)    counterpoise=2

 0  1  0  1  0  1
  C         -0.730189        0.045539       -0.000001  1
  C          0.685730        0.000000        0.000001  1
  C         -1.344257        1.317682       -0.000037  1
  C         -0.563256        2.434638       -0.000068  1
  C          0.842991        2.278852       -0.000065  1
  N          1.452340        1.124046       -0.000031  1
  C          1.332569       -1.259009        0.000035  1
  C          0.599994       -2.411151        0.000068  1
  C         -0.813113       -2.365628        0.000066  1
  C         -1.462811       -1.164969        0.000032  1
  H         -2.425265        1.386099       -0.000039  1
  H         -0.993097        3.426040       -0.000096  1
  H          1.476208        3.159729       -0.000087  1
  H          2.413671       -1.267370        0.000035  1
  H          1.099864       -3.370170        0.000095  1
  H         -1.376477       -3.288518        0.000092  1
  H         -2.544767       -1.119792        0.000030  1
  C         -1.173648       -0.984808        1.285575  2
  H         -1.408807       -1.131322        0.240120  2
  C         -0.386945       -1.911210        1.956554  2
  H         -0.009222       -2.779438        1.433826  2
  C         -0.085093       -1.723143        3.298511  2
  H          0.527789       -2.444857        3.821238  2
  C         -0.569944       -0.608673        3.969489  2
  H         -0.334785       -0.462159        5.014944  2
  C         -1.356647        0.317729        3.298511  2
  H         -1.734370        1.185957        3.821238  2
  C         -1.658499        0.129662        1.956554  2
  H         -2.271380        0.851376        1.433826  2

%mem=32GB
%nprocshared= 8
#p m062x/6-31g(d,p)    counterpoise=2

00169 m062x/6-31g(d,p)    counterpoise=2

 0  1  0  1  0  1
  C         -0.730189        0.045539       -0.000001  1
  C          0.685730        0.000000        0.000001  1
  C         -1.344257        1.317682       -0.000037  1
  C         -0.563256        2.434638       -0.000068  1
  C          0.842991        2.278852       -0.000065  1
  N          1.452340        1.124046       -0.000031  1
  C          1.332569       -1.259009        0.000035  1
  C          0.599994       -2.411151        0.000068  1
  C         -0.813113       -2.365628        0.000066  1
  C         -1.462811       -1.164969        0.000032  1
  H         -2.425265        1.386099       -0.000039  1
  H         -0.993097        3.426040       -0.000096  1
  H          1.476208        3.159729       -0.000087  1
  H          2.413671       -1.267370        0.000035  1
  H          1.099864       -3.370170        0.000095  1
  H         -1.376477       -3.288518        0.000092  1
  H         -2.544767       -1.119792        0.000030  1
  C         -0.984808       -1.173648        1.285575  2
  H         -1.361737       -1.166804        0.271860  2
  C         -0.764719       -2.380133        1.936183  2
  H         -0.970188       -3.313201        1.429325  2
  C         -0.280888       -2.388918        3.237399  2
  H         -0.109427       -3.328830        3.744257  2
  C         -0.017146       -1.191218        3.888007  2
  H          0.359784       -1.198062        4.901723  2
  C         -0.237235        0.015266        3.237399  2
  H         -0.031766        0.948335        3.744257  2
  C         -0.721066        0.024051        1.936183  2
  H         -0.892527        0.963964        1.429325  2

%mem=32GB
%nprocshared= 8
#p m062x/6-31g(d,p)    counterpoise=2

00170 m062x/6-31g(d,p)    counterpoise=2

 0  1  0  1  0  1
  C         -0.730189        0.045539       -0.000001  1
  C          0.685730        0.000000        0.000001  1
  C         -1.344257        1.317682       -0.000037  1
  C         -0.563256        2.434638       -0.000068  1
  C          0.842991        2.278852       -0.000065  1
  N          1.452340        1.124046       -0.000031  1
  C          1.332569       -1.259009        0.000035  1
  C          0.599994       -2.411151        0.000068  1
  C         -0.813113       -2.365628        0.000066  1
  C         -1.462811       -1.164969        0.000032  1
  H         -2.425265        1.386099       -0.000039  1
  H         -0.993097        3.426040       -0.000096  1
  H          1.476208        3.159729       -0.000087  1
  H          2.413671       -1.267370        0.000035  1
  H          1.099864       -3.370170        0.000095  1
  H         -1.376477       -3.288518        0.000092  1
  H         -2.544767       -1.119792        0.000030  1
  C         -0.766044       -1.326828        1.285575  2
  H         -0.250193       -1.228063        0.340121  2
  C         -1.323205       -0.209374        1.892373  2
  H         -1.241410        0.759944        1.419646  2
  C         -1.985358       -0.336150        3.105968  2
  H         -2.419415        0.534403        3.578696  2
  C         -2.090350       -1.580380        3.712766  2
  H         -2.606202       -1.679145        4.658220  2
  C         -1.533190       -2.697833        3.105968  2
  H         -1.614985       -3.667152        3.578696  2
  C         -0.871037       -2.571058        1.892373  2
  H         -0.436980       -3.441611        1.419646  2

%mem=32GB
%nprocshared= 8
#p m062x/6-31g(d,p)    counterpoise=2

00171 m062x/6-31g(d,p)    counterpoise=2

 0  1  0  1  0  1
  C         -0.730189        0.045539       -0.000001  1
  C          0.685730        0.000000        0.000001  1
  C         -1.344257        1.317682       -0.000037  1
  C         -0.563256        2.434638       -0.000068  1
  C          0.842991        2.278852       -0.000065  1
  N          1.452340        1.124046       -0.000031  1
  C          1.332569       -1.259009        0.000035  1
  C          0.599994       -2.411151        0.000068  1
  C         -0.813113       -2.365628        0.000066  1
  C         -1.462811       -1.164969        0.000032  1
  H         -2.425265        1.386099       -0.000039  1
  H         -0.993097        3.426040       -0.000096  1
  H          1.476208        3.159729       -0.000087  1
  H          2.413671       -1.267370        0.000035  1
  H          1.099864       -3.370170        0.000095  1
  H         -1.376477       -3.288518        0.000092  1
  H         -2.544767       -1.119792        0.000030  1
  C         -0.524005       -1.439693        1.285575  2
  H         -0.165891       -1.247014        0.283392  2
  C         -1.323500       -0.504584        1.928782  2
  H         -1.588233        0.416590        1.427690  2
  C         -1.783180       -0.751908        3.215194  2
  H         -2.406028       -0.023411        3.716286  2
  C         -1.443365       -1.934340        3.858401  2
  H         -1.801480       -2.127018        4.860584  2
  C         -0.643870       -2.869448        3.215194  2
  H         -0.379137       -3.790623        3.716286  2
  C         -0.184190       -2.622125        1.928782  2
  H          0.438658       -3.350621        1.427690  2

%mem=32GB
%nprocshared= 8
#p m062x/6-31g(d,p)    counterpoise=2

00172 m062x/6-31g(d,p)    counterpoise=2

 0  1  0  1  0  1
  C         -0.730189        0.045539       -0.000001  1
  C          0.685730        0.000000        0.000001  1
  C         -1.344257        1.317682       -0.000037  1
  C         -0.563256        2.434638       -0.000068  1
  C          0.842991        2.278852       -0.000065  1
  N          1.452340        1.124046       -0.000031  1
  C          1.332569       -1.259009        0.000035  1
  C          0.599994       -2.411151        0.000068  1
  C         -0.813113       -2.365628        0.000066  1
  C         -1.462811       -1.164969        0.000032  1
  H         -2.425265        1.386099       -0.000039  1
  H         -0.993097        3.426040       -0.000096  1
  H          1.476208        3.159729       -0.000087  1
  H          2.413671       -1.267370        0.000035  1
  H          1.099864       -3.370170        0.000095  1
  H         -1.376477       -3.288518        0.000092  1
  H         -2.544767       -1.119792        0.000030  1
  C         -0.266044       -1.508813        1.285575  2
  H         -0.103375       -1.253369        0.247294  2
  C         -1.384568       -1.026957        1.951950  2
  H         -2.093285       -0.396123        1.432809  2
  C         -1.593371       -1.354848        3.284699  2
  H         -2.464758       -0.979458        3.803840  2
  C         -0.683652       -2.164595        3.951074  2
  H         -0.846321       -2.420039        4.989356  2
  C          0.434871       -2.646451        3.284699  2
  H          1.143588       -3.277285        3.803840  2
  C          0.643675       -2.318560        1.951950  2
  H          1.515061       -2.693950        1.432809  2

%mem=32GB
%nprocshared= 8
#p m062x/6-31g(d,p)    counterpoise=2

00173 m062x/6-31g(d,p)    counterpoise=2

 0  1  0  1  0  1
  C         -0.730189        0.045539       -0.000001  1
  C          0.685730        0.000000        0.000001  1
  C         -1.344257        1.317682       -0.000037  1
  C         -0.563256        2.434638       -0.000068  1
  C          0.842991        2.278852       -0.000065  1
  N          1.452340        1.124046       -0.000031  1
  C          1.332569       -1.259009        0.000035  1
  C          0.599994       -2.411151        0.000068  1
  C         -0.813113       -2.365628        0.000066  1
  C         -1.462811       -1.164969        0.000032  1
  H         -2.425265        1.386099       -0.000039  1
  H         -0.993097        3.426040       -0.000096  1
  H          1.476208        3.159729       -0.000087  1
  H          2.413671       -1.267370        0.000035  1
  H          1.099864       -3.370170        0.000095  1
  H         -1.376477       -3.288518        0.000092  1
  H         -2.544767       -1.119792        0.000030  1
  C         -0.000000       -1.532089        1.285575  2
  H         -0.052515       -1.256216        0.241124  2
  C         -1.147377       -1.933974        1.955910  2
  H         -2.093757       -1.971191        1.433684  2
  C         -1.079969       -2.288088        3.296578  2
  H         -1.973834       -2.601177        3.818804  2
  C          0.134817       -2.240316        3.966912  2
  H          0.187332       -2.516188        5.011364  2
  C          1.282194       -1.838430        3.296578  2
  H          2.228574       -1.801214        3.818804  2
  C          1.214786       -1.484317        1.955910  2
  H          2.108651       -1.171227        1.433684  2

%mem=32GB
%nprocshared= 8
#p m062x/6-31g(d,p)    counterpoise=2

00174 m062x/6-31g(d,p)    counterpoise=2

 0  1  0  1  0  1
  C         -0.730189        0.045539       -0.000001  1
  C          0.685730        0.000000        0.000001  1
  C         -1.344257        1.317682       -0.000037  1
  C         -0.563256        2.434638       -0.000068  1
  C          0.842991        2.278852       -0.000065  1
  N          1.452340        1.124046       -0.000031  1
  C          1.332569       -1.259009        0.000035  1
  C          0.599994       -2.411151        0.000068  1
  C         -0.813113       -2.365628        0.000066  1
  C         -1.462811       -1.164969        0.000032  1
  H         -2.425265        1.386099       -0.000039  1
  H         -0.993097        3.426040       -0.000096  1
  H          1.476208        3.159729       -0.000087  1
  H          2.413671       -1.267370        0.000035  1
  H          1.099864       -3.370170        0.000095  1
  H         -1.376477       -3.288518        0.000092  1
  H         -2.544767       -1.119792        0.000030  1
  C          0.266044       -1.508813        1.285575  2
  H          0.003946       -1.258131        0.266652  2
  C         -0.396752       -2.538562        1.939526  2
  H         -1.175203       -3.090108        1.430064  2
  C         -0.060320       -2.860340        3.247427  2
  H         -0.576672       -3.662567        3.756888  2
  C          0.938910       -2.152368        3.901377  2
  H          1.201008       -2.403050        4.920300  2
  C          1.601706       -1.122619        3.247427  2
  H          2.380157       -0.571073        3.756888  2
  C          1.265274       -0.800841        1.939526  2
  H          1.781626        0.001386        1.430064  2

%mem=32GB
%nprocshared= 8
#p m062x/6-31g(d,p)    counterpoise=2

00175 m062x/6-31g(d,p)    counterpoise=2

 0  1  0  1  0  1
  C         -0.730189        0.045539       -0.000001  1
  C          0.685730        0.000000        0.000001  1
  C         -1.344257        1.317682       -0.000037  1
  C         -0.563256        2.434638       -0.000068  1
  C          0.842991        2.278852       -0.000065  1
  N          1.452340        1.124046       -0.000031  1
  C          1.332569       -1.259009        0.000035  1
  C          0.599994       -2.411151        0.000068  1
  C         -0.813113       -2.365628        0.000066  1
  C         -1.462811       -1.164969        0.000032  1
  H         -2.425265        1.386099       -0.000039  1
  H         -0.993097        3.426040       -0.000096  1
  H          1.476208        3.159729       -0.000087  1
  H          2.413671       -1.267370        0.000035  1
  H          1.099864       -3.370170        0.000095  1
  H         -1.376477       -3.288518        0.000092  1
  H         -2.544767       -1.119792        0.000030  1
  C          0.524005       -1.439693        1.285575  2
  H          0.080457       -1.253457        0.316905  2
  C          0.343229       -2.667758        1.907273  2
  H         -0.241153       -3.438249        1.422938  2
  C          0.912572       -2.906812        3.150669  2
  H          0.771739       -3.863538        3.635005  2
  C          1.662693       -1.917799        3.772367  2
  H          2.106241       -2.104035        4.741038  2
  C          1.843469       -0.689734        3.150669  2
  H          2.427851        0.080757        3.635005  2
  C          1.274125       -0.450680        1.907273  2
  H          1.414959        0.506046        1.422938  2

%mem=32GB
%nprocshared= 8
#p m062x/6-31g(d,p)    counterpoise=2

00176 m062x/6-31g(d,p)    counterpoise=2

 0  1  0  1  0  1
  C         -0.730189        0.045539       -0.000001  1
  C          0.685730        0.000000        0.000001  1
  C         -1.344257        1.317682       -0.000037  1
  C         -0.563256        2.434638       -0.000068  1
  C          0.842991        2.278852       -0.000065  1
  N          1.452340        1.124046       -0.000031  1
  C          1.332569       -1.259009        0.000035  1
  C          0.599994       -2.411151        0.000068  1
  C         -0.813113       -2.365628        0.000066  1
  C         -1.462811       -1.164969        0.000032  1
  H         -2.425265        1.386099       -0.000039  1
  H         -0.993097        3.426040       -0.000096  1
  H          1.476208        3.159729       -0.000087  1
  H          2.413671       -1.267370        0.000035  1
  H          1.099864       -3.370170        0.000095  1
  H         -1.376477       -3.288518        0.000092  1
  H         -2.544767       -1.119792        0.000030  1
  C          0.766044       -1.326828        1.285575  2
  H          1.201689       -1.274677        0.297023  2
  C          0.343539       -0.166532        1.920033  2
  H          0.450030        0.789548        1.425757  2
  C         -0.215660       -0.233474        3.188949  2
  H         -0.544813        0.670455        3.683226  2
  C         -0.352353       -1.460712        3.823408  2
  H         -0.787998       -1.512863        4.811960  2
  C          0.070153       -2.621007        3.188949  2
  H         -0.036338       -3.577088        3.683226  2
  C          0.629352       -2.554066        1.920033  2
  H          0.958505       -3.457995        1.425757  2

%mem=32GB
%nprocshared= 8
#p m062x/6-31g(d,p)    counterpoise=2

00177 m062x/6-31g(d,p)    counterpoise=2

 0  1  0  1  0  1
  C         -0.730189        0.045539       -0.000001  1
  C          0.685730        0.000000        0.000001  1
  C         -1.344257        1.317682       -0.000037  1
  C         -0.563256        2.434638       -0.000068  1
  C          0.842991        2.278852       -0.000065  1
  N          1.452340        1.124046       -0.000031  1
  C          1.332569       -1.259009        0.000035  1
  C          0.599994       -2.411151        0.000068  1
  C         -0.813113       -2.365628        0.000066  1
  C         -1.462811       -1.164969        0.000032  1
  H         -2.425265        1.386099       -0.000039  1
  H         -0.993097        3.426040       -0.000096  1
  H          1.476208        3.159729       -0.000087  1
  H          2.413671       -1.267370        0.000035  1
  H          1.099864       -3.370170        0.000095  1
  H         -1.376477       -3.288518        0.000092  1
  H         -2.544767       -1.119792        0.000030  1
  C          0.984808       -1.173648        1.285575  2
  H          1.266655       -1.242830        0.243693  2
  C          1.090521        0.038383        1.954261  2
  H          1.454724        0.913435        1.433320  2
  C          0.728739        0.127185        3.291631  2
  H          0.811094        1.071419        3.812572  2
  C          0.261243       -0.996043        3.960316  2
  H         -0.020604       -0.926862        5.002198  2
  C          0.155530       -2.208074        3.291631  2
  H         -0.208673       -3.083126        3.812572  2
  C          0.517312       -2.296877        1.954261  2
  H          0.434957       -3.241111        1.433320  2

%mem=32GB
%nprocshared= 8
#p m062x/6-31g(d,p)    counterpoise=2

00178 m062x/6-31g(d,p)    counterpoise=2

 0  1  0  1  0  1
  C         -0.730189        0.045539       -0.000001  1
  C          0.685730        0.000000        0.000001  1
  C         -1.344257        1.317682       -0.000037  1
  C         -0.563256        2.434638       -0.000068  1
  C          0.842991        2.278852       -0.000065  1
  N          1.452340        1.124046       -0.000031  1
  C          1.332569       -1.259009        0.000035  1
  C          0.599994       -2.411151        0.000068  1
  C         -0.813113       -2.365628        0.000066  1
  C         -1.462811       -1.164969        0.000032  1
  H         -2.425265        1.386099       -0.000039  1
  H         -0.993097        3.426040       -0.000096  1
  H          1.476208        3.159729       -0.000087  1
  H          2.413671       -1.267370        0.000035  1
  H          1.099864       -3.370170        0.000095  1
  H         -1.376477       -3.288518        0.000092  1
  H         -2.544767       -1.119792        0.000030  1
  C          1.173648       -0.984808        1.285575  2
  H          1.303464       -1.208792        0.235470  2
  C          2.130541       -0.238172        1.959538  2
  H          3.005824        0.119511        1.434486  2
  C          1.963908        0.049336        3.307465  2
  H          2.709375        0.631003        3.832517  2
  C          0.840382       -0.409792        3.981428  2
  H          0.710566       -0.185808        5.031533  2
  C         -0.116511       -1.156427        3.307465  2
  H         -0.991794       -1.514111        3.832517  2
  C          0.050123       -1.443935        1.959538  2
  H         -0.695345       -2.025603        1.434486  2

%mem=32GB
%nprocshared= 8
#p m062x/6-31g(d,p)    counterpoise=2

00179 m062x/6-31g(d,p)    counterpoise=2

 0  1  0  1  0  1
  C         -0.730189        0.045539       -0.000001  1
  C          0.685730        0.000000        0.000001  1
  C         -1.344257        1.317682       -0.000037  1
  C         -0.563256        2.434638       -0.000068  1
  C          0.842991        2.278852       -0.000065  1
  N          1.452340        1.124046       -0.000031  1
  C          1.332569       -1.259009        0.000035  1
  C          0.599994       -2.411151        0.000068  1
  C         -0.813113       -2.365628        0.000066  1
  C         -1.462811       -1.164969        0.000032  1
  H         -2.425265        1.386099       -0.000039  1
  H         -0.993097        3.426040       -0.000096  1
  H          1.476208        3.159729       -0.000087  1
  H          2.413671       -1.267370        0.000035  1
  H          1.099864       -3.370170        0.000095  1
  H         -1.376477       -3.288518        0.000092  1
  H         -2.544767       -1.119792        0.000030  1
  C          1.326828       -0.766044        1.285575  2
  H          1.331338       -1.153285        0.275740  2
  C          2.526142       -0.503511        1.933693  2
  H          3.464978       -0.686223        1.428775  2
  C          2.520353       -0.006445        3.229927  2
  H          3.454680        0.198083        3.734845  2
  C          1.315250        0.228087        3.878045  2
  H          1.310740        0.615327        4.887880  2
  C          0.115936       -0.034447        3.229927  2
  H         -0.822900        0.148266        3.734845  2
  C          0.121725       -0.531513        1.933693  2
  H         -0.812602       -0.736040        1.428775  2

%mem=32GB
%nprocshared= 8
#p m062x/6-31g(d,p)    counterpoise=2

00180 m062x/6-31g(d,p)    counterpoise=2

 0  1  0  1  0  1
  C         -0.730189        0.045539       -0.000001  1
  C          0.685730        0.000000        0.000001  1
  C         -1.344257        1.317682       -0.000037  1
  C         -0.563256        2.434638       -0.000068  1
  C          0.842991        2.278852       -0.000065  1
  N          1.452340        1.124046       -0.000031  1
  C          1.332569       -1.259009        0.000035  1
  C          0.599994       -2.411151        0.000068  1
  C         -0.813113       -2.365628        0.000066  1
  C         -1.462811       -1.164969        0.000032  1
  H         -2.425265        1.386099       -0.000039  1
  H         -0.993097        3.426040       -0.000096  1
  H          1.476208        3.159729       -0.000087  1
  H          2.413671       -1.267370        0.000035  1
  H          1.099864       -3.370170        0.000095  1
  H         -1.376477       -3.288518        0.000092  1
  H         -2.544767       -1.119792        0.000030  1
  C          1.439693       -0.524005        1.285575  2
  H          1.361657       -1.059429        0.349106  2
  C          2.679497       -0.353764        1.886606  2
  H          3.567332       -0.756561        1.418372  2
  C          2.779664        0.333511        3.088668  2
  H          3.745535        0.466138        3.556902  2
  C          1.640027        0.850545        3.689698  2
  H          1.718063        1.385968        4.626167  2
  C          0.400223        0.680304        3.088668  2
  H         -0.487612        1.083100        3.556902  2
  C          0.300056       -0.006971        1.886606  2
  H         -0.665815       -0.139598        1.418372  2

%mem=32GB
%nprocshared= 8
#p m062x/6-31g(d,p)    counterpoise=2

00181 m062x/6-31g(d,p)    counterpoise=2

 0  1  0  1  0  1
  C         -0.730189        0.045539       -0.000001  1
  C          0.685730        0.000000        0.000001  1
  C         -1.344257        1.317682       -0.000037  1
  C         -0.563256        2.434638       -0.000068  1
  C          0.842991        2.278852       -0.000065  1
  N          1.452340        1.124046       -0.000031  1
  C          1.332569       -1.259009        0.000035  1
  C          0.599994       -2.411151        0.000068  1
  C         -0.813113       -2.365628        0.000066  1
  C         -1.462811       -1.164969        0.000032  1
  H         -2.425265        1.386099       -0.000039  1
  H         -0.993097        3.426040       -0.000096  1
  H          1.476208        3.159729       -0.000087  1
  H          2.413671       -1.267370        0.000035  1
  H          1.099864       -3.370170        0.000095  1
  H         -1.376477       -3.288518        0.000092  1
  H         -2.544767       -1.119792        0.000030  1
  C          1.508813       -0.266044        1.285575  2
  H          0.934303       -0.080346        0.388248  2
  C          1.507758       -1.529239        1.861485  2
  H          0.932427       -2.327634        1.412821  2
  C          2.245205       -1.767604        3.013304  2
  H          2.244384       -2.751697        3.461967  2
  C          2.983707       -0.742773        3.589213  2
  H          3.558216       -0.928471        4.486541  2
  C          2.984762        0.520422        3.013304  2
  H          3.560093        1.318817        3.461967  2
  C          2.247315        0.758786        1.861485  2
  H          2.248136        1.742879        1.412821  2

%mem=32GB
%nprocshared= 8
#p m062x/6-31g(d,p)    counterpoise=2

00182 m062x/6-31g(d,p)    counterpoise=2

 0  1  0  1  0  1
  C         -0.730189        0.045539       -0.000001  1
  C          0.685730        0.000000        0.000001  1
  C         -1.344257        1.317682       -0.000037  1
  C         -0.563256        2.434638       -0.000068  1
  C          0.842991        2.278852       -0.000065  1
  N          1.452340        1.124046       -0.000031  1
  C          1.332569       -1.259009        0.000035  1
  C          0.599994       -2.411151        0.000068  1
  C         -0.813113       -2.365628        0.000066  1
  C         -1.462811       -1.164969        0.000032  1
  H         -2.425265        1.386099       -0.000039  1
  H         -0.993097        3.426040       -0.000096  1
  H          1.476208        3.159729       -0.000087  1
  H          2.413671       -1.267370        0.000035  1
  H          1.099864       -3.370170        0.000095  1
  H         -1.376477       -3.288518        0.000092  1
  H         -2.544767       -1.119792        0.000030  1
  C          1.732051        0.000000        1.000000  2
  H          0.950171        0.000000        0.252735  2
  C          2.233866       -1.202290        1.479599  2
  H          1.842926       -2.138935        1.105966  2
  C          3.237495       -1.202290        2.438797  2
  H          3.628435       -2.138935        2.812429  2
  C          3.739310       -0.000000        2.918395  2
  H          4.521190       -0.000000        3.665661  2
  C          3.237495        1.202290        2.438797  2
  H          3.628435        2.138935        2.812429  2
  C          2.233866        1.202290        1.479599  2
  H          1.842926        2.138935        1.105966  2

%mem=32GB
%nprocshared= 8
#p m062x/6-31g(d,p)    counterpoise=2

00183 m062x/6-31g(d,p)    counterpoise=2

 0  1  0  1  0  1
  C         -0.730189        0.045539       -0.000001  1
  C          0.685730        0.000000        0.000001  1
  C         -1.344257        1.317682       -0.000037  1
  C         -0.563256        2.434638       -0.000068  1
  C          0.842991        2.278852       -0.000065  1
  N          1.452340        1.124046       -0.000031  1
  C          1.332569       -1.259009        0.000035  1
  C          0.599994       -2.411151        0.000068  1
  C         -0.813113       -2.365628        0.000066  1
  C         -1.462811       -1.164969        0.000032  1
  H         -2.425265        1.386099       -0.000039  1
  H         -0.993097        3.426040       -0.000096  1
  H          1.476208        3.159729       -0.000087  1
  H          2.413671       -1.267370        0.000035  1
  H          1.099864       -3.370170        0.000095  1
  H         -1.376477       -3.288518        0.000092  1
  H         -2.544767       -1.119792        0.000030  1
  C          1.705737        0.300767        1.000000  2
  H          1.498095        0.975389        0.180542  2
  C          0.689911       -0.485888        1.525933  2
  H         -0.309111       -0.424111        1.116204  2
  C          0.956442       -1.351839        2.577798  2
  H          0.165062       -1.964684        2.987528  2
  C          2.238800       -1.431136        3.103731  2
  H          2.446442       -2.105757        3.923190  2
  C          3.254626       -0.644481        2.577798  2
  H          4.253648       -0.706257        2.987528  2
  C          2.988095        0.221471        1.525933  2
  H          3.779475        0.834316        1.116204  2

%mem=32GB
%nprocshared= 8
#p m062x/6-31g(d,p)    counterpoise=2

00184 m062x/6-31g(d,p)    counterpoise=2

 0  1  0  1  0  1
  C         -0.730189        0.045539       -0.000001  1
  C          0.685730        0.000000        0.000001  1
  C         -1.344257        1.317682       -0.000037  1
  C         -0.563256        2.434638       -0.000068  1
  C          0.842991        2.278852       -0.000065  1
  N          1.452340        1.124046       -0.000031  1
  C          1.332569       -1.259009        0.000035  1
  C          0.599994       -2.411151        0.000068  1
  C         -0.813113       -2.365628        0.000066  1
  C         -1.462811       -1.164969        0.000032  1
  H         -2.425265        1.386099       -0.000039  1
  H         -0.993097        3.426040       -0.000096  1
  H          1.476208        3.159729       -0.000087  1
  H          2.413671       -1.267370        0.000035  1
  H          1.099864       -3.370170        0.000095  1
  H         -1.376477       -3.288518        0.000092  1
  H         -2.544767       -1.119792        0.000030  1
  C          1.627595        0.592396        1.000000  2
  H          1.462204        1.094123        0.056254  2
  C          0.591895       -0.106019        1.605702  2
  H         -0.380360       -0.148394        1.133828  2
  C          0.804193       -0.750041        2.817105  2
  H         -0.002670       -1.294143        3.288978  2
  C          2.052192       -0.695648        3.422806  2
  H          2.217583       -1.197375        4.366553  2
  C          3.087893        0.002767        2.817105  2
  H          4.060147        0.045142        3.288978  2
  C          2.875594        0.646790        1.605702  2
  H          3.682458        1.190891        1.133828  2

%mem=32GB
%nprocshared= 8
#p m062x/6-31g(d,p)    counterpoise=2

00185 m062x/6-31g(d,p)    counterpoise=2

 0  1  0  1  0  1
  C         -0.730189        0.045539       -0.000001  1
  C          0.685730        0.000000        0.000001  1
  C         -1.344257        1.317682       -0.000037  1
  C         -0.563256        2.434638       -0.000068  1
  C          0.842991        2.278852       -0.000065  1
  N          1.452340        1.124046       -0.000031  1
  C          1.332569       -1.259009        0.000035  1
  C          0.599994       -2.411151        0.000068  1
  C         -0.813113       -2.365628        0.000066  1
  C         -1.462811       -1.164969        0.000032  1
  H         -2.425265        1.386099       -0.000039  1
  H         -0.993097        3.426040       -0.000096  1
  H          1.476208        3.159729       -0.000087  1
  H          2.413671       -1.267370        0.000035  1
  H          1.099864       -3.370170        0.000095  1
  H         -1.376477       -3.288518        0.000092  1
  H         -2.544767       -1.119792        0.000030  1
  C          1.500000        0.866025        1.000000  2
  H          1.450143        1.135942       -0.046136  2
  C          0.349709        0.474406        1.671416  2
  H         -0.596284        0.439231        1.148348  2
  C          0.413706        0.127939        3.014248  2
  H         -0.482429       -0.177153        3.537316  2
  C          1.627995        0.173090        3.685663  2
  H          1.677852       -0.096826        4.731800  2
  C          2.778286        0.564710        3.014248  2
  H          3.724278        0.599885        3.537316  2
  C          2.714288        0.911177        1.671416  2
  H          3.610424        1.216269        1.148348  2

%mem=32GB
%nprocshared= 8
#p m062x/6-31g(d,p)    counterpoise=2

00186 m062x/6-31g(d,p)    counterpoise=2

 0  1  0  1  0  1
  C         -0.730189        0.045539       -0.000001  1
  C          0.685730        0.000000        0.000001  1
  C         -1.344257        1.317682       -0.000037  1
  C         -0.563256        2.434638       -0.000068  1
  C          0.842991        2.278852       -0.000065  1
  N          1.452340        1.124046       -0.000031  1
  C          1.332569       -1.259009        0.000035  1
  C          0.599994       -2.411151        0.000068  1
  C         -0.813113       -2.365628        0.000066  1
  C         -1.462811       -1.164969        0.000032  1
  H         -2.425265        1.386099       -0.000039  1
  H         -0.993097        3.426040       -0.000096  1
  H          1.476208        3.159729       -0.000087  1
  H          2.413671       -1.267370        0.000035  1
  H          1.099864       -3.370170        0.000095  1
  H         -1.376477       -3.288518        0.000092  1
  H         -2.544767       -1.119792        0.000030  1
  C          1.326828        1.113341        1.000000  2
  H          1.461507        1.124828       -0.073066  2
  C          1.138215        2.303909        1.688700  2
  H          1.125955        3.242909        1.152167  2
  C          0.965341        2.289164        3.066099  2
  H          0.818402        3.216677        3.602632  2
  C          0.981078        1.083851        3.754799  2
  H          0.846399        1.072364        4.827865  2
  C          1.169690       -0.106717        3.066099  2
  H          1.181951       -1.045717        3.602632  2
  C          1.342565       -0.091972        1.688700  2
  H          1.489504       -1.019485        1.152167  2

%mem=32GB
%nprocshared= 8
#p m062x/6-31g(d,p)    counterpoise=2

00187 m062x/6-31g(d,p)    counterpoise=2

 0  1  0  1  0  1
  C         -0.730189        0.045539       -0.000001  1
  C          0.685730        0.000000        0.000001  1
  C         -1.344257        1.317682       -0.000037  1
  C         -0.563256        2.434638       -0.000068  1
  C          0.842991        2.278852       -0.000065  1
  N          1.452340        1.124046       -0.000031  1
  C          1.332569       -1.259009        0.000035  1
  C          0.599994       -2.411151        0.000068  1
  C         -0.813113       -2.365628        0.000066  1
  C         -1.462811       -1.164969        0.000032  1
  H         -2.425265        1.386099       -0.000039  1
  H         -0.993097        3.426040       -0.000096  1
  H          1.476208        3.159729       -0.000087  1
  H          2.413671       -1.267370        0.000035  1
  H          1.099864       -3.370170        0.000095  1
  H         -1.376477       -3.288518        0.000092  1
  H         -2.544767       -1.119792        0.000030  1
  C          1.113341        1.326828        1.000000  2
  H          1.454334        1.122853       -0.005912  2
  C          1.511680        2.489523        1.645600  2
  H          2.162999        3.191348        1.142644  2
  C          1.073978        2.751347        2.936800  2
  H          1.384304        3.657146        3.439756  2
  C          0.237936        1.850476        3.582400  2
  H         -0.103057        2.054450        4.588313  2
  C         -0.160403        0.687780        2.936800  2
  H         -0.811722       -0.014044        3.439756  2
  C          0.277299        0.425956        1.645600  2
  H         -0.033027       -0.479843        1.142644  2

%mem=32GB
%nprocshared= 8
#p m062x/6-31g(d,p)    counterpoise=2

00188 m062x/6-31g(d,p)    counterpoise=2

 0  1  0  1  0  1
  C         -0.730189        0.045539       -0.000001  1
  C          0.685730        0.000000        0.000001  1
  C         -1.344257        1.317682       -0.000037  1
  C         -0.563256        2.434638       -0.000068  1
  C          0.842991        2.278852       -0.000065  1
  N          1.452340        1.124046       -0.000031  1
  C          1.332569       -1.259009        0.000035  1
  C          0.599994       -2.411151        0.000068  1
  C         -0.813113       -2.365628        0.000066  1
  C         -1.462811       -1.164969        0.000032  1
  H         -2.425265        1.386099       -0.000039  1
  H         -0.993097        3.426040       -0.000096  1
  H          1.476208        3.159729       -0.000087  1
  H          2.413671       -1.267370        0.000035  1
  H          1.099864       -3.370170        0.000095  1
  H         -1.376477       -3.288518        0.000092  1
  H         -2.544767       -1.119792        0.000030  1
  C          0.866025        1.500000        1.000000  2
  H          1.386366        1.166349        0.112495  2
  C          1.181039        2.726234        1.569605  2
  H          1.946791        3.347883        1.125853  2
  C          0.513124        3.154512        2.708816  2
  H          0.758536        4.109811        3.152568  2
  C         -0.469805        2.356555        3.278421  2
  H         -0.990145        2.690205        4.165926  2
  C         -0.784818        1.130321        2.708816  2
  H         -1.550571        0.508672        3.152568  2
  C         -0.116903        0.702043        1.569605  2
  H         -0.362315       -0.253256        1.125853  2

%mem=32GB
%nprocshared= 8
#p m062x/6-31g(d,p)    counterpoise=2

00189 m062x/6-31g(d,p)    counterpoise=2

 0  1  0  1  0  1
  C         -0.730189        0.045539       -0.000001  1
  C          0.685730        0.000000        0.000001  1
  C         -1.344257        1.317682       -0.000037  1
  C         -0.563256        2.434638       -0.000068  1
  C          0.842991        2.278852       -0.000065  1
  N          1.452340        1.124046       -0.000031  1
  C          1.332569       -1.259009        0.000035  1
  C          0.599994       -2.411151        0.000068  1
  C         -0.813113       -2.365628        0.000066  1
  C         -1.462811       -1.164969        0.000032  1
  H         -2.425265        1.386099       -0.000039  1
  H         -0.993097        3.426040       -0.000096  1
  H          1.476208        3.159729       -0.000087  1
  H          2.413671       -1.267370        0.000035  1
  H          1.099864       -3.370170        0.000095  1
  H         -1.376477       -3.288518        0.000092  1
  H         -2.544767       -1.119792        0.000030  1
  C          0.592396        1.627595        1.000000  2
  H          0.114872        1.246171        0.107684  2
  C          1.649225        0.932994        1.572693  2
  H          1.995024        0.010441        1.126535  2
  C          2.262180        1.422595        2.718079  2
  H          3.085504        0.881466        3.164237  2
  C          1.818307        2.606797        3.290772  2
  H          2.295832        2.988222        4.183088  2
  C          0.761479        3.301398        2.718079  2
  H          0.415679        4.223952        3.164237  2
  C          0.148523        2.811797        1.572693  2
  H         -0.674801        3.352926        1.126535  2

%mem=32GB
%nprocshared= 8
#p m062x/6-31g(d,p)    counterpoise=2

00190 m062x/6-31g(d,p)    counterpoise=2

 0  1  0  1  0  1
  C         -0.730189        0.045539       -0.000001  1
  C          0.685730        0.000000        0.000001  1
  C         -1.344257        1.317682       -0.000037  1
  C         -0.563256        2.434638       -0.000068  1
  C          0.842991        2.278852       -0.000065  1
  N          1.452340        1.124046       -0.000031  1
  C          1.332569       -1.259009        0.000035  1
  C          0.599994       -2.411151        0.000068  1
  C         -0.813113       -2.365628        0.000066  1
  C         -1.462811       -1.164969        0.000032  1
  H         -2.425265        1.386099       -0.000039  1
  H         -0.993097        3.426040       -0.000096  1
  H          1.476208        3.159729       -0.000087  1
  H          2.413671       -1.267370        0.000035  1
  H          1.099864       -3.370170        0.000095  1
  H         -1.376477       -3.288518        0.000092  1
  H         -2.544767       -1.119792        0.000030  1
  C          0.300767        1.705737        1.000000  2
  H          0.071073        1.228873        0.056823  2
  C          1.531369        1.490047        1.605336  2
  H          2.260376        0.845150        1.133748  2
  C          1.826208        2.102156        2.816008  2
  H          2.784909        1.934123        3.287596  2
  C          0.890444        2.929954        3.421344  2
  H          1.120139        3.406818        4.364520  2
  C         -0.340158        3.145643        2.816008  2
  H         -1.069165        3.790541        3.287596  2
  C         -0.634996        2.533535        1.605336  2
  H         -1.593698        2.701568        1.133748  2

%mem=32GB
%nprocshared= 8
#p m062x/6-31g(d,p)    counterpoise=2

00191 m062x/6-31g(d,p)    counterpoise=2

 0  1  0  1  0  1
  C         -0.730189        0.045539       -0.000001  1
  C          0.685730        0.000000        0.000001  1
  C         -1.344257        1.317682       -0.000037  1
  C         -0.563256        2.434638       -0.000068  1
  C          0.842991        2.278852       -0.000065  1
  N          1.452340        1.124046       -0.000031  1
  C          1.332569       -1.259009        0.000035  1
  C          0.599994       -2.411151        0.000068  1
  C         -0.813113       -2.365628        0.000066  1
  C         -1.462811       -1.164969        0.000032  1
  H         -2.425265        1.386099       -0.000039  1
  H         -0.993097        3.426040       -0.000096  1
  H          1.476208        3.159729       -0.000087  1
  H          2.413671       -1.267370        0.000035  1
  H          1.099864       -3.370170        0.000095  1
  H         -1.376477       -3.288518        0.000092  1
  H         -2.544767       -1.119792        0.000030  1
  C          0.000000        1.732051        1.000000  2
  H          0.054572        1.224796        0.046346  2
  C          1.160367        2.186215        1.612060  2
  H          2.118924        2.032777        1.135233  2
  C          1.090317        2.837333        2.836181  2
  H          1.994302        3.191150        3.313008  2
  C         -0.140100        3.034287        3.448241  2
  H         -0.194672        3.541542        4.401895  2
  C         -1.300467        2.580123        2.836181  2
  H         -2.259024        2.733561        3.313008  2
  C         -1.230417        1.929005        1.612060  2
  H         -2.134402        1.575188        1.135233  2

%mem=32GB
%nprocshared= 8
#p m062x/6-31g(d,p)    counterpoise=2

00192 m062x/6-31g(d,p)    counterpoise=2

 0  1  0  1  0  1
  C         -0.730189        0.045539       -0.000001  1
  C          0.685730        0.000000        0.000001  1
  C         -1.344257        1.317682       -0.000037  1
  C         -0.563256        2.434638       -0.000068  1
  C          0.842991        2.278852       -0.000065  1
  N          1.452340        1.124046       -0.000031  1
  C          1.332569       -1.259009        0.000035  1
  C          0.599994       -2.411151        0.000068  1
  C         -0.813113       -2.365628        0.000066  1
  C         -1.462811       -1.164969        0.000032  1
  H         -2.425265        1.386099       -0.000039  1
  H         -0.993097        3.426040       -0.000096  1
  H          1.476208        3.159729       -0.000087  1
  H          2.413671       -1.267370        0.000035  1
  H          1.099864       -3.370170        0.000095  1
  H         -1.376477       -3.288518        0.000092  1
  H         -2.544767       -1.119792        0.000030  1
  C         -0.300767        1.705737        1.000000  2
  H          0.028367        1.240886        0.080584  2
  C          0.469225        2.698835        1.590086  2
  H          1.398222        3.007659        1.130378  2
  C          0.046745        3.295523        2.770258  2
  H          0.646608        4.069198        3.229966  2
  C         -1.145728        2.899113        3.360344  2
  H         -1.474863        3.363964        4.279760  2
  C         -1.915721        1.906015        2.770258  2
  H         -2.844718        1.597191        3.229966  2
  C         -1.493240        1.309327        1.590086  2
  H         -2.093103        0.535652        1.130378  2

%mem=32GB
%nprocshared= 8
#p m062x/6-31g(d,p)    counterpoise=2

00193 m062x/6-31g(d,p)    counterpoise=2

 0  1  0  1  0  1
  C         -0.730189        0.045539       -0.000001  1
  C          0.685730        0.000000        0.000001  1
  C         -1.344257        1.317682       -0.000037  1
  C         -0.563256        2.434638       -0.000068  1
  C          0.842991        2.278852       -0.000065  1
  N          1.452340        1.124046       -0.000031  1
  C          1.332569       -1.259009        0.000035  1
  C          0.599994       -2.411151        0.000068  1
  C         -0.813113       -2.365628        0.000066  1
  C         -1.462811       -1.164969        0.000032  1
  H         -2.425265        1.386099       -0.000039  1
  H         -0.993097        3.426040       -0.000096  1
  H          1.476208        3.159729       -0.000087  1
  H          2.413671       -1.267370        0.000035  1
  H          1.099864       -3.370170        0.000095  1
  H         -1.376477       -3.288518        0.000092  1
  H         -2.544767       -1.119792        0.000030  1
  C         -0.592396        1.627595        1.000000  2
  H         -0.037777        1.262641        0.146216  2
  C         -0.287463        2.866178        1.547963  2
  H          0.504714        3.466142        1.121071  2
  C         -0.999378        3.334637        2.643890  2
  H         -0.761820        4.299556        3.070782  2
  C         -2.016226        2.564514        3.191853  2
  H         -2.570846        2.929468        4.045638  2
  C         -2.321160        1.325931        2.643890  2
  H         -3.113337        0.725967        3.070782  2
  C         -1.609245        0.857472        1.547963  2
  H         -1.846803       -0.107447        1.121071  2

%mem=32GB
%nprocshared= 8
#p m062x/6-31g(d,p)    counterpoise=2

00194 m062x/6-31g(d,p)    counterpoise=2

 0  1  0  1  0  1
  C         -0.730189        0.045539       -0.000001  1
  C          0.685730        0.000000        0.000001  1
  C         -1.344257        1.317682       -0.000037  1
  C         -0.563256        2.434638       -0.000068  1
  C          0.842991        2.278852       -0.000065  1
  N          1.452340        1.124046       -0.000031  1
  C          1.332569       -1.259009        0.000035  1
  C          0.599994       -2.411151        0.000068  1
  C         -0.813113       -2.365628        0.000066  1
  C         -1.462811       -1.164969        0.000032  1
  H         -2.425265        1.386099       -0.000039  1
  H         -0.993097        3.426040       -0.000096  1
  H          1.476208        3.159729       -0.000087  1
  H          2.413671       -1.267370        0.000035  1
  H          1.099864       -3.370170        0.000095  1
  H         -1.376477       -3.288518        0.000092  1
  H         -2.544767       -1.119792        0.000030  1
  C         -0.866025        1.500000        1.000000  2
  H         -1.326441        1.324474        0.037218  2
  C         -0.142242        0.489233        1.617919  2
  H         -0.038794       -0.473731        1.136528  2
  C          0.448752        0.714541        2.853756  2
  H          1.012616       -0.072898        3.335147  2
  C          0.315964        1.950614        3.471675  2
  H          0.776380        2.126140        4.434457  2
  C         -0.407819        2.961381        2.853756  2
  H         -0.511267        3.924345        3.335147  2
  C         -0.998814        2.736074        1.617919  2
  H         -1.562678        3.523512        1.136528  2

%mem=32GB
%nprocshared= 8
#p m062x/6-31g(d,p)    counterpoise=2

00195 m062x/6-31g(d,p)    counterpoise=2

 0  1  0  1  0  1
  C         -0.730189        0.045539       -0.000001  1
  C          0.685730        0.000000        0.000001  1
  C         -1.344257        1.317682       -0.000037  1
  C         -0.563256        2.434638       -0.000068  1
  C          0.842991        2.278852       -0.000065  1
  N          1.452340        1.124046       -0.000031  1
  C          1.332569       -1.259009        0.000035  1
  C          0.599994       -2.411151        0.000068  1
  C         -0.813113       -2.365628        0.000066  1
  C         -1.462811       -1.164969        0.000032  1
  H         -2.425265        1.386099       -0.000039  1
  H         -0.993097        3.426040       -0.000096  1
  H          1.476208        3.159729       -0.000087  1
  H          2.413671       -1.267370        0.000035  1
  H          1.099864       -3.370170        0.000095  1
  H         -1.376477       -3.288518        0.000092  1
  H         -2.544767       -1.119792        0.000030  1
  C         -1.113341        1.326828        1.000000  2
  H         -1.356666        1.317191       -0.053775  2
  C         -0.909592        0.131665        1.676318  2
  H         -0.994186       -0.809065        1.149431  2
  C         -0.597258        0.144036        3.028955  2
  H         -0.438527       -0.787057        3.555843  2
  C         -0.488672        1.351569        3.705274  2
  H         -0.245348        1.361206        4.759049  2
  C         -0.692421        2.546732        3.028955  2
  H         -0.607827        3.487462        3.555843  2
  C         -1.004755        2.534361        1.676318  2
  H         -1.163486        3.465454        1.149431  2

%mem=32GB
%nprocshared= 8
#p m062x/6-31g(d,p)    counterpoise=2

00196 m062x/6-31g(d,p)    counterpoise=2

 0  1  0  1  0  1
  C         -0.730189        0.045539       -0.000001  1
  C          0.685730        0.000000        0.000001  1
  C         -1.344257        1.317682       -0.000037  1
  C         -0.563256        2.434638       -0.000068  1
  C          0.842991        2.278852       -0.000065  1
  N          1.452340        1.124046       -0.000031  1
  C          1.332569       -1.259009        0.000035  1
  C          0.599994       -2.411151        0.000068  1
  C         -0.813113       -2.365628        0.000066  1
  C         -1.462811       -1.164969        0.000032  1
  H         -2.425265        1.386099       -0.000039  1
  H         -0.993097        3.426040       -0.000096  1
  H          1.476208        3.159729       -0.000087  1
  H          2.413671       -1.267370        0.000035  1
  H          1.099864       -3.370170        0.000095  1
  H         -1.376477       -3.288518        0.000092  1
  H         -2.544767       -1.119792        0.000030  1
  C         -1.326828        1.113341        1.000000  2
  H         -1.345293        1.329832       -0.059496  2
  C         -2.512917        0.872219        1.679990  2
  H         -3.455406        0.900863        1.150242  2
  C         -2.489215        0.594329        3.039971  2
  H         -3.413238        0.406482        3.569719  2
  C         -1.279423        0.557561        3.719962  2
  H         -1.260958        0.341070        4.779458  2
  C         -0.093334        0.798683        3.039971  2
  H          0.849155        0.770039        3.569719  2
  C         -0.117036        1.076573        1.679990  2
  H          0.806987        1.264420        1.150242  2

%mem=32GB
%nprocshared= 8
#p m062x/6-31g(d,p)    counterpoise=2

00197 m062x/6-31g(d,p)    counterpoise=2

 0  1  0  1  0  1
  C         -0.730189        0.045539       -0.000001  1
  C          0.685730        0.000000        0.000001  1
  C         -1.344257        1.317682       -0.000037  1
  C         -0.563256        2.434638       -0.000068  1
  C          0.842991        2.278852       -0.000065  1
  N          1.452340        1.124046       -0.000031  1
  C          1.332569       -1.259009        0.000035  1
  C          0.599994       -2.411151        0.000068  1
  C         -0.813113       -2.365628        0.000066  1
  C         -1.462811       -1.164969        0.000032  1
  H         -2.425265        1.386099       -0.000039  1
  H         -0.993097        3.426040       -0.000096  1
  H          1.476208        3.159729       -0.000087  1
  H          2.413671       -1.267370        0.000035  1
  H          1.099864       -3.370170        0.000095  1
  H         -1.376477       -3.288518        0.000092  1
  H         -2.544767       -1.119792        0.000030  1
  C         -1.500000        0.866025        1.000000  2
  H         -1.348016        1.306780        0.024101  2
  C         -2.734157        0.975081        1.626337  2
  H         -3.543644        1.500794        1.138388  2
  C         -2.929245        0.409323        2.879011  2
  H         -3.890716        0.494282        3.366960  2
  C         -1.890176       -0.265490        3.505348  2
  H         -2.042160       -0.706244        4.481246  2
  C         -0.656019       -0.374545        2.879011  2
  H          0.153468       -0.900258        3.366960  2
  C         -0.460931        0.191213        1.626337  2
  H          0.500540        0.106254        1.138388  2

%mem=32GB
%nprocshared= 8
#p m062x/6-31g(d,p)    counterpoise=2

00198 m062x/6-31g(d,p)    counterpoise=2

 0  1  0  1  0  1
  C         -0.730189        0.045539       -0.000001  1
  C          0.685730        0.000000        0.000001  1
  C         -1.344257        1.317682       -0.000037  1
  C         -0.563256        2.434638       -0.000068  1
  C          0.842991        2.278852       -0.000065  1
  N          1.452340        1.124046       -0.000031  1
  C          1.332569       -1.259009        0.000035  1
  C          0.599994       -2.411151        0.000068  1
  C         -0.813113       -2.365628        0.000066  1
  C         -1.462811       -1.164969        0.000032  1
  H         -2.425265        1.386099       -0.000039  1
  H         -0.993097        3.426040       -0.000096  1
  H          1.476208        3.159729       -0.000087  1
  H          2.413671       -1.267370        0.000035  1
  H          1.099864       -3.370170        0.000095  1
  H         -1.376477       -3.288518        0.000092  1
  H         -2.544767       -1.119792        0.000030  1
  C         -1.627595        0.592396        1.000000  2
  H         -1.385813        1.211307        0.146635  2
  C         -2.902642        0.632661        1.547694  2
  H         -3.654186        1.282940        1.121012  2
  C         -3.212996       -0.161779        2.643083  2
  H         -4.206323       -0.130411        3.069766  2
  C         -2.248304       -0.996485        3.190778  2
  H         -2.490086       -1.615396        4.044143  2
  C         -0.973257       -1.036750        2.643083  2
  H         -0.221713       -1.687029        3.069766  2
  C         -0.662903       -0.242310        1.547694  2
  H          0.330423       -0.273678        1.121012  2

%mem=32GB
%nprocshared= 8
#p m062x/6-31g(d,p)    counterpoise=2

00199 m062x/6-31g(d,p)    counterpoise=2

 0  1  0  1  0  1
  C         -0.730189        0.045539       -0.000001  1
  C          0.685730        0.000000        0.000001  1
  C         -1.344257        1.317682       -0.000037  1
  C         -0.563256        2.434638       -0.000068  1
  C          0.842991        2.278852       -0.000065  1
  N          1.452340        1.124046       -0.000031  1
  C          1.332569       -1.259009        0.000035  1
  C          0.599994       -2.411151        0.000068  1
  C         -0.813113       -2.365628        0.000066  1
  C         -1.462811       -1.164969        0.000032  1
  H         -2.425265        1.386099       -0.000039  1
  H         -0.993097        3.426040       -0.000096  1
  H          1.476208        3.159729       -0.000087  1
  H          2.413671       -1.267370        0.000035  1
  H          1.099864       -3.370170        0.000095  1
  H         -1.376477       -3.288518        0.000092  1
  H         -2.544767       -1.119792        0.000030  1
  C         -1.705737        0.300767        1.000000  2
  H         -0.962789        0.106393        0.238430  2
  C         -1.878257        1.588659        1.488780  2
  H         -1.269712        2.397619        1.107995  2
  C         -2.831913        1.838160        2.466340  2
  H         -2.966315        2.841494        2.847125  2
  C         -3.613048        0.799769        2.955119  2
  H         -4.355996        0.994143        3.716690  2
  C         -3.440528       -0.488123        2.466340  2
  H         -4.049073       -1.297082        2.847125  2
  C         -2.486873       -0.737624        1.488780  2
  H         -2.352470       -1.740957        1.107995  2

%mem=32GB
%nprocshared= 8
#p m062x/6-31g(d,p)    counterpoise=2

00200 m062x/6-31g(d,p)    counterpoise=2

 0  1  0  1  0  1
  C         -0.730189        0.045539       -0.000001  1
  C          0.685730        0.000000        0.000001  1
  C         -1.344257        1.317682       -0.000037  1
  C         -0.563256        2.434638       -0.000068  1
  C          0.842991        2.278852       -0.000065  1
  N          1.452340        1.124046       -0.000031  1
  C          1.332569       -1.259009        0.000035  1
  C          0.599994       -2.411151        0.000068  1
  C         -0.813113       -2.365628        0.000066  1
  C         -1.462811       -1.164969        0.000032  1
  H         -2.425265        1.386099       -0.000039  1
  H         -0.993097        3.426040       -0.000096  1
  H          1.476208        3.159729       -0.000087  1
  H          2.413671       -1.267370        0.000035  1
  H          1.099864       -3.370170        0.000095  1
  H         -1.376477       -3.288518        0.000092  1
  H         -2.544767       -1.119792        0.000030  1
  C         -1.732051        0.000000        1.000000  2
  H         -0.966968        0.034776        0.236338  2
  C         -2.277678        1.178730        1.490122  2
  H         -1.937667        2.131797        1.108291  2
  C         -3.259747        1.134091        2.470367  2
  H         -3.684820        2.052382        2.852199  2
  C         -3.696189       -0.089279        2.960490  2
  H         -4.461272       -0.124055        3.724152  2
  C         -3.150561       -1.268009        2.470367  2
  H         -3.490572       -2.221076        2.852199  2
  C         -2.168492       -1.223370        1.490122  2
  H         -1.743420       -2.141660        1.108291  2

%mem=32GB
%nprocshared= 8
#p m062x/6-31g(d,p)    counterpoise=2

00201 m062x/6-31g(d,p)    counterpoise=2

 0  1  0  1  0  1
  C         -0.730189        0.045539       -0.000001  1
  C          0.685730        0.000000        0.000001  1
  C         -1.344257        1.317682       -0.000037  1
  C         -0.563256        2.434638       -0.000068  1
  C          0.842991        2.278852       -0.000065  1
  N          1.452340        1.124046       -0.000031  1
  C          1.332569       -1.259009        0.000035  1
  C          0.599994       -2.411151        0.000068  1
  C         -0.813113       -2.365628        0.000066  1
  C         -1.462811       -1.164969        0.000032  1
  H         -2.425265        1.386099       -0.000039  1
  H         -0.993097        3.426040       -0.000096  1
  H          1.476208        3.159729       -0.000087  1
  H          2.413671       -1.267370        0.000035  1
  H          1.099864       -3.370170        0.000095  1
  H         -1.376477       -3.288518        0.000092  1
  H         -2.544767       -1.119792        0.000030  1
  C         -1.705737       -0.300767        1.000000  2
  H         -1.510220       -0.996314        0.195183  2
  C         -0.673790        0.470990        1.516536  2
  H          0.325666        0.376683        1.114127  2
  C         -0.924758        1.363801        2.549607  2
  H         -0.120819        1.965040        2.952016  2
  C         -2.207673        1.484854        3.066143  2
  H         -2.403190        2.180400        3.870960  2
  C         -3.239620        0.713096        2.549607  2
  H         -4.239077        0.807403        2.952016  2
  C         -2.988652       -0.179715        1.516536  2
  H         -3.792591       -0.780954        1.114127  2

%mem=32GB
%nprocshared= 8
#p m062x/6-31g(d,p)    counterpoise=2

00202 m062x/6-31g(d,p)    counterpoise=2

 0  1  0  1  0  1
  C         -0.730189        0.045539       -0.000001  1
  C          0.685730        0.000000        0.000001  1
  C         -1.344257        1.317682       -0.000037  1
  C         -0.563256        2.434638       -0.000068  1
  C          0.842991        2.278852       -0.000065  1
  N          1.452340        1.124046       -0.000031  1
  C          1.332569       -1.259009        0.000035  1
  C          0.599994       -2.411151        0.000068  1
  C         -0.813113       -2.365628        0.000066  1
  C         -1.462811       -1.164969        0.000032  1
  H         -2.425265        1.386099       -0.000039  1
  H         -0.993097        3.426040       -0.000096  1
  H          1.476208        3.159729       -0.000087  1
  H          2.413671       -1.267370        0.000035  1
  H          1.099864       -3.370170        0.000095  1
  H         -1.376477       -3.288518        0.000092  1
  H         -2.544767       -1.119792        0.000030  1
  C         -1.627595       -0.592396        1.000000  2
  H         -1.474486       -1.124403        0.070878  2
  C         -0.570469        0.081567        1.596315  2
  H          0.406196        0.074611        1.131754  2
  C         -0.767002        0.764456        2.788946  2
  H          0.056553        1.289508        3.253507  2
  C         -2.020662        0.773383        3.385262  2
  H         -2.173771        1.305390        4.314384  2
  C         -3.077788        0.099421        2.788946  2
  H         -4.054453        0.106376        3.253507  2
  C         -2.881255       -0.583469        1.596315  2
  H         -3.704810       -1.108521        1.131754  2

%mem=32GB
%nprocshared= 8
#p m062x/6-31g(d,p)    counterpoise=2

00203 m062x/6-31g(d,p)    counterpoise=2

 0  1  0  1  0  1
  C         -0.730189        0.045539       -0.000001  1
  C          0.685730        0.000000        0.000001  1
  C         -1.344257        1.317682       -0.000037  1
  C         -0.563256        2.434638       -0.000068  1
  C          0.842991        2.278852       -0.000065  1
  N          1.452340        1.124046       -0.000031  1
  C          1.332569       -1.259009        0.000035  1
  C          0.599994       -2.411151        0.000068  1
  C         -0.813113       -2.365628        0.000066  1
  C         -1.462811       -1.164969        0.000032  1
  H         -2.425265        1.386099       -0.000039  1
  H         -0.993097        3.426040       -0.000096  1
  H          1.476208        3.159729       -0.000087  1
  H          2.413671       -1.267370        0.000035  1
  H          1.099864       -3.370170        0.000095  1
  H         -1.376477       -3.288518        0.000092  1
  H         -2.544767       -1.119792        0.000030  1
  C         -1.500000       -0.866025        1.000000  2
  H         -1.461487       -1.175614       -0.035574  2
  C         -0.331625       -0.518908        1.664637  2
  H          0.617113       -0.558073        1.146850  2
  C         -0.381060       -0.121517        2.993911  2
  H          0.529163        0.148906        3.511698  2
  C         -1.598872       -0.071244        3.658548  2
  H         -1.637385        0.238344        4.694122  2
  C         -2.767247       -0.418362        2.993911  2
  H         -3.715984       -0.379197        3.511698  2
  C         -2.717811       -0.815753        1.664637  2
  H         -3.628035       -1.086175        1.146850  2

%mem=32GB
%nprocshared= 8
#p m062x/6-31g(d,p)    counterpoise=2

00204 m062x/6-31g(d,p)    counterpoise=2

 0  1  0  1  0  1
  C         -0.730189        0.045539       -0.000001  1
  C          0.685730        0.000000        0.000001  1
  C         -1.344257        1.317682       -0.000037  1
  C         -0.563256        2.434638       -0.000068  1
  C          0.842991        2.278852       -0.000065  1
  N          1.452340        1.124046       -0.000031  1
  C          1.332569       -1.259009        0.000035  1
  C          0.599994       -2.411151        0.000068  1
  C         -0.813113       -2.365628        0.000066  1
  C         -1.462811       -1.164969        0.000032  1
  H         -2.425265        1.386099       -0.000039  1
  H         -0.993097        3.426040       -0.000096  1
  H          1.476208        3.159729       -0.000087  1
  H          2.413671       -1.267370        0.000035  1
  H          1.099864       -3.370170        0.000095  1
  H         -1.376477       -3.288518        0.000092  1
  H         -2.544767       -1.119792        0.000030  1
  C         -1.326828       -1.113341        1.000000  2
  H         -1.472373       -1.168599       -0.070283  2
  C         -0.806669       -2.201881        1.686913  2
  H         -0.546984       -3.105168        1.151772  2
  C         -0.619846       -2.130951        3.060739  2
  H         -0.214616       -2.978979        3.595881  2
  C         -0.953182       -0.971480        3.747652  2
  H         -0.807637       -0.916221        4.817935  2
  C         -1.473340        0.117060        3.060739  2
  H         -1.733025        1.020347        3.595881  2
  C         -1.660163        0.046130        1.686913  2
  H         -2.065393        0.894158        1.151772  2

%mem=32GB
%nprocshared= 8
#p m062x/6-31g(d,p)    counterpoise=2

00205 m062x/6-31g(d,p)    counterpoise=2

 0  1  0  1  0  1
  C         -0.730189        0.045539       -0.000001  1
  C          0.685730        0.000000        0.000001  1
  C         -1.344257        1.317682       -0.000037  1
  C         -0.563256        2.434638       -0.000068  1
  C          0.842991        2.278852       -0.000065  1
  N          1.452340        1.124046       -0.000031  1
  C          1.332569       -1.259009        0.000035  1
  C          0.599994       -2.411151        0.000068  1
  C         -0.813113       -2.365628        0.000066  1
  C         -1.462811       -1.164969        0.000032  1
  H         -2.425265        1.386099       -0.000039  1
  H         -0.993097        3.426040       -0.000096  1
  H          1.476208        3.159729       -0.000087  1
  H          2.413671       -1.267370        0.000035  1
  H          1.099864       -3.370170        0.000095  1
  H         -1.376477       -3.288518        0.000092  1
  H         -2.544767       -1.119792        0.000030  1
  C         -1.113341       -1.326828        1.000000  2
  H         -1.466064       -1.163462       -0.009277  2
  C         -1.392244       -2.522635        1.647759  2
  H         -1.962247       -3.290865        1.143121  2
  C         -0.939484       -2.732333        2.943278  2
  H         -1.156764       -3.663928        3.447916  2
  C         -0.207822       -1.746224        3.591037  2
  H          0.144902       -1.909589        4.600314  2
  C          0.071082       -0.550416        2.943278  2
  H          0.641084        0.217813        3.447916  2
  C         -0.381678       -0.340718        1.647759  2
  H         -0.164399        0.590877        1.143121  2

%mem=32GB
%nprocshared= 8
#p m062x/6-31g(d,p)    counterpoise=2

00206 m062x/6-31g(d,p)    counterpoise=2

 0  1  0  1  0  1
  C         -0.730189        0.045539       -0.000001  1
  C          0.685730        0.000000        0.000001  1
  C         -1.344257        1.317682       -0.000037  1
  C         -0.563256        2.434638       -0.000068  1
  C          0.842991        2.278852       -0.000065  1
  N          1.452340        1.124046       -0.000031  1
  C          1.332569       -1.259009        0.000035  1
  C          0.599994       -2.411151        0.000068  1
  C         -0.813113       -2.365628        0.000066  1
  C         -1.462811       -1.164969        0.000032  1
  H         -2.425265        1.386099       -0.000039  1
  H         -0.993097        3.426040       -0.000096  1
  H          1.476208        3.159729       -0.000087  1
  H          2.413671       -1.267370        0.000035  1
  H          1.099864       -3.370170        0.000095  1
  H         -1.376477       -3.288518        0.000092  1
  H         -2.544767       -1.119792        0.000030  1
  C         -0.866025       -1.500000        1.000000  2
  H         -1.398686       -1.200968        0.107479  2
  C         -1.112715       -2.740303        1.572825  2
  H         -1.837559       -3.407530        1.126564  2
  C         -0.428986       -3.124143        2.718475  2
  H         -0.621169       -4.090402        3.164735  2
  C          0.501433       -2.267681        3.291300  2
  H          1.034094       -2.566713        4.183821  2
  C          0.748122       -1.027378        2.718475  2
  H          1.472966       -0.360151        3.164735  2
  C          0.064393       -0.643538        1.572825  2
  H          0.256576        0.322721        1.126564  2

%mem=32GB
%nprocshared= 8
#p m062x/6-31g(d,p)    counterpoise=2

00207 m062x/6-31g(d,p)    counterpoise=2

 0  1  0  1  0  1
  C         -0.730189        0.045539       -0.000001  1
  C          0.685730        0.000000        0.000001  1
  C         -1.344257        1.317682       -0.000037  1
  C         -0.563256        2.434638       -0.000068  1
  C          0.842991        2.278852       -0.000065  1
  N          1.452340        1.124046       -0.000031  1
  C          1.332569       -1.259009        0.000035  1
  C          0.599994       -2.411151        0.000068  1
  C         -0.813113       -2.365628        0.000066  1
  C         -1.462811       -1.164969        0.000032  1
  H         -2.425265        1.386099       -0.000039  1
  H         -0.993097        3.426040       -0.000096  1
  H          1.476208        3.159729       -0.000087  1
  H          2.413671       -1.267370        0.000035  1
  H          1.099864       -3.370170        0.000095  1
  H         -1.376477       -3.288518        0.000092  1
  H         -2.544767       -1.119792        0.000030  1
  C         -0.592396       -1.627595        1.000000  2
  H         -0.121249       -1.239205        0.107299  2
  C         -1.659539       -0.949157        1.572940  2
  H         -2.019752       -0.032228        1.126590  2
  C         -2.264309       -1.447699        2.718821  2
  H         -3.095668       -0.919161        3.165171  2
  C         -1.801935       -2.624680        3.291761  2
  H         -2.273083       -3.013071        4.184462  2
  C         -0.734792       -3.303119        2.718821  2
  H         -0.374580       -4.220047        3.165171  2
  C         -0.130023       -2.804576        1.572940  2
  H          0.701337       -3.333114        1.126590  2

%mem=32GB
%nprocshared= 8
#p m062x/6-31g(d,p)    counterpoise=2

00208 m062x/6-31g(d,p)    counterpoise=2

 0  1  0  1  0  1
  C         -0.730189        0.045539       -0.000001  1
  C          0.685730        0.000000        0.000001  1
  C         -1.344257        1.317682       -0.000037  1
  C         -0.563256        2.434638       -0.000068  1
  C          0.842991        2.278852       -0.000065  1
  N          1.452340        1.124046       -0.000031  1
  C          1.332569       -1.259009        0.000035  1
  C          0.599994       -2.411151        0.000068  1
  C         -0.813113       -2.365628        0.000066  1
  C         -1.462811       -1.164969        0.000032  1
  H         -2.425265        1.386099       -0.000039  1
  H         -0.993097        3.426040       -0.000096  1
  H          1.476208        3.159729       -0.000087  1
  H          2.413671       -1.267370        0.000035  1
  H          1.099864       -3.370170        0.000095  1
  H         -1.376477       -3.288518        0.000092  1
  H         -2.544767       -1.119792        0.000030  1
  C         -0.300767       -1.705737        1.000000  2
  H         -0.078403       -1.222457        0.058333  2
  C         -1.535704       -1.513362        1.604367  2
  H         -2.275418       -0.880213        1.133533  2
  C         -1.821132       -2.133706        2.813100  2
  H         -2.783211       -1.983837        3.283934  2
  C         -0.871625       -2.946424        3.417467  2
  H         -1.093989       -3.429705        4.359134  2
  C          0.363311       -3.138799        2.813100  2
  H          1.103025       -3.771948        3.283934  2
  C          0.648740       -2.518455        1.604367  2
  H          1.610818       -2.668324        1.133533  2

%mem=32GB
%nprocshared= 8
#p m062x/6-31g(d,p)    counterpoise=2

00209 m062x/6-31g(d,p)    counterpoise=2

 0  1  0  1  0  1
  C         -0.730189        0.045539       -0.000001  1
  C          0.685730        0.000000        0.000001  1
  C         -1.344257        1.317682       -0.000037  1
  C         -0.563256        2.434638       -0.000068  1
  C          0.842991        2.278852       -0.000065  1
  N          1.452340        1.124046       -0.000031  1
  C          1.332569       -1.259009        0.000035  1
  C          0.599994       -2.411151        0.000068  1
  C         -0.813113       -2.365628        0.000066  1
  C         -1.462811       -1.164969        0.000032  1
  H         -2.425265        1.386099       -0.000039  1
  H         -0.993097        3.426040       -0.000096  1
  H          1.476208        3.159729       -0.000087  1
  H          2.413671       -1.267370        0.000035  1
  H          1.099864       -3.370170        0.000095  1
  H         -1.376477       -3.288518        0.000092  1
  H         -2.544767       -1.119792        0.000030  1
  C         -0.000000       -1.732051        1.000000  2
  H         -0.061427       -1.219329        0.049692  2
  C         -1.154329       -2.204136        1.609913  2
  H         -2.115037       -2.059194        1.134759  2
  C         -1.075481       -2.862272        2.829738  2
  H         -1.974762       -3.230051        3.304892  2
  C          0.157696       -3.048322        3.439650  2
  H          0.219123       -3.561043        4.389958  2
  C          1.312025       -2.576236        2.829738  2
  H          2.272733       -2.721179        3.304892  2
  C          1.233177       -1.918101        1.609913  2
  H          2.132459       -1.550321        1.134759  2

%mem=32GB
%nprocshared= 8
#p m062x/6-31g(d,p)    counterpoise=2

00210 m062x/6-31g(d,p)    counterpoise=2

 0  1  0  1  0  1
  C         -0.730189        0.045539       -0.000001  1
  C          0.685730        0.000000        0.000001  1
  C         -1.344257        1.317682       -0.000037  1
  C         -0.563256        2.434638       -0.000068  1
  C          0.842991        2.278852       -0.000065  1
  N          1.452340        1.124046       -0.000031  1
  C          1.332569       -1.259009        0.000035  1
  C          0.599994       -2.411151        0.000068  1
  C         -0.813113       -2.365628        0.000066  1
  C         -1.462811       -1.164969        0.000032  1
  H         -2.425265        1.386099       -0.000039  1
  H         -0.993097        3.426040       -0.000096  1
  H          1.476208        3.159729       -0.000087  1
  H          2.413671       -1.267370        0.000035  1
  H          1.099864       -3.370170        0.000095  1
  H         -1.376477       -3.288518        0.000092  1
  H         -2.544767       -1.119792        0.000030  1
  C          0.300767       -1.705737        1.000000  2
  H         -0.033618       -1.236102        0.084920  2
  C         -0.464019       -2.704492        1.587303  2
  H         -1.394211       -3.012938        1.129763  2
  C         -0.034799       -3.307321        2.761909  2
  H         -0.630606       -4.085402        3.219449  2
  C          1.159208       -2.911395        3.349212  2
  H          1.493593       -3.381030        4.264292  2
  C          1.923995       -1.912640        2.761909  2
  H          2.854187       -1.604194        3.219449  2
  C          1.494774       -1.309811        1.587303  2
  H          2.090581       -0.531730        1.129763  2

%mem=32GB
%nprocshared= 8
#p m062x/6-31g(d,p)    counterpoise=2

00211 m062x/6-31g(d,p)    counterpoise=2

 0  1  0  1  0  1
  C         -0.730189        0.045539       -0.000001  1
  C          0.685730        0.000000        0.000001  1
  C         -1.344257        1.317682       -0.000037  1
  C         -0.563256        2.434638       -0.000068  1
  C          0.842991        2.278852       -0.000065  1
  N          1.452340        1.124046       -0.000031  1
  C          1.332569       -1.259009        0.000035  1
  C          0.599994       -2.411151        0.000068  1
  C         -0.813113       -2.365628        0.000066  1
  C         -1.462811       -1.164969        0.000032  1
  H         -2.425265        1.386099       -0.000039  1
  H         -0.993097        3.426040       -0.000096  1
  H          1.476208        3.159729       -0.000087  1
  H          2.413671       -1.267370        0.000035  1
  H          1.099864       -3.370170        0.000095  1
  H         -1.376477       -3.288518        0.000092  1
  H         -2.544767       -1.119792        0.000030  1
  C          0.592396       -1.627595        1.000000  2
  H          0.598865       -2.294677        0.148706  2
  C          1.790478       -1.187801        1.546365  2
  H          2.730313       -1.512260        1.120718  2
  C          1.782175       -0.331528        2.639096  2
  H          2.715542        0.011095        3.064743  2
  C          0.575791        0.084951        3.185461  2
  H          0.569322        0.752033        4.036755  2
  C         -0.622291       -0.354843        2.639096  2
  H         -1.562127       -0.030384        3.064743  2
  C         -0.613989       -1.211116        1.546365  2
  H         -1.547355       -1.553739        1.120718  2

%mem=32GB
%nprocshared= 8
#p m062x/6-31g(d,p)    counterpoise=2

00212 m062x/6-31g(d,p)    counterpoise=2

 0  1  0  1  0  1
  C         -0.730189        0.045539       -0.000001  1
  C          0.685730        0.000000        0.000001  1
  C         -1.344257        1.317682       -0.000037  1
  C         -0.563256        2.434638       -0.000068  1
  C          0.842991        2.278852       -0.000065  1
  N          1.452340        1.124046       -0.000031  1
  C          1.332569       -1.259009        0.000035  1
  C          0.599994       -2.411151        0.000068  1
  C         -0.813113       -2.365628        0.000066  1
  C         -1.462811       -1.164969        0.000032  1
  H         -2.425265        1.386099       -0.000039  1
  H         -0.993097        3.426040       -0.000096  1
  H          1.476208        3.159729       -0.000087  1
  H          2.413671       -1.267370        0.000035  1
  H          1.099864       -3.370170        0.000095  1
  H         -1.376477       -3.288518        0.000092  1
  H         -2.544767       -1.119792        0.000030  1
  C          0.866025       -1.500000        1.000000  2
  H          1.312779       -1.269231        0.042452  2
  C          0.027523       -0.579910        1.614560  2
  H         -0.178959        0.367655        1.135785  2
  C         -0.545934       -0.876127        2.843679  2
  H         -1.199170       -0.159331        3.322453  2
  C         -0.280890       -2.092434        3.458238  2
  H         -0.727644       -2.323203        4.415787  2
  C          0.557612       -3.012524        2.843679  2
  H          0.764094       -3.960089        3.322453  2
  C          1.131070       -2.716307        1.614560  2
  H          1.784306       -3.433103        1.135785  2

%mem=32GB
%nprocshared= 8
#p m062x/6-31g(d,p)    counterpoise=2

00213 m062x/6-31g(d,p)    counterpoise=2

 0  1  0  1  0  1
  C         -0.730189        0.045539       -0.000001  1
  C          0.685730        0.000000        0.000001  1
  C         -1.344257        1.317682       -0.000037  1
  C         -0.563256        2.434638       -0.000068  1
  C          0.842991        2.278852       -0.000065  1
  N          1.452340        1.124046       -0.000031  1
  C          1.332569       -1.259009        0.000035  1
  C          0.599994       -2.411151        0.000068  1
  C         -0.813113       -2.365628        0.000066  1
  C         -1.462811       -1.164969        0.000032  1
  H         -2.425265        1.386099       -0.000039  1
  H         -0.993097        3.426040       -0.000096  1
  H          1.476208        3.159729       -0.000087  1
  H          2.413671       -1.267370        0.000035  1
  H          1.099864       -3.370170        0.000095  1
  H         -1.376477       -3.288518        0.000092  1
  H         -2.544767       -1.119792        0.000030  1
  C          1.113341       -1.326828        1.000000  2
  H          1.344447       -1.255334       -0.054144  2
  C          0.609697       -0.224127        1.676555  2
  H          0.448439        0.706427        1.149483  2
  C          0.313047       -0.315896        3.029666  2
  H         -0.079318        0.543164        3.556739  2
  C          0.520040       -1.510367        3.706222  2
  H          0.288934       -1.581861        4.760366  2
  C          1.023684       -2.613069        3.029666  2
  H          1.184942       -3.543622        3.556739  2
  C          1.320334       -2.521299        1.676555  2
  H          1.712698       -3.380359        1.149483  2

%mem=32GB
%nprocshared= 8
#p m062x/6-31g(d,p)    counterpoise=2

00214 m062x/6-31g(d,p)    counterpoise=2

 0  1  0  1  0  1
  C         -0.730189        0.045539       -0.000001  1
  C          0.685730        0.000000        0.000001  1
  C         -1.344257        1.317682       -0.000037  1
  C         -0.563256        2.434638       -0.000068  1
  C          0.842991        2.278852       -0.000065  1
  N          1.452340        1.124046       -0.000031  1
  C          1.332569       -1.259009        0.000035  1
  C          0.599994       -2.411151        0.000068  1
  C         -0.813113       -2.365628        0.000066  1
  C         -1.462811       -1.164969        0.000032  1
  H         -2.425265        1.386099       -0.000039  1
  H         -0.993097        3.426040       -0.000096  1
  H          1.476208        3.159729       -0.000087  1
  H          2.413671       -1.267370        0.000035  1
  H          1.099864       -3.370170        0.000095  1
  H         -1.376477       -3.288518        0.000092  1
  H         -2.544767       -1.119792        0.000030  1
  C          1.326828       -1.113341        1.000000  2
  H          1.332972       -1.269245       -0.070233  2
  C          2.524242       -0.965932        1.686881  2
  H          3.463232       -1.006998        1.151765  2
  C          2.516354       -0.765812        3.060643  2
  H          3.449201       -0.650973        3.595759  2
  C          1.311054       -0.713100        3.747524  2
  H          1.304909       -0.557196        4.817757  2
  C          0.113640       -0.860508        3.060643  2
  H         -0.825351       -0.819443        3.595759  2
  C          0.121527       -1.060629        1.686881  2
  H         -0.811319       -1.175467        1.151765  2

%mem=32GB
%nprocshared= 8
#p m062x/6-31g(d,p)    counterpoise=2

00215 m062x/6-31g(d,p)    counterpoise=2

 0  1  0  1  0  1
  C         -0.730189        0.045539       -0.000001  1
  C          0.685730        0.000000        0.000001  1
  C         -1.344257        1.317682       -0.000037  1
  C         -0.563256        2.434638       -0.000068  1
  C          0.842991        2.278852       -0.000065  1
  N          1.452340        1.124046       -0.000031  1
  C          1.332569       -1.259009        0.000035  1
  C          0.599994       -2.411151        0.000068  1
  C         -0.813113       -2.365628        0.000066  1
  C         -1.462811       -1.164969        0.000032  1
  H         -2.425265        1.386099       -0.000039  1
  H         -0.993097        3.426040       -0.000096  1
  H          1.476208        3.159729       -0.000087  1
  H          2.413671       -1.267370        0.000035  1
  H          1.099864       -3.370170        0.000095  1
  H         -1.376477       -3.288518        0.000092  1
  H         -2.544767       -1.119792        0.000030  1
  C          1.500000       -0.866025        1.000000  2
  H          1.333468       -1.256900        0.005402  2
  C          2.712967       -1.086409        1.638339  2
  H          3.491398       -1.648973        1.141039  2
  C          2.926730       -0.584678        2.915016  2
  H          3.871693       -0.756368        3.412315  2
  C          1.927526        0.137436        3.553354  2
  H          2.094058        0.528310        4.547952  2
  C          0.714558        0.357819        2.915016  2
  H         -0.063872        0.920383        3.412315  2
  C          0.500796       -0.143911        1.638339  2
  H         -0.444168        0.027778        1.141039  2

%mem=32GB
%nprocshared= 8
#p m062x/6-31g(d,p)    counterpoise=2

00216 m062x/6-31g(d,p)    counterpoise=2

 0  1  0  1  0  1
  C         -0.730189        0.045539       -0.000001  1
  C          0.685730        0.000000        0.000001  1
  C         -1.344257        1.317682       -0.000037  1
  C         -0.563256        2.434638       -0.000068  1
  C          0.842991        2.278852       -0.000065  1
  N          1.452340        1.124046       -0.000031  1
  C          1.332569       -1.259009        0.000035  1
  C          0.599994       -2.411151        0.000068  1
  C         -0.813113       -2.365628        0.000066  1
  C         -1.462811       -1.164969        0.000032  1
  H         -2.425265        1.386099       -0.000039  1
  H         -0.993097        3.426040       -0.000096  1
  H          1.476208        3.159729       -0.000087  1
  H          2.413671       -1.267370        0.000035  1
  H          1.099864       -3.370170        0.000095  1
  H         -1.376477       -3.288518        0.000092  1
  H         -2.544767       -1.119792        0.000030  1
  C          1.627595       -0.592396        1.000000  2
  H          1.369744       -1.175012        0.126036  2
  C          2.892514       -0.705050        1.560915  2
  H          3.620098       -1.375428        1.123933  2
  C          3.223494        0.042802        2.682744  2
  H          4.208930       -0.044960        3.119726  2
  C          2.289557        0.903308        3.243659  2
  H          2.547409        1.485924        4.117623  2
  C          1.024639        1.015961        2.682744  2
  H          0.297054        1.686340        3.119726  2
  C          0.693658        0.268109        1.560915  2
  H         -0.291778        0.355872        1.123933  2

%mem=32GB
%nprocshared= 8
#p m062x/6-31g(d,p)    counterpoise=2

00217 m062x/6-31g(d,p)    counterpoise=2

 0  1  0  1  0  1
  C         -0.730189        0.045539       -0.000001  1
  C          0.685730        0.000000        0.000001  1
  C         -1.344257        1.317682       -0.000037  1
  C         -0.563256        2.434638       -0.000068  1
  C          0.842991        2.278852       -0.000065  1
  N          1.452340        1.124046       -0.000031  1
  C          1.332569       -1.259009        0.000035  1
  C          0.599994       -2.411151        0.000068  1
  C         -0.813113       -2.365628        0.000066  1
  C         -1.462811       -1.164969        0.000032  1
  H         -2.425265        1.386099       -0.000039  1
  H         -0.993097        3.426040       -0.000096  1
  H          1.476208        3.159729       -0.000087  1
  H          2.413671       -1.267370        0.000035  1
  H          1.099864       -3.370170        0.000095  1
  H         -1.376477       -3.288518        0.000092  1
  H         -2.544767       -1.119792        0.000030  1
  C          1.705737       -0.300767        1.000000  2
  H          1.424360       -1.023303        0.246004  2
  C          3.006661       -0.273332        1.483919  2
  H          3.738771       -0.974494        1.106921  2
  C          3.367840        0.654123        2.451757  2
  H          4.381327        0.675497        2.828755  2
  C          2.428095        1.554142        2.935676  2
  H          2.709472        2.276678        3.689672  2
  C          1.127170        1.526707        2.451757  2
  H          0.395061        2.227869        2.828755  2
  C          0.765991        0.599252        1.483919  2
  H         -0.247495        0.577878        1.106921  2

%mem=32GB
%nprocshared= 8
#p m062x/6-31g(d,p)    counterpoise=2

00218 m062x/6-31g(d,p)    counterpoise=2

 0  1  0  1  0  1
  C         -0.730189        0.045539       -0.000001  1
  C          0.685730        0.000000        0.000001  1
  C         -1.344257        1.317682       -0.000037  1
  C         -0.563256        2.434638       -0.000068  1
  C          0.842991        2.278852       -0.000065  1
  N          1.452340        1.124046       -0.000031  1
  C          1.332569       -1.259009        0.000035  1
  C          0.599994       -2.411151        0.000068  1
  C         -0.813113       -2.365628        0.000066  1
  C         -1.462811       -1.164969        0.000032  1
  H         -2.425265        1.386099       -0.000039  1
  H         -0.993097        3.426040       -0.000096  1
  H          1.476208        3.159729       -0.000087  1
  H          2.413671       -1.267370        0.000035  1
  H          1.099864       -3.370170        0.000095  1
  H         -1.376477       -3.288518        0.000092  1
  H         -2.544767       -1.119792        0.000030  1
  C          1.879385        0.000000        0.684040  2
  H          0.941002        0.000000        0.146288  2
  C          2.481645       -1.202290        1.029173  2
  H          2.012453       -2.138935        0.760296  2
  C          3.686164       -1.202290        1.719438  2
  H          4.155356       -2.138935        1.988314  2
  C          4.288424       -0.000000        2.064570  2
  H          5.226807       -0.000000        2.602323  2
  C          3.686164        1.202290        1.719438  2
  H          4.155356        2.138935        1.988314  2
  C          2.481645        1.202290        1.029173  2
  H          2.012453        2.138935        0.760296  2

%mem=32GB
%nprocshared= 8
#p m062x/6-31g(d,p)    counterpoise=2

00219 m062x/6-31g(d,p)    counterpoise=2

 0  1  0  1  0  1
  C         -0.730189        0.045539       -0.000001  1
  C          0.685730        0.000000        0.000001  1
  C         -1.344257        1.317682       -0.000037  1
  C         -0.563256        2.434638       -0.000068  1
  C          0.842991        2.278852       -0.000065  1
  N          1.452340        1.124046       -0.000031  1
  C          1.332569       -1.259009        0.000035  1
  C          0.599994       -2.411151        0.000068  1
  C         -0.813113       -2.365628        0.000066  1
  C         -1.462811       -1.164969        0.000032  1
  H         -2.425265        1.386099       -0.000039  1
  H         -0.993097        3.426040       -0.000096  1
  H          1.476208        3.159729       -0.000087  1
  H          2.413671       -1.267370        0.000035  1
  H          1.099864       -3.370170        0.000095  1
  H         -1.376477       -3.288518        0.000092  1
  H         -2.544767       -1.119792        0.000030  1
  C          1.850833        0.326352        0.684040  2
  H          1.467344        1.094011        0.025726  2
  C          1.021407       -0.703634        1.106550  2
  H         -0.008247       -0.738388        0.777393  2
  C          1.513657       -1.689010        1.951569  2
  H          0.867492       -2.491422        2.280726  2
  C          2.835334       -1.644399        2.374079  2
  H          3.218823       -2.412058        3.032393  2
  C          3.664760       -0.614412        1.951569  2
  H          4.694414       -0.579659        2.280726  2
  C          3.172510        0.370963        1.106550  2
  H          3.818675        1.173375        0.777393  2

%mem=32GB
%nprocshared= 8
#p m062x/6-31g(d,p)    counterpoise=2

00220 m062x/6-31g(d,p)    counterpoise=2

 0  1  0  1  0  1
  C         -0.730189        0.045539       -0.000001  1
  C          0.685730        0.000000        0.000001  1
  C         -1.344257        1.317682       -0.000037  1
  C         -0.563256        2.434638       -0.000068  1
  C          0.842991        2.278852       -0.000065  1
  N          1.452340        1.124046       -0.000031  1
  C          1.332569       -1.259009        0.000035  1
  C          0.599994       -2.411151        0.000068  1
  C         -0.813113       -2.365628        0.000066  1
  C         -1.462811       -1.164969        0.000032  1
  H         -2.425265        1.386099       -0.000039  1
  H         -0.993097        3.426040       -0.000096  1
  H          1.476208        3.159729       -0.000087  1
  H          2.413671       -1.267370        0.000035  1
  H          1.099864       -3.370170        0.000095  1
  H         -1.376477       -3.288518        0.000092  1
  H         -2.544767       -1.119792        0.000030  1
  C          1.766044        0.642788        0.684040  2
  H          1.386230        1.225466       -0.144192  2
  C          1.002608       -0.387716        1.215604  2
  H          0.028037       -0.607853        0.801488  2
  C          1.490141       -1.135649        2.278732  2
  H          0.895386       -1.938464        2.692848  2
  C          2.741112       -0.853077        2.810296  2
  H          3.120926       -1.435756        3.638528  2
  C          3.504549        0.177427        2.278732  2
  H          4.479119        0.397564        2.692848  2
  C          3.017015        0.925359        1.215604  2
  H          3.611771        1.728175        0.801488  2

%mem=32GB
%nprocshared= 8
#p m062x/6-31g(d,p)    counterpoise=2

00221 m062x/6-31g(d,p)    counterpoise=2

 0  1  0  1  0  1
  C         -0.730189        0.045539       -0.000001  1
  C          0.685730        0.000000        0.000001  1
  C         -1.344257        1.317682       -0.000037  1
  C         -0.563256        2.434638       -0.000068  1
  C          0.842991        2.278852       -0.000065  1
  N          1.452340        1.124046       -0.000031  1
  C          1.332569       -1.259009        0.000035  1
  C          0.599994       -2.411151        0.000068  1
  C         -0.813113       -2.365628        0.000066  1
  C         -1.462811       -1.164969        0.000032  1
  H         -2.425265        1.386099       -0.000039  1
  H         -0.993097        3.426040       -0.000096  1
  H          1.476208        3.159729       -0.000087  1
  H          2.413671       -1.267370        0.000035  1
  H          1.099864       -3.370170        0.000095  1
  H         -1.376477       -3.288518        0.000092  1
  H         -2.544767       -1.119792        0.000030  1
  C          1.627595        0.939693        0.684040  2
  H          1.367882        1.212888       -0.329693  2
  C          0.922903       -0.064019        1.334660  2
  H          0.114200       -0.572767        0.827793  2
  C          1.256274       -0.414696        2.635899  2
  H          0.707283       -1.196639        3.142765  2
  C          2.294336        0.238339        3.286518  2
  H          2.554049       -0.034856        4.300251  2
  C          2.999028        1.242052        2.635899  2
  H          3.807732        1.750799        3.142765  2
  C          2.665658        1.592728        1.334660  2
  H          3.214648        2.374671        0.827793  2

%mem=32GB
%nprocshared= 8
#p m062x/6-31g(d,p)    counterpoise=2

00222 m062x/6-31g(d,p)    counterpoise=2

 0  1  0  1  0  1
  C         -0.730189        0.045539       -0.000001  1
  C          0.685730        0.000000        0.000001  1
  C         -1.344257        1.317682       -0.000037  1
  C         -0.563256        2.434638       -0.000068  1
  C          0.842991        2.278852       -0.000065  1
  N          1.452340        1.124046       -0.000031  1
  C          1.332569       -1.259009        0.000035  1
  C          0.599994       -2.411151        0.000068  1
  C         -0.813113       -2.365628        0.000066  1
  C         -1.462811       -1.164969        0.000032  1
  H         -2.425265        1.386099       -0.000039  1
  H         -0.993097        3.426040       -0.000096  1
  H          1.476208        3.159729       -0.000087  1
  H          2.413671       -1.267370        0.000035  1
  H          1.099864       -3.370170        0.000095  1
  H         -1.376477       -3.288518        0.000092  1
  H         -2.544767       -1.119792        0.000030  1
  C          1.439693        1.208046        0.684040  2
  H          1.459536        1.076251       -0.389262  2
  C          2.615846        1.471637        1.372892  2
  H          3.551974        1.545194        0.836240  2
  C          2.590375        1.640810        2.750594  2
  H          3.506659        1.846161        3.287245  2
  C          1.388750        1.546392        3.439445  2
  H          1.368906        1.678186        4.512748  2
  C          0.212596        1.282800        2.750594  2
  H         -0.723531        1.209243        3.287245  2
  C          0.238067        1.113627        1.372892  2
  H         -0.678216        0.908276        0.836240  2

%mem=32GB
%nprocshared= 8
#p m062x/6-31g(d,p)    counterpoise=2

00223 m062x/6-31g(d,p)    counterpoise=2

 0  1  0  1  0  1
  C         -0.730189        0.045539       -0.000001  1
  C          0.685730        0.000000        0.000001  1
  C         -1.344257        1.317682       -0.000037  1
  C         -0.563256        2.434638       -0.000068  1
  C          0.842991        2.278852       -0.000065  1
  N          1.452340        1.124046       -0.000031  1
  C          1.332569       -1.259009        0.000035  1
  C          0.599994       -2.411151        0.000068  1
  C         -0.813113       -2.365628        0.000066  1
  C         -1.462811       -1.164969        0.000032  1
  H         -2.425265        1.386099       -0.000039  1
  H         -0.993097        3.426040       -0.000096  1
  H          1.476208        3.159729       -0.000087  1
  H          2.413671       -1.267370        0.000035  1
  H          1.099864       -3.370170        0.000095  1
  H         -1.376477       -3.288518        0.000092  1
  H         -2.544767       -1.119792        0.000030  1
  C          1.208046        1.439693        0.684040  2
  H          1.541651        1.008650       -0.250118  2
  C          1.944728        2.452203        1.283588  2
  H          2.852245        2.809957        0.816509  2
  C          1.516509        3.005493        2.482684  2
  H          2.090421        3.794291        2.949763  2
  C          0.351607        2.546274        3.082231  2
  H          0.018002        2.977317        4.016390  2
  C         -0.385075        1.533765        2.482684  2
  H         -1.292592        1.176010        2.949763  2
  C          0.043144        0.980474        1.283588  2
  H         -0.530768        0.191677        0.816509  2

%mem=32GB
%nprocshared= 8
#p m062x/6-31g(d,p)    counterpoise=2

00224 m062x/6-31g(d,p)    counterpoise=2

 0  1  0  1  0  1
  C         -0.730189        0.045539       -0.000001  1
  C          0.685730        0.000000        0.000001  1
  C         -1.344257        1.317682       -0.000037  1
  C         -0.563256        2.434638       -0.000068  1
  C          0.842991        2.278852       -0.000065  1
  N          1.452340        1.124046       -0.000031  1
  C          1.332569       -1.259009        0.000035  1
  C          0.599994       -2.411151        0.000068  1
  C         -0.813113       -2.365628        0.000066  1
  C         -1.462811       -1.164969        0.000032  1
  H         -2.425265        1.386099       -0.000039  1
  H         -0.993097        3.426040       -0.000096  1
  H          1.476208        3.159729       -0.000087  1
  H          2.413671       -1.267370        0.000035  1
  H          1.099864       -3.370170        0.000095  1
  H         -1.376477       -3.288518        0.000092  1
  H         -2.544767       -1.119792        0.000030  1
  C          0.939693        1.627595        0.684040  2
  H          0.829539        2.369448       -0.095230  2
  C         -0.178861        0.974885        1.184180  2
  H         -1.160426        1.208242        0.794545  2
  C         -0.037467        0.022635        2.184461  2
  H         -0.908877       -0.485860        2.574096  2
  C          1.222482       -0.276904        2.684601  2
  H          1.332635       -1.018757        3.463871  2
  C          2.341036        0.375806        2.184461  2
  H          3.322600        0.142449        2.574096  2
  C          2.199641        1.328056        1.184180  2
  H          3.071052        1.836551        0.794545  2

%mem=32GB
%nprocshared= 8
#p m062x/6-31g(d,p)    counterpoise=2

00225 m062x/6-31g(d,p)    counterpoise=2

 0  1  0  1  0  1
  C         -0.730189        0.045539       -0.000001  1
  C          0.685730        0.000000        0.000001  1
  C         -1.344257        1.317682       -0.000037  1
  C         -0.563256        2.434638       -0.000068  1
  C          0.842991        2.278852       -0.000065  1
  N          1.452340        1.124046       -0.000031  1
  C          1.332569       -1.259009        0.000035  1
  C          0.599994       -2.411151        0.000068  1
  C         -0.813113       -2.365628        0.000066  1
  C         -1.462811       -1.164969        0.000032  1
  H         -2.425265        1.386099       -0.000039  1
  H         -0.993097        3.426040       -0.000096  1
  H          1.476208        3.159729       -0.000087  1
  H          2.413671       -1.267370        0.000035  1
  H          1.099864       -3.370170        0.000095  1
  H         -1.376477       -3.288518        0.000092  1
  H         -2.544767       -1.119792        0.000030  1
  C          0.642788        1.766044        0.684040  2
  H          0.889377        2.397666       -0.158568  2
  C         -0.635440        1.797908        1.224831  2
  H         -1.384654        2.454352        0.803527  2
  C         -0.951964        0.987151        2.306412  2
  H         -1.947768        1.011973        2.727716  2
  C          0.009738        0.144531        2.847203  2
[truncated: 27,999,968 more chars]
