# Supplementary material for: Three-Dimensional CH/π and CH/N Interactions from Quantum-Mechanical and Database Analyses
Source: J Chem Inf Model. 2025 Apr 14;65(8):4116–27. doi: 10.1021/acs.jcim.5c00124 (PMC12042816; doi:10.1021/acs.jcim.5c00124)
Supplement: Supplementary file 4 — ci5c00124_si_004.zip [file ci5c00124_si_004.zip › inp_files/mif_qm_ch4_indole_inp.txt]

%mem=32GB
%nprocshared= 8
#p m062x/aug-cc-pVDZ   counterpoise=2

00001 m062x/aug-cc-pVDZ   counterpoise=2

 0  1  0  1  0  1
  C          0.265137       -0.724424       -0.000007  1
  C         -0.958013       -1.405444       -0.000008  1
  C         -2.129027       -0.678209       -0.000002  1
  C         -2.111131        0.726574        0.000006  1
  C         -0.922796        1.426809        0.000009  1
  C          0.258211        0.687040        0.000002  1
  C          1.639126       -1.134039       -0.000011  1
  C          2.390656        0.000000        0.000012  1
  N          1.567836        1.101692        0.000000  1
  H         -0.981629       -2.487074       -0.000015  1
  H         -3.079832       -1.192961       -0.000004  1
  H         -3.046595        1.268783        0.000008  1
  H         -0.909664        2.508564        0.000012  1
  H          2.017494       -2.141442       -0.000019  1
  H          3.460572        0.119737        0.000021  1
  H          1.875313        2.056551       -0.000018  1
  C          0.000005        0.000015        1.999958  2
  H          0.131741        0.350533        0.979586  2
  H          0.294516        0.783640        2.693262  2
  H         -1.043869       -0.254919        2.163703  2
  H          0.617579       -0.879342        2.163703  2

%mem=32GB
%nprocshared= 8
#p m062x/aug-cc-pVDZ   counterpoise=2

00002 m062x/aug-cc-pVDZ   counterpoise=2

 0  1  0  1  0  1
  C          0.265137       -0.724424       -0.000007  1
  C         -0.958013       -1.405444       -0.000008  1
  C         -2.129027       -0.678209       -0.000002  1
  C         -2.111131        0.726574        0.000006  1
  C         -0.922796        1.426809        0.000009  1
  C          0.258211        0.687040        0.000002  1
  C          1.639126       -1.134039       -0.000011  1
  C          2.390656        0.000000        0.000012  1
  N          1.567836        1.101692        0.000000  1
  H         -0.981629       -2.487074       -0.000015  1
  H         -3.079832       -1.192961       -0.000004  1
  H         -3.046595        1.268783        0.000008  1
  H         -0.909664        2.508564        0.000012  1
  H          2.017494       -2.141442       -0.000019  1
  H          3.460572        0.119737        0.000021  1
  H          1.875313        2.056551       -0.000018  1
  C          0.347294        0.000015        1.969573  2
  H          0.300919        0.357671        0.944240  2
  H          0.238454        0.839411        2.651516  2
  H         -0.455176       -0.712702        2.141481  2
  H          1.305001       -0.484468        2.141481  2

%mem=32GB
%nprocshared= 8
#p m062x/aug-cc-pVDZ   counterpoise=2

00003 m062x/aug-cc-pVDZ   counterpoise=2

 0  1  0  1  0  1
  C          0.265137       -0.724424       -0.000007  1
  C         -0.958013       -1.405444       -0.000008  1
  C         -2.129027       -0.678209       -0.000002  1
  C         -2.111131        0.726574        0.000006  1
  C         -0.922796        1.426809        0.000009  1
  C          0.258211        0.687040        0.000002  1
  C          1.639126       -1.134039       -0.000011  1
  C          2.390656        0.000000        0.000012  1
  N          1.567836        1.101692        0.000000  1
  H         -0.981629       -2.487074       -0.000015  1
  H         -3.079832       -1.192961       -0.000004  1
  H         -3.046595        1.268783        0.000008  1
  H         -0.909664        2.508564        0.000012  1
  H          2.017494       -2.141442       -0.000019  1
  H          3.460572        0.119737        0.000021  1
  H          1.875313        2.056551       -0.000018  1
  C          0.342018        0.060321        1.969573  2
  H          0.297983        0.389624        0.934683  2
  H          0.227380        0.917599        2.627911  2
  H         -0.458261       -0.650665        2.158063  2
  H          1.300991       -0.415411        2.158063  2

%mem=32GB
%nprocshared= 8
#p m062x/aug-cc-pVDZ   counterpoise=2

00004 m062x/aug-cc-pVDZ   counterpoise=2

 0  1  0  1  0  1
  C          0.265137       -0.724424       -0.000007  1
  C         -0.958013       -1.405444       -0.000008  1
  C         -2.129027       -0.678209       -0.000002  1
  C         -2.111131        0.726574        0.000006  1
  C         -0.922796        1.426809        0.000009  1
  C          0.258211        0.687040        0.000002  1
  C          1.639126       -1.134039       -0.000011  1
  C          2.390656        0.000000        0.000012  1
  N          1.567836        1.101692        0.000000  1
  H         -0.981629       -2.487074       -0.000015  1
  H         -3.079832       -1.192961       -0.000004  1
  H         -3.046595        1.268783        0.000008  1
  H         -0.909664        2.508564        0.000012  1
  H          2.017494       -2.141442       -0.000019  1
  H          3.460572        0.119737        0.000021  1
  H          1.875313        2.056551       -0.000018  1
  C          0.326350        0.118795        1.969572  2
  H          0.290241        0.419926        0.925833  2
  H          0.221233        0.995420        2.603572  2
  H         -0.484172       -0.575806        2.174658  2
  H          1.278115       -0.364486        2.174658  2

%mem=32GB
%nprocshared= 8
#p m062x/aug-cc-pVDZ   counterpoise=2

00005 m062x/aug-cc-pVDZ   counterpoise=2

 0  1  0  1  0  1
  C          0.265137       -0.724424       -0.000007  1
  C         -0.958013       -1.405444       -0.000008  1
  C         -2.129027       -0.678209       -0.000002  1
  C         -2.111131        0.726574        0.000006  1
  C         -0.922796        1.426809        0.000009  1
  C          0.258211        0.687040        0.000002  1
  C          1.639126       -1.134039       -0.000011  1
  C          2.390656        0.000000        0.000012  1
  N          1.567836        1.101692        0.000000  1
  H         -0.981629       -2.487074       -0.000015  1
  H         -3.079832       -1.192961       -0.000004  1
  H         -3.046595        1.268783        0.000008  1
  H         -0.909664        2.508564        0.000012  1
  H          2.017494       -2.141442       -0.000019  1
  H          3.460572        0.119737        0.000021  1
  H          1.875313        2.056551       -0.000018  1
  C          0.300767        0.173660        1.969572  2
  H          0.278046        0.447750        0.918033  2
  H          0.226444        1.070267        2.579530  2
  H         -0.535130       -0.485058        2.190580  2
  H          1.233715       -0.338434        2.190580  2

%mem=32GB
%nprocshared= 8
#p m062x/aug-cc-pVDZ   counterpoise=2

00006 m062x/aug-cc-pVDZ   counterpoise=2

 0  1  0  1  0  1
  C          0.265137       -0.724424       -0.000007  1
  C         -0.958013       -1.405444       -0.000008  1
  C         -2.129027       -0.678209       -0.000002  1
  C         -2.111131        0.726574        0.000006  1
  C         -0.922796        1.426809        0.000009  1
  C          0.258211        0.687040        0.000002  1
  C          1.639126       -1.134039       -0.000011  1
  C          2.390656        0.000000        0.000012  1
  N          1.567836        1.101692        0.000000  1
  H         -0.981629       -2.487074       -0.000015  1
  H         -3.079832       -1.192961       -0.000004  1
  H         -3.046595        1.268783        0.000008  1
  H         -0.909664        2.508564        0.000012  1
  H          2.017494       -2.141442       -0.000019  1
  H          3.460572        0.119737        0.000021  1
  H          1.875313        2.056551       -0.000018  1
  C          0.266044        0.223248        1.969572  2
  H          0.261837        0.472377        0.911605  2
  H          0.250603        1.137485        2.557287  2
  H         -0.611460       -0.373473        2.204917  2
  H          1.163199       -0.343500        2.204917  2

%mem=32GB
%nprocshared= 8
#p m062x/aug-cc-pVDZ   counterpoise=2

00007 m062x/aug-cc-pVDZ   counterpoise=2

 0  1  0  1  0  1
  C          0.265137       -0.724424       -0.000007  1
  C         -0.958013       -1.405444       -0.000008  1
  C         -2.129027       -0.678209       -0.000002  1
  C         -2.111131        0.726574        0.000006  1
  C         -0.922796        1.426809        0.000009  1
  C          0.258211        0.687040        0.000002  1
  C          1.639126       -1.134039       -0.000011  1
  C          2.390656        0.000000        0.000012  1
  N          1.567836        1.101692        0.000000  1
  H         -0.981629       -2.487074       -0.000015  1
  H         -3.079832       -1.192961       -0.000004  1
  H         -3.046595        1.268783        0.000008  1
  H         -0.909664        2.508564        0.000012  1
  H          2.017494       -2.141442       -0.000019  1
  H          3.460572        0.119737        0.000021  1
  H          1.875313        2.056551       -0.000018  1
  C          0.223239        0.266054        1.969572  2
  H          0.242109        0.493210        0.906830  2
  H          0.299895        1.188823        2.538867  2
  H         -0.708939       -0.235486        2.216515  2
  H          1.059881       -0.382426        2.216515  2

%mem=32GB
%nprocshared= 8
#p m062x/aug-cc-pVDZ   counterpoise=2

00008 m062x/aug-cc-pVDZ   counterpoise=2

 0  1  0  1  0  1
  C          0.265137       -0.724424       -0.000007  1
  C         -0.958013       -1.405444       -0.000008  1
  C         -2.129027       -0.678209       -0.000002  1
  C         -2.111131        0.726574        0.000006  1
  C         -0.922796        1.426809        0.000009  1
  C          0.258211        0.687040        0.000002  1
  C          1.639126       -1.134039       -0.000011  1
  C          2.390656        0.000000        0.000012  1
  N          1.567836        1.101692        0.000000  1
  H         -0.981629       -2.487074       -0.000015  1
  H         -3.079832       -1.192961       -0.000004  1
  H         -3.046595        1.268783        0.000008  1
  H         -0.909664        2.508564        0.000012  1
  H          2.017494       -2.141442       -0.000019  1
  H          3.460572        0.119737        0.000021  1
  H          1.875313        2.056551       -0.000018  1
  C          0.173650        0.300776        1.969571  2
  H          0.219402        0.509767        0.903924  2
  H          0.373253        1.212539        2.526639  2
  H         -0.815962       -0.069857        2.224083  2
  H          0.917888       -0.449431        2.224083  2

%mem=32GB
%nprocshared= 8
#p m062x/aug-cc-pVDZ   counterpoise=2

00009 m062x/aug-cc-pVDZ   counterpoise=2

 0  1  0  1  0  1
  C          0.265137       -0.724424       -0.000007  1
  C         -0.958013       -1.405444       -0.000008  1
  C         -2.129027       -0.678209       -0.000002  1
  C         -2.111131        0.726574        0.000006  1
  C         -0.922796        1.426809        0.000009  1
  C          0.258211        0.687040        0.000002  1
  C          1.639126       -1.134039       -0.000011  1
  C          2.390656        0.000000        0.000012  1
  N          1.567836        1.101692        0.000000  1
  H         -0.981629       -2.487074       -0.000015  1
  H         -3.079832       -1.192961       -0.000004  1
  H         -3.046595        1.268783        0.000008  1
  H         -0.909664        2.508564        0.000012  1
  H          2.017494       -2.141442       -0.000019  1
  H          3.460572        0.119737        0.000021  1
  H          1.875313        2.056551       -0.000018  1
  C          0.118785        0.326360        1.969571  2
  H          0.194286        0.521673        0.903022  2
  H          0.456170        1.199140        2.522657  2
  H         -0.915435        0.112255        2.226524  2
  H          0.740089       -0.527709        2.226524  2

%mem=32GB
%nprocshared= 8
#p m062x/aug-cc-pVDZ   counterpoise=2

00010 m062x/aug-cc-pVDZ   counterpoise=2

 0  1  0  1  0  1
  C          0.265137       -0.724424       -0.000007  1
  C         -0.958013       -1.405444       -0.000008  1
  C         -2.129027       -0.678209       -0.000002  1
  C         -2.111131        0.726574        0.000006  1
  C         -0.922796        1.426809        0.000009  1
  C          0.258211        0.687040        0.000002  1
  C          1.639126       -1.134039       -0.000011  1
  C          2.390656        0.000000        0.000012  1
  N          1.567836        1.101692        0.000000  1
  H         -0.981629       -2.487074       -0.000015  1
  H         -3.079832       -1.192961       -0.000004  1
  H         -3.046595        1.268783        0.000008  1
  H         -0.909664        2.508564        0.000012  1
  H          2.017494       -2.141442       -0.000019  1
  H          3.460572        0.119737        0.000021  1
  H          1.875313        2.056551       -0.000018  1
  C          0.060312        0.342028        1.969571  2
  H          0.167362        0.528656        0.904167  2
  H          0.524396        1.151100        2.527699  2
  H         -0.995084        0.285701        2.223431  2
  H          0.544529       -0.597422        2.223431  2

%mem=32GB
%nprocshared= 8
#p m062x/aug-cc-pVDZ   counterpoise=2

00011 m062x/aug-cc-pVDZ   counterpoise=2

 0  1  0  1  0  1
  C          0.265137       -0.724424       -0.000007  1
  C         -0.958013       -1.405444       -0.000008  1
  C         -2.129027       -0.678209       -0.000002  1
  C         -2.111131        0.726574        0.000006  1
  C         -0.922796        1.426809        0.000009  1
  C          0.258211        0.687040        0.000002  1
  C          1.639126       -1.134039       -0.000011  1
  C          2.390656        0.000000        0.000012  1
  N          1.567836        1.101692        0.000000  1
  H         -0.981629       -2.487074       -0.000015  1
  H         -3.079832       -1.192961       -0.000004  1
  H         -3.046595        1.268783        0.000008  1
  H         -0.909664        2.508564        0.000012  1
  H          2.017494       -2.141442       -0.000019  1
  H          3.460572        0.119737        0.000021  1
  H          1.875313        2.056551       -0.000018  1
  C          0.000006        0.347304        1.969572  2
  H          0.139266        0.530537        0.907306  2
  H          0.559572        1.083559        2.540791  2
  H         -1.055989        0.424515        2.215315  2
  H          0.357117       -0.649470        2.215315  2

%mem=32GB
%nprocshared= 8
#p m062x/aug-cc-pVDZ   counterpoise=2

00012 m062x/aug-cc-pVDZ   counterpoise=2

 0  1  0  1  0  1
  C          0.265137       -0.724424       -0.000007  1
  C         -0.958013       -1.405444       -0.000008  1
  C         -2.129027       -0.678209       -0.000002  1
  C         -2.111131        0.726574        0.000006  1
  C         -0.922796        1.426809        0.000009  1
  C          0.258211        0.687040        0.000002  1
  C          1.639126       -1.134039       -0.000011  1
  C          2.390656        0.000000        0.000012  1
  N          1.567836        1.101692        0.000000  1
  H         -0.981629       -2.487074       -0.000015  1
  H         -3.079832       -1.192961       -0.000004  1
  H         -3.046595        1.268783        0.000008  1
  H         -0.909664        2.508564        0.000012  1
  H          2.017494       -2.141442       -0.000019  1
  H          3.460572        0.119737        0.000021  1
  H          1.875313        2.056551       -0.000018  1
  C         -0.060300        0.342028        1.969572  2
  H          0.110679        0.527233        0.912292  2
  H          0.558843        1.012686        2.559789  2
  H         -1.107467        0.516041        2.203322  2
  H          0.196672       -0.687925        2.203322  2

%mem=32GB
%nprocshared= 8
#p m062x/aug-cc-pVDZ   counterpoise=2

00013 m062x/aug-cc-pVDZ   counterpoise=2

 0  1  0  1  0  1
  C          0.265137       -0.724424       -0.000007  1
  C         -0.958013       -1.405444       -0.000008  1
  C         -2.129027       -0.678209       -0.000002  1
  C         -2.111131        0.726574        0.000006  1
  C         -0.922796        1.426809        0.000009  1
  C          0.258211        0.687040        0.000002  1
  C          1.639126       -1.134039       -0.000011  1
  C          2.390656        0.000000        0.000012  1
  N          1.567836        1.101692        0.000000  1
  H         -0.981629       -2.487074       -0.000015  1
  H         -3.079832       -1.192961       -0.000004  1
  H         -3.046595        1.268783        0.000008  1
  H         -0.909664        2.508564        0.000012  1
  H          2.017494       -2.141442       -0.000019  1
  H          3.460572        0.119737        0.000021  1
  H          1.875313        2.056551       -0.000018  1
  C         -0.118774        0.326360        1.969572  2
  H          0.082330        0.518766        0.918899  2
  H          0.529917        0.946994        2.582344  2
  H         -1.157219        0.561040        2.188740  2
  H          0.069793       -0.721440        2.188740  2

%mem=32GB
%nprocshared= 8
#p m062x/aug-cc-pVDZ   counterpoise=2

00014 m062x/aug-cc-pVDZ   counterpoise=2

 0  1  0  1  0  1
  C          0.265137       -0.724424       -0.000007  1
  C         -0.958013       -1.405444       -0.000008  1
  C         -2.129027       -0.678209       -0.000002  1
  C         -2.111131        0.726574        0.000006  1
  C         -0.922796        1.426809        0.000009  1
  C          0.258211        0.687040        0.000002  1
  C          1.639126       -1.134039       -0.000011  1
  C          2.390656        0.000000        0.000012  1
  N          1.567836        1.101692        0.000000  1
  H         -0.981629       -2.487074       -0.000015  1
  H         -3.079832       -1.192961       -0.000004  1
  H         -3.046595        1.268783        0.000008  1
  H         -0.909664        2.508564        0.000012  1
  H          2.017494       -2.141442       -0.000019  1
  H          3.460572        0.119737        0.000021  1
  H          1.875313        2.056551       -0.000018  1
  C         -0.173639        0.300776        1.969572  2
  H          0.054991        0.505272        0.926843  2
  H          0.482868        0.887982        2.606491  2
  H         -1.207897        0.566348        2.172694  2
  H         -0.024612       -0.756584        2.172694  2

%mem=32GB
%nprocshared= 8
#p m062x/aug-cc-pVDZ   counterpoise=2

00015 m062x/aug-cc-pVDZ   counterpoise=2

 0  1  0  1  0  1
  C          0.265137       -0.724424       -0.000007  1
  C         -0.958013       -1.405444       -0.000008  1
  C         -2.129027       -0.678209       -0.000002  1
  C         -2.111131        0.726574        0.000006  1
  C         -0.922796        1.426809        0.000009  1
  C          0.258211        0.687040        0.000002  1
  C          1.639126       -1.134039       -0.000011  1
  C          2.390656        0.000000        0.000012  1
  N          1.567836        1.101692        0.000000  1
  H         -0.981629       -2.487074       -0.000015  1
  H         -3.079832       -1.192961       -0.000004  1
  H         -3.046595        1.268783        0.000008  1
  H         -0.909664        2.508564        0.000012  1
  H          2.017494       -2.141442       -0.000019  1
  H          3.460572        0.119737        0.000021  1
  H          1.875313        2.056551       -0.000018  1
  C         -0.223227        0.266054        1.969573  2
  H          0.029467        0.487019        0.935795  2
  H          0.426211        0.833945        2.630788  2
  H         -1.258526        0.539645        2.156068  2
  H         -0.090167       -0.796486        2.156068  2

%mem=32GB
%nprocshared= 8
#p m062x/aug-cc-pVDZ   counterpoise=2

00016 m062x/aug-cc-pVDZ   counterpoise=2

 0  1  0  1  0  1
  C          0.265137       -0.724424       -0.000007  1
  C         -0.958013       -1.405444       -0.000008  1
  C         -2.129027       -0.678209       -0.000002  1
  C         -2.111131        0.726574        0.000006  1
  C         -0.922796        1.426809        0.000009  1
  C          0.258211        0.687040        0.000002  1
  C          1.639126       -1.134039       -0.000011  1
  C          2.390656        0.000000        0.000012  1
  N          1.567836        1.101692        0.000000  1
  H         -0.981629       -2.487074       -0.000015  1
  H         -3.079832       -1.192961       -0.000004  1
  H         -3.046595        1.268783        0.000008  1
  H         -0.909664        2.508564        0.000012  1
  H          2.017494       -2.141442       -0.000019  1
  H          3.460572        0.119737        0.000021  1
  H          1.875313        2.056551       -0.000018  1
  C         -0.266033        0.223248        1.969573  2
  H          0.006569        0.464416        0.945414  2
  H          0.366254        0.782625        2.654254  2
  H         -1.306567        0.487603        2.139525  2
  H         -0.130502       -0.841752        2.139525  2

%mem=32GB
%nprocshared= 8
#p m062x/aug-cc-pVDZ   counterpoise=2

00017 m062x/aug-cc-pVDZ   counterpoise=2

 0  1  0  1  0  1
  C          0.265137       -0.724424       -0.000007  1
  C         -0.958013       -1.405444       -0.000008  1
  C         -2.129027       -0.678209       -0.000002  1
  C         -2.111131        0.726574        0.000006  1
  C         -0.922796        1.426809        0.000009  1
  C          0.258211        0.687040        0.000002  1
  C          1.639126       -1.134039       -0.000011  1
  C          2.390656        0.000000        0.000012  1
  N          1.567836        1.101692        0.000000  1
  H         -0.981629       -2.487074       -0.000015  1
  H         -3.079832       -1.192961       -0.000004  1
  H         -3.046595        1.268783        0.000008  1
  H         -0.909664        2.508564        0.000012  1
  H          2.017494       -2.141442       -0.000019  1
  H          3.460572        0.119737        0.000021  1
  H          1.875313        2.056551       -0.000018  1
  C         -0.300781        0.173645        1.969573  2
  H         -0.631854        0.085527        0.938068  2
  H         -1.130168       -0.047104        2.636554  2
  H          0.507775       -0.529503        2.152048  2
  H          0.051260        1.185695        2.152048  2

%mem=32GB
%nprocshared= 8
#p m062x/aug-cc-pVDZ   counterpoise=2

00018 m062x/aug-cc-pVDZ   counterpoise=2

 0  1  0  1  0  1
  C          0.265137       -0.724424       -0.000007  1
  C         -0.958013       -1.405444       -0.000008  1
  C         -2.129027       -0.678209       -0.000002  1
  C         -2.111131        0.726574        0.000006  1
  C         -0.922796        1.426809        0.000009  1
  C          0.258211        0.687040        0.000002  1
  C          1.639126       -1.134039       -0.000011  1
  C          2.390656        0.000000        0.000012  1
  N          1.567836        1.101692        0.000000  1
  H         -0.981629       -2.487074       -0.000015  1
  H         -3.079832       -1.192961       -0.000004  1
  H         -3.046595        1.268783        0.000008  1
  H         -0.909664        2.508564        0.000012  1
  H          2.017494       -2.141442       -0.000019  1
  H          3.460572        0.119737        0.000021  1
  H          1.875313        2.056551       -0.000018  1
  C         -0.326365        0.118780        1.969573  2
  H         -0.645792        0.059068        0.932376  2
  H         -1.181070       -0.040994        2.621822  2
  H          0.423838       -0.643810        2.162261  2
  H          0.097696        1.100880        2.162261  2

%mem=32GB
%nprocshared= 8
#p m062x/aug-cc-pVDZ   counterpoise=2

00019 m062x/aug-cc-pVDZ   counterpoise=2

 0  1  0  1  0  1
  C          0.265137       -0.724424       -0.000007  1
  C         -0.958013       -1.405444       -0.000008  1
  C         -2.129027       -0.678209       -0.000002  1
  C         -2.111131        0.726574        0.000006  1
  C         -0.922796        1.426809        0.000009  1
  C          0.258211        0.687040        0.000002  1
  C          1.639126       -1.134039       -0.000011  1
  C          2.390656        0.000000        0.000012  1
  N          1.567836        1.101692        0.000000  1
  H         -0.981629       -2.487074       -0.000015  1
  H         -3.079832       -1.192961       -0.000004  1
  H         -3.046595        1.268783        0.000008  1
  H         -0.909664        2.508564        0.000012  1
  H          2.017494       -2.141442       -0.000019  1
  H          3.460572        0.119737        0.000021  1
  H          1.875313        2.056551       -0.000018  1
  C         -0.342033        0.060306        1.969572  2
  H         -0.654259        0.031290        0.928876  2
  H         -1.214879       -0.020811        2.612252  2
  H          0.332689       -0.768269        2.168797  2
  H          0.168446        0.999027        2.168797  2

%mem=32GB
%nprocshared= 8
#p m062x/aug-cc-pVDZ   counterpoise=2

00020 m062x/aug-cc-pVDZ   counterpoise=2

 0  1  0  1  0  1
  C          0.265137       -0.724424       -0.000007  1
  C         -0.958013       -1.405444       -0.000008  1
  C         -2.129027       -0.678209       -0.000002  1
  C         -2.111131        0.726574        0.000006  1
  C         -0.922796        1.426809        0.000009  1
  C          0.258211        0.687040        0.000002  1
  C          1.639126       -1.134039       -0.000011  1
  C          2.390656        0.000000        0.000012  1
  N          1.567836        1.101692        0.000000  1
  H         -0.981629       -2.487074       -0.000015  1
  H         -3.079832       -1.192961       -0.000004  1
  H         -3.046595        1.268783        0.000008  1
  H         -0.909664        2.508564        0.000012  1
  H          2.017494       -2.141442       -0.000019  1
  H          3.460572        0.119737        0.000021  1
  H          1.875313        2.056551       -0.000018  1
  C         -0.347309        0.000000        1.969572  2
  H         -0.657084        0.002852        0.927744  2
  H         -1.226209        0.008091        2.609062  2
  H          0.238923       -0.892890        2.170958  2
  H          0.255261        0.881947        2.170958  2

%mem=32GB
%nprocshared= 8
#p m062x/aug-cc-pVDZ   counterpoise=2

00021 m062x/aug-cc-pVDZ   counterpoise=2

 0  1  0  1  0  1
  C          0.265137       -0.724424       -0.000007  1
  C         -0.958013       -1.405444       -0.000008  1
  C         -2.129027       -0.678209       -0.000002  1
  C         -2.111131        0.726574        0.000006  1
  C         -0.922796        1.426809        0.000009  1
  C          0.258211        0.687040        0.000002  1
  C          1.639126       -1.134039       -0.000011  1
  C          2.390656        0.000000        0.000012  1
  N          1.567836        1.101692        0.000000  1
  H         -0.981629       -2.487074       -0.000015  1
  H         -3.079832       -1.192961       -0.000004  1
  H         -3.046595        1.268783        0.000008  1
  H         -0.909664        2.508564        0.000012  1
  H          2.017494       -2.141442       -0.000019  1
  H          3.460572        0.119737        0.000021  1
  H          1.875313        2.056551       -0.000018  1
  C         -0.342033       -0.060306        1.969572  2
  H         -0.654211       -0.025598        0.929036  2
  H         -1.212947        0.036523        2.612698  2
  H          0.151514       -1.008103        2.168494  2
  H          0.347641        0.755940        2.168494  2

%mem=32GB
%nprocshared= 8
#p m062x/aug-cc-pVDZ   counterpoise=2

00022 m062x/aug-cc-pVDZ   counterpoise=2

 0  1  0  1  0  1
  C          0.265137       -0.724424       -0.000007  1
  C         -0.958013       -1.405444       -0.000008  1
  C         -2.129027       -0.678209       -0.000002  1
  C         -2.111131        0.726574        0.000006  1
  C         -0.922796        1.426809        0.000009  1
  C          0.258211        0.687040        0.000002  1
  C          1.639126       -1.134039       -0.000011  1
  C          2.390656        0.000000        0.000012  1
  N          1.567836        1.101692        0.000000  1
  H         -0.981629       -2.487074       -0.000015  1
  H         -3.079832       -1.192961       -0.000004  1
  H         -3.046595        1.268783        0.000008  1
  H         -0.909664        2.508564        0.000012  1
  H          2.017494       -2.141442       -0.000019  1
  H          3.460572        0.119737        0.000021  1
  H          1.875313        2.056551       -0.000018  1
  C         -0.326365       -0.118780        1.969573  2
  H         -0.645696       -0.053410        0.932688  2
  H         -1.177597        0.055475        2.622655  2
  H          0.081003       -1.108032        2.161689  2
  H          0.436962        0.630820        2.161689  2

%mem=32GB
%nprocshared= 8
#p m062x/aug-cc-pVDZ   counterpoise=2

00023 m062x/aug-cc-pVDZ   counterpoise=2

 0  1  0  1  0  1
  C          0.265137       -0.724424       -0.000007  1
  C         -0.958013       -1.405444       -0.000008  1
  C         -2.129027       -0.678209       -0.000002  1
  C         -2.111131        0.726574        0.000006  1
  C         -0.922796        1.426809        0.000009  1
  C          0.258211        0.687040        0.000002  1
  C          1.639126       -1.134039       -0.000011  1
  C          2.390656        0.000000        0.000012  1
  N          1.567836        1.101692        0.000000  1
  H         -0.981629       -2.487074       -0.000015  1
  H         -3.079832       -1.192961       -0.000004  1
  H         -3.046595        1.268783        0.000008  1
  H         -0.909664        2.508564        0.000012  1
  H          2.017494       -2.141442       -0.000019  1
  H          3.460572        0.119737        0.000021  1
  H          1.875313        2.056551       -0.000018  1
  C         -0.300781       -0.173644        1.969573  2
  H         -0.631710       -0.079921        0.938516  2
  H         -1.125725        0.059991        2.637674  2
  H          0.035395       -1.191215        2.151265  2
  H          0.519052        0.516528        2.151265  2

%mem=32GB
%nprocshared= 8
#p m062x/aug-cc-pVDZ   counterpoise=2

00024 m062x/aug-cc-pVDZ   counterpoise=2

 0  1  0  1  0  1
  C          0.265137       -0.724424       -0.000007  1
  C         -0.958013       -1.405444       -0.000008  1
  C         -2.129027       -0.678209       -0.000002  1
  C         -2.111131        0.726574        0.000006  1
  C         -0.922796        1.426809        0.000009  1
  C          0.258211        0.687040        0.000002  1
  C          1.639126       -1.134039       -0.000011  1
  C          2.390656        0.000000        0.000012  1
  N          1.567836        1.101692        0.000000  1
  H         -0.981629       -2.487074       -0.000015  1
  H         -3.079832       -1.192961       -0.000004  1
  H         -3.046595        1.268783        0.000008  1
  H         -0.909664        2.508564        0.000012  1
  H          2.017494       -2.141442       -0.000019  1
  H          3.460572        0.119737        0.000021  1
  H          1.875313        2.056551       -0.000018  1
  C         -0.266059       -0.223233        1.969573  2
  H         -0.612549       -0.104447        0.946240  2
  H         -1.063175        0.050040        2.656162  2
  H          0.018015       -1.258780        2.138157  2
  H          0.593617        0.420206        2.138157  2

%mem=32GB
%nprocshared= 8
#p m062x/aug-cc-pVDZ   counterpoise=2

00025 m062x/aug-cc-pVDZ   counterpoise=2

 0  1  0  1  0  1
  C          0.265137       -0.724424       -0.000007  1
  C         -0.958013       -1.405444       -0.000008  1
  C         -2.129027       -0.678209       -0.000002  1
  C         -2.111131        0.726574        0.000006  1
  C         -0.922796        1.426809        0.000009  1
  C          0.258211        0.687040        0.000002  1
  C          1.639126       -1.134039       -0.000011  1
  C          2.390656        0.000000        0.000012  1
  N          1.567836        1.101692        0.000000  1
  H         -0.981629       -2.487074       -0.000015  1
  H         -3.079832       -1.192961       -0.000004  1
  H         -3.046595        1.268783        0.000008  1
  H         -0.909664        2.508564        0.000012  1
  H          2.017494       -2.141442       -0.000019  1
  H          3.460572        0.119737        0.000021  1
  H          1.875313        2.056551       -0.000018  1
  C         -0.223227       -0.266054        1.969573  2
  H          0.031926       -0.505537        0.940534  2
  H          0.399089       -0.850149        2.642650  2
  H         -0.054675        0.792867        2.147767  2
  H         -1.269355       -0.501299        2.147767  2

%mem=32GB
%nprocshared= 8
#p m062x/aug-cc-pVDZ   counterpoise=2

00026 m062x/aug-cc-pVDZ   counterpoise=2

 0  1  0  1  0  1
  C          0.265137       -0.724424       -0.000007  1
  C         -0.958013       -1.405444       -0.000008  1
  C         -2.129027       -0.678209       -0.000002  1
  C         -2.111131        0.726574        0.000006  1
  C         -0.922796        1.426809        0.000009  1
  C          0.258211        0.687040        0.000002  1
  C          1.639126       -1.134039       -0.000011  1
  C          2.390656        0.000000        0.000012  1
  N          1.567836        1.101692        0.000000  1
  H         -0.981629       -2.487074       -0.000015  1
  H         -3.079832       -1.192961       -0.000004  1
  H         -3.046595        1.268783        0.000008  1
  H         -0.909664        2.508564        0.000012  1
  H          2.017494       -2.141442       -0.000019  1
  H          3.460572        0.119737        0.000021  1
  H          1.875313        2.056551       -0.000018  1
  C         -0.173639       -0.300777        1.969573  2
  H          0.057663       -0.524103        0.931305  2
  H          0.453439       -0.906233        2.618936  2
  H          0.013547        0.752097        2.164240  2
  H         -1.219299       -0.524775        2.164240  2

%mem=32GB
%nprocshared= 8
#p m062x/aug-cc-pVDZ   counterpoise=2

00027 m062x/aug-cc-pVDZ   counterpoise=2

 0  1  0  1  0  1
  C          0.265137       -0.724424       -0.000007  1
  C         -0.958013       -1.405444       -0.000008  1
  C         -2.129027       -0.678209       -0.000002  1
  C         -2.111131        0.726574        0.000006  1
  C         -0.922796        1.426809        0.000009  1
  C          0.258211        0.687040        0.000002  1
  C          1.639126       -1.134039       -0.000011  1
  C          2.390656        0.000000        0.000012  1
  N          1.567836        1.101692        0.000000  1
  H         -0.981629       -2.487074       -0.000015  1
  H         -3.079832       -1.192961       -0.000004  1
  H         -3.046595        1.268783        0.000008  1
  H         -0.909664        2.508564        0.000012  1
  H          2.017494       -2.141442       -0.000019  1
  H          3.460572        0.119737        0.000021  1
  H          1.875313        2.056551       -0.000018  1
  C         -0.118774       -0.326361        1.969572  2
  H          0.085199       -0.537853        0.923130  2
  H          0.498095       -0.965969        2.595552  2
  H          0.109542        0.715302        2.180021  2
  H         -1.168016       -0.516834        2.180021  2

%mem=32GB
%nprocshared= 8
#p m062x/aug-cc-pVDZ   counterpoise=2

00028 m062x/aug-cc-pVDZ   counterpoise=2

 0  1  0  1  0  1
  C          0.265137       -0.724424       -0.000007  1
  C         -0.958013       -1.405444       -0.000008  1
  C         -2.129027       -0.678209       -0.000002  1
  C         -2.111131        0.726574        0.000006  1
  C         -0.922796        1.426809        0.000009  1
  C          0.258211        0.687040        0.000002  1
  C          1.639126       -1.134039       -0.000011  1
  C          2.390656        0.000000        0.000012  1
  N          1.567836        1.101692        0.000000  1
  H         -0.981629       -2.487074       -0.000015  1
  H         -3.079832       -1.192961       -0.000004  1
  H         -3.046595        1.268783        0.000008  1
  H         -0.909664        2.508564        0.000012  1
  H          2.017494       -2.141442       -0.000019  1
  H          3.460572        0.119737        0.000021  1
  H          1.875313        2.056551       -0.000018  1
  C         -0.060300       -0.342029        1.969572  2
  H          0.113726       -0.546513        0.916350  2
  H          0.525232       -1.030041        2.573946  2
  H          0.235722        0.679433        2.194214  2
  H         -1.115953       -0.470909        2.194214  2

%mem=32GB
%nprocshared= 8
#p m062x/aug-cc-pVDZ   counterpoise=2

00029 m062x/aug-cc-pVDZ   counterpoise=2

 0  1  0  1  0  1
  C          0.265137       -0.724424       -0.000007  1
  C         -0.958013       -1.405444       -0.000008  1
  C         -2.129027       -0.678209       -0.000002  1
  C         -2.111131        0.726574        0.000006  1
  C         -0.922796        1.426809        0.000009  1
  C          0.258211        0.687040        0.000002  1
  C          1.639126       -1.134039       -0.000011  1
  C          2.390656        0.000000        0.000012  1
  N          1.567836        1.101692        0.000000  1
  H         -0.981629       -2.487074       -0.000015  1
  H         -3.079832       -1.192961       -0.000004  1
  H         -3.046595        1.268783        0.000008  1
  H         -0.909664        2.508564        0.000012  1
  H          2.017494       -2.141442       -0.000019  1
  H          3.460572        0.119737        0.000021  1
  H          1.875313        2.056551       -0.000018  1
  C          0.000006       -0.347305        1.969572  2
  H          0.142468       -0.549941        0.911262  2
  H          0.526354       -1.095976        2.556024  2
  H          0.391564        0.638795        2.205720  2
  H         -1.060422       -0.382013        2.205720  2

%mem=32GB
%nprocshared= 8
#p m062x/aug-cc-pVDZ   counterpoise=2

00030 m062x/aug-cc-pVDZ   counterpoise=2

 0  1  0  1  0  1
  C          0.265137       -0.724424       -0.000007  1
  C         -0.958013       -1.405444       -0.000008  1
  C         -2.129027       -0.678209       -0.000002  1
  C         -2.111131        0.726574        0.000006  1
  C         -0.922796        1.426809        0.000009  1
  C          0.258211        0.687040        0.000002  1
  C          1.639126       -1.134039       -0.000011  1
  C          2.390656        0.000000        0.000012  1
  N          1.567836        1.101692        0.000000  1
  H         -0.981629       -2.487074       -0.000015  1
  H         -3.079832       -1.192961       -0.000004  1
  H         -3.046595        1.268783        0.000008  1
  H         -0.909664        2.508564        0.000012  1
  H          2.017494       -2.141442       -0.000019  1
  H          3.460572        0.119737        0.000021  1
  H          1.875313        2.056551       -0.000018  1
  C          0.060312       -0.342029        1.969572  2
  H          0.170699       -0.548114        0.908101  2
  H          0.496028       -1.155484        2.543958  2
  H          0.569537        0.586813        2.213334  2
  H         -0.995063       -0.251244        2.213334  2

%mem=32GB
%nprocshared= 8
#p m062x/aug-cc-pVDZ   counterpoise=2

00031 m062x/aug-cc-pVDZ   counterpoise=2

 0  1  0  1  0  1
  C          0.265137       -0.724424       -0.000007  1
  C         -0.958013       -1.405444       -0.000008  1
  C         -2.129027       -0.678209       -0.000002  1
  C         -2.111131        0.726574        0.000006  1
  C         -0.922796        1.426809        0.000009  1
  C          0.258211        0.687040        0.000002  1
  C          1.639126       -1.134039       -0.000011  1
  C          2.390656        0.000000        0.000012  1
  N          1.567836        1.101692        0.000000  1
  H         -0.981629       -2.487074       -0.000015  1
  H         -3.079832       -1.192961       -0.000004  1
  H         -3.046595        1.268783        0.000008  1
  H         -0.909664        2.508564        0.000012  1
  H          2.017494       -2.141442       -0.000019  1
  H          3.460572        0.119737        0.000021  1
  H          1.875313        2.056551       -0.000018  1
  C          0.118786       -0.326361        1.969572  2
  H          0.197740       -0.541109        0.907016  2
  H          0.438147       -1.194997        2.539620  2
  H          0.752555        0.521616        2.216045  2
  H         -0.913333       -0.090863        2.216045  2

%mem=32GB
%nprocshared= 8
#p m062x/aug-cc-pVDZ   counterpoise=2

00032 m062x/aug-cc-pVDZ   counterpoise=2

 0  1  0  1  0  1
  C          0.265137       -0.724424       -0.000007  1
  C         -0.958013       -1.405444       -0.000008  1
  C         -2.129027       -0.678209       -0.000002  1
  C         -2.111131        0.726574        0.000006  1
  C         -0.922796        1.426809        0.000009  1
  C          0.258211        0.687040        0.000002  1
  C          1.639126       -1.134039       -0.000011  1
  C          2.390656        0.000000        0.000012  1
  N          1.567836        1.101692        0.000000  1
  H         -0.981629       -2.487074       -0.000015  1
  H         -3.079832       -1.192961       -0.000004  1
  H         -3.046595        1.268783        0.000008  1
  H         -0.909664        2.508564        0.000012  1
  H          2.017494       -2.141442       -0.000019  1
  H          3.460572        0.119737        0.000021  1
  H          1.875313        2.056551       -0.000018  1
  C          0.173650       -0.300777        1.969572  2
  H          0.222957       -0.529104        0.908058  2
  H          0.368461       -1.202887        2.543786  2
  H          0.919040        0.451817        2.213441  2
  H         -0.815879        0.077161        2.213441  2

%mem=32GB
%nprocshared= 8
#p m062x/aug-cc-pVDZ   counterpoise=2

00033 m062x/aug-cc-pVDZ   counterpoise=2

 0  1  0  1  0  1
  C          0.265137       -0.724424       -0.000007  1
  C         -0.958013       -1.405444       -0.000008  1
  C         -2.129027       -0.678209       -0.000002  1
  C         -2.111131        0.726574        0.000006  1
  C         -0.922796        1.426809        0.000009  1
  C          0.258211        0.687040        0.000002  1
  C          1.639126       -1.134039       -0.000011  1
  C          2.390656        0.000000        0.000012  1
  N          1.567836        1.101692        0.000000  1
  H         -0.981629       -2.487074       -0.000015  1
  H         -3.079832       -1.192961       -0.000004  1
  H         -3.046595        1.268783        0.000008  1
  H         -0.909664        2.508564        0.000012  1
  H          2.017494       -2.141442       -0.000019  1
  H          3.460572        0.119737        0.000021  1
  H          1.875313        2.056551       -0.000018  1
  C          0.223239       -0.266055        1.969572  2
  H          0.245754       -0.512369        0.911178  2
  H          0.306564       -1.177633        2.555711  2
  H          1.054086        0.393726        2.205919  2
  H         -0.713457        0.232160        2.205919  2

%mem=32GB
%nprocshared= 8
#p m062x/aug-cc-pVDZ   counterpoise=2

00034 m062x/aug-cc-pVDZ   counterpoise=2

 0  1  0  1  0  1
  C          0.265137       -0.724424       -0.000007  1
  C         -0.958013       -1.405444       -0.000008  1
  C         -2.129027       -0.678209       -0.000002  1
  C         -2.111131        0.726574        0.000006  1
  C         -0.922796        1.426809        0.000009  1
  C          0.258211        0.687040        0.000002  1
  C          1.639126       -1.134039       -0.000011  1
  C          2.390656        0.000000        0.000012  1
  N          1.567836        1.101692        0.000000  1
  H         -0.981629       -2.487074       -0.000015  1
  H         -3.079832       -1.192961       -0.000004  1
  H         -3.046595        1.268783        0.000008  1
  H         -0.909664        2.508564        0.000012  1
  H          2.017494       -2.141442       -0.000019  1
  H          3.460572        0.119737        0.000021  1
  H          1.875313        2.056551       -0.000018  1
  C          0.266044       -0.223249        1.969572  2
  H          0.265559       -0.491281        0.916228  2
  H          0.264408       -1.126965        2.573535  2
  H          1.154560        0.361074        2.194481  2
  H         -0.620349        0.364288        2.194481  2

%mem=32GB
%nprocshared= 8
#p m062x/aug-cc-pVDZ   counterpoise=2

00035 m062x/aug-cc-pVDZ   counterpoise=2

 0  1  0  1  0  1
  C          0.265137       -0.724424       -0.000007  1
  C         -0.958013       -1.405444       -0.000008  1
  C         -2.129027       -0.678209       -0.000002  1
  C         -2.111131        0.726574        0.000006  1
  C         -0.922796        1.426809        0.000009  1
  C          0.258211        0.687040        0.000002  1
  C          1.639126       -1.134039       -0.000011  1
  C          2.390656        0.000000        0.000012  1
  N          1.567836        1.101692        0.000000  1
  H         -0.981629       -2.487074       -0.000015  1
  H         -3.079832       -1.192961       -0.000004  1
  H         -3.046595        1.268783        0.000008  1
  H         -0.909664        2.508564        0.000012  1
  H          2.017494       -2.141442       -0.000019  1
  H          3.460572        0.119737        0.000021  1
  H          1.875313        2.056551       -0.000018  1
  C          0.300767       -0.173660        1.969572  2
  H          0.281834       -0.466326        0.922976  2
  H          0.243380       -1.060744        2.595086  2
  H          1.224535        0.358984        2.180331  2
  H         -0.546674        0.473566        2.180331  2

%mem=32GB
%nprocshared= 8
#p m062x/aug-cc-pVDZ   counterpoise=2

00036 m062x/aug-cc-pVDZ   counterpoise=2

 0  1  0  1  0  1
  C          0.265137       -0.724424       -0.000007  1
  C         -0.958013       -1.405444       -0.000008  1
  C         -2.129027       -0.678209       -0.000002  1
  C         -2.111131        0.726574        0.000006  1
  C         -0.922796        1.426809        0.000009  1
  C          0.258211        0.687040        0.000002  1
  C          1.639126       -1.134039       -0.000011  1
  C          2.390656        0.000000        0.000012  1
  N          1.567836        1.101692        0.000000  1
  H         -0.981629       -2.487074       -0.000015  1
  H         -3.079832       -1.192961       -0.000004  1
  H         -3.046595        1.268783        0.000008  1
  H         -0.909664        2.508564        0.000012  1
  H          2.017494       -2.141442       -0.000019  1
  H          3.460572        0.119737        0.000021  1
  H          1.875313        2.056551       -0.000018  1
  C          0.326350       -0.118796        1.969573  2
  H          0.294076       -0.438109        0.931125  2
  H          0.238657       -0.986405        2.618450  2
  H          1.269298        0.385488        2.164573  2
  H         -0.496616        0.563976        2.164573  2

%mem=32GB
%nprocshared= 8
#p m062x/aug-cc-pVDZ   counterpoise=2

00037 m062x/aug-cc-pVDZ   counterpoise=2

 0  1  0  1  0  1
  C          0.265137       -0.724424       -0.000007  1
  C         -0.958013       -1.405444       -0.000008  1
  C         -2.129027       -0.678209       -0.000002  1
  C         -2.111131        0.726574        0.000006  1
  C         -0.922796        1.426809        0.000009  1
  C          0.258211        0.687040        0.000002  1
  C          1.639126       -1.134039       -0.000011  1
  C          2.390656        0.000000        0.000012  1
  N          1.567836        1.101692        0.000000  1
  H         -0.981629       -2.487074       -0.000015  1
  H         -3.079832       -1.192961       -0.000004  1
  H         -3.046595        1.268783        0.000008  1
  H         -0.909664        2.508564        0.000012  1
  H          2.017494       -2.141442       -0.000019  1
  H          3.460572        0.119737        0.000021  1
  H          1.875313        2.056551       -0.000018  1
  C          0.342018       -0.060322        1.969573  2
  H          0.301843       -0.407359        0.940337  2
  H          0.243824       -0.908526        2.642168  2
  H          1.292780        0.435314        2.148107  2
  H         -0.470356        0.639428        2.148107  2

%mem=32GB
%nprocshared= 8
#p m062x/aug-cc-pVDZ   counterpoise=2

00038 m062x/aug-cc-pVDZ   counterpoise=2

 0  1  0  1  0  1
  C          0.265137       -0.724424       -0.000007  1
  C         -0.958013       -1.405444       -0.000008  1
  C         -2.129027       -0.678209       -0.000002  1
  C         -2.111131        0.726574        0.000006  1
  C         -0.922796        1.426809        0.000009  1
  C          0.258211        0.687040        0.000002  1
  C          1.639126       -1.134039       -0.000011  1
  C          2.390656        0.000000        0.000012  1
  N          1.567836        1.101692        0.000000  1
  H         -0.981629       -2.487074       -0.000015  1
  H         -3.079832       -1.192961       -0.000004  1
  H         -3.046595        1.268783        0.000008  1
  H         -0.909664        2.508564        0.000012  1
  H          2.017494       -2.141442       -0.000019  1
  H          3.460572        0.119737        0.000021  1
  H          1.875313        2.056551       -0.000018  1
  C          0.684053       -0.000000        1.879342  2
  H          0.984279       -0.007752        0.834747  2
  H          1.568458       -0.022835        2.510834  2
  H          0.114580        0.902455        2.086110  2
  H          0.068769       -0.871866        2.086110  2

%mem=32GB
%nprocshared= 8
#p m062x/aug-cc-pVDZ   counterpoise=2

00039 m062x/aug-cc-pVDZ   counterpoise=2

 0  1  0  1  0  1
  C          0.265137       -0.724424       -0.000007  1
  C         -0.958013       -1.405444       -0.000008  1
  C         -2.129027       -0.678209       -0.000002  1
  C         -2.111131        0.726574        0.000006  1
  C         -0.922796        1.426809        0.000009  1
  C          0.258211        0.687040        0.000002  1
  C          1.639126       -1.134039       -0.000011  1
  C          2.390656        0.000000        0.000012  1
  N          1.567836        1.101692        0.000000  1
  H         -0.981629       -2.487074       -0.000015  1
  H         -3.079832       -1.192961       -0.000004  1
  H         -3.046595        1.268783        0.000008  1
  H         -0.909664        2.508564        0.000012  1
  H          2.017494       -2.141442       -0.000019  1
  H          3.460572        0.119737        0.000021  1
  H          1.875313        2.056551       -0.000018  1
  C          0.673661        0.118779        1.879342  2
  H          0.978519        0.045282        0.838652  2
  H          1.525839       -0.086669        2.522040  2
  H          0.303073        1.121005        2.078554  2
  H         -0.112915       -0.604471        2.078554  2

%mem=32GB
%nprocshared= 8
#p m062x/aug-cc-pVDZ   counterpoise=2

00040 m062x/aug-cc-pVDZ   counterpoise=2

 0  1  0  1  0  1
  C          0.265137       -0.724424       -0.000007  1
  C         -0.958013       -1.405444       -0.000008  1
  C         -2.129027       -0.678209       -0.000002  1
  C         -2.111131        0.726574        0.000006  1
  C         -0.922796        1.426809        0.000009  1
  C          0.258211        0.687040        0.000002  1
  C          1.639126       -1.134039       -0.000011  1
  C          2.390656        0.000000        0.000012  1
  N          1.567836        1.101692        0.000000  1
  H         -0.981629       -2.487074       -0.000015  1
  H         -3.079832       -1.192961       -0.000004  1
  H         -3.046595        1.268783        0.000008  1
  H         -0.909664        2.508564        0.000012  1
  H          2.017494       -2.141442       -0.000019  1
  H          3.460572        0.119737        0.000021  1
  H          1.875313        2.056551       -0.000018  1
  C          0.642779        0.233966        1.879342  2
  H          0.430715        0.483806        0.843010  2
  H          0.081225        0.895554        2.533893  2
  H          0.353042       -0.796087        2.070448  2
  H          1.706221        0.352487        2.070448  2

%mem=32GB
%nprocshared= 8
#p m062x/aug-cc-pVDZ   counterpoise=2

00041 m062x/aug-cc-pVDZ   counterpoise=2

 0  1  0  1  0  1
  C          0.265137       -0.724424       -0.000007  1
  C         -0.958013       -1.405444       -0.000008  1
  C         -2.129027       -0.678209       -0.000002  1
  C         -2.111131        0.726574        0.000006  1
  C         -0.922796        1.426809        0.000009  1
  C          0.258211        0.687040        0.000002  1
  C          1.639126       -1.134039       -0.000011  1
  C          2.390656        0.000000        0.000012  1
  N          1.567836        1.101692        0.000000  1
  H         -0.981629       -2.487074       -0.000015  1
  H         -3.079832       -1.192961       -0.000004  1
  H         -3.046595        1.268783        0.000008  1
  H         -0.909664        2.508564        0.000012  1
  H          2.017494       -2.141442       -0.000019  1
  H          3.460572        0.119737        0.000021  1
  H          1.875313        2.056551       -0.000018  1
  C          0.592389        0.342028        1.879342  2
  H          0.405137        0.535351        0.826280  2
  H         -0.035920        0.990707        2.484255  2
  H          0.362752       -0.696450        2.103634  2
  H          1.637663        0.538425        2.103634  2

%mem=32GB
%nprocshared= 8
#p m062x/aug-cc-pVDZ   counterpoise=2

00042 m062x/aug-cc-pVDZ   counterpoise=2

 0  1  0  1  0  1
  C          0.265137       -0.724424       -0.000007  1
  C         -0.958013       -1.405444       -0.000008  1
  C         -2.129027       -0.678209       -0.000002  1
  C         -2.111131        0.726574        0.000006  1
  C         -0.922796        1.426809        0.000009  1
  C          0.258211        0.687040        0.000002  1
  C          1.639126       -1.134039       -0.000011  1
  C          2.390656        0.000000        0.000012  1
  N          1.567836        1.101692        0.000000  1
  H         -0.981629       -2.487074       -0.000015  1
  H         -3.079832       -1.192961       -0.000004  1
  H         -3.046595        1.268783        0.000008  1
  H         -0.909664        2.508564        0.000012  1
  H          2.017494       -2.141442       -0.000019  1
  H          3.460572        0.119737        0.000021  1
  H          1.875313        2.056551       -0.000018  1
  C          0.523999        0.439698        1.879341  2
  H          0.373072        0.580151        0.812163  2
  H         -0.162221        1.078293        2.429593  2
  H          0.338027       -0.599519        2.138026  2
  H          1.547181        0.699811        2.138026  2

%mem=32GB
%nprocshared= 8
#p m062x/aug-cc-pVDZ   counterpoise=2

00043 m062x/aug-cc-pVDZ   counterpoise=2

 0  1  0  1  0  1
  C          0.265137       -0.724424       -0.000007  1
  C         -0.958013       -1.405444       -0.000008  1
  C         -2.129027       -0.678209       -0.000002  1
  C         -2.111131        0.726574        0.000006  1
  C         -0.922796        1.426809        0.000009  1
  C          0.258211        0.687040        0.000002  1
  C          1.639126       -1.134039       -0.000011  1
  C          2.390656        0.000000        0.000012  1
  N          1.567836        1.101692        0.000000  1
  H         -0.981629       -2.487074       -0.000015  1
  H         -3.079832       -1.192961       -0.000004  1
  H         -3.046595        1.268783        0.000008  1
  H         -0.909664        2.508564        0.000012  1
  H          2.017494       -2.141442       -0.000019  1
  H          3.460572        0.119737        0.000021  1
  H          1.875313        2.056551       -0.000018  1
  C          0.439688        0.524009        1.879341  2
  H          0.335605        0.617513        0.801473  2
  H         -0.281572        1.171956        2.370692  2
  H          0.259306       -0.506917        2.172822  2
  H          1.445458        0.813445        2.172822  2

%mem=32GB
%nprocshared= 8
#p m062x/aug-cc-pVDZ   counterpoise=2

00044 m062x/aug-cc-pVDZ   counterpoise=2

 0  1  0  1  0  1
  C          0.265137       -0.724424       -0.000007  1
  C         -0.958013       -1.405444       -0.000008  1
  C         -2.129027       -0.678209       -0.000002  1
  C         -2.111131        0.726574        0.000006  1
  C         -0.922796        1.426809        0.000009  1
  C          0.258211        0.687040        0.000002  1
  C          1.639126       -1.134039       -0.000011  1
  C          2.390656        0.000000        0.000012  1
  N          1.567836        1.101692        0.000000  1
  H         -0.981629       -2.487074       -0.000015  1
  H         -3.079832       -1.192961       -0.000004  1
  H         -3.046595        1.268783        0.000008  1
  H         -0.909664        2.508564        0.000012  1
  H          2.017494       -2.141442       -0.000019  1
  H          3.460572        0.119737        0.000021  1
  H          1.875313        2.056551       -0.000018  1
  C          0.342018        0.592399        1.879340  2
  H          0.293658        0.647011        0.794880  2
  H         -0.319684        1.339643        2.309752  2
  H          0.032657       -0.396884        2.206590  2
  H          1.361462        0.779802        2.206590  2

%mem=32GB
%nprocshared= 8
#p m062x/aug-cc-pVDZ   counterpoise=2

00045 m062x/aug-cc-pVDZ   counterpoise=2

 0  1  0  1  0  1
  C          0.265137       -0.724424       -0.000007  1
  C         -0.958013       -1.405444       -0.000008  1
  C         -2.129027       -0.678209       -0.000002  1
  C         -2.111131        0.726574        0.000006  1
  C         -0.922796        1.426809        0.000009  1
  C          0.258211        0.687040        0.000002  1
  C          1.639126       -1.134039       -0.000011  1
  C          2.390656        0.000000        0.000012  1
  N          1.567836        1.101692        0.000000  1
  H         -0.981629       -2.487074       -0.000015  1
  H         -3.079832       -1.192961       -0.000004  1
  H         -3.046595        1.268783        0.000008  1
  H         -0.909664        2.508564        0.000012  1
  H          2.017494       -2.141442       -0.000019  1
  H          3.460572        0.119737        0.000021  1
  H          1.875313        2.056551       -0.000018  1
  C          0.233956        0.642789        1.879340  2
  H          0.247979        0.668372        0.792821  2
  H          0.721646        1.532546        2.269169  2
  H         -0.795125        0.611668        2.227911  2
  H          0.761318       -0.241443        2.227911  2

%mem=32GB
%nprocshared= 8
#p m062x/aug-cc-pVDZ   counterpoise=2

00046 m062x/aug-cc-pVDZ   counterpoise=2

 0  1  0  1  0  1
  C          0.265137       -0.724424       -0.000007  1
  C         -0.958013       -1.405444       -0.000008  1
  C         -2.129027       -0.678209       -0.000002  1
  C         -2.111131        0.726574        0.000006  1
  C         -0.922796        1.426809        0.000009  1
  C          0.258211        0.687040        0.000002  1
  C          1.639126       -1.134039       -0.000011  1
  C          2.390656        0.000000        0.000012  1
  N          1.567836        1.101692        0.000000  1
  H         -0.981629       -2.487074       -0.000015  1
  H         -3.079832       -1.192961       -0.000004  1
  H         -3.046595        1.268783        0.000008  1
  H         -0.909664        2.508564        0.000012  1
  H          2.017494       -2.141442       -0.000019  1
  H          3.460572        0.119737        0.000021  1
  H          1.875313        2.056551       -0.000018  1
  C          0.118786        0.673648        1.879340  2
  H          0.199199        0.681372        0.795436  2
  H          1.109201        0.768776        2.316955  2
  H         -0.501493        1.505612        2.202710  2
  H         -0.331797       -0.261169        2.202710  2

%mem=32GB
%nprocshared= 8
#p m062x/aug-cc-pVDZ   counterpoise=2

00047 m062x/aug-cc-pVDZ   counterpoise=2

 0  1  0  1  0  1
  C          0.265137       -0.724424       -0.000007  1
  C         -0.958013       -1.405444       -0.000008  1
  C         -2.129027       -0.678209       -0.000002  1
  C         -2.111131        0.726574        0.000006  1
  C         -0.922796        1.426809        0.000009  1
  C          0.258211        0.687040        0.000002  1
  C          1.639126       -1.134039       -0.000011  1
  C          2.390656        0.000000        0.000012  1
  N          1.567836        1.101692        0.000000  1
  H         -0.981629       -2.487074       -0.000015  1
  H         -3.079832       -1.192961       -0.000004  1
  H         -3.046595        1.268783        0.000008  1
  H         -0.909664        2.508564        0.000012  1
  H          2.017494       -2.141442       -0.000019  1
  H          3.460572        0.119737        0.000021  1
  H          1.875313        2.056551       -0.000018  1
  C          0.000006        0.684040        1.879341  2
  H          0.147948        0.685759        0.802546  2
  H          0.965811        0.695260        2.377911  2
  H         -0.567207        1.564967        2.168676  2
  H         -0.546589       -0.209825        2.168676  2

%mem=32GB
%nprocshared= 8
#p m062x/aug-cc-pVDZ   counterpoise=2

00048 m062x/aug-cc-pVDZ   counterpoise=2

 0  1  0  1  0  1
  C          0.265137       -0.724424       -0.000007  1
  C         -0.958013       -1.405444       -0.000008  1
  C         -2.129027       -0.678209       -0.000002  1
  C         -2.111131        0.726574        0.000006  1
  C         -0.922796        1.426809        0.000009  1
  C          0.258211        0.687040        0.000002  1
  C          1.639126       -1.134039       -0.000011  1
  C          2.390656        0.000000        0.000012  1
  N          1.567836        1.101692        0.000000  1
  H         -0.981629       -2.487074       -0.000015  1
  H         -3.079832       -1.192961       -0.000004  1
  H         -3.046595        1.268783        0.000008  1
  H         -0.909664        2.508564        0.000012  1
  H          2.017494       -2.141442       -0.000019  1
  H          3.460572        0.119737        0.000021  1
  H          1.875313        2.056551       -0.000018  1
  C         -0.118773        0.673648        1.879341  2
  H          0.094991        0.681242        0.813685  2
  H          0.814015        0.706784        2.436373  2
  H         -0.723599        1.540179        2.133874  2
  H         -0.660590       -0.233614        2.133874  2

%mem=32GB
%nprocshared= 8
#p m062x/aug-cc-pVDZ   counterpoise=2

00049 m062x/aug-cc-pVDZ   counterpoise=2

 0  1  0  1  0  1
  C          0.265137       -0.724424       -0.000007  1
  C         -0.958013       -1.405444       -0.000008  1
  C         -2.129027       -0.678209       -0.000002  1
  C         -2.111131        0.726574        0.000006  1
  C         -0.922796        1.426809        0.000009  1
  C          0.258211        0.687040        0.000002  1
  C          1.639126       -1.134039       -0.000011  1
  C          2.390656        0.000000        0.000012  1
  N          1.567836        1.101692        0.000000  1
  H         -0.981629       -2.487074       -0.000015  1
  H         -3.079832       -1.192961       -0.000004  1
  H         -3.046595        1.268783        0.000008  1
  H         -0.909664        2.508564        0.000012  1
  H          2.017494       -2.141442       -0.000019  1
  H          3.460572        0.119737        0.000021  1
  H          1.875313        2.056551       -0.000018  1
  C         -0.233944        0.642789        1.879342  2
  H          0.041336        0.667540        0.828160  2
  H          0.661336        0.723286        2.490464  2
  H         -0.898755        1.474049        2.099590  2
  H         -0.739808       -0.293731        2.099590  2

%mem=32GB
%nprocshared= 8
#p m062x/aug-cc-pVDZ   counterpoise=2

00050 m062x/aug-cc-pVDZ   counterpoise=2

 0  1  0  1  0  1
  C          0.265137       -0.724424       -0.000007  1
  C         -0.958013       -1.405444       -0.000008  1
  C         -2.129027       -0.678209       -0.000002  1
  C         -2.111131        0.726574        0.000006  1
  C         -0.922796        1.426809        0.000009  1
  C          0.258211        0.687040        0.000002  1
  C          1.639126       -1.134039       -0.000011  1
  C          2.390656        0.000000        0.000012  1
  N          1.567836        1.101692        0.000000  1
  H         -0.981629       -2.487074       -0.000015  1
  H         -3.079832       -1.192961       -0.000004  1
  H         -3.046595        1.268783        0.000008  1
  H         -0.909664        2.508564        0.000012  1
  H          2.017494       -2.141442       -0.000019  1
  H          3.460572        0.119737        0.000021  1
  H          1.875313        2.056551       -0.000018  1
  C         -0.342006        0.592398        1.879342  2
  H         -0.011708        0.644480        0.845144  2
  H          0.510997        0.726899        2.539473  2
  H         -1.071951        1.375722        2.066591  2
  H         -0.795501       -0.377529        2.066591  2

%mem=32GB
%nprocshared= 8
#p m062x/aug-cc-pVDZ   counterpoise=2

00051 m062x/aug-cc-pVDZ   counterpoise=2

 0  1  0  1  0  1
  C          0.265137       -0.724424       -0.000007  1
  C         -0.958013       -1.405444       -0.000008  1
  C         -2.129027       -0.678209       -0.000002  1
  C         -2.111131        0.726574        0.000006  1
  C         -0.922796        1.426809        0.000009  1
  C          0.258211        0.687040        0.000002  1
  C          1.639126       -1.134039       -0.000011  1
  C          2.390656        0.000000        0.000012  1
  N          1.567836        1.101692        0.000000  1
  H         -0.981629       -2.487074       -0.000015  1
  H         -3.079832       -1.192961       -0.000004  1
  H         -3.046595        1.268783        0.000008  1
  H         -0.909664        2.508564        0.000012  1
  H          2.017494       -2.141442       -0.000019  1
  H          3.460572        0.119737        0.000021  1
  H          1.875313        2.056551       -0.000018  1
  C         -0.439704        0.523994        1.879343  2
  H         -0.706286        0.243699        0.863595  2
  H         -1.010783       -0.076460        2.582765  2
  H          0.622241        0.352826        2.035717  2
  H         -0.663875        1.576026        2.035717  2

%mem=32GB
%nprocshared= 8
#p m062x/aug-cc-pVDZ   counterpoise=2

00052 m062x/aug-cc-pVDZ   counterpoise=2

 0  1  0  1  0  1
  C          0.265137       -0.724424       -0.000007  1
  C         -0.958013       -1.405444       -0.000008  1
  C         -2.129027       -0.678209       -0.000002  1
  C         -2.111131        0.726574        0.000006  1
  C         -0.922796        1.426809        0.000009  1
  C          0.258211        0.687040        0.000002  1
  C          1.639126       -1.134039       -0.000011  1
  C          2.390656        0.000000        0.000012  1
  N          1.567836        1.101692        0.000000  1
  H         -0.981629       -2.487074       -0.000015  1
  H         -3.079832       -1.192961       -0.000004  1
  H         -3.046595        1.268783        0.000008  1
  H         -0.909664        2.508564        0.000012  1
  H          2.017494       -2.141442       -0.000019  1
  H          3.460572        0.119737        0.000021  1
  H          1.875313        2.056551       -0.000018  1
  C         -0.524015        0.439683        1.879342  2
  H         -0.749431        0.200282        0.843364  2
  H         -1.118412       -0.191591        2.534829  2
  H          0.532053        0.266699        2.069803  2
  H         -0.760175        1.483440        2.069803  2

%mem=32GB
%nprocshared= 8
#p m062x/aug-cc-pVDZ   counterpoise=2

00053 m062x/aug-cc-pVDZ   counterpoise=2

 0  1  0  1  0  1
  C          0.265137       -0.724424       -0.000007  1
  C         -0.958013       -1.405444       -0.000008  1
  C         -2.129027       -0.678209       -0.000002  1
  C         -2.111131        0.726574        0.000006  1
  C         -0.922796        1.426809        0.000009  1
  C          0.258211        0.687040        0.000002  1
  C          1.639126       -1.134039       -0.000011  1
  C          2.390656        0.000000        0.000012  1
  N          1.567836        1.101692        0.000000  1
  H         -0.981629       -2.487074       -0.000015  1
  H         -3.079832       -1.192961       -0.000004  1
  H         -3.046595        1.268783        0.000008  1
  H         -0.909664        2.508564        0.000012  1
  H          2.017494       -2.141442       -0.000019  1
  H          3.460572        0.119737        0.000021  1
  H          1.875313        2.056551       -0.000018  1
  C         -0.592404        0.342012        1.879342  2
  H         -0.783253        0.153356        0.826080  2
  H         -1.234978       -0.293181        2.483582  2
  H          0.448238        0.122837        2.104071  2
  H         -0.799545        1.385117        2.104071  2

%mem=32GB
%nprocshared= 8
#p m062x/aug-cc-pVDZ   counterpoise=2

00054 m062x/aug-cc-pVDZ   counterpoise=2

 0  1  0  1  0  1
  C          0.265137       -0.724424       -0.000007  1
  C         -0.958013       -1.405444       -0.000008  1
  C         -2.129027       -0.678209       -0.000002  1
  C         -2.111131        0.726574        0.000006  1
  C         -0.922796        1.426809        0.000009  1
  C          0.258211        0.687040        0.000002  1
  C          1.639126       -1.134039       -0.000011  1
  C          2.390656        0.000000        0.000012  1
  N          1.567836        1.101692        0.000000  1
  H         -0.981629       -2.487074       -0.000015  1
  H         -3.079832       -1.192961       -0.000004  1
  H         -3.046595        1.268783        0.000008  1
  H         -0.909664        2.508564        0.000012  1
  H          2.017494       -2.141442       -0.000019  1
  H          3.460572        0.119737        0.000021  1
  H          1.875313        2.056551       -0.000018  1
  C         -0.642794        0.233950        1.879341  2
  H         -0.807447        0.104245        0.812832  2
  H         -1.377758       -0.345016        2.432608  2
  H          0.356214       -0.108820        2.136183  2
  H         -0.742118        1.285446        2.136183  2

%mem=32GB
%nprocshared= 8
#p m062x/aug-cc-pVDZ   counterpoise=2

00055 m062x/aug-cc-pVDZ   counterpoise=2

 0  1  0  1  0  1
  C          0.265137       -0.724424       -0.000007  1
  C         -0.958013       -1.405444       -0.000008  1
  C         -2.129027       -0.678209       -0.000002  1
  C         -2.111131        0.726574        0.000006  1
  C         -0.922796        1.426809        0.000009  1
  C          0.258211        0.687040        0.000002  1
  C          1.639126       -1.134039       -0.000011  1
  C          2.390656        0.000000        0.000012  1
  N          1.567836        1.101692        0.000000  1
  H         -0.981629       -2.487074       -0.000015  1
  H         -3.079832       -1.192961       -0.000004  1
  H         -3.046595        1.268783        0.000008  1
  H         -0.909664        2.508564        0.000012  1
  H          2.017494       -2.141442       -0.000019  1
  H          3.460572        0.119737        0.000021  1
  H          1.875313        2.056551       -0.000018  1
  C         -0.673654        0.118780        1.879341  2
  H         -0.821938        0.053933        0.804547  2
  H         -1.552631       -0.265612        2.390340  2
  H          0.195591       -0.469691        2.161461  2
  H         -0.515578        1.156516        2.161461  2

%mem=32GB
%nprocshared= 8
#p m062x/aug-cc-pVDZ   counterpoise=2

00056 m062x/aug-cc-pVDZ   counterpoise=2

 0  1  0  1  0  1
  C          0.265137       -0.724424       -0.000007  1
  C         -0.958013       -1.405444       -0.000008  1
  C         -2.129027       -0.678209       -0.000002  1
  C         -2.111131        0.726574        0.000006  1
  C         -0.922796        1.426809        0.000009  1
  C          0.258211        0.687040        0.000002  1
  C          1.639126       -1.134039       -0.000011  1
  C          2.390656        0.000000        0.000012  1
  N          1.567836        1.101692        0.000000  1
  H         -0.981629       -2.487074       -0.000015  1
  H         -3.079832       -1.192961       -0.000004  1
  H         -3.046595        1.268783        0.000008  1
  H         -0.909664        2.508564        0.000012  1
  H          2.017494       -2.141442       -0.000019  1
  H          3.460572        0.119737        0.000021  1
  H          1.875313        2.056551       -0.000018  1
  C         -0.684046        0.000000        1.879341  2
  H         -0.826745        0.003091        0.801842  2
  H         -1.652094        0.020968        2.373224  2
  H         -0.147861       -0.899278        2.171372  2
  H         -0.109426        0.875218        2.171372  2

%mem=32GB
%nprocshared= 8
#p m062x/aug-cc-pVDZ   counterpoise=2

00057 m062x/aug-cc-pVDZ   counterpoise=2

 0  1  0  1  0  1
  C          0.265137       -0.724424       -0.000007  1
  C         -0.958013       -1.405444       -0.000008  1
  C         -2.129027       -0.678209       -0.000002  1
  C         -2.111131        0.726574        0.000006  1
  C         -0.922796        1.426809        0.000009  1
  C          0.258211        0.687040        0.000002  1
  C          1.639126       -1.134039       -0.000011  1
  C          2.390656        0.000000        0.000012  1
  N          1.567836        1.101692        0.000000  1
  H         -0.981629       -2.487074       -0.000015  1
  H         -3.079832       -1.192961       -0.000004  1
  H         -3.046595        1.268783        0.000008  1
  H         -0.909664        2.508564        0.000012  1
  H          2.017494       -2.141442       -0.000019  1
  H          3.460572        0.119737        0.000021  1
  H          1.875313        2.056551       -0.000018  1
  C         -0.673654       -0.118779        1.879341  2
  H         -0.821885       -0.047792        0.804927  2
  H         -1.537825        0.295072        2.392579  2
  H         -0.550738       -1.161619        2.160151  2
  H          0.215891        0.439191        2.160151  2

%mem=32GB
%nprocshared= 8
#p m062x/aug-cc-pVDZ   counterpoise=2

00058 m062x/aug-cc-pVDZ   counterpoise=2

 0  1  0  1  0  1
  C          0.265137       -0.724424       -0.000007  1
  C         -0.958013       -1.405444       -0.000008  1
  C         -2.129027       -0.678209       -0.000002  1
  C         -2.111131        0.726574        0.000006  1
  C         -0.922796        1.426809        0.000009  1
  C          0.258211        0.687040        0.000002  1
  C          1.639126       -1.134039       -0.000011  1
  C          2.390656        0.000000        0.000012  1
  N          1.567836        1.101692        0.000000  1
  H         -0.981629       -2.487074       -0.000015  1
  H         -3.079832       -1.192961       -0.000004  1
  H         -3.046595        1.268783        0.000008  1
  H         -0.909664        2.508564        0.000012  1
  H          2.017494       -2.141442       -0.000019  1
  H          3.460572        0.119737        0.000021  1
  H          1.875313        2.056551       -0.000018  1
  C         -0.642794       -0.233950        1.879341  2
  H         -0.807334       -0.098219        0.813565  2
  H         -1.363051        0.360196        2.435846  2
  H         -0.765087       -1.283507        2.134198  2
  H          0.364363        0.085674        2.134198  2

%mem=32GB
%nprocshared= 8
#p m062x/aug-cc-pVDZ   counterpoise=2

00059 m062x/aug-cc-pVDZ   counterpoise=2

 0  1  0  1  0  1
  C          0.265137       -0.724424       -0.000007  1
  C         -0.958013       -1.405444       -0.000008  1
  C         -2.129027       -0.678209       -0.000002  1
  C         -2.111131        0.726574        0.000006  1
  C         -0.922796        1.426809        0.000009  1
  C          0.258211        0.687040        0.000002  1
  C          1.639126       -1.134039       -0.000011  1
  C          2.390656        0.000000        0.000012  1
  N          1.567836        1.101692        0.000000  1
  H         -0.981629       -2.487074       -0.000015  1
  H         -3.079832       -1.192961       -0.000004  1
  H         -3.046595        1.268783        0.000008  1
  H         -0.909664        2.508564        0.000012  1
  H          2.017494       -2.141442       -0.000019  1
  H          3.460572        0.119737        0.000021  1
  H          1.875313        2.056551       -0.000018  1
  C         -0.592404       -0.342012        1.879342  2
  H         -0.783066       -0.147503        0.827111  2
  H         -1.223268        0.301580        2.487023  2
  H         -0.815364       -1.382331        2.101835  2
  H          0.452160       -0.139875        2.101835  2

%mem=32GB
%nprocshared= 8
#p m062x/aug-cc-pVDZ   counterpoise=2

00060 m062x/aug-cc-pVDZ   counterpoise=2

 0  1  0  1  0  1
  C          0.265137       -0.724424       -0.000007  1
  C         -0.958013       -1.405444       -0.000008  1
  C         -2.129027       -0.678209       -0.000002  1
  C         -2.111131        0.726574        0.000006  1
  C         -0.922796        1.426809        0.000009  1
  C          0.258211        0.687040        0.000002  1
  C          1.639126       -1.134039       -0.000011  1
  C          2.390656        0.000000        0.000012  1
  N          1.567836        1.101692        0.000000  1
  H         -0.981629       -2.487074       -0.000015  1
  H         -3.079832       -1.192961       -0.000004  1
  H         -3.046595        1.268783        0.000008  1
  H         -0.909664        2.508564        0.000012  1
  H          2.017494       -2.141442       -0.000019  1
  H          3.460572        0.119737        0.000021  1
  H          1.875313        2.056551       -0.000018  1
  C         -0.524015       -0.439682        1.879342  2
  H         -0.749156       -0.194637        0.844625  2
  H         -1.108953        0.196968        2.538129  2
  H         -0.772433       -1.481006        2.067522  2
  H          0.534578       -0.280158        2.067522  2

%mem=32GB
%nprocshared= 8
#p m062x/aug-cc-pVDZ   counterpoise=2

00061 m062x/aug-cc-pVDZ   counterpoise=2

 0  1  0  1  0  1
  C          0.265137       -0.724424       -0.000007  1
  C         -0.958013       -1.405444       -0.000008  1
  C         -2.129027       -0.678209       -0.000002  1
  C         -2.111131        0.726574        0.000006  1
  C         -0.922796        1.426809        0.000009  1
  C          0.258211        0.687040        0.000002  1
  C          1.639126       -1.134039       -0.000011  1
  C          2.390656        0.000000        0.000012  1
  N          1.567836        1.101692        0.000000  1
  H         -0.981629       -2.487074       -0.000015  1
  H         -3.079832       -1.192961       -0.000004  1
  H         -3.046595        1.268783        0.000008  1
  H         -0.909664        2.508564        0.000012  1
  H          2.017494       -2.141442       -0.000019  1
  H          3.460572        0.119737        0.000021  1
  H          1.875313        2.056551       -0.000018  1
  C         -0.439704       -0.523993        1.879343  2
  H         -0.705915       -0.238270        0.865011  2
  H         -1.002836        0.080414        2.585779  2
  H         -0.674282       -1.574082        2.033502  2
  H          0.624328       -0.364154        2.033502  2

%mem=32GB
%nprocshared= 8
#p m062x/aug-cc-pVDZ   counterpoise=2

00062 m062x/aug-cc-pVDZ   counterpoise=2

 0  1  0  1  0  1
  C          0.265137       -0.724424       -0.000007  1
  C         -0.958013       -1.405444       -0.000008  1
  C         -2.129027       -0.678209       -0.000002  1
  C         -2.111131        0.726574        0.000006  1
  C         -0.922796        1.426809        0.000009  1
  C          0.258211        0.687040        0.000002  1
  C          1.639126       -1.134039       -0.000011  1
  C          2.390656        0.000000        0.000012  1
  N          1.567836        1.101692        0.000000  1
  H         -0.981629       -2.487074       -0.000015  1
  H         -3.079832       -1.192961       -0.000004  1
  H         -3.046595        1.268783        0.000008  1
  H         -0.909664        2.508564        0.000012  1
  H          2.017494       -2.141442       -0.000019  1
  H          3.460572        0.119737        0.000021  1
  H          1.875313        2.056551       -0.000018  1
  C         -0.342006       -0.592399        1.879343  2
  H         -0.008616       -0.664896        0.847368  2
  H          0.497551       -0.774963        2.545144  2
  H         -0.739976        0.402336        2.062643  2
  H         -1.117121       -1.332044        2.062643  2

%mem=32GB
%nprocshared= 8
#p m062x/aug-cc-pVDZ   counterpoise=2

00063 m062x/aug-cc-pVDZ   counterpoise=2

 0  1  0  1  0  1
  C          0.265137       -0.724424       -0.000007  1
  C         -0.958013       -1.405444       -0.000008  1
  C         -2.129027       -0.678209       -0.000002  1
  C         -2.111131        0.726574        0.000006  1
  C         -0.922796        1.426809        0.000009  1
  C          0.258211        0.687040        0.000002  1
  C          1.639126       -1.134039       -0.000011  1
  C          2.390656        0.000000        0.000012  1
  N          1.567836        1.101692        0.000000  1
  H         -0.981629       -2.487074       -0.000015  1
  H         -3.079832       -1.192961       -0.000004  1
  H         -3.046595        1.268783        0.000008  1
  H         -0.909664        2.508564        0.000012  1
  H          2.017494       -2.141442       -0.000019  1
  H          3.460572        0.119737        0.000021  1
  H          1.875313        2.056551       -0.000018  1
  C         -0.233944       -0.642789        1.879342  2
  H          0.044782       -0.688381        0.829766  2
  H          0.649677       -0.787323        2.495622  2
  H         -0.671918        0.328099        2.096207  2
  H         -0.958432       -1.423535        2.096207  2

%mem=32GB
%nprocshared= 8
#p m062x/aug-cc-pVDZ   counterpoise=2

00064 m062x/aug-cc-pVDZ   counterpoise=2

 0  1  0  1  0  1
  C          0.265137       -0.724424       -0.000007  1
  C         -0.958013       -1.405444       -0.000008  1
  C         -2.129027       -0.678209       -0.000002  1
  C         -2.111131        0.726574        0.000006  1
  C         -0.922796        1.426809        0.000009  1
  C          0.258211        0.687040        0.000002  1
  C          1.639126       -1.134039       -0.000011  1
  C          2.390656        0.000000        0.000012  1
  N          1.567836        1.101692        0.000000  1
  H         -0.981629       -2.487074       -0.000015  1
  H         -3.079832       -1.192961       -0.000004  1
  H         -3.046595        1.268783        0.000008  1
  H         -0.909664        2.508564        0.000012  1
  H          2.017494       -2.141442       -0.000019  1
  H          3.460572        0.119737        0.000021  1
  H          1.875313        2.056551       -0.000018  1
  C         -0.118773       -0.673649        1.879341  2
  H          0.098690       -0.702410        0.814795  2
  H          0.803704       -0.795653        2.441148  2
  H         -0.572431        0.281534        2.130931  2
  H         -0.805148       -1.478056        2.130931  2

%mem=32GB
%nprocshared= 8
#p m062x/aug-cc-pVDZ   counterpoise=2

00065 m062x/aug-cc-pVDZ   counterpoise=2

 0  1  0  1  0  1
  C          0.265137       -0.724424       -0.000007  1
  C         -0.958013       -1.405444       -0.000008  1
  C         -2.129027       -0.678209       -0.000002  1
  C         -2.111131        0.726574        0.000006  1
  C         -0.922796        1.426809        0.000009  1
  C          0.258211        0.687040        0.000002  1
  C          1.639126       -1.134039       -0.000011  1
  C          2.390656        0.000000        0.000012  1
  N          1.567836        1.101692        0.000000  1
  H         -0.981629       -2.487074       -0.000015  1
  H         -3.079832       -1.192961       -0.000004  1
  H         -3.046595        1.268783        0.000008  1
  H         -0.909664        2.508564        0.000012  1
  H          2.017494       -2.141442       -0.000019  1
  H          3.460572        0.119737        0.000021  1
  H          1.875313        2.056551       -0.000018  1
  C          0.000006       -0.684041        1.879341  2
  H          0.151805       -0.707162        0.803330  2
  H          0.952288       -0.829086        2.382927  2
  H         -0.418436        0.277384        2.165776  2
  H         -0.685695       -1.477291        2.165776  2

%mem=32GB
%nprocshared= 8
#p m062x/aug-cc-pVDZ   counterpoise=2

00066 m062x/aug-cc-pVDZ   counterpoise=2

 0  1  0  1  0  1
  C          0.265137       -0.724424       -0.000007  1
  C         -0.958013       -1.405444       -0.000008  1
  C         -2.129027       -0.678209       -0.000002  1
  C         -2.111131        0.726574        0.000006  1
  C         -0.922796        1.426809        0.000009  1
  C          0.258211        0.687040        0.000002  1
  C          1.639126       -1.134039       -0.000011  1
  C          2.390656        0.000000        0.000012  1
  N          1.567836        1.101692        0.000000  1
  H         -0.981629       -2.487074       -0.000015  1
  H         -3.079832       -1.192961       -0.000004  1
  H         -3.046595        1.268783        0.000008  1
  H         -0.909664        2.508564        0.000012  1
  H          2.017494       -2.141442       -0.000019  1
  H          3.460572        0.119737        0.000021  1
  H          1.875313        2.056551       -0.000018  1
  C          0.118786       -0.673649        1.879340  2
  H          0.203141       -0.702915        0.796103  2
  H          1.055520       -0.998637        2.324750  2
  H         -0.100894        0.341914        2.198479  2
  H         -0.682659       -1.334947        2.198479  2

%mem=32GB
%nprocshared= 8
#p m062x/aug-cc-pVDZ   counterpoise=2

00067 m062x/aug-cc-pVDZ   counterpoise=2

 0  1  0  1  0  1
  C          0.265137       -0.724424       -0.000007  1
  C         -0.958013       -1.405444       -0.000008  1
  C         -2.129027       -0.678209       -0.000002  1
  C         -2.111131        0.726574        0.000006  1
  C         -0.922796        1.426809        0.000009  1
  C          0.258211        0.687040        0.000002  1
  C          1.639126       -1.134039       -0.000011  1
  C          2.390656        0.000000        0.000012  1
  N          1.567836        1.101692        0.000000  1
  H         -0.981629       -2.487074       -0.000015  1
  H         -3.079832       -1.192961       -0.000004  1
  H         -3.046595        1.268783        0.000008  1
  H         -0.909664        2.508564        0.000012  1
  H          2.017494       -2.141442       -0.000019  1
  H          3.460572        0.119737        0.000021  1
  H          1.875313        2.056551       -0.000018  1
  C          0.233956       -0.642790        1.879340  2
  H          0.251970       -0.689951        0.793602  2
  H          0.593198       -1.583322        2.289001  2
  H          0.874365        0.167723        2.217604  2
  H         -0.783715       -0.465589        2.217604  2

%mem=32GB
%nprocshared= 8
#p m062x/aug-cc-pVDZ   counterpoise=2

00068 m062x/aug-cc-pVDZ   counterpoise=2

 0  1  0  1  0  1
  C          0.265137       -0.724424       -0.000007  1
  C         -0.958013       -1.405444       -0.000008  1
  C         -2.129027       -0.678209       -0.000002  1
  C         -2.111131        0.726574        0.000006  1
  C         -0.922796        1.426809        0.000009  1
  C          0.258211        0.687040        0.000002  1
  C          1.639126       -1.134039       -0.000011  1
  C          2.390656        0.000000        0.000012  1
  N          1.567836        1.101692        0.000000  1
  H         -0.981629       -2.487074       -0.000015  1
  H         -3.079832       -1.192961       -0.000004  1
  H         -3.046595        1.268783        0.000008  1
  H         -0.909664        2.508564        0.000012  1
  H          2.017494       -2.141442       -0.000019  1
  H          3.460572        0.119737        0.000021  1
  H          1.875313        2.056551       -0.000018  1
  C          0.342018       -0.592399        1.879340  2
  H          0.297701       -0.668504        0.796003  2
  H         -0.157181       -1.449651        2.323634  2
  H          1.380688       -0.572292        2.199087  2
  H         -0.153116        0.320881        2.199087  2

%mem=32GB
%nprocshared= 8
#p m062x/aug-cc-pVDZ   counterpoise=2

00069 m062x/aug-cc-pVDZ   counterpoise=2

 0  1  0  1  0  1
  C          0.265137       -0.724424       -0.000007  1
  C         -0.958013       -1.405444       -0.000008  1
  C         -2.129027       -0.678209       -0.000002  1
  C         -2.111131        0.726574        0.000006  1
  C         -0.922796        1.426809        0.000009  1
  C          0.258211        0.687040        0.000002  1
  C          1.639126       -1.134039       -0.000011  1
  C          2.390656        0.000000        0.000012  1
  N          1.567836        1.101692        0.000000  1
  H         -0.981629       -2.487074       -0.000015  1
  H         -3.079832       -1.192961       -0.000004  1
  H         -3.046595        1.268783        0.000008  1
  H         -0.909664        2.508564        0.000012  1
  H          2.017494       -2.141442       -0.000019  1
  H          3.460572        0.119737        0.000021  1
  H          1.875313        2.056551       -0.000018  1
  C          0.439688       -0.524010        1.879341  2
  H          0.339732       -0.638777        0.803138  2
  H         -0.193376       -1.250873        2.381712  2
  H          1.475438       -0.686031        2.166480  2
  H          0.137001        0.479687        2.166480  2

%mem=32GB
%nprocshared= 8
#p m062x/aug-cc-pVDZ   counterpoise=2

00070 m062x/aug-cc-pVDZ   counterpoise=2

 0  1  0  1  0  1
  C          0.265137       -0.724424       -0.000007  1
  C         -0.958013       -1.405444       -0.000008  1
  C         -2.129027       -0.678209       -0.000002  1
  C         -2.111131        0.726574        0.000006  1
  C         -0.922796        1.426809        0.000009  1
  C          0.258211        0.687040        0.000002  1
  C          1.639126       -1.134039       -0.000011  1
  C          2.390656        0.000000        0.000012  1
  N          1.567836        1.101692        0.000000  1
  H         -0.981629       -2.487074       -0.000015  1
  H         -3.079832       -1.192961       -0.000004  1
  H         -3.046595        1.268783        0.000008  1
  H         -0.909664        2.508564        0.000012  1
  H          2.017494       -2.141442       -0.000019  1
  H          3.460572        0.119737        0.000021  1
  H          1.875313        2.056551       -0.000018  1
  C          0.523999       -0.439699        1.879341  2
  H          0.377331       -0.601021        0.814522  2
  H         -0.102430       -1.128714        2.439987  2
  H          1.567218       -0.611492        2.131649  2
  H          0.253939        0.582497        2.131649  2

%mem=32GB
%nprocshared= 8
#p m062x/aug-cc-pVDZ   counterpoise=2

00071 m062x/aug-cc-pVDZ   counterpoise=2

 0  1  0  1  0  1
  C          0.265137       -0.724424       -0.000007  1
  C         -0.958013       -1.405444       -0.000008  1
  C         -2.129027       -0.678209       -0.000002  1
  C         -2.111131        0.726574        0.000006  1
  C         -0.922796        1.426809        0.000009  1
  C          0.258211        0.687040        0.000002  1
  C          1.639126       -1.134039       -0.000011  1
  C          2.390656        0.000000        0.000012  1
  N          1.567836        1.101692        0.000000  1
  H         -0.981629       -2.487074       -0.000015  1
  H         -3.079832       -1.192961       -0.000004  1
  H         -3.046595        1.268783        0.000008  1
  H         -0.909664        2.508564        0.000012  1
  H          2.017494       -2.141442       -0.000019  1
  H          3.460572        0.119737        0.000021  1
  H          1.875313        2.056551       -0.000018  1
  C          0.592389       -0.342029        1.879342  2
  H          0.409567       -0.555657        0.829430  2
  H          0.009745       -1.022851        2.494553  2
  H          1.649415       -0.471784        2.096910  2
  H          0.300904        0.682265        2.096910  2

%mem=32GB
%nprocshared= 8
#p m062x/aug-cc-pVDZ   counterpoise=2

00072 m062x/aug-cc-pVDZ   counterpoise=2

 0  1  0  1  0  1
  C          0.265137       -0.724424       -0.000007  1
  C         -0.958013       -1.405444       -0.000008  1
  C         -2.129027       -0.678209       -0.000002  1
  C         -2.111131        0.726574        0.000006  1
  C         -0.922796        1.426809        0.000009  1
  C          0.258211        0.687040        0.000002  1
  C          1.639126       -1.134039       -0.000011  1
  C          2.390656        0.000000        0.000012  1
  N          1.567836        1.101692        0.000000  1
  H         -0.981629       -2.487074       -0.000015  1
  H         -3.079832       -1.192961       -0.000004  1
  H         -3.046595        1.268783        0.000008  1
  H         -0.909664        2.508564        0.000012  1
  H          2.017494       -2.141442       -0.000019  1
  H          3.460572        0.119737        0.000021  1
  H          1.875313        2.056551       -0.000018  1
  C          0.642779       -0.233967        1.879343  2
  H          0.435335       -0.503382        0.846987  2
  H          0.118155       -0.915314        2.544183  2
  H          1.712021       -0.299951        2.063314  2
  H          0.305692        0.782893        2.063314  2

%mem=32GB
%nprocshared= 8
#p m062x/aug-cc-pVDZ   counterpoise=2

00073 m062x/aug-cc-pVDZ   counterpoise=2

 0  1  0  1  0  1
  C          0.265137       -0.724424       -0.000007  1
  C         -0.958013       -1.405444       -0.000008  1
  C         -2.129027       -0.678209       -0.000002  1
  C         -2.111131        0.726574        0.000006  1
  C         -0.922796        1.426809        0.000009  1
  C          0.258211        0.687040        0.000002  1
  C          1.639126       -1.134039       -0.000011  1
  C          2.390656        0.000000        0.000012  1
  N          1.567836        1.101692        0.000000  1
  H         -0.981629       -2.487074       -0.000015  1
  H         -3.079832       -1.192961       -0.000004  1
  H         -3.046595        1.268783        0.000008  1
  H         -0.909664        2.508564        0.000012  1
  H          2.017494       -2.141442       -0.000019  1
  H          3.460572        0.119737        0.000021  1
  H          1.875313        2.056551       -0.000018  1
  C          0.673661       -0.118780        1.879342  2
  H          0.978782       -0.060678        0.837756  2
  H          1.536591        0.045541        2.519520  2
  H         -0.076436        0.641787        2.080262  2
  H          0.255581       -1.101794        2.080262  2

%mem=32GB
%nprocshared= 8
#p m062x/aug-cc-pVDZ   counterpoise=2

00074 m062x/aug-cc-pVDZ   counterpoise=2

 0  1  0  1  0  1
  C          0.265137       -0.724424       -0.000007  1
  C         -0.958013       -1.405444       -0.000008  1
  C         -2.129027       -0.678209       -0.000002  1
  C         -2.111131        0.726574        0.000006  1
  C         -0.922796        1.426809        0.000009  1
  C          0.258211        0.687040        0.000002  1
  C          1.639126       -1.134039       -0.000011  1
  C          2.390656        0.000000        0.000012  1
  N          1.567836        1.101692        0.000000  1
  H         -0.981629       -2.487074       -0.000015  1
  H         -3.079832       -1.192961       -0.000004  1
  H         -3.046595        1.268783        0.000008  1
  H         -0.909664        2.508564        0.000012  1
  H          2.017494       -2.141442       -0.000019  1
  H          3.460572        0.119737        0.000021  1
  H          1.875313        2.056551       -0.000018  1
  C          1.000006       -0.000000        1.732006  2
  H          1.139525       -0.008679        0.654122  2
  H          1.967755       -0.060200        2.223244  2
  H          0.501441        0.920185        2.025553  2
  H          0.391244       -0.851303        2.025553  2

%mem=32GB
%nprocshared= 8
#p m062x/aug-cc-pVDZ   counterpoise=2

00075 m062x/aug-cc-pVDZ   counterpoise=2

 0  1  0  1  0  1
  C          0.265137       -0.724424       -0.000007  1
  C         -0.958013       -1.405444       -0.000008  1
  C         -2.129027       -0.678209       -0.000002  1
  C         -2.111131        0.726574        0.000006  1
  C         -0.922796        1.426809        0.000009  1
  C          0.258211        0.687040        0.000002  1
  C          1.639126       -1.134039       -0.000011  1
  C          2.390656        0.000000        0.000012  1
  N          1.567836        1.101692        0.000000  1
  H         -0.981629       -2.487074       -0.000015  1
  H         -3.079832       -1.192961       -0.000004  1
  H         -3.046595        1.268783        0.000008  1
  H         -0.909664        2.508564        0.000012  1
  H          2.017494       -2.141442       -0.000019  1
  H          3.460572        0.119737        0.000021  1
  H          1.875313        2.056551       -0.000018  1
  C          0.984814        0.173643        1.732006  2
  H          1.132771        0.057697        0.661474  2
  H          1.729905       -0.410247        2.266224  2
  H          1.085656        1.222109        2.000386  2
  H         -0.009139       -0.174937        2.000386  2

%mem=32GB
%nprocshared= 8
#p m062x/aug-cc-pVDZ   counterpoise=2

00076 m062x/aug-cc-pVDZ   counterpoise=2

 0  1  0  1  0  1
  C          0.265137       -0.724424       -0.000007  1
  C         -0.958013       -1.405444       -0.000008  1
  C         -2.129027       -0.678209       -0.000002  1
  C         -2.111131        0.726574        0.000006  1
  C         -0.922796        1.426809        0.000009  1
  C          0.258211        0.687040        0.000002  1
  C          1.639126       -1.134039       -0.000011  1
  C          2.390656        0.000000        0.000012  1
  N          1.567836        1.101692        0.000000  1
  H         -0.981629       -2.487074       -0.000015  1
  H         -3.079832       -1.192961       -0.000004  1
  H         -3.046595        1.268783        0.000008  1
  H         -0.909664        2.508564        0.000012  1
  H          2.017494       -2.141442       -0.000019  1
  H          3.460572        0.119737        0.000021  1
  H          1.875313        2.056551       -0.000018  1
  C          0.939700        0.342011        1.732007  2
  H          1.112356        0.125984        0.680866  2
  H          1.500849       -0.360097        2.343263  2
  H          1.266007        1.355189        1.952168  2
  H         -0.120484        0.247058        1.952168  2

%mem=32GB
%nprocshared= 8
#p m062x/aug-cc-pVDZ   counterpoise=2

00077 m062x/aug-cc-pVDZ   counterpoise=2

 0  1  0  1  0  1
  C          0.265137       -0.724424       -0.000007  1
  C         -0.958013       -1.405444       -0.000008  1
  C         -2.129027       -0.678209       -0.000002  1
  C         -2.111131        0.726574        0.000006  1
  C         -0.922796        1.426809        0.000009  1
  C          0.258211        0.687040        0.000002  1
  C          1.639126       -1.134039       -0.000011  1
  C          2.390656        0.000000        0.000012  1
  N          1.567836        1.101692        0.000000  1
  H         -0.981629       -2.487074       -0.000015  1
  H         -3.079832       -1.192961       -0.000004  1
  H         -3.046595        1.268783        0.000008  1
  H         -0.909664        2.508564        0.000012  1
  H          2.017494       -2.141442       -0.000019  1
  H          3.460572        0.119737        0.000021  1
  H          1.875313        2.056551       -0.000018  1
  C          0.866034        0.499987        1.732008  2
  H          1.077395        0.196699        0.709894  2
  H          1.346524       -0.189482        2.421384  2
  H          1.248157        1.503835        1.898590  2
  H         -0.208027        0.489024        1.898590  2

%mem=32GB
%nprocshared= 8
#p m062x/aug-cc-pVDZ   counterpoise=2

00078 m062x/aug-cc-pVDZ   counterpoise=2

 0  1  0  1  0  1
  C          0.265137       -0.724424       -0.000007  1
  C         -0.958013       -1.405444       -0.000008  1
  C         -2.129027       -0.678209       -0.000002  1
  C         -2.111131        0.726574        0.000006  1
  C         -0.922796        1.426809        0.000009  1
  C          0.258211        0.687040        0.000002  1
  C          1.639126       -1.134039       -0.000011  1
  C          2.390656        0.000000        0.000012  1
  N          1.567836        1.101692        0.000000  1
  H         -0.981629       -2.487074       -0.000015  1
  H         -3.079832       -1.192961       -0.000004  1
  H         -3.046595        1.268783        0.000008  1
  H         -0.909664        2.508564        0.000012  1
  H          2.017494       -2.141442       -0.000019  1
  H          3.460572        0.119737        0.000021  1
  H          1.875313        2.056551       -0.000018  1
  C          0.766032        0.642789        1.732008  2
  H          0.460317        0.669429        0.689317  2
  H         -0.111365        0.719245        2.369038  2
  H          1.280610       -0.292870        1.935054  2
  H          1.434692        1.475341        1.935054  2

%mem=32GB
%nprocshared= 8
#p m062x/aug-cc-pVDZ   counterpoise=2

00079 m062x/aug-cc-pVDZ   counterpoise=2

 0  1  0  1  0  1
  C          0.265137       -0.724424       -0.000007  1
  C         -0.958013       -1.405444       -0.000008  1
  C         -2.129027       -0.678209       -0.000002  1
  C         -2.111131        0.726574        0.000006  1
  C         -0.922796        1.426809        0.000009  1
  C          0.258211        0.687040        0.000002  1
  C          1.639126       -1.134039       -0.000011  1
  C          2.390656        0.000000        0.000012  1
  N          1.567836        1.101692        0.000000  1
  H         -0.981629       -2.487074       -0.000015  1
  H         -3.079832       -1.192961       -0.000004  1
  H         -3.046595        1.268783        0.000008  1
  H         -0.909664        2.508564        0.000012  1
  H          2.017494       -2.141442       -0.000019  1
  H          3.460572        0.119737        0.000021  1
  H          1.875313        2.056551       -0.000018  1
  C          0.642778        0.766042        1.732007  2
  H          0.407416        0.717691        0.671987  2
  H         -0.257685        0.581058        2.312028  2
  H          1.389322        0.013418        1.972226  2
  H          1.032156        1.752022        1.972226  2

%mem=32GB
%nprocshared= 8
#p m062x/aug-cc-pVDZ   counterpoise=2

00080 m062x/aug-cc-pVDZ   counterpoise=2

 0  1  0  1  0  1
  C          0.265137       -0.724424       -0.000007  1
  C         -0.958013       -1.405444       -0.000008  1
  C         -2.129027       -0.678209       -0.000002  1
  C         -2.111131        0.726574        0.000006  1
  C         -0.922796        1.426809        0.000009  1
  C          0.258211        0.687040        0.000002  1
  C          1.639126       -1.134039       -0.000011  1
  C          2.390656        0.000000        0.000012  1
  N          1.567836        1.101692        0.000000  1
  H         -0.981629       -2.487074       -0.000015  1
  H         -3.079832       -1.192961       -0.000004  1
  H         -3.046595        1.268783        0.000008  1
  H         -0.909664        2.508564        0.000012  1
  H          2.017494       -2.141442       -0.000019  1
  H          3.460572        0.119737        0.000021  1
  H          1.875313        2.056551       -0.000018  1
  C          0.499994        0.866021        1.732006  2
  H          0.350502        0.755359        0.661128  2
  H         -0.261640        0.302218        2.264470  2
  H          1.483602        0.489989        2.001436  2
  H          0.427573        1.916564        2.001436  2

%mem=32GB
%nprocshared= 8
#p m062x/aug-cc-pVDZ   counterpoise=2

00081 m062x/aug-cc-pVDZ   counterpoise=2

 0  1  0  1  0  1
  C          0.265137       -0.724424       -0.000007  1
  C         -0.958013       -1.405444       -0.000008  1
  C         -2.129027       -0.678209       -0.000002  1
  C         -2.111131        0.726574        0.000006  1
  C         -0.922796        1.426809        0.000009  1
  C          0.258211        0.687040        0.000002  1
  C          1.639126       -1.134039       -0.000011  1
  C          2.390656        0.000000        0.000012  1
  N          1.567836        1.101692        0.000000  1
  H         -0.981629       -2.487074       -0.000015  1
  H         -3.079832       -1.192961       -0.000004  1
  H         -3.046595        1.268783        0.000008  1
  H         -0.909664        2.508564        0.000012  1
  H          2.017494       -2.141442       -0.000019  1
  H          3.460572        0.119737        0.000021  1
  H          1.875313        2.056551       -0.000018  1
  C          0.342018        0.939686        1.732006  2
  H          0.290036        0.782979        0.657708  2
  H          0.040459        0.030600        2.245915  2
  H          1.361122        1.193203        2.012424  2
  H         -0.323523        1.752028        2.012424  2

%mem=32GB
%nprocshared= 8
#p m062x/aug-cc-pVDZ   counterpoise=2

00082 m062x/aug-cc-pVDZ   counterpoise=2

 0  1  0  1  0  1
  C          0.265137       -0.724424       -0.000007  1
  C         -0.958013       -1.405444       -0.000008  1
  C         -2.129027       -0.678209       -0.000002  1
  C         -2.111131        0.726574        0.000006  1
  C         -0.922796        1.426809        0.000009  1
  C          0.258211        0.687040        0.000002  1
  C          1.639126       -1.134039       -0.000011  1
  C          2.390656        0.000000        0.000012  1
  N          1.567836        1.101692        0.000000  1
  H         -0.981629       -2.487074       -0.000015  1
  H         -3.079832       -1.192961       -0.000004  1
  H         -3.046595        1.268783        0.000008  1
  H         -0.909664        2.508564        0.000012  1
  H          2.017494       -2.141442       -0.000019  1
  H          3.460572        0.119737        0.000021  1
  H          1.875313        2.056551       -0.000018  1
  C          0.173650        0.984800        1.732007  2
  H          0.225888        0.800857        0.662048  2
  H          0.431811        0.075749        2.269088  2
  H          0.872138        1.773777        1.998667  2
  H         -0.835258        1.288895        1.998667  2

%mem=32GB
%nprocshared= 8
#p m062x/aug-cc-pVDZ   counterpoise=2

00083 m062x/aug-cc-pVDZ   counterpoise=2

 0  1  0  1  0  1
  C          0.265137       -0.724424       -0.000007  1
  C         -0.958013       -1.405444       -0.000008  1
  C         -2.129027       -0.678209       -0.000002  1
  C         -2.111131        0.726574        0.000006  1
  C         -0.922796        1.426809        0.000009  1
  C          0.258211        0.687040        0.000002  1
  C          1.639126       -1.134039       -0.000011  1
  C          2.390656        0.000000        0.000012  1
  N          1.567836        1.101692        0.000000  1
  H         -0.981629       -2.487074       -0.000015  1
  H         -3.079832       -1.192961       -0.000004  1
  H         -3.046595        1.268783        0.000008  1
  H         -0.909664        2.508564        0.000012  1
  H          2.017494       -2.141442       -0.000019  1
  H          3.460572        0.119737        0.000021  1
  H          1.875313        2.056551       -0.000018  1
  C          0.000007        0.999992        1.732007  2
  H          0.157771        0.808777        0.673743  2
  H          0.582368        0.294152        2.318627  2
  H          0.314451        2.013346        1.968049  2
  H         -1.054628        0.883773        1.968049  2

%mem=32GB
%nprocshared= 8
#p m062x/aug-cc-pVDZ   counterpoise=2

00084 m062x/aug-cc-pVDZ   counterpoise=2

 0  1  0  1  0  1
  C          0.265137       -0.724424       -0.000007  1
  C         -0.958013       -1.405444       -0.000008  1
  C         -2.129027       -0.678209       -0.000002  1
  C         -2.111131        0.726574        0.000006  1
  C         -0.922796        1.426809        0.000009  1
  C          0.258211        0.687040        0.000002  1
  C          1.639126       -1.134039       -0.000011  1
  C          2.390656        0.000000        0.000012  1
  N          1.567836        1.101692        0.000000  1
  H         -0.981629       -2.487074       -0.000015  1
  H         -3.079832       -1.192961       -0.000004  1
  H         -3.046595        1.268783        0.000008  1
  H         -0.909664        2.508564        0.000012  1
  H          2.017494       -2.141442       -0.000019  1
  H          3.460572        0.119737        0.000021  1
  H          1.875313        2.056551       -0.000018  1
  C         -0.173637        0.984800        1.732008  2
  H          0.085733        0.805964        0.691758  2
  H          0.547297        0.487715        2.375931  2
  H         -0.160081        2.053416        1.930387  2
  H         -1.167606        0.592181        1.930387  2

%mem=32GB
%nprocshared= 8
#p m062x/aug-cc-pVDZ   counterpoise=2

00085 m062x/aug-cc-pVDZ   counterpoise=2

 0  1  0  1  0  1
  C          0.265137       -0.724424       -0.000007  1
  C         -0.958013       -1.405444       -0.000008  1
  C         -2.129027       -0.678209       -0.000002  1
  C         -2.111131        0.726574        0.000006  1
  C         -0.922796        1.426809        0.000009  1
  C          0.258211        0.687040        0.000002  1
  C          1.639126       -1.134039       -0.000011  1
  C          2.390656        0.000000        0.000012  1
  N          1.567836        1.101692        0.000000  1
  H         -0.981629       -2.487074       -0.000015  1
  H         -3.079832       -1.192961       -0.000004  1
  H         -3.046595        1.268783        0.000008  1
  H         -0.909664        2.508564        0.000012  1
  H          2.017494       -2.141442       -0.000019  1
  H          3.460572        0.119737        0.000021  1
  H          1.875313        2.056551       -0.000018  1
  C         -0.342006        0.939686        1.732009  2
  H          0.010559        0.791283        0.714635  2
  H          0.424484        0.617051        2.431921  2
  H         -0.557311        1.993185        1.890951  2
  H         -1.245901        0.357289        1.890951  2

%mem=32GB
%nprocshared= 8
#p m062x/aug-cc-pVDZ   counterpoise=2

00086 m062x/aug-cc-pVDZ   counterpoise=2

 0  1  0  1  0  1
  C          0.265137       -0.724424       -0.000007  1
  C         -0.958013       -1.405444       -0.000008  1
  C         -2.129027       -0.678209       -0.000002  1
  C         -2.111131        0.726574        0.000006  1
  C         -0.922796        1.426809        0.000009  1
  C          0.258211        0.687040        0.000002  1
  C          1.639126       -1.134039       -0.000011  1
  C          2.390656        0.000000        0.000012  1
  N          1.567836        1.101692        0.000000  1
  H         -0.981629       -2.487074       -0.000015  1
  H         -3.079832       -1.192961       -0.000004  1
  H         -3.046595        1.268783        0.000008  1
  H         -0.909664        2.508564        0.000012  1
  H          2.017494       -2.141442       -0.000019  1
  H          3.460572        0.119737        0.000021  1
  H          1.875313        2.056551       -0.000018  1
  C         -0.500010        0.866039        1.732009  2
  H         -0.745884        1.192159        0.724752  2
  H         -0.989716        1.515570        2.452963  2
  H         -0.840792       -0.156112        1.875370  2
  H          0.576454        0.912404        1.875370  2

%mem=32GB
%nprocshared= 8
#p m062x/aug-cc-pVDZ   counterpoise=2

00087 m062x/aug-cc-pVDZ   counterpoise=2

 0  1  0  1  0  1
  C          0.265137       -0.724424       -0.000007  1
  C         -0.958013       -1.405444       -0.000008  1
  C         -2.129027       -0.678209       -0.000002  1
  C         -2.111131        0.726574        0.000006  1
  C         -0.922796        1.426809        0.000009  1
  C          0.258211        0.687040        0.000002  1
  C          1.639126       -1.134039       -0.000011  1
  C          2.390656        0.000000        0.000012  1
  N          1.567836        1.101692        0.000000  1
  H         -0.981629       -2.487074       -0.000015  1
  H         -3.079832       -1.192961       -0.000004  1
  H         -3.046595        1.268783        0.000008  1
  H         -0.909664        2.508564        0.000012  1
  H          2.017494       -2.141442       -0.000019  1
  H          3.460572        0.119737        0.000021  1
  H          1.875313        2.056551       -0.000018  1
  C         -0.642794        0.766060        1.732009  2
  H         -0.805126        1.149131        0.727877  2
  H         -0.958042        1.509983        2.459110  2
  H         -1.221087       -0.143780        1.870733  2
  H          0.413145        0.548749        1.870733  2

%mem=32GB
%nprocshared= 8
#p m062x/aug-cc-pVDZ   counterpoise=2

00088 m062x/aug-cc-pVDZ   counterpoise=2

 0  1  0  1  0  1
  C          0.265137       -0.724424       -0.000007  1
  C         -0.958013       -1.405444       -0.000008  1
  C         -2.129027       -0.678209       -0.000002  1
  C         -2.111131        0.726574        0.000006  1
  C         -0.922796        1.426809        0.000009  1
  C          0.258211        0.687040        0.000002  1
  C          1.639126       -1.134039       -0.000011  1
  C          2.390656        0.000000        0.000012  1
  N          1.567836        1.101692        0.000000  1
  H         -0.981629       -2.487074       -0.000015  1
  H         -3.079832       -1.192961       -0.000004  1
  H         -3.046595        1.268783        0.000008  1
  H         -0.909664        2.508564        0.000012  1
  H          2.017494       -2.141442       -0.000019  1
  H          3.460572        0.119737        0.000021  1
  H          1.875313        2.056551       -0.000018  1
  C         -0.766048        0.642772        1.732009  2
  H         -0.863935        0.268924        0.716119  2
  H         -0.976009       -0.159112        2.435127  2
  H          0.246410        1.005928        1.888605  2
  H         -1.470620        1.455504        1.888605  2

%mem=32GB
%nprocshared= 8
#p m062x/aug-cc-pVDZ   counterpoise=2

00089 m062x/aug-cc-pVDZ   counterpoise=2

 0  1  0  1  0  1
  C          0.265137       -0.724424       -0.000007  1
  C         -0.958013       -1.405444       -0.000008  1
  C         -2.129027       -0.678209       -0.000002  1
  C         -2.111131        0.726574        0.000006  1
  C         -0.922796        1.426809        0.000009  1
  C          0.258211        0.687040        0.000002  1
  C          1.639126       -1.134039       -0.000011  1
  C          2.390656        0.000000        0.000012  1
  N          1.567836        1.101692        0.000000  1
  H         -0.981629       -2.487074       -0.000015  1
  H         -3.079832       -1.192961       -0.000004  1
  H         -3.046595        1.268783        0.000008  1
  H         -0.909664        2.508564        0.000012  1
  H          2.017494       -2.141442       -0.000019  1
  H          3.460572        0.119737        0.000021  1
  H          1.875313        2.056551       -0.000018  1
  C         -0.866027        0.499988        1.732008  2
  H         -0.906374        0.201742        0.687595  2
  H         -0.984578       -0.376346        2.364038  2
  H          0.092875        0.968367        1.938415  2
  H         -1.666015        1.206311        1.938415  2

%mem=32GB
%nprocshared= 8
#p m062x/aug-cc-pVDZ   counterpoise=2

00090 m062x/aug-cc-pVDZ   counterpoise=2

 0  1  0  1  0  1
  C          0.265137       -0.724424       -0.000007  1
  C         -0.958013       -1.405444       -0.000008  1
  C         -2.129027       -0.678209       -0.000002  1
  C         -2.111131        0.726574        0.000006  1
  C         -0.922796        1.426809        0.000009  1
  C          0.258211        0.687040        0.000002  1
  C          1.639126       -1.134039       -0.000011  1
  C          2.390656        0.000000        0.000012  1
  N          1.567836        1.101692        0.000000  1
  H         -0.981629       -2.487074       -0.000015  1
  H         -3.079832       -1.192961       -0.000004  1
  H         -3.046595        1.268783        0.000008  1
  H         -0.909664        2.508564        0.000012  1
  H          2.017494       -2.141442       -0.000019  1
  H          3.460572        0.119737        0.000021  1
  H          1.875313        2.056551       -0.000018  1
  C         -0.939692        0.342012        1.732007  2
  H         -0.935531        0.134649        0.665068  2
  H         -0.920896       -0.594553        2.283343  2
  H         -0.063895        0.931826        1.990029  2
  H         -1.838450        0.896210        1.990029  2

%mem=32GB
%nprocshared= 8
#p m062x/aug-cc-pVDZ   counterpoise=2

00091 m062x/aug-cc-pVDZ   counterpoise=2

 0  1  0  1  0  1
  C          0.265137       -0.724424       -0.000007  1
  C         -0.958013       -1.405444       -0.000008  1
  C         -2.129027       -0.678209       -0.000002  1
  C         -2.111131        0.726574        0.000006  1
  C         -0.922796        1.426809        0.000009  1
  C          0.258211        0.687040        0.000002  1
  C          1.639126       -1.134039       -0.000011  1
  C          2.390656        0.000000        0.000012  1
  N          1.567836        1.101692        0.000000  1
  H         -0.981629       -2.487074       -0.000015  1
  H         -3.079832       -1.192961       -0.000004  1
  H         -3.046595        1.268783        0.000008  1
  H         -0.909664        2.508564        0.000012  1
  H          2.017494       -2.141442       -0.000019  1
  H          3.460572        0.119737        0.000021  1
  H          1.875313        2.056551       -0.000018  1
  C         -0.984806        0.173644        1.732006  2
  H         -0.952423        0.068599        0.650668  2
  H         -0.695259       -0.765573        2.196238  2
  H         -0.297708        0.957244        2.040784  2
  H         -1.993849        0.434349        2.040784  2

%mem=32GB
%nprocshared= 8
#p m062x/aug-cc-pVDZ   counterpoise=2

00092 m062x/aug-cc-pVDZ   counterpoise=2

 0  1  0  1  0  1
  C          0.265137       -0.724424       -0.000007  1
  C         -0.958013       -1.405444       -0.000008  1
  C         -2.129027       -0.678209       -0.000002  1
  C         -2.111131        0.726574        0.000006  1
  C         -0.922796        1.426809        0.000009  1
  C          0.258211        0.687040        0.000002  1
  C          1.639126       -1.134039       -0.000011  1
  C          2.390656        0.000000        0.000012  1
  N          1.567836        1.101692        0.000000  1
  H         -0.981629       -2.487074       -0.000015  1
  H         -3.079832       -1.192961       -0.000004  1
  H         -3.046595        1.268783        0.000008  1
  H         -0.909664        2.508564        0.000012  1
  H          2.017494       -2.141442       -0.000019  1
  H          3.460572        0.119737        0.000021  1
  H          1.875313        2.056551       -0.000018  1
  C         -0.999998        0.000000        1.732006  2
  H         -0.957946        0.003381        0.645914  2
  H          0.006660        0.080922        2.133962  2
  H         -1.595472        0.842451        2.074299  2
  H         -1.453252       -0.926754        2.074299  2

%mem=32GB
%nprocshared= 8
#p m062x/aug-cc-pVDZ   counterpoise=2

00093 m062x/aug-cc-pVDZ   counterpoise=2

 0  1  0  1  0  1
  C          0.265137       -0.724424       -0.000007  1
  C         -0.958013       -1.405444       -0.000008  1
  C         -2.129027       -0.678209       -0.000002  1
  C         -2.111131        0.726574        0.000006  1
  C         -0.922796        1.426809        0.000009  1
  C          0.258211        0.687040        0.000002  1
  C          1.639126       -1.134039       -0.000011  1
  C          2.390656        0.000000        0.000012  1
  N          1.567836        1.101692        0.000000  1
  H         -0.981629       -2.487074       -0.000015  1
  H         -3.079832       -1.192961       -0.000004  1
  H         -3.046595        1.268783        0.000008  1
  H         -0.909664        2.508564        0.000012  1
  H          2.017494       -2.141442       -0.000019  1
  H          3.460572        0.119737        0.000021  1
  H          1.875313        2.056551       -0.000018  1
  C         -0.984806       -0.173644        1.732006  2
  H         -0.952443       -0.061936        0.651335  2
  H         -0.712073        0.767724        2.202028  2
  H         -1.989764       -0.453246        2.037555  2
  H         -0.284959       -0.947162        2.037555  2

%mem=32GB
%nprocshared= 8
#p m062x/aug-cc-pVDZ   counterpoise=2

00094 m062x/aug-cc-pVDZ   counterpoise=2

 0  1  0  1  0  1
  C          0.265137       -0.724424       -0.000007  1
  C         -0.958013       -1.405444       -0.000008  1
  C         -2.129027       -0.678209       -0.000002  1
  C         -2.111131        0.726574        0.000006  1
  C         -0.922796        1.426809        0.000009  1
  C          0.258211        0.687040        0.000002  1
  C          1.639126       -1.134039       -0.000011  1
  C          2.390656        0.000000        0.000012  1
  N          1.567836        1.101692        0.000000  1
  H         -0.981629       -2.487074       -0.000015  1
  H         -3.079832       -1.192961       -0.000004  1
  H         -3.046595        1.268783        0.000008  1
  H         -0.909664        2.508564        0.000012  1
  H          2.017494       -2.141442       -0.000019  1
  H          3.460572        0.119737        0.000021  1
  H          1.875313        2.056551       -0.000018  1
  C         -0.939692       -0.342011        1.732007  2
  H         -0.935536       -0.128260        0.666329  2
  H         -0.921543        0.591246        2.288944  2
  H         -1.838135       -0.898305        1.986598  2
  H         -0.063558       -0.932815        1.986598  2

%mem=32GB
%nprocshared= 8
#p m062x/aug-cc-pVDZ   counterpoise=2

00095 m062x/aug-cc-pVDZ   counterpoise=2

 0  1  0  1  0  1
  C          0.265137       -0.724424       -0.000007  1
  C         -0.958013       -1.405444       -0.000008  1
  C         -2.129027       -0.678209       -0.000002  1
  C         -2.111131        0.726574        0.000006  1
  C         -0.922796        1.426809        0.000009  1
  C          0.258211        0.687040        0.000002  1
  C          1.639126       -1.134039       -0.000011  1
  C          2.390656        0.000000        0.000012  1
  N          1.567836        1.101692        0.000000  1
  H         -0.981629       -2.487074       -0.000015  1
  H         -3.079832       -1.192961       -0.000004  1
  H         -3.046595        1.268783        0.000008  1
  H         -0.909664        2.508564        0.000012  1
  H          2.017494       -2.141442       -0.000019  1
  H          3.460572        0.119737        0.000021  1
  H          1.875313        2.056551       -0.000018  1
  C         -0.866027       -0.499987        1.732008  2
  H         -0.906307       -0.195745        0.689324  2
  H         -0.981619        0.373101        2.369058  2
  H         -1.667862       -1.205194        1.935041  2
  H          0.091696       -0.972238        1.935041  2

%mem=32GB
%nprocshared= 8
#p m062x/aug-cc-pVDZ   counterpoise=2

00096 m062x/aug-cc-pVDZ   counterpoise=2

 0  1  0  1  0  1
  C          0.265137       -0.724424       -0.000007  1
  C         -0.958013       -1.405444       -0.000008  1
  C         -2.129027       -0.678209       -0.000002  1
  C         -2.111131        0.726574        0.000006  1
  C         -0.922796        1.426809        0.000009  1
  C          0.258211        0.687040        0.000002  1
  C          1.639126       -1.134039       -0.000011  1
  C          2.390656        0.000000        0.000012  1
  N          1.567836        1.101692        0.000000  1
  H         -0.981629       -2.487074       -0.000015  1
  H         -3.079832       -1.192961       -0.000004  1
  H         -3.046595        1.268783        0.000008  1
  H         -0.909664        2.508564        0.000012  1
  H          2.017494       -2.141442       -0.000019  1
  H          3.460572        0.119737        0.000021  1
  H          1.875313        2.056551       -0.000018  1
  C         -0.766048       -0.642772        1.732009  2
  H         -0.863738       -0.263365        0.718163  2
  H         -0.971811        0.156374        2.439472  2
  H         -1.473727       -1.453411        1.885410  2
  H          0.245123       -1.010844        1.885410  2

%mem=32GB
%nprocshared= 8
#p m062x/aug-cc-pVDZ   counterpoise=2

00097 m062x/aug-cc-pVDZ   counterpoise=2

 0  1  0  1  0  1
  C          0.265137       -0.724424       -0.000007  1
  C         -0.958013       -1.405444       -0.000008  1
  C         -2.129027       -0.678209       -0.000002  1
  C         -2.111131        0.726574        0.000006  1
  C         -0.922796        1.426809        0.000009  1
  C          0.258211        0.687040        0.000002  1
  C          1.639126       -1.134039       -0.000011  1
  C          2.390656        0.000000        0.000012  1
  N          1.567836        1.101692        0.000000  1
  H         -0.981629       -2.487074       -0.000015  1
  H         -3.079832       -1.192961       -0.000004  1
  H         -3.046595        1.268783        0.000008  1
  H         -0.909664        2.508564        0.000012  1
  H          2.017494       -2.141442       -0.000019  1
  H          3.460572        0.119737        0.000021  1
  H          1.875313        2.056551       -0.000018  1
  C         -0.642795       -0.766060        1.732009  2
  H         -0.825719       -1.137101        0.726901  2
  H         -1.000820       -1.492272        2.457206  2
  H          0.423697       -0.609776        1.872173  2
  H         -1.168263        0.175064        1.872173  2

%mem=32GB
%nprocshared= 8
#p m062x/aug-cc-pVDZ   counterpoise=2

00098 m062x/aug-cc-pVDZ   counterpoise=2

 0  1  0  1  0  1
  C          0.265137       -0.724424       -0.000007  1
  C         -0.958013       -1.405444       -0.000008  1
  C         -2.129027       -0.678209       -0.000002  1
  C         -2.111131        0.726574        0.000006  1
  C         -0.922796        1.426809        0.000009  1
  C          0.258211        0.687040        0.000002  1
  C          1.639126       -1.134039       -0.000011  1
  C          2.390656        0.000000        0.000012  1
  N          1.567836        1.101692        0.000000  1
  H         -0.981629       -2.487074       -0.000015  1
  H         -3.079832       -1.192961       -0.000004  1
  H         -3.046595        1.268783        0.000008  1
  H         -0.909664        2.508564        0.000012  1
  H          2.017494       -2.141442       -0.000019  1
  H          3.460572        0.119737        0.000021  1
  H          1.875313        2.056551       -0.000018  1
  C         -0.500011       -0.866038        1.732009  2
  H         -0.766077       -1.179394        0.725832  2
  H         -1.025280       -1.484667        2.455105  2
  H          0.572204       -0.974382        1.873759  2
  H         -0.780781        0.174420        1.873759  2

%mem=32GB
%nprocshared= 8
#p m062x/aug-cc-pVDZ   counterpoise=2

00099 m062x/aug-cc-pVDZ   counterpoise=2

 0  1  0  1  0  1
  C          0.265137       -0.724424       -0.000007  1
  C         -0.958013       -1.405444       -0.000008  1
  C         -2.129027       -0.678209       -0.000002  1
  C         -2.111131        0.726574        0.000006  1
  C         -0.922796        1.426809        0.000009  1
  C          0.258211        0.687040        0.000002  1
  C          1.639126       -1.134039       -0.000011  1
  C          2.390656        0.000000        0.000012  1
  N          1.567836        1.101692        0.000000  1
  H         -0.981629       -2.487074       -0.000015  1
  H         -3.079832       -1.192961       -0.000004  1
  H         -3.046595        1.268783        0.000008  1
  H         -0.909664        2.508564        0.000012  1
  H          2.017494       -2.141442       -0.000019  1
  H          3.460572        0.119737        0.000021  1
  H          1.875313        2.056551       -0.000018  1
  C         -0.342005       -0.939687        1.732009  2
  H          0.015103       -0.813074        0.713275  2
  H          0.444163       -0.660950        2.428946  2
  H         -1.210278       -0.305950        1.893118  2
  H         -0.617157       -1.978828        1.893118  2

%mem=32GB
%nprocshared= 8
#p m062x/aug-cc-pVDZ   counterpoise=2

00100 m062x/aug-cc-pVDZ   counterpoise=2

 0  1  0  1  0  1
  C          0.265137       -0.724424       -0.000007  1
  C         -0.958013       -1.405444       -0.000008  1
  C         -2.129027       -0.678209       -0.000002  1
  C         -2.111131        0.726574        0.000006  1
  C         -0.922796        1.426809        0.000009  1
  C          0.258211        0.687040        0.000002  1
  C          1.639126       -1.134039       -0.000011  1
  C          2.390656        0.000000        0.000012  1
  N          1.567836        1.101692        0.000000  1
  H         -0.981629       -2.487074       -0.000015  1
  H         -3.079832       -1.192961       -0.000004  1
  H         -3.046595        1.268783        0.000008  1
  H         -0.909664        2.508564        0.000012  1
  H          2.017494       -2.141442       -0.000019  1
  H          3.460572        0.119737        0.000021  1
  H          1.875313        2.056551       -0.000018  1
  C         -0.173637       -0.984801        1.732008  2
  H          0.090490       -0.828063        0.689393  2
  H          0.583629       -0.535425        2.369256  2
  H         -1.137283       -0.524697        1.934907  2
  H         -0.231495       -2.051085        1.934907  2

%mem=32GB
%nprocshared= 8
#p m062x/aug-cc-pVDZ   counterpoise=2

00101 m062x/aug-cc-pVDZ   counterpoise=2

 0  1  0  1  0  1
  C          0.265137       -0.724424       -0.000007  1
  C         -0.958013       -1.405444       -0.000008  1
  C         -2.129027       -0.678209       -0.000002  1
  C         -2.111131        0.726574        0.000006  1
  C         -0.922796        1.426809        0.000009  1
  C          0.258211        0.687040        0.000002  1
  C          1.639126       -1.134039       -0.000011  1
  C          2.390656        0.000000        0.000012  1
  N          1.567836        1.101692        0.000000  1
  H         -0.981629       -2.487074       -0.000015  1
  H         -3.079832       -1.192961       -0.000004  1
  H         -3.046595        1.268783        0.000008  1
  H         -0.909664        2.508564        0.000012  1
  H          2.017494       -2.141442       -0.000019  1
  H          3.460572        0.119737        0.000021  1
  H          1.875313        2.056551       -0.000018  1
  C          0.000007       -0.999993        1.732007  2
  H          0.162474       -0.831129        0.670656  2
  H          0.639603       -0.335214        2.306865  2
  H         -1.040581       -0.801553        1.975473  2
  H          0.238463       -2.032146        1.975473  2

%mem=32GB
%nprocshared= 8
#p m062x/aug-cc-pVDZ   counterpoise=2

00102 m062x/aug-cc-pVDZ   counterpoise=2

 0  1  0  1  0  1
  C          0.265137       -0.724424       -0.000007  1
  C         -0.958013       -1.405444       -0.000008  1
  C         -2.129027       -0.678209       -0.000002  1
  C         -2.111131        0.726574        0.000006  1
  C         -0.922796        1.426809        0.000009  1
  C          0.258211        0.687040        0.000002  1
  C          1.639126       -1.134039       -0.000011  1
  C          2.390656        0.000000        0.000012  1
  N          1.567836        1.101692        0.000000  1
  H         -0.981629       -2.487074       -0.000015  1
  H         -3.079832       -1.192961       -0.000004  1
  H         -3.046595        1.268783        0.000008  1
  H         -0.909664        2.508564        0.000012  1
  H          2.017494       -2.141442       -0.000019  1
  H          3.460572        0.119737        0.000021  1
  H          1.875313        2.056551       -0.000018  1
  C          0.173651       -0.984801        1.732006  2
  H          0.230347       -0.823439        0.658636  2
  H          0.490210       -0.083851        2.251195  2
  H         -0.850266       -1.221804        2.009320  2
  H          0.824288       -1.810177        2.009320  2

%mem=32GB
%nprocshared= 8
#p m062x/aug-cc-pVDZ   counterpoise=2

00103 m062x/aug-cc-pVDZ   counterpoise=2

 0  1  0  1  0  1
  C          0.265137       -0.724424       -0.000007  1
  C         -0.958013       -1.405444       -0.000008  1
  C         -2.129027       -0.678209       -0.000002  1
  C         -2.111131        0.726574        0.000006  1
  C         -0.922796        1.426809        0.000009  1
  C          0.258211        0.687040        0.000002  1
  C          1.639126       -1.134039       -0.000011  1
  C          2.390656        0.000000        0.000012  1
  N          1.567836        1.101692        0.000000  1
  H         -0.981629       -2.487074       -0.000015  1
  H         -3.079832       -1.192961       -0.000004  1
  H         -3.046595        1.268783        0.000008  1
  H         -0.909664        2.508564        0.000012  1
  H          2.017494       -2.141442       -0.000019  1
  H          3.460572        0.119737        0.000021  1
  H          1.875313        2.056551       -0.000018  1
  C          0.342018       -0.939687        1.732006  2
  H          0.294187       -0.805762        0.654439  2
  H          0.016266       -0.027599        2.225421  2
  H         -0.306933       -1.761210        2.024306  2
  H          1.364572       -1.164233        2.024306  2

%mem=32GB
%nprocshared= 8
#p m062x/aug-cc-pVDZ   counterpoise=2

00104 m062x/aug-cc-pVDZ   counterpoise=2

 0  1  0  1  0  1
  C          0.265137       -0.724424       -0.000007  1
  C         -0.958013       -1.405444       -0.000008  1
  C         -2.129027       -0.678209       -0.000002  1
  C         -2.111131        0.726574        0.000006  1
  C         -0.922796        1.426809        0.000009  1
  C          0.258211        0.687040        0.000002  1
  C          1.639126       -1.134039       -0.000011  1
  C          2.390656        0.000000        0.000012  1
  N          1.567836        1.101692        0.000000  1
  H         -0.981629       -2.487074       -0.000015  1
  H         -3.079832       -1.192961       -0.000004  1
  H         -3.046595        1.268783        0.000008  1
  H         -0.909664        2.508564        0.000012  1
  H          2.017494       -2.141442       -0.000019  1
  H          3.460572        0.119737        0.000021  1
  H          1.875313        2.056551       -0.000018  1
  C          0.499994       -0.866022        1.732006  2
  H          0.354425       -0.778257        0.658469  2
  H         -0.318248       -0.372695        2.250259  2
  H          0.523712       -1.916596        2.009872  2
  H          1.440148       -0.396577        2.009872  2

%mem=32GB
%nprocshared= 8
#p m062x/aug-cc-pVDZ   counterpoise=2

00105 m062x/aug-cc-pVDZ   counterpoise=2

 0  1  0  1  0  1
  C          0.265137       -0.724424       -0.000007  1
  C         -0.958013       -1.405444       -0.000008  1
  C         -2.129027       -0.678209       -0.000002  1
  C         -2.111131        0.726574        0.000006  1
  C         -0.922796        1.426809        0.000009  1
  C          0.258211        0.687040        0.000002  1
  C          1.639126       -1.134039       -0.000011  1
  C          2.390656        0.000000        0.000012  1
  N          1.567836        1.101692        0.000000  1
  H         -0.981629       -2.487074       -0.000015  1
  H         -3.079832       -1.192961       -0.000004  1
  H         -3.046595        1.268783        0.000008  1
  H         -0.909664        2.508564        0.000012  1
  H          2.017494       -2.141442       -0.000019  1
  H          3.460572        0.119737        0.000021  1
  H          1.875313        2.056551       -0.000018  1
  C          0.642778       -0.766043        1.732007  2
  H          0.411296       -0.740532        0.670338  2
  H         -0.274953       -0.664901        2.305607  2
  H          1.120216       -1.711490        1.976261  2
  H          1.314649        0.052740        1.976261  2

%mem=32GB
%nprocshared= 8
#p m062x/aug-cc-pVDZ   counterpoise=2

00106 m062x/aug-cc-pVDZ   counterpoise=2

 0  1  0  1  0  1
  C          0.265137       -0.724424       -0.000007  1
  C         -0.958013       -1.405444       -0.000008  1
  C         -2.129027       -0.678209       -0.000002  1
  C         -2.111131        0.726574        0.000006  1
  C         -0.922796        1.426809        0.000009  1
  C          0.258211        0.687040        0.000002  1
  C          1.639126       -1.134039       -0.000011  1
  C          2.390656        0.000000        0.000012  1
  N          1.567836        1.101692        0.000000  1
  H         -0.981629       -2.487074       -0.000015  1
  H         -3.079832       -1.192961       -0.000004  1
  H         -3.046595        1.268783        0.000008  1
  H         -0.909664        2.508564        0.000012  1
  H          2.017494       -2.141442       -0.000019  1
  H          3.460572        0.119737        0.000021  1
  H          1.875313        2.056551       -0.000018  1
  C          0.766032       -0.642790        1.732008  2
  H          0.464382       -0.691952        0.688951  2
  H         -0.103970       -0.784580        2.367987  2
  H          1.494672       -1.423203        1.935763  2
  H          1.209169        0.328596        1.935763  2

%mem=32GB
%nprocshared= 8
#p m062x/aug-cc-pVDZ   counterpoise=2

00107 m062x/aug-cc-pVDZ   counterpoise=2

 0  1  0  1  0  1
  C          0.265137       -0.724424       -0.000007  1
  C         -0.958013       -1.405444       -0.000008  1
  C         -2.129027       -0.678209       -0.000002  1
  C         -2.111131        0.726574        0.000006  1
  C         -0.922796        1.426809        0.000009  1
  C          0.258211        0.687040        0.000002  1
  C          1.639126       -1.134039       -0.000011  1
  C          2.390656        0.000000        0.000012  1
  N          1.567836        1.101692        0.000000  1
  H         -0.981629       -2.487074       -0.000015  1
  H         -3.079832       -1.192961       -0.000004  1
  H         -3.046595        1.268783        0.000008  1
  H         -0.909664        2.508564        0.000012  1
  H          2.017494       -2.141442       -0.000019  1
  H          3.460572        0.119737        0.000021  1
  H          1.875313        2.056551       -0.000018  1
  C          0.866034       -0.499988        1.732008  2
  H          1.078270       -0.211973        0.705666  2
  H          1.369288        0.182955        2.411569  2
  H         -0.206190       -0.459067        1.905612  2
  H          1.222681       -1.511987        1.905612  2

%mem=32GB
%nprocshared= 8
#p m062x/aug-cc-pVDZ   counterpoise=2

00108 m062x/aug-cc-pVDZ   counterpoise=2

 0  1  0  1  0  1
  C          0.265137       -0.724424       -0.000007  1
  C         -0.958013       -1.405444       -0.000008  1
  C         -2.129027       -0.678209       -0.000002  1
  C         -2.111131        0.726574        0.000006  1
  C         -0.922796        1.426809        0.000009  1
  C          0.258211        0.687040        0.000002  1
  C          1.639126       -1.134039       -0.000011  1
  C          2.390656        0.000000        0.000012  1
  N          1.567836        1.101692        0.000000  1
  H         -0.981629       -2.487074       -0.000015  1
  H         -3.079832       -1.192961       -0.000004  1
  H         -3.046595        1.268783        0.000008  1
  H         -0.909664        2.508564        0.000012  1
  H          2.017494       -2.141442       -0.000019  1
  H          3.460572        0.119737        0.000021  1
  H          1.875313        2.056551       -0.000018  1
  C          0.939700       -0.342012        1.732007  2
  H          1.112872       -0.142317        0.677726  2
  H          1.533163        0.342345        2.332786  2
  H         -0.114123       -0.202659        1.958977  2
  H          1.226815       -1.365499        1.958977  2

%mem=32GB
%nprocshared= 8
#p m062x/aug-cc-pVDZ   counterpoise=2

00109 m062x/aug-cc-pVDZ   counterpoise=2

 0  1  0  1  0  1
  C          0.265137       -0.724424       -0.000007  1
  C         -0.958013       -1.405444       -0.000008  1
  C         -2.129027       -0.678209       -0.000002  1
  C         -2.111131        0.726574        0.000006  1
  C         -0.922796        1.426809        0.000009  1
  C          0.258211        0.687040        0.000002  1
  C          1.639126       -1.134039       -0.000011  1
  C          2.390656        0.000000        0.000012  1
  N          1.567836        1.101692        0.000000  1
  H         -0.981629       -2.487074       -0.000015  1
  H         -3.079832       -1.192961       -0.000004  1
  H         -3.046595        1.268783        0.000008  1
  H         -0.909664        2.508564        0.000012  1
  H          2.017494       -2.141442       -0.000019  1
  H          3.460572        0.119737        0.000021  1
  H          1.875313        2.056551       -0.000018  1
  C          0.984814       -0.173644        1.732006  2
  H          1.133004       -0.074782        0.659793  2
  H          1.776326        0.354400        2.257511  2
  H          0.022422        0.251131        2.005583  2
  H          1.007443       -1.225367        2.005583  2

%mem=32GB
%nprocshared= 8
#p m062x/aug-cc-pVDZ   counterpoise=2

00110 m062x/aug-cc-pVDZ   counterpoise=2

 0  1  0  1  0  1
  C          0.265137       -0.724424       -0.000007  1
  C         -0.958013       -1.405444       -0.000008  1
  C         -2.129027       -0.678209       -0.000002  1
  C         -2.111131        0.726574        0.000006  1
  C         -0.922796        1.426809        0.000009  1
  C          0.258211        0.687040        0.000002  1
  C          1.639126       -1.134039       -0.000011  1
  C          2.390656        0.000000        0.000012  1
  N          1.567836        1.101692        0.000000  1
  H         -0.981629       -2.487074       -0.000015  1
  H         -3.079832       -1.192961       -0.000004  1
  H         -3.046595        1.268783        0.000008  1
  H         -0.909664        2.508564        0.000012  1
  H          2.017494       -2.141442       -0.000019  1
  H          3.460572        0.119737        0.000021  1
  H          1.875313        2.056551       -0.000018  1
  C          1.285573       -0.000000        1.532044  2
  H          1.242064       -0.009886        0.446049  2
  H          0.301646       -0.223552        1.936259  2
  H          1.995923       -0.748680        1.873159  2
  H          1.602679        0.982121        1.873159  2

%mem=32GB
%nprocshared= 8
#p m062x/aug-cc-pVDZ   counterpoise=2

00111 m062x/aug-cc-pVDZ   counterpoise=2

 0  1  0  1  0  1
  C          0.265137       -0.724424       -0.000007  1
  C         -0.958013       -1.405444       -0.000008  1
  C         -2.129027       -0.678209       -0.000002  1
  C         -2.111131        0.726574        0.000006  1
  C         -0.922796        1.426809        0.000009  1
  C          0.258211        0.687040        0.000002  1
  C          1.639126       -1.134039       -0.000011  1
  C          2.390656        0.000000        0.000012  1
  N          1.567836        1.101692        0.000000  1
  H         -0.981629       -2.487074       -0.000015  1
  H         -3.079832       -1.192961       -0.000004  1
  H         -3.046595        1.268783        0.000008  1
  H         -0.909664        2.508564        0.000012  1
  H          2.017494       -2.141442       -0.000019  1
  H          3.460572        0.119737        0.000021  1
  H          1.875313        2.056551       -0.000018  1
  C          1.266043        0.223231        1.532044  2
  H          1.236713        0.057007        0.458320  2
  H          1.099918       -0.718252        2.049239  2
  H          2.237732        0.622909        1.810532  2
  H          0.489822        0.931329        1.810532  2

%mem=32GB
%nprocshared= 8
#p m062x/aug-cc-pVDZ   counterpoise=2

00112 m062x/aug-cc-pVDZ   counterpoise=2

 0  1  0  1  0  1
  C          0.265137       -0.724424       -0.000007  1
  C         -0.958013       -1.405444       -0.000008  1
  C         -2.129027       -0.678209       -0.000002  1
  C         -2.111131        0.726574        0.000006  1
  C         -0.922796        1.426809        0.000009  1
  C          0.258211        0.687040        0.000002  1
  C          1.639126       -1.134039       -0.000011  1
  C          2.390656        0.000000        0.000012  1
  N          1.567836        1.101692        0.000000  1
  H         -0.981629       -2.487074       -0.000015  1
  H         -3.079832       -1.192961       -0.000004  1
  H         -3.046595        1.268783        0.000008  1
  H         -0.909664        2.508564        0.000012  1
  H          2.017494       -2.141442       -0.000019  1
  H          3.460572        0.119737        0.000021  1
  H          1.875313        2.056551       -0.000018  1
  C          1.208046        0.439680        1.532046  2
  H          1.219030        0.131113        0.489913  2
  H          1.239335       -0.439329        2.170670  2
  H          2.073802        1.065102        1.734016  2
  H          0.300013        1.001962        1.734016  2

%mem=32GB
%nprocshared= 8
#p m062x/aug-cc-pVDZ   counterpoise=2

00113 m062x/aug-cc-pVDZ   counterpoise=2

 0  1  0  1  0  1
  C          0.265137       -0.724424       -0.000007  1
  C         -0.958013       -1.405444       -0.000008  1
  C         -2.129027       -0.678209       -0.000002  1
  C         -2.111131        0.726574        0.000006  1
  C         -0.922796        1.426809        0.000009  1
  C          0.258211        0.687040        0.000002  1
  C          1.639126       -1.134039       -0.000011  1
  C          2.390656        0.000000        0.000012  1
  N          1.567836        1.101692        0.000000  1
  H         -0.981629       -2.487074       -0.000015  1
  H         -3.079832       -1.192961       -0.000004  1
  H         -3.046595        1.268783        0.000008  1
  H         -0.909664        2.508564        0.000012  1
  H          2.017494       -2.141442       -0.000019  1
  H          3.460572        0.119737        0.000021  1
  H          1.875313        2.056551       -0.000018  1
  C          1.113353        0.642800        1.532047  2
  H          1.410464        0.942793        0.530496  2
  H          1.678743        1.213675        2.264109  2
  H          0.051493        0.831794        1.667000  2
  H          1.312589       -0.417186        1.667000  2

%mem=32GB
%nprocshared= 8
#p m062x/aug-cc-pVDZ   counterpoise=2

00114 m062x/aug-cc-pVDZ   counterpoise=2

 0  1  0  1  0  1
  C          0.265137       -0.724424       -0.000007  1
  C         -0.958013       -1.405444       -0.000008  1
  C         -2.129027       -0.678209       -0.000002  1
  C         -2.111131        0.726574        0.000006  1
  C         -0.922796        1.426809        0.000009  1
  C          0.258211        0.687040        0.000002  1
  C          1.639126       -1.134039       -0.000011  1
  C          2.390656        0.000000        0.000012  1
  N          1.567836        1.101692        0.000000  1
  H         -0.981629       -2.487074       -0.000015  1
  H         -3.079832       -1.192961       -0.000004  1
  H         -3.046595        1.268783        0.000008  1
  H         -0.909664        2.508564        0.000012  1
  H          2.017494       -2.141442       -0.000019  1
  H          3.460572        0.119737        0.000021  1
  H          1.875313        2.056551       -0.000018  1
  C          0.984824        0.826359        1.532047  2
  H          1.366057        1.006400        0.530238  2
  H          1.711754        1.169659        2.263617  2
  H          0.051689        1.367121        1.667375  2
  H          0.809636       -0.237818        1.667375  2

%mem=32GB
%nprocshared= 8
#p m062x/aug-cc-pVDZ   counterpoise=2

00115 m062x/aug-cc-pVDZ   counterpoise=2

 0  1  0  1  0  1
  C          0.265137       -0.724424       -0.000007  1
  C         -0.958013       -1.405444       -0.000008  1
  C         -2.129027       -0.678209       -0.000002  1
  C         -2.111131        0.726574        0.000006  1
  C         -0.922796        1.426809        0.000009  1
  C          0.258211        0.687040        0.000002  1
  C          1.639126       -1.134039       -0.000011  1
  C          2.390656        0.000000        0.000012  1
  N          1.567836        1.101692        0.000000  1
  H         -0.981629       -2.487074       -0.000015  1
  H         -3.079832       -1.192961       -0.000004  1
  H         -3.046595        1.268783        0.000008  1
  H         -0.909664        2.508564        0.000012  1
  H          2.017494       -2.141442       -0.000019  1
  H          3.460572        0.119737        0.000021  1
  H          1.875313        2.056551       -0.000018  1
  C          0.826336        0.984800        1.532047  2
  H          0.454549        0.789943        0.529461  2
  H          0.113093        0.610982        2.262130  2
  H          1.780900        0.483138        1.668507  2
  H          0.956959        2.055217        1.668507  2

%mem=32GB
%nprocshared= 8
#p m062x/aug-cc-pVDZ   counterpoise=2

00116 m062x/aug-cc-pVDZ   counterpoise=2

 0  1  0  1  0  1
  C          0.265137       -0.724424       -0.000007  1
  C         -0.958013       -1.405444       -0.000008  1
  C         -2.129027       -0.678209       -0.000002  1
  C         -2.111131        0.726574        0.000006  1
  C         -0.922796        1.426809        0.000009  1
  C          0.258211        0.687040        0.000002  1
  C          1.639126       -1.134039       -0.000011  1
  C          2.390656        0.000000        0.000012  1
  N          1.567836        1.101692        0.000000  1
  H         -0.981629       -2.487074       -0.000015  1
  H         -3.079832       -1.192961       -0.000004  1
  H         -3.046595        1.268783        0.000008  1
  H         -0.909664        2.508564        0.000012  1
  H          2.017494       -2.141442       -0.000019  1
  H          3.460572        0.119737        0.000021  1
  H          1.875313        2.056551       -0.000018  1
  C          0.642777        1.113329        1.532047  2
  H          0.387296        0.830130        0.514254  2
  H          0.085211        0.495270        2.231046  2
  H          1.708298        0.969567        1.691655  2
  H          0.390410        2.158467        1.691655  2

%mem=32GB
%nprocshared= 8
#p m062x/aug-cc-pVDZ   counterpoise=2

00117 m062x/aug-cc-pVDZ   counterpoise=2

 0  1  0  1  0  1
  C          0.265137       -0.724424       -0.000007  1
  C         -0.958013       -1.405444       -0.000008  1
  C         -2.129027       -0.678209       -0.000002  1
  C         -2.111131        0.726574        0.000006  1
  C         -0.922796        1.426809        0.000009  1
  C          0.258211        0.687040        0.000002  1
  C          1.639126       -1.134039       -0.000011  1
  C          2.390656        0.000000        0.000012  1
  N          1.567836        1.101692        0.000000  1
  H         -0.981629       -2.487074       -0.000015  1
  H         -3.079832       -1.192961       -0.000004  1
  H         -3.046595        1.268783        0.000008  1
  H         -0.909664        2.508564        0.000012  1
  H          2.017494       -2.141442       -0.000019  1
  H          3.460572        0.119737        0.000021  1
  H          1.875313        2.056551       -0.000018  1
  C          0.439688        1.208031        1.532047  2
  H          0.318553        0.860274        0.509419  2
  H          0.162934        0.413514        2.220253  2
  H          1.476725        1.487316        1.699469  2
  H         -0.199412        2.071164        1.699469  2

%mem=32GB
%nprocshared= 8
#p m062x/aug-cc-pVDZ   counterpoise=2

00118 m062x/aug-cc-pVDZ   counterpoise=2

 0  1  0  1  0  1
  C          0.265137       -0.724424       -0.000007  1
  C         -0.958013       -1.405444       -0.000008  1
  C         -2.129027       -0.678209       -0.000002  1
  C         -2.111131        0.726574        0.000006  1
  C         -0.922796        1.426809        0.000009  1
  C          0.258211        0.687040        0.000002  1
  C          1.639126       -1.134039       -0.000011  1
  C          2.390656        0.000000        0.000012  1
  N          1.567836        1.101692        0.000000  1
  H         -0.981629       -2.487074       -0.000015  1
  H         -3.079832       -1.192961       -0.000004  1
  H         -3.046595        1.268783        0.000008  1
  H         -0.909664        2.508564        0.000012  1
  H          2.017494       -2.141442       -0.000019  1
  H          3.460572        0.119737        0.000021  1
  H          1.875313        2.056551       -0.000018  1
  C          0.223239        1.266029        1.532047  2
  H          0.246442        0.881876        0.515551  2
  H          0.273283        0.437518        2.233861  2
  H          1.072452        1.925947        1.689598  2
  H         -0.699231        1.818933        1.689598  2

%mem=32GB
%nprocshared= 8
#p m062x/aug-cc-pVDZ   counterpoise=2

00119 m062x/aug-cc-pVDZ   counterpoise=2

 0  1  0  1  0  1
  C          0.265137       -0.724424       -0.000007  1
  C         -0.958013       -1.405444       -0.000008  1
  C         -2.129027       -0.678209       -0.000002  1
  C         -2.111131        0.726574        0.000006  1
  C         -0.922796        1.426809        0.000009  1
  C          0.258211        0.687040        0.000002  1
  C          1.639126       -1.134039       -0.000011  1
  C          2.390656        0.000000        0.000012  1
  N          1.567836        1.101692        0.000000  1
  H         -0.981629       -2.487074       -0.000015  1
  H         -3.079832       -1.192961       -0.000004  1
  H         -3.046595        1.268783        0.000008  1
  H         -0.909664        2.508564        0.000012  1
  H          2.017494       -2.141442       -0.000019  1
  H          3.460572        0.119737        0.000021  1
  H          1.875313        2.056551       -0.000018  1
  C          0.000007        1.285559        1.532047  2
  H          0.168567        0.894834        0.531899  2
  H          0.317313        0.550041        2.266764  2
  H          0.571901        2.200297        1.664971  2
  H         -1.057824        1.497226        1.664971  2

%mem=32GB
%nprocshared= 8
#p m062x/aug-cc-pVDZ   counterpoise=2

00120 m062x/aug-cc-pVDZ   counterpoise=2

 0  1  0  1  0  1
  C          0.265137       -0.724424       -0.000007  1
  C         -0.958013       -1.405444       -0.000008  1
  C         -2.129027       -0.678209       -0.000002  1
  C         -2.111131        0.726574        0.000006  1
  C         -0.922796        1.426809        0.000009  1
  C          0.258211        0.687040        0.000002  1
  C          1.639126       -1.134039       -0.000011  1
  C          2.390656        0.000000        0.000012  1
  N          1.567836        1.101692        0.000000  1
  H         -0.981629       -2.487074       -0.000015  1
  H         -3.079832       -1.192961       -0.000004  1
  H         -3.046595        1.268783        0.000008  1
  H         -0.909664        2.508564        0.000012  1
  H          2.017494       -2.141442       -0.000019  1
  H          3.460572        0.119737        0.000021  1
  H          1.875313        2.056551       -0.000018  1
  C         -0.223256        1.266049        1.532048  2
  H         -0.672669        1.369328        0.547804  2
  H         -0.977768        1.439442        2.295019  2
  H          0.180035        0.262780        1.642889  2
  H          0.577563        1.992602        1.642889  2

%mem=32GB
%nprocshared= 8
#p m062x/aug-cc-pVDZ   counterpoise=2

00121 m062x/aug-cc-pVDZ   counterpoise=2

 0  1  0  1  0  1
  C          0.265137       -0.724424       -0.000007  1
  C         -0.958013       -1.405444       -0.000008  1
  C         -2.129027       -0.678209       -0.000002  1
  C         -2.111131        0.726574        0.000006  1
  C         -0.922796        1.426809        0.000009  1
  C          0.258211        0.687040        0.000002  1
  C          1.639126       -1.134039       -0.000011  1
  C          2.390656        0.000000        0.000012  1
  N          1.567836        1.101692        0.000000  1
  H         -0.981629       -2.487074       -0.000015  1
  H         -3.079832       -1.192961       -0.000004  1
  H         -3.046595        1.268783        0.000008  1
  H         -0.909664        2.508564        0.000012  1
  H          2.017494       -2.141442       -0.000019  1
  H          3.460572        0.119737        0.000021  1
  H          1.875313        2.056551       -0.000018  1
  C         -0.439706        1.208052        1.532046  2
  H         -0.763582        1.354712        0.504929  2
  H         -1.213846        1.558605        2.209761  2
  H         -0.256713        0.150982        1.706961  2
  H          0.475451        1.767846        1.706961  2

%mem=32GB
%nprocshared= 8
#p m062x/aug-cc-pVDZ   counterpoise=2

00122 m062x/aug-cc-pVDZ   counterpoise=2

 0  1  0  1  0  1
  C          0.265137       -0.724424       -0.000007  1
  C         -0.958013       -1.405444       -0.000008  1
  C         -2.129027       -0.678209       -0.000002  1
  C         -2.111131        0.726574        0.000006  1
  C         -0.922796        1.426809        0.000009  1
  C          0.258211        0.687040        0.000002  1
  C          1.639126       -1.134039       -0.000011  1
  C          2.390656        0.000000        0.000012  1
  N          1.567836        1.101692        0.000000  1
  H         -0.981629       -2.487074       -0.000015  1
  H         -3.079832       -1.192961       -0.000004  1
  H         -3.046595        1.268783        0.000008  1
  H         -0.909664        2.508564        0.000012  1
  H          2.017494       -2.141442       -0.000019  1
  H          3.460572        0.119737        0.000021  1
  H          1.875313        2.056551       -0.000018  1
  C         -0.642796        1.113350        1.532045  2
  H         -0.834365        1.327811        0.483865  2
  H         -1.237255        1.778844        2.152700  2
  H         -0.911596        0.082119        1.746026  2
  H          0.412113        1.264535        1.746026  2

%mem=32GB
%nprocshared= 8
#p m062x/aug-cc-pVDZ   counterpoise=2

00123 m062x/aug-cc-pVDZ   counterpoise=2

 0  1  0  1  0  1
  C          0.265137       -0.724424       -0.000007  1
  C         -0.958013       -1.405444       -0.000008  1
  C         -2.129027       -0.678209       -0.000002  1
  C         -2.111131        0.726574        0.000006  1
  C         -0.922796        1.426809        0.000009  1
  C          0.258211        0.687040        0.000002  1
  C          1.639126       -1.134039       -0.000011  1
  C          2.390656        0.000000        0.000012  1
  N          1.567836        1.101692        0.000000  1
  H         -0.981629       -2.487074       -0.000015  1
  H         -3.079832       -1.192961       -0.000004  1
  H         -3.046595        1.268783        0.000008  1
  H         -0.909664        2.508564        0.000012  1
  H          2.017494       -2.141442       -0.000019  1
  H          3.460572        0.119737        0.000021  1
  H          1.875313        2.056551       -0.000018  1
  C         -0.826355        0.984820        1.532046  2
  H         -0.891974        1.285554        0.489631  2
  H         -1.013987        1.844736        2.169866  2
  H         -1.566770        0.215242        1.734559  2
  H          0.167341        0.593623        1.734559  2

%mem=32GB
%nprocshared= 8
#p m062x/aug-cc-pVDZ   counterpoise=2

00124 m062x/aug-cc-pVDZ   counterpoise=2

 0  1  0  1  0  1
  C          0.265137       -0.724424       -0.000007  1
  C         -0.958013       -1.405444       -0.000008  1
  C         -2.129027       -0.678209       -0.000002  1
  C         -2.111131        0.726574        0.000006  1
  C         -0.922796        1.426809        0.000009  1
  C          0.258211        0.687040        0.000002  1
  C          1.639126       -1.134039       -0.000011  1
  C          2.390656        0.000000        0.000012  1
  N          1.567836        1.101692        0.000000  1
  H         -0.981629       -2.487074       -0.000015  1
  H         -3.079832       -1.192961       -0.000004  1
  H         -3.046595        1.268783        0.000008  1
  H         -0.909664        2.508564        0.000012  1
  H          2.017494       -2.141442       -0.000019  1
  H          3.460572        0.119737        0.000021  1
  H          1.875313        2.056551       -0.000018  1
  C         -0.984806        0.826368        1.532047  2
  H         -0.943875        1.222699        0.520799  2
  H         -0.900514        1.642569        2.244920  2
  H         -1.930187        0.311186        1.681444  2
  H         -0.164665        0.128854        1.681444  2

%mem=32GB
%nprocshared= 8
#p m062x/aug-cc-pVDZ   counterpoise=2

00125 m062x/aug-cc-pVDZ   counterpoise=2

 0  1  0  1  0  1
  C          0.265137       -0.724424       -0.000007  1
  C         -0.958013       -1.405444       -0.000008  1
  C         -2.129027       -0.678209       -0.000002  1
  C         -2.111131        0.726574        0.000006  1
  C         -0.922796        1.426809        0.000009  1
  C          0.258211        0.687040        0.000002  1
  C          1.639126       -1.134039       -0.000011  1
  C          2.390656        0.000000        0.000012  1
  N          1.567836        1.101692        0.000000  1
  H         -0.981629       -2.487074       -0.000015  1
  H         -3.079832       -1.192961       -0.000004  1
  H         -3.046595        1.268783        0.000008  1
  H         -0.909664        2.508564        0.000012  1
  H          2.017494       -2.141442       -0.000019  1
  H          3.460572        0.119737        0.000021  1
  H          1.875313        2.056551       -0.000018  1
  C         -1.113336        0.642770        1.532048  2
  H         -0.995862        0.227717        0.534397  2
  H         -0.896354       -0.123859        2.271422  2
  H         -0.426676        1.475384        1.661392  2
  H         -2.134500        0.992013        1.661392  2

%mem=32GB
%nprocshared= 8
#p m062x/aug-cc-pVDZ   counterpoise=2

00126 m062x/aug-cc-pVDZ   counterpoise=2

 0  1  0  1  0  1
  C          0.265137       -0.724424       -0.000007  1
  C         -0.958013       -1.405444       -0.000008  1
  C         -2.129027       -0.678209       -0.000002  1
  C         -2.111131        0.726574        0.000006  1
  C         -0.922796        1.426809        0.000009  1
  C          0.258211        0.687040        0.000002  1
  C          1.639126       -1.134039       -0.000011  1
  C          2.390656        0.000000        0.000012  1
  N          1.567836        1.101692        0.000000  1
  H         -0.981629       -2.487074       -0.000015  1
  H         -3.079832       -1.192961       -0.000004  1
  H         -3.046595        1.268783        0.000008  1
  H         -0.909664        2.508564        0.000012  1
  H          2.017494       -2.141442       -0.000019  1
  H          3.460572        0.119737        0.000021  1
  H          1.875313        2.056551       -0.000018  1
  C         -1.208038        0.439681        1.532046  2
  H         -1.023006        0.147580        0.501602  2
  H         -0.749863       -0.283618        2.201668  2
  H         -0.779980        1.422339        1.712672  2
  H         -2.279379        0.472542        1.712672  2

%mem=32GB
%nprocshared= 8
#p m062x/aug-cc-pVDZ   counterpoise=2

00127 m062x/aug-cc-pVDZ   counterpoise=2

 0  1  0  1  0  1
  C          0.265137       -0.724424       -0.000007  1
  C         -0.958013       -1.405444       -0.000008  1
  C         -2.129027       -0.678209       -0.000002  1
  C         -2.111131        0.726574        0.000006  1
  C         -0.922796        1.426809        0.000009  1
  C          0.258211        0.687040        0.000002  1
  C          1.639126       -1.134039       -0.000011  1
  C          2.390656        0.000000        0.000012  1
  N          1.567836        1.101692        0.000000  1
  H         -0.981629       -2.487074       -0.000015  1
  H         -3.079832       -1.192961       -0.000004  1
  H         -3.046595        1.268783        0.000008  1
  H         -0.909664        2.508564        0.000012  1
  H          2.017494       -2.141442       -0.000019  1
  H          3.460572        0.119737        0.000021  1
  H          1.875313        2.056551       -0.000018  1
  C         -1.266035        0.223232        1.532045  2
  H         -1.037310        0.073650        0.480054  2
  H         -0.512234       -0.269741        2.140518  2
  H         -1.271615        1.287267        1.754023  2
  H         -2.243076       -0.198187        1.754023  2

%mem=32GB
%nprocshared= 8
#p m062x/aug-cc-pVDZ   counterpoise=2

00128 m062x/aug-cc-pVDZ   counterpoise=2

 0  1  0  1  0  1
  C          0.265137       -0.724424       -0.000007  1
  C         -0.958013       -1.405444       -0.000008  1
  C         -2.129027       -0.678209       -0.000002  1
  C         -2.111131        0.726574        0.000006  1
  C         -0.922796        1.426809        0.000009  1
  C          0.258211        0.687040        0.000002  1
  C          1.639126       -1.134039       -0.000011  1
  C          2.390656        0.000000        0.000012  1
  N          1.567836        1.101692        0.000000  1
  H         -0.981629       -2.487074       -0.000015  1
  H         -3.079832       -1.192961       -0.000004  1
  H         -3.046595        1.268783        0.000008  1
  H         -0.909664        2.508564        0.000012  1
  H          2.017494       -2.141442       -0.000019  1
  H          3.460572        0.119737        0.000021  1
  H          1.875313        2.056551       -0.000018  1
  C         -1.285565        0.000000        1.532045  2
  H         -1.041768        0.003727        0.472836  2
  H         -0.368352        0.014022        2.115141  2
  H         -1.879686        0.878477        1.770321  2
  H         -1.852555       -0.896227        1.770321  2

%mem=32GB
%nprocshared= 8
#p m062x/aug-cc-pVDZ   counterpoise=2

00129 m062x/aug-cc-pVDZ   counterpoise=2

 0  1  0  1  0  1
  C          0.265137       -0.724424       -0.000007  1
  C         -0.958013       -1.405444       -0.000008  1
  C         -2.129027       -0.678209       -0.000002  1
  C         -2.111131        0.726574        0.000006  1
  C         -0.922796        1.426809        0.000009  1
  C          0.258211        0.687040        0.000002  1
  C          1.639126       -1.134039       -0.000011  1
  C          2.390656        0.000000        0.000012  1
  N          1.567836        1.101692        0.000000  1
  H         -0.981629       -2.487074       -0.000015  1
  H         -3.079832       -1.192961       -0.000004  1
  H         -3.046595        1.268783        0.000008  1
  H         -0.909664        2.508564        0.000012  1
  H          2.017494       -2.141442       -0.000019  1
  H          3.460572        0.119737        0.000021  1
  H          1.875313        2.056551       -0.000018  1
  C         -1.266035       -0.223231        1.532045  2
  H         -1.037530       -0.066397        0.481063  2
  H         -0.525277        0.285189        2.143816  2
  H         -2.252912        0.175802        1.751869  2
  H         -1.248516       -1.287585        1.751869  2

%mem=32GB
%nprocshared= 8
#p m062x/aug-cc-pVDZ   counterpoise=2

00130 m062x/aug-cc-pVDZ   counterpoise=2

 0  1  0  1  0  1
  C          0.265137       -0.724424       -0.000007  1
  C         -0.958013       -1.405444       -0.000008  1
  C         -2.129027       -0.678209       -0.000002  1
  C         -2.111131        0.726574        0.000006  1
  C         -0.922796        1.426809        0.000009  1
  C          0.258211        0.687040        0.000002  1
  C          1.639126       -1.134039       -0.000011  1
  C          2.390656        0.000000        0.000012  1
  N          1.567836        1.101692        0.000000  1
  H         -0.981629       -2.487074       -0.000015  1
  H         -3.079832       -1.192961       -0.000004  1
  H         -3.046595        1.268783        0.000008  1
  H         -0.909664        2.508564        0.000012  1
  H          2.017494       -2.141442       -0.000019  1
  H          3.460572        0.119737        0.000021  1
  H          1.875313        2.056551       -0.000018  1
  C         -1.208038       -0.439680        1.532046  2
  H         -1.023341       -0.140870        0.503467  2
  H         -0.759758        0.285567        2.206241  2
  H         -2.279455       -0.485168        1.709452  2
  H         -0.769674       -1.418374        1.709452  2

%mem=32GB
%nprocshared= 8
#p m062x/aug-cc-pVDZ   counterpoise=2

00131 m062x/aug-cc-pVDZ   counterpoise=2

 0  1  0  1  0  1
  C          0.265137       -0.724424       -0.000007  1
  C         -0.958013       -1.405444       -0.000008  1
  C         -2.129027       -0.678209       -0.000002  1
  C         -2.111131        0.726574        0.000006  1
  C         -0.922796        1.426809        0.000009  1
  C          0.258211        0.687040        0.000002  1
  C          1.639126       -1.134039       -0.000011  1
  C          2.390656        0.000000        0.000012  1
  N          1.567836        1.101692        0.000000  1
  H         -0.981629       -2.487074       -0.000015  1
  H         -3.079832       -1.192961       -0.000004  1
  H         -3.046595        1.268783        0.000008  1
  H         -0.909664        2.508564        0.000012  1
  H          2.017494       -2.141442       -0.000019  1
  H          3.460572        0.119737        0.000021  1
  H          1.875313        2.056551       -0.000018  1
  C         -1.113336       -0.642770        1.532048  2
  H         -0.996153       -0.221742        0.536870  2
  H         -0.900835        0.120731        2.275947  2
  H         -2.133161       -0.997166        1.657893  2
  H         -0.423243       -1.473079        1.657893  2

%mem=32GB
%nprocshared= 8
#p m062x/aug-cc-pVDZ   counterpoise=2

00132 m062x/aug-cc-pVDZ   counterpoise=2

 0  1  0  1  0  1
  C          0.265137       -0.724424       -0.000007  1
  C         -0.958013       -1.405444       -0.000008  1
  C         -2.129027       -0.678209       -0.000002  1
  C         -2.111131        0.726574        0.000006  1
  C         -0.922796        1.426809        0.000009  1
  C          0.258211        0.687040        0.000002  1
  C          1.639126       -1.134039       -0.000011  1
  C          2.390656        0.000000        0.000012  1
  N          1.567836        1.101692        0.000000  1
  H         -0.981629       -2.487074       -0.000015  1
  H         -3.079832       -1.192961       -0.000004  1
  H         -3.046595        1.268783        0.000008  1
  H         -0.909664        2.508564        0.000012  1
  H          2.017494       -2.141442       -0.000019  1
  H          3.460572        0.119737        0.000021  1
  H          1.875313        2.056551       -0.000018  1
  C         -0.984807       -0.826368        1.532047  2
  H         -0.967028       -1.210606        0.515474  2
  H         -0.946436       -1.655642        2.233694  2
  H         -0.126378       -0.178513        1.689720  2
  H         -1.899393       -0.260551        1.689720  2

%mem=32GB
%nprocshared= 8
#p m062x/aug-cc-pVDZ   counterpoise=2

00133 m062x/aug-cc-pVDZ   counterpoise=2

 0  1  0  1  0  1
  C          0.265137       -0.724424       -0.000007  1
  C         -0.958013       -1.405444       -0.000008  1
  C         -2.129027       -0.678209       -0.000002  1
  C         -2.111131        0.726574        0.000006  1
  C         -0.922796        1.426809        0.000009  1
  C          0.258211        0.687040        0.000002  1
  C          1.639126       -1.134039       -0.000011  1
  C          2.390656        0.000000        0.000012  1
  N          1.567836        1.101692        0.000000  1
  H         -0.981629       -2.487074       -0.000015  1
  H         -3.079832       -1.192961       -0.000004  1
  H         -3.046595        1.268783        0.000008  1
  H         -0.909664        2.508564        0.000012  1
  H          2.017494       -2.141442       -0.000019  1
  H          3.460572        0.119737        0.000021  1
  H          1.875313        2.056551       -0.000018  1
  C         -0.826356       -0.984820        1.532046  2
  H         -0.916119       -1.271599        0.487500  2
  H         -1.090597       -1.829027        2.163685  2
  H          0.197602       -0.684362        1.738716  2
  H         -1.496272       -0.154171        1.738716  2

%mem=32GB
%nprocshared= 8
#p m062x/aug-cc-pVDZ   counterpoise=2

00134 m062x/aug-cc-pVDZ   counterpoise=2

 0  1  0  1  0  1
  C          0.265137       -0.724424       -0.000007  1
  C         -0.958013       -1.405444       -0.000008  1
  C         -2.129027       -0.678209       -0.000002  1
  C         -2.111131        0.726574        0.000006  1
  C         -0.922796        1.426809        0.000009  1
  C          0.258211        0.687040        0.000002  1
  C          1.639126       -1.134039       -0.000011  1
  C          2.390656        0.000000        0.000012  1
  N          1.567836        1.101692        0.000000  1
  H         -0.981629       -2.487074       -0.000015  1
  H         -3.079832       -1.192961       -0.000004  1
  H         -3.046595        1.268783        0.000008  1
  H         -0.909664        2.508564        0.000012  1
  H          2.017494       -2.141442       -0.000019  1
  H          3.460572        0.119737        0.000021  1
  H          1.875313        2.056551       -0.000018  1
  C         -0.642797       -1.113349        1.532046  2
  H         -0.858115       -1.312874        0.485526  2
  H         -1.294709       -1.717443        2.157792  2
  H          0.394062       -1.362444        1.742649  2
  H         -0.812334       -0.060553        1.742649  2

%mem=32GB
%nprocshared= 8
#p m062x/aug-cc-pVDZ   counterpoise=2

00135 m062x/aug-cc-pVDZ   counterpoise=2

 0  1  0  1  0  1
  C          0.265137       -0.724424       -0.000007  1
  C         -0.958013       -1.405444       -0.000008  1
  C         -2.129027       -0.678209       -0.000002  1
  C         -2.111131        0.726574        0.000006  1
  C         -0.922796        1.426809        0.000009  1
  C          0.258211        0.687040        0.000002  1
  C          1.639126       -1.134039       -0.000011  1
  C          2.390656        0.000000        0.000012  1
  N          1.567836        1.101692        0.000000  1
  H         -0.981629       -2.487074       -0.000015  1
  H         -3.079832       -1.192961       -0.000004  1
  H         -3.046595        1.268783        0.000008  1
  H         -0.909664        2.508564        0.000012  1
  H          2.017494       -2.141442       -0.000019  1
  H          3.460572        0.119737        0.000021  1
  H          1.875313        2.056551       -0.000018  1
  C         -0.439707       -1.208051        1.532047  2
  H         -0.785459       -1.339728        0.510043  2
  H         -1.224868       -1.507074        2.221673  2
  H          0.441672       -1.822021        1.698448  2
  H         -0.190029       -0.163327        1.698448  2

%mem=32GB
%nprocshared= 8
#p m062x/aug-cc-pVDZ   counterpoise=2

00136 m062x/aug-cc-pVDZ   counterpoise=2

 0  1  0  1  0  1
  C          0.265137       -0.724424       -0.000007  1
  C         -0.958013       -1.405444       -0.000008  1
  C         -2.129027       -0.678209       -0.000002  1
  C         -2.111131        0.726574        0.000006  1
  C         -0.922796        1.426809        0.000009  1
  C          0.258211        0.687040        0.000002  1
  C          1.639126       -1.134039       -0.000011  1
  C          2.390656        0.000000        0.000012  1
  N          1.567836        1.101692        0.000000  1
  H         -0.981629       -2.487074       -0.000015  1
  H         -3.079832       -1.192961       -0.000004  1
  H         -3.046595        1.268783        0.000008  1
  H         -0.909664        2.508564        0.000012  1
  H          2.017494       -2.141442       -0.000019  1
  H          3.460572        0.119737        0.000021  1
  H          1.875313        2.056551       -0.000018  1
  C         -0.223225       -1.266030        1.532048  2
  H          0.089608       -0.919090        0.550650  2
  H          0.292068       -0.694557        2.299752  2
  H         -1.296439       -1.131016        1.639100  2
  H          0.021733       -2.319601        1.639100  2

%mem=32GB
%nprocshared= 8
#p m062x/aug-cc-pVDZ   counterpoise=2

00137 m062x/aug-cc-pVDZ   counterpoise=2

 0  1  0  1  0  1
  C          0.265137       -0.724424       -0.000007  1
  C         -0.958013       -1.405444       -0.000008  1
  C         -2.129027       -0.678209       -0.000002  1
  C         -2.111131        0.726574        0.000006  1
  C         -0.922796        1.426809        0.000009  1
  C          0.258211        0.687040        0.000002  1
  C          1.639126       -1.134039       -0.000011  1
  C          2.390656        0.000000        0.000012  1
  N          1.567836        1.101692        0.000000  1
  H         -0.981629       -2.487074       -0.000015  1
  H         -3.079832       -1.192961       -0.000004  1
  H         -3.046595        1.268783        0.000008  1
  H         -0.909664        2.508564        0.000012  1
  H          2.017494       -2.141442       -0.000019  1
  H          3.460572        0.119737        0.000021  1
  H          1.875313        2.056551       -0.000018  1
  C          0.000007       -1.285560        1.532047  2
  H          0.174342       -0.916588        0.524653  2
  H          0.347619       -0.549855        2.252729  2
  H         -1.063401       -1.458851        1.675612  2
  H          0.541397       -2.217098        1.675612  2

%mem=32GB
%nprocshared= 8
#p m062x/aug-cc-pVDZ   counterpoise=2

00138 m062x/aug-cc-pVDZ   counterpoise=2

 0  1  0  1  0  1
  C          0.265137       -0.724424       -0.000007  1
  C         -0.958013       -1.405444       -0.000008  1
  C         -2.129027       -0.678209       -0.000002  1
  C         -2.111131        0.726574        0.000006  1
  C         -0.922796        1.426809        0.000009  1
  C          0.258211        0.687040        0.000002  1
  C          1.639126       -1.134039       -0.000011  1
  C          2.390656        0.000000        0.000012  1
  N          1.567836        1.101692        0.000000  1
  H         -0.981629       -2.487074       -0.000015  1
  H         -3.079832       -1.192961       -0.000004  1
  H         -3.046595        1.268783        0.000008  1
  H         -0.909664        2.508564        0.000012  1
  H          2.017494       -2.141442       -0.000019  1
  H          3.460572        0.119737        0.000021  1
  H          1.875313        2.056551       -0.000018  1
  C          0.223239       -1.266029        1.532046  2
  H          0.251254       -0.903880        0.507625  2
  H          0.288390       -0.423843        2.216118  2
  H         -0.708162       -1.799824        1.702434  2
  H          1.061462       -1.936721        1.702434  2

%mem=32GB
%nprocshared= 8
#p m062x/aug-cc-pVDZ   counterpoise=2

00139 m062x/aug-cc-pVDZ   counterpoise=2

 0  1  0  1  0  1
  C          0.265137       -0.724424       -0.000007  1
  C         -0.958013       -1.405444       -0.000008  1
  C         -2.129027       -0.678209       -0.000002  1
  C         -2.111131        0.726574        0.000006  1
  C         -0.922796        1.426809        0.000009  1
  C          0.258211        0.687040        0.000002  1
  C          1.639126       -1.134039       -0.000011  1
  C          2.390656        0.000000        0.000012  1
  N          1.567836        1.101692        0.000000  1
  H         -0.981629       -2.487074       -0.000015  1
  H         -3.079832       -1.192961       -0.000004  1
  H         -3.046595        1.268783        0.000008  1
  H         -0.909664        2.508564        0.000012  1
  H          2.017494       -2.141442       -0.000019  1
  H          3.460572        0.119737        0.000021  1
  H          1.875313        2.056551       -0.000018  1
  C          0.439688       -1.208032        1.532046  2
  H          0.322288       -0.882765        0.501612  2
  H          0.149016       -0.402700        2.201694  2
  H         -0.190999       -2.074688        1.712653  2
  H          1.478495       -1.472110        1.712653  2

%mem=32GB
%nprocshared= 8
#p m062x/aug-cc-pVDZ   counterpoise=2

00140 m062x/aug-cc-pVDZ   counterpoise=2

 0  1  0  1  0  1
  C          0.265137       -0.724424       -0.000007  1
  C         -0.958013       -1.405444       -0.000008  1
  C         -2.129027       -0.678209       -0.000002  1
  C         -2.111131        0.726574        0.000006  1
  C         -0.922796        1.426809        0.000009  1
  C          0.258211        0.687040        0.000002  1
  C          1.639126       -1.134039       -0.000011  1
  C          2.390656        0.000000        0.000012  1
  N          1.567836        1.101692        0.000000  1
  H         -0.981629       -2.487074       -0.000015  1
  H         -3.079832       -1.192961       -0.000004  1
  H         -3.046595        1.268783        0.000008  1
  H         -0.909664        2.508564        0.000012  1
  H          2.017494       -2.141442       -0.000019  1
  H          3.460572        0.119737        0.000021  1
  H          1.875313        2.056551       -0.000018  1
  C          0.642777       -1.113330        1.532046  2
  H          0.390206       -0.853224        0.507386  2
  H          0.054010       -0.506999        2.215562  2
  H          0.426818       -2.164839        1.702831  2
  H          1.700179       -0.928366        1.702831  2

%mem=32GB
%nprocshared= 8
#p m062x/aug-cc-pVDZ   counterpoise=2

00141 m062x/aug-cc-pVDZ   counterpoise=2

 0  1  0  1  0  1
  C          0.265137       -0.724424       -0.000007  1
  C         -0.958013       -1.405444       -0.000008  1
  C         -2.129027       -0.678209       -0.000002  1
  C         -2.111131        0.726574        0.000006  1
  C         -0.922796        1.426809        0.000009  1
  C          0.258211        0.687040        0.000002  1
  C          1.639126       -1.134039       -0.000011  1
  C          2.390656        0.000000        0.000012  1
  N          1.567836        1.101692        0.000000  1
  H         -0.981629       -2.487074       -0.000015  1
  H         -3.079832       -1.192961       -0.000004  1
  H         -3.046595        1.268783        0.000008  1
  H         -0.909664        2.508564        0.000012  1
  H          2.017494       -2.141442       -0.000019  1
  H          3.460572        0.119737        0.000021  1
  H          1.875313        2.056551       -0.000018  1
  C          0.826337       -0.984801        1.532047  2
  H          0.457159       -0.813515        0.524206  2
  H          0.087502       -0.642008        2.251835  2
  H          1.006914       -2.046905        1.676283  2
  H          1.753924       -0.436846        1.676283  2

%mem=32GB
%nprocshared= 8
#p m062x/aug-cc-pVDZ   counterpoise=2

00142 m062x/aug-cc-pVDZ   counterpoise=2

 0  1  0  1  0  1
  C          0.265137       -0.724424       -0.000007  1
  C         -0.958013       -1.405444       -0.000008  1
  C         -2.129027       -0.678209       -0.000002  1
  C         -2.111131        0.726574        0.000006  1
  C         -0.922796        1.426809        0.000009  1
  C          0.258211        0.687040        0.000002  1
  C          1.639126       -1.134039       -0.000011  1
  C          2.390656        0.000000        0.000012  1
  N          1.567836        1.101692        0.000000  1
  H         -0.981629       -2.487074       -0.000015  1
  H         -3.079832       -1.192961       -0.000004  1
  H         -3.046595        1.268783        0.000008  1
  H         -0.909664        2.508564        0.000012  1
  H          2.017494       -2.141442       -0.000019  1
  H          3.460572        0.119737        0.000021  1
  H          1.875313        2.056551       -0.000018  1
  C          0.984825       -0.826360        1.532048  2
  H          1.404615       -1.023762        0.549101  2
  H          1.683470       -1.154891        2.297188  2
  H          0.803168        0.239742        1.641155  2
  H          0.047873       -1.366446        1.641155  2

%mem=32GB
%nprocshared= 8
#p m062x/aug-cc-pVDZ   counterpoise=2

00143 m062x/aug-cc-pVDZ   counterpoise=2

 0  1  0  1  0  1
  C          0.265137       -0.724424       -0.000007  1
  C         -0.958013       -1.405444       -0.000008  1
  C         -2.129027       -0.678209       -0.000002  1
  C         -2.111131        0.726574        0.000006  1
  C         -0.922796        1.426809        0.000009  1
  C          0.258211        0.687040        0.000002  1
  C          1.639126       -1.134039       -0.000011  1
  C          2.390656        0.000000        0.000012  1
  N          1.567836        1.101692        0.000000  1
  H         -0.981629       -2.487074       -0.000015  1
  H         -3.079832       -1.192961       -0.000004  1
  H         -3.046595        1.268783        0.000008  1
  H         -0.909664        2.508564        0.000012  1
  H          2.017494       -2.141442       -0.000019  1
  H          3.460572        0.119737        0.000021  1
  H          1.875313        2.056551       -0.000018  1
  C          1.113344       -0.642771        1.532047  2
  H          1.185934       -0.230984        0.528784  2
  H          1.253346        0.151431        2.260828  2
  H          0.133052       -1.091784        1.669497  2
  H          1.881013       -1.399915        1.669497  2

%mem=32GB
%nprocshared= 8
#p m062x/aug-cc-pVDZ   counterpoise=2

00144 m062x/aug-cc-pVDZ   counterpoise=2

 0  1  0  1  0  1
  C          0.265137       -0.724424       -0.000007  1
  C         -0.958013       -1.405444       -0.000008  1
  C         -2.129027       -0.678209       -0.000002  1
  C         -2.111131        0.726574        0.000006  1
  C         -0.922796        1.426809        0.000009  1
  C          0.258211        0.687040        0.000002  1
  C          1.639126       -1.134039       -0.000011  1
  C          2.390656        0.000000        0.000012  1
  N          1.567836        1.101692        0.000000  1
  H         -0.981629       -2.487074       -0.000015  1
  H         -3.079832       -1.192961       -0.000004  1
  H         -3.046595        1.268783        0.000008  1
  H         -0.909664        2.508564        0.000012  1
  H          2.017494       -2.141442       -0.000019  1
  H          3.460572        0.119737        0.000021  1
  H          1.875313        2.056551       -0.000018  1
  C          1.208046       -0.439681        1.532046  2
  H          1.219083       -0.148685        0.484871  2
  H          1.241784        0.449854        2.155798  2
  H          0.298838       -0.996371        1.743974  2
  H          2.072475       -1.063641        1.743974  2

%mem=32GB
%nprocshared= 8
#p m062x/aug-cc-pVDZ   counterpoise=2

00145 m062x/aug-cc-pVDZ   counterpoise=2

 0  1  0  1  0  1
  C          0.265137       -0.724424       -0.000007  1
  C         -0.958013       -1.405444       -0.000008  1
  C         -2.129027       -0.678209       -0.000002  1
  C         -2.111131        0.726574        0.000006  1
  C         -0.922796        1.426809        0.000009  1
  C          0.258211        0.687040        0.000002  1
  C          1.639126       -1.134039       -0.000011  1
  C          2.390656        0.000000        0.000012  1
  N          1.567836        1.101692        0.000000  1
  H         -0.981629       -2.487074       -0.000015  1
  H         -3.079832       -1.192961       -0.000004  1
  H         -3.046595        1.268783        0.000008  1
  H         -0.909664        2.508564        0.000012  1
  H          2.017494       -2.141442       -0.000019  1
  H          3.460572        0.119737        0.000021  1
  H          1.875313        2.056551       -0.000018  1
  C          1.266043       -0.223232        1.532044  2
  H          1.236637       -0.076174        0.455529  2
  H          1.076835        0.722970        2.032423  2
  H          0.505129       -0.943908        1.820336  2
  H          2.245585       -0.595876        1.820336  2

%mem=32GB
%nprocshared= 8
#p m062x/aug-cc-pVDZ   counterpoise=2

00146 m062x/aug-cc-pVDZ   counterpoise=2

 0  1  0  1  0  1
  C          0.265137       -0.724424       -0.000007  1
  C         -0.958013       -1.405444       -0.000008  1
  C         -2.129027       -0.678209       -0.000002  1
  C         -2.111131        0.726574        0.000006  1
  C         -0.922796        1.426809        0.000009  1
  C          0.258211        0.687040        0.000002  1
  C          1.639126       -1.134039       -0.000011  1
  C          2.390656        0.000000        0.000012  1
  N          1.567836        1.101692        0.000000  1
  H         -0.981629       -2.487074       -0.000015  1
  H         -3.079832       -1.192961       -0.000004  1
  H         -3.046595        1.268783        0.000008  1
  H         -0.909664        2.508564        0.000012  1
  H          2.017494       -2.141442       -0.000019  1
  H          3.460572        0.119737        0.000021  1
  H          1.875313        2.056551       -0.000018  1
  C          1.532078       -0.000000        1.285531  2
  H          1.278936       -0.011467        0.228572  2
  H          0.621007       -0.041268        1.876906  2
  H          2.154394       -0.860178        1.518543  2
  H          2.074081        0.912916        1.518543  2

%mem=32GB
%nprocshared= 8
#p m062x/aug-cc-pVDZ   counterpoise=2

00147 m062x/aug-cc-pVDZ   counterpoise=2

 0  1  0  1  0  1
  C          0.265137       -0.724424       -0.000007  1
  C         -0.958013       -1.405444       -0.000008  1
  C         -2.129027       -0.678209       -0.000002  1
  C         -2.111131        0.726574        0.000006  1
  C         -0.922796        1.426809        0.000009  1
  C          0.258211        0.687040        0.000002  1
  C          1.639126       -1.134039       -0.000011  1
  C          2.390656        0.000000        0.000012  1
  N          1.567836        1.101692        0.000000  1
  H         -0.981629       -2.487074       -0.000015  1
  H         -3.079832       -1.192961       -0.000004  1
  H         -3.046595        1.268783        0.000008  1
  H         -0.909664        2.508564        0.000012  1
  H          2.017494       -2.141442       -0.000019  1
  H          3.460572        0.119737        0.000021  1
  H          1.875313        2.056551       -0.000018  1
  C          1.508803        0.266035        1.285532  2
  H          1.278995        0.039964        0.247527  2
  H          0.887787       -0.344881        1.935607  2
  H          2.556624        0.051926        1.479713  2
  H          1.311904        1.317226        1.479713  2

%mem=32GB
%nprocshared= 8
#p m062x/aug-cc-pVDZ   counterpoise=2

00148 m062x/aug-cc-pVDZ   counterpoise=2

 0  1  0  1  0  1
  C          0.265137       -0.724424       -0.000007  1
  C         -0.958013       -1.405444       -0.000008  1
  C         -2.129027       -0.678209       -0.000002  1
  C         -2.111131        0.726574        0.000006  1
  C         -0.922796        1.426809        0.000009  1
  C          0.258211        0.687040        0.000002  1
  C          1.639126       -1.134039       -0.000011  1
  C          2.390656        0.000000        0.000012  1
  N          1.567836        1.101692        0.000000  1
  H         -0.981629       -2.487074       -0.000015  1
  H         -3.079832       -1.192961       -0.000004  1
  H         -3.046595        1.268783        0.000008  1
  H         -0.909664        2.508564        0.000012  1
  H          2.017494       -2.141442       -0.000019  1
  H          3.460572        0.119737        0.000021  1
  H          1.875313        2.056551       -0.000018  1
  C          1.439686        0.523988        1.285534  2
  H          1.273584        0.109349        0.294646  2
  H          1.147674       -0.204962        2.037092  2
  H          2.492591        0.765855        1.405405  2
  H          0.844963        1.425882        1.405405  2

%mem=32GB
%nprocshared= 8
#p m062x/aug-cc-pVDZ   counterpoise=2

00149 m062x/aug-cc-pVDZ   counterpoise=2

 0  1  0  1  0  1
  C          0.265137       -0.724424       -0.000007  1
  C         -0.958013       -1.405444       -0.000008  1
  C         -2.129027       -0.678209       -0.000002  1
  C         -2.111131        0.726574        0.000006  1
  C         -0.922796        1.426809        0.000009  1
  C          0.258211        0.687040        0.000002  1
  C          1.639126       -1.134039       -0.000011  1
  C          2.390656        0.000000        0.000012  1
  N          1.567836        1.101692        0.000000  1
  H         -0.981629       -2.487074       -0.000015  1
  H         -3.079832       -1.192961       -0.000004  1
  H         -3.046595        1.268783        0.000008  1
  H         -0.909664        2.508564        0.000012  1
  H          2.017494       -2.141442       -0.000019  1
  H          3.460572        0.119737        0.000021  1
  H          1.875313        2.056551       -0.000018  1
  C          1.326836        0.766056        1.285532  2
  H          1.520826        1.036222        0.250760  2
  H          1.831163        1.468423        1.944175  2
  H          0.256766        0.797346        1.473812  2
  H          1.698508       -0.237881        1.473812  2

%mem=32GB
%nprocshared= 8
#p m062x/aug-cc-pVDZ   counterpoise=2

00150 m062x/aug-cc-pVDZ   counterpoise=2

 0  1  0  1  0  1
  C          0.265137       -0.724424       -0.000007  1
  C         -0.958013       -1.405444       -0.000008  1
  C         -2.129027       -0.678209       -0.000002  1
  C         -2.111131        0.726574        0.000006  1
  C         -0.922796        1.426809        0.000009  1
  C          0.258211        0.687040        0.000002  1
  C          1.639126       -1.134039       -0.000011  1
  C          2.390656        0.000000        0.000012  1
  N          1.567836        1.101692        0.000000  1
  H         -0.981629       -2.487074       -0.000015  1
  H         -3.079832       -1.192961       -0.000004  1
  H         -3.046595        1.268783        0.000008  1
  H         -0.909664        2.508564        0.000012  1
  H          2.017494       -2.141442       -0.000019  1
  H          3.460572        0.119737        0.000021  1
  H          1.875313        2.056551       -0.000018  1
  C          1.173661        0.984812        1.285532  2
  H          1.491095        1.078937        0.250278  2
  H          2.003579        1.230898        1.942918  2
  H          0.347630        1.665526        1.474681  2
  H          0.852210       -0.036153        1.474681  2

%mem=32GB
%nprocshared= 8
#p m062x/aug-cc-pVDZ   counterpoise=2

00151 m062x/aug-cc-pVDZ   counterpoise=2

 0  1  0  1  0  1
  C          0.265137       -0.724424       -0.000007  1
  C         -0.958013       -1.405444       -0.000008  1
  C         -2.129027       -0.678209       -0.000002  1
  C         -2.111131        0.726574        0.000006  1
  C         -0.922796        1.426809        0.000009  1
  C          0.258211        0.687040        0.000002  1
  C          1.639126       -1.134039       -0.000011  1
  C          2.390656        0.000000        0.000012  1
  N          1.567836        1.101692        0.000000  1
  H         -0.981629       -2.487074       -0.000015  1
  H         -3.079832       -1.192961       -0.000004  1
  H         -3.046595        1.268783        0.000008  1
  H         -0.909664        2.508564        0.000012  1
  H          2.017494       -2.141442       -0.000019  1
  H          3.460572        0.119737        0.000021  1
  H          1.875313        2.056551       -0.000018  1
  C          0.984826        1.173646        1.285534  2
  H          1.433166        1.118313        0.296947  2
  H          1.760345        1.077933        2.041105  2
  H          0.481507        2.129954        1.402248  2
  H          0.264101        0.368407        1.402248  2

%mem=32GB
%nprocshared= 8
#p m062x/aug-cc-pVDZ   counterpoise=2

00152 m062x/aug-cc-pVDZ   counterpoise=2

 0  1  0  1  0  1
  C          0.265137       -0.724424       -0.000007  1
  C         -0.958013       -1.405444       -0.000008  1
  C         -2.129027       -0.678209       -0.000002  1
  C         -2.111131        0.726574        0.000006  1
  C         -0.922796        1.426809        0.000009  1
  C          0.258211        0.687040        0.000002  1
  C          1.639126       -1.134039       -0.000011  1
  C          2.390656        0.000000        0.000012  1
  N          1.567836        1.101692        0.000000  1
  H         -0.981629       -2.487074       -0.000015  1
  H         -3.079832       -1.192961       -0.000004  1
  H         -3.046595        1.268783        0.000008  1
  H         -0.909664        2.508564        0.000012  1
  H          2.017494       -2.141442       -0.000019  1
  H          3.460572        0.119737        0.000021  1
  H          1.875313        2.056551       -0.000018  1
  C          0.766029        1.326809        1.285537  2
  H          0.403637        0.870254        0.368147  2
  H          0.349150        0.801608        2.141021  2
  H          1.850840        1.266044        1.316681  2
  H          0.460641        2.369519        1.316681  2

%mem=32GB
%nprocshared= 8
#p m062x/aug-cc-pVDZ   counterpoise=2

00153 m062x/aug-cc-pVDZ   counterpoise=2

 0  1  0  1  0  1
  C          0.265137       -0.724424       -0.000007  1
  C         -0.958013       -1.405444       -0.000008  1
  C         -2.129027       -0.678209       -0.000002  1
  C         -2.111131        0.726574        0.000006  1
  C         -0.922796        1.426809        0.000009  1
  C          0.258211        0.687040        0.000002  1
  C          1.639126       -1.134039       -0.000011  1
  C          2.390656        0.000000        0.000012  1
  N          1.567836        1.101692        0.000000  1
  H         -0.981629       -2.487074       -0.000015  1
  H         -3.079832       -1.192961       -0.000004  1
  H         -3.046595        1.268783        0.000008  1
  H         -0.909664        2.508564        0.000012  1
  H          2.017494       -2.141442       -0.000019  1
  H          3.460572        0.119737        0.000021  1
  H          1.875313        2.056551       -0.000018  1
  C          0.523997        1.439670        1.285537  2
  H          0.333083        0.899057        0.362139  2
  H          0.297766        0.799048        2.134006  2
  H          1.569419        1.734887        1.323193  2
  H         -0.104200        2.325914        1.323193  2

%mem=32GB
%nprocshared= 8
#p m062x/aug-cc-pVDZ   counterpoise=2

00154 m062x/aug-cc-pVDZ   counterpoise=2

 0  1  0  1  0  1
  C          0.265137       -0.724424       -0.000007  1
  C         -0.958013       -1.405444       -0.000008  1
  C         -2.129027       -0.678209       -0.000002  1
  C         -2.111131        0.726574        0.000006  1
  C         -0.922796        1.426809        0.000009  1
  C          0.258211        0.687040        0.000002  1
  C          1.639126       -1.134039       -0.000011  1
  C          2.390656        0.000000        0.000012  1
  N          1.567836        1.101692        0.000000  1
  H         -0.981629       -2.487074       -0.000015  1
  H         -3.079832       -1.192961       -0.000004  1
  H         -3.046595        1.268783        0.000008  1
  H         -0.909664        2.508564        0.000012  1
  H          2.017494       -2.141442       -0.000019  1
  H          3.460572        0.119737        0.000021  1
  H          1.875313        2.056551       -0.000018  1
  C          0.266044        1.508789        1.285537  2
  H          0.260464        0.923395        0.369754  2
  H          0.259675        0.840634        2.142862  2
  H          1.159436        2.127225        1.314956  2
  H         -0.615396        2.144143        1.314956  2

%mem=32GB
%nprocshared= 8
#p m062x/aug-cc-pVDZ   counterpoise=2

00155 m062x/aug-cc-pVDZ   counterpoise=2

 0  1  0  1  0  1
  C          0.265137       -0.724424       -0.000007  1
  C         -0.958013       -1.405444       -0.000008  1
  C         -2.129027       -0.678209       -0.000002  1
  C         -2.111131        0.726574        0.000006  1
  C         -0.922796        1.426809        0.000009  1
  C          0.258211        0.687040        0.000002  1
  C          1.639126       -1.134039       -0.000011  1
  C          2.390656        0.000000        0.000012  1
  N          1.567836        1.101692        0.000000  1
  H         -0.981629       -2.487074       -0.000015  1
  H         -3.079832       -1.192961       -0.000004  1
  H         -3.046595        1.268783        0.000008  1
  H         -0.909664        2.508564        0.000012  1
  H          2.017494       -2.141442       -0.000019  1
  H          3.460572        0.119737        0.000021  1
  H          1.875313        2.056551       -0.000018  1
  C          0.000007        1.532065        1.285538  2
  H          0.179917        0.943272        0.389808  2
  H          0.186792        0.920772        2.164691  2
  H          0.665342        2.391561        1.294012  2
  H         -1.032097        1.872896        1.294012  2

%mem=32GB
%nprocshared= 8
#p m062x/aug-cc-pVDZ   counterpoise=2

00156 m062x/aug-cc-pVDZ   counterpoise=2

 0  1  0  1  0  1
  C          0.265137       -0.724424       -0.000007  1
  C         -0.958013       -1.405444       -0.000008  1
  C         -2.129027       -0.678209       -0.000002  1
  C         -2.111131        0.726574        0.000006  1
  C         -0.922796        1.426809        0.000009  1
  C          0.258211        0.687040        0.000002  1
  C          1.639126       -1.134039       -0.000011  1
  C          2.390656        0.000000        0.000012  1
  N          1.567836        1.101692        0.000000  1
  H         -0.981629       -2.487074       -0.000015  1
  H         -3.079832       -1.192961       -0.000004  1
  H         -3.046595        1.268783        0.000008  1
  H         -0.909664        2.508564        0.000012  1
  H          2.017494       -2.141442       -0.000019  1
  H          3.460572        0.119737        0.000021  1
  H          1.875313        2.056551       -0.000018  1
  C         -0.266065        1.508810        1.285535  2
  H         -0.759746        1.447168        0.319174  2
  H         -1.005507        1.416481        2.076849  2
  H          0.460556        0.705191        1.373260  2
  H          0.240643        2.466427        1.373260  2

%mem=32GB
%nprocshared= 8
#p m062x/aug-cc-pVDZ   counterpoise=2

00157 m062x/aug-cc-pVDZ   counterpoise=2

 0  1  0  1  0  1
  C          0.265137       -0.724424       -0.000007  1
  C         -0.958013       -1.405444       -0.000008  1
  C         -2.129027       -0.678209       -0.000002  1
  C         -2.111131        0.726574        0.000006  1
  C         -0.922796        1.426809        0.000009  1
  C          0.258211        0.687040        0.000002  1
  C          1.639126       -1.134039       -0.000011  1
  C          2.390656        0.000000        0.000012  1
  N          1.567836        1.101692        0.000000  1
  H         -0.981629       -2.487074       -0.000015  1
  H         -3.079832       -1.192961       -0.000004  1
  H         -3.046595        1.268783        0.000008  1
  H         -0.909664        2.508564        0.000012  1
  H          2.017494       -2.141442       -0.000019  1
  H          3.460572        0.119737        0.000021  1
  H          1.875313        2.056551       -0.000018  1
  C         -0.524019        1.439692        1.285532  2
  H         -0.846032        1.429289        0.247469  2
  H         -1.394818        1.411560        1.935451  2
  H          0.101110        0.571969        1.479819  2
  H          0.043799        2.345956        1.479819  2

%mem=32GB
%nprocshared= 8
#p m062x/aug-cc-pVDZ   counterpoise=2

00158 m062x/aug-cc-pVDZ   counterpoise=2

 0  1  0  1  0  1
  C          0.265137       -0.724424       -0.000007  1
  C         -0.958013       -1.405444       -0.000008  1
  C         -2.129027       -0.678209       -0.000002  1
  C         -2.111131        0.726574        0.000006  1
  C         -0.922796        1.426809        0.000009  1
  C          0.258211        0.687040        0.000002  1
  C          1.639126       -1.134039       -0.000011  1
  C          2.390656        0.000000        0.000012  1
  N          1.567836        1.101692        0.000000  1
  H         -0.981629       -2.487074       -0.000015  1
  H         -3.079832       -1.192961       -0.000004  1
  H         -3.046595        1.268783        0.000008  1
  H         -0.909664        2.508564        0.000012  1
  H          2.017494       -2.141442       -0.000019  1
  H          3.460572        0.119737        0.000021  1
  H          1.875313        2.056551       -0.000018  1
  C         -0.766050        1.326831        1.285531  2
  H         -0.897214        1.410492        0.209811  2
  H         -1.577378        1.844322        1.790929  2
  H         -0.772011        0.278024        1.570915  2
  H          0.182459        1.774453        1.570915  2

%mem=32GB
%nprocshared= 8
#p m062x/aug-cc-pVDZ   counterpoise=2

00159 m062x/aug-cc-pVDZ   counterpoise=2

 0  1  0  1  0  1
  C          0.265137       -0.724424       -0.000007  1
  C         -0.958013       -1.405444       -0.000008  1
  C         -2.129027       -0.678209       -0.000002  1
  C         -2.111131        0.726574        0.000006  1
  C         -0.922796        1.426809        0.000009  1
  C          0.258211        0.687040        0.000002  1
  C          1.639126       -1.134039       -0.000011  1
  C          2.390656        0.000000        0.000012  1
  N          1.567836        1.101692        0.000000  1
  H         -0.981629       -2.487074       -0.000015  1
  H         -3.079832       -1.192961       -0.000004  1
  H         -3.046595        1.268783        0.000008  1
  H         -0.909664        2.508564        0.000012  1
  H          2.017494       -2.141442       -0.000019  1
  H          3.460572        0.119737        0.000021  1
  H          1.875313        2.056551       -0.000018  1
  C         -0.984806        1.173657        1.285531  2
  H         -0.933422        1.383429        0.220294  2
  H         -0.762998        2.079178        1.844379  2
  H         -1.983385        0.827107        1.538947  2
  H         -0.259439        0.404826        1.538947  2

%mem=32GB
%nprocshared= 8
#p m062x/aug-cc-pVDZ   counterpoise=2

00160 m062x/aug-cc-pVDZ   counterpoise=2

 0  1  0  1  0  1
  C          0.265137       -0.724424       -0.000007  1
  C         -0.958013       -1.405444       -0.000008  1
  C         -2.129027       -0.678209       -0.000002  1
  C         -2.111131        0.726574        0.000006  1
  C         -0.922796        1.426809        0.000009  1
  C          0.258211        0.687040        0.000002  1
  C          1.639126       -1.134039       -0.000011  1
  C          2.390656        0.000000        0.000012  1
  N          1.567836        1.101692        0.000000  1
  H         -0.981629       -2.487074       -0.000015  1
  H         -3.079832       -1.192961       -0.000004  1
  H         -3.046595        1.268783        0.000008  1
  H         -0.909664        2.508564        0.000012  1
  H          2.017494       -2.141442       -0.000019  1
  H          3.460572        0.119737        0.000021  1
  H          1.875313        2.056551       -0.000018  1
  C         -1.173640        0.984822        1.285533  2
  H         -0.976405        1.332351        0.274743  2
  H         -0.769036        1.697735        1.999346  2
  H         -2.246419        0.892565        1.434232  2
  H         -0.702783        0.016494        1.434232  2

%mem=32GB
%nprocshared= 8
#p m062x/aug-cc-pVDZ   counterpoise=2

00161 m062x/aug-cc-pVDZ   counterpoise=2

 0  1  0  1  0  1
  C          0.265137       -0.724424       -0.000007  1
  C         -0.958013       -1.405444       -0.000008  1
  C         -2.129027       -0.678209       -0.000002  1
  C         -2.111131        0.726574        0.000006  1
  C         -0.922796        1.426809        0.000009  1
  C          0.258211        0.687040        0.000002  1
  C          1.639126       -1.134039       -0.000011  1
  C          2.390656        0.000000        0.000012  1
  N          1.567836        1.101692        0.000000  1
  H         -0.981629       -2.487074       -0.000015  1
  H         -3.079832       -1.192961       -0.000004  1
  H         -3.046595        1.268783        0.000008  1
  H         -0.909664        2.508564        0.000012  1
  H          2.017494       -2.141442       -0.000019  1
  H          3.460572        0.119737        0.000021  1
  H          1.875313        2.056551       -0.000018  1
  C         -1.326816        0.766064        1.285537  2
  H         -1.034216        1.244590        0.354530  2
  H         -0.966491        1.355348        2.124815  2
  H         -2.410471        0.695017        1.331594  2
  H         -0.896207       -0.230897        1.331594  2

%mem=32GB
%nprocshared= 8
#p m062x/aug-cc-pVDZ   counterpoise=2

00162 m062x/aug-cc-pVDZ   counterpoise=2

 0  1  0  1  0  1
  C          0.265137       -0.724424       -0.000007  1
  C         -0.958013       -1.405444       -0.000008  1
  C         -2.129027       -0.678209       -0.000002  1
  C         -2.111131        0.726574        0.000006  1
  C         -0.922796        1.426809        0.000009  1
  C          0.258211        0.687040        0.000002  1
  C          1.639126       -1.134039       -0.000011  1
  C          2.390656        0.000000        0.000012  1
  N          1.567836        1.101692        0.000000  1
  H         -0.981629       -2.487074       -0.000015  1
  H         -3.079832       -1.192961       -0.000004  1
  H         -3.046595        1.268783        0.000008  1
  H         -0.909664        2.508564        0.000012  1
  H          2.017494       -2.141442       -0.000019  1
  H          3.460572        0.119737        0.000021  1
  H          1.875313        2.056551       -0.000018  1
  C         -1.439713        0.524011        1.285536  2
  H         -1.938060        0.674360        0.331376  2
  H         -2.134775        0.733707        2.094482  2
  H         -1.099234       -0.505673        1.358340  2
  H         -0.586577        1.193590        1.358340  2

%mem=32GB
%nprocshared= 8
#p m062x/aug-cc-pVDZ   counterpoise=2

00163 m062x/aug-cc-pVDZ   counterpoise=2

 0  1  0  1  0  1
  C          0.265137       -0.724424       -0.000007  1
  C         -0.958013       -1.405444       -0.000008  1
  C         -2.129027       -0.678209       -0.000002  1
  C         -2.111131        0.726574        0.000006  1
  C         -0.922796        1.426809        0.000009  1
  C          0.258211        0.687040        0.000002  1
  C          1.639126       -1.134039       -0.000011  1
  C          2.390656        0.000000        0.000012  1
  N          1.567836        1.101692        0.000000  1
  H         -0.981629       -2.487074       -0.000015  1
  H         -3.079832       -1.192961       -0.000004  1
  H         -3.046595        1.268783        0.000008  1
  H         -0.909664        2.508564        0.000012  1
  H          2.017494       -2.141442       -0.000019  1
  H          3.460572        0.119737        0.000021  1
  H          1.875313        2.056551       -0.000018  1
  C         -1.508795        0.266036        1.285535  2
  H         -1.071872        0.068276        0.310156  2
  H         -0.816723       -0.047209        2.062961  2
  H         -1.707442        1.330076        1.384714  2
  H         -2.439325       -0.286915        1.384714  2

%mem=32GB
%nprocshared= 8
#p m062x/aug-cc-pVDZ   counterpoise=2

00164 m062x/aug-cc-pVDZ   counterpoise=2

 0  1  0  1  0  1
  C          0.265137       -0.724424       -0.000007  1
  C         -0.958013       -1.405444       -0.000008  1
  C         -2.129027       -0.678209       -0.000002  1
  C         -2.111131        0.726574        0.000006  1
  C         -0.922796        1.426809        0.000009  1
  C          0.258211        0.687040        0.000002  1
  C          1.639126       -1.134039       -0.000011  1
  C          2.390656        0.000000        0.000012  1
  N          1.567836        1.101692        0.000000  1
  H         -0.981629       -2.487074       -0.000015  1
  H         -3.079832       -1.192961       -0.000004  1
  H         -3.046595        1.268783        0.000008  1
  H         -0.909664        2.508564        0.000012  1
  H          2.017494       -2.141442       -0.000019  1
  H          3.460572        0.119737        0.000021  1
  H          1.875313        2.056551       -0.000018  1
  C         -1.532070        0.000000        1.285534  2
  H         -1.072927        0.004131        0.300371  2
  H         -0.756401        0.006979        2.046959  2
  H         -2.157556        0.881864        1.397608  2
  H         -2.141586       -0.892976        1.397608  2

%mem=32GB
%nprocshared= 8
#p m062x/aug-cc-pVDZ   counterpoise=2

00165 m062x/aug-cc-pVDZ   counterpoise=2

 0  1  0  1  0  1
  C          0.265137       -0.724424       -0.000007  1
  C         -0.958013       -1.405444       -0.000008  1
  C         -2.129027       -0.678209       -0.000002  1
  C         -2.111131        0.726574        0.000006  1
  C         -0.922796        1.426809        0.000009  1
  C          0.258211        0.687040        0.000002  1
  C          1.639126       -1.134039       -0.000011  1
  C          2.390656        0.000000        0.000012  1
  N          1.567836        1.101692        0.000000  1
  H         -0.981629       -2.487074       -0.000015  1
  H         -3.079832       -1.192961       -0.000004  1
  H         -3.046595        1.268783        0.000008  1
  H         -0.909664        2.508564        0.000012  1
  H          2.017494       -2.141442       -0.000019  1
  H          3.460572        0.119737        0.000021  1
  H          1.875313        2.056551       -0.000018  1
  C         -1.508795       -0.266036        1.285535  2
  H         -1.072481       -0.060382        0.311516  2
  H         -0.823631        0.056912        2.065107  2
  H         -2.447997        0.272374        1.382960  2
  H         -1.691252       -1.333132        1.382960  2

%mem=32GB
%nprocshared= 8
#p m062x/aug-cc-pVDZ   counterpoise=2

00166 m062x/aug-cc-pVDZ   counterpoise=2

 0  1  0  1  0  1
  C          0.265137       -0.724424       -0.000007  1
  C         -0.958013       -1.405444       -0.000008  1
  C         -2.129027       -0.678209       -0.000002  1
  C         -2.111131        0.726574        0.000006  1
  C         -0.922796        1.426809        0.000009  1
  C          0.258211        0.687040        0.000002  1
  C          1.639126       -1.134039       -0.000011  1
  C          2.390656        0.000000        0.000012  1
  N          1.567836        1.101692        0.000000  1
  H         -0.981629       -2.487074       -0.000015  1
  H         -3.079832       -1.192961       -0.000004  1
  H         -3.046595        1.268783        0.000008  1
  H         -0.909664        2.508564        0.000012  1
  H          2.017494       -2.141442       -0.000019  1
  H          3.460572        0.119737        0.000021  1
  H          1.875313        2.056551       -0.000018  1
  C         -1.439714       -0.524010        1.285536  2
  H         -1.950496       -0.638272        0.332949  2
  H         -2.145825       -0.681967        2.096667  2
  H         -0.637426       -1.253928        1.356461  2
  H         -1.024896        0.478174        1.356461  2

%mem=32GB
%nprocshared= 8
#p m062x/aug-cc-pVDZ   counterpoise=2

00167 m062x/aug-cc-pVDZ   counterpoise=2

 0  1  0  1  0  1
  C          0.265137       -0.724424       -0.000007  1
  C         -0.958013       -1.405444       -0.000008  1
  C         -2.129027       -0.678209       -0.000002  1
  C         -2.111131        0.726574        0.000006  1
  C         -0.922796        1.426809        0.000009  1
  C          0.258211        0.687040        0.000002  1
  C          1.639126       -1.134039       -0.000011  1
  C          2.390656        0.000000        0.000012  1
  N          1.567836        1.101692        0.000000  1
  H         -0.981629       -2.487074       -0.000015  1
  H         -3.079832       -1.192961       -0.000004  1
  H         -3.046595        1.268783        0.000008  1
  H         -0.909664        2.508564        0.000012  1
  H          2.017494       -2.141442       -0.000019  1
  H          3.460572        0.119737        0.000021  1
  H          1.875313        2.056551       -0.000018  1
  C         -1.326817       -0.766064        1.285536  2
  H         -1.056402       -1.234871        0.342948  2
  H         -0.972963       -1.379526        2.110115  2
  H         -0.870269        0.218587        1.344736  2
  H         -2.407745       -0.668251        1.344736  2

%mem=32GB
%nprocshared= 8
#p m062x/aug-cc-pVDZ   counterpoise=2

00168 m062x/aug-cc-pVDZ   counterpoise=2

 0  1  0  1  0  1
  C          0.265137       -0.724424       -0.000007  1
  C         -0.958013       -1.405444       -0.000008  1
  C         -2.129027       -0.678209       -0.000002  1
  C         -2.111131        0.726574        0.000006  1
  C         -0.922796        1.426809        0.000009  1
  C          0.258211        0.687040        0.000002  1
  C          1.639126       -1.134039       -0.000011  1
  C          2.390656        0.000000        0.000012  1
  N          1.567836        1.101692        0.000000  1
  H         -0.981629       -2.487074       -0.000015  1
  H         -3.079832       -1.192961       -0.000004  1
  H         -3.046595        1.268783        0.000008  1
  H         -0.909664        2.508564        0.000012  1
  H          2.017494       -2.141442       -0.000019  1
  H          3.460572        0.119737        0.000021  1
  H          1.875313        2.056551       -0.000018  1
  C         -1.173641       -0.984822        1.285533  2
  H         -1.002530       -1.318606        0.265394  2
  H         -0.791942       -1.729397        1.979356  2
  H         -0.660350       -0.040724        1.448903  2
  H         -2.239814       -0.850421        1.448903  2

%mem=32GB
%nprocshared= 8
#p m062x/aug-cc-pVDZ   counterpoise=2

00169 m062x/aug-cc-pVDZ   counterpoise=2

 0  1  0  1  0  1
  C          0.265137       -0.724424       -0.000007  1
  C         -0.958013       -1.405444       -0.000008  1
  C         -2.129027       -0.678209       -0.000002  1
  C         -2.111131        0.726574        0.000006  1
  C         -0.922796        1.426809        0.000009  1
  C          0.258211        0.687040        0.000002  1
  C          1.639126       -1.134039       -0.000011  1
  C          2.390656        0.000000        0.000012  1
  N          1.567836        1.101692        0.000000  1
  H         -0.981629       -2.487074       -0.000015  1
  H         -3.079832       -1.192961       -0.000004  1
  H         -3.046595        1.268783        0.000008  1
  H         -0.909664        2.508564        0.000012  1
  H          2.017494       -2.141442       -0.000019  1
  H          3.460572        0.119737        0.000021  1
  H          1.875313        2.056551       -0.000018  1
  C         -0.984807       -1.173656        1.285531  2
  H         -0.962517       -1.366480        0.216093  2
  H         -0.876458       -2.110957        1.825164  2
  H         -0.168545       -0.506645        1.550655  2
  H         -1.931716       -0.710462        1.550655  2

%mem=32GB
%nprocshared= 8
#p m062x/aug-cc-pVDZ   counterpoise=2

00170 m062x/aug-cc-pVDZ   counterpoise=2

 0  1  0  1  0  1
  C          0.265137       -0.724424       -0.000007  1
  C         -0.958013       -1.405444       -0.000008  1
  C         -2.129027       -0.678209       -0.000002  1
  C         -2.111131        0.726574        0.000006  1
  C         -0.922796        1.426809        0.000009  1
  C          0.258211        0.687040        0.000002  1
  C          1.639126       -1.134039       -0.000011  1
  C          2.390656        0.000000        0.000012  1
  N          1.567836        1.101692        0.000000  1
  H         -0.981629       -2.487074       -0.000015  1
  H         -3.079832       -1.192961       -0.000004  1
  H         -3.046595        1.268783        0.000008  1
  H         -0.909664        2.508564        0.000012  1
  H          2.017494       -2.141442       -0.000019  1
  H          3.460572        0.119737        0.000021  1
  H          1.875313        2.056551       -0.000018  1
  C         -0.766051       -1.326831        1.285531  2
  H         -0.926281       -1.392449        0.212499  2
  H         -1.648815       -1.688345        1.806598  2
  H          0.091805       -1.934507        1.561735  2
  H         -0.580847       -0.291994        1.561735  2

%mem=32GB
%nprocshared= 8
#p m062x/aug-cc-pVDZ   counterpoise=2

00171 m062x/aug-cc-pVDZ   counterpoise=2

 0  1  0  1  0  1
  C          0.265137       -0.724424       -0.000007  1
  C         -0.958013       -1.405444       -0.000008  1
  C         -2.129027       -0.678209       -0.000002  1
  C         -2.111131        0.726574        0.000006  1
  C         -0.922796        1.426809        0.000009  1
  C          0.258211        0.687040        0.000002  1
  C          1.639126       -1.134039       -0.000011  1
  C          2.390656        0.000000        0.000012  1
  N          1.567836        1.101692        0.000000  1
  H         -0.981629       -2.487074       -0.000015  1
  H         -3.079832       -1.192961       -0.000004  1
  H         -3.046595        1.268783        0.000008  1
  H         -0.909664        2.508564        0.000012  1
  H          2.017494       -2.141442       -0.000019  1
  H          3.460572        0.119737        0.000021  1
  H          1.875313        2.056551       -0.000018  1
  C         -0.524020       -1.439691        1.285533  2
  H         -0.871569       -1.412266        0.256051  2
  H         -1.375715       -1.372482        1.957525  2
  H          0.005861       -2.371721        1.464491  2
  H          0.145489       -0.602309        1.464491  2

%mem=32GB
%nprocshared= 8
#p m062x/aug-cc-pVDZ   counterpoise=2

00172 m062x/aug-cc-pVDZ   counterpoise=2

 0  1  0  1  0  1
  C          0.265137       -0.724424       -0.000007  1
  C         -0.958013       -1.405444       -0.000008  1
  C         -2.129027       -0.678209       -0.000002  1
  C         -2.111131        0.726574        0.000006  1
  C         -0.922796        1.426809        0.000009  1
  C          0.258211        0.687040        0.000002  1
  C          1.639126       -1.134039       -0.000011  1
  C          2.390656        0.000000        0.000012  1
  N          1.567836        1.101692        0.000000  1
  H         -0.981629       -2.487074       -0.000015  1
  H         -3.079832       -1.192961       -0.000004  1
  H         -3.046595        1.268783        0.000008  1
  H         -0.909664        2.508564        0.000012  1
  H          2.017494       -2.141442       -0.000019  1
  H          3.460572        0.119737        0.000021  1
  H          1.875313        2.056551       -0.000018  1
  C         -0.266066       -1.508810        1.285536  2
  H         -0.779929       -1.432047        0.330848  2
  H         -0.984914       -1.401425        2.093746  2
  H          0.219280       -2.478616        1.358972  2
  H          0.481513       -0.723183        1.358972  2

%mem=32GB
%nprocshared= 8
#p m062x/aug-cc-pVDZ   counterpoise=2

00173 m062x/aug-cc-pVDZ   counterpoise=2

 0  1  0  1  0  1
  C          0.265137       -0.724424       -0.000007  1
  C         -0.958013       -1.405444       -0.000008  1
  C         -2.129027       -0.678209       -0.000002  1
  C         -2.111131        0.726574        0.000006  1
  C         -0.922796        1.426809        0.000009  1
  C          0.258211        0.687040        0.000002  1
  C          1.639126       -1.134039       -0.000011  1
  C          2.390656        0.000000        0.000012  1
  N          1.567836        1.101692        0.000000  1
  H         -0.981629       -2.487074       -0.000015  1
  H         -3.079832       -1.192961       -0.000004  1
  H         -3.046595        1.268783        0.000008  1
  H         -0.909664        2.508564        0.000012  1
  H          2.017494       -2.141442       -0.000019  1
  H          3.460572        0.119737        0.000021  1
  H          1.875313        2.056551       -0.000018  1
  C          0.000008       -1.532065        1.285538  2
  H          0.186990       -0.962476        0.378906  2
  H          0.204259       -0.909871        2.153081  2
  H         -1.038833       -1.851278        1.305270  2
  H          0.647537       -2.404873        1.305270  2

%mem=32GB
%nprocshared= 8
#p m062x/aug-cc-pVDZ   counterpoise=2

00174 m062x/aug-cc-pVDZ   counterpoise=2

 0  1  0  1  0  1
  C          0.265137       -0.724424       -0.000007  1
  C         -0.958013       -1.405444       -0.000008  1
  C         -2.129027       -0.678209       -0.000002  1
  C         -2.111131        0.726574        0.000006  1
  C         -0.922796        1.426809        0.000009  1
  C          0.258211        0.687040        0.000002  1
  C          1.639126       -1.134039       -0.000011  1
  C          2.390656        0.000000        0.000012  1
  N          1.567836        1.101692        0.000000  1
  H         -0.981629       -2.487074       -0.000015  1
  H         -3.079832       -1.192961       -0.000004  1
  H         -3.046595        1.268783        0.000008  1
  H         -0.909664        2.508564        0.000012  1
  H          2.017494       -2.141442       -0.000019  1
  H          3.460572        0.119737        0.000021  1
  H          1.875313        2.056551       -0.000018  1
  C          0.266044       -1.508790        1.285537  2
  H          0.265389       -0.942674        0.357696  2
  H          0.265251       -0.822800        2.128683  2
  H         -0.620687       -2.135986        1.328077  2
  H          1.154224       -2.133933        1.328077  2

%mem=32GB
%nprocshared= 8
#p m062x/aug-cc-pVDZ   counterpoise=2

00175 m062x/aug-cc-pVDZ   counterpoise=2

 0  1  0  1  0  1
  C          0.265137       -0.724424       -0.000007  1
  C         -0.958013       -1.405444       -0.000008  1
  C         -2.129027       -0.678209       -0.000002  1
  C         -2.111131        0.726574        0.000006  1
  C         -0.922796        1.426809        0.000009  1
  C          0.258211        0.687040        0.000002  1
  C          1.639126       -1.134039       -0.000011  1
  C          2.390656        0.000000        0.000012  1
  N          1.567836        1.101692        0.000000  1
  H         -0.981629       -2.487074       -0.000015  1
  H         -3.079832       -1.192961       -0.000004  1
  H         -3.046595        1.268783        0.000008  1
  H         -0.909664        2.508564        0.000012  1
  H          2.017494       -2.141442       -0.000019  1
  H          3.460572        0.119737        0.000021  1
  H          1.875313        2.056551       -0.000018  1
  C          0.523997       -1.439671        1.285536  2
  H          0.335637       -0.919220        0.350108  2
  H          0.286677       -0.783940        2.119307  2
  H         -0.097608       -2.329885        1.336560  2
  H          1.571362       -1.725855        1.336560  2

%mem=32GB
%nprocshared= 8
#p m062x/aug-cc-pVDZ   counterpoise=2

00176 m062x/aug-cc-pVDZ   counterpoise=2

 0  1  0  1  0  1
  C          0.265137       -0.724424       -0.000007  1
  C         -0.958013       -1.405444       -0.000008  1
  C         -2.129027       -0.678209       -0.000002  1
  C         -2.111131        0.726574        0.000006  1
  C         -0.922796        1.426809        0.000009  1
  C          0.258211        0.687040        0.000002  1
  C          1.639126       -1.134039       -0.000011  1
  C          2.390656        0.000000        0.000012  1
  N          1.567836        1.101692        0.000000  1
  H         -0.981629       -2.487074       -0.000015  1
  H         -3.079832       -1.192961       -0.000004  1
  H         -3.046595        1.268783        0.000008  1
  H         -0.909664        2.508564        0.000012  1
  H          2.017494       -2.141442       -0.000019  1
  H          3.460572        0.119737        0.000021  1
  H          1.875313        2.056551       -0.000018  1
  C          0.766029       -1.326810        1.285537  2
  H          0.404393       -0.891897        0.357396  2
  H          0.327150       -0.799002        2.128318  2
  H          0.483990       -2.375663        1.328409  2
  H          1.848735       -1.240858        1.328409  2

%mem=32GB
%nprocshared= 8
#p m062x/aug-cc-pVDZ   counterpoise=2

00177 m062x/aug-cc-pVDZ   counterpoise=2

 0  1  0  1  0  1
  C          0.265137       -0.724424       -0.000007  1
  C         -0.958013       -1.405444       -0.000008  1
  C         -2.129027       -0.678209       -0.000002  1
  C         -2.111131        0.726574        0.000006  1
  C         -0.922796        1.426809        0.000009  1
  C          0.258211        0.687040        0.000002  1
  C          1.639126       -1.134039       -0.000011  1
  C          2.390656        0.000000        0.000012  1
  N          1.567836        1.101692        0.000000  1
  H         -0.981629       -2.487074       -0.000015  1
  H         -3.079832       -1.192961       -0.000004  1
  H         -3.046595        1.268783        0.000008  1
  H         -0.909664        2.508564        0.000012  1
  H          2.017494       -2.141442       -0.000019  1
  H          3.460572        0.119737        0.000021  1
  H          1.875313        2.056551       -0.000018  1
  C          0.984828       -1.173647        1.285535  2
  H          1.477659       -1.143813        0.317236  2
  H          1.731733       -1.128433        2.073929  2
  H          0.311234       -0.325342        1.375689  2
  H          0.418482       -2.097011        1.375689  2

%mem=32GB
%nprocshared= 8
#p m062x/aug-cc-pVDZ   counterpoise=2

00178 m062x/aug-cc-pVDZ   counterpoise=2

 0  1  0  1  0  1
  C          0.265137       -0.724424       -0.000007  1
  C         -0.958013       -1.405444       -0.000008  1
  C         -2.129027       -0.678209       -0.000002  1
  C         -2.111131        0.726574        0.000006  1
  C         -0.922796        1.426809        0.000009  1
  C          0.258211        0.687040        0.000002  1
  C          1.639126       -1.134039       -0.000011  1
  C          2.390656        0.000000        0.000012  1
  N          1.567836        1.101692        0.000000  1
  H         -0.981629       -2.487074       -0.000015  1
  H         -3.079832       -1.192961       -0.000004  1
  H         -3.046595        1.268783        0.000008  1
  H         -0.909664        2.508564        0.000012  1
  H          2.017494       -2.141442       -0.000019  1
  H          3.460572        0.119737        0.000021  1
  H          1.875313        2.056551       -0.000018  1
  C          1.173663       -0.984813        1.285533  2
  H          1.541513       -1.102744        0.269583  2
  H          1.963111       -1.237908        1.988522  2
  H          0.865872        0.045813        1.442225  2
  H          0.324005       -1.644362        1.442225  2

%mem=32GB
%nprocshared= 8
#p m062x/aug-cc-pVDZ   counterpoise=2

00179 m062x/aug-cc-pVDZ   counterpoise=2

 0  1  0  1  0  1
  C          0.265137       -0.724424       -0.000007  1
  C         -0.958013       -1.405444       -0.000008  1
  C         -2.129027       -0.678209       -0.000002  1
  C         -2.111131        0.726574        0.000006  1
  C         -0.922796        1.426809        0.000009  1
  C          0.258211        0.687040        0.000002  1
  C          1.639126       -1.134039       -0.000011  1
  C          2.390656        0.000000        0.000012  1
  N          1.567836        1.101692        0.000000  1
  H         -0.981629       -2.487074       -0.000015  1
  H         -3.079832       -1.192961       -0.000004  1
  H         -3.046595        1.268783        0.000008  1
  H         -0.909664        2.508564        0.000012  1
  H          2.017494       -2.141442       -0.000019  1
  H          3.460572        0.119737        0.000021  1
  H          1.875313        2.056551       -0.000018  1
  C          1.326838       -0.766057        1.285533  2
  H          1.574027       -1.057330        0.267971  2
  H          1.865164       -1.400389        1.985036  2
  H          1.610668        0.271036        1.444774  2
  H          0.257391       -0.877421        1.444774  2

%mem=32GB
%nprocshared= 8
#p m062x/aug-cc-pVDZ   counterpoise=2

00180 m062x/aug-cc-pVDZ   counterpoise=2

 0  1  0  1  0  1
  C          0.265137       -0.724424       -0.000007  1
  C         -0.958013       -1.405444       -0.000008  1
  C         -2.129027       -0.678209       -0.000002  1
  C         -2.111131        0.726574        0.000006  1
  C         -0.922796        1.426809        0.000009  1
  C          0.258211        0.687040        0.000002  1
  C          1.639126       -1.134039       -0.000011  1
  C          2.390656        0.000000        0.000012  1
  N          1.567836        1.101692        0.000000  1
  H         -0.981629       -2.487074       -0.000015  1
  H         -3.079832       -1.192961       -0.000004  1
  H         -3.046595        1.268783        0.000008  1
  H         -0.909664        2.508564        0.000012  1
  H          2.017494       -2.141442       -0.000019  1
  H          3.460572        0.119737        0.000021  1
  H          1.875313        2.056551       -0.000018  1
  C          1.439686       -0.523989        1.285534  2
  H          1.272350       -0.127927        0.287281  2
  H          1.129199        0.210892        2.023793  2
  H          0.861144       -1.434930        1.415738  2
  H          2.496119       -0.744155        1.415738  2

%mem=32GB
%nprocshared= 8
#p m062x/aug-cc-pVDZ   counterpoise=2

00181 m062x/aug-cc-pVDZ   counterpoise=2

 0  1  0  1  0  1
  C          0.265137       -0.724424       -0.000007  1
  C         -0.958013       -1.405444       -0.000008  1
  C         -2.129027       -0.678209       -0.000002  1
  C         -2.111131        0.726574        0.000006  1
  C         -0.922796        1.426809        0.000009  1
  C          0.258211        0.687040        0.000002  1
  C          1.639126       -1.134039       -0.000011  1
  C          2.390656        0.000000        0.000012  1
  N          1.567836        1.101692        0.000000  1
  H         -0.981629       -2.487074       -0.000015  1
  H         -3.079832       -1.192961       -0.000004  1
  H         -3.046595        1.268783        0.000008  1
  H         -0.909664        2.508564        0.000012  1
  H          2.017494       -2.141442       -0.000019  1
  H          3.460572        0.119737        0.000021  1
  H          1.875313        2.056551       -0.000018  1
  C          1.508803       -0.266036        1.285532  2
  H          1.278048       -0.061647        0.243250  2
  H          0.850147        0.317360        1.923731  2
  H          1.365134       -1.324303        1.487790  2
  H          2.541980        0.004361        1.487790  2

%mem=32GB
%nprocshared= 8
#p m062x/aug-cc-pVDZ   counterpoise=2

00182 m062x/aug-cc-pVDZ   counterpoise=2

 0  1  0  1  0  1
  C          0.265137       -0.724424       -0.000007  1
  C         -0.958013       -1.405444       -0.000008  1
  C         -2.129027       -0.678209       -0.000002  1
  C         -2.111131        0.726574        0.000006  1
  C         -0.922796        1.426809        0.000009  1
  C          0.258211        0.687040        0.000002  1
  C          1.639126       -1.134039       -0.000011  1
  C          2.390656        0.000000        0.000012  1
  N          1.567836        1.101692        0.000000  1
  H         -0.981629       -2.487074       -0.000015  1
  H         -3.079832       -1.192961       -0.000004  1
  H         -3.046595        1.268783        0.000008  1
  H         -0.909664        2.508564        0.000012  1
  H          2.017494       -2.141442       -0.000019  1
  H          3.460572        0.119737        0.000021  1
  H          1.875313        2.056551       -0.000018  1
  C          1.732030       -0.000001        0.999960  2
  H          1.239905       -0.013515        0.030937  2
  H          0.982884       -0.020573        1.787255  2
  H          2.377129       -0.870076        1.091025  2
  H          2.328407        0.904167        1.091025  2

%mem=32GB
%nprocshared= 8
#p m062x/aug-cc-pVDZ   counterpoise=2

00183 m062x/aug-cc-pVDZ   counterpoise=2

 0  1  0  1  0  1
  C          0.265137       -0.724424       -0.000007  1
  C         -0.958013       -1.405444       -0.000008  1
  C         -2.129027       -0.678209       -0.000002  1
  C         -2.111131        0.726574        0.000006  1
  C         -0.922796        1.426809        0.000009  1
  C          0.258211        0.687040        0.000002  1
  C          1.639126       -1.134039       -0.000011  1
  C          2.390656        0.000000        0.000012  1
  N          1.567836        1.101692        0.000000  1
  H         -0.981629       -2.487074       -0.000015  1
  H         -3.079832       -1.192961       -0.000004  1
  H         -3.046595        1.268783        0.000008  1
  H         -0.909664        2.508564        0.000012  1
  H          2.017494       -2.141442       -0.000019  1
  H          3.460572        0.119737        0.000021  1
  H          1.875313        2.056551       -0.000018  1
  C          1.705718        0.300755        0.999961  2
  H          1.252036        0.004250        0.057818  2
  H          1.113464       -0.086314        1.825121  2
  H          2.714287       -0.100270        1.058648  2
  H          1.743275        1.385478        1.058648  2

%mem=32GB
%nprocshared= 8
#p m062x/aug-cc-pVDZ   counterpoise=2

00184 m062x/aug-cc-pVDZ   counterpoise=2

 0  1  0  1  0  1
  C          0.265137       -0.724424       -0.000007  1
  C         -0.958013       -1.405444       -0.000008  1
  C         -2.129027       -0.678209       -0.000002  1
  C         -2.111131        0.726574        0.000006  1
  C         -0.922796        1.426809        0.000009  1
  C          0.258211        0.687040        0.000002  1
  C          1.639126       -1.134039       -0.000011  1
  C          2.390656        0.000000        0.000012  1
  N          1.567836        1.101692        0.000000  1
  H         -0.981629       -2.487074       -0.000015  1
  H         -3.079832       -1.192961       -0.000004  1
  H         -3.046595        1.268783        0.000008  1
  H         -0.909664        2.508564        0.000012  1
  H          2.017494       -2.141442       -0.000019  1
  H          3.460572        0.119737        0.000021  1
  H          1.875313        2.056551       -0.000018  1
  C          1.627593        0.592417        0.999960  2
  H          1.569796        1.084989        0.032795  2
  H          1.540602        1.333793        1.790068  2
  H          0.818590       -0.128082        1.088689  2
  H          2.581408        0.078762        1.088689  2

%mem=32GB
%nprocshared= 8
#p m062x/aug-cc-pVDZ   counterpoise=2

00185 m062x/aug-cc-pVDZ   counterpoise=2

 0  1  0  1  0  1
  C          0.265137       -0.724424       -0.000007  1
  C         -0.958013       -1.405444       -0.000008  1
  C         -2.129027       -0.678209       -0.000002  1
  C         -2.111131        0.726574        0.000006  1
  C         -0.922796        1.426809        0.000009  1
  C          0.258211        0.687040        0.000002  1
  C          1.639126       -1.134039       -0.000011  1
  C          2.390656        0.000000        0.000012  1
  N          1.567836        1.101692        0.000000  1
  H         -0.981629       -2.487074       -0.000015  1
  H         -3.079832       -1.192961       -0.000004  1
  H         -3.046595        1.268783        0.000008  1
  H         -0.909664        2.508564        0.000012  1
  H          2.017494       -2.141442       -0.000019  1
  H          3.460572        0.119737        0.000021  1
  H          1.875313        2.056551       -0.000018  1
  C          1.500003        0.866036        0.999956  2
  H          1.571613        1.114813       -0.055675  2
  H          1.751426        1.739497        1.596051  2
  H          0.485643        0.550349        1.229943  2
  H          2.191300        0.059381        1.229943  2

%mem=32GB
%nprocshared= 8
#p m062x/aug-cc-pVDZ   counterpoise=2

00186 m062x/aug-cc-pVDZ   counterpoise=2

 0  1  0  1  0  1
  C          0.265137       -0.724424       -0.000007  1
  C         -0.958013       -1.405444       -0.000008  1
  C         -2.129027       -0.678209       -0.000002  1
  C         -2.111131        0.726574        0.000006  1
  C         -0.922796        1.426809        0.000009  1
  C          0.258211        0.687040        0.000002  1
  C          1.639126       -1.134039       -0.000011  1
  C          2.390656        0.000000        0.000012  1
  N          1.567836        1.101692        0.000000  1
  H         -0.981629       -2.487074       -0.000015  1
  H         -3.079832       -1.192961       -0.000004  1
  H         -3.046595        1.268783        0.000008  1
  H         -0.909664        2.508564        0.000012  1
  H          2.017494       -2.141442       -0.000019  1
  H          3.460572        0.119737        0.000021  1
  H          1.875313        2.056551       -0.000018  1
  C          1.326838        1.113340        0.999956  2
  H          1.581485        1.101032       -0.056632  2
  H          2.236917        1.069353        1.592661  2
  H          0.787267        2.027912        1.232117  2
  H          0.701579        0.255069        1.232117  2

%mem=32GB
%nprocshared= 8
#p m062x/aug-cc-pVDZ   counterpoise=2

00187 m062x/aug-cc-pVDZ   counterpoise=2

 0  1  0  1  0  1
  C          0.265137       -0.724424       -0.000007  1
  C         -0.958013       -1.405444       -0.000008  1
  C         -2.129027       -0.678209       -0.000002  1
  C         -2.111131        0.726574        0.000006  1
  C         -0.922796        1.426809        0.000009  1
  C          0.258211        0.687040        0.000002  1
  C          1.639126       -1.134039       -0.000011  1
  C          2.390656        0.000000        0.000012  1
  N          1.567836        1.101692        0.000000  1
  H         -0.981629       -2.487074       -0.000015  1
  H         -3.079832       -1.192961       -0.000004  1
  H         -3.046595        1.268783        0.000008  1
  H         -0.909664        2.508564        0.000012  1
  H          2.017494       -2.141442       -0.000019  1
  H          3.460572        0.119737        0.000021  1
  H          1.875313        2.056551       -0.000018  1
  C          1.113359        1.326819        0.999960  2
  H          1.553926        1.108582        0.030605  2
  H          1.785388        0.993927        1.786749  2
  H          0.950893        2.397666        1.091444  2
  H          0.163046        0.807191        1.091444  2

%mem=32GB
%nprocshared= 8
#p m062x/aug-cc-pVDZ   counterpoise=2

00188 m062x/aug-cc-pVDZ   counterpoise=2

 0  1  0  1  0  1
  C          0.265137       -0.724424       -0.000007  1
  C         -0.958013       -1.405444       -0.000008  1
  C         -2.129027       -0.678209       -0.000002  1
  C         -2.111131        0.726574        0.000006  1
  C         -0.922796        1.426809        0.000009  1
  C          0.258211        0.687040        0.000002  1
  C          1.639126       -1.134039       -0.000011  1
  C          2.390656        0.000000        0.000012  1
  N          1.567836        1.101692        0.000000  1
  H         -0.981629       -2.487074       -0.000015  1
  H         -3.079832       -1.192961       -0.000004  1
  H         -3.046595        1.268783        0.000008  1
  H         -0.909664        2.508564        0.000012  1
  H          2.017494       -2.141442       -0.000019  1
  H          3.460572        0.119737        0.000021  1
  H          1.875313        2.056551       -0.000018  1
  C          0.866050        1.499986        0.999965  2
  H          1.459680        1.163075        0.154110  2
  H          1.361653        1.218710        1.925567  2
  H          0.759350        2.580965        0.960267  2
  H         -0.116729        1.037333        0.960267  2

%mem=32GB
%nprocshared= 8
#p m062x/aug-cc-pVDZ   counterpoise=2

00189 m062x/aug-cc-pVDZ   counterpoise=2

 0  1  0  1  0  1
  C          0.265137       -0.724424       -0.000007  1
  C         -0.958013       -1.405444       -0.000008  1
  C         -2.129027       -0.678209       -0.000002  1
  C         -2.111131        0.726574        0.000006  1
  C         -0.922796        1.426809        0.000009  1
  C          0.258211        0.687040        0.000002  1
  C          1.639126       -1.134039       -0.000011  1
  C          2.390656        0.000000        0.000012  1
  N          1.567836        1.101692        0.000000  1
  H         -0.981629       -2.487074       -0.000015  1
  H         -3.079832       -1.192961       -0.000004  1
  H         -3.046595        1.268783        0.000008  1
  H         -0.909664        2.508564        0.000012  1
  H          2.017494       -2.141442       -0.000019  1
  H          3.460572        0.119737        0.000021  1
  H          1.875313        2.056551       -0.000018  1
  C          0.592386        1.627565        0.999968  2
  H          0.335307        0.904024        0.230700  2
  H          0.435293        1.185431        1.980436  2
  H          1.635765        1.913432        0.894528  2
  H         -0.036715        2.507675        0.894528  2

%mem=32GB
%nprocshared= 8
#p m062x/aug-cc-pVDZ   counterpoise=2

00190 m062x/aug-cc-pVDZ   counterpoise=2

 0  1  0  1  0  1
  C          0.265137       -0.724424       -0.000007  1
  C         -0.958013       -1.405444       -0.000008  1
  C         -2.129027       -0.678209       -0.000002  1
  C         -2.111131        0.726574        0.000006  1
  C         -0.922796        1.426809        0.000009  1
  C          0.258211        0.687040        0.000002  1
  C          1.639126       -1.134039       -0.000011  1
  C          2.390656        0.000000        0.000012  1
  N          1.567836        1.101692        0.000000  1
  H         -0.981629       -2.487074       -0.000015  1
  H         -3.079832       -1.192961       -0.000004  1
  H         -3.046595        1.268783        0.000008  1
  H         -0.909664        2.508564        0.000012  1
  H          2.017494       -2.141442       -0.000019  1
  H          3.460572        0.119737        0.000021  1
  H          1.875313        2.056551       -0.000018  1
  C          0.300766        1.705705        0.999968  2
  H          0.268378        0.930401        0.238896  2
  H          0.281617        1.247329        1.985363  2
  H          1.213224        2.285664        0.887965  2
  H         -0.560141        2.359747        0.887965  2

%mem=32GB
%nprocshared= 8
#p m062x/aug-cc-pVDZ   counterpoise=2

00191 m062x/aug-cc-pVDZ   counterpoise=2

 0  1  0  1  0  1
  C          0.265137       -0.724424       -0.000007  1
  C         -0.958013       -1.405444       -0.000008  1
  C         -2.129027       -0.678209       -0.000002  1
  C         -2.111131        0.726574        0.000006  1
  C         -0.922796        1.426809        0.000009  1
  C          0.258211        0.687040        0.000002  1
  C          1.639126       -1.134039       -0.000011  1
  C          2.390656        0.000000        0.000012  1
  N          1.567836        1.101692        0.000000  1
  H         -0.981629       -2.487074       -0.000015  1
  H         -3.079832       -1.192961       -0.000004  1
  H         -3.046595        1.268783        0.000008  1
  H         -0.909664        2.508564        0.000012  1
  H          2.017494       -2.141442       -0.000019  1
  H          3.460572        0.119737        0.000021  1
  H          1.875313        2.056551       -0.000018  1
  C         -0.000030        1.732041        0.999968  2
  H         -0.719268        1.494132        0.220563  2
  H         -0.457835        1.580608        1.974113  2
  H          0.867342        1.084203        0.902759  2
  H          0.309940        2.769319        0.902759  2

%mem=32GB
%nprocshared= 8
#p m062x/aug-cc-pVDZ   counterpoise=2

00192 m062x/aug-cc-pVDZ   counterpoise=2

 0  1  0  1  0  1
  C          0.265137       -0.724424       -0.000007  1
  C         -0.958013       -1.405444       -0.000008  1
  C         -2.129027       -0.678209       -0.000002  1
  C         -2.111131        0.726574        0.000006  1
  C         -0.922796        1.426809        0.000009  1
  C          0.258211        0.687040        0.000002  1
  C          1.639126       -1.134039       -0.000011  1
  C          2.390656        0.000000        0.000012  1
  N          1.567836        1.101692        0.000000  1
  H         -0.981629       -2.487074       -0.000015  1
  H         -3.079832       -1.192961       -0.000004  1
  H         -3.046595        1.268783        0.000008  1
  H         -0.909664        2.508564        0.000012  1
  H          2.017494       -2.141442       -0.000019  1
  H          3.460572        0.119737        0.000021  1
  H          1.875313        2.056551       -0.000018  1
  C         -0.300791        1.705727        0.999963  2
  H         -0.859427        1.455225        0.101882  2
  H         -0.887096        1.442817        1.876662  2
  H          0.634911        1.152715        1.010840  2
  H         -0.091318        2.772254        1.010840  2

%mem=32GB
%nprocshared= 8
#p m062x/aug-cc-pVDZ   counterpoise=2

00193 m062x/aug-cc-pVDZ   counterpoise=2

 0  1  0  1  0  1
  C          0.265137       -0.724424       -0.000007  1
  C         -0.958013       -1.405444       -0.000008  1
  C         -2.129027       -0.678209       -0.000002  1
  C         -2.111131        0.726574        0.000006  1
  C         -0.922796        1.426809        0.000009  1
  C          0.258211        0.687040        0.000002  1
  C          1.639126       -1.134039       -0.000011  1
  C          2.390656        0.000000        0.000012  1
  N          1.567836        1.101692        0.000000  1
  H         -0.981629       -2.487074       -0.000015  1
  H         -3.079832       -1.192961       -0.000004  1
  H         -3.046595        1.268783        0.000008  1
  H         -0.909664        2.508564        0.000012  1
  H          2.017494       -2.141442       -0.000019  1
  H          3.460572        0.119737        0.000021  1
  H          1.875313        2.056551       -0.000018  1
  C         -0.592410        1.627587        0.999958  2
  H         -0.927365        1.424032       -0.013820  2
  H         -1.297510        1.199093        1.707563  2
  H          0.388570        1.185257        1.153255  2
  H         -0.533196        2.702050        1.153255  2

%mem=32GB
%nprocshared= 8
#p m062x/aug-cc-pVDZ   counterpoise=2

00194 m062x/aug-cc-pVDZ   counterpoise=2

 0  1  0  1  0  1
  C          0.265137       -0.724424       -0.000007  1
  C         -0.958013       -1.405444       -0.000008  1
  C         -2.129027       -0.678209       -0.000002  1
  C         -2.111131        0.726574        0.000006  1
  C         -0.922796        1.426809        0.000009  1
  C          0.258211        0.687040        0.000002  1
  C          1.639126       -1.134039       -0.000011  1
  C          2.390656        0.000000        0.000012  1
  N          1.567836        1.101692        0.000000  1
  H         -0.981629       -2.487074       -0.000015  1
  H         -3.079832       -1.192961       -0.000004  1
  H         -3.046595        1.268783        0.000008  1
  H         -0.909664        2.508564        0.000012  1
  H          2.017494       -2.141442       -0.000019  1
  H          3.460572        0.119737        0.000021  1
  H          1.875313        2.056551       -0.000018  1
  C         -0.866028        1.499997        0.999955  2
  H         -0.927470        1.420783       -0.082323  2
  H         -1.470921        0.720144        1.455380  2
  H          0.168390        1.385631        1.313606  2
  H         -1.234086        2.473461        1.313606  2

%mem=32GB
%nprocshared= 8
#p m062x/aug-cc-pVDZ   counterpoise=2

00195 m062x/aug-cc-pVDZ   counterpoise=2

 0  1  0  1  0  1
  C          0.265137       -0.724424       -0.000007  1
  C         -0.958013       -1.405444       -0.000008  1
  C         -2.129027       -0.678209       -0.000002  1
  C         -2.111131        0.726574        0.000006  1
  C         -0.922796        1.426809        0.000009  1
  C          0.258211        0.687040        0.000002  1
  C          1.639126       -1.134039       -0.000011  1
  C          2.390656        0.000000        0.000012  1
  N          1.567836        1.101692        0.000000  1
  H         -0.981629       -2.487074       -0.000015  1
  H         -3.079832       -1.192961       -0.000004  1
  H         -3.046595        1.268783        0.000008  1
  H         -0.909664        2.508564        0.000012  1
  H          2.017494       -2.141442       -0.000019  1
  H          3.460572        0.119737        0.000021  1
  H          1.875313        2.056551       -0.000018  1
  C         -1.113332        1.326832        0.999956  2
  H         -0.910860        1.433072       -0.062632  2
  H         -0.293742        1.756881        1.569874  2
  H         -2.036748        1.844511        1.246512  2
  H         -1.212064        0.272821        1.246512  2

%mem=32GB
%nprocshared= 8
#p m062x/aug-cc-pVDZ   counterpoise=2

00196 m062x/aug-cc-pVDZ   counterpoise=2

 0  1  0  1  0  1
  C          0.265137       -0.724424       -0.000007  1
  C         -0.958013       -1.405444       -0.000008  1
  C         -2.129027       -0.678209       -0.000002  1
  C         -2.111131        0.726574        0.000006  1
  C         -0.922796        1.426809        0.000009  1
  C          0.258211        0.687040        0.000002  1
  C          1.639126       -1.134039       -0.000011  1
  C          2.390656        0.000000        0.000012  1
  N          1.567836        1.101692        0.000000  1
  H         -0.981629       -2.487074       -0.000015  1
  H         -3.079832       -1.192961       -0.000004  1
  H         -3.046595        1.268783        0.000008  1
  H         -0.909664        2.508564        0.000012  1
  H          2.017494       -2.141442       -0.000019  1
  H          3.460572        0.119737        0.000021  1
  H          1.875313        2.056551       -0.000018  1
  C         -1.326812        1.113353        0.999960  2
  H         -0.935819        1.416705        0.032242  2
  H         -0.736342        1.571469        1.789234  2
  H         -2.361627        1.433727        1.089383  2
  H         -1.273621        0.031387        1.089383  2

%mem=32GB
%nprocshared= 8
#p m062x/aug-cc-pVDZ   counterpoise=2

00197 m062x/aug-cc-pVDZ   counterpoise=2

 0  1  0  1  0  1
  C          0.265137       -0.724424       -0.000007  1
  C         -0.958013       -1.405444       -0.000008  1
  C         -2.129027       -0.678209       -0.000002  1
  C         -2.111131        0.726574        0.000006  1
  C         -0.922796        1.426809        0.000009  1
  C          0.258211        0.687040        0.000002  1
  C          1.639126       -1.134039       -0.000011  1
  C          2.390656        0.000000        0.000012  1
  N          1.567836        1.101692        0.000000  1
  H         -0.981629       -2.487074       -0.000015  1
  H         -3.079832       -1.192961       -0.000004  1
  H         -3.046595        1.268783        0.000008  1
  H         -0.909664        2.508564        0.000012  1
  H          2.017494       -2.141442       -0.000019  1
  H          3.460572        0.119737        0.000021  1
  H          1.875313        2.056551       -0.000018  1
  C         -1.500023        0.866020        0.999962  2
  H         -2.062839        0.737594        0.079027  2
  H         -2.158845        0.715686        1.851332  2
  H         -0.691658        0.140210        1.034935  2
  H         -1.086518        1.870643        1.034935  2

%mem=32GB
%nprocshared= 8
#p m062x/aug-cc-pVDZ   counterpoise=2

00198 m062x/aug-cc-pVDZ   counterpoise=2

 0  1  0  1  0  1
  C          0.265137       -0.724424       -0.000007  1
  C         -0.958013       -1.405444       -0.000008  1
  C         -2.129027       -0.678209       -0.000002  1
  C         -2.111131        0.726574        0.000006  1
  C         -0.922796        1.426809        0.000009  1
  C          0.258211        0.687040        0.000002  1
  C          1.639126       -1.134039       -0.000011  1
  C          2.390656        0.000000        0.000012  1
  N          1.567836        1.101692        0.000000  1
  H         -0.981629       -2.487074       -0.000015  1
  H         -3.079832       -1.192961       -0.000004  1
  H         -3.046595        1.268783        0.000008  1
  H         -0.909664        2.508564        0.000012  1
  H          2.017494       -2.141442       -0.000019  1
  H          3.460572        0.119737        0.000021  1
  H          1.875313        2.056551       -0.000018  1
  C         -1.627615        0.592402        0.999960  2
  H         -2.097352        0.722751        0.028501  2
  H         -2.353518        0.793835        1.783520  2
  H         -1.266993       -0.428659        1.094111  2
  H         -0.792401        1.281626        1.094111  2

%mem=32GB
%nprocshared= 8
#p m062x/aug-cc-pVDZ   counterpoise=2

00199 m062x/aug-cc-pVDZ   counterpoise=2

 0  1  0  1  0  1
  C          0.265137       -0.724424       -0.000007  1
  C         -0.958013       -1.405444       -0.000008  1
  C         -2.129027       -0.678209       -0.000002  1
  C         -2.111131        0.726574        0.000006  1
  C         -0.922796        1.426809        0.000009  1
  C          0.258211        0.687040        0.000002  1
  C          1.639126       -1.134039       -0.000011  1
  C          2.390656        0.000000        0.000012  1
  N          1.567836        1.101692        0.000000  1
  H         -0.981629       -2.487074       -0.000015  1
  H         -3.079832       -1.192961       -0.000004  1
  H         -3.046595        1.268783        0.000008  1
  H         -0.909664        2.508564        0.000012  1
  H          2.017494       -2.141442       -0.000019  1
  H          3.460572        0.119737        0.000021  1
  H          1.875313        2.056551       -0.000018  1
  C         -1.705753        0.300784        0.999961  2
  H         -2.085598        0.699755        0.062990  2
  H         -2.188207        0.807531        1.831780  2
  H         -1.917268       -0.764089        1.052732  2
  H         -0.631781        0.459773        1.052732  2

%mem=32GB
%nprocshared= 8
#p m062x/aug-cc-pVDZ   counterpoise=2

00200 m062x/aug-cc-pVDZ   counterpoise=2

 0  1  0  1  0  1
  C          0.265137       -0.724424       -0.000007  1
  C         -0.958013       -1.405444       -0.000008  1
  C         -2.129027       -0.678209       -0.000002  1
  C         -2.111131        0.726574        0.000006  1
  C         -0.922796        1.426809        0.000009  1
  C          0.258211        0.687040        0.000002  1
  C          1.639126       -1.134039       -0.000011  1
  C          2.390656        0.000000        0.000012  1
  N          1.567836        1.101692        0.000000  1
  H         -0.981629       -2.487074       -0.000015  1
  H         -3.079832       -1.192961       -0.000004  1
  H         -3.046595        1.268783        0.000008  1
  H         -0.909664        2.508564        0.000012  1
  H          2.017494       -2.141442       -0.000019  1
  H          3.460572        0.119737        0.000021  1
  H          1.875313        2.056551       -0.000018  1
  C         -1.732065       -0.000024        0.999965  2
  H         -2.071321       -0.579622        0.145362  2
  H         -2.025949       -0.502107        1.918127  2
  H         -0.649525        0.092633        0.968362  2
  H         -2.181323        0.989241        0.968362  2

%mem=32GB
%nprocshared= 8
#p m062x/aug-cc-pVDZ   counterpoise=2

00201 m062x/aug-cc-pVDZ   counterpoise=2

 0  1  0  1  0  1
  C          0.265137       -0.724424       -0.000007  1
  C         -0.958013       -1.405444       -0.000008  1
  C         -2.129027       -0.678209       -0.000002  1
  C         -2.111131        0.726574        0.000006  1
  C         -0.922796        1.426809        0.000009  1
  C          0.258211        0.687040        0.000002  1
  C          1.639126       -1.134039       -0.000011  1
  C          2.390656        0.000000        0.000012  1
  N          1.567836        1.101692        0.000000  1
  H         -0.981629       -2.487074       -0.000015  1
  H         -3.079832       -1.192961       -0.000004  1
  H         -3.046595        1.268783        0.000008  1
  H         -0.909664        2.508564        0.000012  1
  H          2.017494       -2.141442       -0.000019  1
  H          3.460572        0.119737        0.000021  1
  H          1.875313        2.056551       -0.000018  1
  C         -1.705754       -0.300782        0.999961  2
  H         -2.105952       -0.657633        0.054512  2
  H         -2.237596       -0.775018        1.820766  2
  H         -0.649022       -0.547537        1.062479  2
  H         -1.830278        0.777208        1.062479  2

%mem=32GB
%nprocshared= 8
#p m062x/aug-cc-pVDZ   counterpoise=2

00202 m062x/aug-cc-pVDZ   counterpoise=2

 0  1  0  1  0  1
  C          0.265137       -0.724424       -0.000007  1
  C         -0.958013       -1.405444       -0.000008  1
  C         -2.129027       -0.678209       -0.000002  1
  C         -2.111131        0.726574        0.000006  1
  C         -0.922796        1.426809        0.000009  1
  C          0.258211        0.687040        0.000002  1
  C          1.639126       -1.134039       -0.000011  1
  C          2.390656        0.000000        0.000012  1
  N          1.567836        1.101692        0.000000  1
  H         -0.981629       -2.487074       -0.000015  1
  H         -3.079832       -1.192961       -0.000004  1
  H         -3.046595        1.268783        0.000008  1
  H         -0.909664        2.508564        0.000012  1
  H          2.017494       -2.141442       -0.000019  1
  H          3.460572        0.119737        0.000021  1
  H          1.875313        2.056551       -0.000018  1
  C         -1.627615       -0.592400        0.999960  2
  H         -2.113381       -0.675531        0.031200  2
  H         -2.365891       -0.718745        1.787655  2
  H         -0.865795       -1.362383        1.090693  2
  H         -1.165193        0.387095        1.090693  2

%mem=32GB
%nprocshared= 8
#p m062x/aug-cc-pVDZ   counterpoise=2

00203 m062x/aug-cc-pVDZ   counterpoise=2

 0  1  0  1  0  1
  C          0.265137       -0.724424       -0.000007  1
  C         -0.958013       -1.405444       -0.000008  1
  C         -2.129027       -0.678209       -0.000002  1
  C         -2.111131        0.726574        0.000006  1
  C         -0.922796        1.426809        0.000009  1
  C          0.258211        0.687040        0.000002  1
  C          1.639126       -1.134039       -0.000011  1
  C          2.390656        0.000000        0.000012  1
  N          1.567836        1.101692        0.000000  1
  H         -0.981629       -2.487074       -0.000015  1
  H         -3.079832       -1.192961       -0.000004  1
  H         -3.046595        1.268783        0.000008  1
  H         -0.909664        2.508564        0.000012  1
  H          2.017494       -2.141442       -0.000019  1
  H          3.460572        0.119737        0.000021  1
  H          1.875313        2.056551       -0.000018  1
  C         -1.500024       -0.866018        0.999962  2
  H         -2.071569       -0.695365        0.091343  2
  H         -2.130273       -0.677837        1.865324  2
  H         -1.152911       -1.895831        1.021780  2
  H         -0.645106       -0.195111        1.021780  2

%mem=32GB
%nprocshared= 8
#p m062x/aug-cc-pVDZ   counterpoise=2

00204 m062x/aug-cc-pVDZ   counterpoise=2

 0  1  0  1  0  1
  C          0.265137       -0.724424       -0.000007  1
  C         -0.958013       -1.405444       -0.000008  1
  C         -2.129027       -0.678209       -0.000002  1
  C         -2.111131        0.726574        0.000006  1
  C         -0.922796        1.426809        0.000009  1
  C          0.258211        0.687040        0.000002  1
  C          1.639126       -1.134039       -0.000011  1
  C          2.390656        0.000000        0.000012  1
  N          1.567836        1.101692        0.000000  1
  H         -0.981629       -2.487074       -0.000015  1
  H         -3.079832       -1.192961       -0.000004  1
  H         -3.046595        1.268783        0.000008  1
  H         -0.909664        2.508564        0.000012  1
  H          2.017494       -2.141442       -0.000019  1
  H          3.460572        0.119737        0.000021  1
  H          1.875313        2.056551       -0.000018  1
  C         -1.326813       -1.113353        0.999959  2
  H         -0.964086       -1.400634        0.016458  2
  H         -0.720885       -1.593251        1.764176  2
  H         -1.260224       -0.034012        1.109806  2
  H         -2.362207       -1.425395        1.109806  2

%mem=32GB
%nprocshared= 8
#p m062x/aug-cc-pVDZ   counterpoise=2

00205 m062x/aug-cc-pVDZ   counterpoise=2

 0  1  0  1  0  1
  C          0.265137       -0.724424       -0.000007  1
  C         -0.958013       -1.405444       -0.000008  1
  C         -2.129027       -0.678209       -0.000002  1
  C         -2.111131        0.726574        0.000006  1
  C         -0.922796        1.426809        0.000009  1
  C          0.258211        0.687040        0.000002  1
  C          1.639126       -1.134039       -0.000011  1
  C          2.390656        0.000000        0.000012  1
  N          1.567836        1.101692        0.000000  1
  H         -0.981629       -2.487074       -0.000015  1
  H         -3.079832       -1.192961       -0.000004  1
  H         -3.046595        1.268783        0.000008  1
  H         -0.909664        2.508564        0.000012  1
  H          2.017494       -2.141442       -0.000019  1
  H          3.460572        0.119737        0.000021  1
  H          1.875313        2.056551       -0.000018  1
  C         -1.113334       -1.326831        0.999956  2
  H         -0.947009       -1.411013       -0.070850  2
  H         -0.268038       -1.754661        1.532792  2
  H         -1.218418       -0.278994        1.269163  2
  H         -2.019939       -1.862622        1.269163  2

%mem=32GB
%nprocshared= 8
#p m062x/aug-cc-pVDZ   counterpoise=2

00206 m062x/aug-cc-pVDZ   counterpoise=2

 0  1  0  1  0  1
  C          0.265137       -0.724424       -0.000007  1
  C         -0.958013       -1.405444       -0.000008  1
  C         -2.129027       -0.678209       -0.000002  1
  C         -2.111131        0.726574        0.000006  1
  C         -0.922796        1.426809        0.000009  1
  C          0.258211        0.687040        0.000002  1
  C          1.639126       -1.134039       -0.000011  1
  C          2.390656        0.000000        0.000012  1
  N          1.567836        1.101692        0.000000  1
  H         -0.981629       -2.487074       -0.000015  1
  H         -3.079832       -1.192961       -0.000004  1
  H         -3.046595        1.268783        0.000008  1
  H         -0.909664        2.508564        0.000012  1
  H          2.017494       -2.141442       -0.000019  1
  H          3.460572        0.119737        0.000021  1
  H          1.875313        2.056551       -0.000018  1
  C         -0.866030       -1.499996        0.999955  2
  H         -0.965152       -1.398105       -0.077620  2
  H         -1.541398       -0.805770        1.493317  2
  H         -1.114869       -2.516902        1.292286  2
  H          0.157343       -1.279247        1.292286  2

%mem=32GB
%nprocshared= 8
#p m062x/aug-cc-pVDZ   counterpoise=2

00207 m062x/aug-cc-pVDZ   counterpoise=2

 0  1  0  1  0  1
  C          0.265137       -0.724424       -0.000007  1
  C         -0.958013       -1.405444       -0.000008  1
  C         -2.129027       -0.678209       -0.000002  1
  C         -2.111131        0.726574        0.000006  1
  C         -0.922796        1.426809        0.000009  1
  C          0.258211        0.687040        0.000002  1
  C          1.639126       -1.134039       -0.000011  1
  C          2.390656        0.000000        0.000012  1
  N          1.567836        1.101692        0.000000  1
  H         -0.981629       -2.487074       -0.000015  1
  H         -3.079832       -1.192961       -0.000004  1
  H         -3.046595        1.268783        0.000008  1
  H         -0.909664        2.508564        0.000012  1
  H          2.017494       -2.141442       -0.000019  1
  H          3.460572        0.119737        0.000021  1
  H          1.875313        2.056551       -0.000018  1
  C         -0.592411       -1.627586        0.999959  2
  H         -0.957770       -1.405591        0.000656  2
  H         -1.275746       -1.212387        1.736261  2
  H         -0.528817       -2.704659        1.131666  2
  H          0.392839       -1.187799        1.131666  2

%mem=32GB
%nprocshared= 8
#p m062x/aug-cc-pVDZ   counterpoise=2

00208 m062x/aug-cc-pVDZ   counterpoise=2

 0  1  0  1  0  1
  C          0.265137       -0.724424       -0.000007  1
  C         -0.958013       -1.405444       -0.000008  1
  C         -2.129027       -0.678209       -0.000002  1
  C         -2.111131        0.726574        0.000006  1
  C         -0.922796        1.426809        0.000009  1
  C          0.258211        0.687040        0.000002  1
  C          1.639126       -1.134039       -0.000011  1
  C          2.390656        0.000000        0.000012  1
  N          1.567836        1.101692        0.000000  1
  H         -0.981629       -2.487074       -0.000015  1
  H         -3.079832       -1.192961       -0.000004  1
  H         -3.046595        1.268783        0.000008  1
  H         -0.909664        2.508564        0.000012  1
  H          2.017494       -2.141442       -0.000019  1
  H          3.460572        0.119737        0.000021  1
  H          1.875313        2.056551       -0.000018  1
  C         -0.300791       -1.705726        0.999964  2
  H         -0.879808       -1.441176        0.118982  2
  H         -0.863181       -1.448773        1.893927  2
  H         -0.098772       -2.773727        0.993655  2
  H          0.638835       -1.159339        0.993655  2

%mem=32GB
%nprocshared= 8
#p m062x/aug-cc-pVDZ   counterpoise=2

00209 m062x/aug-cc-pVDZ   counterpoise=2

 0  1  0  1  0  1
  C          0.265137       -0.724424       -0.000007  1
  C         -0.958013       -1.405444       -0.000008  1
  C         -2.129027       -0.678209       -0.000002  1
  C         -2.111131        0.726574        0.000006  1
  C         -0.922796        1.426809        0.000009  1
  C          0.258211        0.687040        0.000002  1
  C          1.639126       -1.134039       -0.000011  1
  C          2.390656        0.000000        0.000012  1
  N          1.567836        1.101692        0.000000  1
  H         -0.981629       -2.487074       -0.000015  1
  H         -3.079832       -1.192961       -0.000004  1
  H         -3.046595        1.268783        0.000008  1
  H         -0.909664        2.508564        0.000012  1
  H          2.017494       -2.141442       -0.000019  1
  H          3.460572        0.119737        0.000021  1
  H          1.875313        2.056551       -0.000018  1
  C         -0.000030       -1.732040        0.999968  2
  H         -0.731858       -1.482545        0.236060  2
  H         -0.437677       -1.582838        1.983676  2
  H          0.298491       -2.771425        0.890227  2
  H          0.871227       -1.091458        0.890227  2

%mem=32GB
%nprocshared= 8
#p m062x/aug-cc-pVDZ   counterpoise=2

00210 m062x/aug-cc-pVDZ   counterpoise=2

 0  1  0  1  0  1
  C          0.265137       -0.724424       -0.000007  1
  C         -0.958013       -1.405444       -0.000008  1
  C         -2.129027       -0.678209       -0.000002  1
  C         -2.111131        0.726574        0.000006  1
  C         -0.922796        1.426809        0.000009  1
  C          0.258211        0.687040        0.000002  1
  C          1.639126       -1.134039       -0.000011  1
  C          2.390656        0.000000        0.000012  1
  N          1.567836        1.101692        0.000000  1
  H         -0.981629       -2.487074       -0.000015  1
  H         -3.079832       -1.192961       -0.000004  1
  H         -3.046595        1.268783        0.000008  1
  H         -0.909664        2.508564        0.000012  1
  H          2.017494       -2.141442       -0.000019  1
  H          3.460572        0.119737        0.000021  1
  H          1.875313        2.056551       -0.000018  1
  C          0.300766       -1.705706        0.999968  2
  H          0.273134       -0.944675        0.224440  2
  H          0.283450       -1.228797        1.976562  2
  H         -0.563625       -2.357035        0.899596  2
  H          1.210118       -2.292632        0.899596  2

%mem=32GB
%nprocshared= 8
#p m062x/aug-cc-pVDZ   counterpoise=2

00211 m062x/aug-cc-pVDZ   counterpoise=2

 0  1  0  1  0  1
  C          0.265137       -0.724424       -0.000007  1
  C         -0.958013       -1.405444       -0.000008  1
  C         -2.129027       -0.678209       -0.000002  1
  C         -2.111131        0.726574        0.000006  1
  C         -0.922796        1.426809        0.000009  1
  C          0.258211        0.687040        0.000002  1
  C          1.639126       -1.134039       -0.000011  1
  C          2.390656        0.000000        0.000012  1
  N          1.567836        1.101692        0.000000  1
  H         -0.981629       -2.487074       -0.000015  1
  H         -3.079832       -1.192961       -0.000004  1
  H         -3.046595        1.268783        0.000008  1
  H         -0.909664        2.508564        0.000012  1
  H          2.017494       -2.141442       -0.000019  1
  H          3.460572        0.119737        0.000021  1
  H          1.875313        2.056551       -0.000018  1
  C          0.592386       -1.627566        0.999968  2
  H          0.335869       -0.919631        0.216129  2
  H          0.426169       -1.168840        1.971266  2
  H         -0.030565       -2.513373        0.906400  2
  H          1.638176       -1.908714        0.906400  2

%mem=32GB
%nprocshared= 8
#p m062x/aug-cc-pVDZ   counterpoise=2

00212 m062x/aug-cc-pVDZ   counterpoise=2

 0  1  0  1  0  1
  C          0.265137       -0.724424       -0.000007  1
  C         -0.958013       -1.405444       -0.000008  1
  C         -2.129027       -0.678209       -0.000002  1
  C         -2.111131        0.726574        0.000006  1
  C         -0.922796        1.426809        0.000009  1
  C          0.258211        0.687040        0.000002  1
  C          1.639126       -1.134039       -0.000011  1
  C          2.390656        0.000000        0.000012  1
  N          1.567836        1.101692        0.000000  1
  H         -0.981629       -2.487074       -0.000015  1
  H         -3.079832       -1.192961       -0.000004  1
  H         -3.046595        1.268783        0.000008  1
  H         -0.909664        2.508564        0.000012  1
  H          2.017494       -2.141442       -0.000019  1
  H          3.460572        0.119737        0.000021  1
  H          1.875313        2.056551       -0.000018  1
  C          0.866052       -1.499987        0.999966  2
  H          1.504612       -1.197714        0.173984  2
  H          1.356974       -1.267601        1.941491  2
  H         -0.078522       -0.965255        0.942366  2
  H          0.680879       -2.569506        0.942366  2

%mem=32GB
%nprocshared= 8
#p m062x/aug-cc-pVDZ   counterpoise=2

00213 m062x/aug-cc-pVDZ   counterpoise=2

 0  1  0  1  0  1
  C          0.265137       -0.724424       -0.000007  1
  C         -0.958013       -1.405444       -0.000008  1
  C         -2.129027       -0.678209       -0.000002  1
  C         -2.111131        0.726574        0.000006  1
  C         -0.922796        1.426809        0.000009  1
  C          0.258211        0.687040        0.000002  1
  C          1.639126       -1.134039       -0.000011  1
  C          2.390656        0.000000        0.000012  1
  N          1.567836        1.101692        0.000000  1
  H         -0.981629       -2.487074       -0.000015  1
  H         -3.079832       -1.192961       -0.000004  1
  H         -3.046595        1.268783        0.000008  1
  H         -0.909664        2.508564        0.000012  1
  H          2.017494       -2.141442       -0.000019  1
  H          3.460572        0.119737        0.000021  1
  H          1.875313        2.056551       -0.000018  1
  C          1.113361       -1.326820        0.999961  2
  H          1.611975       -1.143994        0.051628  2
  H          1.786531       -1.079990        1.816904  2
  H          0.221854       -0.708475        1.065852  2
  H          0.832879       -2.374897        1.065852  2

%mem=32GB
%nprocshared= 8
#p m062x/aug-cc-pVDZ   counterpoise=2

00214 m062x/aug-cc-pVDZ   counterpoise=2

 0  1  0  1  0  1
  C          0.265137       -0.724424       -0.000007  1
  C         -0.958013       -1.405444       -0.000008  1
  C         -2.129027       -0.678209       -0.000002  1
  C         -2.111131        0.726574        0.000006  1
  C         -0.922796        1.426809        0.000009  1
  C          0.258211        0.687040        0.000002  1
  C          1.639126       -1.134039       -0.000011  1
  C          2.390656        0.000000        0.000012  1
  N          1.567836        1.101692        0.000000  1
  H         -0.981629       -2.487074       -0.000015  1
  H         -3.079832       -1.192961       -0.000004  1
  H         -3.046595        1.268783        0.000008  1
  H         -0.909664        2.508564        0.000012  1
  H          2.017494       -2.141442       -0.000019  1
  H          3.460572        0.119737        0.000021  1
  H          1.875313        2.056551       -0.000018  1
  C          1.326841       -1.113342        0.999957  2
  H          1.650782       -1.134812       -0.037336  2
  H          2.194641       -1.170857        1.651948  2
  H          0.789593       -0.188331        1.192823  2
  H          0.672214       -1.959358        1.192823  2

%mem=32GB
%nprocshared= 8
#p m062x/aug-cc-pVDZ   counterpoise=2

00215 m062x/aug-cc-pVDZ   counterpoise=2

 0  1  0  1  0  1
  C          0.265137       -0.724424       -0.000007  1
  C         -0.958013       -1.405444       -0.000008  1
  C         -2.129027       -0.678209       -0.000002  1
  C         -2.111131        0.726574        0.000006  1
  C         -0.922796        1.426809        0.000009  1
  C          0.258211        0.687040        0.000002  1
  C          1.639126       -1.134039       -0.000011  1
  C          2.390656        0.000000        0.000012  1
  N          1.567836        1.101692        0.000000  1
  H         -0.981629       -2.487074       -0.000015  1
  H         -3.079832       -1.192961       -0.000004  1
  H         -3.046595        1.268783        0.000008  1
  H         -0.909664        2.508564        0.000012  1
  H          2.017494       -2.141442       -0.000019  1
  H          3.460572        0.119737        0.000021  1
  H          1.875313        2.056551       -0.000018  1
  C          1.500006       -0.866037        0.999957  2
  H          1.644766       -1.144904       -0.040549  2
  H          1.903701       -1.643719        1.643167  2
  H          2.013404        0.071168        1.198821  2
  H          0.438093       -0.746577        1.198821  2

%mem=32GB
%nprocshared= 8
#p m062x/aug-cc-pVDZ   counterpoise=2

00216 m062x/aug-cc-pVDZ   counterpoise=2

 0  1  0  1  0  1
  C          0.265137       -0.724424       -0.000007  1
  C         -0.958013       -1.405444       -0.000008  1
  C         -2.129027       -0.678209       -0.000002  1
  C         -2.111131        0.726574        0.000006  1
  C         -0.922796        1.426809        0.000009  1
  C          0.258211        0.687040        0.000002  1
  C          1.639126       -1.134039       -0.000011  1
  C          2.390656        0.000000        0.000012  1
  N          1.567836        1.101692        0.000000  1
  H         -0.981629       -2.487074       -0.000015  1
  H         -3.079832       -1.192961       -0.000004  1
  H         -3.046595        1.268783        0.000008  1
  H         -0.909664        2.508564        0.000012  1
  H          2.017494       -2.141442       -0.000019  1
  H          3.460572        0.119737        0.000021  1
  H          1.875313        2.056551       -0.000018  1
  C          1.627596       -0.592418        0.999960  2
  H          1.638615       -1.110046        0.044285  2
  H          1.643098       -1.320615        1.806785  2
  H          2.501588        0.049491        1.074584  2
  H          0.727078        0.011715        1.074584  2

%mem=32GB
%nprocshared= 8
#p m062x/aug-cc-pVDZ   counterpoise=2

00217 m062x/aug-cc-pVDZ   counterpoise=2

 0  1  0  1  0  1
  C          0.265137       -0.724424       -0.000007  1
  C         -0.958013       -1.405444       -0.000008  1
  C         -2.129027       -0.678209       -0.000002  1
  C         -2.111131        0.726574        0.000006  1
  C         -0.922796        1.426809        0.000009  1
  C          0.258211        0.687040        0.000002  1
  C          1.639126       -1.134039       -0.000011  1
  C          2.390656        0.000000        0.000012  1
  N          1.567836        1.101692        0.000000  1
  H         -0.981629       -2.487074       -0.000015  1
  H         -3.079832       -1.192961       -0.000004  1
  H         -3.046595        1.268783        0.000008  1
  H         -0.909664        2.508564        0.000012  1
  H          2.017494       -2.141442       -0.000019  1
  H          3.460572        0.119737        0.000021  1
  H          1.875313        2.056551       -0.000018  1
  C          1.705718       -0.300756        0.999961  2
  H          1.249149       -0.028810        0.051823  2
  H          1.089973        0.065999        1.817166  2
  H          1.787831       -1.382617        1.065624  2
  H          2.696110        0.142290        1.065624  2

%mem=32GB
%nprocshared= 8
#p m062x/aug-cc-pVDZ   counterpoise=2

00218 m062x/aug-cc-pVDZ   counterpoise=2

 0  1  0  1  0  1
  C          0.265137       -0.724424       -0.000007  1
  C         -0.958013       -1.405444       -0.000008  1
  C         -2.129027       -0.678209       -0.000002  1
  C         -2.111131        0.726574        0.000006  1
  C         -0.922796        1.426809        0.000009  1
  C          0.258211        0.687040        0.000002  1
  C          1.639126       -1.134039       -0.000011  1
  C          2.390656        0.000000        0.000012  1
  N          1.567836        1.101692        0.000000  1
  H         -0.981629       -2.487074       -0.000015  1
  H         -3.079832       -1.192961       -0.000004  1
  H         -3.046595        1.268783        0.000008  1
  H         -0.909664        2.508564        0.000012  1
  H          2.017494       -2.141442       -0.000019  1
  H          3.460572        0.119737        0.000021  1
  H          1.875313        2.056551       -0.000018  1
  C          1.879412       -0.000000        0.684004  2
  H          2.530132       -0.000000       -0.186593  2
  H          2.483219       -0.000000        1.587826  2
  H          1.252014        0.887456        0.667572  2
  H          1.252014       -0.887456        0.667572  2

%mem=32GB
%nprocshared= 8
#p m062x/aug-cc-pVDZ   counterpoise=2

00219 m062x/aug-cc-pVDZ   counterpoise=2

 0  1  0  1  0  1
  C          0.265137       -0.724424       -0.000007  1
  C         -0.958013       -1.405444       -0.000008  1
  C         -2.129027       -0.678209       -0.000002  1
  C         -2.111131        0.726574        0.000006  1
  C         -0.922796        1.426809        0.000009  1
  C          0.258211        0.687040        0.000002  1
  C          1.639126       -1.134039       -0.000011  1
  C          2.390656        0.000000        0.000012  1
  N          1.567836        1.101692        0.000000  1
  H         -0.981629       -2.487074       -0.000015  1
  H         -3.079832       -1.192961       -0.000004  1
  H         -3.046595        1.268783        0.000008  1
  H         -0.909664        2.508564        0.000012  1
  H          2.017494       -2.141442       -0.000019  1
  H          3.460572        0.119737        0.000021  1
  H          1.875313        2.056551       -0.000018  1
  C          1.850859        0.326336        0.684007  2
  H          2.481431       -0.054878       -0.115012  2
  H          2.285249        0.063724        1.645162  2
  H          1.777380        1.407785        0.603105  2
  H          0.859115       -0.111129        0.603105  2

%mem=32GB
%nprocshared= 8
#p m062x/aug-cc-pVDZ   counterpoise=2

00220 m062x/aug-cc-pVDZ   counterpoise=2

 0  1  0  1  0  1
  C          0.265137       -0.724424       -0.000007  1
  C         -0.958013       -1.405444       -0.000008  1
  C         -2.129027       -0.678209       -0.000002  1
  C         -2.111131        0.726574        0.000006  1
  C         -0.922796        1.426809        0.000009  1
  C          0.258211        0.687040        0.000002  1
  C          1.639126       -1.134039       -0.000011  1
  C          2.390656        0.000000        0.000012  1
  N          1.567836        1.101692        0.000000  1
  H         -0.981629       -2.487074       -0.000015  1
  H         -3.079832       -1.192961       -0.000004  1
  H         -3.046595        1.268783        0.000008  1
  H         -0.909664        2.508564        0.000012  1
  H          2.017494       -2.141442       -0.000019  1
  H          3.460572        0.119737        0.000021  1
  H          1.875313        2.056551       -0.000018  1
  C          1.766034        0.642812        0.684004  2
  H          1.511751        1.231543       -0.193556  2
  H          1.522768        1.206035        1.581266  2
  H          1.200150       -0.285175        0.674335  2
  H          2.829572        0.418600        0.674335  2

%mem=32GB
%nprocshared= 8
#p m062x/aug-cc-pVDZ   counterpoise=2

00221 m062x/aug-cc-pVDZ   counterpoise=2

 0  1  0  1  0  1
  C          0.265137       -0.724424       -0.000007  1
  C         -0.958013       -1.405444       -0.000008  1
  C         -2.129027       -0.678209       -0.000002  1
  C         -2.111131        0.726574        0.000006  1
  C         -0.922796        1.426809        0.000009  1
  C          0.258211        0.687040        0.000002  1
  C          1.639126       -1.134039       -0.000011  1
  C          2.390656        0.000000        0.000012  1
  N          1.567836        1.101692        0.000000  1
  H         -0.981629       -2.487074       -0.000015  1
  H         -3.079832       -1.192961       -0.000004  1
  H         -3.046595        1.268783        0.000008  1
  H         -0.909664        2.508564        0.000012  1
  H          2.017494       -2.141442       -0.000019  1
  H          3.460572        0.119737        0.000021  1
  H          1.875313        2.056551       -0.000018  1
  C          1.627592        0.939703        0.683997  2
  H          1.535524        1.189284       -0.369857  2
  H          1.314426        1.788653        1.286233  2
  H          0.997615        0.083246        0.910024  2
  H          2.662840        0.697525        0.910024  2

%mem=32GB
%nprocshared= 8
#p m062x/aug-cc-pVDZ   counterpoise=2

00222 m062x/aug-cc-pVDZ   counterpoise=2

 0  1  0  1  0  1
  C          0.265137       -0.724424       -0.000007  1
  C         -0.958013       -1.405444       -0.000008  1
  C         -2.129027       -0.678209       -0.000002  1
  C         -2.111131        0.726574        0.000006  1
  C         -0.922796        1.426809        0.000009  1
  C          0.258211        0.687040        0.000002  1
  C          1.639126       -1.134039       -0.000011  1
  C          2.390656        0.000000        0.000012  1
  N          1.567836        1.101692        0.000000  1
  H         -0.981629       -2.487074       -0.000015  1
  H         -3.079832       -1.192961       -0.000004  1
  H         -3.046595        1.268783        0.000008  1
  H         -0.909664        2.508564        0.000012  1
  H          2.017494       -2.141442       -0.000019  1
  H          3.460572        0.119737        0.000021  1
  H          1.875313        2.056551       -0.000018  1
  C          1.439701        1.208039        0.683997  2
  H          1.637537        1.043843       -0.372070  2
  H          2.139890        0.626912        1.278558  2
  H          1.557421        2.263629        0.914968  2
  H          0.423873        0.897839        0.914968  2

%mem=32GB
%nprocshared= 8
#p m062x/aug-cc-pVDZ   counterpoise=2

00223 m062x/aug-cc-pVDZ   counterpoise=2

 0  1  0  1  0  1
  C          0.265137       -0.724424       -0.000007  1
  C         -0.958013       -1.405444       -0.000008  1
  C         -2.129027       -0.678209       -0.000002  1
  C         -2.111131        0.726574        0.000006  1
  C         -0.922796        1.426809        0.000009  1
  C          0.258211        0.687040        0.000002  1
  C          1.639126       -1.134039       -0.000011  1
  C          2.390656        0.000000        0.000012  1
  N          1.567836        1.101692        0.000000  1
  H         -0.981629       -2.487074       -0.000015  1
  H         -3.079832       -1.192961       -0.000004  1
  H         -3.046595        1.268783        0.000008  1
  H         -0.909664        2.508564        0.000012  1
  H          2.017494       -2.141442       -0.000019  1
  H          3.460572        0.119737        0.000021  1
  H          1.875313        2.056551       -0.000018  1
  C          1.208065        1.439675        0.684004  2
  H          1.671644        1.004171       -0.197362  2
  H          1.659102        1.015953        1.577593  2
  H          1.358294        2.516184        0.678075  2
  H          0.143026        1.222571        0.678075  2

%mem=32GB
%nprocshared= 8
#p m062x/aug-cc-pVDZ   counterpoise=2

00224 m062x/aug-cc-pVDZ   counterpoise=2

 0  1  0  1  0  1
  C          0.265137       -0.724424       -0.000007  1
  C         -0.958013       -1.405444       -0.000008  1
  C         -2.129027       -0.678209       -0.000002  1
  C         -2.111131        0.726574        0.000006  1
  C         -0.922796        1.426809        0.000009  1
  C          0.258211        0.687040        0.000002  1
  C          1.639126       -1.134039       -0.000011  1
  C          2.390656        0.000000        0.000012  1
  N          1.567836        1.101692        0.000000  1
  H         -0.981629       -2.487074       -0.000015  1
  H         -3.079832       -1.192961       -0.000004  1
  H         -3.046595        1.268783        0.000008  1
  H         -0.909664        2.508564        0.000012  1
  H          2.017494       -2.141442       -0.000019  1
  H          3.460572        0.119737        0.000021  1
  H          1.875313        2.056551       -0.000018  1
  C          0.939719        1.627573        0.684011  2
  H          1.579427        1.091988       -0.012622  2
  H          1.229987        1.384551        1.702914  2
  H          1.044299        2.697443        0.523022  2
  H         -0.095102        1.336533        0.523022  2

%mem=32GB
%nprocshared= 8
#p m062x/aug-cc-pVDZ   counterpoise=2

00225 m062x/aug-cc-pVDZ   counterpoise=2

 0  1  0  1  0  1
  C          0.265137       -0.724424       -0.000007  1
  C         -0.958013       -1.405444       -0.000008  1
  C         -2.129027       -0.678209       -0.000002  1
  C         -2.111131        0.726574        0.000006  1
  C         -0.922796        1.426809        0.000009  1
  C          0.258211        0.687040        0.000002  1
  C          1.639126       -1.134039       -0.000011  1
  C          2.390656        0.000000        0.000012  1
  N          1.567836        1.101692        0.000000  1
  H         -0.981629       -2.487074       -0.000015  1
  H         -3.079832       -1.192961       -0.000004  1
  H         -3.046595        1.268783        0.000008  1
  H         -0.909664        2.508564        0.000012  1
  H          2.017494       -2.141442       -0.000019  1
  H          3.460572        0.119737        0.000021  1
  H          1.875313        2.056551       -0.000018  1
  C          0.642819        1.766022        0.684017  2
  H          1.399630        1.222495        0.124383  2
  H          0.819001        1.639492        1.749112  2
  H          0.693847        2.821986        0.431403  2
  H         -0.341515        1.380341        0.431403  2

%mem=32GB
%nprocshared= 8
#p m062x/aug-cc-pVDZ   counterpoise=2

00226 m062x/aug-cc-pVDZ   counterpoise=2

 0  1  0  1  0  1
  C          0.265137       -0.724424       -0.000007  1
  C         -0.958013       -1.405444       -0.000008  1
  C         -2.129027       -0.678209       -0.000002  1
  C         -2.111131        0.726574        0.000006  1
  C         -0.922796        1.426809        0.000009  1
  C          0.258211        0.687040        0.000002  1
  C          1.639126       -1.134039       -0.000011  1
  C          2.390656        0.000000        0.000012  1
  N          1.567836        1.101692        0.000000  1
  H         -0.981629       -2.487074       -0.000015  1
  H         -3.079832       -1.192961       -0.000004  1
  H         -3.046595        1.268783        0.000008  1
  H         -0.909664        2.508564        0.000012  1
  H          2.017494       -2.141442       -0.000019  1
  H          3.460572        0.119737        0.000021  1
  H          1.875313        2.056551       -0.000018  1
  C          0.326350        1.850794        0.684018  2
  H          0.271555        0.914948        0.133959  2
  H          0.314310        1.645161        1.751279  2
  H          1.245717        2.369856        0.425530  2
  H         -0.526161        2.473601        0.425530  2

%mem=32GB
%nprocshared= 8
#p m062x/aug-cc-pVDZ   counterpoise=2

00227 m062x/aug-cc-pVDZ   counterpoise=2

 0  1  0  1  0  1
  C          0.265137       -0.724424       -0.000007  1
  C         -0.958013       -1.405444       -0.000008  1
  C         -2.129027       -0.678209       -0.000002  1
  C         -2.111131        0.726574        0.000006  1
  C         -0.922796        1.426809        0.000009  1
  C          0.258211        0.687040        0.000002  1
  C          1.639126       -1.134039       -0.000011  1
  C          2.390656        0.000000        0.000012  1
  N          1.567836        1.101692        0.000000  1
  H         -0.981629       -2.487074       -0.000015  1
  H         -3.079832       -1.192961       -0.000004  1
  H         -3.046595        1.268783        0.000008  1
  H         -0.909664        2.508564        0.000012  1
  H          2.017494       -2.141442       -0.000019  1
  H          3.460572        0.119737        0.000021  1
  H          1.875313        2.056551       -0.000018  1
  C         -0.000034        1.879369        0.684015  2
  H         -0.812430        1.480937        0.081819  2
  H         -0.238872        1.762233        1.737919  2
  H          0.916529        1.340447        0.458287  2
  H          0.134975        2.934023        0.458287  2

%mem=32GB
%nprocshared= 8
#p m062x/aug-cc-pVDZ   counterpoise=2

00228 m062x/aug-cc-pVDZ   counterpoise=2

 0  1  0  1  0  1
  C          0.265137       -0.724424       -0.000007  1
  C         -0.958013       -1.405444       -0.000008  1
  C         -2.129027       -0.678209       -0.000002  1
  C         -2.111131        0.726574        0.000006  1
  C         -0.922796        1.426809        0.000009  1
  C          0.258211        0.687040        0.000002  1
  C          1.639126       -1.134039       -0.000011  1
  C          2.390656        0.000000        0.000012  1
  N          1.567836        1.101692        0.000000  1
  H         -0.981629       -2.487074       -0.000015  1
  H         -3.079832       -1.192961       -0.000004  1
  H         -3.046595        1.268783        0.000008  1
  H         -0.909664        2.508564        0.000012  1
  H          2.017494       -2.141442       -0.000019  1
  H          3.460572        0.119737        0.000021  1
  H          1.875313        2.056551       -0.000018  1
  C         -0.326379        1.850814        0.684010  2
  H         -0.973548        1.390728       -0.058196  2
  H         -0.680887        1.598787        1.680144  2
  H          0.688805        1.483664        0.557199  2
  H         -0.339616        2.930268        0.557199  2

%mem=32GB
%nprocshared= 8
#p m062x/aug-cc-pVDZ   counterpoise=2

00229 m062x/aug-cc-pVDZ   counterpoise=2

 0  1  0  1  0  1
  C          0.265137       -0.724424       -0.000007  1
  C         -0.958013       -1.405444       -0.000008  1
  C         -2.129027       -0.678209       -0.000002  1
  C         -2.111131        0.726574        0.000006  1
  C         -0.922796        1.426809        0.000009  1
  C          0.258211        0.687040        0.000002  1
  C          1.639126       -1.134039       -0.000011  1
  C          2.390656        0.000000        0.000012  1
  N          1.567836        1.101692        0.000000  1
  H         -0.981629       -2.487074       -0.000015  1
  H         -3.079832       -1.192961       -0.000004  1
  H         -3.046595        1.268783        0.000008  1
  H         -0.909664        2.508564        0.000012  1
  H          2.017494       -2.141442       -0.000019  1
  H          3.460572        0.119737        0.000021  1
  H          1.875313        2.056551       -0.000018  1
  C         -0.642803        1.766026        0.684002  2
  H         -1.017033        1.312639       -0.230201  2
  H         -1.066679        1.252491        1.543123  2
  H          0.440750        1.684651        0.711734  2
  H         -0.928094        2.814509        0.711734  2

%mem=32GB
%nprocshared= 8
#p m062x/aug-cc-pVDZ   counterpoise=2

00230 m062x/aug-cc-pVDZ   counterpoise=2

 0  1  0  1  0  1
  C          0.265137       -0.724424       -0.000007  1
  C         -0.958013       -1.405444       -0.000008  1
  C         -2.129027       -0.678209       -0.000002  1
  C         -2.111131        0.726574        0.000006  1
  C         -0.922796        1.426809        0.000009  1
  C          0.258211        0.687040        0.000002  1
  C          1.639126       -1.134039       -0.000011  1
  C          2.390656        0.000000        0.000012  1
  N          1.567836        1.101692        0.000000  1
  H         -0.981629       -2.487074       -0.000015  1
  H         -3.079832       -1.192961       -0.000004  1
  H         -3.046595        1.268783        0.000008  1
  H         -0.909664        2.508564        0.000012  1
  H          2.017494       -2.141442       -0.000019  1
  H          3.460572        0.119737        0.000021  1
  H          1.875313        2.056551       -0.000018  1
  C         -0.939692        1.627583        0.683997  2
  H         -0.913937        1.321539       -0.358620  2
  H         -0.865851        0.750117        1.321240  2
  H         -0.105164        2.293819        0.886901  2
  H         -1.873825        2.144983        0.886901  2

%mem=32GB
%nprocshared= 8
#p m062x/aug-cc-pVDZ   counterpoise=2

00231 m062x/aug-cc-pVDZ   counterpoise=2

 0  1  0  1  0  1
  C          0.265137       -0.724424       -0.000007  1
  C         -0.958013       -1.405444       -0.000008  1
  C         -2.129027       -0.678209       -0.000002  1
  C         -2.111131        0.726574        0.000006  1
  C         -0.922796        1.426809        0.000009  1
  C          0.258211        0.687040        0.000002  1
  C          1.639126       -1.134039       -0.000011  1
  C          2.390656        0.000000        0.000012  1
  N          1.567836        1.101692        0.000000  1
  H         -0.981629       -2.487074       -0.000015  1
  H         -3.079832       -1.192961       -0.000004  1
  H         -3.046595        1.268783        0.000008  1
  H         -0.909664        2.508564        0.000012  1
  H          2.017494       -2.141442       -0.000019  1
  H          3.460572        0.119737        0.000021  1
  H          1.875313        2.056551       -0.000018  1
  C         -1.208028        1.439692        0.683999  2
  H         -0.789753        1.420800       -0.319029  2
  H         -0.402814        1.403323        1.413234  2
  H         -1.779818        2.353878        0.821103  2
  H         -1.859902        0.580774        0.821103  2

%mem=32GB
%nprocshared= 8
#p m062x/aug-cc-pVDZ   counterpoise=2

00232 m062x/aug-cc-pVDZ   counterpoise=2

 0  1  0  1  0  1
  C          0.265137       -0.724424       -0.000007  1
  C         -0.958013       -1.405444       -0.000008  1
  C         -2.129027       -0.678209       -0.000002  1
  C         -2.111131        0.726574        0.000006  1
  C         -0.922796        1.426809        0.000009  1
  C          0.258211        0.687040        0.000002  1
  C          1.639126       -1.134039       -0.000011  1
  C          2.390656        0.000000        0.000012  1
  N          1.567836        1.101692        0.000000  1
  H         -0.981629       -2.487074       -0.000015  1
  H         -3.079832       -1.192961       -0.000004  1
  H         -3.046595        1.268783        0.000008  1
  H         -0.909664        2.508564        0.000012  1
  H          2.017494       -2.141442       -0.000019  1
  H          3.460572        0.119737        0.000021  1
  H          1.875313        2.056551       -0.000018  1
  C         -1.439666        1.208057        0.684005  2
  H         -0.804725        1.476780       -0.156240  2
  H         -0.921861        1.427205        1.614236  2
  H         -2.362063        1.781340        0.639187  2
  H         -1.670281        0.146791        0.639187  2

%mem=32GB
%nprocshared= 8
#p m062x/aug-cc-pVDZ   counterpoise=2

00233 m062x/aug-cc-pVDZ   counterpoise=2

 0  1  0  1  0  1
  C          0.265137       -0.724424       -0.000007  1
  C         -0.958013       -1.405444       -0.000008  1
  C         -2.129027       -0.678209       -0.000002  1
  C         -2.111131        0.726574        0.000006  1
  C         -0.922796        1.426809        0.000009  1
  C          0.258211        0.687040        0.000002  1
  C          1.639126       -1.134039       -0.000011  1
  C          2.390656        0.000000        0.000012  1
  N          1.567836        1.101692        0.000000  1
  H         -0.981629       -2.487074       -0.000015  1
  H         -3.079832       -1.192961       -0.000004  1
  H         -3.046595        1.268783        0.000008  1
  H         -0.909664        2.508564        0.000012  1
  H          2.017494       -2.141442       -0.000019  1
  H          3.460572        0.119737        0.000021  1
  H          1.875313        2.056551       -0.000018  1
  C         -1.627621        0.939682        0.684005  2
  H         -2.235650        0.671692       -0.176145  2
  H         -2.166933        0.701979        1.597305  2
  H         -0.695900        0.380506        0.657608  2
  H         -1.411747        2.004660        0.657608  2

%mem=32GB
%nprocshared= 8
#p m062x/aug-cc-pVDZ   counterpoise=2

00234 m062x/aug-cc-pVDZ   counterpoise=2

 0  1  0  1  0  1
  C          0.265137       -0.724424       -0.000007  1
  C         -0.958013       -1.405444       -0.000008  1
  C         -2.129027       -0.678209       -0.000002  1
  C         -2.111131        0.726574        0.000006  1
  C         -0.922796        1.426809        0.000009  1
  C          0.258211        0.687040        0.000002  1
  C          1.639126       -1.134039       -0.000011  1
  C          2.390656        0.000000        0.000012  1
  N          1.567836        1.101692        0.000000  1
  H         -0.981629       -2.487074       -0.000015  1
  H         -3.079832       -1.192961       -0.000004  1
  H         -3.046595        1.268783        0.000008  1
  H         -0.909664        2.508564        0.000012  1
  H          2.017494       -2.141442       -0.000019  1
  H          3.460572        0.119737        0.000021  1
  H          1.875313        2.056551       -0.000018  1
  C         -1.766065        0.642793        0.684000  2
  H         -2.252725        0.760953       -0.280663  2
  H         -2.487590        0.817977        1.477845  2
  H         -1.371260       -0.366305        0.769610  2
  H         -0.952482        1.358496        0.769610  2

%mem=32GB
%nprocshared= 8
#p m062x/aug-cc-pVDZ   counterpoise=2

00235 m062x/aug-cc-pVDZ   counterpoise=2

 0  1  0  1  0  1
  C          0.265137       -0.724424       -0.000007  1
  C         -0.958013       -1.405444       -0.000008  1
  C         -2.129027       -0.678209       -0.000002  1
  C         -2.111131        0.726574        0.000006  1
  C         -0.922796        1.426809        0.000009  1
  C          0.258211        0.687040        0.000002  1
  C          1.639126       -1.134039       -0.000011  1
  C          2.390656        0.000000        0.000012  1
  N          1.567836        1.101692        0.000000  1
  H         -0.981629       -2.487074       -0.000015  1
  H         -3.079832       -1.192961       -0.000004  1
  H         -3.046595        1.268783        0.000008  1
  H         -0.909664        2.508564        0.000012  1
  H          2.017494       -2.141442       -0.000019  1
  H          3.460572        0.119737        0.000021  1
  H          1.875313        2.056551       -0.000018  1
  C         -1.850847        0.326373        0.684003  2
  H         -2.190012        0.847858       -0.207286  2
  H         -2.195896        0.856904        1.567721  2
  H         -2.252622       -0.683596        0.687974  2
  H         -0.764719        0.284111        0.687974  2

%mem=32GB
%nprocshared= 8
#p m062x/aug-cc-pVDZ   counterpoise=2

00236 m062x/aug-cc-pVDZ   counterpoise=2

 0  1  0  1  0  1
  C          0.265137       -0.724424       -0.000007  1
  C         -0.958013       -1.405444       -0.000008  1
  C         -2.129027       -0.678209       -0.000002  1
  C         -2.111131        0.726574        0.000006  1
  C         -0.922796        1.426809        0.000009  1
  C          0.258211        0.687040        0.000002  1
  C          1.639126       -1.134039       -0.000011  1
  C          2.390656        0.000000        0.000012  1
  N          1.567836        1.101692        0.000000  1
  H         -0.981629       -2.487074       -0.000015  1
  H         -3.079832       -1.192961       -0.000004  1
  H         -3.046595        1.268783        0.000008  1
  H         -0.909664        2.508564        0.000012  1
  H          2.017494       -2.141442       -0.000019  1
  H          3.460572        0.119737        0.000021  1
  H          1.875313        2.056551       -0.000018  1
  C         -1.879397       -0.000031        0.684009  2
  H         -2.152074       -0.740821       -0.063153  2
  H         -2.031798       -0.414065        1.677401  2
  H         -0.833973        0.270980        0.561050  2
  H         -2.499628        0.884091        0.561050  2

%mem=32GB
%nprocshared= 8
#p m062x/aug-cc-pVDZ   counterpoise=2

00237 m062x/aug-cc-pVDZ   counterpoise=2

 0  1  0  1  0  1
  C          0.265137       -0.724424       -0.000007  1
  C         -0.958013       -1.405444       -0.000008  1
  C         -2.129027       -0.678209       -0.000002  1
  C         -2.111131        0.726574        0.000006  1
  C         -0.922796        1.426809        0.000009  1
  C          0.258211        0.687040        0.000002  1
  C          1.639126       -1.134039       -0.000011  1
  C          2.390656        0.000000        0.000012  1
  N          1.567836        1.101692        0.000000  1
  H         -0.981629       -2.487074       -0.000015  1
  H         -3.079832       -1.192961       -0.000004  1
  H         -3.046595        1.268783        0.000008  1
  H         -0.909664        2.508564        0.000012  1
  H          2.017494       -2.141442       -0.000019  1
  H          3.460572        0.119737        0.000021  1
  H          1.875313        2.056551       -0.000018  1
  C         -1.850848       -0.326371        0.684003  2
  H         -2.220500       -0.793904       -0.224923  2
  H         -2.259063       -0.842677        1.549026  2
  H         -0.765686       -0.384764        0.706142  2
  H         -2.157991        0.716054        0.706142  2

%mem=32GB
%nprocshared= 8
#p m062x/aug-cc-pVDZ   counterpoise=2

00238 m062x/aug-cc-pVDZ   counterpoise=2

 0  1  0  1  0  1
  C          0.265137       -0.724424       -0.000007  1
  C         -0.958013       -1.405444       -0.000008  1
  C         -2.129027       -0.678209       -0.000002  1
  C         -2.111131        0.726574        0.000006  1
  C         -0.922796        1.426809        0.000009  1
  C          0.258211        0.687040        0.000002  1
  C          1.639126       -1.134039       -0.000011  1
  C          2.390656        0.000000        0.000012  1
  N          1.567836        1.101692        0.000000  1
  H         -0.981629       -2.487074       -0.000015  1
  H         -3.079832       -1.192961       -0.000004  1
  H         -3.046595        1.268783        0.000008  1
  H         -0.909664        2.508564        0.000012  1
  H          2.017494       -2.141442       -0.000019  1
  H          3.460572        0.119737        0.000021  1
  H          1.875313        2.056551       -0.000018  1
  C         -1.766066       -0.642790        0.684001  2
  H         -2.275009       -0.692455       -0.275106  2
  H         -2.496324       -0.714051        1.485950  2
  H         -1.060167       -1.465577        0.762778  2
  H         -1.232551        0.300944        0.762778  2

%mem=32GB
%nprocshared= 8
#p m062x/aug-cc-pVDZ   counterpoise=2

00239 m062x/aug-cc-pVDZ   counterpoise=2

 0  1  0  1  0  1
  C          0.265137       -0.724424       -0.000007  1
  C         -0.958013       -1.405444       -0.000008  1
  C         -2.129027       -0.678209       -0.000002  1
  C         -2.111131        0.726574        0.000006  1
  C         -0.922796        1.426809        0.000009  1
  C          0.258211        0.687040        0.000002  1
  C          1.639126       -1.134039       -0.000011  1
  C          2.390656        0.000000        0.000012  1
  N          1.567836        1.101692        0.000000  1
  H         -0.981629       -2.487074       -0.000015  1
  H         -3.079832       -1.192961       -0.000004  1
  H         -3.046595        1.268783        0.000008  1
  H         -0.909664        2.508564        0.000012  1
  H          2.017494       -2.141442       -0.000019  1
  H          3.460572        0.119737        0.000021  1
  H          1.875313        2.056551       -0.000018  1
  C         -1.627621       -0.939679        0.684006  2
  H         -2.241693       -0.619457       -0.153699  2
  H         -2.123139       -0.681279        1.616298  2
  H         -1.483041       -2.015948        0.636885  2
  H         -0.662355       -0.442167        0.636885  2

%mem=32GB
%nprocshared= 8
#p m062x/aug-cc-pVDZ   counterpoise=2

00240 m062x/aug-cc-pVDZ   counterpoise=2

 0  1  0  1  0  1
  C          0.265137       -0.724424       -0.000007  1
  C         -0.958013       -1.405444       -0.000008  1
  C         -2.129027       -0.678209       -0.000002  1
  C         -2.111131        0.726574        0.000006  1
  C         -0.922796        1.426809        0.000009  1
  C          0.258211        0.687040        0.000002  1
  C          1.639126       -1.134039       -0.000011  1
  C          2.390656        0.000000        0.000012  1
  N          1.567836        1.101692        0.000000  1
  H         -0.981629       -2.487074       -0.000015  1
  H         -3.079832       -1.192961       -0.000004  1
  H         -3.046595        1.268783        0.000008  1
  H         -0.909664        2.508564        0.000012  1
  H          2.017494       -2.141442       -0.000019  1
  H          3.460572        0.119737        0.000021  1
  H          1.875313        2.056551       -0.000018  1
  C         -1.439667       -1.208056        0.684004  2
  H         -0.830610       -1.457655       -0.180937  2
  H         -0.888204       -1.434053        1.593010  2
  H         -1.683527       -0.149032        0.662152  2
  H         -2.356582       -1.791380        0.662152  2

%mem=32GB
%nprocshared= 8
#p m062x/aug-cc-pVDZ   counterpoise=2

00241 m062x/aug-cc-pVDZ   counterpoise=2

 0  1  0  1  0  1
  C          0.265137       -0.724424       -0.000007  1
  C         -0.958013       -1.405444       -0.000008  1
  C         -2.129027       -0.678209       -0.000002  1
  C         -2.111131        0.726574        0.000006  1
  C         -0.922796        1.426809        0.000009  1
  C          0.258211        0.687040        0.000002  1
  C          1.639126       -1.134039       -0.000011  1
  C          2.390656        0.000000        0.000012  1
  N          1.567836        1.101692        0.000000  1
  H         -0.981629       -2.487074       -0.000015  1
  H         -3.079832       -1.192961       -0.000004  1
  H         -3.046595        1.268783        0.000008  1
  H         -0.909664        2.508564        0.000012  1
  H          2.017494       -2.141442       -0.000019  1
  H          3.460572        0.119737        0.000021  1
  H          1.875313        2.056551       -0.000018  1
  C         -1.208030       -1.439691        0.683998  2
  H         -0.835301       -1.388635       -0.335728  2
  H         -0.379815       -1.326244        1.378741  2
  H         -1.929016       -0.642706        0.846702  2
  H         -1.688143       -2.401198        0.846702  2

%mem=32GB
%nprocshared= 8
#p m062x/aug-cc-pVDZ   counterpoise=2

00242 m062x/aug-cc-pVDZ   counterpoise=2

 0  1  0  1  0  1
  C          0.265137       -0.724424       -0.000007  1
  C         -0.958013       -1.405444       -0.000008  1
  C         -2.129027       -0.678209       -0.000002  1
  C         -2.111131        0.726574        0.000006  1
  C         -0.922796        1.426809        0.000009  1
  C          0.258211        0.687040        0.000002  1
  C          1.639126       -1.134039       -0.000011  1
  C          2.390656        0.000000        0.000012  1
  N          1.567836        1.101692        0.000000  1
  H         -0.981629       -2.487074       -0.000015  1
  H         -3.079832       -1.192961       -0.000004  1
  H         -3.046595        1.268783        0.000008  1
  H         -0.909664        2.508564        0.000012  1
  H          2.017494       -2.141442       -0.000019  1
  H          3.460572        0.119737        0.000021  1
  H          1.875313        2.056551       -0.000018  1
  C         -0.939694       -1.627581        0.683998  2
  H         -0.967371       -1.291966       -0.349430  2
  H         -1.010543       -0.768475        1.346111  2
  H         -1.774878       -2.297951        0.869869  2
  H         -0.005971       -2.152073        0.869869  2

%mem=32GB
%nprocshared= 8
#p m062x/aug-cc-pVDZ   counterpoise=2

00243 m062x/aug-cc-pVDZ   counterpoise=2

 0  1  0  1  0  1
  C          0.265137       -0.724424       -0.000007  1
  C         -0.958013       -1.405444       -0.000008  1
  C         -2.129027       -0.678209       -0.000002  1
  C         -2.111131        0.726574        0.000006  1
  C         -0.922796        1.426809        0.000009  1
  C          0.258211        0.687040        0.000002  1
  C          1.639126       -1.134039       -0.000011  1
  C          2.390656        0.000000        0.000012  1
  N          1.567836        1.101692        0.000000  1
  H         -0.981629       -2.487074       -0.000015  1
  H         -3.079832       -1.192961       -0.000004  1
  H         -3.046595        1.268783        0.000008  1
  H         -0.909664        2.508564        0.000012  1
  H          2.017494       -2.141442       -0.000019  1
  H          3.460572        0.119737        0.000021  1
  H          1.875313        2.056551       -0.000018  1
  C         -0.642805       -1.766025        0.684003  2
  H         -1.053102       -1.296668       -0.206353  2
  H         -1.058455       -1.290544        1.568667  2
  H         -0.897900       -2.822621        0.687035  2
  H          0.438409       -1.654463        0.687035  2

%mem=32GB
%nprocshared= 8
#p m062x/aug-cc-pVDZ   counterpoise=2

00244 m062x/aug-cc-pVDZ   counterpoise=2

 0  1  0  1  0  1
  C          0.265137       -0.724424       -0.000007  1
  C         -0.958013       -1.405444       -0.000008  1
  C         -2.129027       -0.678209       -0.000002  1
  C         -2.111131        0.726574        0.000006  1
  C         -0.922796        1.426809        0.000009  1
  C          0.258211        0.687040        0.000002  1
  C          1.639126       -1.134039       -0.000011  1
  C          2.390656        0.000000        0.000012  1
  N          1.567836        1.101692        0.000000  1
  H         -0.981629       -2.487074       -0.000015  1
  H         -3.079832       -1.192961       -0.000004  1
  H         -3.046595        1.268783        0.000008  1
  H         -0.909664        2.508564        0.000012  1
  H          2.017494       -2.141442       -0.000019  1
  H          3.460572        0.119737        0.000021  1
  H          1.875313        2.056551       -0.000018  1
  C         -0.326379       -1.850814        0.684010  2
  H         -0.991567       -1.381785       -0.036345  2
  H         -0.659609       -1.615851        1.691596  2
  H         -0.338439       -2.928195        0.540545  2
  H          0.684373       -1.477619        0.540545  2

%mem=32GB
%nprocshared= 8
#p m062x/aug-cc-pVDZ   counterpoise=2

00245 m062x/aug-cc-pVDZ   counterpoise=2

 0  1  0  1  0  1
  C          0.265137       -0.724424       -0.000007  1
  C         -0.958013       -1.405444       -0.000008  1
  C         -2.129027       -0.678209       -0.000002  1
  C         -2.111131        0.726574        0.000006  1
  C         -0.922796        1.426809        0.000009  1
  C          0.258211        0.687040        0.000002  1
  C          1.639126       -1.134039       -0.000011  1
  C          2.390656        0.000000        0.000012  1
  N          1.567836        1.101692        0.000000  1
  H         -0.981629       -2.487074       -0.000015  1
  H         -3.079832       -1.192961       -0.000004  1
  H         -3.046595        1.268783        0.000008  1
  H         -0.909664        2.508564        0.000012  1
  H          2.017494       -2.141442       -0.000019  1
  H          3.460572        0.119737        0.000021  1
  H          1.875313        2.056551       -0.000018  1
  C         -0.000034       -1.879368        0.684016  2
  H         -0.820589       -1.473429        0.098117  2
  H         -0.221517       -1.769798        1.742513  2
  H          0.127641       -2.932647        0.447839  2
  H          0.914670       -1.341767        0.447839  2

%mem=32GB
%nprocshared= 8
#p m062x/aug-cc-pVDZ   counterpoise=2

00246 m062x/aug-cc-pVDZ   counterpoise=2

 0  1  0  1  0  1
  C          0.265137       -0.724424       -0.000007  1
  C         -0.958013       -1.405444       -0.000008  1
  C         -2.129027       -0.678209       -0.000002  1
  C         -2.111131        0.726574        0.000006  1
  C         -0.922796        1.426809        0.000009  1
  C          0.258211        0.687040        0.000002  1
  C          1.639126       -1.134039       -0.000011  1
  C          2.390656        0.000000        0.000012  1
  N          1.567836        1.101692        0.000000  1
  H         -0.981629       -2.487074       -0.000015  1
  H         -3.079832       -1.192961       -0.000004  1
  H         -3.046595        1.268783        0.000008  1
  H         -0.909664        2.508564        0.000012  1
  H          2.017494       -2.141442       -0.000019  1
  H          3.460572        0.119737        0.000021  1
  H          1.875313        2.056551       -0.000018  1
  C          0.326350       -1.850795        0.684017  2
  H          0.275916       -0.922775        0.120448  2
  H          0.314335       -1.629710        1.748185  2
  H         -0.528564       -2.473698        0.433834  2
  H          1.243733       -2.377382        0.433834  2

%mem=32GB
%nprocshared= 8
#p m062x/aug-cc-pVDZ   counterpoise=2

00247 m062x/aug-cc-pVDZ   counterpoise=2

 0  1  0  1  0  1
  C          0.265137       -0.724424       -0.000007  1
  C         -0.958013       -1.405444       -0.000008  1
  C         -2.129027       -0.678209       -0.000002  1
  C         -2.111131        0.726574        0.000006  1
  C         -0.922796        1.426809        0.000009  1
  C          0.258211        0.687040        0.000002  1
  C          1.639126       -1.134039       -0.000011  1
  C          2.390656        0.000000        0.000012  1
  N          1.567836        1.101692        0.000000  1
  H         -0.981629       -2.487074       -0.000015  1
  H         -3.079832       -1.192961       -0.000004  1
  H         -3.046595        1.268783        0.000008  1
  H         -0.909664        2.508564        0.000012  1
  H          2.017494       -2.141442       -0.000019  1
  H          3.460572        0.119737        0.000021  1
  H          1.875313        2.056551       -0.000018  1
  C          0.642775       -1.766008        0.684017  2
  H          0.327540       -0.896542        0.113025  2
  H          0.564405       -1.549854        1.746378  2
  H          0.005329       -2.611489        0.438450  2
  H          1.673955       -2.006510        0.438450  2

%mem=32GB
%nprocshared= 8
#p m062x/aug-cc-pVDZ   counterpoise=2

00248 m062x/aug-cc-pVDZ   counterpoise=2

 0  1  0  1  0  1
  C          0.265137       -0.724424       -0.000007  1
  C         -0.958013       -1.405444       -0.000008  1
  C         -2.129027       -0.678209       -0.000002  1
  C         -2.111131        0.726574        0.000006  1
  C         -0.922796        1.426809        0.000009  1
  C          0.258211        0.687040        0.000002  1
  C          1.639126       -1.134039       -0.000011  1
  C          2.390656        0.000000        0.000012  1
  N          1.567836        1.101692        0.000000  1
  H         -0.981629       -2.487074       -0.000015  1
  H         -3.079832       -1.192961       -0.000004  1
  H         -3.046595        1.268783        0.000008  1
  H         -0.909664        2.508564        0.000012  1
  H          2.017494       -2.141442       -0.000019  1
  H          3.460572        0.119737        0.000021  1
  H          1.875313        2.056551       -0.000018  1
  C          0.939721       -1.627575        0.684012  2
  H          1.633494       -1.138013        0.005497  2
  H          1.231046       -1.422002        1.710826  2
  H         -0.064641       -1.250143        0.510004  2
  H          0.958698       -2.700346        0.510004  2

%mem=32GB
%nprocshared= 8
#p m062x/aug-cc-pVDZ   counterpoise=2

00249 m062x/aug-cc-pVDZ   counterpoise=2

 0  1  0  1  0  1
  C          0.265137       -0.724424       -0.000007  1
  C         -0.958013       -1.405444       -0.000008  1
  C         -2.129027       -0.678209       -0.000002  1
  C         -2.111131        0.726574        0.000006  1
  C         -0.922796        1.426809        0.000009  1
  C          0.258211        0.687040        0.000002  1
  C          1.639126       -1.134039       -0.000011  1
  C          2.390656        0.000000        0.000012  1
  N          1.567836        1.101692        0.000000  1
  H         -0.981629       -2.487074       -0.000015  1
  H         -3.079832       -1.192961       -0.000004  1
  H         -3.046595        1.268783        0.000008  1
  H         -0.909664        2.508564        0.000012  1
  H          2.017494       -2.141442       -0.000019  1
  H          3.460572        0.119737        0.000021  1
  H          1.875313        2.056551       -0.000018  1
  C          1.208068       -1.439677        0.684005  2
  H          1.750118       -1.055341       -0.176137  2
  H          1.688841       -1.098789        1.597312  2
  H          0.183238       -1.078424        0.657600  2
  H          1.209850       -2.526312        0.657600  2

%mem=32GB
%nprocshared= 8
#p m062x/aug-cc-pVDZ   counterpoise=2

00250 m062x/aug-cc-pVDZ   counterpoise=2

 0  1  0  1  0  1
  C          0.265137       -0.724424       -0.000007  1
  C         -0.958013       -1.405444       -0.000008  1
  C         -2.129027       -0.678209       -0.000002  1
  C         -2.111131        0.726574        0.000006  1
  C         -0.922796        1.426809        0.000009  1
  C          0.258211        0.687040        0.000002  1
  C          1.639126       -1.134039       -0.000011  1
  C          2.390656        0.000000        0.000012  1
  N          1.567836        1.101692        0.000000  1
  H         -0.981629       -2.487074       -0.000015  1
  H         -3.079832       -1.192961       -0.000004  1
  H         -3.046595        1.268783        0.000008  1
  H         -0.909664        2.508564        0.000012  1
  H          2.017494       -2.141442       -0.000019  1
  H          3.460572        0.119737        0.000021  1
  H          1.875313        2.056551       -0.000018  1
  C          1.439705       -1.208041        0.683997  2
  H          1.742298       -1.095754       -0.353887  2
  H          2.256195       -0.905054        1.334398  2
  H          0.571353       -0.583684        0.877955  2
  H          1.188849       -2.247718        0.877955  2

%mem=32GB
%nprocshared= 8
#p m062x/aug-cc-pVDZ   counterpoise=2

00251 m062x/aug-cc-pVDZ   counterpoise=2

 0  1  0  1  0  1
  C          0.265137       -0.724424       -0.000007  1
  C         -0.958013       -1.405444       -0.000008  1
  C         -2.129027       -0.678209       -0.000002  1
  C         -2.111131        0.726574        0.000006  1
  C         -0.922796        1.426809        0.000009  1
  C          0.258211        0.687040        0.000002  1
  C          1.639126       -1.134039       -0.000011  1
  C          2.390656        0.000000        0.000012  1
  N          1.567836        1.101692        0.000000  1
  H         -0.981629       -2.487074       -0.000015  1
  H         -3.079832       -1.192961       -0.000004  1
  H         -3.046595        1.268783        0.000008  1
  H         -0.909664        2.508564        0.000012  1
  H          2.017494       -2.141442       -0.000019  1
  H          3.460572        0.119737        0.000021  1
  H          1.875313        2.056551       -0.000018  1
  C          1.627596       -0.939705        0.683997  2
  H          1.645218       -1.236713       -0.361398  2
  H          1.680093       -1.824536        1.313120  2
  H          2.478431       -0.296163        0.892350  2
  H          0.706635       -0.401285        0.892350  2

%mem=32GB
%nprocshared= 8
#p m062x/aug-cc-pVDZ   counterpoise=2

00252 m062x/aug-cc-pVDZ   counterpoise=2

 0  1  0  1  0  1
  C          0.265137       -0.724424       -0.000007  1
  C         -0.958013       -1.405444       -0.000008  1
  C         -2.129027       -0.678209       -0.000002  1
  C         -2.111131        0.726574        0.000006  1
  C         -0.922796        1.426809        0.000009  1
  C          0.258211        0.687040        0.000002  1
  C          1.639126       -1.134039       -0.000011  1
  C          2.390656        0.000000        0.000012  1
  N          1.567836        1.101692        0.000000  1
  H         -0.981629       -2.487074       -0.000015  1
  H         -3.079832       -1.192961       -0.000004  1
  H         -3.046595        1.268783        0.000008  1
  H         -0.909664        2.508564        0.000012  1
  H          2.017494       -2.141442       -0.000019  1
  H          3.460572        0.119737        0.000021  1
  H          1.875313        2.056551       -0.000018  1
  C          1.766038       -0.642814        0.684004  2
  H          1.604065       -1.269745       -0.188978  2
  H          1.614169       -1.230636        1.585602  2
  H          2.782234       -0.257298        0.669877  2
  H          1.063749        0.186685        0.669877  2

%mem=32GB
%nprocshared= 8
#p m062x/aug-cc-pVDZ   counterpoise=2

00253 m062x/aug-cc-pVDZ   counterpoise=2

 0  1  0  1  0  1
  C          0.265137       -0.724424       -0.000007  1
  C         -0.958013       -1.405444       -0.000008  1
  C         -2.129027       -0.678209       -0.000002  1
  C         -2.111131        0.726574        0.000006  1
  C         -0.922796        1.426809        0.000009  1
  C          0.258211        0.687040        0.000002  1
  C          1.639126       -1.134039       -0.000011  1
  C          2.390656        0.000000        0.000012  1
  N          1.567836        1.101692        0.000000  1
  H         -0.981629       -2.487074       -0.000015  1
  H         -3.079832       -1.192961       -0.000004  1
  H         -3.046595        1.268783        0.000008  1
  H         -0.909664        2.508564        0.000012  1
  H          2.017494       -2.141442       -0.000019  1
  H          3.460572        0.119737        0.000021  1
  H          1.875313        2.056551       -0.000018  1
  C          1.850859       -0.326336        0.684007  2
  H          2.481431        0.054878       -0.115012  2
  H          2.285249       -0.063724        1.645162  2
  H          0.859115        0.111129        0.603105  2
  H          1.777380       -1.407785        0.603105  2

%mem=32GB
%nprocshared= 8
#p m062x/aug-cc-pVDZ   counterpoise=2

00254 m062x/aug-cc-pVDZ   counterpoise=2

 0  1  0  1  0  1
  C          0.265137       -0.724424       -0.000007  1
  C         -0.958013       -1.405444       -0.000008  1
  C         -2.129027       -0.678209       -0.000002  1
  C         -2.111131        0.726574        0.000006  1
  C         -0.922796        1.426809        0.000009  1
  C          0.258211        0.687040        0.000002  1
  C          1.639126       -1.134039       -0.000011  1
  C          2.390656        0.000000        0.000012  1
  N          1.567836        1.101692        0.000000  1
  H         -0.981629       -2.487074       -0.000015  1
  H         -3.079832       -1.192961       -0.000004  1
  H         -3.046595        1.268783        0.000008  1
  H         -0.909664        2.508564        0.000012  1
  H          2.017494       -2.141442       -0.000019  1
  H          3.460572        0.119737        0.000021  1
  H          1.875313        2.056551       -0.000018  1
  C          1.969650       -0.000000        0.347268  2
  H          2.808137       -0.000000       -0.344336  2
  H          2.342087       -0.000000        1.368428  2
  H          1.364015        0.887456        0.182633  2
  H          1.364015       -0.887456        0.182633  2

%mem=32GB
%nprocshared= 8
#p m062x/aug-cc-pVDZ   counterpoise=2

00255 m062x/aug-cc-pVDZ   counterpoise=2

 0  1  0  1  0  1
  C          0.265137       -0.724424       -0.000007  1
  C         -0.958013       -1.405444       -0.000008  1
  C         -2.129027       -0.678209       -0.000002  1
  C         -2.111131        0.726574        0.000006  1
  C         -0.922796        1.426809        0.000009  1
  C          0.258211        0.687040        0.000002  1
  C          1.639126       -1.134039       -0.000011  1
  C          2.390656        0.000000        0.000012  1
  N          1.567836        1.101692        0.000000  1
  H         -0.981629       -2.487074       -0.000015  1
  H         -3.079832       -1.192961       -0.000004  1
  H         -3.046595        1.268783        0.000008  1
  H         -0.909664        2.508564        0.000012  1
  H          2.017494       -2.141442       -0.000019  1
  H          3.460572        0.119737        0.000021  1
  H          1.875313        2.056551       -0.000018  1
  C          1.939723        0.341997        0.347273  2
  H          2.677865       -0.217825       -0.221166  2
  H          2.120583        0.204829        1.410265  2
  H          2.016346        1.397705        0.100114  2
  H          0.943792       -0.016488        0.100114  2

%mem=32GB
%nprocshared= 8
#p m062x/aug-cc-pVDZ   counterpoise=2

00256 m062x/aug-cc-pVDZ   counterpoise=2

 0  1  0  1  0  1
  C          0.265137       -0.724424       -0.000007  1
  C         -0.958013       -1.405444       -0.000008  1
  C         -2.129027       -0.678209       -0.000002  1
  C         -2.111131        0.726574        0.000006  1
  C         -0.922796        1.426809        0.000009  1
  C          0.258211        0.687040        0.000002  1
  C          1.639126       -1.134039       -0.000011  1
  C          2.390656        0.000000        0.000012  1
  N          1.567836        1.101692        0.000000  1
  H         -0.981629       -2.487074       -0.000015  1
  H         -3.079832       -1.192961       -0.000004  1
  H         -3.046595        1.268783        0.000008  1
  H         -0.909664        2.508564        0.000012  1
  H          2.017494       -2.141442       -0.000019  1
  H          3.460572        0.119737        0.000021  1
  H          1.875313        2.056551       -0.000018  1
  C          1.850813        0.673679        0.347271  2
  H          1.354388        1.424541       -0.261946  2
  H          1.699587        0.902414        1.399074  2
  H          1.434450       -0.305711        0.126105  2
  H          2.915032        0.673162        0.126105  2

%mem=32GB
%nprocshared= 8
#p m062x/aug-cc-pVDZ   counterpoise=2

00257 m062x/aug-cc-pVDZ   counterpoise=2

 0  1  0  1  0  1
  C          0.265137       -0.724424       -0.000007  1
  C         -0.958013       -1.405444       -0.000008  1
  C         -2.129027       -0.678209       -0.000002  1
  C         -2.111131        0.726574        0.000006  1
  C         -0.922796        1.426809        0.000009  1
  C          0.258211        0.687040        0.000002  1
  C          1.639126       -1.134039       -0.000011  1
  C          2.390656        0.000000        0.000012  1
  N          1.567836        1.101692        0.000000  1
  H         -0.981629       -2.487074       -0.000015  1
  H         -3.079832       -1.192961       -0.000004  1
  H         -3.046595        1.268783        0.000008  1
  H         -0.909664        2.508564        0.000012  1
  H          2.017494       -2.141442       -0.000019  1
  H          3.460572        0.119737        0.000021  1
  H          1.875313        2.056551       -0.000018  1
  C          1.705721        0.984821        0.347256  2
  H          1.322897        1.309301       -0.616867  2
  H          1.139972        1.464348        1.141901  2
  H          1.606274       -0.094240        0.432196  2
  H          2.753901        1.259741        0.432196  2

%mem=32GB
%nprocshared= 8
#p m062x/aug-cc-pVDZ   counterpoise=2

00258 m062x/aug-cc-pVDZ   counterpoise=2

 0  1  0  1  0  1
  C          0.265137       -0.724424       -0.000007  1
  C         -0.958013       -1.405444       -0.000008  1
  C         -2.129027       -0.678209       -0.000002  1
  C         -2.111131        0.726574        0.000006  1
  C         -0.922796        1.426809        0.000009  1
  C          0.258211        0.687040        0.000002  1
  C          1.639126       -1.134039       -0.000011  1
  C          2.390656        0.000000        0.000012  1
  N          1.567836        1.101692        0.000000  1
  H         -0.981629       -2.487074       -0.000015  1
  H         -3.079832       -1.192961       -0.000004  1
  H         -3.046595        1.268783        0.000008  1
  H         -0.909664        2.508564        0.000012  1
  H          2.017494       -2.141442       -0.000019  1
  H          3.460572        0.119737        0.000021  1
  H          1.875313        2.056551       -0.000018  1
  C          1.508820        1.266025        0.347256  2
  H          1.673852        0.806485       -0.623807  2
  H          1.763224        0.557624        1.131427  2
  H          2.134296        2.150043        0.440904  2
  H          0.463838        1.550140        0.440904  2

%mem=32GB
%nprocshared= 8
#p m062x/aug-cc-pVDZ   counterpoise=2

00259 m062x/aug-cc-pVDZ   counterpoise=2

 0  1  0  1  0  1
  C          0.265137       -0.724424       -0.000007  1
  C         -0.958013       -1.405444       -0.000008  1
  C         -2.129027       -0.678209       -0.000002  1
  C         -2.111131        0.726574        0.000006  1
  C         -0.922796        1.426809        0.000009  1
  C          0.258211        0.687040        0.000002  1
  C          1.639126       -1.134039       -0.000011  1
  C          2.390656        0.000000        0.000012  1
  N          1.567836        1.101692        0.000000  1
  H         -0.981629       -2.487074       -0.000015  1
  H         -3.079832       -1.192961       -0.000004  1
  H         -3.046595        1.268783        0.000008  1
  H         -0.909664        2.508564        0.000012  1
  H          2.017494       -2.141442       -0.000019  1
  H          3.460572        0.119737        0.000021  1
  H          1.875313        2.056551       -0.000018  1
  C          1.266067        1.508783        0.347271  2
  H          1.799987        0.788517       -0.267156  2
  H          1.432988        1.283604        1.397465  2
  H          1.628472        2.510143        0.129514  2
  H          0.202598        1.453168        0.129514  2

%mem=32GB
%nprocshared= 8
#p m062x/aug-cc-pVDZ   counterpoise=2

00260 m062x/aug-cc-pVDZ   counterpoise=2

 0  1  0  1  0  1
  C          0.265137       -0.724424       -0.000007  1
  C         -0.958013       -1.405444       -0.000008  1
  C         -2.129027       -0.678209       -0.000002  1
  C         -2.111131        0.726574        0.000006  1
  C         -0.922796        1.426809        0.000009  1
  C          0.258211        0.687040        0.000002  1
  C          1.639126       -1.134039       -0.000011  1
  C          2.390656        0.000000        0.000012  1
  N          1.567836        1.101692        0.000000  1
  H         -0.981629       -2.487074       -0.000015  1
  H         -3.079832       -1.192961       -0.000004  1
  H         -3.046595        1.268783        0.000008  1
  H         -0.909664        2.508564        0.000012  1
  H          2.017494       -2.141442       -0.000019  1
  H          3.460572        0.119737        0.000021  1
  H          1.875313        2.056551       -0.000018  1
  C          0.984837        1.705707        0.347279  2
  H          1.682345        0.983055       -0.068210  2
  H          1.024283        1.664839        1.432752  2
  H          1.254751        2.703936        0.012374  2
  H         -0.022322        1.471298        0.012374  2

%mem=32GB
%nprocshared= 8
#p m062x/aug-cc-pVDZ   counterpoise=2

00261 m062x/aug-cc-pVDZ   counterpoise=2

 0  1  0  1  0  1
  C          0.265137       -0.724424       -0.000007  1
  C         -0.958013       -1.405444       -0.000008  1
  C         -2.129027       -0.678209       -0.000002  1
  C         -2.111131        0.726574        0.000006  1
  C         -0.922796        1.426809        0.000009  1
  C          0.258211        0.687040        0.000002  1
  C          1.639126       -1.134039       -0.000011  1
  C          2.390656        0.000000        0.000012  1
  N          1.567836        1.101692        0.000000  1
  H         -0.981629       -2.487074       -0.000015  1
  H         -3.079832       -1.192961       -0.000004  1
  H         -3.046595        1.268783        0.000008  1
  H         -0.909664        2.508564        0.000012  1
  H          2.017494       -2.141442       -0.000019  1
  H          3.460572        0.119737        0.000021  1
  H          1.875313        2.056551       -0.000018  1
  C          0.673681        1.850805        0.347284  2
  H          1.472203        1.181812        0.037143  2
  H          0.631534        1.886116        1.432850  2
  H          0.865251        2.848055       -0.040365  2
  H         -0.274594        1.487516       -0.040365  2

%mem=32GB
%nprocshared= 8
#p m062x/aug-cc-pVDZ   counterpoise=2

00262 m062x/aug-cc-pVDZ   counterpoise=2

 0  1  0  1  0  1
  C          0.265137       -0.724424       -0.000007  1
  C         -0.958013       -1.405444       -0.000008  1
  C         -2.129027       -0.678209       -0.000002  1
  C         -2.111131        0.726574        0.000006  1
  C         -0.922796        1.426809        0.000009  1
  C          0.258211        0.687040        0.000002  1
  C          1.639126       -1.134039       -0.000011  1
  C          2.390656        0.000000        0.000012  1
  N          1.567836        1.101692        0.000000  1
  H         -0.981629       -2.487074       -0.000015  1
  H         -3.079832       -1.192961       -0.000004  1
  H         -3.046595        1.268783        0.000008  1
  H         -0.909664        2.508564        0.000012  1
  H          2.017494       -2.141442       -0.000019  1
  H          3.460572        0.119737        0.000021  1
  H          1.875313        2.056551       -0.000018  1
  C          0.342017        1.939649        0.347284  2
  H          0.272086        0.894418        0.057497  2
  H          0.347099        2.015601        1.431573  2
  H          1.259933        2.365263       -0.049906  2
  H         -0.511020        2.483749       -0.049906  2

%mem=32GB
%nprocshared= 8
#p m062x/aug-cc-pVDZ   counterpoise=2

00263 m062x/aug-cc-pVDZ   counterpoise=2

 0  1  0  1  0  1
  C          0.265137       -0.724424       -0.000007  1
  C         -0.958013       -1.405444       -0.000008  1
  C         -2.129027       -0.678209       -0.000002  1
  C         -2.111131        0.726574        0.000006  1
  C         -0.922796        1.426809        0.000009  1
  C          0.258211        0.687040        0.000002  1
  C          1.639126       -1.134039       -0.000011  1
  C          2.390656        0.000000        0.000012  1
  N          1.567836        1.101692        0.000000  1
  H         -0.981629       -2.487074       -0.000015  1
  H         -3.079832       -1.192961       -0.000004  1
  H         -3.046595        1.268783        0.000008  1
  H         -0.909664        2.508564        0.000012  1
  H          2.017494       -2.141442       -0.000019  1
  H          3.460572        0.119737        0.000021  1
  H          1.875313        2.056551       -0.000018  1
  C         -0.000037        1.969637        0.347282  2
  H         -0.888453        2.495997        0.008110  2
  H          0.021111        1.957108        1.433962  2
  H         -0.018576        0.949101       -0.026401  2
  H          0.886139        2.476125       -0.026401  2

%mem=32GB
%nprocshared= 8
#p m062x/aug-cc-pVDZ   counterpoise=2

00264 m062x/aug-cc-pVDZ   counterpoise=2

 0  1  0  1  0  1
  C          0.265137       -0.724424       -0.000007  1
  C         -0.958013       -1.405444       -0.000008  1
  C         -2.129027       -0.678209       -0.000002  1
  C         -2.111131        0.726574        0.000006  1
  C         -0.922796        1.426809        0.000009  1
  C          0.258211        0.687040        0.000002  1
  C          1.639126       -1.134039       -0.000011  1
  C          2.390656        0.000000        0.000012  1
  N          1.567836        1.101692        0.000000  1
  H         -0.981629       -2.487074       -0.000015  1
  H         -3.079832       -1.192961       -0.000004  1
  H         -3.046595        1.268783        0.000008  1
  H         -0.909664        2.508564        0.000012  1
  H          2.017494       -2.141442       -0.000019  1
  H          3.460572        0.119737        0.000021  1
  H          1.875313        2.056551       -0.000018  1
  C         -0.342051        1.939665        0.347278  2
  H         -1.085493        1.283131       -0.097279  2
  H         -0.408298        1.881163        1.430637  2
  H          0.650388        1.632119        0.027969  2
  H         -0.524492        2.962522        0.027969  2

%mem=32GB
%nprocshared= 8
#p m062x/aug-cc-pVDZ   counterpoise=2

00265 m062x/aug-cc-pVDZ   counterpoise=2

 0  1  0  1  0  1
  C          0.265137       -0.724424       -0.000007  1
  C         -0.958013       -1.405444       -0.000008  1
  C         -2.129027       -0.678209       -0.000002  1
  C         -2.111131        0.726574        0.000006  1
  C         -0.922796        1.426809        0.000009  1
  C          0.258211        0.687040        0.000002  1
  C          1.639126       -1.134039       -0.000011  1
  C          2.390656        0.000000        0.000012  1
  N          1.567836        1.101692        0.000000  1
  H         -0.981629       -2.487074       -0.000015  1
  H         -3.079832       -1.192961       -0.000004  1
  H         -3.046595        1.268783        0.000008  1
  H         -0.909664        2.508564        0.000012  1
  H          2.017494       -2.141442       -0.000019  1
  H          3.460572        0.119737        0.000021  1
  H          1.875313        2.056551       -0.000018  1
  C         -0.673667        1.850801        0.347270  2
  H         -1.123456        1.085306       -0.279692  2
  H         -0.823128        1.596434        1.393423  2
  H          0.391200        1.911307        0.137805  2
  H         -1.139096        2.810477        0.137805  2

%mem=32GB
%nprocshared= 8
#p m062x/aug-cc-pVDZ   counterpoise=2

00266 m062x/aug-cc-pVDZ   counterpoise=2

 0  1  0  1  0  1
  C          0.265137       -0.724424       -0.000007  1
  C         -0.958013       -1.405444       -0.000008  1
  C         -2.129027       -0.678209       -0.000002  1
  C         -2.111131        0.726574        0.000006  1
  C         -0.922796        1.426809        0.000009  1
  C          0.258211        0.687040        0.000002  1
  C          1.639126       -1.134039       -0.000011  1
  C          2.390656        0.000000        0.000012  1
  N          1.567836        1.101692        0.000000  1
  H         -0.981629       -2.487074       -0.000015  1
  H         -3.079832       -1.192961       -0.000004  1
  H         -3.046595        1.268783        0.000008  1
  H         -0.909664        2.508564        0.000012  1
  H          2.017494       -2.141442       -0.000019  1
  H          3.460572        0.119737        0.000021  1
  H          1.875313        2.056551       -0.000018  1
  C         -0.984802        1.705709        0.347262  2
  H         -0.834930        1.031590       -0.492070  2
  H         -0.863043        1.158042        1.278236  2
  H         -0.254343        2.509340        0.301614  2
  H         -1.986952        2.124144        0.301614  2

%mem=32GB
%nprocshared= 8
#p m062x/aug-cc-pVDZ   counterpoise=2

00267 m062x/aug-cc-pVDZ   counterpoise=2

 0  1  0  1  0  1
  C          0.265137       -0.724424       -0.000007  1
  C         -0.958013       -1.405444       -0.000008  1
  C         -2.129027       -0.678209       -0.000002  1
  C         -2.111131        0.726574        0.000006  1
  C         -0.922796        1.426809        0.000009  1
  C          0.258211        0.687040        0.000002  1
  C          1.639126       -1.134039       -0.000011  1
  C          2.390656        0.000000        0.000012  1
  N          1.567836        1.101692        0.000000  1
  H         -0.981629       -2.487074       -0.000015  1
  H         -3.079832       -1.192961       -0.000004  1
  H         -3.046595        1.268783        0.000008  1
  H         -0.909664        2.508564        0.000012  1
  H          2.017494       -2.141442       -0.000019  1
  H          3.460572        0.119737        0.000021  1
  H          1.875313        2.056551       -0.000018  1
  C         -1.266013        1.508806        0.347265  2
  H         -0.512512        1.328790       -0.415103  2
  H         -0.818194        1.401819        1.331891  2
  H         -1.660615        2.515509        0.236294  2
  H         -2.073045        0.789179        0.236294  2

%mem=32GB
%nprocshared= 8
#p m062x/aug-cc-pVDZ   counterpoise=2

00268 m062x/aug-cc-pVDZ   counterpoise=2

 0  1  0  1  0  1
  C          0.265137       -0.724424       -0.000007  1
  C         -0.958013       -1.405444       -0.000008  1
  C         -2.129027       -0.678209       -0.000002  1
  C         -2.111131        0.726574        0.000006  1
  C         -0.922796        1.426809        0.000009  1
  C          0.258211        0.687040        0.000002  1
  C          1.639126       -1.134039       -0.000011  1
  C          2.390656        0.000000        0.000012  1
  N          1.567836        1.101692        0.000000  1
  H         -0.981629       -2.487074       -0.000015  1
  H         -3.079832       -1.192961       -0.000004  1
  H         -3.046595        1.268783        0.000008  1
  H         -0.909664        2.508564        0.000012  1
  H          2.017494       -2.141442       -0.000019  1
  H          3.460572        0.119737        0.000021  1
  H          1.875313        2.056551       -0.000018  1
  C         -1.508775        1.266055        0.347274  2
  H         -0.598728        1.515712       -0.192041  2
  H         -1.321898        1.317322        1.416819  2
  H         -2.292211        1.971376        0.082271  2
  H         -1.822642        0.259706        0.082271  2

%mem=32GB
%nprocshared= 8
#p m062x/aug-cc-pVDZ   counterpoise=2

00269 m062x/aug-cc-pVDZ   counterpoise=2

 0  1  0  1  0  1
  C          0.265137       -0.724424       -0.000007  1
  C         -0.958013       -1.405444       -0.000008  1
  C         -2.129027       -0.678209       -0.000002  1
  C         -2.111131        0.726574        0.000006  1
  C         -0.922796        1.426809        0.000009  1
  C          0.258211        0.687040        0.000002  1
  C          1.639126       -1.134039       -0.000011  1
  C          2.390656        0.000000        0.000012  1
  N          1.567836        1.101692        0.000000  1
  H         -0.981629       -2.487074       -0.000015  1
  H         -3.079832       -1.192961       -0.000004  1
  H         -3.046595        1.268783        0.000008  1
  H         -0.909664        2.508564        0.000012  1
  H          2.017494       -2.141442       -0.000019  1
  H          3.460572        0.119737        0.000021  1
  H          1.875313        2.056551       -0.000018  1
  C         -1.705768        0.984788        0.347270  2
  H         -2.448825        0.511465       -0.289288  2
  H         -1.964158        0.820195        1.390161  2
  H         -0.728100        0.555346        0.144236  2
  H         -1.681679        2.052343        0.144236  2

%mem=32GB
%nprocshared= 8
#p m062x/aug-cc-pVDZ   counterpoise=2

00270 m062x/aug-cc-pVDZ   counterpoise=2

 0  1  0  1  0  1
  C          0.265137       -0.724424       -0.000007  1
  C         -0.958013       -1.405444       -0.000008  1
  C         -2.129027       -0.678209       -0.000002  1
  C         -2.111131        0.726574        0.000006  1
  C         -0.922796        1.426809        0.000009  1
  C          0.258211        0.687040        0.000002  1
  C          1.639126       -1.134039       -0.000011  1
  C          2.390656        0.000000        0.000012  1
  N          1.567836        1.101692        0.000000  1
  H         -0.981629       -2.487074       -0.000015  1
  H         -3.079832       -1.192961       -0.000004  1
  H         -3.046595        1.268783        0.000008  1
  H         -0.909664        2.508564        0.000012  1
  H          2.017494       -2.141442       -0.000019  1
  H          3.460572        0.119737        0.000021  1
  H          1.875313        2.056551       -0.000018  1
  C         -1.850860        0.673654        0.347261  2
  H         -2.497941        0.805223       -0.516077  2
  H         -2.432715        0.791961        1.257714  2
  H         -1.413084       -0.320973        0.323882  2
  H         -1.059431        1.418349        0.323882  2

%mem=32GB
%nprocshared= 8
#p m062x/aug-cc-pVDZ   counterpoise=2

00271 m062x/aug-cc-pVDZ   counterpoise=2

 0  1  0  1  0  1
  C          0.265137       -0.724424       -0.000007  1
  C         -0.958013       -1.405444       -0.000008  1
  C         -2.129027       -0.678209       -0.000002  1
  C         -2.111131        0.726574        0.000006  1
  C         -0.922796        1.426809        0.000009  1
  C          0.258211        0.687040        0.000002  1
  C          1.639126       -1.134039       -0.000011  1
  C          2.390656        0.000000        0.000012  1
  N          1.567836        1.101692        0.000000  1
  H         -0.981629       -2.487074       -0.000015  1
  H         -3.079832       -1.192961       -0.000004  1
  H         -3.046595        1.268783        0.000008  1
  H         -0.909664        2.508564        0.000012  1
  H          2.017494       -2.141442       -0.000019  1
  H          3.460572        0.119737        0.000021  1
  H          1.875313        2.056551       -0.000018  1
  C         -1.939707        0.342052        0.347268  2
  H         -2.281119        1.107874       -0.344346  2
  H         -2.091361        0.682227        1.368424  2
  H         -2.503659       -0.572461        0.182640  2
  H         -0.882547        0.150249        0.182640  2

%mem=32GB
%nprocshared= 8
#p m062x/aug-cc-pVDZ   counterpoise=2

00272 m062x/aug-cc-pVDZ   counterpoise=2

 0  1  0  1  0  1
  C          0.265137       -0.724424       -0.000007  1
  C         -0.958013       -1.405444       -0.000008  1
  C         -2.129027       -0.678209       -0.000002  1
  C         -2.111131        0.726574        0.000006  1
  C         -0.922796        1.426809        0.000009  1
  C          0.258211        0.687040        0.000002  1
  C          1.639126       -1.134039       -0.000011  1
  C          2.390656        0.000000        0.000012  1
  N          1.567836        1.101692        0.000000  1
  H         -0.981629       -2.487074       -0.000015  1
  H         -3.079832       -1.192961       -0.000004  1
  H         -3.046595        1.268783        0.000008  1
  H         -0.909664        2.508564        0.000012  1
  H          2.017494       -2.141442       -0.000019  1
  H          3.460572        0.119737        0.000021  1
  H          1.875313        2.056551       -0.000018  1
  C         -1.969625       -0.000039        0.347276  2
  H         -2.192201       -0.946980       -0.137635  2
  H         -2.000009       -0.129310        1.426092  2
  H         -0.979186        0.335202        0.050425  2
  H         -2.707010        0.741323        0.050425  2

%mem=32GB
%nprocshared= 8
#p m062x/aug-cc-pVDZ   counterpoise=2

00273 m062x/aug-cc-pVDZ   counterpoise=2

 0  1  0  1  0  1
  C          0.265137       -0.724424       -0.000007  1
  C         -0.958013       -1.405444       -0.000008  1
  C         -2.129027       -0.678209       -0.000002  1
  C         -2.111131        0.726574        0.000006  1
  C         -0.922796        1.426809        0.000009  1
  C          0.258211        0.687040        0.000002  1
  C          1.639126       -1.134039       -0.000011  1
  C          2.390656        0.000000        0.000012  1
  N          1.567836        1.101692        0.000000  1
  H         -0.981629       -2.487074       -0.000015  1
  H         -3.079832       -1.192961       -0.000004  1
  H         -3.046595        1.268783        0.000008  1
  H         -0.909664        2.508564        0.000012  1
  H          2.017494       -2.141442       -0.000019  1
  H          3.460572        0.119737        0.000021  1
  H          1.875313        2.056551       -0.000018  1
  C         -1.939709       -0.342049        0.347266  2
  H         -2.336128       -1.045946       -0.379891  2
  H         -2.143930       -0.704671        1.351396  2
  H         -0.866046       -0.244128        0.208931  2
  H         -2.412567        0.626839        0.208931  2

%mem=32GB
%nprocshared= 8
#p m062x/aug-cc-pVDZ   counterpoise=2

00274 m062x/aug-cc-pVDZ   counterpoise=2

 0  1  0  1  0  1
  C          0.265137       -0.724424       -0.000007  1
  C         -0.958013       -1.405444       -0.000008  1
  C         -2.129027       -0.678209       -0.000002  1
  C         -2.111131        0.726574        0.000006  1
  C         -0.922796        1.426809        0.000009  1
  C          0.258211        0.687040        0.000002  1
  C          1.639126       -1.134039       -0.000011  1
  C          2.390656        0.000000        0.000012  1
  N          1.567836        1.101692        0.000000  1
  H         -0.981629       -2.487074       -0.000015  1
  H         -3.079832       -1.192961       -0.000004  1
  H         -3.046595        1.268783        0.000008  1
  H         -0.909664        2.508564        0.000012  1
  H          2.017494       -2.141442       -0.000019  1
  H          3.460572        0.119737        0.000021  1
  H          1.875313        2.056551       -0.000018  1
  C         -1.850861       -0.673649        0.347261  2
  H         -2.530342       -0.684788       -0.501006  2
  H         -2.423917       -0.683044        1.270839  2
  H         -1.209904       -1.550716        0.309782  2
  H         -1.238999        0.223958        0.309782  2

%mem=32GB
%nprocshared= 8
#p m062x/aug-cc-pVDZ   counterpoise=2

00275 m062x/aug-cc-pVDZ   counterpoise=2

 0  1  0  1  0  1
  C          0.265137       -0.724424       -0.000007  1
  C         -0.958013       -1.405444       -0.000008  1
  C         -2.129027       -0.678209       -0.000002  1
  C         -2.111131        0.726574        0.000006  1
  C         -0.922796        1.426809        0.000009  1
  C          0.258211        0.687040        0.000002  1
  C          1.639126       -1.134039       -0.000011  1
  C          2.390656        0.000000        0.000012  1
  N          1.567836        1.101692        0.000000  1
  H         -0.981629       -2.487074       -0.000015  1
  H         -3.079832       -1.192961       -0.000004  1
  H         -3.046595        1.268783        0.000008  1
  H         -0.909664        2.508564        0.000012  1
  H          2.017494       -2.141442       -0.000019  1
  H          3.460572        0.119737        0.000021  1
  H          1.875313        2.056551       -0.000018  1
  C         -1.705767       -0.984786        0.347271  2
  H         -2.438926       -0.453742       -0.254266  2
  H         -1.920584       -0.829189        1.401369  2
  H         -1.752217       -2.046941        0.121116  2
  H         -0.711039       -0.609491        0.121116  2

%mem=32GB
%nprocshared= 8
#p m062x/aug-cc-pVDZ   counterpoise=2

00276 m062x/aug-cc-pVDZ   counterpoise=2

 0  1  0  1  0  1
  C          0.265137       -0.724424       -0.000007  1
  C         -0.958013       -1.405444       -0.000008  1
  C         -2.129027       -0.678209       -0.000002  1
  C         -2.111131        0.726574        0.000006  1
  C         -0.922796        1.426809        0.000009  1
  C          0.258211        0.687040        0.000002  1
  C          1.639126       -1.134039       -0.000011  1
  C          2.390656        0.000000        0.000012  1
  N          1.567836        1.101692        0.000000  1
  H         -0.981629       -2.487074       -0.000015  1
  H         -3.079832       -1.192961       -0.000004  1
  H         -3.046595        1.268783        0.000008  1
  H         -0.909664        2.508564        0.000012  1
  H          2.017494       -2.141442       -0.000019  1
  H          3.460572        0.119737        0.000021  1
  H          1.875313        2.056551       -0.000018  1
  C         -1.508776       -1.266054        0.347273  2
  H         -0.609747       -1.493585       -0.219606  2
  H         -1.290456       -1.321307        1.410645  2
  H         -1.849900       -0.264284        0.099144  2
  H         -2.285374       -1.984945        0.099144  2

%mem=32GB
%nprocshared= 8
#p m062x/aug-cc-pVDZ   counterpoise=2

00277 m062x/aug-cc-pVDZ   counterpoise=2

 0  1  0  1  0  1
  C          0.265137       -0.724424       -0.000007  1
  C         -0.958013       -1.405444       -0.000008  1
  C         -2.129027       -0.678209       -0.000002  1
  C         -2.111131        0.726574        0.000006  1
  C         -0.922796        1.426809        0.000009  1
  C          0.258211        0.687040        0.000002  1
  C          1.639126       -1.134039       -0.000011  1
  C          2.390656        0.000000        0.000012  1
  N          1.567836        1.101692        0.000000  1
  H         -0.981629       -2.487074       -0.000015  1
  H         -3.079832       -1.192961       -0.000004  1
  H         -3.046595        1.268783        0.000008  1
  H         -0.909664        2.508564        0.000012  1
  H          2.017494       -2.141442       -0.000019  1
  H          3.460572        0.119737        0.000021  1
  H          1.875313        2.056551       -0.000018  1
  C         -1.266015       -1.508803        0.347263  2
  H         -0.562046       -1.272566       -0.446459  2
  H         -0.791324       -1.349507        1.312028  2
  H         -2.137830       -0.865273        0.261907  2
  H         -1.573153       -2.547965        0.261907  2

%mem=32GB
%nprocshared= 8
#p m062x/aug-cc-pVDZ   counterpoise=2

00278 m062x/aug-cc-pVDZ   counterpoise=2

 0  1  0  1  0  1
  C          0.265137       -0.724424       -0.000007  1
  C         -0.958013       -1.405444       -0.000008  1
  C         -2.129027       -0.678209       -0.000002  1
  C         -2.111131        0.726574        0.000006  1
  C         -0.922796        1.426809        0.000009  1
  C          0.258211        0.687040        0.000002  1
  C          1.639126       -1.134039       -0.000011  1
  C          2.390656        0.000000        0.000012  1
  N          1.567836        1.101692        0.000000  1
  H         -0.981629       -2.487074       -0.000015  1
  H         -3.079832       -1.192961       -0.000004  1
  H         -3.046595        1.268783        0.000008  1
  H         -0.909664        2.508564        0.000012  1
  H          2.017494       -2.141442       -0.000019  1
  H          3.460572        0.119737        0.000021  1
  H          1.875313        2.056551       -0.000018  1
  C         -0.984805       -1.705708        0.347262  2
  H         -0.921480       -0.996016       -0.473532  2
  H         -0.937146       -1.171582        1.292734  2
  H         -1.924254       -2.248890        0.285094  2
  H         -0.156366       -2.406637        0.285094  2

%mem=32GB
%nprocshared= 8
#p m062x/aug-cc-pVDZ   counterpoise=2

00279 m062x/aug-cc-pVDZ   counterpoise=2

 0  1  0  1  0  1
  C          0.265137       -0.724424       -0.000007  1
  C         -0.958013       -1.405444       -0.000008  1
  C         -2.129027       -0.678209       -0.000002  1
  C         -2.111131        0.726574        0.000006  1
  C         -0.922796        1.426809        0.000009  1
  C          0.258211        0.687040        0.000002  1
  C          1.639126       -1.134039       -0.000011  1
  C          2.390656        0.000000        0.000012  1
  N          1.567836        1.101692        0.000000  1
  H         -0.981629       -2.487074       -0.000015  1
  H         -3.079832       -1.192961       -0.000004  1
  H         -3.046595        1.268783        0.000008  1
  H         -0.909664        2.508564        0.000012  1
  H          2.017494       -2.141442       -0.000019  1
  H          3.460572        0.119737        0.000021  1
  H          1.875313        2.056551       -0.000018  1
  C         -0.673668       -1.850801        0.347272  2
  H         -1.162454       -1.085236       -0.249699  2
  H         -0.813549       -1.631712        1.402691  2
  H         -1.107234       -2.820859        0.118171  2
  H          0.388766       -1.865717        0.118171  2

%mem=32GB
%nprocshared= 8
#p m062x/aug-cc-pVDZ   counterpoise=2

00280 m062x/aug-cc-pVDZ   counterpoise=2

 0  1  0  1  0  1
  C          0.265137       -0.724424       -0.000007  1
  C         -0.958013       -1.405444       -0.000008  1
  C         -2.129027       -0.678209       -0.000002  1
  C         -2.111131        0.726574        0.000006  1
  C         -0.922796        1.426809        0.000009  1
  C          0.258211        0.687040        0.000002  1
  C          1.639126       -1.134039       -0.000011  1
  C          2.390656        0.000000        0.000012  1
  N          1.567836        1.101692        0.000000  1
  H         -0.981629       -2.487074       -0.000015  1
  H         -3.079832       -1.192961       -0.000004  1
  H         -3.046595        1.268783        0.000008  1
  H         -0.909664        2.508564        0.000012  1
  H          2.017494       -2.141442       -0.000019  1
  H          3.460572        0.119737        0.000021  1
  H          1.875313        2.056551       -0.000018  1
  C         -0.342051       -1.939665        0.347279  2
  H         -1.097491       -1.284475       -0.078647  2
  H         -0.393498       -1.895046        1.432101  2
  H         -0.519915       -2.960138        0.017919  2
  H          0.643011       -1.619274        0.017919  2

%mem=32GB
%nprocshared= 8
#p m062x/aug-cc-pVDZ   counterpoise=2

00281 m062x/aug-cc-pVDZ   counterpoise=2

 0  1  0  1  0  1
  C          0.265137       -0.724424       -0.000007  1
  C         -0.958013       -1.405444       -0.000008  1
  C         -2.129027       -0.678209       -0.000002  1
  C         -2.111131        0.726574        0.000006  1
  C         -0.922796        1.426809        0.000009  1
  C          0.258211        0.687040        0.000002  1
  C          1.639126       -1.134039       -0.000011  1
  C          2.390656        0.000000        0.000012  1
  N          1.567836        1.101692        0.000000  1
  H         -0.981629       -2.487074       -0.000015  1
  H         -3.079832       -1.192961       -0.000004  1
  H         -3.046595        1.268783        0.000008  1
  H         -0.909664        2.508564        0.000012  1
  H          2.017494       -2.141442       -0.000019  1
  H          3.460572        0.119737        0.000021  1
  H          1.875313        2.056551       -0.000018  1
  C         -0.000038       -1.969636        0.347283  2
  H         -0.917643       -2.453344        0.022624  2
  H          0.035185       -1.951068        1.433511  2
  H          0.855181       -2.522023       -0.033434  2
  H          0.027506       -0.951906       -0.033434  2

%mem=32GB
%nprocshared= 8
#p m062x/aug-cc-pVDZ   counterpoise=2

00282 m062x/aug-cc-pVDZ   counterpoise=2

 0  1  0  1  0  1
  C          0.265137       -0.724424       -0.000007  1
  C         -0.958013       -1.405444       -0.000008  1
  C         -2.129027       -0.678209       -0.000002  1
  C         -2.111131        0.726574        0.000006  1
  C         -0.922796        1.426809        0.000009  1
  C          0.258211        0.687040        0.000002  1
  C          1.639126       -1.134039       -0.000011  1
  C          2.390656        0.000000        0.000012  1
  N          1.567836        1.101692        0.000000  1
  H         -0.981629       -2.487074       -0.000015  1
  H         -3.079832       -1.192961       -0.000004  1
  H         -3.046595        1.268783        0.000008  1
  H         -0.909664        2.508564        0.000012  1
  H          2.017494       -2.141442       -0.000019  1
  H          3.460572        0.119737        0.000021  1
  H          1.875313        2.056551       -0.000018  1
  C          0.342017       -1.939649        0.347284  2
  H          0.276024       -0.896506        0.049171  2
  H          0.346279       -2.007006        1.432144  2
  H         -0.512788       -2.483792       -0.046028  2
  H          1.258583       -2.371727       -0.046028  2

%mem=32GB
%nprocshared= 8
#p m062x/aug-cc-pVDZ   counterpoise=2

00283 m062x/aug-cc-pVDZ   counterpoise=2

 0  1  0  1  0  1
  C          0.265137       -0.724424       -0.000007  1
  C         -0.958013       -1.405444       -0.000008  1
  C         -2.129027       -0.678209       -0.000002  1
  C         -2.111131        0.726574        0.000006  1
  C         -0.922796        1.426809        0.000009  1
  C          0.258211        0.687040        0.000002  1
  C          1.639126       -1.134039       -0.000011  1
  C          2.390656        0.000000        0.000012  1
  N          1.567836        1.101692        0.000000  1
  H         -0.981629       -2.487074       -0.000015  1
  H         -3.079832       -1.192961       -0.000004  1
  H         -3.046595        1.268783        0.000008  1
  H         -0.909664        2.508564        0.000012  1
  H          2.017494       -2.141442       -0.000019  1
  H          3.460572        0.119737        0.000021  1
  H          1.875313        2.056551       -0.000018  1
  C          0.673633       -1.850793        0.347284  2
  H          0.317714       -0.869398        0.044692  2
  H          0.695058       -1.909868        1.432424  2
  H          0.006670       -2.614723       -0.043928  2
  H          1.675239       -2.009589       -0.043928  2

%mem=32GB
%nprocshared= 8
#p m062x/aug-cc-pVDZ   counterpoise=2

00284 m062x/aug-cc-pVDZ   counterpoise=2

 0  1  0  1  0  1
  C          0.265137       -0.724424       -0.000007  1
  C         -0.958013       -1.405444       -0.000008  1
  C         -2.129027       -0.678209       -0.000002  1
  C         -2.111131        0.726574        0.000006  1
  C         -0.922796        1.426809        0.000009  1
  C          0.258211        0.687040        0.000002  1
  C          1.639126       -1.134039       -0.000011  1
  C          2.390656        0.000000        0.000012  1
  N          1.567836        1.101692        0.000000  1
  H         -0.981629       -2.487074       -0.000015  1
  H         -3.079832       -1.192961       -0.000004  1
  H         -3.046595        1.268783        0.000008  1
  H         -0.909664        2.508564        0.000012  1
  H          2.017494       -2.141442       -0.000019  1
  H          3.460572        0.119737        0.000021  1
  H          1.875313        2.056551       -0.000018  1
  C          0.984839       -1.705710        0.347280  2
  H          1.744871       -1.041646       -0.056140  2
  H          1.017810       -1.676902        1.433355  2
  H          0.004267       -1.383984        0.006035  2
  H          1.172094       -2.720582        0.006035  2

%mem=32GB
%nprocshared= 8
#p m062x/aug-cc-pVDZ   counterpoise=2

00285 m062x/aug-cc-pVDZ   counterpoise=2

 0  1  0  1  0  1
  C          0.265137       -0.724424       -0.000007  1
  C         -0.958013       -1.405444       -0.000008  1
  C         -2.129027       -0.678209       -0.000002  1
  C         -2.111131        0.726574        0.000006  1
  C         -0.922796        1.426809        0.000009  1
  C          0.258211        0.687040        0.000002  1
  C          1.639126       -1.134039       -0.000011  1
  C          2.390656        0.000000        0.000012  1
  N          1.567836        1.101692        0.000000  1
  H         -0.981629       -2.487074       -0.000015  1
  H         -3.079832       -1.192961       -0.000004  1
  H         -3.046595        1.268783        0.000008  1
  H         -0.909664        2.508564        0.000012  1
  H          2.017494       -2.141442       -0.000019  1
  H          3.460572        0.119737        0.000021  1
  H          1.875313        2.056551       -0.000018  1
  C          1.266071       -1.508786        0.347272  2
  H          1.907018       -0.864931       -0.249396  2
  H          1.449209       -1.324817        1.402778  2
  H          0.224950       -1.296728        0.117976  2
  H          1.482840       -2.548936        0.117976  2

%mem=32GB
%nprocshared= 8
#p m062x/aug-cc-pVDZ   counterpoise=2

00286 m062x/aug-cc-pVDZ   counterpoise=2

 0  1  0  1  0  1
  C          0.265137       -0.724424       -0.000007  1
  C         -0.958013       -1.405444       -0.000008  1
  C         -2.129027       -0.678209       -0.000002  1
  C         -2.111131        0.726574        0.000006  1
  C         -0.922796        1.426809        0.000009  1
  C          0.258211        0.687040        0.000002  1
  C          1.639126       -1.134039       -0.000011  1
  C          2.390656        0.000000        0.000012  1
  N          1.567836        1.101692        0.000000  1
  H         -0.981629       -2.487074       -0.000015  1
  H         -3.079832       -1.192961       -0.000004  1
  H         -3.046595        1.268783        0.000008  1
  H         -0.909664        2.508564        0.000012  1
  H          2.017494       -2.141442       -0.000019  1
  H          3.460572        0.119737        0.000021  1
  H          1.875313        2.056551       -0.000018  1
  C          1.508828       -1.266029        0.347257  2
  H          1.868556       -0.901629       -0.611484  2
  H          2.023890       -0.744278        1.149730  2
  H          0.439796       -1.085716        0.425589  2
  H          1.702920       -2.332645        0.425589  2

%mem=32GB
%nprocshared= 8
#p m062x/aug-cc-pVDZ   counterpoise=2

00287 m062x/aug-cc-pVDZ   counterpoise=2

 0  1  0  1  0  1
  C          0.265137       -0.724424       -0.000007  1
  C         -0.958013       -1.405444       -0.000008  1
  C         -2.129027       -0.678209       -0.000002  1
  C         -2.111131        0.726574        0.000006  1
  C         -0.922796        1.426809        0.000009  1
  C          0.258211        0.687040        0.000002  1
  C          1.639126       -1.134039       -0.000011  1
  C          2.390656        0.000000        0.000012  1
  N          1.567836        1.101692        0.000000  1
  H         -0.981629       -2.487074       -0.000015  1
  H         -3.079832       -1.192961       -0.000004  1
  H         -3.046595        1.268783        0.000008  1
  H         -0.909664        2.508564        0.000012  1
  H          2.017494       -2.141442       -0.000019  1
  H          3.460572        0.119737        0.000021  1
  H          1.875313        2.056551       -0.000018  1
  C          1.705729       -0.984825        0.347256  2
  H          1.517106       -1.407405       -0.636219  2
  H          1.390693       -1.690613        1.111515  2
  H          2.767988       -0.782280        0.457067  2
  H          1.147208       -0.058827        0.457067  2

%mem=32GB
%nprocshared= 8
#p m062x/aug-cc-pVDZ   counterpoise=2

00288 m062x/aug-cc-pVDZ   counterpoise=2

 0  1  0  1  0  1
  C          0.265137       -0.724424       -0.000007  1
  C         -0.958013       -1.405444       -0.000008  1
  C         -2.129027       -0.678209       -0.000002  1
  C         -2.111131        0.726574        0.000006  1
  C         -0.922796        1.426809        0.000009  1
  C          0.258211        0.687040        0.000002  1
  C          1.639126       -1.134039       -0.000011  1
  C          2.390656        0.000000        0.000012  1
  N          1.567836        1.101692        0.000000  1
  H         -0.981629       -2.487074       -0.000015  1
  H         -3.079832       -1.192961       -0.000004  1
  H         -3.046595        1.268783        0.000008  1
  H         -0.909664        2.508564        0.000012  1
  H          2.017494       -2.141442       -0.000019  1
  H          3.460572        0.119737        0.000021  1
  H          1.875313        2.056551       -0.000018  1
  C          1.850818       -0.673682        0.347271  2
  H          1.476252       -1.488233       -0.267206  2
  H          1.733687       -0.928402        1.397450  2
  H          2.903037       -0.509645        0.129548  2
  H          1.290450        0.231891        0.129548  2

%mem=32GB
%nprocshared= 8
#p m062x/aug-cc-pVDZ   counterpoise=2

00289 m062x/aug-cc-pVDZ   counterpoise=2

 0  1  0  1  0  1
  C          0.265137       -0.724424       -0.000007  1
  C         -0.958013       -1.405444       -0.000008  1
  C         -2.129027       -0.678209       -0.000002  1
  C         -2.111131        0.726574        0.000006  1
  C         -0.922796        1.426809        0.000009  1
  C          0.258211        0.687040        0.000002  1
  C          1.639126       -1.134039       -0.000011  1
  C          2.390656        0.000000        0.000012  1
  N          1.567836        1.101692        0.000000  1
  H         -0.981629       -2.487074       -0.000015  1
  H         -3.079832       -1.192961       -0.000004  1
  H         -3.046595        1.268783        0.000008  1
  H         -0.909664        2.508564        0.000012  1
  H          2.017494       -2.141442       -0.000019  1
  H          3.460572        0.119737        0.000021  1
  H          1.875313        2.056551       -0.000018  1
  C          1.939723       -0.341997        0.347273  2
  H          2.677865        0.217825       -0.221166  2
  H          2.120583       -0.204829        1.410265  2
  H          0.943792        0.016488        0.100114  2
  H          2.016346       -1.397705        0.100114  2

%mem=32GB
%nprocshared= 8
#p m062x/aug-cc-pVDZ   counterpoise=2

00290 m062x/aug-cc-pVDZ   counterpoise=2

 0  1  0  1  0  1
  C          0.265137       -0.724424       -0.000007  1
  C         -0.958013       -1.405444       -0.000008  1
  C         -2.129027       -0.678209       -0.000002  1
  C         -2.111131        0.726574        0.000006  1
  C         -0.922796        1.426809        0.000009  1
  C          0.258211        0.687040        0.000002  1
  C          1.639126       -1.134039       -0.000011  1
  C          2.390656        0.000000        0.000012  1
  N          1.567836        1.101692        0.000000  1
  H         -0.981629       -2.487074       -0.000015  1
  H         -3.079832       -1.192961       -0.000004  1
  H         -3.046595        1.268783        0.000008  1
  H         -0.909664        2.508564        0.000012  1
  H          2.017494       -2.141442       -0.000019  1
  H          3.460572        0.119737        0.000021  1
  H          1.875313        2.056551       -0.000018  1
  C          2.000045       -0.000000        0.000000  2
  H          3.086956       -0.000000        0.000033  2
  H          1.637560        0.000000        1.024735  2
  H          1.637607        0.887456       -0.512384  2
  H          1.637607       -0.887456       -0.512384  2

%mem=32GB
%nprocshared= 8
#p m062x/aug-cc-pVDZ   counterpoise=2

00291 m062x/aug-cc-pVDZ   counterpoise=2

 0  1  0  1  0  1
  C          0.265137       -0.724424       -0.000007  1
  C         -0.958013       -1.405444       -0.000008  1
  C         -2.129027       -0.678209       -0.000002  1
  C         -2.111131        0.726574        0.000006  1
  C         -0.922796        1.426809        0.000009  1
  C          0.258211        0.687040        0.000002  1
  C          1.639126       -1.134039       -0.000011  1
  C          2.390656        0.000000        0.000012  1
  N          1.567836        1.101692        0.000000  1
  H         -0.981629       -2.487074       -0.000015  1
  H         -3.079832       -1.192961       -0.000004  1
  H         -3.046595        1.268783        0.000008  1
  H         -0.909664        2.508564        0.000012  1
  H          2.017494       -2.141442       -0.000019  1
  H          3.460572        0.119737        0.000021  1
  H          1.875313        2.056551       -0.000018  1
  C          1.969650        0.347268        0.000000  2
  H          2.808125       -0.344350        0.000024  2
  H          1.690025        0.577917        1.024738  2
  H          2.254753        1.262505       -0.512381  2
  H          1.125350       -0.106714       -0.512381  2

%mem=32GB
%nprocshared= 8
#p m062x/aug-cc-pVDZ   counterpoise=2

00292 m062x/aug-cc-pVDZ   counterpoise=2

 0  1  0  1  0  1
  C          0.265137       -0.724424       -0.000007  1
  C         -0.958013       -1.405444       -0.000008  1
  C         -2.129027       -0.678209       -0.000002  1
  C         -2.111131        0.726574        0.000006  1
  C         -0.922796        1.426809        0.000009  1
  C          0.258211        0.687040        0.000002  1
  C          1.639126       -1.134039       -0.000011  1
  C          2.390656        0.000000        0.000012  1
  N          1.567836        1.101692        0.000000  1
  H         -0.981629       -2.487074       -0.000015  1
  H         -3.079832       -1.192961       -0.000004  1
  H         -3.046595        1.268783        0.000008  1
  H         -0.909664        2.508564        0.000012  1
  H          2.017494       -2.141442       -0.000019  1
  H          3.460572        0.119737        0.000021  1
  H          1.875313        2.056551       -0.000018  1
  C          1.879358        0.684076        0.000000  2
  H          1.229470        1.555294       -0.000000  2
  H          2.096078        0.393550        1.024746  2
  H          1.384734       -0.137080       -0.512373  2
  H          2.807421        0.924180       -0.512373  2

%mem=32GB
%nprocshared= 8
#p m062x/aug-cc-pVDZ   counterpoise=2

00293 m062x/aug-cc-pVDZ   counterpoise=2

 0  1  0  1  0  1
  C          0.265137       -0.724424       -0.000007  1
  C         -0.958013       -1.405444       -0.000008  1
  C         -2.129027       -0.678209       -0.000002  1
  C         -2.111131        0.726574        0.000006  1
  C         -0.922796        1.426809        0.000009  1
  C          0.258211        0.687040        0.000002  1
  C          1.639126       -1.134039       -0.000011  1
  C          2.390656        0.000000        0.000012  1
  N          1.567836        1.101692        0.000000  1
  H         -0.981629       -2.487074       -0.000015  1
  H         -3.079832       -1.192961       -0.000004  1
  H         -3.046595        1.268783        0.000008  1
  H         -0.909664        2.508564        0.000012  1
  H          2.017494       -2.141442       -0.000019  1
  H          3.460572        0.119737        0.000021  1
  H          1.875313        2.056551       -0.000018  1
  C          1.732013        1.000024        0.000000  2
  H          0.807939        1.572268       -0.000000  2
  H          2.040165        0.809197        1.024746  2
  H          1.572931        0.054696       -0.512373  2
  H          2.507399        1.563697       -0.512373  2

%mem=32GB
%nprocshared= 8
#p m062x/aug-cc-pVDZ   counterpoise=2

00294 m062x/aug-cc-pVDZ   counterpoise=2

 0  1  0  1  0  1
  C          0.265137       -0.724424       -0.000007  1
  C         -0.958013       -1.405444       -0.000008  1
  C         -2.129027       -0.678209       -0.000002  1
  C         -2.111131        0.726574        0.000006  1
  C         -0.922796        1.426809        0.000009  1
  C          0.258211        0.687040        0.000002  1
  C          1.639126       -1.134039       -0.000011  1
  C          2.390656        0.000000        0.000012  1
  N          1.567836        1.101692        0.000000  1
  H         -0.981629       -2.487074       -0.000015  1
  H         -3.079832       -1.192961       -0.000004  1
  H         -3.046595        1.268783        0.000008  1
  H         -0.909664        2.508564        0.000012  1
  H          2.017494       -2.141442       -0.000019  1
  H          3.460572        0.119737        0.000021  1
  H          1.875313        2.056551       -0.000018  1
  C          1.532097        1.285531        0.000000  2
  H          1.739511        0.218594       -0.000000  2
  H          1.462931        1.641324        1.024746  2
  H          2.334078        1.810676       -0.512373  2
  H          0.591783        1.471972       -0.512373  2

%mem=32GB
%nprocshared= 8
#p m062x/aug-cc-pVDZ   counterpoise=2

00295 m062x/aug-cc-pVDZ   counterpoise=2

 0  1  0  1  0  1
  C          0.265137       -0.724424       -0.000007  1
  C         -0.958013       -1.405444       -0.000008  1
  C         -2.129027       -0.678209       -0.000002  1
  C         -2.111131        0.726574        0.000006  1
  C         -0.922796        1.426809        0.000009  1
  C          0.258211        0.687040        0.000002  1
  C          1.639126       -1.134039       -0.000011  1
  C          2.390656        0.000000        0.000012  1
  N          1.567836        1.101692        0.000000  1
  H         -0.981629       -2.487074       -0.000015  1
  H         -3.079832       -1.192961       -0.000004  1
  H         -3.046595        1.268783        0.000008  1
  H         -0.909664        2.508564        0.000012  1
  H          2.017494       -2.141442       -0.000019  1
  H          3.460572        0.119737        0.000021  1
  H          1.875313        2.056551       -0.000018  1
  C          1.285600        1.532051        0.000000  2
  H          1.881664        0.623160       -0.000000  2
  H          1.086829        1.835141        1.024746  2
  H          1.828933        2.321823       -0.512373  2
  H          0.344726        1.348458       -0.512373  2

%mem=32GB
%nprocshared= 8
#p m062x/aug-cc-pVDZ   counterpoise=2

00296 m062x/aug-cc-pVDZ   counterpoise=2

 0  1  0  1  0  1
  C          0.265137       -0.724424       -0.000007  1
  C         -0.958013       -1.405444       -0.000008  1
  C         -2.129027       -0.678209       -0.000002  1
  C         -2.111131        0.726574        0.000006  1
  C         -0.922796        1.426809        0.000009  1
  C          0.258211        0.687040        0.000002  1
  C          1.639126       -1.134039       -0.000011  1
  C          2.390656        0.000000        0.000012  1
  N          1.567836        1.101692        0.000000  1
  H         -0.981629       -2.487074       -0.000015  1
  H         -3.079832       -1.192961       -0.000004  1
  H         -3.046595        1.268783        0.000008  1
  H         -0.909664        2.508564        0.000012  1
  H          2.017494       -2.141442       -0.000019  1
  H          3.460572        0.119737        0.000021  1
  H          1.875313        2.056551       -0.000018  1
  C          1.000030        1.732017        0.000000  2
  H          1.727498        0.924450       -0.000000  2
  H          0.757440        2.001318        1.024746  2
  H          1.416814        2.595292       -0.512373  2
  H          0.098066        1.407345       -0.512373  2

%mem=32GB
%nprocshared= 8
#p m062x/aug-cc-pVDZ   counterpoise=2

00297 m062x/aug-cc-pVDZ   counterpoise=2

 0  1  0  1  0  1
  C          0.265137       -0.724424       -0.000007  1
  C         -0.958013       -1.405444       -0.000008  1
  C         -2.129027       -0.678209       -0.000002  1
  C         -2.111131        0.726574        0.000006  1
  C         -0.922796        1.426809        0.000009  1
  C          0.258211        0.687040        0.000002  1
  C          1.639126       -1.134039       -0.000011  1
  C          2.390656        0.000000        0.000012  1
  N          1.567836        1.101692        0.000000  1
  H         -0.981629       -2.487074       -0.000015  1
  H         -3.079832       -1.192961       -0.000004  1
  H         -3.046595        1.268783        0.000008  1
  H         -0.909664        2.508564        0.000012  1
  H          2.017494       -2.141442       -0.000019  1
  H          3.460572        0.119737        0.000021  1
  H          1.875313        2.056551       -0.000018  1
  C          0.684074        1.879356        0.000000  2
  H          1.500054        1.161336        0.000000  2
  H          0.411968        2.118795        1.024746  2
  H          0.998226        2.785037       -0.512373  2
  H         -0.174290        1.452552       -0.512373  2

%mem=32GB
%nprocshared= 8
#p m062x/aug-cc-pVDZ   counterpoise=2

00298 m062x/aug-cc-pVDZ   counterpoise=2

 0  1  0  1  0  1
  C          0.265137       -0.724424       -0.000007  1
  C         -0.958013       -1.405444       -0.000008  1
  C         -2.129027       -0.678209       -0.000002  1
  C         -2.111131        0.726574        0.000006  1
  C         -0.922796        1.426809        0.000009  1
  C          0.258211        0.687040        0.000002  1
  C          1.639126       -1.134039       -0.000011  1
  C          2.390656        0.000000        0.000012  1
  N          1.567836        1.101692        0.000000  1
  H         -0.981629       -2.487074       -0.000015  1
  H         -3.079832       -1.192961       -0.000004  1
  H         -3.046595        1.268783        0.000008  1
  H         -0.909664        2.508564        0.000012  1
  H          2.017494       -2.141442       -0.000019  1
  H          3.460572        0.119737        0.000021  1
  H          1.875313        2.056551       -0.000018  1
  C          0.347293        1.969571        0.000000  2
  H          0.271980        0.885272        0.000002  2
  H          0.372408        2.331155        1.024745  2
  H          1.257731        2.269660       -0.512374  2
  H         -0.512915        2.392646       -0.512374  2

%mem=32GB
%nprocshared= 8
#p m062x/aug-cc-pVDZ   counterpoise=2

00299 m062x/aug-cc-pVDZ   counterpoise=2

 0  1  0  1  0  1
  C          0.265137       -0.724424       -0.000007  1
  C         -0.958013       -1.405444       -0.000008  1
  C         -2.129027       -0.678209       -0.000002  1
  C         -2.111131        0.726574        0.000006  1
  C         -0.922796        1.426809        0.000009  1
  C          0.258211        0.687040        0.000002  1
  C          1.639126       -1.134039       -0.000011  1
  C          2.390656        0.000000        0.000012  1
  N          1.567836        1.101692        0.000000  1
  H         -0.981629       -2.487074       -0.000015  1
  H         -3.079832       -1.192961       -0.000004  1
  H         -3.046595        1.268783        0.000008  1
  H         -0.909664        2.508564        0.000012  1
  H          2.017494       -2.141442       -0.000019  1
  H          3.460572        0.119737        0.000021  1
  H          1.875313        2.056551       -0.000018  1
  C         -0.000039        2.000022        0.000000  2
  H         -0.948752        2.530417        0.000013  2
  H          0.316340        1.823144        1.024742  2
  H         -0.116740        1.048535       -0.512377  2
  H          0.749389        2.597771       -0.512377  2

%mem=32GB
%nprocshared= 8
#p m062x/aug-cc-pVDZ   counterpoise=2

00300 m062x/aug-cc-pVDZ   counterpoise=2

 0  1  0  1  0  1
  C          0.265137       -0.724424       -0.000007  1
  C         -0.958013       -1.405444       -0.000008  1
  C         -2.129027       -0.678209       -0.000002  1
  C         -2.111131        0.726574        0.000006  1
  C         -0.922796        1.426809        0.000009  1
  C          0.258211        0.687040        0.000002  1
  C          1.639126       -1.134039       -0.000011  1
  C          2.390656        0.000000        0.000012  1
  N          1.567836        1.101692        0.000000  1
  H         -0.981629       -2.487074       -0.000015  1
  H         -3.079832       -1.192961       -0.000004  1
  H         -3.046595        1.268783        0.000008  1
  H         -0.909664        2.508564        0.000012  1
  H          2.017494       -2.141442       -0.000019  1
  H          3.460572        0.119737        0.000021  1
  H          1.875313        2.056551       -0.000018  1
  C         -0.347329        1.969647        0.000000  2
  H         -1.132057        2.721696        0.000017  2
  H         -0.085633        1.718849        1.024740  2
  H         -0.699693        1.078140       -0.512379  2
  H          0.528393        2.359591       -0.512379  2

%mem=32GB
%nprocshared= 8
#p m062x/aug-cc-pVDZ   counterpoise=2

00301 m062x/aug-cc-pVDZ   counterpoise=2

 0  1  0  1  0  1
  C          0.265137       -0.724424       -0.000007  1
  C         -0.958013       -1.405444       -0.000008  1
  C         -2.129027       -0.678209       -0.000002  1
  C         -2.111131        0.726574        0.000006  1
  C         -0.922796        1.426809        0.000009  1
  C          0.258211        0.687040        0.000002  1
  C          1.639126       -1.134039       -0.000011  1
  C          2.390656        0.000000        0.000012  1
  N          1.567836        1.101692        0.000000  1
  H         -0.981629       -2.487074       -0.000015  1
  H         -3.079832       -1.192961       -0.000004  1
  H         -3.046595        1.268783        0.000008  1
  H         -0.909664        2.508564        0.000012  1
  H          2.017494       -2.141442       -0.000019  1
  H          3.460572        0.119737        0.000021  1
  H          1.875313        2.056551       -0.000018  1
  C         -0.684061        1.879345        0.000000  2
  H         -1.191214        0.918007        0.000019  2
  H         -0.514932        2.199941        1.024740  2
  H          0.269982        1.785830       -0.512379  2
  H         -1.299872        2.614003       -0.512379  2

%mem=32GB
%nprocshared= 8
#p m062x/aug-cc-pVDZ   counterpoise=2

00302 m062x/aug-cc-pVDZ   counterpoise=2

 0  1  0  1  0  1
  C          0.265137       -0.724424       -0.000007  1
  C         -0.958013       -1.405444       -0.000008  1
  C         -2.129027       -0.678209       -0.000002  1
  C         -2.111131        0.726574        0.000006  1
  C         -0.922796        1.426809        0.000009  1
  C          0.258211        0.687040        0.000002  1
  C          1.639126       -1.134039       -0.000011  1
  C          2.390656        0.000000        0.000012  1
  N          1.567836        1.101692        0.000000  1
  H         -0.981629       -2.487074       -0.000015  1
  H         -3.079832       -1.192961       -0.000004  1
  H         -3.046595        1.268783        0.000008  1
  H         -0.909664        2.508564        0.000012  1
  H          2.017494       -2.141442       -0.000019  1
  H          3.460572        0.119737        0.000021  1
  H          1.875313        2.056551       -0.000018  1
  C         -0.999989        1.732007        0.000000  2
  H         -0.733472        0.678278        0.000031  2
  H         -1.088872        2.083424        1.024736  2
  H         -0.228498        2.300991       -0.512383  2
  H         -1.949224        1.865772       -0.512383  2

%mem=32GB
%nprocshared= 8
#p m062x/aug-cc-pVDZ   counterpoise=2

00303 m062x/aug-cc-pVDZ   counterpoise=2

 0  1  0  1  0  1
  C          0.265137       -0.724424       -0.000007  1
  C         -0.958013       -1.405444       -0.000008  1
  C         -2.129027       -0.678209       -0.000002  1
  C         -2.111131        0.726574        0.000006  1
  C         -0.922796        1.426809        0.000009  1
[truncated: 20,720,417 more chars]
