# Supplementary material for: Three-Dimensional CH/π and CH/N Interactions from Quantum-Mechanical and Database Analyses
Source: J Chem Inf Model. 2025 Apr 14;65(8):4116–27. doi: 10.1021/acs.jcim.5c00124 (PMC12042816; doi:10.1021/acs.jcim.5c00124)
Supplement: Supplementary file 4 — ci5c00124_si_004.zip [file ci5c00124_si_004.zip › inp_files/mif_qm_ch4_1_3_5-triazine_inp.txt]

%mem=32GB
%nprocshared= 8
#p m062x/aug-cc-pVDZ   counterpoise=2

00001 m062x/aug-cc-pVDZ   counterpoise=2

 0  1  0  1  0  1
  N          1.364768        0.000000        0.000005  1
  C          0.644055       -1.115464        0.000024  1
  N         -0.682365       -1.181909        0.000005  1
  C         -1.288054       -0.000021        0.000007  1
  N         -0.682391        1.181906       -0.000009  1
  C          0.643987        1.115488       -0.000031  1
  H          1.185970       -2.054052       -0.000010  1
  H         -2.371848        0.000014       -0.000003  1
  H          1.185913        2.054089        0.000014  1
  C          0.000000       -0.000000        1.999955  2
  H          0.000000       -0.000000        0.913044  2
  H          0.458280       -0.916561        2.362409  2
  H          0.564625        0.855163        2.362409  2
  H         -1.022905        0.061398        2.362409  2

%mem=32GB
%nprocshared= 8
#p m062x/aug-cc-pVDZ   counterpoise=2

00002 m062x/aug-cc-pVDZ   counterpoise=2

 0  1  0  1  0  1
  N          1.364768        0.000000        0.000005  1
  C          0.644055       -1.115464        0.000024  1
  N         -0.682365       -1.181909        0.000005  1
  C         -1.288054       -0.000021        0.000007  1
  N         -0.682391        1.181906       -0.000009  1
  C          0.643987        1.115488       -0.000031  1
  H          1.185970       -2.054052       -0.000010  1
  H         -2.371848        0.000014       -0.000003  1
  H          1.185913        2.054089        0.000014  1
  C          0.347289        0.000000        1.969571  2
  H          0.158548        0.000000        0.899173  2
  H         -0.598950        0.000000        2.504464  2
  H          0.914817       -0.887456        2.237546  2
  H          0.914817        0.887456        2.237546  2

%mem=32GB
%nprocshared= 8
#p m062x/aug-cc-pVDZ   counterpoise=2

00003 m062x/aug-cc-pVDZ   counterpoise=2

 0  1  0  1  0  1
  N          1.364768        0.000000        0.000005  1
  C          0.644055       -1.115464        0.000024  1
  N         -0.682365       -1.181909        0.000005  1
  C         -1.288054       -0.000021        0.000007  1
  N         -0.682391        1.181906       -0.000009  1
  C          0.643987        1.115488       -0.000031  1
  H          1.185970       -2.054052       -0.000010  1
  H         -2.371848        0.000014       -0.000003  1
  H          1.185913        2.054089        0.000014  1
  C          0.342012        0.060306        1.969571  2
  H          0.156140        0.027532        0.899173  2
  H         -0.589850       -0.104007        2.504464  2
  H          1.055024       -0.715117        2.237546  2
  H          0.746814        1.032830        2.237546  2

%mem=32GB
%nprocshared= 8
#p m062x/aug-cc-pVDZ   counterpoise=2

00004 m062x/aug-cc-pVDZ   counterpoise=2

 0  1  0  1  0  1
  N          1.364768        0.000000        0.000005  1
  C          0.644055       -1.115464        0.000024  1
  N         -0.682365       -1.181909        0.000005  1
  C         -1.288054       -0.000021        0.000007  1
  N         -0.682391        1.181906       -0.000009  1
  C          0.643987        1.115488       -0.000031  1
  H          1.185970       -2.054052       -0.000010  1
  H         -2.371848        0.000014       -0.000003  1
  H          1.185913        2.054089        0.000014  1
  C          0.326344        0.118780        1.969571  2
  H          0.148987        0.054227        0.899173  2
  H         -0.562829       -0.204853        2.504464  2
  H          1.163175       -0.521050        2.237546  2
  H          0.556119        1.146822        2.237546  2

%mem=32GB
%nprocshared= 8
#p m062x/aug-cc-pVDZ   counterpoise=2

00005 m062x/aug-cc-pVDZ   counterpoise=2

 0  1  0  1  0  1
  N          1.364768        0.000000        0.000005  1
  C          0.644055       -1.115464        0.000024  1
  N         -0.682365       -1.181909        0.000005  1
  C         -1.288054       -0.000021        0.000007  1
  N         -0.682391        1.181906       -0.000009  1
  C          0.643987        1.115488       -0.000031  1
  H          1.185970       -2.054052       -0.000010  1
  H         -2.371848        0.000014       -0.000003  1
  H          1.185913        2.054089        0.000014  1
  C          0.300761        0.173644        1.969571  2
  H          0.137307        0.079274        0.899173  2
  H         -0.518706       -0.299475        2.504464  2
  H          1.235983       -0.311151        2.237546  2
  H          0.348527        1.225968        2.237546  2

%mem=32GB
%nprocshared= 8
#p m062x/aug-cc-pVDZ   counterpoise=2

00006 m062x/aug-cc-pVDZ   counterpoise=2

 0  1  0  1  0  1
  N          1.364768        0.000000        0.000005  1
  C          0.644055       -1.115464        0.000024  1
  N         -0.682365       -1.181909        0.000005  1
  C         -1.288054       -0.000021        0.000007  1
  N         -0.682391        1.181906       -0.000009  1
  C          0.643987        1.115488       -0.000031  1
  H          1.185970       -2.054052       -0.000010  1
  H         -2.371848        0.000014       -0.000003  1
  H          1.185913        2.054089        0.000014  1
  C          0.266038        0.223233        1.969571  2
  H          0.121455        0.101913        0.899173  2
  H         -0.458822       -0.384997        2.504464  2
  H          1.271236       -0.091798        2.237546  2
  H          0.130345        1.267864        2.237546  2

%mem=32GB
%nprocshared= 8
#p m062x/aug-cc-pVDZ   counterpoise=2

00007 m062x/aug-cc-pVDZ   counterpoise=2

 0  1  0  1  0  1
  N          1.364768        0.000000        0.000005  1
  C          0.644055       -1.115464        0.000024  1
  N         -0.682365       -1.181909        0.000005  1
  C         -1.288054       -0.000021        0.000007  1
  N         -0.682391        1.181906       -0.000009  1
  C          0.643987        1.115488       -0.000031  1
  H          1.185970       -2.054052       -0.000010  1
  H         -2.371848        0.000014       -0.000003  1
  H          1.185913        2.054089        0.000014  1
  C          0.223233        0.266038        1.969571  2
  H          0.101913        0.121455        0.899173  2
  H         -0.384997       -0.458822        2.504464  2
  H          1.267864        0.130345        2.237546  2
  H         -0.091798        1.271236        2.237546  2

%mem=32GB
%nprocshared= 8
#p m062x/aug-cc-pVDZ   counterpoise=2

00008 m062x/aug-cc-pVDZ   counterpoise=2

 0  1  0  1  0  1
  N          1.364768        0.000000        0.000005  1
  C          0.644055       -1.115464        0.000024  1
  N         -0.682365       -1.181909        0.000005  1
  C         -1.288054       -0.000021        0.000007  1
  N         -0.682391        1.181906       -0.000009  1
  C          0.643987        1.115488       -0.000031  1
  H          1.185970       -2.054052       -0.000010  1
  H         -2.371848        0.000014       -0.000003  1
  H          1.185913        2.054089        0.000014  1
  C          0.173644        0.300761        1.969571  2
  H          0.079274        0.137307        0.899173  2
  H         -0.299475       -0.518706        2.504464  2
  H          1.225968        0.348527        2.237546  2
  H         -0.311151        1.235983        2.237546  2

%mem=32GB
%nprocshared= 8
#p m062x/aug-cc-pVDZ   counterpoise=2

00009 m062x/aug-cc-pVDZ   counterpoise=2

 0  1  0  1  0  1
  N          1.364768        0.000000        0.000005  1
  C          0.644055       -1.115464        0.000024  1
  N         -0.682365       -1.181909        0.000005  1
  C         -1.288054       -0.000021        0.000007  1
  N         -0.682391        1.181906       -0.000009  1
  C          0.643987        1.115488       -0.000031  1
  H          1.185970       -2.054052       -0.000010  1
  H         -2.371848        0.000014       -0.000003  1
  H          1.185913        2.054089        0.000014  1
  C          0.118780        0.326344        1.969571  2
  H          0.054227        0.148987        0.899173  2
  H         -0.204853       -0.562829        2.504464  2
  H          1.146822        0.556119        2.237546  2
  H         -0.521050        1.163175        2.237546  2

%mem=32GB
%nprocshared= 8
#p m062x/aug-cc-pVDZ   counterpoise=2

00010 m062x/aug-cc-pVDZ   counterpoise=2

 0  1  0  1  0  1
  N          1.364768        0.000000        0.000005  1
  C          0.644055       -1.115464        0.000024  1
  N         -0.682365       -1.181909        0.000005  1
  C         -1.288054       -0.000021        0.000007  1
  N         -0.682391        1.181906       -0.000009  1
  C          0.643987        1.115488       -0.000031  1
  H          1.185970       -2.054052       -0.000010  1
  H         -2.371848        0.000014       -0.000003  1
  H          1.185913        2.054089        0.000014  1
  C          0.060306        0.342012        1.969571  2
  H          0.027532        0.156140        0.899173  2
  H         -0.104007       -0.589850        2.504464  2
  H          1.032830        0.746814        2.237546  2
  H         -0.715117        1.055024        2.237546  2

%mem=32GB
%nprocshared= 8
#p m062x/aug-cc-pVDZ   counterpoise=2

00011 m062x/aug-cc-pVDZ   counterpoise=2

 0  1  0  1  0  1
  N          1.364768        0.000000        0.000005  1
  C          0.644055       -1.115464        0.000024  1
  N         -0.682365       -1.181909        0.000005  1
  C         -1.288054       -0.000021        0.000007  1
  N         -0.682391        1.181906       -0.000009  1
  C          0.643987        1.115488       -0.000031  1
  H          1.185970       -2.054052       -0.000010  1
  H         -2.371848        0.000014       -0.000003  1
  H          1.185913        2.054089        0.000014  1
  C          0.000000        0.347289        1.969571  2
  H         -0.000000        0.158548        0.899173  2
  H         -0.000000       -0.598950        2.504464  2
  H          0.887456        0.914817        2.237546  2
  H         -0.887456        0.914817        2.237546  2

%mem=32GB
%nprocshared= 8
#p m062x/aug-cc-pVDZ   counterpoise=2

00012 m062x/aug-cc-pVDZ   counterpoise=2

 0  1  0  1  0  1
  N          1.364768        0.000000        0.000005  1
  C          0.644055       -1.115464        0.000024  1
  N         -0.682365       -1.181909        0.000005  1
  C         -1.288054       -0.000021        0.000007  1
  N         -0.682391        1.181906       -0.000009  1
  C          0.643987        1.115488       -0.000031  1
  H          1.185970       -2.054052       -0.000010  1
  H         -2.371848        0.000014       -0.000003  1
  H          1.185913        2.054089        0.000014  1
  C         -0.060306        0.342012        1.969571  2
  H         -0.027532        0.156140        0.899173  2
  H          0.104007       -0.589850        2.504464  2
  H          0.715117        1.055024        2.237546  2
  H         -1.032830        0.746814        2.237546  2

%mem=32GB
%nprocshared= 8
#p m062x/aug-cc-pVDZ   counterpoise=2

00013 m062x/aug-cc-pVDZ   counterpoise=2

 0  1  0  1  0  1
  N          1.364768        0.000000        0.000005  1
  C          0.644055       -1.115464        0.000024  1
  N         -0.682365       -1.181909        0.000005  1
  C         -1.288054       -0.000021        0.000007  1
  N         -0.682391        1.181906       -0.000009  1
  C          0.643987        1.115488       -0.000031  1
  H          1.185970       -2.054052       -0.000010  1
  H         -2.371848        0.000014       -0.000003  1
  H          1.185913        2.054089        0.000014  1
  C         -0.118780        0.326344        1.969571  2
  H         -0.054227        0.148987        0.899173  2
  H          0.204853       -0.562829        2.504464  2
  H          0.521050        1.163175        2.237546  2
  H         -1.146822        0.556119        2.237546  2

%mem=32GB
%nprocshared= 8
#p m062x/aug-cc-pVDZ   counterpoise=2

00014 m062x/aug-cc-pVDZ   counterpoise=2

 0  1  0  1  0  1
  N          1.364768        0.000000        0.000005  1
  C          0.644055       -1.115464        0.000024  1
  N         -0.682365       -1.181909        0.000005  1
  C         -1.288054       -0.000021        0.000007  1
  N         -0.682391        1.181906       -0.000009  1
  C          0.643987        1.115488       -0.000031  1
  H          1.185970       -2.054052       -0.000010  1
  H         -2.371848        0.000014       -0.000003  1
  H          1.185913        2.054089        0.000014  1
  C         -0.173644        0.300761        1.969571  2
  H         -0.079274        0.137307        0.899173  2
  H          0.299475       -0.518706        2.504464  2
  H          0.311151        1.235983        2.237546  2
  H         -1.225968        0.348527        2.237546  2

%mem=32GB
%nprocshared= 8
#p m062x/aug-cc-pVDZ   counterpoise=2

00015 m062x/aug-cc-pVDZ   counterpoise=2

 0  1  0  1  0  1
  N          1.364768        0.000000        0.000005  1
  C          0.644055       -1.115464        0.000024  1
  N         -0.682365       -1.181909        0.000005  1
  C         -1.288054       -0.000021        0.000007  1
  N         -0.682391        1.181906       -0.000009  1
  C          0.643987        1.115488       -0.000031  1
  H          1.185970       -2.054052       -0.000010  1
  H         -2.371848        0.000014       -0.000003  1
  H          1.185913        2.054089        0.000014  1
  C         -0.223233        0.266038        1.969571  2
  H         -0.101913        0.121455        0.899173  2
  H          0.384997       -0.458822        2.504464  2
  H          0.091798        1.271236        2.237546  2
  H         -1.267864        0.130345        2.237546  2

%mem=32GB
%nprocshared= 8
#p m062x/aug-cc-pVDZ   counterpoise=2

00016 m062x/aug-cc-pVDZ   counterpoise=2

 0  1  0  1  0  1
  N          1.364768        0.000000        0.000005  1
  C          0.644055       -1.115464        0.000024  1
  N         -0.682365       -1.181909        0.000005  1
  C         -1.288054       -0.000021        0.000007  1
  N         -0.682391        1.181906       -0.000009  1
  C          0.643987        1.115488       -0.000031  1
  H          1.185970       -2.054052       -0.000010  1
  H         -2.371848        0.000014       -0.000003  1
  H          1.185913        2.054089        0.000014  1
  C         -0.266038        0.223233        1.969571  2
  H         -0.121455        0.101913        0.899173  2
  H          0.458822       -0.384997        2.504464  2
  H         -0.130345        1.267864        2.237546  2
  H         -1.271236       -0.091798        2.237546  2

%mem=32GB
%nprocshared= 8
#p m062x/aug-cc-pVDZ   counterpoise=2

00017 m062x/aug-cc-pVDZ   counterpoise=2

 0  1  0  1  0  1
  N          1.364768        0.000000        0.000005  1
  C          0.644055       -1.115464        0.000024  1
  N         -0.682365       -1.181909        0.000005  1
  C         -1.288054       -0.000021        0.000007  1
  N         -0.682391        1.181906       -0.000009  1
  C          0.643987        1.115488       -0.000031  1
  H          1.185970       -2.054052       -0.000010  1
  H         -2.371848        0.000014       -0.000003  1
  H          1.185913        2.054089        0.000014  1
  C         -0.300761        0.173644        1.969571  2
  H         -0.137307        0.079274        0.899173  2
  H          0.518706       -0.299475        2.504464  2
  H         -0.348527        1.225968        2.237546  2
  H         -1.235983       -0.311151        2.237546  2

%mem=32GB
%nprocshared= 8
#p m062x/aug-cc-pVDZ   counterpoise=2

00018 m062x/aug-cc-pVDZ   counterpoise=2

 0  1  0  1  0  1
  N          1.364768        0.000000        0.000005  1
  C          0.644055       -1.115464        0.000024  1
  N         -0.682365       -1.181909        0.000005  1
  C         -1.288054       -0.000021        0.000007  1
  N         -0.682391        1.181906       -0.000009  1
  C          0.643987        1.115488       -0.000031  1
  H          1.185970       -2.054052       -0.000010  1
  H         -2.371848        0.000014       -0.000003  1
  H          1.185913        2.054089        0.000014  1
  C         -0.326344        0.118780        1.969571  2
  H         -0.148987        0.054227        0.899173  2
  H          0.562829       -0.204853        2.504464  2
  H         -0.556119        1.146822        2.237546  2
  H         -1.163175       -0.521050        2.237546  2

%mem=32GB
%nprocshared= 8
#p m062x/aug-cc-pVDZ   counterpoise=2

00019 m062x/aug-cc-pVDZ   counterpoise=2

 0  1  0  1  0  1
  N          1.364768        0.000000        0.000005  1
  C          0.644055       -1.115464        0.000024  1
  N         -0.682365       -1.181909        0.000005  1
  C         -1.288054       -0.000021        0.000007  1
  N         -0.682391        1.181906       -0.000009  1
  C          0.643987        1.115488       -0.000031  1
  H          1.185970       -2.054052       -0.000010  1
  H         -2.371848        0.000014       -0.000003  1
  H          1.185913        2.054089        0.000014  1
  C         -0.342012        0.060306        1.969571  2
  H         -0.156140        0.027532        0.899173  2
  H          0.589850       -0.104007        2.504464  2
  H         -0.746814        1.032830        2.237546  2
  H         -1.055024       -0.715117        2.237546  2

%mem=32GB
%nprocshared= 8
#p m062x/aug-cc-pVDZ   counterpoise=2

00020 m062x/aug-cc-pVDZ   counterpoise=2

 0  1  0  1  0  1
  N          1.364768        0.000000        0.000005  1
  C          0.644055       -1.115464        0.000024  1
  N         -0.682365       -1.181909        0.000005  1
  C         -1.288054       -0.000021        0.000007  1
  N         -0.682391        1.181906       -0.000009  1
  C          0.643987        1.115488       -0.000031  1
  H          1.185970       -2.054052       -0.000010  1
  H         -2.371848        0.000014       -0.000003  1
  H          1.185913        2.054089        0.000014  1
  C         -0.347289        0.000000        1.969571  2
  H         -0.158548       -0.000000        0.899173  2
  H          0.598950       -0.000000        2.504464  2
  H         -0.914817        0.887456        2.237546  2
  H         -0.914817       -0.887456        2.237546  2

%mem=32GB
%nprocshared= 8
#p m062x/aug-cc-pVDZ   counterpoise=2

00021 m062x/aug-cc-pVDZ   counterpoise=2

 0  1  0  1  0  1
  N          1.364768        0.000000        0.000005  1
  C          0.644055       -1.115464        0.000024  1
  N         -0.682365       -1.181909        0.000005  1
  C         -1.288054       -0.000021        0.000007  1
  N         -0.682391        1.181906       -0.000009  1
  C          0.643987        1.115488       -0.000031  1
  H          1.185970       -2.054052       -0.000010  1
  H         -2.371848        0.000014       -0.000003  1
  H          1.185913        2.054089        0.000014  1
  C         -0.342012       -0.060306        1.969571  2
  H         -0.156140       -0.027532        0.899173  2
  H          0.589850        0.104007        2.504464  2
  H         -1.055024        0.715117        2.237546  2
  H         -0.746814       -1.032830        2.237546  2

%mem=32GB
%nprocshared= 8
#p m062x/aug-cc-pVDZ   counterpoise=2

00022 m062x/aug-cc-pVDZ   counterpoise=2

 0  1  0  1  0  1
  N          1.364768        0.000000        0.000005  1
  C          0.644055       -1.115464        0.000024  1
  N         -0.682365       -1.181909        0.000005  1
  C         -1.288054       -0.000021        0.000007  1
  N         -0.682391        1.181906       -0.000009  1
  C          0.643987        1.115488       -0.000031  1
  H          1.185970       -2.054052       -0.000010  1
  H         -2.371848        0.000014       -0.000003  1
  H          1.185913        2.054089        0.000014  1
  C         -0.326344       -0.118780        1.969571  2
  H         -0.148987       -0.054227        0.899173  2
  H          0.562829        0.204853        2.504464  2
  H         -1.163175        0.521050        2.237546  2
  H         -0.556119       -1.146822        2.237546  2

%mem=32GB
%nprocshared= 8
#p m062x/aug-cc-pVDZ   counterpoise=2

00023 m062x/aug-cc-pVDZ   counterpoise=2

 0  1  0  1  0  1
  N          1.364768        0.000000        0.000005  1
  C          0.644055       -1.115464        0.000024  1
  N         -0.682365       -1.181909        0.000005  1
  C         -1.288054       -0.000021        0.000007  1
  N         -0.682391        1.181906       -0.000009  1
  C          0.643987        1.115488       -0.000031  1
  H          1.185970       -2.054052       -0.000010  1
  H         -2.371848        0.000014       -0.000003  1
  H          1.185913        2.054089        0.000014  1
  C         -0.300761       -0.173644        1.969571  2
  H         -0.137307       -0.079274        0.899173  2
  H          0.518706        0.299475        2.504464  2
  H         -1.235983        0.311151        2.237546  2
  H         -0.348527       -1.225968        2.237546  2

%mem=32GB
%nprocshared= 8
#p m062x/aug-cc-pVDZ   counterpoise=2

00024 m062x/aug-cc-pVDZ   counterpoise=2

 0  1  0  1  0  1
  N          1.364768        0.000000        0.000005  1
  C          0.644055       -1.115464        0.000024  1
  N         -0.682365       -1.181909        0.000005  1
  C         -1.288054       -0.000021        0.000007  1
  N         -0.682391        1.181906       -0.000009  1
  C          0.643987        1.115488       -0.000031  1
  H          1.185970       -2.054052       -0.000010  1
  H         -2.371848        0.000014       -0.000003  1
  H          1.185913        2.054089        0.000014  1
  C         -0.266038       -0.223233        1.969571  2
  H         -0.121455       -0.101913        0.899173  2
  H          0.458822        0.384997        2.504464  2
  H         -1.271236        0.091798        2.237546  2
  H         -0.130345       -1.267864        2.237546  2

%mem=32GB
%nprocshared= 8
#p m062x/aug-cc-pVDZ   counterpoise=2

00025 m062x/aug-cc-pVDZ   counterpoise=2

 0  1  0  1  0  1
  N          1.364768        0.000000        0.000005  1
  C          0.644055       -1.115464        0.000024  1
  N         -0.682365       -1.181909        0.000005  1
  C         -1.288054       -0.000021        0.000007  1
  N         -0.682391        1.181906       -0.000009  1
  C          0.643987        1.115488       -0.000031  1
  H          1.185970       -2.054052       -0.000010  1
  H         -2.371848        0.000014       -0.000003  1
  H          1.185913        2.054089        0.000014  1
  C         -0.223233       -0.266038        1.969571  2
  H         -0.101913       -0.121455        0.899173  2
  H          0.384997        0.458822        2.504464  2
  H         -1.267864       -0.130345        2.237546  2
  H          0.091798       -1.271236        2.237546  2

%mem=32GB
%nprocshared= 8
#p m062x/aug-cc-pVDZ   counterpoise=2

00026 m062x/aug-cc-pVDZ   counterpoise=2

 0  1  0  1  0  1
  N          1.364768        0.000000        0.000005  1
  C          0.644055       -1.115464        0.000024  1
  N         -0.682365       -1.181909        0.000005  1
  C         -1.288054       -0.000021        0.000007  1
  N         -0.682391        1.181906       -0.000009  1
  C          0.643987        1.115488       -0.000031  1
  H          1.185970       -2.054052       -0.000010  1
  H         -2.371848        0.000014       -0.000003  1
  H          1.185913        2.054089        0.000014  1
  C         -0.173644       -0.300761        1.969571  2
  H         -0.079274       -0.137307        0.899173  2
  H          0.299475        0.518706        2.504464  2
  H         -1.225968       -0.348527        2.237546  2
  H          0.311151       -1.235983        2.237546  2

%mem=32GB
%nprocshared= 8
#p m062x/aug-cc-pVDZ   counterpoise=2

00027 m062x/aug-cc-pVDZ   counterpoise=2

 0  1  0  1  0  1
  N          1.364768        0.000000        0.000005  1
  C          0.644055       -1.115464        0.000024  1
  N         -0.682365       -1.181909        0.000005  1
  C         -1.288054       -0.000021        0.000007  1
  N         -0.682391        1.181906       -0.000009  1
  C          0.643987        1.115488       -0.000031  1
  H          1.185970       -2.054052       -0.000010  1
  H         -2.371848        0.000014       -0.000003  1
  H          1.185913        2.054089        0.000014  1
  C         -0.118780       -0.326344        1.969571  2
  H         -0.054227       -0.148987        0.899173  2
  H          0.204853        0.562829        2.504464  2
  H         -1.146822       -0.556119        2.237546  2
  H          0.521050       -1.163175        2.237546  2

%mem=32GB
%nprocshared= 8
#p m062x/aug-cc-pVDZ   counterpoise=2

00028 m062x/aug-cc-pVDZ   counterpoise=2

 0  1  0  1  0  1
  N          1.364768        0.000000        0.000005  1
  C          0.644055       -1.115464        0.000024  1
  N         -0.682365       -1.181909        0.000005  1
  C         -1.288054       -0.000021        0.000007  1
  N         -0.682391        1.181906       -0.000009  1
  C          0.643987        1.115488       -0.000031  1
  H          1.185970       -2.054052       -0.000010  1
  H         -2.371848        0.000014       -0.000003  1
  H          1.185913        2.054089        0.000014  1
  C         -0.060306       -0.342012        1.969571  2
  H         -0.027532       -0.156140        0.899173  2
  H          0.104007        0.589850        2.504464  2
  H         -1.032830       -0.746814        2.237546  2
  H          0.715117       -1.055024        2.237546  2

%mem=32GB
%nprocshared= 8
#p m062x/aug-cc-pVDZ   counterpoise=2

00029 m062x/aug-cc-pVDZ   counterpoise=2

 0  1  0  1  0  1
  N          1.364768        0.000000        0.000005  1
  C          0.644055       -1.115464        0.000024  1
  N         -0.682365       -1.181909        0.000005  1
  C         -1.288054       -0.000021        0.000007  1
  N         -0.682391        1.181906       -0.000009  1
  C          0.643987        1.115488       -0.000031  1
  H          1.185970       -2.054052       -0.000010  1
  H         -2.371848        0.000014       -0.000003  1
  H          1.185913        2.054089        0.000014  1
  C         -0.000000       -0.347289        1.969571  2
  H         -0.000000       -0.158548        0.899173  2
  H          0.000000        0.598950        2.504464  2
  H         -0.887456       -0.914817        2.237546  2
  H          0.887456       -0.914817        2.237546  2

%mem=32GB
%nprocshared= 8
#p m062x/aug-cc-pVDZ   counterpoise=2

00030 m062x/aug-cc-pVDZ   counterpoise=2

 0  1  0  1  0  1
  N          1.364768        0.000000        0.000005  1
  C          0.644055       -1.115464        0.000024  1
  N         -0.682365       -1.181909        0.000005  1
  C         -1.288054       -0.000021        0.000007  1
  N         -0.682391        1.181906       -0.000009  1
  C          0.643987        1.115488       -0.000031  1
  H          1.185970       -2.054052       -0.000010  1
  H         -2.371848        0.000014       -0.000003  1
  H          1.185913        2.054089        0.000014  1
  C          0.060306       -0.342012        1.969571  2
  H          0.027532       -0.156140        0.899173  2
  H         -0.104007        0.589850        2.504464  2
  H         -0.715117       -1.055024        2.237546  2
  H          1.032830       -0.746814        2.237546  2

%mem=32GB
%nprocshared= 8
#p m062x/aug-cc-pVDZ   counterpoise=2

00031 m062x/aug-cc-pVDZ   counterpoise=2

 0  1  0  1  0  1
  N          1.364768        0.000000        0.000005  1
  C          0.644055       -1.115464        0.000024  1
  N         -0.682365       -1.181909        0.000005  1
  C         -1.288054       -0.000021        0.000007  1
  N         -0.682391        1.181906       -0.000009  1
  C          0.643987        1.115488       -0.000031  1
  H          1.185970       -2.054052       -0.000010  1
  H         -2.371848        0.000014       -0.000003  1
  H          1.185913        2.054089        0.000014  1
  C          0.118780       -0.326344        1.969571  2
  H          0.054227       -0.148987        0.899173  2
  H         -0.204853        0.562829        2.504464  2
  H         -0.521050       -1.163175        2.237546  2
  H          1.146822       -0.556119        2.237546  2

%mem=32GB
%nprocshared= 8
#p m062x/aug-cc-pVDZ   counterpoise=2

00032 m062x/aug-cc-pVDZ   counterpoise=2

 0  1  0  1  0  1
  N          1.364768        0.000000        0.000005  1
  C          0.644055       -1.115464        0.000024  1
  N         -0.682365       -1.181909        0.000005  1
  C         -1.288054       -0.000021        0.000007  1
  N         -0.682391        1.181906       -0.000009  1
  C          0.643987        1.115488       -0.000031  1
  H          1.185970       -2.054052       -0.000010  1
  H         -2.371848        0.000014       -0.000003  1
  H          1.185913        2.054089        0.000014  1
  C          0.173644       -0.300761        1.969571  2
  H          0.079274       -0.137307        0.899173  2
  H         -0.299475        0.518706        2.504464  2
  H         -0.311151       -1.235983        2.237546  2
  H          1.225968       -0.348527        2.237546  2

%mem=32GB
%nprocshared= 8
#p m062x/aug-cc-pVDZ   counterpoise=2

00033 m062x/aug-cc-pVDZ   counterpoise=2

 0  1  0  1  0  1
  N          1.364768        0.000000        0.000005  1
  C          0.644055       -1.115464        0.000024  1
  N         -0.682365       -1.181909        0.000005  1
  C         -1.288054       -0.000021        0.000007  1
  N         -0.682391        1.181906       -0.000009  1
  C          0.643987        1.115488       -0.000031  1
  H          1.185970       -2.054052       -0.000010  1
  H         -2.371848        0.000014       -0.000003  1
  H          1.185913        2.054089        0.000014  1
  C          0.223233       -0.266038        1.969571  2
  H          0.101913       -0.121455        0.899173  2
  H         -0.384997        0.458822        2.504464  2
  H         -0.091798       -1.271236        2.237546  2
  H          1.267864       -0.130345        2.237546  2

%mem=32GB
%nprocshared= 8
#p m062x/aug-cc-pVDZ   counterpoise=2

00034 m062x/aug-cc-pVDZ   counterpoise=2

 0  1  0  1  0  1
  N          1.364768        0.000000        0.000005  1
  C          0.644055       -1.115464        0.000024  1
  N         -0.682365       -1.181909        0.000005  1
  C         -1.288054       -0.000021        0.000007  1
  N         -0.682391        1.181906       -0.000009  1
  C          0.643987        1.115488       -0.000031  1
  H          1.185970       -2.054052       -0.000010  1
  H         -2.371848        0.000014       -0.000003  1
  H          1.185913        2.054089        0.000014  1
  C          0.266038       -0.223233        1.969571  2
  H          0.121455       -0.101913        0.899173  2
  H         -0.458822        0.384997        2.504464  2
  H          0.130345       -1.267864        2.237546  2
  H          1.271236        0.091798        2.237546  2

%mem=32GB
%nprocshared= 8
#p m062x/aug-cc-pVDZ   counterpoise=2

00035 m062x/aug-cc-pVDZ   counterpoise=2

 0  1  0  1  0  1
  N          1.364768        0.000000        0.000005  1
  C          0.644055       -1.115464        0.000024  1
  N         -0.682365       -1.181909        0.000005  1
  C         -1.288054       -0.000021        0.000007  1
  N         -0.682391        1.181906       -0.000009  1
  C          0.643987        1.115488       -0.000031  1
  H          1.185970       -2.054052       -0.000010  1
  H         -2.371848        0.000014       -0.000003  1
  H          1.185913        2.054089        0.000014  1
  C          0.300761       -0.173644        1.969571  2
  H          0.137307       -0.079274        0.899173  2
  H         -0.518706        0.299475        2.504464  2
  H          0.348527       -1.225968        2.237546  2
  H          1.235983        0.311151        2.237546  2

%mem=32GB
%nprocshared= 8
#p m062x/aug-cc-pVDZ   counterpoise=2

00036 m062x/aug-cc-pVDZ   counterpoise=2

 0  1  0  1  0  1
  N          1.364768        0.000000        0.000005  1
  C          0.644055       -1.115464        0.000024  1
  N         -0.682365       -1.181909        0.000005  1
  C         -1.288054       -0.000021        0.000007  1
  N         -0.682391        1.181906       -0.000009  1
  C          0.643987        1.115488       -0.000031  1
  H          1.185970       -2.054052       -0.000010  1
  H         -2.371848        0.000014       -0.000003  1
  H          1.185913        2.054089        0.000014  1
  C          0.326344       -0.118780        1.969571  2
  H          0.148987       -0.054227        0.899173  2
  H         -0.562829        0.204853        2.504464  2
  H          0.556119       -1.146822        2.237546  2
  H          1.163175        0.521050        2.237546  2

%mem=32GB
%nprocshared= 8
#p m062x/aug-cc-pVDZ   counterpoise=2

00037 m062x/aug-cc-pVDZ   counterpoise=2

 0  1  0  1  0  1
  N          1.364768        0.000000        0.000005  1
  C          0.644055       -1.115464        0.000024  1
  N         -0.682365       -1.181909        0.000005  1
  C         -1.288054       -0.000021        0.000007  1
  N         -0.682391        1.181906       -0.000009  1
  C          0.643987        1.115488       -0.000031  1
  H          1.185970       -2.054052       -0.000010  1
  H         -2.371848        0.000014       -0.000003  1
  H          1.185913        2.054089        0.000014  1
  C          0.342012       -0.060306        1.969571  2
  H          0.156140       -0.027532        0.899173  2
  H         -0.589850        0.104007        2.504464  2
  H          0.746814       -1.032830        2.237546  2
  H          1.055024        0.715117        2.237546  2

%mem=32GB
%nprocshared= 8
#p m062x/aug-cc-pVDZ   counterpoise=2

00038 m062x/aug-cc-pVDZ   counterpoise=2

 0  1  0  1  0  1
  N          1.364768        0.000000        0.000005  1
  C          0.644055       -1.115464        0.000024  1
  N         -0.682365       -1.181909        0.000005  1
  C         -1.288054       -0.000021        0.000007  1
  N         -0.682391        1.181906       -0.000009  1
  C          0.643987        1.115488       -0.000031  1
  H          1.185970       -2.054052       -0.000010  1
  H         -2.371848        0.000014       -0.000003  1
  H          1.185913        2.054089        0.000014  1
  C          0.684056       -0.000000        1.879343  2
  H          1.054211       -0.000000        0.857403  2
  H          1.524110       -0.000000        2.569115  2
  H          0.078874        0.887456        2.045639  2
  H          0.078874       -0.887456        2.045639  2

%mem=32GB
%nprocshared= 8
#p m062x/aug-cc-pVDZ   counterpoise=2

00039 m062x/aug-cc-pVDZ   counterpoise=2

 0  1  0  1  0  1
  N          1.364768        0.000000        0.000005  1
  C          0.644055       -1.115464        0.000024  1
  N         -0.682365       -1.181909        0.000005  1
  C         -1.288054       -0.000021        0.000007  1
  N         -0.682391        1.181906       -0.000009  1
  C          0.643987        1.115488       -0.000031  1
  H          1.185970       -2.054052       -0.000010  1
  H         -2.371848        0.000014       -0.000003  1
  H          1.185913        2.054089        0.000014  1
  C          0.673633        0.118780        1.879343  2
  H          0.307535        0.054227        0.857981  2
  H         -0.152601       -0.026908        2.570422  2
  H          1.423980       -0.650060        2.044696  2
  H          1.115770        1.097887        2.044696  2

%mem=32GB
%nprocshared= 8
#p m062x/aug-cc-pVDZ   counterpoise=2

00040 m062x/aug-cc-pVDZ   counterpoise=2

 0  1  0  1  0  1
  N          1.364768        0.000000        0.000005  1
  C          0.644055       -1.115464        0.000024  1
  N         -0.682365       -1.181909        0.000005  1
  C         -1.288054       -0.000021        0.000007  1
  N         -0.682391        1.181906       -0.000009  1
  C          0.643987        1.115488       -0.000031  1
  H          1.185970       -2.054052       -0.000010  1
  H         -2.371848        0.000014       -0.000003  1
  H          1.185913        2.054089        0.000014  1
  C          0.642773        0.233950        1.879343  2
  H          0.293447        0.106806        0.857981  2
  H         -0.145610       -0.052998        2.570422  2
  H          1.515228       -0.392913        2.044696  2
  H          0.908173        1.274959        2.044696  2

%mem=32GB
%nprocshared= 8
#p m062x/aug-cc-pVDZ   counterpoise=2

00041 m062x/aug-cc-pVDZ   counterpoise=2

 0  1  0  1  0  1
  N          1.364768        0.000000        0.000005  1
  C          0.644055       -1.115464        0.000024  1
  N         -0.682365       -1.181909        0.000005  1
  C         -1.288054       -0.000021        0.000007  1
  N         -0.682391        1.181906       -0.000009  1
  C          0.643987        1.115488       -0.000031  1
  H          1.185970       -2.054052       -0.000010  1
  H         -2.371848        0.000014       -0.000003  1
  H          1.185913        2.054089        0.000014  1
  C          0.592383        0.342012        1.879343  2
  H          0.270442        0.156140        0.857981  2
  H         -0.134195       -0.077477        2.570422  2
  H          1.560437       -0.123827        2.044696  2
  H          0.672981        1.413292        2.044696  2

%mem=32GB
%nprocshared= 8
#p m062x/aug-cc-pVDZ   counterpoise=2

00042 m062x/aug-cc-pVDZ   counterpoise=2

 0  1  0  1  0  1
  N          1.364768        0.000000        0.000005  1
  C          0.644055       -1.115464        0.000024  1
  N         -0.682365       -1.181909        0.000005  1
  C         -1.288054       -0.000021        0.000007  1
  N         -0.682391        1.181906       -0.000009  1
  C          0.643987        1.115488       -0.000031  1
  H          1.185970       -2.054052       -0.000010  1
  H         -2.371848        0.000014       -0.000003  1
  H          1.185913        2.054089        0.000014  1
  C          0.523993        0.439683        1.879343  2
  H          0.239220        0.200729        0.857981  2
  H         -0.118702       -0.099603        2.570422  2
  H          1.558233        0.149021        2.044696  2
  H          0.417341        1.508683        2.044696  2

%mem=32GB
%nprocshared= 8
#p m062x/aug-cc-pVDZ   counterpoise=2

00043 m062x/aug-cc-pVDZ   counterpoise=2

 0  1  0  1  0  1
  N          1.364768        0.000000        0.000005  1
  C          0.644055       -1.115464        0.000024  1
  N         -0.682365       -1.181909        0.000005  1
  C         -1.288054       -0.000021        0.000007  1
  N         -0.682391        1.181906       -0.000009  1
  C          0.643987        1.115488       -0.000031  1
  H          1.185970       -2.054052       -0.000010  1
  H         -2.371848        0.000014       -0.000003  1
  H          1.185913        2.054089        0.000014  1
  C          0.439697        0.524019        1.879343  2
  H          0.551795        0.848570        0.848093  2
  H          0.719731        1.334786        2.546961  2
  H         -0.595222        0.246019        2.061372  2
  H          1.082439       -0.333434        2.061372  2

%mem=32GB
%nprocshared= 8
#p m062x/aug-cc-pVDZ   counterpoise=2

00044 m062x/aug-cc-pVDZ   counterpoise=2

 0  1  0  1  0  1
  N          1.364768        0.000000        0.000005  1
  C          0.644055       -1.115464        0.000024  1
  N         -0.682365       -1.181909        0.000005  1
  C         -1.288054       -0.000021        0.000007  1
  N         -0.682391        1.181906       -0.000009  1
  C          0.643987        1.115488       -0.000031  1
  H          1.185970       -2.054052       -0.000010  1
  H         -2.371848        0.000014       -0.000003  1
  H          1.185913        2.054089        0.000014  1
  C          0.342027        0.592408        1.879342  2
  H          0.508287        0.880417        0.844555  2
  H          0.774337        1.341291        2.537947  2
  H         -0.725877        0.517586        2.067648  2
  H          0.811293       -0.369781        2.067648  2

%mem=32GB
%nprocshared= 8
#p m062x/aug-cc-pVDZ   counterpoise=2

00045 m062x/aug-cc-pVDZ   counterpoise=2

 0  1  0  1  0  1
  N          1.364768        0.000000        0.000005  1
  C          0.644055       -1.115464        0.000024  1
  N         -0.682365       -1.181909        0.000005  1
  C         -1.288054       -0.000021        0.000007  1
  N         -0.682391        1.181906       -0.000009  1
  C          0.643987        1.115488       -0.000031  1
  H          1.185970       -2.054052       -0.000010  1
  H         -2.371848        0.000014       -0.000003  1
  H          1.185913        2.054089        0.000014  1
  C          0.233965        0.642798        1.879343  2
  H          0.458953        0.902173        0.848091  2
  H          0.796025        1.290763        2.546956  2
  H         -0.829995        0.770586        2.061376  2
  H          0.510784       -0.392437        2.061376  2

%mem=32GB
%nprocshared= 8
#p m062x/aug-cc-pVDZ   counterpoise=2

00046 m062x/aug-cc-pVDZ   counterpoise=2

 0  1  0  1  0  1
  N          1.364768        0.000000        0.000005  1
  C          0.644055       -1.115464        0.000024  1
  N         -0.682365       -1.181909        0.000005  1
  C         -1.288054       -0.000021        0.000007  1
  N         -0.682391        1.181906       -0.000009  1
  C          0.643987        1.115488       -0.000031  1
  H          1.185970       -2.054052       -0.000010  1
  H         -2.371848        0.000014       -0.000003  1
  H          1.185913        2.054089        0.000014  1
  C          0.118780        0.673633        1.879343  2
  H          0.054227        0.307535        0.857981  2
  H         -0.026908       -0.152601        2.570422  2
  H          1.097887        1.115770        2.044696  2
  H         -0.650060        1.423980        2.044696  2

%mem=32GB
%nprocshared= 8
#p m062x/aug-cc-pVDZ   counterpoise=2

00047 m062x/aug-cc-pVDZ   counterpoise=2

 0  1  0  1  0  1
  N          1.364768        0.000000        0.000005  1
  C          0.644055       -1.115464        0.000024  1
  N         -0.682365       -1.181909        0.000005  1
  C         -1.288054       -0.000021        0.000007  1
  N         -0.682391        1.181906       -0.000009  1
  C          0.643987        1.115488       -0.000031  1
  H          1.185970       -2.054052       -0.000010  1
  H         -2.371848        0.000014       -0.000003  1
  H          1.185913        2.054089        0.000014  1
  C          0.000000        0.684025        1.879343  2
  H         -0.000000        0.312279        0.857981  2
  H         -0.000000       -0.154955        2.570422  2
  H          0.887456        1.289465        2.044696  2
  H         -0.887456        1.289465        2.044696  2

%mem=32GB
%nprocshared= 8
#p m062x/aug-cc-pVDZ   counterpoise=2

00048 m062x/aug-cc-pVDZ   counterpoise=2

 0  1  0  1  0  1
  N          1.364768        0.000000        0.000005  1
  C          0.644055       -1.115464        0.000024  1
  N         -0.682365       -1.181909        0.000005  1
  C         -1.288054       -0.000021        0.000007  1
  N         -0.682391        1.181906       -0.000009  1
  C          0.643987        1.115488       -0.000031  1
  H          1.185970       -2.054052       -0.000010  1
  H         -2.371848        0.000014       -0.000003  1
  H          1.185913        2.054089        0.000014  1
  C         -0.118780        0.673633        1.879343  2
  H         -0.054227        0.307535        0.857981  2
  H          0.026908       -0.152601        2.570422  2
  H          0.650060        1.423980        2.044696  2
  H         -1.097887        1.115770        2.044696  2

%mem=32GB
%nprocshared= 8
#p m062x/aug-cc-pVDZ   counterpoise=2

00049 m062x/aug-cc-pVDZ   counterpoise=2

 0  1  0  1  0  1
  N          1.364768        0.000000        0.000005  1
  C          0.644055       -1.115464        0.000024  1
  N         -0.682365       -1.181909        0.000005  1
  C         -1.288054       -0.000021        0.000007  1
  N         -0.682391        1.181906       -0.000009  1
  C          0.643987        1.115488       -0.000031  1
  H          1.185970       -2.054052       -0.000010  1
  H         -2.371848        0.000014       -0.000003  1
  H          1.185913        2.054089        0.000014  1
  C         -0.233950        0.642773        1.879343  2
  H         -0.106806        0.293447        0.857981  2
  H          0.052998       -0.145610        2.570422  2
  H          0.392913        1.515228        2.044696  2
  H         -1.274959        0.908173        2.044696  2

%mem=32GB
%nprocshared= 8
#p m062x/aug-cc-pVDZ   counterpoise=2

00050 m062x/aug-cc-pVDZ   counterpoise=2

 0  1  0  1  0  1
  N          1.364768        0.000000        0.000005  1
  C          0.644055       -1.115464        0.000024  1
  N         -0.682365       -1.181909        0.000005  1
  C         -1.288054       -0.000021        0.000007  1
  N         -0.682391        1.181906       -0.000009  1
  C          0.643987        1.115488       -0.000031  1
  H          1.185970       -2.054052       -0.000010  1
  H         -2.371848        0.000014       -0.000003  1
  H          1.185913        2.054089        0.000014  1
  C         -0.342028        0.592410        1.879343  2
  H         -0.527108        0.912962        0.857400  2
  H         -0.762074        1.319913        2.569109  2
  H         -0.807976       -0.375430        2.045643  2
  H          0.729124        0.512060        2.045643  2

%mem=32GB
%nprocshared= 8
#p m062x/aug-cc-pVDZ   counterpoise=2

00051 m062x/aug-cc-pVDZ   counterpoise=2

 0  1  0  1  0  1
  N          1.364768        0.000000        0.000005  1
  C          0.644055       -1.115464        0.000024  1
  N         -0.682365       -1.181909        0.000005  1
  C         -1.288054       -0.000021        0.000007  1
  N         -0.682391        1.181906       -0.000009  1
  C          0.643987        1.115488       -0.000031  1
  H          1.185970       -2.054052       -0.000010  1
  H         -2.371848        0.000014       -0.000003  1
  H          1.185913        2.054089        0.000014  1
  C         -0.439683        0.523993        1.879343  2
  H         -0.200729        0.239220        0.857981  2
  H          0.099603       -0.118702        2.570422  2
  H         -0.149021        1.558233        2.044696  2
  H         -1.508683        0.417341        2.044696  2

%mem=32GB
%nprocshared= 8
#p m062x/aug-cc-pVDZ   counterpoise=2

00052 m062x/aug-cc-pVDZ   counterpoise=2

 0  1  0  1  0  1
  N          1.364768        0.000000        0.000005  1
  C          0.644055       -1.115464        0.000024  1
  N         -0.682365       -1.181909        0.000005  1
  C         -1.288054       -0.000021        0.000007  1
  N         -0.682391        1.181906       -0.000009  1
  C          0.643987        1.115488       -0.000031  1
  H          1.185970       -2.054052       -0.000010  1
  H         -2.371848        0.000014       -0.000003  1
  H          1.185913        2.054089        0.000014  1
  C         -0.523993        0.439683        1.879343  2
  H         -0.239220        0.200729        0.857981  2
  H          0.118702       -0.099603        2.570422  2
  H         -0.417341        1.508683        2.044696  2
  H         -1.558233        0.149021        2.044696  2

%mem=32GB
%nprocshared= 8
#p m062x/aug-cc-pVDZ   counterpoise=2

00053 m062x/aug-cc-pVDZ   counterpoise=2

 0  1  0  1  0  1
  N          1.364768        0.000000        0.000005  1
  C          0.644055       -1.115464        0.000024  1
  N         -0.682365       -1.181909        0.000005  1
  C         -1.288054       -0.000021        0.000007  1
  N         -0.682391        1.181906       -0.000009  1
  C          0.643987        1.115488       -0.000031  1
  H          1.185970       -2.054052       -0.000010  1
  H         -2.371848        0.000014       -0.000003  1
  H          1.185913        2.054089        0.000014  1
  C         -0.592383        0.342012        1.879343  2
  H         -0.270442        0.156140        0.857981  2
  H          0.134195       -0.077477        2.570422  2
  H         -0.672981        1.413292        2.044696  2
  H         -1.560437       -0.123827        2.044696  2

%mem=32GB
%nprocshared= 8
#p m062x/aug-cc-pVDZ   counterpoise=2

00054 m062x/aug-cc-pVDZ   counterpoise=2

 0  1  0  1  0  1
  N          1.364768        0.000000        0.000005  1
  C          0.644055       -1.115464        0.000024  1
  N         -0.682365       -1.181909        0.000005  1
  C         -1.288054       -0.000021        0.000007  1
  N         -0.682391        1.181906       -0.000009  1
  C          0.643987        1.115488       -0.000031  1
  H          1.185970       -2.054052       -0.000010  1
  H         -2.371848        0.000014       -0.000003  1
  H          1.185913        2.054089        0.000014  1
  C         -0.642773        0.233950        1.879343  2
  H         -0.293447        0.106806        0.857981  2
  H          0.145610       -0.052998        2.570422  2
  H         -0.908173        1.274959        2.044696  2
  H         -1.515228       -0.392913        2.044696  2

%mem=32GB
%nprocshared= 8
#p m062x/aug-cc-pVDZ   counterpoise=2

00055 m062x/aug-cc-pVDZ   counterpoise=2

 0  1  0  1  0  1
  N          1.364768        0.000000        0.000005  1
  C          0.644055       -1.115464        0.000024  1
  N         -0.682365       -1.181909        0.000005  1
  C         -1.288054       -0.000021        0.000007  1
  N         -0.682391        1.181906       -0.000009  1
  C          0.643987        1.115488       -0.000031  1
  H          1.185970       -2.054052       -0.000010  1
  H         -2.371848        0.000014       -0.000003  1
  H          1.185913        2.054089        0.000014  1
  C         -0.673662        0.118780        1.879343  2
  H         -1.010796        0.053590        0.848098  2
  H         -1.515819       -0.044062        2.546973  2
  H          0.084534       -0.638508        2.061364  2
  H         -0.252427        1.104125        2.061364  2

%mem=32GB
%nprocshared= 8
#p m062x/aug-cc-pVDZ   counterpoise=2

00056 m062x/aug-cc-pVDZ   counterpoise=2

 0  1  0  1  0  1
  N          1.364768        0.000000        0.000005  1
  C          0.644055       -1.115464        0.000024  1
  N         -0.682365       -1.181909        0.000005  1
  C         -1.288054       -0.000021        0.000007  1
  N         -0.682391        1.181906       -0.000009  1
  C          0.643987        1.115488       -0.000031  1
  H          1.185970       -2.054052       -0.000010  1
  H         -2.371848        0.000014       -0.000003  1
  H          1.185913        2.054089        0.000014  1
  C         -0.684054       -0.000000        1.879342  2
  H         -1.016623       -0.000012        0.844561  2
  H         -1.548750       -0.000030        2.537961  2
  H         -0.085322       -0.887435        2.067639  2
  H         -0.085383        0.887477        2.067639  2

%mem=32GB
%nprocshared= 8
#p m062x/aug-cc-pVDZ   counterpoise=2

00057 m062x/aug-cc-pVDZ   counterpoise=2

 0  1  0  1  0  1
  N          1.364768        0.000000        0.000005  1
  C          0.644055       -1.115464        0.000024  1
  N         -0.682365       -1.181909        0.000005  1
  C         -1.288054       -0.000021        0.000007  1
  N         -0.682391        1.181906       -0.000009  1
  C          0.643987        1.115488       -0.000031  1
  H          1.185970       -2.054052       -0.000010  1
  H         -2.371848        0.000014       -0.000003  1
  H          1.185913        2.054089        0.000014  1
  C         -0.673662       -0.118780        1.879343  2
  H         -1.010797       -0.053613        0.848096  2
  H         -1.515833        0.044007        2.546970  2
  H         -0.252363       -1.104098        2.061366  2
  H          0.084483        0.638558        2.061366  2

%mem=32GB
%nprocshared= 8
#p m062x/aug-cc-pVDZ   counterpoise=2

00058 m062x/aug-cc-pVDZ   counterpoise=2

 0  1  0  1  0  1
  N          1.364768        0.000000        0.000005  1
  C          0.644055       -1.115464        0.000024  1
  N         -0.682365       -1.181909        0.000005  1
  C         -1.288054       -0.000021        0.000007  1
  N         -0.682391        1.181906       -0.000009  1
  C          0.643987        1.115488       -0.000031  1
  H          1.185970       -2.054052       -0.000010  1
  H         -2.371848        0.000014       -0.000003  1
  H          1.185913        2.054089        0.000014  1
  C         -0.642773       -0.233950        1.879343  2
  H         -0.293447       -0.106806        0.857981  2
  H          0.145610        0.052998        2.570422  2
  H         -1.515228        0.392913        2.044696  2
  H         -0.908173       -1.274959        2.044696  2

%mem=32GB
%nprocshared= 8
#p m062x/aug-cc-pVDZ   counterpoise=2

00059 m062x/aug-cc-pVDZ   counterpoise=2

 0  1  0  1  0  1
  N          1.364768        0.000000        0.000005  1
  C          0.644055       -1.115464        0.000024  1
  N         -0.682365       -1.181909        0.000005  1
  C         -1.288054       -0.000021        0.000007  1
  N         -0.682391        1.181906       -0.000009  1
  C          0.643987        1.115488       -0.000031  1
  H          1.185970       -2.054052       -0.000010  1
  H         -2.371848        0.000014       -0.000003  1
  H          1.185913        2.054089        0.000014  1
  C         -0.592383       -0.342012        1.879343  2
  H         -0.270442       -0.156140        0.857981  2
  H          0.134195        0.077477        2.570422  2
  H         -1.560437        0.123827        2.044696  2
  H         -0.672981       -1.413292        2.044696  2

%mem=32GB
%nprocshared= 8
#p m062x/aug-cc-pVDZ   counterpoise=2

00060 m062x/aug-cc-pVDZ   counterpoise=2

 0  1  0  1  0  1
  N          1.364768        0.000000        0.000005  1
  C          0.644055       -1.115464        0.000024  1
  N         -0.682365       -1.181909        0.000005  1
  C         -1.288054       -0.000021        0.000007  1
  N         -0.682391        1.181906       -0.000009  1
  C          0.643987        1.115488       -0.000031  1
  H          1.185970       -2.054052       -0.000010  1
  H         -2.371848        0.000014       -0.000003  1
  H          1.185913        2.054089        0.000014  1
  C         -0.523993       -0.439683        1.879343  2
  H         -0.239220       -0.200729        0.857981  2
  H          0.118702        0.099603        2.570422  2
  H         -1.558233       -0.149021        2.044696  2
  H         -0.417341       -1.508683        2.044696  2

%mem=32GB
%nprocshared= 8
#p m062x/aug-cc-pVDZ   counterpoise=2

00061 m062x/aug-cc-pVDZ   counterpoise=2

 0  1  0  1  0  1
  N          1.364768        0.000000        0.000005  1
  C          0.644055       -1.115464        0.000024  1
  N         -0.682365       -1.181909        0.000005  1
  C         -1.288054       -0.000021        0.000007  1
  N         -0.682391        1.181906       -0.000009  1
  C          0.643987        1.115488       -0.000031  1
  H          1.185970       -2.054052       -0.000010  1
  H         -2.371848        0.000014       -0.000003  1
  H          1.185913        2.054089        0.000014  1
  C         -0.439683       -0.523993        1.879343  2
  H         -0.200729       -0.239220        0.857981  2
  H          0.099603        0.118702        2.570422  2
  H         -1.508683       -0.417341        2.044696  2
  H         -0.149021       -1.558233        2.044696  2

%mem=32GB
%nprocshared= 8
#p m062x/aug-cc-pVDZ   counterpoise=2

00062 m062x/aug-cc-pVDZ   counterpoise=2

 0  1  0  1  0  1
  N          1.364768        0.000000        0.000005  1
  C          0.644055       -1.115464        0.000024  1
  N         -0.682365       -1.181909        0.000005  1
  C         -1.288054       -0.000021        0.000007  1
  N         -0.682391        1.181906       -0.000009  1
  C          0.643987        1.115488       -0.000031  1
  H          1.185970       -2.054052       -0.000010  1
  H         -2.371848        0.000014       -0.000003  1
  H          1.185913        2.054089        0.000014  1
  C         -0.342028       -0.592410        1.879343  2
  H         -0.527096       -0.912967        0.857399  2
  H         -0.762049       -1.319930        2.569107  2
  H          0.729120       -0.512022        2.045645  2
  H         -0.808010        0.375413        2.045645  2

%mem=32GB
%nprocshared= 8
#p m062x/aug-cc-pVDZ   counterpoise=2

00063 m062x/aug-cc-pVDZ   counterpoise=2

 0  1  0  1  0  1
  N          1.364768        0.000000        0.000005  1
  C          0.644055       -1.115464        0.000024  1
  N         -0.682365       -1.181909        0.000005  1
  C         -1.288054       -0.000021        0.000007  1
  N         -0.682391        1.181906       -0.000009  1
  C          0.643987        1.115488       -0.000031  1
  H          1.185970       -2.054052       -0.000010  1
  H         -2.371848        0.000014       -0.000003  1
  H          1.185913        2.054089        0.000014  1
  C         -0.233950       -0.642773        1.879343  2
  H         -0.106806       -0.293447        0.857981  2
  H          0.052998        0.145610        2.570422  2
  H         -1.274959       -0.908173        2.044696  2
  H          0.392913       -1.515228        2.044696  2

%mem=32GB
%nprocshared= 8
#p m062x/aug-cc-pVDZ   counterpoise=2

00064 m062x/aug-cc-pVDZ   counterpoise=2

 0  1  0  1  0  1
  N          1.364768        0.000000        0.000005  1
  C          0.644055       -1.115464        0.000024  1
  N         -0.682365       -1.181909        0.000005  1
  C         -1.288054       -0.000021        0.000007  1
  N         -0.682391        1.181906       -0.000009  1
  C          0.643987        1.115488       -0.000031  1
  H          1.185970       -2.054052       -0.000010  1
  H         -2.371848        0.000014       -0.000003  1
  H          1.185913        2.054089        0.000014  1
  C         -0.118780       -0.673633        1.879343  2
  H         -0.054227       -0.307535        0.857981  2
  H          0.026908        0.152601        2.570422  2
  H         -1.097887       -1.115770        2.044696  2
  H          0.650060       -1.423980        2.044696  2

%mem=32GB
%nprocshared= 8
#p m062x/aug-cc-pVDZ   counterpoise=2

00065 m062x/aug-cc-pVDZ   counterpoise=2

 0  1  0  1  0  1
  N          1.364768        0.000000        0.000005  1
  C          0.644055       -1.115464        0.000024  1
  N         -0.682365       -1.181909        0.000005  1
  C         -1.288054       -0.000021        0.000007  1
  N         -0.682391        1.181906       -0.000009  1
  C          0.643987        1.115488       -0.000031  1
  H          1.185970       -2.054052       -0.000010  1
  H         -2.371848        0.000014       -0.000003  1
  H          1.185913        2.054089        0.000014  1
  C         -0.000000       -0.684025        1.879343  2
  H         -0.000000       -0.312279        0.857981  2
  H          0.000000        0.154955        2.570422  2
  H         -0.887456       -1.289465        2.044696  2
  H          0.887456       -1.289465        2.044696  2

%mem=32GB
%nprocshared= 8
#p m062x/aug-cc-pVDZ   counterpoise=2

00066 m062x/aug-cc-pVDZ   counterpoise=2

 0  1  0  1  0  1
  N          1.364768        0.000000        0.000005  1
  C          0.644055       -1.115464        0.000024  1
  N         -0.682365       -1.181909        0.000005  1
  C         -1.288054       -0.000021        0.000007  1
  N         -0.682391        1.181906       -0.000009  1
  C          0.643987        1.115488       -0.000031  1
  H          1.185970       -2.054052       -0.000010  1
  H         -2.371848        0.000014       -0.000003  1
  H          1.185913        2.054089        0.000014  1
  C          0.118780       -0.673633        1.879343  2
  H          0.054227       -0.307535        0.857981  2
  H         -0.026908        0.152601        2.570422  2
  H         -0.650060       -1.423980        2.044696  2
  H          1.097887       -1.115770        2.044696  2

%mem=32GB
%nprocshared= 8
#p m062x/aug-cc-pVDZ   counterpoise=2

00067 m062x/aug-cc-pVDZ   counterpoise=2

 0  1  0  1  0  1
  N          1.364768        0.000000        0.000005  1
  C          0.644055       -1.115464        0.000024  1
  N         -0.682365       -1.181909        0.000005  1
  C         -1.288054       -0.000021        0.000007  1
  N         -0.682391        1.181906       -0.000009  1
  C          0.643987        1.115488       -0.000031  1
  H          1.185970       -2.054052       -0.000010  1
  H         -2.371848        0.000014       -0.000003  1
  H          1.185913        2.054089        0.000014  1
  C          0.233965       -0.642798        1.879343  2
  H          0.458995       -0.902166        0.848098  2
  H          0.796085       -1.290692        2.546974  2
  H          0.510670        0.392470        2.061363  2
  H         -0.829984       -0.770698        2.061363  2

%mem=32GB
%nprocshared= 8
#p m062x/aug-cc-pVDZ   counterpoise=2

00068 m062x/aug-cc-pVDZ   counterpoise=2

 0  1  0  1  0  1
  N          1.364768        0.000000        0.000005  1
  C          0.644055       -1.115464        0.000024  1
  N         -0.682365       -1.181909        0.000005  1
  C         -1.288054       -0.000021        0.000007  1
  N         -0.682391        1.181906       -0.000009  1
  C          0.643987        1.115488       -0.000031  1
  H          1.185970       -2.054052       -0.000010  1
  H         -2.371848        0.000014       -0.000003  1
  H          1.185913        2.054089        0.000014  1
  C          0.342027       -0.592408        1.879342  2
  H          0.508328       -0.880411        0.844560  2
  H          0.774420       -1.341231        2.537960  2
  H          0.811178        0.369838        2.067639  2
  H         -0.725888       -0.517709        2.067639  2

%mem=32GB
%nprocshared= 8
#p m062x/aug-cc-pVDZ   counterpoise=2

00069 m062x/aug-cc-pVDZ   counterpoise=2

 0  1  0  1  0  1
  N          1.364768        0.000000        0.000005  1
  C          0.644055       -1.115464        0.000024  1
  N         -0.682365       -1.181909        0.000005  1
  C         -1.288054       -0.000021        0.000007  1
  N         -0.682391        1.181906       -0.000009  1
  C          0.643987        1.115488       -0.000031  1
  H          1.185970       -2.054052       -0.000010  1
  H         -2.371848        0.000014       -0.000003  1
  H          1.185913        2.054089        0.000014  1
  C          0.439697       -0.524019        1.879343  2
  H          0.551835       -0.848565        0.848096  2
  H          0.719823       -1.334748        2.546969  2
  H          1.082339        0.333510        2.061367  2
  H         -0.595255       -0.246137        2.061367  2

%mem=32GB
%nprocshared= 8
#p m062x/aug-cc-pVDZ   counterpoise=2

00070 m062x/aug-cc-pVDZ   counterpoise=2

 0  1  0  1  0  1
  N          1.364768        0.000000        0.000005  1
  C          0.644055       -1.115464        0.000024  1
  N         -0.682365       -1.181909        0.000005  1
  C         -1.288054       -0.000021        0.000007  1
  N         -0.682391        1.181906       -0.000009  1
  C          0.643987        1.115488       -0.000031  1
  H          1.185970       -2.054052       -0.000010  1
  H         -2.371848        0.000014       -0.000003  1
  H          1.185913        2.054089        0.000014  1
  C          0.523993       -0.439683        1.879343  2
  H          0.239220       -0.200729        0.857981  2
  H         -0.118702        0.099603        2.570422  2
  H          0.417341       -1.508683        2.044696  2
  H          1.558233       -0.149021        2.044696  2

%mem=32GB
%nprocshared= 8
#p m062x/aug-cc-pVDZ   counterpoise=2

00071 m062x/aug-cc-pVDZ   counterpoise=2

 0  1  0  1  0  1
  N          1.364768        0.000000        0.000005  1
  C          0.644055       -1.115464        0.000024  1
  N         -0.682365       -1.181909        0.000005  1
  C         -1.288054       -0.000021        0.000007  1
  N         -0.682391        1.181906       -0.000009  1
  C          0.643987        1.115488       -0.000031  1
  H          1.185970       -2.054052       -0.000010  1
  H         -2.371848        0.000014       -0.000003  1
  H          1.185913        2.054089        0.000014  1
  C          0.592383       -0.342012        1.879343  2
  H          0.270442       -0.156140        0.857981  2
  H         -0.134195        0.077477        2.570422  2
  H          0.672981       -1.413292        2.044696  2
  H          1.560437        0.123827        2.044696  2

%mem=32GB
%nprocshared= 8
#p m062x/aug-cc-pVDZ   counterpoise=2

00072 m062x/aug-cc-pVDZ   counterpoise=2

 0  1  0  1  0  1
  N          1.364768        0.000000        0.000005  1
  C          0.644055       -1.115464        0.000024  1
  N         -0.682365       -1.181909        0.000005  1
  C         -1.288054       -0.000021        0.000007  1
  N         -0.682391        1.181906       -0.000009  1
  C          0.643987        1.115488       -0.000031  1
  H          1.185970       -2.054052       -0.000010  1
  H         -2.371848        0.000014       -0.000003  1
  H          1.185913        2.054089        0.000014  1
  C          0.642773       -0.233950        1.879343  2
  H          0.293447       -0.106806        0.857981  2
  H         -0.145610        0.052998        2.570422  2
  H          0.908173       -1.274959        2.044696  2
  H          1.515228        0.392913        2.044696  2

%mem=32GB
%nprocshared= 8
#p m062x/aug-cc-pVDZ   counterpoise=2

00073 m062x/aug-cc-pVDZ   counterpoise=2

 0  1  0  1  0  1
  N          1.364768        0.000000        0.000005  1
  C          0.644055       -1.115464        0.000024  1
  N         -0.682365       -1.181909        0.000005  1
  C         -1.288054       -0.000021        0.000007  1
  N         -0.682391        1.181906       -0.000009  1
  C          0.643987        1.115488       -0.000031  1
  H          1.185970       -2.054052       -0.000010  1
  H         -2.371848        0.000014       -0.000003  1
  H          1.185913        2.054089        0.000014  1
  C          0.673633       -0.118780        1.879343  2
  H          0.307535       -0.054227        0.857981  2
  H         -0.152601        0.026908        2.570422  2
  H          1.115770       -1.097887        2.044696  2
  H          1.423980        0.650060        2.044696  2

%mem=32GB
%nprocshared= 8
#p m062x/aug-cc-pVDZ   counterpoise=2

00074 m062x/aug-cc-pVDZ   counterpoise=2

 0  1  0  1  0  1
  N          1.364768        0.000000        0.000005  1
  C          0.644055       -1.115464        0.000024  1
  N         -0.682365       -1.181909        0.000005  1
  C         -1.288054       -0.000021        0.000007  1
  N         -0.682391        1.181906       -0.000009  1
  C          0.643987        1.115488       -0.000031  1
  H          1.185970       -2.054052       -0.000010  1
  H         -2.371848        0.000014       -0.000003  1
  H          1.185913        2.054089        0.000014  1
  C          1.000009       -0.000000        1.732007  2
  H          1.223999       -0.000000        0.668426  2
  H          1.928065       -0.000000        2.297860  2
  H          0.423940        0.887456        1.981091  2
  H          0.423940       -0.887456        1.981091  2

%mem=32GB
%nprocshared= 8
#p m062x/aug-cc-pVDZ   counterpoise=2

00075 m062x/aug-cc-pVDZ   counterpoise=2

 0  1  0  1  0  1
  N          1.364768        0.000000        0.000005  1
  C          0.644055       -1.115464        0.000024  1
  N         -0.682365       -1.181909        0.000005  1
  C         -1.288054       -0.000021        0.000007  1
  N         -0.682391        1.181906       -0.000009  1
  C          0.643987        1.115488       -0.000031  1
  H          1.185970       -2.054052       -0.000010  1
  H         -2.371848        0.000014       -0.000003  1
  H          1.185913        2.054089        0.000014  1
  C          0.984817        0.173644        1.732007  2
  H          1.216607        0.067712        0.675396  2
  H          1.813565       -0.205108        2.324630  2
  H          0.823385        1.223164        1.964220  2
  H          0.085616       -0.391150        1.964220  2

%mem=32GB
%nprocshared= 8
#p m062x/aug-cc-pVDZ   counterpoise=2

00076 m062x/aug-cc-pVDZ   counterpoise=2

 0  1  0  1  0  1
  N          1.364768        0.000000        0.000005  1
  C          0.644055       -1.115464        0.000024  1
  N         -0.682365       -1.181909        0.000005  1
  C         -1.288054       -0.000021        0.000007  1
  N         -0.682391        1.181906       -0.000009  1
  C          0.643987        1.115488       -0.000031  1
  H          1.185970       -2.054052       -0.000010  1
  H         -2.371848        0.000014       -0.000003  1
  H          1.185913        2.054089        0.000014  1
  C          0.939703        0.342012        1.732008  2
  H          1.194127        0.137300        0.695313  2
  H          1.616367       -0.202439        2.385595  2
  H          1.030437        1.408065        1.923777  2
  H         -0.082225        0.025207        1.923777  2

%mem=32GB
%nprocshared= 8
#p m062x/aug-cc-pVDZ   counterpoise=2

00077 m062x/aug-cc-pVDZ   counterpoise=2

 0  1  0  1  0  1
  N          1.364768        0.000000        0.000005  1
  C          0.644055       -1.115464        0.000024  1
  N         -0.682365       -1.181909        0.000005  1
  C         -1.288054       -0.000021        0.000007  1
  N         -0.682391        1.181906       -0.000009  1
  C          0.643987        1.115488       -0.000031  1
  H          1.185970       -2.054052       -0.000010  1
  H         -2.371848        0.000014       -0.000003  1
  H          1.185913        2.054089        0.000014  1
  C          0.866020        0.500015        1.732009  2
  H          0.735677        0.861324        0.715228  2
  H          0.584180        1.281272        2.433208  2
  H          0.237342       -0.372497        1.890010  2
  H          1.906934        0.229811        1.890010  2

%mem=32GB
%nprocshared= 8
#p m062x/aug-cc-pVDZ   counterpoise=2

00078 m062x/aug-cc-pVDZ   counterpoise=2

 0  1  0  1  0  1
  N          1.364768        0.000000        0.000005  1
  C          0.644055       -1.115464        0.000024  1
  N         -0.682365       -1.181909        0.000005  1
  C         -1.288054       -0.000021        0.000007  1
  N         -0.682391        1.181906       -0.000009  1
  C          0.643987        1.115488       -0.000031  1
  H          1.185970       -2.054052       -0.000010  1
  H         -2.371848        0.000014       -0.000003  1
  H          1.185913        2.054089        0.000014  1
  C          0.766041        0.642799        1.732007  2
  H          0.692321        0.928303        0.685858  2
  H          0.544033        1.502585        2.358872  2
  H          0.054648       -0.151780        1.941867  2
  H          1.773194        0.291971        1.941867  2

%mem=32GB
%nprocshared= 8
#p m062x/aug-cc-pVDZ   counterpoise=2

00079 m062x/aug-cc-pVDZ   counterpoise=2

 0  1  0  1  0  1
  N          1.364768        0.000000        0.000005  1
  C          0.644055       -1.115464        0.000024  1
  N         -0.682365       -1.181909        0.000005  1
  C         -1.288054       -0.000021        0.000007  1
  N         -0.682391        1.181906       -0.000009  1
  C          0.643987        1.115488       -0.000031  1
  H          1.185970       -2.054052       -0.000010  1
  H         -2.371848        0.000014       -0.000003  1
  H          1.185913        2.054089        0.000014  1
  C          0.642788        0.766053        1.732007  2
  H          0.643525        0.981004        0.666563  2
  H          0.645989        1.698874        2.289960  2
  H         -0.246633        0.195169        1.985973  2
  H          1.528269        0.189077        1.985973  2

%mem=32GB
%nprocshared= 8
#p m062x/aug-cc-pVDZ   counterpoise=2

00080 m062x/aug-cc-pVDZ   counterpoise=2

 0  1  0  1  0  1
  N          1.364768        0.000000        0.000005  1
  C          0.644055       -1.115464        0.000024  1
  N         -0.682365       -1.181909        0.000005  1
  C         -1.288054       -0.000021        0.000007  1
  N         -0.682391        1.181906       -0.000009  1
  C          0.643987        1.115488       -0.000031  1
  H          1.185970       -2.054052       -0.000010  1
  H         -2.371848        0.000014       -0.000003  1
  H          1.185913        2.054089        0.000014  1
  C          0.500004        0.866032        1.732006  2
  H          0.589134        1.020453        0.659819  2
  H          0.975607        1.690032        2.257651  2
  H         -0.550995        0.820424        2.005500  2
  H          0.986231       -0.066846        2.005500  2

%mem=32GB
%nprocshared= 8
#p m062x/aug-cc-pVDZ   counterpoise=2

00081 m062x/aug-cc-pVDZ   counterpoise=2

 0  1  0  1  0  1
  N          1.364768        0.000000        0.000005  1
  C          0.644055       -1.115464        0.000024  1
  N         -0.682365       -1.181909        0.000005  1
  C         -1.288054       -0.000021        0.000007  1
  N         -0.682391        1.181906       -0.000009  1
  C          0.643987        1.115488       -0.000031  1
  H          1.185970       -2.054052       -0.000010  1
  H         -2.371848        0.000014       -0.000003  1
  H          1.185913        2.054089        0.000014  1
  C          0.342028        0.939697        1.732007  2
  H          0.527775        1.047833        0.666558  2
  H          1.148202        1.409025        2.289942  2
  H         -0.600468        1.417897        1.985984  2
  H          0.292525       -0.116012        1.985984  2

%mem=32GB
%nprocshared= 8
#p m062x/aug-cc-pVDZ   counterpoise=2

00082 m062x/aug-cc-pVDZ   counterpoise=2

 0  1  0  1  0  1
  N          1.364768        0.000000        0.000005  1
  C          0.644055       -1.115464        0.000024  1
  N         -0.682365       -1.181909        0.000005  1
  C         -1.288054       -0.000021        0.000007  1
  N         -0.682391        1.181906       -0.000009  1
  C          0.643987        1.115488       -0.000031  1
  H          1.185970       -2.054052       -0.000010  1
  H         -2.371848        0.000014       -0.000003  1
  H          1.185913        2.054089        0.000014  1
  C          0.173660        0.984811        1.732007  2
  H          0.457739        1.063740        0.685850  2
  H          1.029252        1.222531        2.358848  2
  H         -0.633808        1.681535        1.941883  2
  H         -0.158661       -0.028595        1.941883  2

%mem=32GB
%nprocshared= 8
#p m062x/aug-cc-pVDZ   counterpoise=2

00083 m062x/aug-cc-pVDZ   counterpoise=2

 0  1  0  1  0  1
  N          1.364768        0.000000        0.000005  1
  C          0.644055       -1.115464        0.000024  1
  N         -0.682365       -1.181909        0.000005  1
  C         -1.288054       -0.000021        0.000007  1
  N         -0.682391        1.181906       -0.000009  1
  C          0.643987        1.115488       -0.000031  1
  H          1.185970       -2.054052       -0.000010  1
  H         -2.371848        0.000014       -0.000003  1
  H          1.185913        2.054089        0.000014  1
  C          0.000016        1.000003        1.732009  2
  H          0.378058        1.067798        0.715218  2
  H          0.817533        1.146610        2.433186  2
  H         -0.754493        1.766308        1.890026  2
  H         -0.441191        0.019266        1.890026  2

%mem=32GB
%nprocshared= 8
#p m062x/aug-cc-pVDZ   counterpoise=2

00084 m062x/aug-cc-pVDZ   counterpoise=2

 0  1  0  1  0  1
  N          1.364768        0.000000        0.000005  1
  C          0.644055       -1.115464        0.000024  1
  N         -0.682365       -1.181909        0.000005  1
  C         -1.288054       -0.000021        0.000007  1
  N         -0.682391        1.181906       -0.000009  1
  C          0.643987        1.115488       -0.000031  1
  H          1.185970       -2.054052       -0.000010  1
  H         -2.371848        0.000014       -0.000003  1
  H          1.185913        2.054089        0.000014  1
  C         -0.173661        0.984813        1.732008  2
  H         -0.478160        1.102783        0.695312  2
  H         -0.983514        1.298568        2.385593  2
  H          0.062978       -0.058597        1.923779  2
  H          0.704179        1.596448        1.923779  2

%mem=32GB
%nprocshared= 8
#p m062x/aug-cc-pVDZ   counterpoise=2

00085 m062x/aug-cc-pVDZ   counterpoise=2

 0  1  0  1  0  1
  N          1.364768        0.000000        0.000005  1
  C          0.644055       -1.115464        0.000024  1
  N         -0.682365       -1.181909        0.000005  1
  C         -1.288054       -0.000021        0.000007  1
  N         -0.682391        1.181906       -0.000009  1
  C          0.643987        1.115488       -0.000031  1
  H          1.185970       -2.054052       -0.000010  1
  H         -2.371848        0.000014       -0.000003  1
  H          1.185913        2.054089        0.000014  1
  C         -0.342029        0.939699        1.732007  2
  H         -0.549666        1.087457        0.675395  2
  H         -1.084436        1.468008        2.324626  2
  H         -0.381508       -0.121430        1.964223  2
  H          0.647581        1.324699        1.964223  2

%mem=32GB
%nprocshared= 8
#p m062x/aug-cc-pVDZ   counterpoise=2

00086 m062x/aug-cc-pVDZ   counterpoise=2

 0  1  0  1  0  1
  N          1.364768        0.000000        0.000005  1
  C          0.644055       -1.115464        0.000024  1
  N         -0.682365       -1.181909        0.000005  1
  C         -1.288054       -0.000021        0.000007  1
  N         -0.682391        1.181906       -0.000009  1
  C          0.643987        1.115488       -0.000031  1
  H          1.185970       -2.054052       -0.000010  1
  H         -2.371848        0.000014       -0.000003  1
  H          1.185913        2.054089        0.000014  1
  C         -0.500005        0.866033        1.732007  2
  H         -0.612003        1.060002        0.668424  2
  H         -0.964068        1.669739        2.297852  2
  H         -0.980492       -0.076603        1.981096  2
  H          0.556591        0.810916        1.981096  2

%mem=32GB
%nprocshared= 8
#p m062x/aug-cc-pVDZ   counterpoise=2

00087 m062x/aug-cc-pVDZ   counterpoise=2

 0  1  0  1  0  1
  N          1.364768        0.000000        0.000005  1
  C          0.644055       -1.115464        0.000024  1
  N         -0.682365       -1.181909        0.000005  1
  C         -1.288054       -0.000021        0.000007  1
  N         -0.682391        1.181906       -0.000009  1
  C          0.643987        1.115488       -0.000031  1
  H          1.185970       -2.054052       -0.000010  1
  H         -2.371848        0.000014       -0.000003  1
  H          1.185913        2.054089        0.000014  1
  C         -0.642789        0.766055        1.732007  2
  H         -0.666948        1.019744        0.675393  2
  H         -0.729173        1.673152        2.324620  2
  H         -1.470970        0.101475        1.964227  2
  H          0.295947        0.269743        1.964227  2

%mem=32GB
%nprocshared= 8
#p m062x/aug-cc-pVDZ   counterpoise=2

00088 m062x/aug-cc-pVDZ   counterpoise=2

 0  1  0  1  0  1
  N          1.364768        0.000000        0.000005  1
  C          0.644055       -1.115464        0.000024  1
  N         -0.682365       -1.181909        0.000005  1
  C         -1.288054       -0.000021        0.000007  1
  N         -0.682391        1.181906       -0.000009  1
  C          0.643987        1.115488       -0.000031  1
  H          1.185970       -2.054052       -0.000010  1
  H         -2.371848        0.000014       -0.000003  1
  H          1.185913        2.054089        0.000014  1
  C         -0.766042        0.642801        1.732008  2
  H         -0.715973        0.965482        0.695309  2
  H         -0.632871        1.501044        2.385584  2
  H         -1.734635        0.188347        1.923784  2
  H          0.019289       -0.083804        1.923784  2

%mem=32GB
%nprocshared= 8
#p m062x/aug-cc-pVDZ   counterpoise=2

00089 m062x/aug-cc-pVDZ   counterpoise=2

 0  1  0  1  0  1
  N          1.364768        0.000000        0.000005  1
  C          0.644055       -1.115464        0.000024  1
  N         -0.682365       -1.181909        0.000005  1
  C         -1.288054       -0.000021        0.000007  1
  N         -0.682391        1.181906       -0.000009  1
  C          0.643987        1.115488       -0.000031  1
  H          1.185970       -2.054052       -0.000010  1
  H         -2.371848        0.000014       -0.000003  1
  H          1.185913        2.054089        0.000014  1
  C         -0.866036        0.499988        1.732009  2
  H         -1.113783        0.206456        0.715231  2
  H         -1.401724       -0.134697        2.433215  2
  H          0.203918        0.391755        1.890005  2
  H         -1.152451        1.536559        1.890005  2

%mem=32GB
%nprocshared= 8
#p m062x/aug-cc-pVDZ   counterpoise=2

00090 m062x/aug-cc-pVDZ   counterpoise=2

 0  1  0  1  0  1
  N          1.364768        0.000000        0.000005  1
  C          0.644055       -1.115464        0.000024  1
  N         -0.682365       -1.181909        0.000005  1
  C         -1.288054       -0.000021        0.000007  1
  N         -0.682391        1.181906       -0.000009  1
  C          0.643987        1.115488       -0.000031  1
  H          1.185970       -2.054052       -0.000010  1
  H         -2.371848        0.000014       -0.000003  1
  H          1.185913        2.054089        0.000014  1
  C         -0.939701        0.342012        1.732007  2
  H         -1.150110        0.135420        0.685860  2
  H         -1.573320       -0.280112        2.358879  2
  H          0.104112        0.123167        1.941862  2
  H         -1.139399        1.389656        1.941862  2

%mem=32GB
%nprocshared= 8
#p m062x/aug-cc-pVDZ   counterpoise=2

00091 m062x/aug-cc-pVDZ   counterpoise=2

 0  1  0  1  0  1
  N          1.364768        0.000000        0.000005  1
  C          0.644055       -1.115464        0.000024  1
  N         -0.682365       -1.181909        0.000005  1
  C         -1.288054       -0.000021        0.000007  1
  N         -0.682391        1.181906       -0.000009  1
  C          0.643987        1.115488       -0.000031  1
  H          1.185970       -2.054052       -0.000010  1
  H         -2.371848        0.000014       -0.000003  1
  H          1.185913        2.054089        0.000014  1
  C         -0.984815        0.173644        1.732007  2
  H         -1.171353        0.066814        0.666565  2
  H         -1.794287       -0.289941        2.289969  2
  H         -0.045733       -0.311232        1.985967  2
  H         -0.927812        1.228979        1.985967  2

%mem=32GB
%nprocshared= 8
#p m062x/aug-cc-pVDZ   counterpoise=2

00092 m062x/aug-cc-pVDZ   counterpoise=2

 0  1  0  1  0  1
  N          1.364768        0.000000        0.000005  1
  C          0.644055       -1.115464        0.000024  1
  N         -0.682365       -1.181909        0.000005  1
  C         -1.288054       -0.000021        0.000007  1
  N         -0.682391        1.181906       -0.000009  1
  C          0.643987        1.115488       -0.000031  1
  H          1.185970       -2.054052       -0.000010  1
  H         -2.371848        0.000014       -0.000003  1
  H          1.185913        2.054089        0.000014  1
  C         -1.000007       -0.000000        1.732006  2
  H         -1.178321       -0.000013        0.659822  2
  H         -1.951407       -0.000069        2.257665  2
  H         -0.435049       -0.887415        2.005492  2
  H         -0.435179        0.887497        2.005492  2

%mem=32GB
%nprocshared= 8
#p m062x/aug-cc-pVDZ   counterpoise=2

00093 m062x/aug-cc-pVDZ   counterpoise=2

 0  1  0  1  0  1
  N          1.364768        0.000000        0.000005  1
  C          0.644055       -1.115464        0.000024  1
  N         -0.682365       -1.181909        0.000005  1
  C         -1.288054       -0.000021        0.000007  1
  N         -0.682391        1.181906       -0.000009  1
  C          0.643987        1.115488       -0.000031  1
  H          1.185970       -2.054052       -0.000010  1
  H         -2.371848        0.000014       -0.000003  1
  H          1.185913        2.054089        0.000014  1
  C         -0.984815       -0.173644        1.732007  2
  H         -1.171354       -0.066839        0.666562  2
  H         -1.794341        0.289860        2.289959  2
  H         -0.927704       -1.228971        1.985974  2
  H         -0.045786        0.311332        1.985974  2

%mem=32GB
%nprocshared= 8
#p m062x/aug-cc-pVDZ   counterpoise=2

00094 m062x/aug-cc-pVDZ   counterpoise=2

 0  1  0  1  0  1
  N          1.364768        0.000000        0.000005  1
  C          0.644055       -1.115464        0.000024  1
  N         -0.682365       -1.181909        0.000005  1
  C         -1.288054       -0.000021        0.000007  1
  N         -0.682391        1.181906       -0.000009  1
  C          0.643987        1.115488       -0.000031  1
  H          1.185970       -2.054052       -0.000010  1
  H         -2.371848        0.000014       -0.000003  1
  H          1.185913        2.054089        0.000014  1
  C         -0.939701       -0.342012        1.732007  2
  H         -1.150111       -0.135445        0.685856  2
  H         -1.573365        0.280080        2.358865  2
  H         -1.139337       -1.389666        1.941872  2
  H          0.104096       -0.123101        1.941872  2

%mem=32GB
%nprocshared= 8
#p m062x/aug-cc-pVDZ   counterpoise=2

00095 m062x/aug-cc-pVDZ   counterpoise=2

 0  1  0  1  0  1
  N          1.364768        0.000000        0.000005  1
  C          0.644055       -1.115464        0.000024  1
  N         -0.682365       -1.181909        0.000005  1
  C         -1.288054       -0.000021        0.000007  1
  N         -0.682391        1.181906       -0.000009  1
  C          0.643987        1.115488       -0.000031  1
  H          1.185970       -2.054052       -0.000010  1
  H         -2.371848        0.000014       -0.000003  1
  H          1.185913        2.054089        0.000014  1
  C         -0.866036       -0.499988        1.732009  2
  H         -1.113784       -0.206479        0.715225  2
  H         -1.401757        0.134684        2.433202  2
  H         -1.152410       -1.536569        1.890015  2
  H          0.203911       -0.391709        1.890015  2

%mem=32GB
%nprocshared= 8
#p m062x/aug-cc-pVDZ   counterpoise=2

00096 m062x/aug-cc-pVDZ   counterpoise=2

 0  1  0  1  0  1
  N          1.364768        0.000000        0.000005  1
  C          0.644055       -1.115464        0.000024  1
  N         -0.682365       -1.181909        0.000005  1
  C         -1.288054       -0.000021        0.000007  1
  N         -0.682391        1.181906       -0.000009  1
  C          0.643987        1.115488       -0.000031  1
  H          1.185970       -2.054052       -0.000010  1
  H         -2.371848        0.000014       -0.000003  1
  H          1.185913        2.054089        0.000014  1
  C         -0.766042       -0.642801        1.732008  2
  H         -0.715957       -0.965486        0.695311  2
  H         -0.632832       -1.501034        2.385589  2
  H          0.019255        0.083841        1.923781  2
  H         -1.734656       -0.188391        1.923781  2

%mem=32GB
%nprocshared= 8
#p m062x/aug-cc-pVDZ   counterpoise=2

00097 m062x/aug-cc-pVDZ   counterpoise=2

 0  1  0  1  0  1
  N          1.364768        0.000000        0.000005  1
  C          0.644055       -1.115464        0.000024  1
  N         -0.682365       -1.181909        0.000005  1
  C         -1.288054       -0.000021        0.000007  1
  N         -0.682391        1.181906       -0.000009  1
  C          0.643987        1.115488       -0.000031  1
  H          1.185970       -2.054052       -0.000010  1
  H         -2.371848        0.000014       -0.000003  1
  H          1.185913        2.054089        0.000014  1
  C         -0.642789       -0.766055        1.732007  2
  H         -0.666932       -1.019748        0.675393  2
  H         -0.729116       -1.673156        2.324622  2
  H          0.295916       -0.269684        1.964226  2
  H         -1.471012       -0.101527        1.964226  2

%mem=32GB
%nprocshared= 8
#p m062x/aug-cc-pVDZ   counterpoise=2

00098 m062x/aug-cc-pVDZ   counterpoise=2

 0  1  0  1  0  1
  N          1.364768        0.000000        0.000005  1
  C          0.644055       -1.115464        0.000024  1
  N         -0.682365       -1.181909        0.000005  1
  C         -1.288054       -0.000021        0.000007  1
  N         -0.682391        1.181906       -0.000009  1
  C          0.643987        1.115488       -0.000031  1
  H          1.185970       -2.054052       -0.000010  1
  H         -2.371848        0.000014       -0.000003  1
  H          1.185913        2.054089        0.000014  1
  C         -0.500005       -0.866033        1.732007  2
  H         -0.611988       -1.060006        0.668423  2
  H         -0.964016       -1.669771        2.297848  2
  H          0.556587       -0.810847        1.981099  2
  H         -0.980554        0.076571        1.981099  2

%mem=32GB
%nprocshared= 8
#p m062x/aug-cc-pVDZ   counterpoise=2

00099 m062x/aug-cc-pVDZ   counterpoise=2

 0  1  0  1  0  1
  N          1.364768        0.000000        0.000005  1
  C          0.644055       -1.115464        0.000024  1
  N         -0.682365       -1.181909        0.000005  1
  C         -1.288054       -0.000021        0.000007  1
  N         -0.682391        1.181906       -0.000009  1
  C          0.643987        1.115488       -0.000031  1
  H          1.185970       -2.054052       -0.000010  1
  H         -2.371848        0.000014       -0.000003  1
  H          1.185913        2.054089        0.000014  1
  C         -0.342029       -0.939699        1.732007  2
  H         -0.549652       -1.087460        0.675392  2
  H         -1.084419       -1.468042        2.324618  2
  H          0.647596       -1.324659        1.964228  2
  H         -0.381554        0.121427        1.964228  2

%mem=32GB
%nprocshared= 8
#p m062x/aug-cc-pVDZ   counterpoise=2

00100 m062x/aug-cc-pVDZ   counterpoise=2

 0  1  0  1  0  1
  N          1.364768        0.000000        0.000005  1
  C          0.644055       -1.115464        0.000024  1
  N         -0.682365       -1.181909        0.000005  1
  C         -1.288054       -0.000021        0.000007  1
  N         -0.682391        1.181906       -0.000009  1
  C          0.643987        1.115488       -0.000031  1
  H          1.185970       -2.054052       -0.000010  1
  H         -2.371848        0.000014       -0.000003  1
  H          1.185913        2.054089        0.000014  1
  C         -0.173661       -0.984813        1.732008  2
  H         -0.478148       -1.102786        0.695309  2
  H         -0.983513       -1.298588        2.385584  2
  H          0.704191       -1.596429        1.923784  2
  H          0.062953        0.058601        1.923784  2

%mem=32GB
%nprocshared= 8
#p m062x/aug-cc-pVDZ   counterpoise=2

00101 m062x/aug-cc-pVDZ   counterpoise=2

 0  1  0  1  0  1
  N          1.364768        0.000000        0.000005  1
  C          0.644055       -1.115464        0.000024  1
  N         -0.682365       -1.181909        0.000005  1
  C         -1.288054       -0.000021        0.000007  1
  N         -0.682391        1.181906       -0.000009  1
  C          0.643987        1.115488       -0.000031  1
  H          1.185970       -2.054052       -0.000010  1
  H         -2.371848        0.000014       -0.000003  1
  H          1.185913        2.054089        0.000014  1
  C          0.000016       -1.000003        1.732009  2
  H          0.378104       -1.067785        0.715234  2
  H          0.817512       -1.146561        2.433221  2
  H         -0.441251       -0.019289        1.890001  2
  H         -0.754458       -1.766348        1.890001  2

%mem=32GB
%nprocshared= 8
#p m062x/aug-cc-pVDZ   counterpoise=2

00102 m062x/aug-cc-pVDZ   counterpoise=2

 0  1  0  1  0  1
  N          1.364768        0.000000        0.000005  1
  C          0.644055       -1.115464        0.000024  1
  N         -0.682365       -1.181909        0.000005  1
  C         -1.288054       -0.000021        0.000007  1
  N         -0.682391        1.181906       -0.000009  1
  C          0.643987        1.115488       -0.000031  1
  H          1.185970       -2.054052       -0.000010  1
  H         -2.371848        0.000014       -0.000003  1
  H          1.185913        2.054089        0.000014  1
  C          0.173660       -0.984811        1.732007  2
  H          0.457786       -1.063727        0.685862  2
  H          1.029248       -1.222452        2.358884  2
  H         -0.158754        0.028570        1.941859  2
  H         -0.633757       -1.681602        1.941859  2

%mem=32GB
%nprocshared= 8
#p m062x/aug-cc-pVDZ   counterpoise=2

00103 m062x/aug-cc-pVDZ   counterpoise=2

 0  1  0  1  0  1
  N          1.364768        0.000000        0.000005  1
  C          0.644055       -1.115464        0.000024  1
  N         -0.682365       -1.181909        0.000005  1
  C         -1.288054       -0.000021        0.000007  1
  N         -0.682391        1.181906       -0.000009  1
  C          0.643987        1.115488       -0.000031  1
  H          1.185970       -2.054052       -0.000010  1
  H         -2.371848        0.000014       -0.000003  1
  H          1.185913        2.054089        0.000014  1
  C          0.342028       -0.939697        1.732007  2
  H          0.527822       -1.047821        0.666565  2
  H          1.148260       -1.408890        2.289972  2
  H          0.292352        0.116008        1.985966  2
  H         -0.600399       -1.418041        1.985966  2

%mem=32GB
%nprocshared= 8
#p m062x/aug-cc-pVDZ   counterpoise=2

00104 m062x/aug-cc-pVDZ   counterpoise=2

 0  1  0  1  0  1
  N          1.364768        0.000000        0.000005  1
  C          0.644055       -1.115464        0.000024  1
  N         -0.682365       -1.181909        0.000005  1
  C         -1.288054       -0.000021        0.000007  1
  N         -0.682391        1.181906       -0.000009  1
  C          0.643987        1.115488       -0.000031  1
  H          1.185970       -2.054052       -0.000010  1
  H         -2.371848        0.000014       -0.000003  1
  H          1.185913        2.054089        0.000014  1
  C          0.500004       -0.866032        1.732006  2
  H          0.589179       -1.020443        0.659821  2
  H          0.975807       -1.689909        2.257663  2
  H          0.986000        0.066969        2.005493  2
  H         -0.551008       -0.820679        2.005493  2

%mem=32GB
%nprocshared= 8
#p m062x/aug-cc-pVDZ   counterpoise=2

00105 m062x/aug-cc-pVDZ   counterpoise=2

 0  1  0  1  0  1
  N          1.364768        0.000000        0.000005  1
  C          0.644055       -1.115464        0.000024  1
  N         -0.682365       -1.181909        0.000005  1
  C         -1.288054       -0.000021        0.000007  1
  N         -0.682391        1.181906       -0.000009  1
  C          0.643987        1.115488       -0.000031  1
  H          1.185970       -2.054052       -0.000010  1
  H         -2.371848        0.000014       -0.000003  1
  H          1.185913        2.054089        0.000014  1
  C          0.642788       -0.766053        1.732007  2
  H          0.643567       -0.980997        0.666561  2
  H          0.646171       -1.698878        2.289954  2
  H          1.528156       -0.188906        1.985977  2
  H         -0.246744       -0.195344        1.985977  2

%mem=32GB
%nprocshared= 8
#p m062x/aug-cc-pVDZ   counterpoise=2

00106 m062x/aug-cc-pVDZ   counterpoise=2

 0  1  0  1  0  1
  N          1.364768        0.000000        0.000005  1
  C          0.644055       -1.115464        0.000024  1
  N         -0.682365       -1.181909        0.000005  1
  C         -1.288054       -0.000021        0.000007  1
  N         -0.682391        1.181906       -0.000009  1
  C          0.643987        1.115488       -0.000031  1
  H          1.185970       -2.054052       -0.000010  1
  H         -2.371848        0.000014       -0.000003  1
  H          1.185913        2.054089        0.000014  1
  C          0.766041       -0.642799        1.732007  2
  H          0.692359       -0.928298        0.685854  2
  H          0.544137       -1.502620        2.358860  2
  H          1.773150       -0.291850        1.941875  2
  H          0.054550        0.151690        1.941875  2

%mem=32GB
%nprocshared= 8
#p m062x/aug-cc-pVDZ   counterpoise=2

00107 m062x/aug-cc-pVDZ   counterpoise=2

 0  1  0  1  0  1
  N          1.364768        0.000000        0.000005  1
  C          0.644055       -1.115464        0.000024  1
  N         -0.682365       -1.181909        0.000005  1
  C         -1.288054       -0.000021        0.000007  1
  N         -0.682391        1.181906       -0.000009  1
  C          0.643987        1.115488       -0.000031  1
  H          1.185970       -2.054052       -0.000010  1
  H         -2.371848        0.000014       -0.000003  1
  H          1.185913        2.054089        0.000014  1
  C          0.866020       -0.500015        1.732009  2
  H          0.735712       -0.861323        0.715223  2
  H          0.584244       -1.281304        2.433198  2
  H          1.906911       -0.229724        1.890018  2
  H          0.237267        0.372442        1.890018  2

%mem=32GB
%nprocshared= 8
#p m062x/aug-cc-pVDZ   counterpoise=2

00108 m062x/aug-cc-pVDZ   counterpoise=2

 0  1  0  1  0  1
  N          1.364768        0.000000        0.000005  1
  C          0.644055       -1.115464        0.000024  1
  N         -0.682365       -1.181909        0.000005  1
  C         -1.288054       -0.000021        0.000007  1
  N         -0.682391        1.181906       -0.000009  1
  C          0.643987        1.115488       -0.000031  1
  H          1.185970       -2.054052       -0.000010  1
  H         -2.371848        0.000014       -0.000003  1
  H          1.185913        2.054089        0.000014  1
  C          0.939703       -0.342012        1.732008  2
  H          1.194127       -0.137300        0.695313  2
  H          1.616367        0.202439        2.385595  2
  H         -0.082225       -0.025207        1.923777  2
  H          1.030437       -1.408065        1.923777  2

%mem=32GB
%nprocshared= 8
#p m062x/aug-cc-pVDZ   counterpoise=2

00109 m062x/aug-cc-pVDZ   counterpoise=2

 0  1  0  1  0  1
  N          1.364768        0.000000        0.000005  1
  C          0.644055       -1.115464        0.000024  1
  N         -0.682365       -1.181909        0.000005  1
  C         -1.288054       -0.000021        0.000007  1
  N         -0.682391        1.181906       -0.000009  1
  C          0.643987        1.115488       -0.000031  1
  H          1.185970       -2.054052       -0.000010  1
  H         -2.371848        0.000014       -0.000003  1
  H          1.185913        2.054089        0.000014  1
  C          0.984817       -0.173644        1.732007  2
  H          1.216607       -0.067712        0.675396  2
  H          1.813565        0.205108        2.324630  2
  H          0.085616        0.391150        1.964220  2
  H          0.823385       -1.223164        1.964220  2

%mem=32GB
%nprocshared= 8
#p m062x/aug-cc-pVDZ   counterpoise=2

00110 m062x/aug-cc-pVDZ   counterpoise=2

 0  1  0  1  0  1
  N          1.364768        0.000000        0.000005  1
  C          0.644055       -1.115464        0.000024  1
  N         -0.682365       -1.181909        0.000005  1
  C         -1.288054       -0.000021        0.000007  1
  N         -0.682391        1.181906       -0.000009  1
  C          0.643987        1.115488       -0.000031  1
  H          1.185970       -2.054052       -0.000010  1
  H         -2.371848        0.000014       -0.000003  1
  H          1.185913        2.054089        0.000014  1
  C          1.285578       -0.000000        1.532044  2
  H          1.341685       -0.000000        0.446582  2
  H          2.290247       -0.000000        1.946913  2
  H          0.755178        0.887456        1.867566  2
  H          0.755178       -0.887456        1.867566  2

%mem=32GB
%nprocshared= 8
#p m062x/aug-cc-pVDZ   counterpoise=2

00111 m062x/aug-cc-pVDZ   counterpoise=2

 0  1  0  1  0  1
  N          1.364768        0.000000        0.000005  1
  C          0.644055       -1.115464        0.000024  1
  N         -0.682365       -1.181909        0.000005  1
  C         -1.288054       -0.000021        0.000007  1
  N         -0.682391        1.181906       -0.000009  1
  C          0.643987        1.115488       -0.000031  1
  H          1.185970       -2.054052       -0.000010  1
  H         -2.371848        0.000014       -0.000003  1
  H          1.185913        2.054089        0.000014  1
  C          1.266047        0.223231        1.532044  2
  H          1.335213        0.066832        0.458671  2
  H          1.652279       -0.650133        2.051214  2
  H          1.849966        1.097078        1.809369  2
  H          0.226702        0.379214        1.809369  2

%mem=32GB
%nprocshared= 8
#p m062x/aug-cc-pVDZ   counterpoise=2

00112 m062x/aug-cc-pVDZ   counterpoise=2

 0  1  0  1  0  1
  N          1.364768        0.000000        0.000005  1
  C          0.644055       -1.115464        0.000024  1
  N         -0.682365       -1.181909        0.000005  1
  C         -1.288054       -0.000021        0.000007  1
  N         -0.682391        1.181906       -0.000009  1
  C          0.643987        1.115488       -0.000031  1
  H          1.185970       -2.054052       -0.000010  1
  H         -2.371848        0.000014       -0.000003  1
  H          1.185913        2.054089        0.000014  1
  C          1.208050        0.439680        1.532046  2
  H          1.314407        0.141290        0.492321  2
  H          1.501701       -0.384172        2.177425  2
  H          1.843965        1.298823        1.729434  2
  H          0.172082        0.702903        1.729434  2

%mem=32GB
%nprocshared= 8
#p m062x/aug-cc-pVDZ   counterpoise=2

00113 m062x/aug-cc-pVDZ   counterpoise=2

 0  1  0  1  0  1
  N          1.364768        0.000000        0.000005  1
  C          0.644055       -1.115464        0.000024  1
  N         -0.682365       -1.181909        0.000005  1
  C         -1.288054       -0.000021        0.000007  1
  N         -0.682391        1.181906       -0.000009  1
  C          0.643987        1.115488       -0.000031  1
  H          1.185970       -2.054052       -0.000010  1
  H         -2.371848        0.000014       -0.000003  1
  H          1.185913        2.054089        0.000014  1
  C          1.113328        0.642800        1.532048  2
  H          0.807974        0.950332        0.535274  2
  H          0.553006        1.207117        2.273035  2
  H          0.916478       -0.418481        1.660147  2
  H          2.175981        0.832105        1.660147  2

%mem=32GB
%nprocshared= 8
#p m062x/aug-cc-pVDZ   counterpoise=2

00114 m062x/aug-cc-pVDZ   counterpoise=2

 0  1  0  1  0  1
  N          1.364768        0.000000        0.000005  1
  C          0.644055       -1.115464        0.000024  1
  N         -0.682365       -1.181909        0.000005  1
  C         -1.288054       -0.000021        0.000007  1
  N         -0.682391        1.181906       -0.000009  1
  C          0.643987        1.115488       -0.000031  1
  H          1.185970       -2.054052       -0.000010  1
  H         -2.371848        0.000014       -0.000003  1
  H          1.185913        2.054089        0.000014  1
  C          0.984798        0.826360        1.532046  2
  H          0.752689        1.023271        0.488625  2
  H          0.312038        1.397098        2.166970  2
  H          0.863169       -0.234243        1.736510  2
  H          2.011393        1.119232        1.736510  2

%mem=32GB
%nprocshared= 8
#p m062x/aug-cc-pVDZ   counterpoise=2

00115 m062x/aug-cc-pVDZ   counterpoise=2

 0  1  0  1  0  1
  N          1.364768        0.000000        0.000005  1
  C          0.644055       -1.115464        0.000024  1
  N         -0.682365       -1.181909        0.000005  1
  C         -1.288054       -0.000021        0.000007  1
  N         -0.682391        1.181906       -0.000009  1
  C          0.643987        1.115488       -0.000031  1
  H          1.185970       -2.054052       -0.000010  1
  H         -2.371848        0.000014       -0.000003  1
  H          1.185913        2.054089        0.000014  1
  C          0.826347        0.984812        1.532044  2
  H          0.698339        1.076540        0.456602  2
  H          0.044860        1.544814        2.039147  2
  H          0.764198       -0.062440        1.816437  2
  H          1.798042        1.380294        1.816437  2

%mem=32GB
%nprocshared= 8
#p m062x/aug-cc-pVDZ   counterpoise=2

00116 m062x/aug-cc-pVDZ   counterpoise=2

 0  1  0  1  0  1
  N          1.364768        0.000000        0.000005  1
  C          0.644055       -1.115464        0.000024  1
  N         -0.682365       -1.181909        0.000005  1
  C         -1.288054       -0.000021        0.000007  1
  N         -0.682391        1.181906       -0.000009  1
  C          0.643987        1.115488       -0.000031  1
  H          1.185970       -2.054052       -0.000010  1
  H         -2.371848        0.000014       -0.000003  1
  H          1.185913        2.054089        0.000014  1
  C          0.642788        1.113341        1.532044  2
  H          0.643639        1.114864        0.445134  2
  H          1.142232        2.007469        1.896142  2
  H         -0.382139        1.098293        1.893675  2
  H          1.167418        0.232737        1.893675  2

%mem=32GB
%nprocshared= 8
#p m062x/aug-cc-pVDZ   counterpoise=2

00117 m062x/aug-cc-pVDZ   counterpoise=2

 0  1  0  1  0  1
  N          1.364768        0.000000        0.000005  1
  C          0.644055       -1.115464        0.000024  1
  N         -0.682365       -1.181909        0.000005  1
  C         -1.288054       -0.000021        0.000007  1
  N         -0.682391        1.181906       -0.000009  1
  C          0.643987        1.115488       -0.000031  1
  H          1.185970       -2.054052       -0.000010  1
  H         -2.371848        0.000014       -0.000003  1
  H          1.185913        2.054089        0.000014  1
  C          0.439699        1.208043        1.532044  2
  H          0.583100        1.143073        0.456595  2
  H          1.315451        0.811275        2.039104  2
  H          0.296328        2.247287        1.816462  2
  H         -0.436144        0.630563        1.816462  2

%mem=32GB
%nprocshared= 8
#p m062x/aug-cc-pVDZ   counterpoise=2

00118 m062x/aug-cc-pVDZ   counterpoise=2

 0  1  0  1  0  1
  N          1.364768        0.000000        0.000005  1
  C          0.644055       -1.115464        0.000024  1
  N         -0.682365       -1.181909        0.000005  1
  C         -1.288054       -0.000021        0.000007  1
  N         -0.682391        1.181906       -0.000009  1
  C          0.643987        1.115488       -0.000031  1
  H          1.185970       -2.054052       -0.000010  1
  H         -2.371848        0.000014       -0.000003  1
  H          1.185913        2.054089        0.000014  1
  C          0.223250        1.266040        1.532046  2
  H          0.509796        1.163505        0.488612  2
  H          1.053936        0.968796        2.166934  2
  H         -0.036434        2.301524        1.736535  2
  H         -0.634419        0.630378        1.736535  2

%mem=32GB
%nprocshared= 8
#p m062x/aug-cc-pVDZ   counterpoise=2

00119 m062x/aug-cc-pVDZ   counterpoise=2

 0  1  0  1  0  1
  N          1.364768        0.000000        0.000005  1
  C          0.644055       -1.115464        0.000024  1
  N         -0.682365       -1.181909        0.000005  1
  C         -1.288054       -0.000021        0.000007  1
  N         -0.682391        1.181906       -0.000009  1
  C          0.643987        1.115488       -0.000031  1
  H          1.185970       -2.054052       -0.000010  1
  H         -2.371848        0.000014       -0.000003  1
  H          1.185913        2.054089        0.000014  1
  C          0.000017        1.285571        1.532048  2
  H          0.418992        1.174913        0.535258  2
  H          0.768923        1.082490        2.273006  2
  H         -0.367390        2.300496        1.660170  2
  H         -0.820630        0.584429        1.660170  2

%mem=32GB
%nprocshared= 8
#p m062x/aug-cc-pVDZ   counterpoise=2

00120 m062x/aug-cc-pVDZ   counterpoise=2

 0  1  0  1  0  1
  N          1.364768        0.000000        0.000005  1
  C          0.644055       -1.115464        0.000024  1
  N         -0.682365       -1.181909        0.000005  1
  C         -1.288054       -0.000021        0.000007  1
  N         -0.682391        1.181906       -0.000009  1
  C          0.643987        1.115488       -0.000031  1
  H          1.185970       -2.054052       -0.000010  1
  H         -2.371848        0.000014       -0.000003  1
  H          1.185913        2.054089        0.000014  1
  C         -0.223251        1.266042        1.532046  2
  H         -0.534845        1.208943        0.492323  2
  H         -1.083545        1.108396        2.177428  2
  H          0.522718        0.500506        1.729432  2
  H          0.202798        2.246347        1.729432  2

%mem=32GB
%nprocshared= 8
#p m062x/aug-cc-pVDZ   counterpoise=2

00121 m062x/aug-cc-pVDZ   counterpoise=2

 0  1  0  1  0  1
  N          1.364768        0.000000        0.000005  1
  C          0.644055       -1.115464        0.000024  1
  N         -0.682365       -1.181909        0.000005  1
  C         -1.288054       -0.000021        0.000007  1
  N         -0.682391        1.181906       -0.000009  1
  C          0.643987        1.115488       -0.000031  1
  H          1.185970       -2.054052       -0.000010  1
  H         -2.371848        0.000014       -0.000003  1
  H          1.185913        2.054089        0.000014  1
  C         -0.439700        1.208045        1.532044  2
  H         -0.609732        1.189732        0.458672  2
  H         -1.389162        1.105784        2.051218  2
  H          0.215116        0.385982        1.809367  2
  H          0.025050        2.150689        1.809367  2

%mem=32GB
%nprocshared= 8
#p m062x/aug-cc-pVDZ   counterpoise=2

00122 m062x/aug-cc-pVDZ   counterpoise=2

 0  1  0  1  0  1
  N          1.364768        0.000000        0.000005  1
  C          0.644055       -1.115464        0.000024  1
  N         -0.682365       -1.181909        0.000005  1
  C         -1.288054       -0.000021        0.000007  1
  N         -0.682391        1.181906       -0.000009  1
  C          0.643987        1.115488       -0.000031  1
  H          1.185970       -2.054052       -0.000010  1
  H         -2.371848        0.000014       -0.000003  1
  H          1.185913        2.054089        0.000014  1
  C         -0.642789        1.113343        1.532044  2
  H         -0.670847        1.161920        0.446582  2
  H         -1.145289        1.983320        1.946905  2
  H         -1.145979        0.210182        1.867570  2
  H          0.390972        1.097928        1.867570  2

%mem=32GB
%nprocshared= 8
#p m062x/aug-cc-pVDZ   counterpoise=2

00123 m062x/aug-cc-pVDZ   counterpoise=2

 0  1  0  1  0  1
  N          1.364768        0.000000        0.000005  1
  C          0.644055       -1.115464        0.000024  1
  N         -0.682365       -1.181909        0.000005  1
  C         -1.288054       -0.000021        0.000007  1
  N         -0.682391        1.181906       -0.000009  1
  C          0.643987        1.115488       -0.000031  1
  H          1.185970       -2.054052       -0.000010  1
  H         -2.371848        0.000014       -0.000003  1
  H          1.185913        2.054089        0.000014  1
  C         -0.826348        0.984813        1.532044  2
  H         -0.725490        1.122899        0.458669  2
  H         -0.263089        1.755977        2.051202  2
  H         -1.875076        1.053602        1.809376  2
  H         -0.441777        0.006719        1.809376  2

%mem=32GB
%nprocshared= 8
#p m062x/aug-cc-pVDZ   counterpoise=2

00124 m062x/aug-cc-pVDZ   counterpoise=2

 0  1  0  1  0  1
  N          1.364768        0.000000        0.000005  1
  C          0.644055       -1.115464        0.000024  1
  N         -0.682365       -1.181909        0.000005  1
  C         -1.288054       -0.000021        0.000007  1
  N         -0.682391        1.181906       -0.000009  1
  C          0.643987        1.115488       -0.000031  1
  H          1.185970       -2.054052       -0.000010  1
  H         -2.371848        0.000014       -0.000003  1
  H          1.185913        2.054089        0.000014  1
  C         -0.984799        0.826362        1.532046  2
  H         -0.779570        1.067652        0.492317  2
  H         -0.418134        1.492596        2.177414  2
  H         -2.046793        0.947525        1.729442  2
  H         -0.694785       -0.202426        1.729442  2

%mem=32GB
%nprocshared= 8
#p m062x/aug-cc-pVDZ   counterpoise=2

00125 m062x/aug-cc-pVDZ   counterpoise=2

 0  1  0  1  0  1
  N          1.364768        0.000000        0.000005  1
  C          0.644055       -1.115464        0.000024  1
  N         -0.682365       -1.181909        0.000005  1
  C         -1.288054       -0.000021        0.000007  1
  N         -0.682391        1.181906       -0.000009  1
  C          0.643987        1.115488       -0.000031  1
  H          1.185970       -2.054052       -0.000010  1
  H         -2.371848        0.000014       -0.000003  1
  H          1.185913        2.054089        0.000014  1
  C         -1.113346        0.642770        1.532048  2
  H         -1.227014        0.224559        0.535276  2
  H         -1.321923       -0.124631        2.273039  2
  H         -0.095812        1.002900        1.660145  2
  H         -1.808587        1.468426        1.660145  2

%mem=32GB
%nprocshared= 8
#p m062x/aug-cc-pVDZ   counterpoise=2

00126 m062x/aug-cc-pVDZ   counterpoise=2

 0  1  0  1  0  1
  N          1.364768        0.000000        0.000005  1
  C          0.644055       -1.115464        0.000024  1
  N         -0.682365       -1.181909        0.000005  1
  C         -1.288054       -0.000021        0.000007  1
  N         -0.682391        1.181906       -0.000009  1
  C          0.643987        1.115488       -0.000031  1
  H          1.185970       -2.054052       -0.000010  1
  H         -2.371848        0.000014       -0.000003  1
  H          1.185913        2.054089        0.000014  1
  C         -1.208048        0.439680        1.532046  2
  H         -1.262537        0.140214        0.488625  2
  H         -1.365983       -0.428308        2.166971  2
  H         -0.228704        0.864600        1.736510  2
  H         -1.974944        1.182339        1.736510  2

%mem=32GB
%nprocshared= 8
#p m062x/aug-cc-pVDZ   counterpoise=2

00127 m062x/aug-cc-pVDZ   counterpoise=2

 0  1  0  1  0  1
  N          1.364768        0.000000        0.000005  1
  C          0.644055       -1.115464        0.000024  1
  N         -0.682365       -1.181909        0.000005  1
  C         -1.288054       -0.000021        0.000007  1
  N         -0.682391        1.181906       -0.000009  1
  C          0.643987        1.115488       -0.000031  1
  H          1.185970       -2.054052       -0.000010  1
  H         -2.371848        0.000014       -0.000003  1
  H          1.185913        2.054089        0.000014  1
  C         -1.266045        0.223231        1.532044  2
  H         -1.281495        0.066515        0.456602  2
  H         -1.360368       -0.733550        2.039143  2
  H         -0.327981        0.692947        1.816439  2
  H         -2.094331        0.867079        1.816439  2

%mem=32GB
%nprocshared= 8
#p m062x/aug-cc-pVDZ   counterpoise=2

00128 m062x/aug-cc-pVDZ   counterpoise=2

 0  1  0  1  0  1
  N          1.364768        0.000000        0.000005  1
  C          0.644055       -1.115464        0.000024  1
  N         -0.682365       -1.181909        0.000005  1
  C         -1.288054       -0.000021        0.000007  1
  N         -0.682391        1.181906       -0.000009  1
  C          0.643987        1.115488       -0.000031  1
  H          1.185970       -2.054052       -0.000010  1
  H         -2.371848        0.000014       -0.000003  1
  H          1.185913        2.054089        0.000014  1
  C         -1.285575       -0.000000        1.532044  2
  H         -1.287334       -0.000015        0.445134  2
  H         -2.309697       -0.008676        1.896155  2
  H         -0.765117       -0.883079        1.893668  2
  H         -0.780153        0.891770        1.893668  2

%mem=32GB
%nprocshared= 8
#p m062x/aug-cc-pVDZ   counterpoise=2

00129 m062x/aug-cc-pVDZ   counterpoise=2

 0  1  0  1  0  1
  N          1.364768        0.000000        0.000005  1
  C          0.644055       -1.115464        0.000024  1
  N         -0.682365       -1.181909        0.000005  1
  C         -1.288054       -0.000021        0.000007  1
  N         -0.682391        1.181906       -0.000009  1
  C          0.643987        1.115488       -0.000031  1
  H          1.185970       -2.054052       -0.000010  1
  H         -2.371848        0.000014       -0.000003  1
  H          1.185913        2.054089        0.000014  1
  C         -1.266045       -0.223231        1.532044  2
  H         -1.281495       -0.066544        0.456598  2
  H         -1.360387        0.733562        2.039117  2
  H         -2.094319       -0.867087        1.816454  2
  H         -0.327973       -0.692922        1.816454  2

%mem=32GB
%nprocshared= 8
#p m062x/aug-cc-pVDZ   counterpoise=2

00130 m062x/aug-cc-pVDZ   counterpoise=2

 0  1  0  1  0  1
  N          1.364768        0.000000        0.000005  1
  C          0.644055       -1.115464        0.000024  1
  N         -0.682365       -1.181909        0.000005  1
  C         -1.288054       -0.000021        0.000007  1
  N         -0.682391        1.181906       -0.000009  1
  C          0.643987        1.115488       -0.000031  1
  H          1.185970       -2.054052       -0.000010  1
  H         -2.371848        0.000014       -0.000003  1
  H          1.185913        2.054089        0.000014  1
  C         -1.208048       -0.439680        1.532046  2
  H         -1.262538       -0.140241        0.488617  2
  H         -1.366001        0.428321        2.166949  2
  H         -1.974932       -1.182347        1.736525  2
  H         -0.228698       -0.864579        1.736525  2

%mem=32GB
%nprocshared= 8
#p m062x/aug-cc-pVDZ   counterpoise=2

00131 m062x/aug-cc-pVDZ   counterpoise=2

 0  1  0  1  0  1
  N          1.364768        0.000000        0.000005  1
  C          0.644055       -1.115464        0.000024  1
  N         -0.682365       -1.181909        0.000005  1
  C         -1.288054       -0.000021        0.000007  1
  N         -0.682391        1.181906       -0.000009  1
  C          0.643987        1.115488       -0.000031  1
  H          1.185970       -2.054052       -0.000010  1
  H         -2.371848        0.000014       -0.000003  1
  H          1.185913        2.054089        0.000014  1
  C         -1.113346       -0.642770        1.532048  2
  H         -1.227015       -0.224582        0.535266  2
  H         -1.321940        0.124643        2.273021  2
  H         -1.808574       -1.468435        1.660158  2
  H         -0.095807       -1.002880        1.660158  2

%mem=32GB
%nprocshared= 8
#p m062x/aug-cc-pVDZ   counterpoise=2

00132 m062x/aug-cc-pVDZ   counterpoise=2

 0  1  0  1  0  1
  N          1.364768        0.000000        0.000005  1
  C          0.644055       -1.115464        0.000024  1
  N         -0.682365       -1.181909        0.000005  1
  C         -1.288054       -0.000021        0.000007  1
  N         -0.682391        1.181906       -0.000009  1
  C          0.643987        1.115488       -0.000031  1
  H          1.185970       -2.054052       -0.000010  1
  H         -2.371848        0.000014       -0.000003  1
  H          1.185913        2.054089        0.000014  1
  C         -0.984799       -0.826362        1.532046  2
  H         -0.779551       -1.067655        0.492322  2
  H         -0.418114       -1.492567        2.177426  2
  H         -0.694826        0.202439        1.729434  2
  H         -2.046790       -0.947564        1.729434  2

%mem=32GB
%nprocshared= 8
#p m062x/aug-cc-pVDZ   counterpoise=2

00133 m062x/aug-cc-pVDZ   counterpoise=2

 0  1  0  1  0  1
  N          1.364768        0.000000        0.000005  1
  C          0.644055       -1.115464        0.000024  1
  N         -0.682365       -1.181909        0.000005  1
  C         -1.288054       -0.000021        0.000007  1
  N         -0.682391        1.181906       -0.000009  1
  C          0.643987        1.115488       -0.000031  1
  H          1.185970       -2.054052       -0.000010  1
  H         -2.371848        0.000014       -0.000003  1
  H          1.185913        2.054089        0.000014  1
  C         -0.826348       -0.984813        1.532044  2
  H         -0.725471       -1.122902        0.458671  2
  H         -0.263032       -1.755927        2.051214  2
  H         -0.441856       -0.006685        1.809369  2
  H         -1.875073       -1.053682        1.809369  2

%mem=32GB
%nprocshared= 8
#p m062x/aug-cc-pVDZ   counterpoise=2

00134 m062x/aug-cc-pVDZ   counterpoise=2

 0  1  0  1  0  1
  N          1.364768        0.000000        0.000005  1
  C          0.644055       -1.115464        0.000024  1
  N         -0.682365       -1.181909        0.000005  1
  C         -1.288054       -0.000021        0.000007  1
  N         -0.682391        1.181906       -0.000009  1
  C          0.643987        1.115488       -0.000031  1
  H          1.185970       -2.054052       -0.000010  1
  H         -2.371848        0.000014       -0.000003  1
  H          1.185913        2.054089        0.000014  1
  C         -0.642789       -1.113343        1.532044  2
  H         -0.670829       -1.161923        0.446581  2
  H         -1.145027       -1.983475        1.946898  2
  H          0.390966       -1.097617        1.867573  2
  H         -1.146254       -0.210337        1.867573  2

%mem=32GB
%nprocshared= 8
#p m062x/aug-cc-pVDZ   counterpoise=2

00135 m062x/aug-cc-pVDZ   counterpoise=2

 0  1  0  1  0  1
  N          1.364768        0.000000        0.000005  1
  C          0.644055       -1.115464        0.000024  1
  N         -0.682365       -1.181909        0.000005  1
  C         -1.288054       -0.000021        0.000007  1
  N         -0.682391        1.181906       -0.000009  1
  C          0.643987        1.115488       -0.000031  1
  H          1.185970       -2.054052       -0.000010  1
  H         -2.371848        0.000014       -0.000003  1
  H          1.185913        2.054089        0.000014  1
  C         -0.439700       -1.208045        1.532044  2
  H         -0.609716       -1.189734        0.458669  2
  H         -1.389170       -1.105784        2.051204  2
  H          0.025047       -2.150688        1.809375  2
  H          0.215111       -0.385981        1.809375  2

%mem=32GB
%nprocshared= 8
#p m062x/aug-cc-pVDZ   counterpoise=2

00136 m062x/aug-cc-pVDZ   counterpoise=2

 0  1  0  1  0  1
  N          1.364768        0.000000        0.000005  1
  C          0.644055       -1.115464        0.000024  1
  N         -0.682365       -1.181909        0.000005  1
  C         -1.288054       -0.000021        0.000007  1
  N         -0.682391        1.181906       -0.000009  1
  C          0.643987        1.115488       -0.000031  1
  H          1.185970       -2.054052       -0.000010  1
  H         -2.371848        0.000014       -0.000003  1
  H          1.185913        2.054089        0.000014  1
  C         -0.223251       -1.266042        1.532046  2
  H         -0.534831       -1.208945        0.492318  2
  H         -1.083553       -1.108391        2.177417  2
  H          0.202792       -2.246348        1.729440  2
  H          0.522719       -0.500508        1.729440  2

%mem=32GB
%nprocshared= 8
#p m062x/aug-cc-pVDZ   counterpoise=2

00137 m062x/aug-cc-pVDZ   counterpoise=2

 0  1  0  1  0  1
  N          1.364768        0.000000        0.000005  1
  C          0.644055       -1.115464        0.000024  1
  N         -0.682365       -1.181909        0.000005  1
  C         -1.288054       -0.000021        0.000007  1
  N         -0.682391        1.181906       -0.000009  1
  C          0.643987        1.115488       -0.000031  1
  H          1.185970       -2.054052       -0.000010  1
  H         -2.371848        0.000014       -0.000003  1
  H          1.185913        2.054089        0.000014  1
  C          0.000017       -1.285571        1.532048  2
  H          0.419042       -1.174896        0.535280  2
  H          0.768884       -1.082494        2.273048  2
  H         -0.820643       -0.584438        1.660138  2
  H         -0.367387       -2.300501        1.660138  2

%mem=32GB
%nprocshared= 8
#p m062x/aug-cc-pVDZ   counterpoise=2

00138 m062x/aug-cc-pVDZ   counterpoise=2

 0  1  0  1  0  1
  N          1.364768        0.000000        0.000005  1
  C          0.644055       -1.115464        0.000024  1
  N         -0.682365       -1.181909        0.000005  1
  C         -1.288054       -0.000021        0.000007  1
  N         -0.682391        1.181906       -0.000009  1
  C          0.643987        1.115488       -0.000031  1
  H          1.185970       -2.054052       -0.000010  1
  H         -2.371848        0.000014       -0.000003  1
  H          1.185913        2.054089        0.000014  1
  C          0.223250       -1.266040        1.532046  2
  H          0.509848       -1.163487        0.488628  2
  H          1.053905       -0.968808        2.166981  2
  H         -0.634429       -0.630381        1.736503  2
  H         -0.036445       -2.301527        1.736503  2

%mem=32GB
%nprocshared= 8
#p m062x/aug-cc-pVDZ   counterpoise=2

00139 m062x/aug-cc-pVDZ   counterpoise=2

 0  1  0  1  0  1
  N          1.364768        0.000000        0.000005  1
  C          0.644055       -1.115464        0.000024  1
  N         -0.682365       -1.181909        0.000005  1
  C         -1.288054       -0.000021        0.000007  1
  N         -0.682391        1.181906       -0.000009  1
  C          0.643987        1.115488       -0.000031  1
  H          1.185970       -2.054052       -0.000010  1
  H         -2.371848        0.000014       -0.000003  1
  H          1.185913        2.054089        0.000014  1
  C          0.439699       -1.208043        1.532044  2
  H          0.583152       -1.143055        0.456603  2
  H          1.315438       -0.811310        2.039153  2
  H         -0.436142       -0.630545        1.816433  2
  H          0.296286       -2.247289        1.816433  2

%mem=32GB
%nprocshared= 8
#p m062x/aug-cc-pVDZ   counterpoise=2

00140 m062x/aug-cc-pVDZ   counterpoise=2

 0  1  0  1  0  1
  N          1.364768        0.000000        0.000005  1
  C          0.644055       -1.115464        0.000024  1
  N         -0.682365       -1.181909        0.000005  1
  C         -1.288054       -0.000021        0.000007  1
  N         -0.682391        1.181906       -0.000009  1
  C          0.643987        1.115488       -0.000031  1
  H          1.185970       -2.054052       -0.000010  1
  H         -2.371848        0.000014       -0.000003  1
  H          1.185913        2.054089        0.000014  1
  C          0.642788       -1.113341        1.532044  2
  H          0.643687       -1.114847        0.445134  2
  H          1.167723       -1.992742        1.896151  2
  H          1.141889       -0.218019        1.893670  2
  H         -0.382149       -1.127755        1.893670  2

%mem=32GB
%nprocshared= 8
#p m062x/aug-cc-pVDZ   counterpoise=2

00141 m062x/aug-cc-pVDZ   counterpoise=2

 0  1  0  1  0  1
  N          1.364768        0.000000        0.000005  1
  C          0.644055       -1.115464        0.000024  1
  N         -0.682365       -1.181909        0.000005  1
  C         -1.288054       -0.000021        0.000007  1
  N         -0.682391        1.181906       -0.000009  1
  C          0.643987        1.115488       -0.000031  1
  H          1.185970       -2.054052       -0.000010  1
  H         -2.371848        0.000014       -0.000003  1
  H          1.185913        2.054089        0.000014  1
  C          0.826347       -0.984812        1.532044  2
  H          0.698381       -1.076527        0.456596  2
  H          0.044894       -1.544896        2.039109  2
  H          1.798068       -1.380213        1.816459  2
  H          0.764095        0.062428        1.816459  2

%mem=32GB
%nprocshared= 8
#p m062x/aug-cc-pVDZ   counterpoise=2

00142 m062x/aug-cc-pVDZ   counterpoise=2

 0  1  0  1  0  1
  N          1.364768        0.000000        0.000005  1
  C          0.644055       -1.115464        0.000024  1
  N         -0.682365       -1.181909        0.000005  1
  C         -1.288054       -0.000021        0.000007  1
  N         -0.682391        1.181906       -0.000009  1
  C          0.643987        1.115488       -0.000031  1
  H          1.185970       -2.054052       -0.000010  1
  H         -2.371848        0.000014       -0.000003  1
  H          1.185913        2.054089        0.000014  1
  C          0.984798       -0.826360        1.532046  2
  H          0.752725       -1.023263        0.488615  2
  H          0.312056       -1.397149        2.166943  2
  H          2.011405       -1.119177        1.736529  2
  H          0.863103        0.234231        1.736529  2

%mem=32GB
%nprocshared= 8
#p m062x/aug-cc-pVDZ   counterpoise=2

00143 m062x/aug-cc-pVDZ   counterpoise=2

 0  1  0  1  0  1
  N          1.364768        0.000000        0.000005  1
  C          0.644055       -1.115464        0.000024  1
  N         -0.682365       -1.181909        0.000005  1
  C         -1.288054       -0.000021        0.000007  1
  N         -0.682391        1.181906       -0.000009  1
  C          0.643987        1.115488       -0.000031  1
  H          1.185970       -2.054052       -0.000010  1
  H         -2.371848        0.000014       -0.000003  1
  H          1.185913        2.054089        0.000014  1
  C          1.113328       -0.642800        1.532048  2
  H          0.808004       -0.950330        0.535264  2
  H          0.553021       -1.207156        2.273018  2
  H          2.175988       -0.832057        1.660161  2
  H          0.916426        0.418469        1.660161  2

%mem=32GB
%nprocshared= 8
#p m062x/aug-cc-pVDZ   counterpoise=2

00144 m062x/aug-cc-pVDZ   counterpoise=2

 0  1  0  1  0  1
  N          1.364768        0.000000        0.000005  1
  C          0.644055       -1.115464        0.000024  1
  N         -0.682365       -1.181909        0.000005  1
  C         -1.288054       -0.000021        0.000007  1
  N         -0.682391        1.181906       -0.000009  1
  C          0.643987        1.115488       -0.000031  1
  H          1.185970       -2.054052       -0.000010  1
  H         -2.371848        0.000014       -0.000003  1
  H          1.185913        2.054089        0.000014  1
  C          1.208050       -0.439680        1.532046  2
  H          1.314407       -0.141290        0.492321  2
  H          1.501701        0.384172        2.177425  2
  H          0.172082       -0.702903        1.729434  2
  H          1.843965       -1.298823        1.729434  2

%mem=32GB
%nprocshared= 8
#p m062x/aug-cc-pVDZ   counterpoise=2

00145 m062x/aug-cc-pVDZ   counterpoise=2

 0  1  0  1  0  1
  N          1.364768        0.000000        0.000005  1
  C          0.644055       -1.115464        0.000024  1
  N         -0.682365       -1.181909        0.000005  1
  C         -1.288054       -0.000021        0.000007  1
  N         -0.682391        1.181906       -0.000009  1
  C          0.643987        1.115488       -0.000031  1
  H          1.185970       -2.054052       -0.000010  1
  H         -2.371848        0.000014       -0.000003  1
  H          1.185913        2.054089        0.000014  1
  C          1.266047       -0.223231        1.532044  2
  H          1.335213       -0.066832        0.458671  2
  H          1.652279        0.650133        2.051214  2
  H          0.226702       -0.379214        1.809369  2
  H          1.849966       -1.097078        1.809369  2

%mem=32GB
%nprocshared= 8
#p m062x/aug-cc-pVDZ   counterpoise=2

00146 m062x/aug-cc-pVDZ   counterpoise=2

 0  1  0  1  0  1
  N          1.364768        0.000000        0.000005  1
  C          0.644055       -1.115464        0.000024  1
  N         -0.682365       -1.181909        0.000005  1
  C         -1.288054       -0.000021        0.000007  1
  N         -0.682391        1.181906       -0.000009  1
  C          0.643987        1.115488       -0.000031  1
  H          1.185970       -2.054052       -0.000010  1
  H         -2.371848        0.000014       -0.000003  1
  H          1.185913        2.054089        0.000014  1
  C          1.532083        0.000000        1.285531  2
  H          1.391801        0.000000        0.207710  2
  H          0.562688        0.000000        1.777211  2
  H          2.086951       -0.887456        1.578824  2
  H          2.086951        0.887456        1.578824  2

%mem=32GB
%nprocshared= 8
#p m062x/aug-cc-pVDZ   counterpoise=2

00147 m062x/aug-cc-pVDZ   counterpoise=2

 0  1  0  1  0  1
  N          1.364768        0.000000        0.000005  1
  C          0.644055       -1.115464        0.000024  1
  N         -0.682365       -1.181909        0.000005  1
  C         -1.288054       -0.000021        0.000007  1
  N         -0.682391        1.181906       -0.000009  1
  C          0.643987        1.115488       -0.000031  1
  H          1.185970       -2.054052       -0.000010  1
  H         -2.371848        0.000014       -0.000003  1
  H          1.185913        2.054089        0.000014  1
  C          1.508808        0.266035        1.285531  2
  H          1.390261        0.047084        0.227523  2
  H          1.073408       -0.538128        1.873091  2
  H          2.566216        0.355099        1.520975  2
  H          1.005397        1.200177        1.520975  2

%mem=32GB
%nprocshared= 8
#p m062x/aug-cc-pVDZ   counterpoise=2

00148 m062x/aug-cc-pVDZ   counterpoise=2

 0  1  0  1  0  1
  N          1.364768        0.000000        0.000005  1
  C          0.644055       -1.115464        0.000024  1
  N         -0.682365       -1.181909        0.000005  1
  C         -1.288054       -0.000021        0.000007  1
  N         -0.682391        1.181906       -0.000009  1
  C          0.643987        1.115488       -0.000031  1
  H          1.185970       -2.054052       -0.000010  1
  H         -2.371848        0.000014       -0.000003  1
  H          1.185913        2.054089        0.000014  1
  C          1.439690        0.523988        1.285534  2
  H          1.381115        0.114326        0.280486  2
  H          1.325100       -0.277425        2.010849  2
  H          2.404806        1.003997        1.425608  2
  H          0.647764        1.255226        1.425608  2

%mem=32GB
%nprocshared= 8
#p m062x/aug-cc-pVDZ   counterpoise=2

00149 m062x/aug-cc-pVDZ   counterpoise=2

 0  1  0  1  0  1
  N          1.364768        0.000000        0.000005  1
  C          0.644055       -1.115464        0.000024  1
  N         -0.682365       -1.181909        0.000005  1
  C         -1.288054       -0.000021        0.000007  1
  N         -0.682391        1.181906       -0.000009  1
  C          0.643987        1.115488       -0.000031  1
  H          1.185970       -2.054052       -0.000010  1
  H         -2.371848        0.000014       -0.000003  1
  H          1.185913        2.054089        0.000014  1
  C          1.326829        0.766021        1.285537  2
  H          1.354376        0.209821        0.352125  2
  H          1.361175        0.072550        2.121835  2
  H          2.182246        1.434872        1.334287  2
  H          0.409507        1.347073        1.334287  2

%mem=32GB
%nprocshared= 8
#p m062x/aug-cc-pVDZ   counterpoise=2

00150 m062x/aug-cc-pVDZ   counterpoise=2

 0  1  0  1  0  1
  N          1.364768        0.000000        0.000005  1
  C          0.644055       -1.115464        0.000024  1
  N         -0.682365       -1.181909        0.000005  1
  C         -1.288054       -0.000021        0.000007  1
  N         -0.682391        1.181906       -0.000009  1
  C          0.643987        1.115488       -0.000031  1
  H          1.185970       -2.054052       -0.000010  1
  H         -2.371848        0.000014       -0.000003  1
  H          1.185913        2.054089        0.000014  1
  C          1.173631        0.984812        1.285534  2
  H          0.761410        1.086517        0.284981  2
  H          0.395232        1.176862        2.019488  2
  H          1.556444       -0.023705        1.419040  2
  H          1.981609        1.699532        1.419040  2

%mem=32GB
%nprocshared= 8
#p m062x/aug-cc-pVDZ   counterpoise=2

00151 m062x/aug-cc-pVDZ   counterpoise=2

 0  1  0  1  0  1
  N          1.364768        0.000000        0.000005  1
  C          0.644055       -1.115464        0.000024  1
  N         -0.682365       -1.181909        0.000005  1
  C         -1.288054       -0.000021        0.000007  1
  N         -0.682391        1.181906       -0.000009  1
  C          0.643987        1.115488       -0.000031  1
  H          1.185970       -2.054052       -0.000010  1
  H         -2.371848        0.000014       -0.000003  1
  H          1.185913        2.054089        0.000014  1
  C          0.984796        1.173646        1.285532  2
  H          0.706538        1.126162        0.235916  2
  H          0.102105        1.023017        1.901685  2
  H          1.714613        0.397903        1.502481  2
  H          1.416045        2.147523        1.502481  2

%mem=32GB
%nprocshared= 8
#p m062x/aug-cc-pVDZ   counterpoise=2

00152 m062x/aug-cc-pVDZ   counterpoise=2

 0  1  0  1  0  1
  N          1.364768        0.000000        0.000005  1
  C          0.644055       -1.115464        0.000024  1
  N         -0.682365       -1.181909        0.000005  1
  C         -1.288054       -0.000021        0.000007  1
  N         -0.682391        1.181906       -0.000009  1
  C          0.643987        1.115488       -0.000031  1
  H          1.185970       -2.054052       -0.000010  1
  H         -2.371848        0.000014       -0.000003  1
  H          1.185913        2.054089        0.000014  1
  C          0.766040        1.326821        1.285531  2
  H          0.664658        1.151279        0.217691  2
  H          0.296341        0.513546        1.832746  2
  H          1.820098        1.377427        1.546065  2
  H          0.283106        2.265103        1.546065  2

%mem=32GB
%nprocshared= 8
#p m062x/aug-cc-pVDZ   counterpoise=2

00153 m062x/aug-cc-pVDZ   counterpoise=2

 0  1  0  1  0  1
  N          1.364768        0.000000        0.000005  1
  C          0.644055       -1.115464        0.000024  1
  N         -0.682365       -1.181909        0.000005  1
  C         -1.288054       -0.000021        0.000007  1
  N         -0.682391        1.181906       -0.000009  1
  C          0.643987        1.115488       -0.000031  1
  H          1.185970       -2.054052       -0.000010  1
  H         -2.371848        0.000014       -0.000003  1
  H          1.185913        2.054089        0.000014  1
  C          0.524009        1.439682        1.285532  2
  H          0.621968        1.174986        0.235905  2
  H          0.834806        0.599872        1.901650  2
  H          1.151901        2.300003        1.502504  2
  H         -0.512678        1.683975        1.502504  2

%mem=32GB
%nprocshared= 8
#p m062x/aug-cc-pVDZ   counterpoise=2

00154 m062x/aug-cc-pVDZ   counterpoise=2

 0  1  0  1  0  1
  N          1.364768        0.000000        0.000005  1
  C          0.644055       -1.115464        0.000024  1
  N         -0.682365       -1.181909        0.000005  1
  C         -1.288054       -0.000021        0.000007  1
  N         -0.682391        1.181906       -0.000009  1
  C          0.643987        1.115488       -0.000031  1
  H          1.185970       -2.054052       -0.000010  1
  H         -2.371848        0.000014       -0.000003  1
  H          1.185913        2.054089        0.000014  1
  C          0.266057        1.508800        1.285534  2
  H          0.560205        1.202680        0.284962  2
  H          0.821578        0.930669        2.019453  2
  H          0.481075        2.565878        1.419068  2
  H         -0.798754        1.336101        1.419068  2

%mem=32GB
%nprocshared= 8
#p m062x/aug-cc-pVDZ   counterpoise=2

00155 m062x/aug-cc-pVDZ   counterpoise=2

 0  1  0  1  0  1
  N          1.364768        0.000000        0.000005  1
  C          0.644055       -1.115464        0.000024  1
  N         -0.682365       -1.181909        0.000005  1
  C         -1.288054       -0.000021        0.000007  1
  N         -0.682391        1.181906       -0.000009  1
  C          0.643987        1.115488       -0.000031  1
  H          1.185970       -2.054052       -0.000010  1
  H         -2.371848        0.000014       -0.000003  1
  H          1.185913        2.054089        0.000014  1
  C         -0.000021        1.532078        1.285537  2
  H         -0.495477        1.277825        0.352127  2
  H         -0.617750        1.215078        2.121837  2
  H          0.961855        1.028196        1.334285  2
  H          0.151495        2.607320        1.334285  2

%mem=32GB
%nprocshared= 8
#p m062x/aug-cc-pVDZ   counterpoise=2

00156 m062x/aug-cc-pVDZ   counterpoise=2

 0  1  0  1  0  1
  N          1.364768        0.000000        0.000005  1
  C          0.644055       -1.115464        0.000024  1
  N         -0.682365       -1.181909        0.000005  1
  C         -1.288054       -0.000021        0.000007  1
  N         -0.682391        1.181906       -0.000009  1
  C          0.643987        1.115488       -0.000031  1
  H          1.185970       -2.054052       -0.000010  1
  H         -2.371848        0.000014       -0.000003  1
  H          1.185913        2.054089        0.000014  1
  C         -0.266058        1.508802        1.285534  2
  H         -0.591550        1.253233        0.280489  2
  H         -0.902794        1.008850        2.010855  2
  H          0.763183        1.188613        1.425604  2
  H         -0.332935        2.584621        1.425604  2

%mem=32GB
%nprocshared= 8
#p m062x/aug-cc-pVDZ   counterpoise=2

00157 m062x/aug-cc-pVDZ   counterpoise=2

 0  1  0  1  0  1
  N          1.364768        0.000000        0.000005  1
  C          0.644055       -1.115464        0.000024  1
  N         -0.682365       -1.181909        0.000005  1
  C         -1.288054       -0.000021        0.000007  1
  N         -0.682391        1.181906       -0.000009  1
  C          0.643987        1.115488       -0.000031  1
  H          1.185970       -2.054052       -0.000010  1
  H         -2.371848        0.000014       -0.000003  1
  H          1.185913        2.054089        0.000014  1
  C         -0.524011        1.439684        1.285531  2
  H         -0.654358        1.227531        0.227526  2
  H         -1.002724        0.660536        1.873102  2
  H          0.536686        1.470801        1.520969  2
  H         -0.975592        2.399955        1.520969  2

%mem=32GB
%nprocshared= 8
#p m062x/aug-cc-pVDZ   counterpoise=2

00158 m062x/aug-cc-pVDZ   counterpoise=2

 0  1  0  1  0  1
  N          1.364768        0.000000        0.000005  1
  C          0.644055       -1.115464        0.000024  1
  N         -0.682365       -1.181909        0.000005  1
  C         -1.288054       -0.000021        0.000007  1
  N         -0.682391        1.181906       -0.000009  1
  C          0.643987        1.115488       -0.000031  1
  H          1.185970       -2.054052       -0.000010  1
  H         -2.371848        0.000014       -0.000003  1
  H          1.185913        2.054089        0.000014  1
  C         -0.766042        1.326823        1.285531  2
  H         -0.695907        1.205322        0.207711  2
  H         -0.281421        0.487262        1.777219  2
  H         -0.274834        2.251038        1.578820  2
  H         -1.812033        1.363720        1.578820  2

%mem=32GB
%nprocshared= 8
#p m062x/aug-cc-pVDZ   counterpoise=2

00159 m062x/aug-cc-pVDZ   counterpoise=2

 0  1  0  1  0  1
  N          1.364768        0.000000        0.000005  1
  C          0.644055       -1.115464        0.000024  1
  N         -0.682365       -1.181909        0.000005  1
  C         -1.288054       -0.000021        0.000007  1
  N         -0.682391        1.181906       -0.000009  1
  C          0.643987        1.115488       -0.000031  1
  H          1.185970       -2.054052       -0.000010  1
  H         -2.371848        0.000014       -0.000003  1
  H          1.185913        2.054089        0.000014  1
  C         -0.984797        1.173648        1.285531  2
  H         -0.735914        1.180444        0.227521  2
  H         -0.070666        1.198610        1.873084  2
  H         -1.590580        2.044894        1.520980  2
  H         -1.542132        0.270643        1.520980  2

%mem=32GB
%nprocshared= 8
#p m062x/aug-cc-pVDZ   counterpoise=2

00160 m062x/aug-cc-pVDZ   counterpoise=2

 0  1  0  1  0  1
  N          1.364768        0.000000        0.000005  1
  C          0.644055       -1.115464        0.000024  1
  N         -0.682365       -1.181909        0.000005  1
  C         -1.288054       -0.000021        0.000007  1
  N         -0.682391        1.181906       -0.000009  1
  C          0.643987        1.115488       -0.000031  1
  H          1.185970       -2.054052       -0.000010  1
  H         -2.371848        0.000014       -0.000003  1
  H          1.185913        2.054089        0.000014  1
  C         -1.173632        0.984814        1.285534  2
  H         -0.789574        1.138903        0.280481  2
  H         -0.422277        1.286267        2.010839  2
  H         -2.071872        1.580649        1.425616  2
  H         -1.410966       -0.066626        1.425616  2

%mem=32GB
%nprocshared= 8
#p m062x/aug-cc-pVDZ   counterpoise=2

00161 m062x/aug-cc-pVDZ   counterpoise=2

 0  1  0  1  0  1
  N          1.364768        0.000000        0.000005  1
  C          0.644055       -1.115464        0.000024  1
  N         -0.682365       -1.181909        0.000005  1
  C         -1.288054       -0.000021        0.000007  1
  N         -0.682391        1.181906       -0.000009  1
  C          0.643987        1.115488       -0.000031  1
  H          1.185970       -2.054052       -0.000010  1
  H         -2.371848        0.000014       -0.000003  1
  H          1.185913        2.054089        0.000014  1
  C         -1.326809        0.766057        1.285537  2
  H         -0.858905        1.068000        0.352117  2
  H         -0.743402        1.142535        2.121825  2
  H         -2.333753        1.172460        1.334296  2
  H         -1.371369       -0.318892        1.334296  2

%mem=32GB
%nprocshared= 8
#p m062x/aug-cc-pVDZ   counterpoise=2

00162 m062x/aug-cc-pVDZ   counterpoise=2

 0  1  0  1  0  1
  N          1.364768        0.000000        0.000005  1
  C          0.644055       -1.115464        0.000024  1
  N         -0.682365       -1.181909        0.000005  1
  C         -1.288054       -0.000021        0.000007  1
  N         -0.682391        1.181906       -0.000009  1
  C          0.643987        1.115488       -0.000031  1
  H          1.185970       -2.054052       -0.000010  1
  H         -2.371848        0.000014       -0.000003  1
  H          1.185913        2.054089        0.000014  1
  C         -1.439688        0.523988        1.285534  2
  H         -1.321668        0.116141        0.284980  2
  H         -1.216829       -0.246157        2.019487  2
  H         -0.757670        1.359754        1.419042  2
  H         -2.462633        0.866385        1.419042  2

%mem=32GB
%nprocshared= 8
#p m062x/aug-cc-pVDZ   counterpoise=2

00163 m062x/aug-cc-pVDZ   counterpoise=2

 0  1  0  1  0  1
  N          1.364768        0.000000        0.000005  1
  C          0.644055       -1.115464        0.000024  1
  N         -0.682365       -1.181909        0.000005  1
  C         -1.288054       -0.000021        0.000007  1
  N         -0.682391        1.181906       -0.000009  1
  C          0.643987        1.115488       -0.000031  1
  H          1.185970       -2.054052       -0.000010  1
  H         -2.371848        0.000014       -0.000003  1
  H          1.185913        2.054089        0.000014  1
  C         -1.508806        0.266035        1.285532  2
  H         -1.328564        0.048803        0.235913  2
  H         -0.937020       -0.423098        1.901676  2
  H         -1.201881        1.285940        1.502486  2
  H         -2.567832        0.152587        1.502486  2

%mem=32GB
%nprocshared= 8
#p m062x/aug-cc-pVDZ   counterpoise=2

00164 m062x/aug-cc-pVDZ   counterpoise=2

 0  1  0  1  0  1
  N          1.364768        0.000000        0.000005  1
  C          0.644055       -1.115464        0.000024  1
  N         -0.682365       -1.181909        0.000005  1
  C         -1.288054       -0.000021        0.000007  1
  N         -0.682391        1.181906       -0.000009  1
  C          0.643987        1.115488       -0.000031  1
  H          1.185970       -2.054052       -0.000010  1
  H         -2.371848        0.000014       -0.000003  1
  H          1.185913        2.054089        0.000014  1
  C         -1.532080       -0.000000        1.285531  2
  H         -1.329376       -0.000017        0.217689  2
  H         -0.592909       -0.000081        1.832737  2
  H         -2.102984        0.887505        1.546070  2
  H         -2.103137       -0.887407        1.546070  2

%mem=32GB
%nprocshared= 8
#p m062x/aug-cc-pVDZ   counterpoise=2

00165 m062x/aug-cc-pVDZ   counterpoise=2

 0  1  0  1  0  1
  N          1.364768        0.000000        0.000005  1
  C          0.644055       -1.115464        0.000024  1
  N         -0.682365       -1.181909        0.000005  1
  C         -1.288054       -0.000021        0.000007  1
  N         -0.682391        1.181906       -0.000009  1
  C          0.643987        1.115488       -0.000031  1
  H          1.185970       -2.054052       -0.000010  1
  H         -2.371848        0.000014       -0.000003  1
  H          1.185913        2.054089        0.000014  1
  C         -1.508806       -0.266035        1.285532  2
  H         -1.328563       -0.048836        0.235907  2
  H         -0.936957        0.423064        1.901655  2
  H         -2.567820       -0.152501        1.502500  2
  H         -1.201957       -1.285960        1.502500  2

%mem=32GB
%nprocshared= 8
#p m062x/aug-cc-pVDZ   counterpoise=2

00166 m062x/aug-cc-pVDZ   counterpoise=2

 0  1  0  1  0  1
  N          1.364768        0.000000        0.000005  1
  C          0.644055       -1.115464        0.000024  1
  N         -0.682365       -1.181909        0.000005  1
  C         -1.288054       -0.000021        0.000007  1
  N         -0.682391        1.181906       -0.000009  1
  C          0.643987        1.115488       -0.000031  1
  H          1.185970       -2.054052       -0.000010  1
  H         -2.371848        0.000014       -0.000003  1
  H          1.185913        2.054089        0.000014  1
  C         -1.439688       -0.523988        1.285534  2
  H         -1.321667       -0.116169        0.284969  2
  H         -1.216807        0.246171        2.019466  2
  H         -2.462639       -0.866360        1.419058  2
  H         -0.757687       -1.359765        1.419058  2

%mem=32GB
%nprocshared= 8
#p m062x/aug-cc-pVDZ   counterpoise=2

00167 m062x/aug-cc-pVDZ   counterpoise=2

 0  1  0  1  0  1
  N          1.364768        0.000000        0.000005  1
  C          0.644055       -1.115464        0.000024  1
  N         -0.682365       -1.181909        0.000005  1
  C         -1.288054       -0.000021        0.000007  1
  N         -0.682391        1.181906       -0.000009  1
  C          0.643987        1.115488       -0.000031  1
  H          1.185970       -2.054052       -0.000010  1
  H         -2.371848        0.000014       -0.000003  1
  H          1.185913        2.054089        0.000014  1
  C         -1.326809       -0.766057        1.285537  2
  H         -0.858886       -1.068002        0.352127  2
  H         -0.743409       -1.142518        2.121838  2
  H         -1.371386        0.318892        1.334284  2
  H         -2.333747       -1.172474        1.334284  2

%mem=32GB
%nprocshared= 8
#p m062x/aug-cc-pVDZ   counterpoise=2

00168 m062x/aug-cc-pVDZ   counterpoise=2

 0  1  0  1  0  1
  N          1.364768        0.000000        0.000005  1
  C          0.644055       -1.115464        0.000024  1
  N         -0.682365       -1.181909        0.000005  1
  C         -1.288054       -0.000021        0.000007  1
  N         -0.682391        1.181906       -0.000009  1
  C          0.643987        1.115488       -0.000031  1
  H          1.185970       -2.054052       -0.000010  1
  H         -2.371848        0.000014       -0.000003  1
  H          1.185913        2.054089        0.000014  1
  C         -1.173632       -0.984814        1.285534  2
  H         -0.789553       -1.138906        0.280489  2
  H         -0.422286       -1.286252        2.010856  2
  H         -1.410982        0.066624        1.425603  2
  H         -2.071867       -1.580659        1.425603  2

%mem=32GB
%nprocshared= 8
#p m062x/aug-cc-pVDZ   counterpoise=2

00169 m062x/aug-cc-pVDZ   counterpoise=2

 0  1  0  1  0  1
  N          1.364768        0.000000        0.000005  1
  C          0.644055       -1.115464        0.000024  1
  N         -0.682365       -1.181909        0.000005  1
  C         -1.288054       -0.000021        0.000007  1
  N         -0.682391        1.181906       -0.000009  1
  C          0.643987        1.115488       -0.000031  1
  H          1.185970       -2.054052       -0.000010  1
  H         -2.371848        0.000014       -0.000003  1
  H          1.185913        2.054089        0.000014  1
  C         -0.984797       -1.173648        1.285531  2
  H         -0.735892       -1.180447        0.227526  2
  H         -0.070679       -1.198616        1.873104  2
  H         -1.542131       -0.270639        1.520967  2
  H         -1.590592       -2.044889        1.520967  2

%mem=32GB
%nprocshared= 8
#p m062x/aug-cc-pVDZ   counterpoise=2

00170 m062x/aug-cc-pVDZ   counterpoise=2

 0  1  0  1  0  1
  N          1.364768        0.000000        0.000005  1
  C          0.644055       -1.115464        0.000024  1
  N         -0.682365       -1.181909        0.000005  1
  C         -1.288054       -0.000021        0.000007  1
  N         -0.682391        1.181906       -0.000009  1
  C          0.643987        1.115488       -0.000031  1
  H          1.185970       -2.054052       -0.000010  1
  H         -2.371848        0.000014       -0.000003  1
  H          1.185913        2.054089        0.000014  1
  C         -0.766042       -1.326823        1.285531  2
  H         -0.695885       -1.205323        0.207713  2
  H         -0.281303       -0.487335        1.777228  2
  H         -1.812039       -1.363572        1.578814  2
  H         -0.274968       -2.251111        1.578814  2

%mem=32GB
%nprocshared= 8
#p m062x/aug-cc-pVDZ   counterpoise=2

00171 m062x/aug-cc-pVDZ   counterpoise=2

 0  1  0  1  0  1
  N          1.364768        0.000000        0.000005  1
  C          0.644055       -1.115464        0.000024  1
  N         -0.682365       -1.181909        0.000005  1
  C         -1.288054       -0.000021        0.000007  1
  N         -0.682391        1.181906       -0.000009  1
  C          0.643987        1.115488       -0.000031  1
  H          1.185970       -2.054052       -0.000010  1
  H         -2.371848        0.000014       -0.000003  1
  H          1.185913        2.054089        0.000014  1
  C         -0.524011       -1.439684        1.285531  2
  H         -0.654339       -1.227531        0.227523  2
  H         -1.002674       -0.660498        1.873093  2
  H         -0.975659       -2.399922        1.520974  2
  H          0.536683       -1.470872        1.520974  2

%mem=32GB
%nprocshared= 8
#p m062x/aug-cc-pVDZ   counterpoise=2

00172 m062x/aug-cc-pVDZ   counterpoise=2

 0  1  0  1  0  1
  N          1.364768        0.000000        0.000005  1
  C          0.644055       -1.115464        0.000024  1
  N         -0.682365       -1.181909        0.000005  1
  C         -1.288054       -0.000021        0.000007  1
  N         -0.682391        1.181906       -0.000009  1
  C          0.643987        1.115488       -0.000031  1
  H          1.185970       -2.054052       -0.000010  1
  H         -2.371848        0.000014       -0.000003  1
  H          1.185913        2.054089        0.000014  1
  C         -0.266058       -1.508802        1.285534  2
  H         -0.591534       -1.253231        0.280484  2
  H         -0.902788       -1.008828        2.010846  2
  H         -0.332964       -2.584618        1.425611  2
  H          0.763190       -1.188638        1.425611  2

%mem=32GB
%nprocshared= 8
#p m062x/aug-cc-pVDZ   counterpoise=2

00173 m062x/aug-cc-pVDZ   counterpoise=2

 0  1  0  1  0  1
  N          1.364768        0.000000        0.000005  1
  C          0.644055       -1.115464        0.000024  1
  N         -0.682365       -1.181909        0.000005  1
  C         -1.288054       -0.000021        0.000007  1
  N         -0.682391        1.181906       -0.000009  1
  C          0.643987        1.115488       -0.000031  1
  H          1.185970       -2.054052       -0.000010  1
  H         -2.371848        0.000014       -0.000003  1
  H          1.185913        2.054089        0.000014  1
  C         -0.000021       -1.532078        1.285537  2
  H         -0.495466       -1.277823        0.352122  2
  H         -0.617753       -1.215067        2.121831  2
  H          0.151482       -2.607321        1.334291  2
  H          0.961860       -1.028208        1.334291  2

%mem=32GB
%nprocshared= 8
#p m062x/aug-cc-pVDZ   counterpoise=2

00174 m062x/aug-cc-pVDZ   counterpoise=2

 0  1  0  1  0  1
  N          1.364768        0.000000        0.000005  1
  C          0.644055       -1.115464        0.000024  1
  N         -0.682365       -1.181909        0.000005  1
  C         -1.288054       -0.000021        0.000007  1
  N         -0.682391        1.181906       -0.000009  1
  C          0.643987        1.115488       -0.000031  1
  H          1.185970       -2.054052       -0.000010  1
  H         -2.371848        0.000014       -0.000003  1
  H          1.185913        2.054089        0.000014  1
  C          0.266057       -1.508800        1.285534  2
  H          0.560263       -1.202656        0.284987  2
  H          0.821583       -0.930732        2.019499  2
  H         -0.798749       -1.336044        1.419032  2
  H          0.481007       -2.565896        1.419032  2

%mem=32GB
%nprocshared= 8
#p m062x/aug-cc-pVDZ   counterpoise=2

00175 m062x/aug-cc-pVDZ   counterpoise=2

 0  1  0  1  0  1
  N          1.364768        0.000000        0.000005  1
  C          0.644055       -1.115464        0.000024  1
  N         -0.682365       -1.181909        0.000005  1
  C         -1.288054       -0.000021        0.000007  1
  N         -0.682391        1.181906       -0.000009  1
  C          0.643987        1.115488       -0.000031  1
  H          1.185970       -2.054052       -0.000010  1
  H         -2.371848        0.000014       -0.000003  1
  H          1.185913        2.054089        0.000014  1
  C          0.524009       -1.439682        1.285532  2
  H          0.622026       -1.174959        0.235918  2
  H          0.834932       -0.599947        1.901690  2
  H         -0.512721       -1.683818        1.502478  2
  H          1.151759       -2.300113        1.502478  2

%mem=32GB
%nprocshared= 8
#p m062x/aug-cc-pVDZ   counterpoise=2

00176 m062x/aug-cc-pVDZ   counterpoise=2

 0  1  0  1  0  1
  N          1.364768        0.000000        0.000005  1
  C          0.644055       -1.115464        0.000024  1
  N         -0.682365       -1.181909        0.000005  1
  C         -1.288054       -0.000021        0.000007  1
  N         -0.682391        1.181906       -0.000009  1
  C          0.643987        1.115488       -0.000031  1
  H          1.185970       -2.054052       -0.000010  1
  H         -2.371848        0.000014       -0.000003  1
  H          1.185913        2.054089        0.000014  1
  C          0.766040       -1.326821        1.285531  2
  H          0.664710       -1.151252        0.217691  2
  H          0.296577       -0.513409        1.832744  2
  H          0.282833       -2.264962        1.546066  2
  H          1.820083       -1.377733        1.546066  2

%mem=32GB
%nprocshared= 8
#p m062x/aug-cc-pVDZ   counterpoise=2

00177 m062x/aug-cc-pVDZ   counterpoise=2

 0  1  0  1  0  1
  N          1.364768        0.000000        0.000005  1
  C          0.644055       -1.115464        0.000024  1
  N         -0.682365       -1.181909        0.000005  1
  C         -1.288054       -0.000021        0.000007  1
  N         -0.682391        1.181906       -0.000009  1
  C          0.643987        1.115488       -0.000031  1
  H          1.185970       -2.054052       -0.000010  1
  H         -2.371848        0.000014       -0.000003  1
  H          1.185913        2.054089        0.000014  1
  C          0.984796       -1.173646        1.285532  2
  H          0.706579       -1.126140        0.235906  2
  H          0.102099       -1.022924        1.901654  2
  H          1.415938       -2.147565        1.502501  2
  H          1.714684       -0.397975        1.502501  2

%mem=32GB
%nprocshared= 8
#p m062x/aug-cc-pVDZ   counterpoise=2

00178 m062x/aug-cc-pVDZ   counterpoise=2

 0  1  0  1  0  1
  N          1.364768        0.000000        0.000005  1
  C          0.644055       -1.115464        0.000024  1
  N         -0.682365       -1.181909        0.000005  1
  C         -1.288054       -0.000021        0.000007  1
  N         -0.682391        1.181906       -0.000009  1
  C          0.643987        1.115488       -0.000031  1
  H          1.185970       -2.054052       -0.000010  1
  H         -2.371848        0.000014       -0.000003  1
  H          1.185913        2.054089        0.000014  1
  C          1.173631       -0.984812        1.285534  2
  H          0.761440       -1.086504        0.284968  2
  H          0.395207       -1.176857        2.019463  2
  H          1.981596       -1.699544        1.419060  2
  H          1.556453        0.023699        1.419060  2

%mem=32GB
%nprocshared= 8
#p m062x/aug-cc-pVDZ   counterpoise=2

00179 m062x/aug-cc-pVDZ   counterpoise=2

 0  1  0  1  0  1
  N          1.364768        0.000000        0.000005  1
  C          0.644055       -1.115464        0.000024  1
  N         -0.682365       -1.181909        0.000005  1
  C         -1.288054       -0.000021        0.000007  1
  N         -0.682391        1.181906       -0.000009  1
  C          0.643987        1.115488       -0.000031  1
  H          1.185970       -2.054052       -0.000010  1
  H         -2.371848        0.000014       -0.000003  1
  H          1.185913        2.054089        0.000014  1
  C          1.326807       -0.766055        1.285537  2
  H          0.831063       -1.019760        0.352130  2
  H          0.708731       -1.082365        2.121842  2
  H          2.288121       -1.271007        1.334281  2
  H          1.479520        0.309017        1.334281  2

%mem=32GB
%nprocshared= 8
#p m062x/aug-cc-pVDZ   counterpoise=2

00180 m062x/aug-cc-pVDZ   counterpoise=2

 0  1  0  1  0  1
  N          1.364768        0.000000        0.000005  1
  C          0.644055       -1.115464        0.000024  1
  N         -0.682365       -1.181909        0.000005  1
  C         -1.288054       -0.000021        0.000007  1
  N         -0.682391        1.181906       -0.000009  1
  C          0.643987        1.115488       -0.000031  1
  H          1.185970       -2.054052       -0.000010  1
  H         -2.371848        0.000014       -0.000003  1
  H          1.185913        2.054089        0.000014  1
  C          1.439690       -0.523988        1.285534  2
  H          1.381115       -0.114326        0.280486  2
  H          1.325100        0.277425        2.010849  2
  H          0.647764       -1.255226        1.425608  2
  H          2.404806       -1.003997        1.425608  2

%mem=32GB
%nprocshared= 8
#p m062x/aug-cc-pVDZ   counterpoise=2

00181 m062x/aug-cc-pVDZ   counterpoise=2

 0  1  0  1  0  1
  N          1.364768        0.000000        0.000005  1
  C          0.644055       -1.115464        0.000024  1
  N         -0.682365       -1.181909        0.000005  1
  C         -1.288054       -0.000021        0.000007  1
  N         -0.682391        1.181906       -0.000009  1
  C          0.643987        1.115488       -0.000031  1
  H          1.185970       -2.054052       -0.000010  1
  H         -2.371848        0.000014       -0.000003  1
  H          1.185913        2.054089        0.000014  1
  C          1.508808       -0.266035        1.285531  2
  H          1.390261       -0.047084        0.227523  2
  H          1.073408        0.538128        1.873091  2
  H          1.005397       -1.200177        1.520975  2
  H          2.566216       -0.355099        1.520975  2

%mem=32GB
%nprocshared= 8
#p m062x/aug-cc-pVDZ   counterpoise=2

00182 m062x/aug-cc-pVDZ   counterpoise=2

 0  1  0  1  0  1
  N          1.364768        0.000000        0.000005  1
  C          0.644055       -1.115464        0.000024  1
  N         -0.682365       -1.181909        0.000005  1
  C         -1.288054       -0.000021        0.000007  1
  N         -0.682391        1.181906       -0.000009  1
  C          0.643987        1.115488       -0.000031  1
  H          1.185970       -2.054052       -0.000010  1
  H         -2.371848        0.000014       -0.000003  1
  H          1.185913        2.054089        0.000014  1
  C          1.732035        0.000000        0.999958  2
  H          1.357305        0.000000       -0.020313  2
  H          0.895080        0.000000        1.693487  2
  H          2.337956       -0.887456        1.163540  2
  H          2.337956        0.887456        1.163540  2

%mem=32GB
%nprocshared= 8
#p m062x/aug-cc-pVDZ   counterpoise=2

00183 m062x/aug-cc-pVDZ   counterpoise=2

 0  1  0  1  0  1
  N          1.364768        0.000000        0.000005  1
  C          0.644055       -1.115464        0.000024  1
  N         -0.682365       -1.181909        0.000005  1
  C         -1.288054       -0.000021        0.000007  1
  N         -0.682391        1.181906       -0.000009  1
  C          0.643987        1.115488       -0.000031  1
  H          1.185970       -2.054052       -0.000010  1
  H         -2.371848        0.000014       -0.000003  1
  H          1.185913        2.054089        0.000014  1
  C          1.705723        0.300755        0.999959  2
  H          1.368352        0.003162        0.010517  2
  H          1.118650       -0.217099        1.754047  2
  H          2.755079        0.043008        1.117841  2
  H          1.580951        1.374074        1.117841  2

%mem=32GB
%nprocshared= 8
#p m062x/aug-cc-pVDZ   counterpoise=2

00184 m062x/aug-cc-pVDZ   counterpoise=2

 0  1  0  1  0  1
  N          1.364768        0.000000        0.000005  1
  C          0.644055       -1.115464        0.000024  1
  N         -0.682365       -1.181909        0.000005  1
  C         -1.288054       -0.000021        0.000007  1
  N         -0.682391        1.181906       -0.000009  1
  C          0.643987        1.115488       -0.000031  1
  H          1.185970       -2.054052       -0.000010  1
  H         -2.371848        0.000014       -0.000003  1
  H          1.185913        2.054089        0.000014  1
  C          1.627585        0.592374        0.999962  2
  H          1.387857        0.052040        0.087852  2
  H          1.358782       -0.013492        1.861442  2
  H          2.693102        0.805682        1.025467  2
  H          1.070700        1.525490        1.025467  2

%mem=32GB
%nprocshared= 8
#p m062x/aug-cc-pVDZ   counterpoise=2

00185 m062x/aug-cc-pVDZ   counterpoise=2

 0  1  0  1  0  1
  N          1.364768        0.000000        0.000005  1
  C          0.644055       -1.115464        0.000024  1
  N         -0.682365       -1.181909        0.000005  1
  C         -1.288054       -0.000021        0.000007  1
  N         -0.682391        1.181906       -0.000009  1
  C          0.643987        1.115488       -0.000031  1
  H          1.185970       -2.054052       -0.000010  1
  H         -2.371848        0.000014       -0.000003  1
  H          1.185913        2.054089        0.000014  1
  C          1.499995        0.865996        0.999966  2
  H          1.389461        0.158133        0.182600  2
  H          1.417963        0.340658        1.948000  2
  H          2.473132        1.345825        0.934802  2
  H          0.719472        1.619663        0.934802  2

%mem=32GB
%nprocshared= 8
#p m062x/aug-cc-pVDZ   counterpoise=2

00186 m062x/aug-cc-pVDZ   counterpoise=2

 0  1  0  1  0  1
  N          1.364768        0.000000        0.000005  1
  C          0.644055       -1.115464        0.000024  1
  N         -0.682365       -1.181909        0.000005  1
  C         -1.288054       -0.000021        0.000007  1
  N         -0.682391        1.181906       -0.000009  1
  C          0.643987        1.115488       -0.000031  1
  H          1.185970       -2.054052       -0.000010  1
  H         -2.371848        0.000014       -0.000003  1
  H          1.185913        2.054089        0.000014  1
  C          1.326803        1.113341        0.999963  2
  H          0.713893        1.115268        0.102347  2
  H          0.684918        1.115359        1.877150  2
  H          1.951536        0.223916        1.010363  2
  H          1.957118        1.998819        1.010363  2

%mem=32GB
%nprocshared= 8
#p m062x/aug-cc-pVDZ   counterpoise=2

00187 m062x/aug-cc-pVDZ   counterpoise=2

 0  1  0  1  0  1
  N          1.364768        0.000000        0.000005  1
  C          0.644055       -1.115464        0.000024  1
  N         -0.682365       -1.181909        0.000005  1
  C         -1.288054       -0.000021        0.000007  1
  N         -0.682391        1.181906       -0.000009  1
  C          0.643987        1.115488       -0.000031  1
  H          1.185970       -2.054052       -0.000010  1
  H         -2.371848        0.000014       -0.000003  1
  H          1.185913        2.054089        0.000014  1
  C          1.113322        1.326819        0.999960  2
  H          0.659751        1.122586        0.033556  2
  H          0.433781        1.020837        1.791210  2
  H          2.044340        0.772764        1.087738  2
  H          1.315604        2.391176        1.087738  2

%mem=32GB
%nprocshared= 8
#p m062x/aug-cc-pVDZ   counterpoise=2

00188 m062x/aug-cc-pVDZ   counterpoise=2

 0  1  0  1  0  1
  N          1.364768        0.000000        0.000005  1
  C          0.644055       -1.115464        0.000024  1
  N         -0.682365       -1.181909        0.000005  1
  C         -1.288054       -0.000021        0.000007  1
  N         -0.682391        1.181906       -0.000009  1
  C          0.643987        1.115488       -0.000031  1
  H          1.185970       -2.054052       -0.000010  1
  H         -2.371848        0.000014       -0.000003  1
  H          1.185913        2.054089        0.000014  1
  C          0.866016        1.499984        0.999959  2
  H          0.645451        1.118024        0.006564  2
  H          0.471216        0.816293        1.747071  2
  H          1.942269        1.589101        1.123306  2
  H          0.405220        2.476677        1.123306  2

%mem=32GB
%nprocshared= 8
#p m062x/aug-cc-pVDZ   counterpoise=2

00189 m062x/aug-cc-pVDZ   counterpoise=2

 0  1  0  1  0  1
  N          1.364768        0.000000        0.000005  1
  C          0.644055       -1.115464        0.000024  1
  N         -0.682365       -1.181909        0.000005  1
  C         -1.288054       -0.000021        0.000007  1
  N         -0.682391        1.181906       -0.000009  1
  C          0.643987        1.115488       -0.000031  1
  H          1.185970       -2.054052       -0.000010  1
  H         -2.371848        0.000014       -0.000003  1
  H          1.185913        2.054089        0.000014  1
  C          0.592398        1.627575        0.999960  2
  H          0.642255        1.132679        0.033540  2
  H          0.667101        0.886051        1.791186  2
  H          1.413095        2.334841        1.087758  2
  H         -0.352878        2.156934        1.087758  2

%mem=32GB
%nprocshared= 8
#p m062x/aug-cc-pVDZ   counterpoise=2

00190 m062x/aug-cc-pVDZ   counterpoise=2

 0  1  0  1  0  1
  N          1.364768        0.000000        0.000005  1
  C          0.644055       -1.115464        0.000024  1
  N         -0.682365       -1.181909        0.000005  1
  C         -1.288054       -0.000021        0.000007  1
  N         -0.682391        1.181906       -0.000009  1
  C          0.643987        1.115488       -0.000031  1
  H          1.185970       -2.054052       -0.000010  1
  H         -2.371848        0.000014       -0.000003  1
  H          1.185913        2.054089        0.000014  1
  C          0.300780        1.705715        0.999963  2
  H          0.608859        1.175900        0.102322  2
  H          0.623461        1.150788        1.877123  2
  H          0.752520        2.694300        1.010389  2
  H         -0.781846        1.802093        1.010389  2

%mem=32GB
%nprocshared= 8
#p m062x/aug-cc-pVDZ   counterpoise=2

00191 m062x/aug-cc-pVDZ   counterpoise=2

 0  1  0  1  0  1
  N          1.364768        0.000000        0.000005  1
  C          0.644055       -1.115464        0.000024  1
  N         -0.682365       -1.181909        0.000005  1
  C         -1.288054       -0.000021        0.000007  1
  N         -0.682391        1.181906       -0.000009  1
  C          0.643987        1.115488       -0.000031  1
  H          1.185970       -2.054052       -0.000010  1
  H         -2.371848        0.000014       -0.000003  1
  H          1.185913        2.054089        0.000014  1
  C         -0.000023        1.732032        0.999966  2
  H         -0.557780        1.282368        0.182602  2
  H         -0.413958        1.398318        1.948001  2
  H          1.042936        1.432923        0.934800  2
  H         -0.071060        2.814707        0.934800  2

%mem=32GB
%nprocshared= 8
#p m062x/aug-cc-pVDZ   counterpoise=2

00192 m062x/aug-cc-pVDZ   counterpoise=2

 0  1  0  1  0  1
  N          1.364768        0.000000        0.000005  1
  C          0.644055       -1.115464        0.000024  1
  N         -0.682365       -1.181909        0.000005  1
  C         -1.288054       -0.000021        0.000007  1
  N         -0.682391        1.181906       -0.000009  1
  C          0.643987        1.115488       -0.000031  1
  H          1.185970       -2.054052       -0.000010  1
  H         -2.371848        0.000014       -0.000003  1
  H          1.185913        2.054089        0.000014  1
  C         -0.300782        1.705717        0.999962  2
  H         -0.648860        1.227932        0.087856  2
  H         -0.691068        1.169995        1.861447  2
  H          0.785763        1.690007        1.025462  2
  H         -0.648818        2.735134        1.025462  2

%mem=32GB
%nprocshared= 8
#p m062x/aug-cc-pVDZ   counterpoise=2

00193 m062x/aug-cc-pVDZ   counterpoise=2

 0  1  0  1  0  1
  N          1.364768        0.000000        0.000005  1
  C          0.644055       -1.115464        0.000024  1
  N         -0.682365       -1.181909        0.000005  1
  C         -1.288054       -0.000021        0.000007  1
  N         -0.682391        1.181906       -0.000009  1
  C          0.643987        1.115488       -0.000031  1
  H          1.185970       -2.054052       -0.000010  1
  H         -2.371848        0.000014       -0.000003  1
  H          1.185913        2.054089        0.000014  1
  C         -0.592400        1.627577        0.999959  2
  H         -0.681443        1.186600        0.010522  2
  H         -0.747343        0.860239        1.754056  2
  H          0.399511        2.056174        1.117835  2
  H         -1.340287        2.407479        1.117835  2

%mem=32GB
%nprocshared= 8
#p m062x/aug-cc-pVDZ   counterpoise=2

00194 m062x/aug-cc-pVDZ   counterpoise=2

 0  1  0  1  0  1
  N          1.364768        0.000000        0.000005  1
  C          0.644055       -1.115464        0.000024  1
  N         -0.682365       -1.181909        0.000005  1
  C         -1.288054       -0.000021        0.000007  1
  N         -0.682391        1.181906       -0.000009  1
  C          0.643987        1.115488       -0.000031  1
  H          1.185970       -2.054052       -0.000010  1
  H         -2.371848        0.000014       -0.000003  1
  H          1.185913        2.054089        0.000014  1
  C         -0.866018        1.499987        0.999958  2
  H         -0.678663        1.175448       -0.020311  2
  H         -0.447571        0.775148        1.693492  2
  H         -0.400380        2.468439        1.163537  2
  H         -1.937535        1.581046        1.163537  2

%mem=32GB
%nprocshared= 8
#p m062x/aug-cc-pVDZ   counterpoise=2

00195 m062x/aug-cc-pVDZ   counterpoise=2

 0  1  0  1  0  1
  N          1.364768        0.000000        0.000005  1
  C          0.644055       -1.115464        0.000024  1
  N         -0.682365       -1.181909        0.000005  1
  C         -1.288054       -0.000021        0.000007  1
  N         -0.682391        1.181906       -0.000009  1
  C          0.643987        1.115488       -0.000031  1
  H          1.185970       -2.054052       -0.000010  1
  H         -2.371848        0.000014       -0.000003  1
  H          1.185913        2.054089        0.000014  1
  C         -1.113323        1.326822        0.999959  2
  H         -0.686926        1.183431        0.010515  2
  H         -0.371318        1.077297        1.754043  2
  H         -1.414741        2.364477        1.117845  2
  H         -1.980485        0.682143        1.117845  2

%mem=32GB
%nprocshared= 8
#p m062x/aug-cc-pVDZ   counterpoise=2

00196 m062x/aug-cc-pVDZ   counterpoise=2

 0  1  0  1  0  1
  N          1.364768        0.000000        0.000005  1
  C          0.644055       -1.115464        0.000024  1
  N         -0.682365       -1.181909        0.000005  1
  C         -1.288054       -0.000021        0.000007  1
  N         -0.682391        1.181906       -0.000009  1
  C          0.643987        1.115488       -0.000031  1
  H          1.185970       -2.054052       -0.000010  1
  H         -2.371848        0.000014       -0.000003  1
  H          1.185913        2.054089        0.000014  1
  C         -1.326804        1.113343        0.999962  2
  H         -0.739006        1.175882        0.087844  2
  H         -0.667694        1.183470        1.861434  2
  H         -2.044270        1.929473        1.025475  2
  H         -1.856488        0.164523        1.025475  2

%mem=32GB
%nprocshared= 8
#p m062x/aug-cc-pVDZ   counterpoise=2

00197 m062x/aug-cc-pVDZ   counterpoise=2

 0  1  0  1  0  1
  N          1.364768        0.000000        0.000005  1
  C          0.644055       -1.115464        0.000024  1
  N         -0.682365       -1.181909        0.000005  1
  C         -1.288054       -0.000021        0.000007  1
  N         -0.682391        1.181906       -0.000009  1
  C          0.643987        1.115488       -0.000031  1
  H          1.185970       -2.054052       -0.000010  1
  H         -2.371848        0.000014       -0.000003  1
  H          1.185913        2.054089        0.000014  1
  C         -1.499972        0.866036        0.999966  2
  H         -0.831684        1.124227        0.182590  2
  H         -1.003984        1.057660        1.947992  2
  H         -2.402076        1.468897        0.934811  2
  H         -1.762423       -0.186747        0.934811  2

%mem=32GB
%nprocshared= 8
#p m062x/aug-cc-pVDZ   counterpoise=2

00198 m062x/aug-cc-pVDZ   counterpoise=2

 0  1  0  1  0  1
  N          1.364768        0.000000        0.000005  1
  C          0.644055       -1.115464        0.000024  1
  N         -0.682365       -1.181909        0.000005  1
  C         -1.288054       -0.000021        0.000007  1
  N         -0.682391        1.181906       -0.000009  1
  C          0.643987        1.115488       -0.000031  1
  H          1.185970       -2.054052       -0.000010  1
  H         -2.371848        0.000014       -0.000003  1
  H          1.185913        2.054089        0.000014  1
  C         -1.627583        0.592374        0.999963  2
  H         -1.322804        0.060609        0.102349  2
  H         -1.308398        0.035474        1.877152  2
  H         -1.169671        1.578115        1.010362  2
  H         -2.709586        0.695520        1.010362  2

%mem=32GB
%nprocshared= 8
#p m062x/aug-cc-pVDZ   counterpoise=2

00199 m062x/aug-cc-pVDZ   counterpoise=2

 0  1  0  1  0  1
  N          1.364768        0.000000        0.000005  1
  C          0.644055       -1.115464        0.000024  1
  N         -0.682365       -1.181909        0.000005  1
  C         -1.288054       -0.000021        0.000007  1
  N         -0.682391        1.181906       -0.000009  1
  C          0.643987        1.115488       -0.000031  1
  H          1.185970       -2.054052       -0.000010  1
  H         -2.371848        0.000014       -0.000003  1
  H          1.185913        2.054089        0.000014  1
  C         -1.705720        0.300755        0.999960  2
  H         -1.302066        0.010070        0.033554  2
  H         -1.100959       -0.134755        1.791207  2
  H         -1.691403        1.384068        1.087740  2
  H         -2.728621       -0.056241        1.087740  2

%mem=32GB
%nprocshared= 8
#p m062x/aug-cc-pVDZ   counterpoise=2

00200 m062x/aug-cc-pVDZ   counterpoise=2

 0  1  0  1  0  1
  N          1.364768        0.000000        0.000005  1
  C          0.644055       -1.115464        0.000024  1
  N         -0.682365       -1.181909        0.000005  1
  C         -1.288054       -0.000021        0.000007  1
  N         -0.682391        1.181906       -0.000009  1
  C          0.643987        1.115488       -0.000031  1
  H          1.185970       -2.054052       -0.000010  1
  H         -2.371848        0.000014       -0.000003  1
  H          1.185913        2.054089        0.000014  1
  C         -1.732033       -0.000000        0.999959  2
  H         -1.290965       -0.000021        0.006563  2
  H         -0.942537       -0.000037        1.747069  2
  H         -2.347364        0.887485        1.123308  2
  H         -2.347448       -0.887427        1.123308  2

%mem=32GB
%nprocshared= 8
#p m062x/aug-cc-pVDZ   counterpoise=2

00201 m062x/aug-cc-pVDZ   counterpoise=2

 0  1  0  1  0  1
  N          1.364768        0.000000        0.000005  1
  C          0.644055       -1.115464        0.000024  1
  N         -0.682365       -1.181909        0.000005  1
  C         -1.288054       -0.000021        0.000007  1
  N         -0.682391        1.181906       -0.000009  1
  C          0.643987        1.115488       -0.000031  1
  H          1.185970       -2.054052       -0.000010  1
  H         -2.371848        0.000014       -0.000003  1
  H          1.185913        2.054089        0.000014  1
  C         -1.705720       -0.300755        0.999960  2
  H         -1.302062       -0.010107        0.033544  2
  H         -1.100918        0.134723        1.791193  2
  H         -2.728596        0.056310        1.087752  2
  H         -1.691473       -1.384068        1.087752  2

%mem=32GB
%nprocshared= 8
#p m062x/aug-cc-pVDZ   counterpoise=2

00202 m062x/aug-cc-pVDZ   counterpoise=2

 0  1  0  1  0  1
  N          1.364768        0.000000        0.000005  1
  C          0.644055       -1.115464        0.000024  1
  N         -0.682365       -1.181909        0.000005  1
  C         -1.288054       -0.000021        0.000007  1
  N         -0.682391        1.181906       -0.000009  1
  C          0.643987        1.115488       -0.000031  1
  H          1.185970       -2.054052       -0.000010  1
  H         -2.371848        0.000014       -0.000003  1
  H          1.185913        2.054089        0.000014  1
  C         -1.627583       -0.592374        0.999963  2
  H         -1.322798       -0.060637        0.102334  2
  H         -1.308370       -0.035465        1.877136  2
  H         -2.709589       -0.695487        1.010377  2
  H         -1.169701       -1.578129        1.010377  2

%mem=32GB
%nprocshared= 8
#p m062x/aug-cc-pVDZ   counterpoise=2

00203 m062x/aug-cc-pVDZ   counterpoise=2

 0  1  0  1  0  1
  N          1.364768        0.000000        0.000005  1
  C          0.644055       -1.115464        0.000024  1
  N         -0.682365       -1.181909        0.000005  1
  C         -1.288054       -0.000021        0.000007  1
  N         -0.682391        1.181906       -0.000009  1
  C          0.643987        1.115488       -0.000031  1
  H          1.185970       -2.054052       -0.000010  1
  H         -2.371848        0.000014       -0.000003  1
  H          1.185913        2.054089        0.000014  1
  C         -1.499972       -0.866036        0.999966  2
  H         -0.831666       -1.124228        0.182605  2
  H         -1.004001       -1.057649        1.948003  2
  H         -1.762430        0.186744        0.934798  2
  H         -2.402070       -1.468905        0.934798  2

%mem=32GB
%nprocshared= 8
#p m062x/aug-cc-pVDZ   counterpoise=2

00204 m062x/aug-cc-pVDZ   counterpoise=2

 0  1  0  1  0  1
  N          1.364768        0.000000        0.000005  1
  C          0.644055       -1.115464        0.000024  1
  N         -0.682365       -1.181909        0.000005  1
  C         -1.288054       -0.000021        0.000007  1
  N         -0.682391        1.181906       -0.000009  1
  C          0.643987        1.115488       -0.000031  1
  H          1.185970       -2.054052       -0.000010  1
  H         -2.371848        0.000014       -0.000003  1
  H          1.185913        2.054089        0.000014  1
  C         -1.326804       -1.113343        0.999962  2
  H         -0.738984       -1.175885        0.087859  2
  H         -0.667715       -1.183468        1.861450  2
  H         -1.856488       -0.164522        1.025459  2
  H         -2.044271       -1.929473        1.025459  2

%mem=32GB
%nprocshared= 8
#p m062x/aug-cc-pVDZ   counterpoise=2

00205 m062x/aug-cc-pVDZ   counterpoise=2

 0  1  0  1  0  1
  N          1.364768        0.000000        0.000005  1
  C          0.644055       -1.115464        0.000024  1
  N         -0.682365       -1.181909        0.000005  1
  C         -1.288054       -0.000021        0.000007  1
  N         -0.682391        1.181906       -0.000009  1
  C          0.643987        1.115488       -0.000031  1
  H          1.185970       -2.054052       -0.000010  1
  H         -2.371848        0.000014       -0.000003  1
  H          1.185913        2.054089        0.000014  1
  C         -1.113323       -1.326822        0.999959  2
  H         -0.686899       -1.183434        0.010526  2
  H         -0.371329       -1.077321        1.754062  2
  H         -1.980472       -0.682123        1.117829  2
  H         -1.414769       -2.364470        1.117829  2

%mem=32GB
%nprocshared= 8
#p m062x/aug-cc-pVDZ   counterpoise=2

00206 m062x/aug-cc-pVDZ   counterpoise=2

 0  1  0  1  0  1
  N          1.364768        0.000000        0.000005  1
  C          0.644055       -1.115464        0.000024  1
  N         -0.682365       -1.181909        0.000005  1
  C         -1.288054       -0.000021        0.000007  1
  N         -0.682391        1.181906       -0.000009  1
  C          0.643987        1.115488       -0.000031  1
  H          1.185970       -2.054052       -0.000010  1
  H         -2.371848        0.000014       -0.000003  1
  H          1.185913        2.054089        0.000014  1
  C         -0.866018       -1.499987        0.999958  2
  H         -0.678635       -1.175448       -0.020306  2
  H         -0.447529       -0.775184        1.693503  2
  H         -1.937541       -1.580977        1.163529  2
  H         -0.400444       -2.468471        1.163529  2

%mem=32GB
%nprocshared= 8
#p m062x/aug-cc-pVDZ   counterpoise=2

00207 m062x/aug-cc-pVDZ   counterpoise=2

 0  1  0  1  0  1
  N          1.364768        0.000000        0.000005  1
  C          0.644055       -1.115464        0.000024  1
  N         -0.682365       -1.181909        0.000005  1
  C         -1.288054       -0.000021        0.000007  1
  N         -0.682391        1.181906       -0.000009  1
  C          0.643987        1.115488       -0.000031  1
  H          1.185970       -2.054052       -0.000010  1
  H         -2.371848        0.000014       -0.000003  1
  H          1.185913        2.054089        0.000014  1
  C         -0.592400       -1.627577        0.999959  2
  H         -0.681419       -1.186596        0.010521  2
  H         -0.747301       -0.860229        1.754054  2
  H         -1.340330       -2.407438        1.117835  2
  H          0.399487       -2.056229        1.117835  2

%mem=32GB
%nprocshared= 8
#p m062x/aug-cc-pVDZ   counterpoise=2

00208 m062x/aug-cc-pVDZ   counterpoise=2

 0  1  0  1  0  1
  N          1.364768        0.000000        0.000005  1
  C          0.644055       -1.115464        0.000024  1
  N         -0.682365       -1.181909        0.000005  1
  C         -1.288054       -0.000021        0.000007  1
  N         -0.682391        1.181906       -0.000009  1
  C          0.643987        1.115488       -0.000031  1
  H          1.185970       -2.054052       -0.000010  1
  H         -2.371848        0.000014       -0.000003  1
  H          1.185913        2.054089        0.000014  1
  C         -0.300782       -1.705717        0.999962  2
  H         -0.648843       -1.227926        0.087852  2
  H         -0.691055       -1.169979        1.861443  2
  H         -0.648849       -2.735123        1.025466  2
  H          0.785764       -1.690039        1.025466  2

%mem=32GB
%nprocshared= 8
#p m062x/aug-cc-pVDZ   counterpoise=2

00209 m062x/aug-cc-pVDZ   counterpoise=2

 0  1  0  1  0  1
  N          1.364768        0.000000        0.000005  1
  C          0.644055       -1.115464        0.000024  1
  N         -0.682365       -1.181909        0.000005  1
  C         -1.288054       -0.000021        0.000007  1
  N         -0.682391        1.181906       -0.000009  1
  C          0.643987        1.115488       -0.000031  1
  H          1.185970       -2.054052       -0.000010  1
  H         -2.371848        0.000014       -0.000003  1
  H          1.185913        2.054089        0.000014  1
  C         -0.000023       -1.732032        0.999966  2
  H         -0.557769       -1.282361        0.182598  2
  H         -0.413956       -1.398308        1.947998  2
  H         -0.071077       -2.814706        0.934804  2
  H          1.042941       -1.432940        0.934804  2

%mem=32GB
%nprocshared= 8
#p m062x/aug-cc-pVDZ   counterpoise=2

00210 m062x/aug-cc-pVDZ   counterpoise=2

 0  1  0  1  0  1
  N          1.364768        0.000000        0.000005  1
  C          0.644055       -1.115464        0.000024  1
  N         -0.682365       -1.181909        0.000005  1
  C         -1.288054       -0.000021        0.000007  1
  N         -0.682391        1.181906       -0.000009  1
  C          0.643987        1.115488       -0.000031  1
  H          1.185970       -2.054052       -0.000010  1
  H         -2.371848        0.000014       -0.000003  1
  H          1.185913        2.054089        0.000014  1
  C          0.300780       -1.705715        0.999963  2
  H          0.608923       -1.175872        0.102361  2
  H          0.623471       -1.150858        1.877164  2
  H         -0.781853       -1.802019        1.010350  2
  H          0.752452       -2.694331        1.010350  2

%mem=32GB
%nprocshared= 8
#p m062x/aug-cc-pVDZ   counterpoise=2

00211 m062x/aug-cc-pVDZ   counterpoise=2

 0  1  0  1  0  1
  N          1.364768        0.000000        0.000005  1
  C          0.644055       -1.115464        0.000024  1
  N         -0.682365       -1.181909        0.000005  1
  C         -1.288054       -0.000021        0.000007  1
  N         -0.682391        1.181906       -0.000009  1
  C          0.643987        1.115488       -0.000031  1
  H          1.185970       -2.054052       -0.000010  1
  H         -2.371848        0.000014       -0.000003  1
  H          1.185913        2.054089        0.000014  1
  C          0.592398       -1.627575        0.999960  2
  H          0.642322       -1.132641        0.033563  2
  H          0.667191       -0.886097        1.791221  2
  H         -0.352946       -2.156818        1.087729  2
  H          1.413005       -2.334949        1.087729  2

%mem=32GB
%nprocshared= 8
#p m062x/aug-cc-pVDZ   counterpoise=2

00212 m062x/aug-cc-pVDZ   counterpoise=2

 0  1  0  1  0  1
  N          1.364768        0.000000        0.000005  1
  C          0.644055       -1.115464        0.000024  1
  N         -0.682365       -1.181909        0.000005  1
  C         -1.288054       -0.000021        0.000007  1
  N         -0.682391        1.181906       -0.000009  1
  C          0.643987        1.115488       -0.000031  1
  H          1.185970       -2.054052       -0.000010  1
  H         -2.371848        0.000014       -0.000003  1
  H          1.185913        2.054089        0.000014  1
  C          0.866016       -1.499984        0.999959  2
  H          0.645508       -1.117981        0.006568  2
  H          0.471328       -0.816236        1.747078  2
  H          0.405065       -2.476605        1.123300  2
  H          1.942256       -1.589273        1.123300  2

%mem=32GB
%nprocshared= 8
#p m062x/aug-cc-pVDZ   counterpoise=2

00213 m062x/aug-cc-pVDZ   counterpoise=2

 0  1  0  1  0  1
  N          1.364768        0.000000        0.000005  1
  C          0.644055       -1.115464        0.000024  1
  N         -0.682365       -1.181909        0.000005  1
  C         -1.288054       -0.000021        0.000007  1
  N         -0.682391        1.181906       -0.000009  1
  C          0.643987        1.115488       -0.000031  1
  H          1.185970       -2.054052       -0.000010  1
  H         -2.371848        0.000014       -0.000003  1
  H          1.185913        2.054089        0.000014  1
  C          1.113322       -1.326819        0.999960  2
  H          0.659787       -1.122550        0.033546  2
  H          0.433797       -1.020765        1.791196  2
  H          1.315500       -2.391195        1.087749  2
  H          2.044392       -0.772853        1.087749  2

%mem=32GB
%nprocshared= 8
#p m062x/aug-cc-pVDZ   counterpoise=2

00214 m062x/aug-cc-pVDZ   counterpoise=2

 0  1  0  1  0  1
  N          1.364768        0.000000        0.000005  1
  C          0.644055       -1.115464        0.000024  1
  N         -0.682365       -1.181909        0.000005  1
  C         -1.288054       -0.000021        0.000007  1
  N         -0.682391        1.181906       -0.000009  1
  C          0.643987        1.115488       -0.000031  1
  H          1.185970       -2.054052       -0.000010  1
  H         -2.371848        0.000014       -0.000003  1
  H          1.185913        2.054089        0.000014  1
  C          1.326803       -1.113341        0.999963  2
  H          0.713912       -1.115247        0.102335  2
  H          0.684899       -1.115337        1.877136  2
  H          1.957087       -1.998841        1.010376  2
  H          1.951567       -0.223938        1.010376  2

%mem=32GB
%nprocshared= 8
#p m062x/aug-cc-pVDZ   counterpoise=2

00215 m062x/aug-cc-pVDZ   counterpoise=2

 0  1  0  1  0  1
  N          1.364768        0.000000        0.000005  1
  C          0.644055       -1.115464        0.000024  1
  N         -0.682365       -1.181909        0.000005  1
  C         -1.288054       -0.000021        0.000007  1
  N         -0.682391        1.181906       -0.000009  1
  C          0.643987        1.115488       -0.000031  1
  H          1.185970       -2.054052       -0.000010  1
  H         -2.371848        0.000014       -0.000003  1
  H          1.185913        2.054089        0.000014  1
  C          1.499995       -0.865996        0.999966  2
  H          1.389461       -0.158133        0.182600  2
  H          1.417963       -0.340658        1.948000  2
  H          0.719472       -1.619663        0.934802  2
  H          2.473132       -1.345825        0.934802  2

%mem=32GB
%nprocshared= 8
#p m062x/aug-cc-pVDZ   counterpoise=2

00216 m062x/aug-cc-pVDZ   counterpoise=2

 0  1  0  1  0  1
  N          1.364768        0.000000        0.000005  1
  C          0.644055       -1.115464        0.000024  1
  N         -0.682365       -1.181909        0.000005  1
  C         -1.288054       -0.000021        0.000007  1
  N         -0.682391        1.181906       -0.000009  1
  C          0.643987        1.115488       -0.000031  1
  H          1.185970       -2.054052       -0.000010  1
  H         -2.371848        0.000014       -0.000003  1
  H          1.185913        2.054089        0.000014  1
  C          1.627585       -0.592374        0.999962  2
  H          1.387857       -0.052040        0.087852  2
  H          1.358782        0.013492        1.861442  2
  H          1.070700       -1.525490        1.025467  2
  H          2.693102       -0.805682        1.025467  2

%mem=32GB
%nprocshared= 8
#p m062x/aug-cc-pVDZ   counterpoise=2

00217 m062x/aug-cc-pVDZ   counterpoise=2

 0  1  0  1  0  1
  N          1.364768        0.000000        0.000005  1
  C          0.644055       -1.115464        0.000024  1
  N         -0.682365       -1.181909        0.000005  1
  C         -1.288054       -0.000021        0.000007  1
  N         -0.682391        1.181906       -0.000009  1
  C          0.643987        1.115488       -0.000031  1
  H          1.185970       -2.054052       -0.000010  1
  H         -2.371848        0.000014       -0.000003  1
  H          1.185913        2.054089        0.000014  1
  C          1.705723       -0.300755        0.999959  2
  H          1.368352       -0.003162        0.010517  2
  H          1.118650        0.217099        1.754047  2
  H          1.580951       -1.374074        1.117841  2
  H          2.755079       -0.043008        1.117841  2

%mem=32GB
%nprocshared= 8
#p m062x/aug-cc-pVDZ   counterpoise=2

00218 m062x/aug-cc-pVDZ   counterpoise=2

 0  1  0  1  0  1
  N          1.364768        0.000000        0.000005  1
  C          0.644055       -1.115464        0.000024  1
  N         -0.682365       -1.181909        0.000005  1
  C         -1.288054       -0.000021        0.000007  1
  N         -0.682391        1.181906       -0.000009  1
  C          0.643987        1.115488       -0.000031  1
  H          1.185970       -2.054052       -0.000010  1
  H         -2.371848        0.000014       -0.000003  1
  H          1.185913        2.054089        0.000014  1
  C          1.879358        0.000000        0.684004  2
  H          1.225920        0.000000       -0.184554  2
  H          1.278380        0.000000        1.589710  2
  H          2.506702       -0.887456        0.665611  2
  H          2.506702        0.887456        0.665611  2

%mem=32GB
%nprocshared= 8
#p m062x/aug-cc-pVDZ   counterpoise=2

00219 m062x/aug-cc-pVDZ   counterpoise=2

 0  1  0  1  0  1
  N          1.364768        0.000000        0.000005  1
  C          0.644055       -1.115464        0.000024  1
  N         -0.682365       -1.181909        0.000005  1
  C         -1.288054       -0.000021        0.000007  1
  N         -0.682391        1.181906       -0.000009  1
  C          0.643987        1.115488       -0.000031  1
  H          1.185970       -2.054052       -0.000010  1
  H         -2.371848        0.000014       -0.000003  1
  H          1.185913        2.054089        0.000014  1
  C          1.850809        0.326336        0.684006  2
  H          1.264041       -0.067630       -0.141748  2
  H          1.400127        0.023741        1.625707  2
  H          2.864347       -0.062092        0.626204  2
  H          1.874964        1.411486        0.626204  2

%mem=32GB
%nprocshared= 8
#p m062x/aug-cc-pVDZ   counterpoise=2

00220 m062x/aug-cc-pVDZ   counterpoise=2

 0  1  0  1  0  1
  N          1.364768        0.000000        0.000005  1
  C          0.644055       -1.115464        0.000024  1
  N         -0.682365       -1.181909        0.000005  1
  C         -1.288054       -0.000021        0.000007  1
  N         -0.682391        1.181906       -0.000009  1
  C          0.643987        1.115488       -0.000031  1
  H          1.185970       -2.054052       -0.000010  1
  H         -2.371848        0.000014       -0.000003  1
  H          1.185913        2.054089        0.000014  1
  C          1.766027        0.642759        0.684010  2
  H          1.338776       -0.041635       -0.044301  2
  H          1.544879        0.288512        1.687544  2
  H          2.843121        0.692263        0.546550  2
  H          1.337508        1.632180        0.546550  2

%mem=32GB
%nprocshared= 8
#p m062x/aug-cc-pVDZ   counterpoise=2

00221 m062x/aug-cc-pVDZ   counterpoise=2

 0  1  0  1  0  1
  N          1.364768        0.000000        0.000005  1
  C          0.644055       -1.115464        0.000024  1
  N         -0.682365       -1.181909        0.000005  1
  C         -1.288054       -0.000021        0.000007  1
  N         -0.682391        1.181906       -0.000009  1
  C          0.643987        1.115488       -0.000031  1
  H          1.185970       -2.054052       -0.000010  1
  H         -2.371848        0.000014       -0.000003  1
  H          1.185913        2.054089        0.000014  1
  C          1.627585        0.939657        0.684014  2
  H          1.387857        0.082550        0.060096  2
  H          1.549083        0.658985        1.731172  2
  H          2.641407        1.269681        0.472524  2
  H          0.932095        1.747767        0.472524  2

%mem=32GB
%nprocshared= 8
#p m062x/aug-cc-pVDZ   counterpoise=2

00222 m062x/aug-cc-pVDZ   counterpoise=2

 0  1  0  1  0  1
  N          1.364768        0.000000        0.000005  1
  C          0.644055       -1.115464        0.000024  1
  N         -0.682365       -1.181909        0.000005  1
  C         -1.288054       -0.000021        0.000007  1
  N         -0.682391        1.181906       -0.000009  1
  C          0.643987        1.115488       -0.000031  1
  H          1.185970       -2.054052       -0.000010  1
  H         -2.371848        0.000014       -0.000003  1
  H          1.185913        2.054089        0.000014  1
  C          1.439659        1.208042        0.684011  2
  H          0.618646        1.112540       -0.021817  2
  H          1.052441        1.163000        1.698659  2
  H          2.146483        0.396821        0.529747  2
  H          1.941405        2.159845        0.529747  2

%mem=32GB
%nprocshared= 8
#p m062x/aug-cc-pVDZ   counterpoise=2

00223 m062x/aug-cc-pVDZ   counterpoise=2

 0  1  0  1  0  1
  N          1.364768        0.000000        0.000005  1
  C          0.644055       -1.115464        0.000024  1
  N         -0.682365       -1.181909        0.000005  1
  C         -1.288054       -0.000021        0.000007  1
  N         -0.682391        1.181906       -0.000009  1
  C          0.643987        1.115488       -0.000031  1
  H          1.185970       -2.054052       -0.000010  1
  H         -2.371848        0.000014       -0.000003  1
  H          1.185913        2.054089        0.000014  1
  C          1.208044        1.439723        0.684007  2
  H          1.181888        2.165816       -0.124375  2
  H          1.189330        1.959244        1.638588  2
  H          0.343605        0.784817        0.611075  2
  H          2.117366        0.848713        0.611075  2

%mem=32GB
%nprocshared= 8
#p m062x/aug-cc-pVDZ   counterpoise=2

00224 m062x/aug-cc-pVDZ   counterpoise=2

 0  1  0  1  0  1
  N          1.364768        0.000000        0.000005  1
  C          0.644055       -1.115464        0.000024  1
  N         -0.682365       -1.181909        0.000005  1
  C         -1.288054       -0.000021        0.000007  1
  N         -0.682391        1.181906       -0.000009  1
  C          0.643987        1.115488       -0.000031  1
  H          1.185970       -2.054052       -0.000010  1
  H         -2.371848        0.000014       -0.000003  1
  H          1.185913        2.054089        0.000014  1
  C          0.939706        1.627618        0.684004  2
  H          1.257219        2.177603       -0.198083  2
  H          1.249622        2.164443        1.576891  2
  H         -0.142647        1.527805        0.678786  2
  H          1.394497        0.640392        0.678786  2

%mem=32GB
%nprocshared= 8
#p m062x/aug-cc-pVDZ   counterpoise=2

00225 m062x/aug-cc-pVDZ   counterpoise=2

 0  1  0  1  0  1
  N          1.364768        0.000000        0.000005  1
  C          0.644055       -1.115464        0.000024  1
  N         -0.682365       -1.181909        0.000005  1
  C         -1.288054       -0.000021        0.000007  1
  N         -0.682391        1.181906       -0.000009  1
  C          0.643987        1.115488       -0.000031  1
  H          1.185970       -2.054052       -0.000010  1
  H         -2.371848        0.000014       -0.000003  1
  H          1.185913        2.054089        0.000014  1
  C          0.642814        1.766059        0.684007  2
  H          1.284686        2.106473       -0.124383  2
  H          1.102091        2.009634        1.638582  2
  H         -0.323695        2.258013        0.611082  2
  H          0.507909        0.689973        0.611082  2

%mem=32GB
%nprocshared= 8
#p m062x/aug-cc-pVDZ   counterpoise=2

00226 m062x/aug-cc-pVDZ   counterpoise=2

 0  1  0  1  0  1
  N          1.364768        0.000000        0.000005  1
  C          0.644055       -1.115464        0.000024  1
  N         -0.682365       -1.181909        0.000005  1
  C         -1.288054       -0.000021        0.000007  1
  N         -0.682391        1.181906       -0.000009  1
  C          0.643987        1.115488       -0.000031  1
  H          1.185970       -2.054052       -0.000010  1
  H         -2.371848        0.000014       -0.000003  1
  H          1.185913        2.054089        0.000014  1
  C          0.326365        1.850802        0.684011  2
  H          0.654116        1.092039       -0.021845  2
  H          0.480962        1.492901        1.698646  2
  H          0.899823        2.761204        0.529768  2
  H         -0.729576        2.057379        0.529768  2

%mem=32GB
%nprocshared= 8
#p m062x/aug-cc-pVDZ   counterpoise=2

00227 m062x/aug-cc-pVDZ   counterpoise=2

 0  1  0  1  0  1
  N          1.364768        0.000000        0.000005  1
  C          0.644055       -1.115464        0.000024  1
  N         -0.682365       -1.181909        0.000005  1
  C         -1.288054       -0.000021        0.000007  1
  N         -0.682391        1.181906       -0.000009  1
  C          0.643987        1.115488       -0.000031  1
  H          1.185970       -2.054052       -0.000010  1
  H         -2.371848        0.000014       -0.000003  1
  H          1.185913        2.054089        0.000014  1
  C         -0.000026        1.879359        0.684014  2
  H         -0.622432        1.243190        0.060095  2
  H         -0.203843        1.671035        1.731171  2
  H          1.047565        1.681110        0.472525  2
  H         -0.221135        2.922364        0.472525  2

%mem=32GB
%nprocshared= 8
#p m062x/aug-cc-pVDZ   counterpoise=2

00228 m062x/aug-cc-pVDZ   counterpoise=2

 0  1  0  1  0  1
  N          1.364768        0.000000        0.000005  1
  C          0.644055       -1.115464        0.000024  1
  N         -0.682365       -1.181909        0.000005  1
  C         -1.288054       -0.000021        0.000007  1
  N         -0.682391        1.181906       -0.000009  1
  C          0.643987        1.115488       -0.000031  1
  H          1.185970       -2.054052       -0.000010  1
  H         -2.371848        0.000014       -0.000003  1
  H          1.185913        2.054089        0.000014  1
  C         -0.326368        1.850804        0.684010  2
  H         -0.705444        1.138595       -0.044300  2
  H         -0.522578        1.482162        1.687545  2
  H          0.744755        1.974409        0.546549  2
  H         -0.822046        2.808345        0.546549  2

%mem=32GB
%nprocshared= 8
#p m062x/aug-cc-pVDZ   counterpoise=2

00229 m062x/aug-cc-pVDZ   counterpoise=2

 0  1  0  1  0  1
  N          1.364768        0.000000        0.000005  1
  C          0.644055       -1.115464        0.000024  1
  N         -0.682365       -1.181909        0.000005  1
  C         -1.288054       -0.000021        0.000007  1
  N         -0.682391        1.181906       -0.000009  1
  C          0.643987        1.115488       -0.000031  1
  H          1.185970       -2.054052       -0.000010  1
  H         -2.371848        0.000014       -0.000003  1
  H          1.185913        2.054089        0.000014  1
  C         -0.642790        1.766015        0.684006  2
  H         -0.690597        1.060872       -0.141744  2
  H         -0.679509        1.224421        1.625709  2
  H          0.284907        2.329500        0.626201  2
  H         -1.485940        2.449560        0.626201  2

%mem=32GB
%nprocshared= 8
#p m062x/aug-cc-pVDZ   counterpoise=2

00230 m062x/aug-cc-pVDZ   counterpoise=2

 0  1  0  1  0  1
  N          1.364768        0.000000        0.000005  1
  C          0.644055       -1.115464        0.000024  1
  N         -0.682365       -1.181909        0.000005  1
  C         -1.288054       -0.000021        0.000007  1
  N         -0.682391        1.181906       -0.000009  1
  C          0.643987        1.115488       -0.000031  1
  H          1.185970       -2.054052       -0.000010  1
  H         -2.371848        0.000014       -0.000003  1
  H          1.185913        2.054089        0.000014  1
  C         -0.939679        1.627572        0.684004  2
  H         -0.612976        1.061667       -0.184553  2
  H         -0.639206        1.107102        1.589710  2
  H         -0.484763        2.614583        0.665610  2
  H         -2.021908        1.727171        0.665610  2

%mem=32GB
%nprocshared= 8
#p m062x/aug-cc-pVDZ   counterpoise=2

00231 m062x/aug-cc-pVDZ   counterpoise=2

 0  1  0  1  0  1
  N          1.364768        0.000000        0.000005  1
  C          0.644055       -1.115464        0.000024  1
  N         -0.682365       -1.181909        0.000005  1
  C         -1.288054       -0.000021        0.000007  1
  N         -0.682391        1.181906       -0.000009  1
  C          0.643987        1.115488       -0.000031  1
  H          1.185970       -2.054052       -0.000010  1
  H         -2.371848        0.000014       -0.000003  1
  H          1.185913        2.054089        0.000014  1
  C         -1.208019        1.439680        0.684006  2
  H         -0.573468        1.128489       -0.141754  2
  H         -0.720624        1.200656        1.625702  2
  H         -1.378366        2.511649        0.626210  2
  H         -2.159882        0.918054        0.626210  2

%mem=32GB
%nprocshared= 8
#p m062x/aug-cc-pVDZ   counterpoise=2

00232 m062x/aug-cc-pVDZ   counterpoise=2

 0  1  0  1  0  1
  N          1.364768        0.000000        0.000005  1
  C          0.644055       -1.115464        0.000024  1
  N         -0.682365       -1.181909        0.000005  1
  C         -1.288054       -0.000021        0.000007  1
  N         -0.682391        1.181906       -0.000009  1
  C          0.643987        1.115488       -0.000031  1
  H          1.185970       -2.054052       -0.000010  1
  H         -2.371848        0.000014       -0.000003  1
  H          1.185913        2.054089        0.000014  1
  C         -1.439659        1.208044        0.684010  2
  H         -0.633343        1.180213       -0.044313  2
  H         -1.022284        1.193638        1.687538  2
  H         -2.021058        2.116097        0.546559  2
  H         -2.082286        0.342241        0.546559  2

%mem=32GB
%nprocshared= 8
#p m062x/aug-cc-pVDZ   counterpoise=2

00233 m062x/aug-cc-pVDZ   counterpoise=2

 0  1  0  1  0  1
  N          1.364768        0.000000        0.000005  1
  C          0.644055       -1.115464        0.000024  1
  N         -0.682365       -1.181909        0.000005  1
  C         -1.288054       -0.000021        0.000007  1
  N         -0.682391        1.181906       -0.000009  1
  C          0.643987        1.115488       -0.000031  1
  H          1.185970       -2.054052       -0.000010  1
  H         -2.371848        0.000014       -0.000003  1
  H          1.185913        2.054089        0.000014  1
  C         -1.627560        0.939702        0.684014  2
  H         -0.765425        1.160628        0.060083  2
  H         -1.345223        1.012052        1.731167  2
  H         -2.420271        1.652696        0.472533  2
  H         -1.979677       -0.066661        0.472533  2

%mem=32GB
%nprocshared= 8
#p m062x/aug-cc-pVDZ   counterpoise=2

00234 m062x/aug-cc-pVDZ   counterpoise=2

 0  1  0  1  0  1
  N          1.364768        0.000000        0.000005  1
  C          0.644055       -1.115464        0.000024  1
  N         -0.682365       -1.181909        0.000005  1
  C         -1.288054       -0.000021        0.000007  1
  N         -0.682391        1.181906       -0.000009  1
  C          0.643987        1.115488       -0.000031  1
  H          1.185970       -2.054052       -0.000010  1
  H         -2.371848        0.000014       -0.000003  1
  H          1.185913        2.054089        0.000014  1
  C         -1.766024        0.642760        0.684011  2
  H         -1.272812       -0.020519       -0.021806  2
  H         -1.533419        0.329950        1.698665  2
  H         -1.416887        1.660493        0.529739  2
  H         -2.841183        0.601392        0.529739  2

%mem=32GB
%nprocshared= 8
#p m062x/aug-cc-pVDZ   counterpoise=2

00235 m062x/aug-cc-pVDZ   counterpoise=2

 0  1  0  1  0  1
  N          1.364768        0.000000        0.000005  1
  C          0.644055       -1.115464        0.000024  1
  N         -0.682365       -1.181909        0.000005  1
  C         -1.288054       -0.000021        0.000007  1
  N         -0.682391        1.181906       -0.000009  1
  C          0.643987        1.115488       -0.000031  1
  H          1.185970       -2.054052       -0.000010  1
  H         -2.371848        0.000014       -0.000003  1
  H          1.185913        2.054089        0.000014  1
  C         -1.850859        0.326336        0.684007  2
  H         -2.466592       -0.059329       -0.124393  2
  H         -2.291451        0.050371        1.638574  2
  H         -0.851487       -0.094874        0.611091  2
  H         -1.793649        1.409335        0.611091  2

%mem=32GB
%nprocshared= 8
#p m062x/aug-cc-pVDZ   counterpoise=2

00236 m062x/aug-cc-pVDZ   counterpoise=2

 0  1  0  1  0  1
  N          1.364768        0.000000        0.000005  1
  C          0.644055       -1.115464        0.000024  1
  N         -0.682365       -1.181909        0.000005  1
  C         -1.288054       -0.000021        0.000007  1
  N         -0.682391        1.181906       -0.000009  1
  C          0.643987        1.115488       -0.000031  1
  H          1.185970       -2.054052       -0.000010  1
  H         -2.371848        0.000014       -0.000003  1
  H          1.185913        2.054089        0.000014  1
  C         -1.879412        0.000000        0.684004  2
  H         -2.514458        0.000018       -0.198091  2
  H         -2.499286        0.000018        1.576883  2
  H         -1.251845       -0.887474        0.678795  2
  H         -1.251794        0.887438        0.678795  2

%mem=32GB
%nprocshared= 8
#p m062x/aug-cc-pVDZ   counterpoise=2

00237 m062x/aug-cc-pVDZ   counterpoise=2

 0  1  0  1  0  1
  N          1.364768        0.000000        0.000005  1
  C          0.644055       -1.115464        0.000024  1
  N         -0.682365       -1.181909        0.000005  1
  C         -1.288054       -0.000021        0.000007  1
  N         -0.682391        1.181906       -0.000009  1
  C          0.643987        1.115488       -0.000031  1
  H          1.185970       -2.054052       -0.000010  1
  H         -2.371848        0.000014       -0.000003  1
  H          1.185913        2.054089        0.000014  1
  C         -1.850859       -0.326336        0.684007  2
  H         -2.466585        0.059358       -0.124384  2
  H         -2.291430       -0.050360        1.638581  2
  H         -1.793692       -1.409337        0.611083  2
  H         -0.851472        0.094836        0.611083  2

%mem=32GB
%nprocshared= 8
#p m062x/aug-cc-pVDZ   counterpoise=2

00238 m062x/aug-cc-pVDZ   counterpoise=2

 0  1  0  1  0  1
  N          1.364768        0.000000        0.000005  1
  C          0.644055       -1.115464        0.000024  1
  N         -0.682365       -1.181909        0.000005  1
  C         -1.288054       -0.000021        0.000007  1
  N         -0.682391        1.181906       -0.000009  1
  C          0.643987        1.115488       -0.000031  1
  H          1.185970       -2.054052       -0.000010  1
  H         -2.371848        0.000014       -0.000003  1
  H          1.185913        2.054089        0.000014  1
  C         -1.766024       -0.642760        0.684011  2
  H         -1.272800        0.020492       -0.021823  2
  H         -1.533397       -0.329940        1.698657  2
  H         -2.841183       -0.601361        0.529752  2
  H         -1.416921       -1.660507        0.529752  2

%mem=32GB
%nprocshared= 8
#p m062x/aug-cc-pVDZ   counterpoise=2

00239 m062x/aug-cc-pVDZ   counterpoise=2

 0  1  0  1  0  1
  N          1.364768        0.000000        0.000005  1
  C          0.644055       -1.115464        0.000024  1
  N         -0.682365       -1.181909        0.000005  1
  C         -1.288054       -0.000021        0.000007  1
  N         -0.682391        1.181906       -0.000009  1
  C          0.643987        1.115488       -0.000031  1
  H          1.185970       -2.054052       -0.000010  1
  H         -2.371848        0.000014       -0.000003  1
  H          1.185913        2.054089        0.000014  1
  C         -1.627560       -0.939702        0.684014  2
  H         -0.765411       -1.160628        0.060103  2
  H         -1.345245       -1.012045        1.731174  2
  H         -1.979676        0.066659        0.472520  2
  H         -2.420264       -1.652700        0.472520  2

%mem=32GB
%nprocshared= 8
#p m062x/aug-cc-pVDZ   counterpoise=2

00240 m062x/aug-cc-pVDZ   counterpoise=2

 0  1  0  1  0  1
  N          1.364768        0.000000        0.000005  1
  C          0.644055       -1.115464        0.000024  1
  N         -0.682365       -1.181909        0.000005  1
  C         -1.288054       -0.000021        0.000007  1
  N         -0.682391        1.181906       -0.000009  1
  C          0.643987        1.115488       -0.000031  1
  H          1.185970       -2.054052       -0.000010  1
  H         -2.371848        0.000014       -0.000003  1
  H          1.185913        2.054089        0.000014  1
  C         -1.439659       -1.208044        0.684010  2
  H         -0.633323       -1.180216       -0.044291  2
  H         -1.022312       -1.193641        1.687549  2
  H         -2.082278       -0.342238        0.546542  2
  H         -2.021059       -2.116094        0.546542  2

%mem=32GB
%nprocshared= 8
#p m062x/aug-cc-pVDZ   counterpoise=2

00241 m062x/aug-cc-pVDZ   counterpoise=2

 0  1  0  1  0  1
  N          1.364768        0.000000        0.000005  1
  C          0.644055       -1.115464        0.000024  1
  N         -0.682365       -1.181909        0.000005  1
  C         -1.288054       -0.000021        0.000007  1
  N         -0.682391        1.181906       -0.000009  1
  C          0.643987        1.115488       -0.000031  1
  H          1.185970       -2.054052       -0.000010  1
  H         -2.371848        0.000014       -0.000003  1
  H          1.185913        2.054089        0.000014  1
  C         -1.208019       -1.439680        0.684006  2
  H         -0.573439       -1.128494       -0.141734  2
  H         -0.720642       -1.200680        1.625717  2
  H         -2.159868       -0.918030        0.626192  2
  H         -1.378391       -2.511644        0.626192  2

%mem=32GB
%nprocshared= 8
#p m062x/aug-cc-pVDZ   counterpoise=2

00242 m062x/aug-cc-pVDZ   counterpoise=2

 0  1  0  1  0  1
  N          1.364768        0.000000        0.000005  1
  C          0.644055       -1.115464        0.000024  1
  N         -0.682365       -1.181909        0.000005  1
  C         -1.288054       -0.000021        0.000007  1
  N         -0.682391        1.181906       -0.000009  1
  C          0.643987        1.115488       -0.000031  1
  H          1.185970       -2.054052       -0.000010  1
  H         -2.371848        0.000014       -0.000003  1
  H          1.185913        2.054089        0.000014  1
  C         -0.939679       -1.627572        0.684004  2
  H         -0.612941       -1.061668       -0.184540  2
  H         -0.639190       -1.107131        1.589722  2
  H         -2.021912       -1.727120        0.665598  2
  H         -0.484809       -2.614604        0.665598  2

%mem=32GB
%nprocshared= 8
#p m062x/aug-cc-pVDZ   counterpoise=2

00243 m062x/aug-cc-pVDZ   counterpoise=2

 0  1  0  1  0  1
  N          1.364768        0.000000        0.000005  1
  C          0.644055       -1.115464        0.000024  1
  N         -0.682365       -1.181909        0.000005  1
  C         -1.288054       -0.000021        0.000007  1
  N         -0.682391        1.181906       -0.000009  1
  C          0.643987        1.115488       -0.000031  1
  H          1.185970       -2.054052       -0.000010  1
  H         -2.371848        0.000014       -0.000003  1
  H          1.185913        2.054089        0.000014  1
  C         -0.642790       -1.766015        0.684006  2
  H         -0.690566       -1.060865       -0.141740  2
  H         -0.679484       -1.224425        1.625713  2
  H         -1.485970       -2.449522        0.626197  2
  H          0.284882       -2.329540        0.626197  2

%mem=32GB
%nprocshared= 8
#p m062x/aug-cc-pVDZ   counterpoise=2

00244 m062x/aug-cc-pVDZ   counterpoise=2

 0  1  0  1  0  1
  N          1.364768        0.000000        0.000005  1
  C          0.644055       -1.115464        0.000024  1
  N         -0.682365       -1.181909        0.000005  1
  C         -1.288054       -0.000021        0.000007  1
  N         -0.682391        1.181906       -0.000009  1
  C          0.643987        1.115488       -0.000031  1
  H          1.185970       -2.054052       -0.000010  1
  H         -2.371848        0.000014       -0.000003  1
  H          1.185913        2.054089        0.000014  1
  C         -0.326368       -1.850804        0.684010  2
  H         -0.705424       -1.138584       -0.044299  2
  H         -0.522568       -1.482157        1.687545  2
  H         -0.822073       -2.808331        0.546548  2
  H          0.744751       -1.974439        0.546548  2

%mem=32GB
%nprocshared= 8
#p m062x/aug-cc-pVDZ   counterpoise=2

00245 m062x/aug-cc-pVDZ   counterpoise=2

 0  1  0  1  0  1
  N          1.364768        0.000000        0.000005  1
  C          0.644055       -1.115464        0.000024  1
  N         -0.682365       -1.181909        0.000005  1
  C         -1.288054       -0.000021        0.000007  1
  N         -0.682391        1.181906       -0.000009  1
  C          0.643987        1.115488       -0.000031  1
  H          1.185970       -2.054052       -0.000010  1
  H         -2.371848        0.000014       -0.000003  1
  H          1.185913        2.054089        0.000014  1
  C         -0.000026       -1.879359        0.684014  2
  H         -0.622422       -1.243180        0.060095  2
  H         -0.203839       -1.671032        1.731171  2
  H         -0.221152       -2.922361        0.472525  2
  H          1.047568       -1.681127        0.472525  2

%mem=32GB
%nprocshared= 8
#p m062x/aug-cc-pVDZ   counterpoise=2

00246 m062x/aug-cc-pVDZ   counterpoise=2

 0  1  0  1  0  1
  N          1.364768        0.000000        0.000005  1
  C          0.644055       -1.115464        0.000024  1
  N         -0.682365       -1.181909        0.000005  1
  C         -1.288054       -0.000021        0.000007  1
  N         -0.682391        1.181906       -0.000009  1
  C          0.643987        1.115488       -0.000031  1
  H          1.185970       -2.054052       -0.000010  1
  H         -2.371848        0.000014       -0.000003  1
  H          1.185913        2.054089        0.000014  1
  C          0.326365       -1.850802        0.684011  2
  H          0.654186       -1.092015       -0.021788  2
  H          0.480958       -1.492976        1.698673  2
  H         -0.729585       -2.057299        0.529726  2
  H          0.899768       -2.761232        0.529726  2

%mem=32GB
%nprocshared= 8
#p m062x/aug-cc-pVDZ   counterpoise=2

00247 m062x/aug-cc-pVDZ   counterpoise=2

 0  1  0  1  0  1
  N          1.364768        0.000000        0.000005  1
  C          0.644055       -1.115464        0.000024  1
  N         -0.682365       -1.181909        0.000005  1
  C         -1.288054       -0.000021        0.000007  1
  N         -0.682391        1.181906       -0.000009  1
  C          0.643987        1.115488       -0.000031  1
  H          1.185970       -2.054052       -0.000010  1
  H         -2.371848        0.000014       -0.000003  1
  H          1.185913        2.054089        0.000014  1
  C          0.642814       -1.766059        0.684007  2
  H          1.284725       -2.106414       -0.124376  2
  H          1.102107       -2.009586        1.638586  2
  H          0.507805       -0.689987        0.611076  2
  H         -0.323647       -2.258106        0.611076  2

%mem=32GB
%nprocshared= 8
#p m062x/aug-cc-pVDZ   counterpoise=2

00248 m062x/aug-cc-pVDZ   counterpoise=2

 0  1  0  1  0  1
  N          1.364768        0.000000        0.000005  1
  C          0.644055       -1.115464        0.000024  1
  N         -0.682365       -1.181909        0.000005  1
  C         -1.288054       -0.000021        0.000007  1
  N         -0.682391        1.181906       -0.000009  1
  C          0.643987        1.115488       -0.000031  1
  H          1.185970       -2.054052       -0.000010  1
  H         -2.371848        0.000014       -0.000003  1
  H          1.185913        2.054089        0.000014  1
  C          0.939706       -1.627618        0.684004  2
  H          1.257286       -2.177544       -0.198096  2
  H          1.249705       -2.164416        1.576879  2
  H          1.394361       -0.640329        0.678799  2
  H         -0.142661       -1.527954        0.678799  2

%mem=32GB
%nprocshared= 8
#p m062x/aug-cc-pVDZ   counterpoise=2

00249 m062x/aug-cc-pVDZ   counterpoise=2

 0  1  0  1  0  1
  N          1.364768        0.000000        0.000005  1
  C          0.644055       -1.115464        0.000024  1
  N         -0.682365       -1.181909        0.000005  1
  C         -1.288054       -0.000021        0.000007  1
  N         -0.682391        1.181906       -0.000009  1
  C          0.643987        1.115488       -0.000031  1
  H          1.185970       -2.054052       -0.000010  1
  H         -2.371848        0.000014       -0.000003  1
  H          1.185913        2.054089        0.000014  1
  C          1.208044       -1.439723        0.684007  2
  H          1.181955       -2.165778       -0.124410  2
  H          1.189375       -1.959292        1.638562  2
  H          2.117313       -0.848627        0.611105  2
  H          0.343546       -0.784891        0.611105  2

%mem=32GB
%nprocshared= 8
#p m062x/aug-cc-pVDZ   counterpoise=2

00250 m062x/aug-cc-pVDZ   counterpoise=2

 0  1  0  1  0  1
  N          1.364768        0.000000        0.000005  1
  C          0.644055       -1.115464        0.000024  1
  N         -0.682365       -1.181909        0.000005  1
  C         -1.288054       -0.000021        0.000007  1
  N         -0.682391        1.181906       -0.000009  1
  C          0.643987        1.115488       -0.000031  1
  H          1.185970       -2.054052       -0.000010  1
  H         -2.371848        0.000014       -0.000003  1
  H          1.185913        2.054089        0.000014  1
  C          1.439659       -1.208042        0.684011  2
  H          0.618650       -1.112508       -0.021817  2
  H          1.052443       -1.162985        1.698659  2
  H          1.941368       -2.159865        0.529747  2
  H          2.146515       -0.396849        0.529747  2

%mem=32GB
%nprocshared= 8
#p m062x/aug-cc-pVDZ   counterpoise=2

00251 m062x/aug-cc-pVDZ   counterpoise=2

 0  1  0  1  0  1
  N          1.364768        0.000000        0.000005  1
  C          0.644055       -1.115464        0.000024  1
  N         -0.682365       -1.181909        0.000005  1
  C         -1.288054       -0.000021        0.000007  1
  N         -0.682391        1.181906       -0.000009  1
  C          0.643987        1.115488       -0.000031  1
  H          1.185970       -2.054052       -0.000010  1
  H         -2.371848        0.000014       -0.000003  1
  H          1.185913        2.054089        0.000014  1
  C          1.627585       -0.939657        0.684014  2
  H          1.387857       -0.082550        0.060096  2
  H          1.549083       -0.658985        1.731172  2
  H          0.932095       -1.747767        0.472524  2
  H          2.641407       -1.269681        0.472524  2

%mem=32GB
%nprocshared= 8
#p m062x/aug-cc-pVDZ   counterpoise=2

00252 m062x/aug-cc-pVDZ   counterpoise=2

 0  1  0  1  0  1
  N          1.364768        0.000000        0.000005  1
  C          0.644055       -1.115464        0.000024  1
  N         -0.682365       -1.181909        0.000005  1
  C         -1.288054       -0.000021        0.000007  1
  N         -0.682391        1.181906       -0.000009  1
  C          0.643987        1.115488       -0.000031  1
  H          1.185970       -2.054052       -0.000010  1
  H         -2.371848        0.000014       -0.000003  1
  H          1.185913        2.054089        0.000014  1
  C          1.766027       -0.642759        0.684010  2
  H          1.338776        0.041635       -0.044301  2
  H          1.544879       -0.288512        1.687544  2
  H          1.337508       -1.632180        0.546550  2
  H          2.843121       -0.692263        0.546550  2

%mem=32GB
%nprocshared= 8
#p m062x/aug-cc-pVDZ   counterpoise=2

00253 m062x/aug-cc-pVDZ   counterpoise=2

 0  1  0  1  0  1
  N          1.364768        0.000000        0.000005  1
  C          0.644055       -1.115464        0.000024  1
  N         -0.682365       -1.181909        0.000005  1
  C         -1.288054       -0.000021        0.000007  1
  N         -0.682391        1.181906       -0.000009  1
  C          0.643987        1.115488       -0.000031  1
  H          1.185970       -2.054052       -0.000010  1
  H         -2.371848        0.000014       -0.000003  1
  H          1.185913        2.054089        0.000014  1
  C          1.850809       -0.326336        0.684006  2
  H          1.264041        0.067630       -0.141748  2
  H          1.400127       -0.023741        1.625707  2
  H          1.874964       -1.411486        0.626204  2
  H          2.864347        0.062092        0.626204  2

%mem=32GB
%nprocshared= 8
#p m062x/aug-cc-pVDZ   counterpoise=2

00254 m062x/aug-cc-pVDZ   counterpoise=2

 0  1  0  1  0  1
  N          1.364768        0.000000        0.000005  1
  C          0.644055       -1.115464        0.000024  1
  N         -0.682365       -1.181909        0.000005  1
  C         -1.288054       -0.000021        0.000007  1
  N         -0.682391        1.181906       -0.000009  1
  C          0.643987        1.115488       -0.000031  1
  H          1.185970       -2.054052       -0.000010  1
  H         -2.371848        0.000014       -0.000003  1
  H          1.185913        2.054089        0.000014  1
  C          1.969576        0.000000        0.347274  2
  H          1.026993        0.000000       -0.193939  2
  H          1.773643        0.000000        1.416427  2
  H          2.539031       -0.887456        0.083416  2
  H          2.539031        0.887456        0.083416  2

%mem=32GB
%nprocshared= 8
#p m062x/aug-cc-pVDZ   counterpoise=2

00255 m062x/aug-cc-pVDZ   counterpoise=2

 0  1  0  1  0  1
  N          1.364768        0.000000        0.000005  1
  C          0.644055       -1.115464        0.000024  1
  N         -0.682365       -1.181909        0.000005  1
  C         -1.288054       -0.000021        0.000007  1
  N         -0.682391        1.181906       -0.000009  1
  C          0.643987        1.115488       -0.000031  1
  H          1.185970       -2.054052       -0.000010  1
  H         -2.371848        0.000014       -0.000003  1
  H          1.185913        2.054089        0.000014  1
  C          1.939658        0.342000        0.347276  2
  H          1.110606       -0.151200       -0.153525  2
  H          1.810341        0.265069        1.423768  2
  H          2.872742       -0.135532        0.059534  2
  H          1.965289        1.389867        0.059534  2

%mem=32GB
%nprocshared= 8
#p m062x/aug-cc-pVDZ   counterpoise=2

00256 m062x/aug-cc-pVDZ   counterpoise=2

 0  1  0  1  0  1
  N          1.364768        0.000000        0.000005  1
  C          0.644055       -1.115464        0.000024  1
  N         -0.682365       -1.181909        0.000005  1
  C         -1.288054       -0.000021        0.000007  1
  N         -0.682391        1.181906       -0.000009  1
  C          0.643987        1.115488       -0.000031  1
  H          1.185970       -2.054052       -0.000010  1
  H         -2.371848        0.000014       -0.000003  1
  H          1.185913        2.054089        0.000014  1
  C          1.850809        0.673615        0.347279  2
  H          1.264042       -0.139599       -0.071963  2
  H          1.815199        0.624262        1.432532  2
  H          2.881794        0.585791        0.014361  2
  H          1.442444        1.624341        0.014361  2

%mem=32GB
%nprocshared= 8
#p m062x/aug-cc-pVDZ   counterpoise=2

00257 m062x/aug-cc-pVDZ   counterpoise=2

 0  1  0  1  0  1
  N          1.364768        0.000000        0.000005  1
  C          0.644055       -1.115464        0.000024  1
  N         -0.682365       -1.181909        0.000005  1
  C         -1.288054       -0.000021        0.000007  1
  N         -0.682391        1.181906       -0.000009  1
  C          0.643987        1.115488       -0.000031  1
  H          1.185970       -2.054052       -0.000010  1
  H         -2.371848        0.000014       -0.000003  1
  H          1.185913        2.054089        0.000014  1
  C          1.705723        0.984767        0.347282  2
  H          1.368353        0.010355        0.003657  2
  H          1.712231        1.003564        1.434058  2
  H          2.709838        1.172425       -0.024222  2
  H          1.032610        1.753130       -0.024222  2

%mem=32GB
%nprocshared= 8
#p m062x/aug-cc-pVDZ   counterpoise=2

00258 m062x/aug-cc-pVDZ   counterpoise=2

 0  1  0  1  0  1
  N          1.364768        0.000000        0.000005  1
  C          0.644055       -1.115464        0.000024  1
  N         -0.682365       -1.181909        0.000005  1
  C         -1.288054       -0.000021        0.000007  1
  N         -0.682391        1.181906       -0.000009  1
  C          0.643987        1.115488       -0.000031  1
  H          1.185970       -2.054052       -0.000010  1
  H         -2.371848        0.000014       -0.000003  1
  H          1.185913        2.054089        0.000014  1
  C          1.508797        1.266083        0.347279  2
  H          1.127199        2.197383       -0.063134  2
  H          1.489340        1.313570        1.433025  2
  H          0.888212        0.440014        0.009698  2
  H          2.530597        1.112979        0.009698  2

%mem=32GB
%nprocshared= 8
#p m062x/aug-cc-pVDZ   counterpoise=2

00259 m062x/aug-cc-pVDZ   counterpoise=2

 0  1  0  1  0  1
  N          1.364768        0.000000        0.000005  1
  C          0.644055       -1.115464        0.000024  1
  N         -0.682365       -1.181909        0.000005  1
  C         -1.288054       -0.000021        0.000007  1
  N         -0.682391        1.181906       -0.000009  1
  C          0.643987        1.115488       -0.000031  1
  H          1.185970       -2.054052       -0.000010  1
  H         -2.371848        0.000014       -0.000003  1
  H          1.185913        2.054089        0.000014  1
  C          1.266039        1.508851        0.347272  2
  H          1.132338        2.418653       -0.232174  2
  H          1.231195        1.745958        1.407481  2
  H          0.472313        0.806176        0.107011  2
  H          2.228365        1.064238        0.107011  2

%mem=32GB
%nprocshared= 8
#p m062x/aug-cc-pVDZ   counterpoise=2

00260 m062x/aug-cc-pVDZ   counterpoise=2

 0  1  0  1  0  1
  N          1.364768        0.000000        0.000005  1
  C          0.644055       -1.115464        0.000024  1
  N         -0.682365       -1.181909        0.000005  1
  C         -1.288054       -0.000021        0.000007  1
  N         -0.682391        1.181906       -0.000009  1
  C          0.643987        1.115488       -0.000031  1
  H          1.185970       -2.054052       -0.000010  1
  H         -2.371848        0.000014       -0.000003  1
  H          1.185913        2.054089        0.000014  1
  C          0.984825        1.705767        0.347267  2
  H          1.396152        2.418262       -0.363040  2
  H          1.182480        2.048143        1.359783  2
  H         -0.088326        1.621885        0.196310  2
  H          1.448823        0.734481        0.196310  2

%mem=32GB
%nprocshared= 8
#p m062x/aug-cc-pVDZ   counterpoise=2

00261 m062x/aug-cc-pVDZ   counterpoise=2

 0  1  0  1  0  1
  N          1.364768        0.000000        0.000005  1
  C          0.644055       -1.115464        0.000024  1
  N         -0.682365       -1.181909        0.000005  1
  C         -1.288054       -0.000021        0.000007  1
  N         -0.682391        1.181906       -0.000009  1
  C          0.643987        1.115488       -0.000031  1
  H          1.185970       -2.054052       -0.000010  1
  H         -2.371848        0.000014       -0.000003  1
  H          1.185913        2.054089        0.000014  1
  C          0.673684        1.850847        0.347272  2
  H          1.528425        2.189991       -0.232187  2
  H          0.896457        1.939239        1.407478  2
  H         -0.192552        2.461904        0.107020  2
  H          0.462050        0.812114        0.107020  2

%mem=32GB
%nprocshared= 8
#p m062x/aug-cc-pVDZ   counterpoise=2

00262 m062x/aug-cc-pVDZ   counterpoise=2

 0  1  0  1  0  1
  N          1.364768        0.000000        0.000005  1
  C          0.644055       -1.115464        0.000024  1
  N         -0.682365       -1.181909        0.000005  1
  C         -1.288054       -0.000021        0.000007  1
  N         -0.682391        1.181906       -0.000009  1
  C          0.643987        1.115488       -0.000031  1
  H          1.185970       -2.054052       -0.000010  1
  H         -2.371848        0.000014       -0.000003  1
  H          1.185913        2.054089        0.000014  1
  C          0.342061        1.939698        0.347279  2
  H          1.339384        2.074893       -0.063143  2
  H          0.392924        1.946593        1.433025  2
  H         -0.301449        2.748038        0.009703  2
  H         -0.063027        0.989213        0.009703  2

%mem=32GB
%nprocshared= 8
#p m062x/aug-cc-pVDZ   counterpoise=2

00263 m062x/aug-cc-pVDZ   counterpoise=2

 0  1  0  1  0  1
  N          1.364768        0.000000        0.000005  1
  C          0.644055       -1.115464        0.000024  1
  N         -0.682365       -1.181909        0.000005  1
  C         -1.288054       -0.000021        0.000007  1
  N         -0.682391        1.181906       -0.000009  1
  C          0.643987        1.115488       -0.000031  1
  H          1.185970       -2.054052       -0.000010  1
  H         -2.371848        0.000014       -0.000003  1
  H          1.185913        2.054089        0.000014  1
  C         -0.000028        1.969583        0.347282  2
  H         -0.675202        1.190204        0.003650  2
  H          0.012992        1.984612        1.434058  2
  H          1.001953        1.770839       -0.024218  2
  H         -0.339574        2.933001       -0.024218  2

%mem=32GB
%nprocshared= 8
#p m062x/aug-cc-pVDZ   counterpoise=2

00264 m062x/aug-cc-pVDZ   counterpoise=2

 0  1  0  1  0  1
  N          1.364768        0.000000        0.000005  1
  C          0.644055       -1.115464        0.000024  1
  N         -0.682365       -1.181909        0.000005  1
  C         -1.288054       -0.000021        0.000007  1
  N         -0.682391        1.181906       -0.000009  1
  C          0.643987        1.115488       -0.000031  1
  H          1.185970       -2.054052       -0.000010  1
  H         -2.371848        0.000014       -0.000003  1
  H          1.185913        2.054089        0.000014  1
  C         -0.342037        1.939655        0.347279  2
  H         -0.752915        1.024895       -0.071970  2
  H         -0.366975        1.884133        1.432531  2
  H          0.685499        2.061367        0.014364  2
  H         -0.933587        2.788603        0.014364  2

%mem=32GB
%nprocshared= 8
#p m062x/aug-cc-pVDZ   counterpoise=2

00265 m062x/aug-cc-pVDZ   counterpoise=2

 0  1  0  1  0  1
  N          1.364768        0.000000        0.000005  1
  C          0.644055       -1.115464        0.000024  1
  N         -0.682365       -1.181909        0.000005  1
  C         -1.288054       -0.000021        0.000007  1
  N         -0.682391        1.181906       -0.000009  1
  C          0.643987        1.115488       -0.000031  1
  H          1.185970       -2.054052       -0.000010  1
  H         -2.371848        0.000014       -0.000003  1
  H          1.185913        2.054089        0.000014  1
  C         -0.673649        1.850793        0.347276  2
  H         -0.686256        0.886216       -0.153531  2
  H         -0.675615        1.700330        1.423767  2
  H          0.221021        2.396916        0.059537  2
  H         -1.553740        2.420112        0.059537  2

%mem=32GB
%nprocshared= 8
#p m062x/aug-cc-pVDZ   counterpoise=2

00266 m062x/aug-cc-pVDZ   counterpoise=2

 0  1  0  1  0  1
  N          1.364768        0.000000        0.000005  1
  C          0.644055       -1.115464        0.000024  1
  N         -0.682365       -1.181909        0.000005  1
  C         -1.288054       -0.000021        0.000007  1
  N         -0.682391        1.181906       -0.000009  1
  C          0.643987        1.115488       -0.000031  1
  H          1.185970       -2.054052       -0.000010  1
  H         -2.371848        0.000014       -0.000003  1
  H          1.185913        2.054089        0.000014  1
  C         -0.984788        1.705703        0.347274  2
  H         -0.513519        0.889394       -0.193947  2
  H         -0.886821        1.536009        1.416425  2
  H         -0.500934        2.642583        0.083421  2
  H         -2.038075        1.755165        0.083421  2

%mem=32GB
%nprocshared= 8
#p m062x/aug-cc-pVDZ   counterpoise=2

00267 m062x/aug-cc-pVDZ   counterpoise=2

 0  1  0  1  0  1
  N          1.364768        0.000000        0.000005  1
  C          0.644055       -1.115464        0.000024  1
  N         -0.682365       -1.181909        0.000005  1
  C         -1.288054       -0.000021        0.000007  1
  N         -0.682391        1.181906       -0.000009  1
  C          0.643987        1.115488       -0.000031  1
  H          1.185970       -2.054052       -0.000010  1
  H         -2.371848        0.000014       -0.000003  1
  H          1.185913        2.054089        0.000014  1
  C         -1.266010        1.508793        0.347276  2
  H         -0.424380        1.037393       -0.153540  2
  H         -1.134715        1.435255        1.423766  2
  H         -1.318971        2.555637        0.059542  2
  H         -2.186322        1.007085        0.059542  2

%mem=32GB
%nprocshared= 8
#p m062x/aug-cc-pVDZ   counterpoise=2

00268 m062x/aug-cc-pVDZ   counterpoise=2

 0  1  0  1  0  1
  N          1.364768        0.000000        0.000005  1
  C          0.644055       -1.115464        0.000024  1
  N         -0.682365       -1.181909        0.000005  1
  C         -1.288054       -0.000021        0.000007  1
  N         -0.682391        1.181906       -0.000009  1
  C          0.643987        1.115488       -0.000031  1
  H          1.185970       -2.054052       -0.000010  1
  H         -2.371848        0.000014       -0.000003  1
  H          1.185913        2.054089        0.000014  1
  C         -1.508772        1.266040        0.347279  2
  H         -0.511134        1.164470       -0.071980  2
  H         -1.448209        1.259874        1.432531  2
  H         -1.948191        2.202821        0.014370  2
  H         -2.127967        0.437037        0.014370  2

%mem=32GB
%nprocshared= 8
#p m062x/aug-cc-pVDZ   counterpoise=2

00269 m062x/aug-cc-pVDZ   counterpoise=2

 0  1  0  1  0  1
  N          1.364768        0.000000        0.000005  1
  C          0.644055       -1.115464        0.000024  1
  N         -0.682365       -1.181909        0.000005  1
  C         -1.288054       -0.000021        0.000007  1
  N         -0.682391        1.181906       -0.000009  1
  C          0.643987        1.115488       -0.000031  1
  H          1.185970       -2.054052       -0.000010  1
  H         -2.371848        0.000014       -0.000003  1
  H          1.185913        2.054089        0.000014  1
  C         -1.705695        0.984816        0.347282  2
  H         -0.693147        1.179834        0.003641  2
  H         -1.725212        0.981057        1.434058  2
  H         -2.370262        1.760585       -0.024214  2
  H         -2.034580        0.017706       -0.024214  2

%mem=32GB
%nprocshared= 8
#p m062x/aug-cc-pVDZ   counterpoise=2

00270 m062x/aug-cc-pVDZ   counterpoise=2

 0  1  0  1  0  1
  N          1.364768        0.000000        0.000005  1
  C          0.644055       -1.115464        0.000024  1
  N         -0.682365       -1.181909        0.000005  1
  C         -1.288054       -0.000021        0.000007  1
  N         -0.682391        1.181906       -0.000009  1
  C          0.643987        1.115488       -0.000031  1
  H          1.185970       -2.054052       -0.000010  1
  H         -2.371848        0.000014       -0.000003  1
  H          1.185913        2.054089        0.000014  1
  C         -1.850859        0.673615        0.347279  2
  H         -2.466596       -0.122489       -0.063161  2
  H         -1.882273        0.632999        1.433024  2
  H         -0.825166        0.549195        0.009712  2
  H         -2.229144        1.635086        0.009712  2

%mem=32GB
%nprocshared= 8
#p m062x/aug-cc-pVDZ   counterpoise=2

00271 m062x/aug-cc-pVDZ   counterpoise=2

 0  1  0  1  0  1
  N          1.364768        0.000000        0.000005  1
  C          0.644055       -1.115464        0.000024  1
  N         -0.682365       -1.181909        0.000005  1
  C         -1.288054       -0.000021        0.000007  1
  N         -0.682391        1.181906       -0.000009  1
  C          0.643987        1.115488       -0.000031  1
  H          1.185970       -2.054052       -0.000010  1
  H         -2.371848        0.000014       -0.000003  1
  H          1.185913        2.054089        0.000014  1
  C         -1.939722        0.341997        0.347272  2
  H         -2.660789       -0.228653       -0.232209  2
  H         -2.127678        0.193249        1.407473  2
  H         -0.934331        0.005915        0.107033  2
  H         -2.035793        1.397711        0.107033  2

%mem=32GB
%nprocshared= 8
#p m062x/aug-cc-pVDZ   counterpoise=2

00272 m062x/aug-cc-pVDZ   counterpoise=2

 0  1  0  1  0  1
  N          1.364768        0.000000        0.000005  1
  C          0.644055       -1.115464        0.000024  1
  N         -0.682365       -1.181909        0.000005  1
  C         -1.288054       -0.000021        0.000007  1
  N         -0.682391        1.181906       -0.000009  1
  C          0.643987        1.115488       -0.000031  1
  H          1.185970       -2.054052       -0.000010  1
  H         -2.371848        0.000014       -0.000003  1
  H          1.185913        2.054089        0.000014  1
  C         -1.969650        0.000000        0.347267  2
  H         -2.792333        0.000029       -0.363062  2
  H         -2.365010        0.000014        1.359772  2
  H         -1.360488       -0.887477        0.196326  2
  H         -1.360426        0.887435        0.196326  2

%mem=32GB
%nprocshared= 8
#p m062x/aug-cc-pVDZ   counterpoise=2

00273 m062x/aug-cc-pVDZ   counterpoise=2

 0  1  0  1  0  1
  N          1.364768        0.000000        0.000005  1
  C          0.644055       -1.115464        0.000024  1
  N         -0.682365       -1.181909        0.000005  1
  C         -1.288054       -0.000021        0.000007  1
  N         -0.682391        1.181906       -0.000009  1
  C          0.643987        1.115488       -0.000031  1
  H          1.185970       -2.054052       -0.000010  1
  H         -2.371848        0.000014       -0.000003  1
  H          1.185913        2.054089        0.000014  1
  C         -1.939722       -0.341997        0.347272  2
  H         -2.660773        0.228687       -0.232196  2
  H         -2.127660       -0.193251        1.407476  2
  H         -2.035838       -1.397705        0.107025  2
  H         -0.934320       -0.005953        0.107025  2

%mem=32GB
%nprocshared= 8
#p m062x/aug-cc-pVDZ   counterpoise=2

00274 m062x/aug-cc-pVDZ   counterpoise=2

 0  1  0  1  0  1
  N          1.364768        0.000000        0.000005  1
  C          0.644055       -1.115464        0.000024  1
  N         -0.682365       -1.181909        0.000005  1
  C         -1.288054       -0.000021        0.000007  1
  N         -0.682391        1.181906       -0.000009  1
  C          0.643987        1.115488       -0.000031  1
  H          1.185970       -2.054052       -0.000010  1
  H         -2.371848        0.000014       -0.000003  1
  H          1.185913        2.054089        0.000014  1
  C         -1.850859       -0.673615        0.347279  2
  H         -2.466583        0.122504       -0.063151  2
  H         -1.882266       -0.633006        1.433024  2
  H         -2.229165       -1.635076        0.009708  2
  H         -0.825165       -0.549213        0.009708  2

%mem=32GB
%nprocshared= 8
#p m062x/aug-cc-pVDZ   counterpoise=2

00275 m062x/aug-cc-pVDZ   counterpoise=2

 0  1  0  1  0  1
  N          1.364768        0.000000        0.000005  1
  C          0.644055       -1.115464        0.000024  1
  N         -0.682365       -1.181909        0.000005  1
  C         -1.288054       -0.000021        0.000007  1
  N         -0.682391        1.181906       -0.000009  1
  C          0.643987        1.115488       -0.000031  1
  H          1.185970       -2.054052       -0.000010  1
  H         -2.371848        0.000014       -0.000003  1
  H          1.185913        2.054089        0.000014  1
  C         -1.705695       -0.984816        0.347282  2
  H         -0.693140       -1.179834        0.003662  2
  H         -1.725233       -0.981053        1.434058  2
  H         -2.034575       -0.017708       -0.024224  2
  H         -2.370253       -1.760588       -0.024224  2

%mem=32GB
%nprocshared= 8
#p m062x/aug-cc-pVDZ   counterpoise=2

00276 m062x/aug-cc-pVDZ   counterpoise=2

 0  1  0  1  0  1
  N          1.364768        0.000000        0.000005  1
  C          0.644055       -1.115464        0.000024  1
  N         -0.682365       -1.181909        0.000005  1
  C         -1.288054       -0.000021        0.000007  1
  N         -0.682391        1.181906       -0.000009  1
  C          0.643987        1.115488       -0.000031  1
  H          1.185970       -2.054052       -0.000010  1
  H         -2.371848        0.000014       -0.000003  1
  H          1.185913        2.054089        0.000014  1
  C         -1.508772       -1.266040        0.347279  2
  H         -0.511123       -1.164476       -0.071955  2
  H         -1.448236       -1.259877        1.432532  2
  H         -2.127953       -0.437032        0.014356  2
  H         -1.948189       -2.202818        0.014356  2

%mem=32GB
%nprocshared= 8
#p m062x/aug-cc-pVDZ   counterpoise=2

00277 m062x/aug-cc-pVDZ   counterpoise=2

 0  1  0  1  0  1
  N          1.364768        0.000000        0.000005  1
  C          0.644055       -1.115464        0.000024  1
  N         -0.682365       -1.181909        0.000005  1
  C         -1.288054       -0.000021        0.000007  1
  N         -0.682391        1.181906       -0.000009  1
  C          0.643987        1.115488       -0.000031  1
  H          1.185970       -2.054052       -0.000010  1
  H         -2.371848        0.000014       -0.000003  1
  H          1.185913        2.054089        0.000014  1
  C         -1.266010       -1.508793        0.347276  2
  H         -0.424356       -1.037405       -0.153511  2
  H         -1.134741       -1.435273        1.423770  2
  H         -2.186303       -1.007060        0.059526  2
  H         -1.318987       -2.555632        0.059526  2

%mem=32GB
%nprocshared= 8
#p m062x/aug-cc-pVDZ   counterpoise=2

00278 m062x/aug-cc-pVDZ   counterpoise=2

 0  1  0  1  0  1
  N          1.364768        0.000000        0.000005  1
  C          0.644055       -1.115464        0.000024  1
  N         -0.682365       -1.181909        0.000005  1
  C         -1.288054       -0.000021        0.000007  1
  N         -0.682391        1.181906       -0.000009  1
  C          0.643987        1.115488       -0.000031  1
  H          1.185970       -2.054052       -0.000010  1
  H         -2.371848        0.000014       -0.000003  1
  H          1.185913        2.054089        0.000014  1
  C         -0.984788       -1.705703        0.347274  2
  H         -0.513480       -0.889401       -0.193924  2
  H         -0.886827       -1.536036        1.416430  2
  H         -2.038073       -1.755118        0.083407  2
  H         -0.500968       -2.642597        0.083407  2

%mem=32GB
%nprocshared= 8
#p m062x/aug-cc-pVDZ   counterpoise=2

00279 m062x/aug-cc-pVDZ   counterpoise=2

 0  1  0  1  0  1
  N          1.364768        0.000000        0.000005  1
  C          0.644055       -1.115464        0.000024  1
  N         -0.682365       -1.181909        0.000005  1
  C         -1.288054       -0.000021        0.000007  1
  N         -0.682391        1.181906       -0.000009  1
  C          0.643987        1.115488       -0.000031  1
  H          1.185970       -2.054052       -0.000010  1
  H         -2.371848        0.000014       -0.000003  1
  H          1.185913        2.054089        0.000014  1
  C         -0.673649       -1.850793        0.347276  2
  H         -0.686218       -0.886208       -0.153517  2
  H         -0.675609       -1.700345        1.423769  2
  H         -1.553762       -2.420073        0.059529  2
  H          0.221000       -2.396946        0.059529  2

%mem=32GB
%nprocshared= 8
#p m062x/aug-cc-pVDZ   counterpoise=2

00280 m062x/aug-cc-pVDZ   counterpoise=2

 0  1  0  1  0  1
  N          1.364768        0.000000        0.000005  1
  C          0.644055       -1.115464        0.000024  1
  N         -0.682365       -1.181909        0.000005  1
  C         -1.288054       -0.000021        0.000007  1
  N         -0.682391        1.181906       -0.000009  1
  C          0.643987        1.115488       -0.000031  1
  H          1.185970       -2.054052       -0.000010  1
  H         -2.371848        0.000014       -0.000003  1
  H          1.185913        2.054089        0.000014  1
  C         -0.342037       -1.939655        0.347279  2
  H         -0.752892       -1.024880       -0.071961  2
  H         -0.366970       -1.884141        1.432532  2
  H         -0.933611       -2.788585        0.014360  2
  H          0.685495       -2.061392        0.014360  2

%mem=32GB
%nprocshared= 8
#p m062x/aug-cc-pVDZ   counterpoise=2

00281 m062x/aug-cc-pVDZ   counterpoise=2

 0  1  0  1  0  1
  N          1.364768        0.000000        0.000005  1
  C          0.644055       -1.115464        0.000024  1
  N         -0.682365       -1.181909        0.000005  1
  C         -1.288054       -0.000021        0.000007  1
  N         -0.682391        1.181906       -0.000009  1
  C          0.643987        1.115488       -0.000031  1
  H          1.185970       -2.054052       -0.000010  1
  H         -2.371848        0.000014       -0.000003  1
  H          1.185913        2.054089        0.000014  1
  C         -0.000028       -1.969583        0.347282  2
  H         -0.675191       -1.190191        0.003656  2
  H          0.012996       -1.984618        1.434058  2
  H         -0.339592       -2.932993       -0.024222  2
  H          1.001955       -1.770854       -0.024222  2

%mem=32GB
%nprocshared= 8
#p m062x/aug-cc-pVDZ   counterpoise=2

00282 m062x/aug-cc-pVDZ   counterpoise=2

 0  1  0  1  0  1
  N          1.364768        0.000000        0.000005  1
  C          0.644055       -1.115464        0.000024  1
  N         -0.682365       -1.181909        0.000005  1
  C         -1.288054       -0.000021        0.000007  1
  N         -0.682391        1.181906       -0.000009  1
  C          0.643987        1.115488       -0.000031  1
  H          1.185970       -2.054052       -0.000010  1
  H         -2.371848        0.000014       -0.000003  1
  H          1.185913        2.054089        0.000014  1
  C          0.342061       -1.939698        0.347279  2
  H          1.339389       -2.074841       -0.063146  2
  H          0.392928       -1.946591        1.433024  2
  H         -0.063077       -0.989233        0.009705  2
  H         -0.301408       -2.748071        0.009705  2

%mem=32GB
%nprocshared= 8
#p m062x/aug-cc-pVDZ   counterpoise=2

00283 m062x/aug-cc-pVDZ   counterpoise=2

 0  1  0  1  0  1
  N          1.364768        0.000000        0.000005  1
  C          0.644055       -1.115464        0.000024  1
  N         -0.682365       -1.181909        0.000005  1
  C         -1.288054       -0.000021        0.000007  1
  N         -0.682391        1.181906       -0.000009  1
  C          0.643987        1.115488       -0.000031  1
  H          1.185970       -2.054052       -0.000010  1
  H         -2.371848        0.000014       -0.000003  1
  H          1.185913        2.054089        0.000014  1
  C          0.673684       -1.850847        0.347272  2
  H          1.528460       -2.189905       -0.232186  2
  H          0.896465       -1.939216        1.407478  2
  H          0.461945       -0.812135        0.107019  2
  H         -0.192491       -2.461992        0.107019  2

%mem=32GB
%nprocshared= 8
#p m062x/aug-cc-pVDZ   counterpoise=2

00284 m062x/aug-cc-pVDZ   counterpoise=2

 0  1  0  1  0  1
  N          1.364768        0.000000        0.000005  1
  C          0.644055       -1.115464        0.000024  1
  N         -0.682365       -1.181909        0.000005  1
  C         -1.288054       -0.000021        0.000007  1
  N         -0.682391        1.181906       -0.000009  1
  C          0.643987        1.115488       -0.000031  1
  H          1.185970       -2.054052       -0.000010  1
  H         -2.371848        0.000014       -0.000003  1
  H          1.185913        2.054089        0.000014  1
  C          0.984825       -1.705767        0.347267  2
  H          1.396258       -2.418168       -0.363072  2
  H          1.182557       -2.048143        1.359768  2
  H          1.448656       -0.734398        0.196334  2
  H         -0.088343       -1.622061        0.196334  2

%mem=32GB
%nprocshared= 8
#p m062x/aug-cc-pVDZ   counterpoise=2

00285 m062x/aug-cc-pVDZ   counterpoise=2

 0  1  0  1  0  1
  N          1.364768        0.000000        0.000005  1
  C          0.644055       -1.115464        0.000024  1
  N         -0.682365       -1.181909        0.000005  1
  C         -1.288054       -0.000021        0.000007  1
  N         -0.682391        1.181906       -0.000009  1
  C          0.643987        1.115488       -0.000031  1
  H          1.185970       -2.054052       -0.000010  1
  H         -2.371848        0.000014       -0.000003  1
  H          1.185913        2.054089        0.000014  1
  C          1.266039       -1.508851        0.347272  2
  H          1.132428       -2.418627       -0.232237  2
  H          1.231206       -1.746032        1.407465  2
  H          2.228326       -1.064133        0.107051  2
  H          0.472251       -0.806233        0.107051  2

%mem=32GB
%nprocshared= 8
#p m062x/aug-cc-pVDZ   counterpoise=2

00286 m062x/aug-cc-pVDZ   counterpoise=2

 0  1  0  1  0  1
  N          1.364768        0.000000        0.000005  1
  C          0.644055       -1.115464        0.000024  1
  N         -0.682365       -1.181909        0.000005  1
  C         -1.288054       -0.000021        0.000007  1
  N         -0.682391        1.181906       -0.000009  1
  C          0.643987        1.115488       -0.000031  1
  H          1.185970       -2.054052       -0.000010  1
  H         -2.371848        0.000014       -0.000003  1
  H          1.185913        2.054089        0.000014  1
  C          1.508797       -1.266083        0.347279  2
  H          1.127248       -2.197382       -0.063181  2
  H          1.489322       -1.313618        1.433023  2
  H          2.530596       -1.112918        0.009723  2
  H          0.888180       -0.440028        0.009723  2

%mem=32GB
%nprocshared= 8
#p m062x/aug-cc-pVDZ   counterpoise=2

00287 m062x/aug-cc-pVDZ   counterpoise=2

 0  1  0  1  0  1
  N          1.364768        0.000000        0.000005  1
  C          0.644055       -1.115464        0.000024  1
  N         -0.682365       -1.181909        0.000005  1
  C         -1.288054       -0.000021        0.000007  1
  N         -0.682391        1.181906       -0.000009  1
  C          0.643987        1.115488       -0.000031  1
  H          1.185970       -2.054052       -0.000010  1
  H         -2.371848        0.000014       -0.000003  1
  H          1.185913        2.054089        0.000014  1
  C          1.705723       -0.984767        0.347282  2
  H          1.368353       -0.010355        0.003657  2
  H          1.712231       -1.003564        1.434058  2
  H          1.032610       -1.753130       -0.024222  2
  H          2.709838       -1.172425       -0.024222  2

%mem=32GB
%nprocshared= 8
#p m062x/aug-cc-pVDZ   counterpoise=2

00288 m062x/aug-cc-pVDZ   counterpoise=2

 0  1  0  1  0  1
  N          1.364768        0.000000        0.000005  1
  C          0.644055       -1.115464        0.000024  1
  N         -0.682365       -1.181909        0.000005  1
  C         -1.288054       -0.000021        0.000007  1
  N         -0.682391        1.181906       -0.000009  1
  C          0.643987        1.115488       -0.000031  1
  H          1.185970       -2.054052       -0.000010  1
  H         -2.371848        0.000014       -0.000003  1
  H          1.185913        2.054089        0.000014  1
  C          1.850809       -0.673615        0.347279  2
  H          1.264042        0.139599       -0.071963  2
  H          1.815199       -0.624262        1.432532  2
  H          1.442444       -1.624341        0.014361  2
  H          2.881794       -0.585791        0.014361  2

%mem=32GB
%nprocshared= 8
#p m062x/aug-cc-pVDZ   counterpoise=2

00289 m062x/aug-cc-pVDZ   counterpoise=2

 0  1  0  1  0  1
  N          1.364768        0.000000        0.000005  1
  C          0.644055       -1.115464        0.000024  1
  N         -0.682365       -1.181909        0.000005  1
  C         -1.288054       -0.000021        0.000007  1
  N         -0.682391        1.181906       -0.000009  1
  C          0.643987        1.115488       -0.000031  1
  H          1.185970       -2.054052       -0.000010  1
  H         -2.371848        0.000014       -0.000003  1
  H          1.185913        2.054089        0.000014  1
  C          1.939658       -0.342000        0.347276  2
  H          1.110606        0.151200       -0.153525  2
  H          1.810341       -0.265069        1.423768  2
  H          1.965289       -1.389867        0.059534  2
  H          2.872742        0.135532        0.059534  2

%mem=32GB
%nprocshared= 8
#p m062x/aug-cc-pVDZ   counterpoise=2

00290 m062x/aug-cc-pVDZ   counterpoise=2

 0  1  0  1  0  1
  N          1.364768        0.000000        0.000005  1
  C          0.644055       -1.115464        0.000024  1
  N         -0.682365       -1.181909        0.000005  1
  C         -1.288054       -0.000021        0.000007  1
  N         -0.682391        1.181906       -0.000009  1
  C          0.643987        1.115488       -0.000031  1
  H          1.185970       -2.054052       -0.000010  1
  H         -2.371848        0.000014       -0.000003  1
  H          1.185913        2.054089        0.000014  1
  C          1.999955        0.000000        0.000000  2
  H          0.913044        0.000000        0.000009  2
  H          2.362417       -0.000000        1.024743  2
  H          2.362405       -0.887456       -0.512376  2
  H          2.362405        0.887456       -0.512376  2

%mem=32GB
%nprocshared= 8
#p m062x/aug-cc-pVDZ   counterpoise=2

00291 m062x/aug-cc-pVDZ   counterpoise=2

 0  1  0  1  0  1
  N          1.364768        0.000000        0.000005  1
  C          0.644055       -1.115464        0.000024  1
  N         -0.682365       -1.181909        0.000005  1
  C         -1.288054       -0.000021        0.000007  1
  N         -0.682391        1.181906       -0.000009  1
  C          0.643987        1.115488       -0.000031  1
  H          1.185970       -2.054052       -0.000010  1
  H         -2.371848        0.000014       -0.000003  1
  H          1.185913        2.054089        0.000014  1
  C          1.969576        0.347274        0.000000  2
  H          1.026996       -0.193945        0.000008  2
  H          2.283907        0.527759        1.024743  2
  H          2.725799       -0.241858       -0.512376  2
  H          1.841996        1.297364       -0.512376  2

%mem=32GB
%nprocshared= 8
#p m062x/aug-cc-pVDZ   counterpoise=2

00292 m062x/aug-cc-pVDZ   counterpoise=2

 0  1  0  1  0  1
  N          1.364768        0.000000        0.000005  1
  C          0.644055       -1.115464        0.000024  1
  N         -0.682365       -1.181909        0.000005  1
  C         -1.288054       -0.000021        0.000007  1
  N         -0.682391        1.181906       -0.000009  1
  C          0.643987        1.115488       -0.000031  1
  H          1.185970       -2.054052       -0.000010  1
  H         -2.371848        0.000014       -0.000003  1
  H          1.185913        2.054089        0.000014  1
  C          1.879358        0.684004        0.000000  2
  H          1.225923       -0.184556        0.000006  2
  H          2.097264        0.973649        1.024744  2
  H          2.806433        0.440116       -0.512375  2
  H          1.388084        1.507168       -0.512375  2

%mem=32GB
%nprocshared= 8
#p m062x/aug-cc-pVDZ   counterpoise=2

00293 m062x/aug-cc-pVDZ   counterpoise=2

 0  1  0  1  0  1
  N          1.364768        0.000000        0.000005  1
  C          0.644055       -1.115464        0.000024  1
  N         -0.682365       -1.181909        0.000005  1
  C         -1.288054       -0.000021        0.000007  1
  N         -0.682391        1.181906       -0.000009  1
  C          0.643987        1.115488       -0.000031  1
  H          1.185970       -2.054052       -0.000010  1
  H         -2.371848        0.000014       -0.000003  1
  H          1.185913        2.054089        0.000014  1
  C          1.732035        0.999958        0.000000  2
  H          1.357307       -0.020314        0.000005  2
  H          1.856998        1.340194        1.024744  2
  H          2.690041        1.034224       -0.512375  2
  H          1.023950        1.646150       -0.512375  2

%mem=32GB
%nprocshared= 8
#p m062x/aug-cc-pVDZ   counterpoise=2

00294 m062x/aug-cc-pVDZ   counterpoise=2

 0  1  0  1  0  1
  N          1.364768        0.000000        0.000005  1
  C          0.644055       -1.115464        0.000024  1
  N         -0.682365       -1.181909        0.000005  1
  C         -1.288054       -0.000021        0.000007  1
  N         -0.682391        1.181906       -0.000009  1
  C          0.643987        1.115488       -0.000031  1
  H          1.185970       -2.054052       -0.000010  1
  H         -2.371848        0.000014       -0.000003  1
  H          1.185913        2.054089        0.000014  1
  C          1.532070        1.285616        0.000000  2
  H          1.085671        2.276627        0.000018  2
  H          1.680939        0.955127        1.024740  2
  H          0.871774        0.590668       -0.512379  2
  H          2.490083        1.319632       -0.512379  2

%mem=32GB
%nprocshared= 8
#p m062x/aug-cc-pVDZ   counterpoise=2

00295 m062x/aug-cc-pVDZ   counterpoise=2

 0  1  0  1  0  1
  N          1.364768        0.000000        0.000005  1
  C          0.644055       -1.115464        0.000024  1
  N         -0.682365       -1.181909        0.000005  1
  C         -1.288054       -0.000021        0.000007  1
  N         -0.682391        1.181906       -0.000009  1
  C          0.643987        1.115488       -0.000031  1
  H          1.185970       -2.054052       -0.000010  1
  H         -2.371848        0.000014       -0.000003  1
  H          1.185913        2.054089        0.000014  1
  C          1.285567        1.532133        0.000000  2
  H          1.081731        2.599760        0.000029  2
  H          1.353545        1.176083        1.024736  2
  H          0.481827        1.009693       -0.512383  2
  H          2.225248        1.342553       -0.512383  2

%mem=32GB
%nprocshared= 8
#p m062x/aug-cc-pVDZ   counterpoise=2

00296 m062x/aug-cc-pVDZ   counterpoise=2

 0  1  0  1  0  1
  N          1.364768        0.000000        0.000005  1
  C          0.644055       -1.115464        0.000024  1
  N         -0.682365       -1.181909        0.000005  1
  C         -1.288054       -0.000021        0.000007  1
  N         -0.682391        1.181906       -0.000009  1
  C          0.643987        1.115488       -0.000031  1
  H          1.185970       -2.054052       -0.000010  1
  H         -2.371848        0.000014       -0.000003  1
  H          1.185913        2.054089        0.000014  1
  C          1.000022        1.732090        0.000000  2
  H          1.543443        2.673402        0.000041  2
  H          0.818788        1.418155        1.024732  2
  H          0.050241        1.861905       -0.512387  2
  H          1.587393        0.974506       -0.512387  2

%mem=32GB
%nprocshared= 8
#p m062x/aug-cc-pVDZ   counterpoise=2

00297 m062x/aug-cc-pVDZ   counterpoise=2

 0  1  0  1  0  1
  N          1.364768        0.000000        0.000005  1
  C          0.644055       -1.115464        0.000024  1
  N         -0.682365       -1.181909        0.000005  1
  C         -1.288054       -0.000021        0.000007  1
  N         -0.682391        1.181906       -0.000009  1
  C          0.643987        1.115488       -0.000031  1
  H          1.185970       -2.054052       -0.000010  1
  H         -2.371848        0.000014       -0.000003  1
  H          1.185913        2.054089        0.000014  1
  C          0.684083        1.879400        0.000000  2
  H          1.710578        2.236727        0.000029  2
  H          0.341750        1.760233        1.024736  2
  H          0.050033        2.598373       -0.512383  2
  H          0.633544        0.922119       -0.512383  2

%mem=32GB
%nprocshared= 8
#p m062x/aug-cc-pVDZ   counterpoise=2

00298 m062x/aug-cc-pVDZ   counterpoise=2

 0  1  0  1  0  1
  N          1.364768        0.000000        0.000005  1
  C          0.644055       -1.115464        0.000024  1
  N         -0.682365       -1.181909        0.000005  1
  C         -1.288054       -0.000021        0.000007  1
  N         -0.682391        1.181906       -0.000009  1
  C          0.643987        1.115488       -0.000031  1
  H          1.185970       -2.054052       -0.000010  1
  H         -2.371848        0.000014       -0.000003  1
  H          1.185913        2.054089        0.000014  1
  C          0.347341        1.969620        0.000000  2
  H          1.428780        2.078553        0.000018  2
  H         -0.013305        1.933292        1.024740  2
  H         -0.102222        2.816283       -0.512379  2
  H          0.075664        1.050307       -0.512379  2

%mem=32GB
%nprocshared= 8
#p m062x/aug-cc-pVDZ   counterpoise=2

00299 m062x/aug-cc-pVDZ   counterpoise=2

 0  1  0  1  0  1
  N          1.364768        0.000000        0.000005  1
  C          0.644055       -1.115464        0.000024  1
  N         -0.682365       -1.181909        0.000005  1
  C         -1.288054       -0.000021        0.000007  1
  N         -0.682391        1.181906       -0.000009  1
  C          0.643987        1.115488       -0.000031  1
  H          1.185970       -2.054052       -0.000010  1
  H         -2.371848        0.000014       -0.000003  1
  H          1.185913        2.054089        0.000014  1
  C         -0.000029        1.999965       -0.000000  2
  H         -0.696241        1.165302       -0.000009  2
  H          0.232133        2.278296        1.024749  2
  H          0.913639        1.709853       -0.512370  2
  H         -0.449357        2.846759       -0.512370  2

%mem=32GB
%nprocshared= 8
#p m062x/aug-cc-pVDZ   counterpoise=2

00300 m062x/aug-cc-pVDZ   counterpoise=2

 0  1  0  1  0  1
  N          1.364768        0.000000        0.000005  1
  C          0.644055       -1.115464        0.000024  1
  N         -0.682365       -1.181909        0.000005  1
  C         -1.288054       -0.000021        0.000007  1
  N         -0.682391        1.181906       -0.000009  1
  C          0.643987        1.115488       -0.000031  1
  H          1.185970       -2.054052       -0.000010  1
  H         -2.371848        0.000014       -0.000003  1
  H          1.185913        2.054089        0.000014  1
  C         -0.347314        1.969574       -0.000000  2
  H         -0.772791        0.969402       -0.000011  2
  H         -0.205434        2.303093        1.024750  2
  H          0.611207        1.955709       -0.512369  2
  H         -1.022062        2.650508       -0.512369  2

%mem=32GB
%nprocshared= 8
#p m062x/aug-cc-pVDZ   counterpoise=2

00301 m062x/aug-cc-pVDZ   counterpoise=2

 0  1  0  1  0  1
  N          1.364768        0.000000        0.000005  1
  C          0.644055       -1.115464        0.000024  1
  N         -0.682365       -1.181909        0.000005  1
  C         -1.288054       -0.000021        0.000007  1
  N         -0.682391        1.181906       -0.000009  1
  C          0.643987        1.115488       -0.000031  1
  H          1.185970       -2.054052       -0.000010  1
  H         -2.371848        0.000014       -0.000003  1
  H          1.185913        2.054089        0.000014  1
  C         -0.684040        1.879340       -0.000000  2
  H         -0.681470        0.792432       -0.000014  2
  H         -0.684897        2.241780        1.024751  2
  H          0.202556        2.243898       -0.512368  2
  H         -1.572351        2.239701       -0.512368  2

%mem=32GB
%nprocshared= 8
#p m062x/aug-cc-pVDZ   counterpoise=2

00302 m062x/aug-cc-pVDZ   counterpoise=2

 0  1  0  1  0  1
  N          1.364768        0.000000        0.000005  1
  C          0.644055       -1.115464        0.000024  1
  N         -0.682365       -1.181909        0.000005  1
  C         -1.288054       -0.000021        0.000007  1
  N         -0.682391        1.181906       -0.000009  1
  C          0.643987        1.115488       -0.000031  1
  H          1.185970       -2.054052       -0.000010  1
  H         -2.371848        0.000014       -0.000003  1
  H          1.185913        2.054089        0.000014  1
  C         -0.999978        1.732012       -0.000000  2
  H         -0.456544        0.790707       -0.000015  2
  H         -1.181190        2.045898        1.024751  2
  H         -0.412631        2.489627       -0.512368  2
  H         -1.949771        1.602207       -0.512368  2

%mem=32GB
%nprocshared= 8
#p m062x/aug-cc-pVDZ   counterpoise=2

00303 m062x/aug-cc-pVDZ   counterpoise=2

 0  1  0  1  0  1
  N          1.364768        0.000000        0.000005  1
  C          0.644055       -1.115464        0.000024  1
  N         -0.682365       -1.181909        0.000005  1
  C         -1.288054       -0.000021        0.000007  1
  N         -0.682391        1.181906       -0.000009  1
  C          0.643987        1.115488       -0.000031  1
  H          1.185970       -2.054052       -0.000010  1
  H         -2.371848        0.000014       -0.000003  1
  H          1.185913        2.054089        0.000014  1
  C         -1.285536        1.532066       -0.000000  2
  H         -0.345552        0.986352       -0.000014  2
  H         -1.598983        1.714040        1.024751  2
  H         -1.153428        2.481541       -0.512368  2
  H         -2.044573        0.946559       -0.512368  2

%mem=32GB
%nprocshared= 8
#p m062x/aug-cc-pVDZ   counterpoise=2

00304 m062x/aug-cc-pVDZ   counterpoise=2

 0  1  0  1  0  1
  N          1.364768        0.000000        0.000005  1
  C          0.644055       -1.115464        0.000024  1
  N         -0.682365       -1.181909        0.000005  1
  C         -1.288054       -0.000021        0.000007  1
  N         -0.682391        1.181906       -0.000009  1
  C          0.643987        1.115488       -0.000031  1
  H          1.185970       -2.054052       -0.000010  1
  H         -2.371848        0.000014       -0.000003  1
  H          1.185913        2.054089        0.000014  1
  C         -1.532044        1.285570       -0.000000  2
  H         -0.453134        1.153935       -0.000011  2
  H         -1.891820        1.329465        1.024750  2
  H         -1.784357        2.210391       -0.512369  2
  H         -1.999315        0.448543       -0.512369  2

%mem=32GB
%nprocshared= 8
#p m062x/aug-cc-pVDZ   counterpoise=2

00305 m062x/aug-cc-pVDZ   counterpoise=2

 0  1  0  1  0  1
  N          1.364768        0.000000        0.000005  1
  C          0.644055       -1.115464        0.000024  1
  N         -0.682365       -1.181909        0.000005  1
  C         -1.288054       -0.000021        0.000007  1
  N         -0.682391        1.181906       -0.000009  1
  C          0.643987        1.115488       -0.000031  1
  H          1.185970       -2.054052       -0.000010  1
  H         -2.371848        0.000014       -0.000003  1
  H          1.185913        2.054089        0.000014  1
  C         -1.732006        1.000008       -0.000000  2
  H         -0.661058        1.185603       -0.000009  2
  H         -2.089129        0.938118        1.024749  2
  H         -2.240679        1.812539       -0.512370  2
  H         -1.937604        0.063694       -0.512370  2

%mem=32GB
%nprocshared= 8
#p m062x/aug-cc-pVDZ   counterpoise=2

00306 m062x/aug-cc-pVDZ   counterpoise=2

 0  1  0  1  0  1
  N          1.364768        0.000000        0.000005  1
  C          0.644055       -1.115464        0.000024  1
  N         -0.682365       -1.181909        0.000005  1
  C         -1.288054       -0.000021        0.000007  1
  N         -0.682391        1.181906       -0.000009  1
  C          0.643987        1.115488       -0.000031  1
  H          1.185970       -2.054052       -0.000010  1
  H         -2.371848        0.000014       -0.000003  1
  H          1.185913        2.054089        0.000014  1
  C         -1.879412        0.684004       -0.000000  2
  H         -2.514468       -0.198084       -0.000004  2
  H         -1.667640        0.978152        1.024747  2
  H         -0.947418        0.459637       -0.512372  2
  H         -2.387856        1.496676       -0.512372  2

%mem=32GB
%nprocshared= 8
#p m062x/aug-cc-pVDZ   counterpoise=2

00307 m062x/aug-cc-pVDZ   counterpoise=2

 0  1  0  1  0  1
  N          1.364768        0.000000        0.000005  1
  C          0.644055       -1.115464        0.000024  1
  N         -0.682365       -1.181909        0.000005  1
  C         -1.288054       -0.000021        0.000007  1
  N         -0.682391        1.181906       -0.000009  1
  C          0.643987        1.115488       -0.000031  1
  H          1.185970       -2.054052       -0.000010  1
  H         -2.371848        0.000014       -0.000003  1
  H          1.185913        2.054089        0.000014  1
  C         -1.969650        0.347267       -0.000000  2
  H         -2.792350       -0.363042       -0.000006  2
  H         -1.695307        0.584131        1.024748  2
  H         -1.115337       -0.087593       -0.512371  2
  H         -2.275263        1.255867       -0.512371  2

%mem=32GB
%nprocshared= 8
#p m062x/aug-cc-pVDZ   counterpoise=2

00308 m062x/aug-cc-pVDZ   counterpoise=2

 0  1  0  1  0  1
  N          1.364768        0.000000        0.000005  1
  C          0.644055       -1.115464        0.000024  1
  N         -0.682365       -1.181909        0.000005  1
  C         -1.288054       -0.000021        0.000007  1
  N         -0.682391        1.181906       -0.000009  1
  C          0.643987        1.115488       -0.000031  1
  H          1.185970       -2.054052       -0.000010  1
  H         -2.371848        0.000014       -0.000003  1
  H          1.185913        2.054089        0.000014  1
  C         -2.000045        0.000000       -0.000000  2
  H         -3.086956        0.000041       -0.000009  2
  H         -1.637599       -0.000014        1.024749  2
  H         -1.637620       -0.887470       -0.512370  2
  H         -1.637553        0.887442       -0.512370  2

%mem=32GB
%nprocshared= 8
#p m062x/aug-cc-pVDZ   counterpoise=2

00309 m062x/aug-cc-pVDZ   counterpoise=2

 0  1  0  1  0  1
  N          1.364768        0.000000        0.000005  1
  C          0.644055       -1.115464        0.000024  1
  N         -0.682365       -1.181909        0.000005  1
  C         -1.288054       -0.000021        0.000007  1
  N         -0.682391        1.181906       -0.000009  1
  C          0.643987        1.115488       -0.000031  1
  H          1.185970       -2.054052       -0.000010  1
  H         -2.371848        0.000014       -0.000003  1
  H          1.185913        2.054089        0.000014  1
  C         -1.969650       -0.347267       -0.000000  2
  H         -2.792322        0.363075       -0.000006  2
  H         -1.695316       -0.584142        1.024748  2
  H         -2.275299       -1.255855       -0.512371  2
  H         -1.115320        0.087559       -0.512371  2

%mem=32GB
%nprocshared= 8
#p m062x/aug-cc-pVDZ   counterpoise=2

00310 m062x/aug-cc-pVDZ   counterpoise=2

 0  1  0  1  0  1
  N          1.364768        0.000000        0.000005  1
  C          0.644055       -1.115464        0.000024  1
  N         -0.682365       -1.181909        0.000005  1
  C         -1.288054       -0.000021        0.000007  1
  N         -0.682391        1.181906       -0.000009  1
  C          0.643987        1.115488       -0.000031  1
  H          1.185970       -2.054052       -0.000010  1
  H         -2.371848        0.000014       -0.000003  1
  H          1.185913        2.054089        0.000014  1
  C         -1.879412       -0.684004       -0.000000  2
  H         -2.514451        0.198096       -0.000004  2
  H         -1.667646       -0.978156        1.024747  2
  H         -2.387872       -1.496666       -0.512372  2
  H         -0.947414       -0.459655       -0.512372  2

%mem=32GB
%nprocshared= 8
#p m062x/aug-cc-pVDZ   counterpoise=2

00311 m062x/aug-cc-pVDZ   counterpoise=2

 0  1  0  1  0  1
  N          1.364768        0.000000        0.000005  1
  C          0.644055       -1.115464        0.000024  1
  N         -0.682365       -1.181909        0.000005  1
  C         -1.288054       -0.000021        0.000007  1
  N         -0.682391        1.181906       -0.000009  1
  C          0.643987        1.115488       -0.000031  1
  H          1.185970       -2.054052       -0.000010  1
  H         -2.371848        0.000014       -0.000003  1
  H          1.185913        2.054089        0.000014  1
  C         -1.732006       -1.000008        0.000000  2
  H         -0.661058       -1.185601        0.000005  2
  H         -2.089142       -0.938117        1.024744  2
  H         -1.937599       -0.063695       -0.512375  2
  H         -2.240671       -1.812540       -0.512375  2

%mem=32GB
%nprocshared= 8
#p m062x/aug-cc-pVDZ   counterpoise=2

00312 m062x/aug-cc-pVDZ   counterpoise=2

 0  1  0  1  0  1
  N          1.364768        0.000000        0.000005  1
  C          0.644055       -1.115464        0.000024  1
  N         -0.682365       -1.181909        0.000005  1
  C         -1.288054       -0.000021        0.000007  1
  N         -0.682391        1.181906       -0.000009  1
  C          0.643987        1.115488       -0.000031  1
  H          1.185970       -2.054052       -0.000010  1
  H         -2.371848        0.000014       -0.000003  1
  H          1.185913        2.054089        0.000014  1
  C         -1.532044       -1.285570        0.000000  2
  H         -0.453133       -1.153943        0.000006  2
  H         -1.891837       -1.329464        1.024744  2
  H         -1.999300       -0.448539       -0.512375  2
  H         -1.784355       -2.210388       -0.512375  2

%mem=32GB
%nprocshared= 8
#p m062x/aug-cc-pVDZ   counterpoise=2

00313 m062x/aug-cc-pVDZ   counterpoise=2

 0  1  0  1  0  1
  N          1.364768        0.000000        0.000005  1
  C          0.644055       -1.115464        0.000024  1
  N         -0.682365       -1.181909        0.000005  1
  C         -1.288054       -0.000021        0.000007  1
  N         -0.682391        1.181906       -0.000009  1
  C          0.643987        1.115488       -0.000031  1
  H          1.185970       -2.054052       -0.000010  1
  H         -2.371848        0.000014       -0.000003  1
  H          1.185913        2.054089        0.000014  1
  C         -1.285536       -1.532066        0.000000  2
  H         -0.345540       -0.986373        0.000008  2
  H         -1.599005       -1.714043        1.024743  2
  H         -2.044551       -0.946536       -0.512376  2
  H         -1.153440       -2.481539       -0.512376  2

%mem=32GB
%nprocshared= 8
#p m062x/aug-cc-pVDZ   counterpoise=2

00314 m062x/aug-cc-pVDZ   counterpoise=2

 0  1  0  1  0  1
  N          1.364768        0.000000        0.000005  1
  C          0.644055       -1.115464        0.000024  1
  N         -0.682365       -1.181909        0.000005  1
  C         -1.288054       -0.000021        0.000007  1
  N         -0.682391        1.181906       -0.000009  1
  C          0.643987        1.115488       -0.000031  1
  H          1.185970       -2.054052       -0.000010  1
  H         -2.371848        0.000014       -0.000003  1
  H          1.185913        2.054089        0.000014  1
  C         -0.999977       -1.732012        0.000000  2
  H         -0.456509       -0.790727        0.000009  2
  H         -1.181213       -2.045911        1.024743  2
  H         -1.949760       -1.602161       -0.512376  2
  H         -0.412654       -2.489639       -0.512376  2

%mem=32GB
%nprocshared= 8
#p m062x/aug-cc-pVDZ   counterpoise=2

00315 m062x/aug-cc-pVDZ   counterpoise=2

 0  1  0  1  0  1
  N          1.364768        0.000000        0.000005  1
  C          0.644055       -1.115464        0.000024  1
  N         -0.682365       -1.181909        0.000005  1
  C         -1.288054       -0.000021        0.000007  1
  N         -0.682391        1.181906       -0.000009  1
  C          0.643987        1.115488       -0.000031  1
  H          1.185970       -2.054052       -0.000010  1
  H         -2.371848        0.000014       -0.000003  1
  H          1.185913        2.054089        0.000014  1
  C         -0.684040       -1.879340        0.000000  2
  H         -0.681430       -0.792432        0.000008  2
  H         -0.684911       -2.241801        1.024743  2
  H         -1.572364       -2.239658       -0.512376  2
  H          0.202543       -2.243921       -0.512376  2

%mem=32GB
%nprocshared= 8
#p m062x/aug-cc-pVDZ   counterpoise=2

00316 m062x/aug-cc-pVDZ   counterpoise=2

 0  1  0  1  0  1
  N          1.364768        0.000000        0.000005  1
  C          0.644055       -1.115464        0.000024  1
  N         -0.682365       -1.181909        0.000005  1
  C         -1.288054       -0.000021        0.000007  1
  N         -0.682391        1.181906       -0.000009  1
  C          0.643987        1.115488       -0.000031  1
  H          1.185970       -2.054052       -0.000010  1
  H         -2.371848        0.000014       -0.000003  1
  H          1.185913        2.054089        0.000014  1
  C         -0.347314       -1.969574        0.000000  2
  H         -0.772765       -0.969390        0.000006  2
  H         -0.205436       -2.303112        1.024744  2
  H         -1.022083       -2.650482       -0.512375  2
  H          0.611204       -1.955727       -0.512375  2

%mem=32GB
%nprocshared= 8
#p m062x/aug-cc-pVDZ   counterpoise=2

00317 m062x/aug-cc-pVDZ   counterpoise=2

 0  1  0  1  0  1
  N          1.364768        0.000000        0.000005  1
  C          0.644055       -1.115464        0.000024  1
  N         -0.682365       -1.181909        0.000005  1
  C         -1.288054       -0.000021        0.000007  1
  N         -0.682391        1.181906       -0.000009  1
  C          0.643987        1.115488       -0.000031  1
  H          1.185970       -2.054052       -0.000010  1
  H         -2.371848        0.000014       -0.000003  1
  H          1.185913        2.054089        0.000014  1
  C         -0.000029       -1.999965        0.000000  2
  H         -0.696227       -1.165290        0.000005  2
  H          0.232137       -2.278310        1.024744  2
  H         -0.449375       -2.846746       -0.512375  2
  H          0.913639       -1.709863       -0.512375  2

%mem=32GB
%nprocshared= 8
#p m062x/aug-cc-pVDZ   counterpoise=2

00318 m062x/aug-cc-pVDZ   counterpoise=2

 0  1  0  1  0  1
  N          1.364768        0.000000        0.000005  1
  C          0.644055       -1.115464        0.000024  1
  N         -0.682365       -1.181909        0.000005  1
  C         -1.288054       -0.000021        0.000007  1
  N         -0.682391        1.181906       -0.000009  1
  C          0.643987        1.115488       -0.000031  1
  H          1.185970       -2.054052       -0.000010  1
  H         -2.371848        0.000014       -0.000003  1
  H          1.185913        2.054089        0.000014  1
  C          0.347341       -1.969620       -0.000000  2
  H          1.428785       -2.078498       -0.000013  2
  H         -0.013278       -1.933313        1.024750  2
  H          0.075603       -1.050319       -0.512369  2
  H         -0.102194       -2.816304       -0.512369  2

%mem=32GB
%nprocshared= 8
#p m062x/aug-cc-pVDZ   counterpoise=2

00319 m062x/aug-cc-pVDZ   counterpoise=2

 0  1  0  1  0  1
  N          1.364768        0.000000        0.000005  1
  C          0.644055       -1.115464        0.000024  1
  N         -0.682365       -1.181909        0.000005  1
  C         -1.288054       -0.000021        0.000007  1
  N         -0.682391        1.181906       -0.000009  1
  C          0.643987        1.115488       -0.000031  1
  H          1.185970       -2.054052       -0.000010  1
  H         -2.371848        0.000014       -0.000003  1
  H          1.185913        2.054089        0.000014  1
  C          0.684083       -1.879400       -0.000000  2
  H          1.710614       -2.236623       -0.000020  2
  H          0.341782       -1.760283        1.024753  2
  H          0.633425       -0.922116       -0.512366  2
  H          0.050084       -2.598430       -0.512366  2

%mem=32GB
%nprocshared= 8
#p m062x/aug-cc-pVDZ   counterpoise=2

00320 m062x/aug-cc-pVDZ   counterpoise=2

 0  1  0  1  0  1
  N          1.364768        0.000000        0.000005  1
  C          0.644055       -1.115464        0.000024  1
  N         -0.682365       -1.181909        0.000005  1
  C         -1.288054       -0.000021        0.000007  1
  N         -0.682391        1.181906       -0.000009  1
  C          0.643987        1.115488       -0.000031  1
  H          1.185970       -2.054052       -0.000010  1
  H         -2.371848        0.000014       -0.000003  1
  H          1.185913        2.054089        0.000014  1
  C          1.000023       -1.732090       -0.000000  2
  H          1.543615       -2.673303       -0.000029  2
  H          0.818764       -1.418246        1.024756  2
  H          1.587238       -0.974370       -0.512363  2
  H          0.050248       -1.862050       -0.512363  2

%mem=32GB
%nprocshared= 8
#p m062x/aug-cc-pVDZ   counterpoise=2

00321 m062x/aug-cc-pVDZ   counterpoise=2

 0  1  0  1  0  1
  N          1.364768        0.000000        0.000005  1
  C          0.644055       -1.115464        0.000024  1
  N         -0.682365       -1.181909        0.000005  1
  C         -1.288054       -0.000021        0.000007  1
  N         -0.682391        1.181906       -0.000009  1
  C          0.643987        1.115488       -0.000031  1
  H          1.185970       -2.054052       -0.000010  1
  H         -2.371848        0.000014       -0.000003  1
  H          1.185913        2.054089        0.000014  1
  C          1.285567       -1.532133       -0.000000  2
  H          1.081830       -2.599779       -0.000020  2
  H          1.353504       -1.176123        1.024753  2
  H          2.225235       -1.342444       -0.512366  2
  H          0.481783       -1.009744       -0.512366  2

%mem=32GB
%nprocshared= 8
#p m062x/aug-cc-pVDZ   counterpoise=2

00322 m062x/aug-cc-pVDZ   counterpoise=2

 0  1  0  1  0  1
  N          1.364768        0.000000        0.000005  1
  C          0.644055       -1.115464        0.000024  1
  N         -0.682365       -1.181909        0.000005  1
  C         -1.288054       -0.000021        0.000007  1
  N         -0.682391        1.181906       -0.000009  1
  C          0.643987        1.115488       -0.000031  1
  H          1.185970       -2.054052       -0.000010  1
  H         -2.371848        0.000014       -0.000003  1
  H          1.185913        2.054089        0.000014  1
  C          1.532070       -1.285616       -0.000000  2
  H          1.085714       -2.276647       -0.000013  2
  H          1.680913       -0.955147        1.024750  2
  H          2.490090       -1.319577       -0.512369  2
  H          0.871750       -0.590683       -0.512369  2

%mem=32GB
%nprocshared= 8
#p m062x/aug-cc-pVDZ   counterpoise=2

00323 m062x/aug-cc-pVDZ   counterpoise=2

 0  1  0  1  0  1
  N          1.364768        0.000000        0.000005  1
  C          0.644055       -1.115464        0.000024  1
  N         -0.682365       -1.181909        0.000005  1
  C         -1.288054       -0.000021        0.000007  1
  N         -0.682391        1.181906       -0.000009  1
  C          0.643987        1.115488       -0.000031  1
  H          1.185970       -2.054052       -0.000010  1
  H         -2.371848        0.000014       -0.000003  1
  H          1.185913        2.054089        0.000014  1
  C          1.732035       -0.999958        0.000000  2
  H          1.357307        0.020314        0.000005  2
  H          1.856998       -1.340194        1.024744  2
  H          1.023950       -1.646150       -0.512375  2
  H          2.690041       -1.034224       -0.512375  2

%mem=32GB
%nprocshared= 8
#p m062x/aug-cc-pVDZ   counterpoise=2

00324 m062x/aug-cc-pVDZ   counterpoise=2

 0  1  0  1  0  1
  N          1.364768        0.000000        0.000005  1
  C          0.644055       -1.115464        0.000024  1
  N         -0.682365       -1.181909        0.000005  1
  C         -1.288054       -0.000021        0.000007  1
  N         -0.682391        1.181906       -0.000009  1
  C          0.643987        1.115488       -0.000031  1
  H          1.185970       -2.054052       -0.000010  1
  H         -2.371848        0.000014       -0.000003  1
  H          1.185913        2.054089        0.000014  1
  C          1.879358       -0.684004        0.000000  2
  H          1.225923        0.184556        0.000006  2
  H          2.097264       -0.973649        1.024744  2
  H          1.388084       -1.507168       -0.512375  2
  H          2.806433       -0.440116       -0.512375  2

%mem=32GB
%nprocshared= 8
#p m062x/aug-cc-pVDZ   counterpoise=2

00325 m062x/aug-cc-pVDZ   counterpoise=2

 0  1  0  1  0  1
  N          1.364768        0.000000        0.000005  1
  C          0.644055       -1.115464        0.000024  1
  N         -0.682365       -1.181909        0.000005  1
  C         -1.288054       -0.000021        0.000007  1
  N         -0.682391        1.181906       -0.000009  1
  C          0.643987        1.115488       -0.000031  1
  H          1.185970       -2.054052       -0.000010  1
  H         -2.371848        0.000014       -0.000003  1
  H          1.185913        2.054089        0.000014  1
  C          1.969576       -0.347274        0.000000  2
  H          1.026996        0.193945        0.000008  2
  H          2.283907       -0.527759        1.024743  2
  H          1.841996       -1.297364       -0.512376  2
  H          2.725799        0.241858       -0.512376  2

%mem=32GB
%nprocshared= 8
#p m062x/aug-cc-pVDZ   counterpoise=2

00326 m062x/aug-cc-pVDZ   counterpoise=2

 0  1  0  1  0  1
  N          1.364768        0.000000        0.000005  1
  C          0.644055       -1.115464        0.000024  1
  N         -0.682365       -1.181909        0.000005  1
  C         -1.288054       -0.000021        0.000007  1
  N         -0.682391        1.181906       -0.000009  1
  C          0.643987        1.115488       -0.000031  1
  H          1.185970       -2.054052       -0.000010  1
  H         -2.371848        0.000014       -0.000003  1
  H          1.185913        2.054089        0.000014  1
  C          1.969576        0.000000       -0.347274  2
  H          1.026999        0.000000        0.193951  2
  H          2.794169       -0.000000        0.360910  2
  H          2.028764       -0.887456       -0.972091  2
  H          2.028764        0.887456       -0.972091  2

%mem=32GB
%nprocshared= 8
#p m062x/aug-cc-pVDZ   counterpoise=2

00327 m062x/aug-cc-pVDZ   counterpoise=2

 0  1  0  1  0  1
  N          1.364768        0.000000        0.000005  1
  C          0.644055       -1.115464        0.000024  1
  N         -0.682365       -1.181909        0.000005  1
  C         -1.288054       -0.000021        0.000007  1
  N         -0.682391        1.181906       -0.000009  1
  C          0.643987        1.115488       -0.000031  1
  H          1.185970       -2.054052       -0.000010  1
  H         -2.371848        0.000014       -0.000003  1
  H          1.185913        2.054089        0.000014  1
  C          1.939658        0.342000       -0.347276  2
  H          1.110611       -0.151197        0.153537  2
  H          2.621914        0.747871        0.395202  2
  H          2.466953       -0.376935       -0.969024  2
  H          1.559499        1.148464       -0.969024  2

%mem=32GB
%nprocshared= 8
#p m062x/aug-cc-pVDZ   counterpoise=2

00328 m062x/aug-cc-pVDZ   counterpoise=2

 0  1  0  1  0  1
  N          1.364768        0.000000        0.000005  1
  C          0.644055       -1.115464        0.000024  1
  N         -0.682365       -1.181909        0.000005  1
  C         -1.288054       -0.000021        0.000007  1
  N         -0.682391        1.181906       -0.000009  1
  C          0.643987        1.115488       -0.000031  1
  H          1.185970       -2.054052       -0.000010  1
  H         -2.371848        0.000014       -0.000003  1
  H          1.185913        2.054089        0.000014  1
  C          1.850809        0.673615       -0.347279  2
  H          1.264044       -0.139595        0.071974  2
  H          2.277764        1.265341        0.458355  2
  H          2.650510        0.265250       -0.959810  2
  H          1.211161        1.303800       -0.959810  2

%mem=32GB
%nprocshared= 8
#p m062x/aug-cc-pVDZ   counterpoise=2

00329 m062x/aug-cc-pVDZ   counterpoise=2

 0  1  0  1  0  1
  N          1.364768        0.000000        0.000005  1
  C          0.644055       -1.115464        0.000024  1
  N         -0.682365       -1.181909        0.000005  1
  C         -1.288054       -0.000021        0.000007  1
  N         -0.682391        1.181906       -0.000009  1
  C          0.643987        1.115488       -0.000031  1
  H          1.185970       -2.054052       -0.000010  1
  H         -2.371848        0.000014       -0.000003  1
  H          1.185913        2.054089        0.000014  1
  C          1.705723        0.984767       -0.347282  2
  H          1.368354        0.010358       -0.003648  2
  H          1.924224        1.615855        0.510309  2
  H          2.603841        0.866278       -0.947966  2
  H          0.926613        1.446983       -0.947966  2

%mem=32GB
%nprocshared= 8
#p m062x/aug-cc-pVDZ   counterpoise=2

00330 m062x/aug-cc-pVDZ   counterpoise=2

 0  1  0  1  0  1
  N          1.364768        0.000000        0.000005  1
  C          0.644055       -1.115464        0.000024  1
  N         -0.682365       -1.181909        0.000005  1
  C         -1.288054       -0.000021        0.000007  1
  N         -0.682391        1.181906       -0.000009  1
  C          0.643987        1.115488       -0.000031  1
  H          1.185970       -2.054052       -0.000010  1
  H         -2.371848        0.000014       -0.000003  1
  H          1.185913        2.054089        0.000014  1
  C          1.508797        1.266083       -0.347279  2
  H          1.127203        2.197372        0.063162  2
  H          1.782768        0.597451        0.464724  2
  H          0.741495        0.798079       -0.958587  2
  H          2.383881        1.471044       -0.958587  2

%mem=32GB
%nprocshared= 8
#p m062x/aug-cc-pVDZ   counterpoise=2

00331 m062x/aug-cc-pVDZ   counterpoise=2

 0  1  0  1  0  1
  N          1.364768        0.000000        0.000005  1
  C          0.644055       -1.115464        0.000024  1
  N         -0.682365       -1.181909        0.000005  1
  C         -1.288054       -0.000021        0.000007  1
  N         -0.682391        1.181906       -0.000009  1
  C          0.643987        1.115488       -0.000031  1
  H          1.185970       -2.054052       -0.000010  1
  H         -2.371848        0.000014       -0.000003  1
  H          1.185913        2.054089        0.000014  1
  C          1.266039        1.508851       -0.347272  2
  H          1.132341        2.418633        0.232208  2
  H          1.390058        0.664932        0.326448  2
  H          0.392880        1.346699       -0.973993  2
  H          2.148932        1.604761       -0.973993  2

%mem=32GB
%nprocshared= 8
#p m062x/aug-cc-pVDZ   counterpoise=2

00332 m062x/aug-cc-pVDZ   counterpoise=2

 0  1  0  1  0  1
  N          1.364768        0.000000        0.000005  1
  C          0.644055       -1.115464        0.000024  1
  N         -0.682365       -1.181909        0.000005  1
  C         -1.288054       -0.000021        0.000007  1
  N         -0.682391        1.181906       -0.000009  1
  C          0.643987        1.115488       -0.000031  1
  H          1.185970       -2.054052       -0.000010  1
  H         -2.371848        0.000014       -0.000003  1
  H          1.185913        2.054089        0.000014  1
  C          0.984825        1.705767       -0.347267  2
  H          1.396137        2.418237        0.363073  2
  H          0.512827        0.888178        0.191476  2
  H          0.246507        2.201880       -0.971956  2
  H          1.783657        1.314476       -0.971956  2

%mem=32GB
%nprocshared= 8
#p m062x/aug-cc-pVDZ   counterpoise=2

00333 m062x/aug-cc-pVDZ   counterpoise=2

 0  1  0  1  0  1
  N          1.364768        0.000000        0.000005  1
  C          0.644055       -1.115464        0.000024  1
  N         -0.682365       -1.181909        0.000005  1
  C         -1.288054       -0.000021        0.000007  1
  N         -0.682391        1.181906       -0.000009  1
  C          0.643987        1.115488       -0.000031  1
  H          1.185970       -2.054052       -0.000010  1
  H         -2.371848        0.000014       -0.000003  1
  H          1.185913        2.054089        0.000014  1
  C          0.673684        1.850847       -0.347272  2
  H          1.528406        2.189983        0.232221  2
  H         -0.119177        1.536257        0.326436  2
  H          0.315274        2.663399       -0.973993  2
  H          0.969876        1.013609       -0.973993  2

%mem=32GB
%nprocshared= 8
#p m062x/aug-cc-pVDZ   counterpoise=2

00334 m062x/aug-cc-pVDZ   counterpoise=2

 0  1  0  1  0  1
  N          1.364768        0.000000        0.000005  1
  C          0.644055       -1.115464        0.000024  1
  N         -0.682365       -1.181909        0.000005  1
  C         -1.288054       -0.000021        0.000007  1
  N         -0.682391        1.181906       -0.000009  1
  C          0.643987        1.115488       -0.000031  1
  H          1.185970       -2.054052       -0.000010  1
  H         -2.371848        0.000014       -0.000003  1
  H          1.185913        2.054089        0.000014  1
  C          0.342061        1.939698       -0.347279  2
  H          1.339372        2.074892        0.063171  2
  H         -0.373981        1.842633        0.464717  2
  H          0.082009        2.800019       -0.958588  2
  H          0.320432        1.041193       -0.958588  2

%mem=32GB
%nprocshared= 8
#p m062x/aug-cc-pVDZ   counterpoise=2

00335 m062x/aug-cc-pVDZ   counterpoise=2

 0  1  0  1  0  1
  N          1.364768        0.000000        0.000005  1
  C          0.644055       -1.115464        0.000024  1
  N         -0.682365       -1.181909        0.000005  1
  C         -1.288054       -0.000021        0.000007  1
  N         -0.682391        1.181906       -0.000009  1
  C          0.643987        1.115488       -0.000031  1
  H          1.185970       -2.054052       -0.000010  1
  H         -2.371848        0.000014       -0.000003  1
  H          1.185913        2.054089        0.000014  1
  C         -0.000028        1.969583       -0.347282  2
  H         -0.675206        1.190200       -0.003666  2
  H          0.437247        2.474346        0.510321  2
  H          0.789827        1.525974       -0.947963  2
  H         -0.551700        2.688136       -0.947963  2

%mem=32GB
%nprocshared= 8
#p m062x/aug-cc-pVDZ   counterpoise=2

00336 m062x/aug-cc-pVDZ   counterpoise=2

 0  1  0  1  0  1
  N          1.364768        0.000000        0.000005  1
  C          0.644055       -1.115464        0.000024  1
  N         -0.682365       -1.181909        0.000005  1
  C         -1.288054       -0.000021        0.000007  1
  N         -0.682391        1.181906       -0.000009  1
  C          0.643987        1.115488       -0.000031  1
  H          1.185970       -2.054052       -0.000010  1
  H         -2.371848        0.000014       -0.000003  1
  H          1.185913        2.054089        0.000014  1
  C         -0.342037        1.939655       -0.347279  2
  H         -0.752918        1.024888        0.071951  2
  H         -0.043073        2.605256        0.458372  2
  H          0.523550        1.700810       -0.959806  2
  H         -1.095537        2.428046       -0.959806  2

%mem=32GB
%nprocshared= 8
#p m062x/aug-cc-pVDZ   counterpoise=2

00337 m062x/aug-cc-pVDZ   counterpoise=2

 0  1  0  1  0  1
  N          1.364768        0.000000        0.000005  1
  C          0.644055       -1.115464        0.000024  1
  N         -0.682365       -1.181909        0.000005  1
  C         -1.288054       -0.000021        0.000007  1
  N         -0.682391        1.181906       -0.000009  1
  C          0.643987        1.115488       -0.000031  1
  H          1.185970       -2.054052       -0.000010  1
  H         -2.371848        0.000014       -0.000003  1
  H          1.185913        2.054089        0.000014  1
  C         -0.673649        1.850793       -0.347276  2
  H         -0.686256        0.886205        0.153510  2
  H         -0.663274        2.644559        0.395223  2
  H          0.214850        1.924806       -0.969022  2
  H         -1.559910        1.948002       -0.969022  2

%mem=32GB
%nprocshared= 8
#p m062x/aug-cc-pVDZ   counterpoise=2

00338 m062x/aug-cc-pVDZ   counterpoise=2

 0  1  0  1  0  1
  N          1.364768        0.000000        0.000005  1
  C          0.644055       -1.115464        0.000024  1
  N         -0.682365       -1.181909        0.000005  1
  C         -1.288054       -0.000021        0.000007  1
  N         -0.682391        1.181906       -0.000009  1
  C          0.643987        1.115488       -0.000031  1
  H          1.185970       -2.054052       -0.000010  1
  H         -2.371848        0.000014       -0.000003  1
  H          1.185913        2.054089        0.000014  1
  C         -0.984788        1.705703       -0.347274  2
  H         -0.513513        0.889384        0.193926  2
  H         -1.397058        2.419815        0.360932  2
  H         -0.245819        2.200685       -0.972089  2
  H         -1.782959        1.313267       -0.972089  2

%mem=32GB
%nprocshared= 8
#p m062x/aug-cc-pVDZ   counterpoise=2

00339 m062x/aug-cc-pVDZ   counterpoise=2

 0  1  0  1  0  1
  N          1.364768        0.000000        0.000005  1
  C          0.644055       -1.115464        0.000024  1
  N         -0.682365       -1.181909        0.000005  1
  C         -1.288054       -0.000021        0.000007  1
  N         -0.682391        1.181906       -0.000009  1
  C          0.643987        1.115488       -0.000031  1
  H          1.185970       -2.054052       -0.000010  1
  H         -2.371848        0.000014       -0.000003  1
  H          1.185913        2.054089        0.000014  1
  C         -1.266010        1.508793       -0.347276  2
  H         -0.424370        1.037387        0.153519  2
  H         -1.958610        1.896722        0.395216  2
  H         -0.907028        2.324906       -0.969023  2
  H         -1.774379        0.776354       -0.969023  2

%mem=32GB
%nprocshared= 8
#p m062x/aug-cc-pVDZ   counterpoise=2

00340 m062x/aug-cc-pVDZ   counterpoise=2

 0  1  0  1  0  1
  N          1.364768        0.000000        0.000005  1
  C          0.644055       -1.115464        0.000024  1
  N         -0.682365       -1.181909        0.000005  1
  C         -1.288054       -0.000021        0.000007  1
  N         -0.682391        1.181906       -0.000009  1
  C          0.643987        1.115488       -0.000031  1
  H          1.185970       -2.054052       -0.000010  1
  H         -2.371848        0.000014       -0.000003  1
  H          1.185913        2.054089        0.000014  1
  C         -1.508772        1.266040       -0.347279  2
  H         -0.511126        1.164469        0.071962  2
  H         -2.234688        1.339946        0.458364  2
  H         -1.554956        2.162786       -0.959808  2
  H         -1.734731        0.397002       -0.959808  2

%mem=32GB
%nprocshared= 8
#p m062x/aug-cc-pVDZ   counterpoise=2

00341 m062x/aug-cc-pVDZ   counterpoise=2

 0  1  0  1  0  1
  N          1.364768        0.000000        0.000005  1
  C          0.644055       -1.115464        0.000024  1
  N         -0.682365       -1.181909        0.000005  1
  C         -1.288054       -0.000021        0.000007  1
  N         -0.682391        1.181906       -0.000009  1
  C          0.643987        1.115488       -0.000031  1
  H          1.185970       -2.054052       -0.000010  1
  H         -2.371848        0.000014       -0.000003  1
  H          1.185913        2.054089        0.000014  1
  C         -1.705695        0.984816       -0.347282  2
  H         -0.693142        1.179835       -0.003657  2
  H         -2.361478        0.858511        0.510315  2
  H         -2.052132        1.821858       -0.947965  2
  H         -1.716450        0.078978       -0.947965  2

%mem=32GB
%nprocshared= 8
#p m062x/aug-cc-pVDZ   counterpoise=2

00342 m062x/aug-cc-pVDZ   counterpoise=2

 0  1  0  1  0  1
  N          1.364768        0.000000        0.000005  1
  C          0.644055       -1.115464        0.000024  1
  N         -0.682365       -1.181909        0.000005  1
  C         -1.288054       -0.000021        0.000007  1
  N         -0.682391        1.181906       -0.000009  1
  C          0.643987        1.115488       -0.000031  1
  H          1.185970       -2.054052       -0.000010  1
  H         -2.371848        0.000014       -0.000003  1
  H          1.185913        2.054089        0.000014  1
  C         -1.850859        0.673615       -0.347279  2
  H         -2.466598       -0.122491        0.063155  2
  H         -1.408785        1.245184        0.464729  2
  H         -1.061909        0.243104       -0.958586  2
  H         -2.465887        1.328995       -0.958586  2

%mem=32GB
%nprocshared= 8
#p m062x/aug-cc-pVDZ   counterpoise=2

00343 m062x/aug-cc-pVDZ   counterpoise=2

 0  1  0  1  0  1
  N          1.364768        0.000000        0.000005  1
  C          0.644055       -1.115464        0.000024  1
  N         -0.682365       -1.181909        0.000005  1
  C         -1.288054       -0.000021        0.000007  1
  N         -0.682391        1.181906       -0.000009  1
  C          0.643987        1.115488       -0.000031  1
  H          1.185970       -2.054052       -0.000010  1
  H         -2.371848        0.000014       -0.000003  1
  H          1.185913        2.054089        0.000014  1
  C         -1.939722        0.341997       -0.347272  2
  H         -2.660792       -0.228655        0.232202  2
  H         -1.270861        0.871331        0.326453  2
  H         -1.362738       -0.333124       -0.973992  2
  H         -2.464200        1.058671       -0.973992  2

%mem=32GB
%nprocshared= 8
#p m062x/aug-cc-pVDZ   counterpoise=2

00344 m062x/aug-cc-pVDZ   counterpoise=2

 0  1  0  1  0  1
  N          1.364768        0.000000        0.000005  1
  C          0.644055       -1.115464        0.000024  1
  N         -0.682365       -1.181909        0.000005  1
  C         -1.288054       -0.000021        0.000007  1
  N         -0.682391        1.181906       -0.000009  1
  C          0.643987        1.115488       -0.000031  1
  H          1.185970       -2.054052       -0.000010  1
  H         -2.371848        0.000014       -0.000003  1
  H          1.185913        2.054089        0.000014  1
  C         -1.969650        0.000000       -0.347267  2
  H         -2.792339        0.000029        0.363055  2
  H         -1.025610       -0.000033        0.191497  2
  H         -2.030185       -0.887454       -0.971957  2
  H         -2.030123        0.887458       -0.971957  2

%mem=32GB
%nprocshared= 8
#p m062x/aug-cc-pVDZ   counterpoise=2

00345 m062x/aug-cc-pVDZ   counterpoise=2

 0  1  0  1  0  1
  N          1.364768        0.000000        0.000005  1
  C          0.644055       -1.115464        0.000024  1
  N         -0.682365       -1.181909        0.000005  1
  C         -1.288054       -0.000021        0.000007  1
  N         -0.682391        1.181906       -0.000009  1
  C          0.643987        1.115488       -0.000031  1
  H          1.185970       -2.054052       -0.000010  1
  H         -2.371848        0.000014       -0.000003  1
  H          1.185913        2.054089        0.000014  1
  C         -1.939722       -0.341997       -0.347272  2
  H         -2.660776        0.228689        0.232188  2
  H         -1.270889       -0.871352        0.326466  2
  H         -2.464221       -1.058656       -0.973992  2
  H         -1.362704        0.333096       -0.973992  2

%mem=32GB
%nprocshared= 8
#p m062x/aug-cc-pVDZ   counterpoise=2

00346 m062x/aug-cc-pVDZ   counterpoise=2

 0  1  0  1  0  1
  N          1.364768        0.000000        0.000005  1
  C          0.644055       -1.115464        0.000024  1
  N         -0.682365       -1.181909        0.000005  1
  C         -1.288054       -0.000021        0.000007  1
  N         -0.682391        1.181906       -0.000009  1
  C          0.643987        1.115488       -0.000031  1
  H          1.185970       -2.054052       -0.000010  1
  H         -2.371848        0.000014       -0.000003  1
  H          1.185913        2.054089        0.000014  1
  C         -1.850859       -0.673615       -0.347279  2
  H         -2.466584        0.122506        0.063145  2
  H         -1.408801       -1.245187        0.464736  2
  H         -2.465897       -1.328987       -0.958584  2
  H         -1.061897       -0.243124       -0.958584  2

%mem=32GB
%nprocshared= 8
#p m062x/aug-cc-pVDZ   counterpoise=2

00347 m062x/aug-cc-pVDZ   counterpoise=2

 0  1  0  1  0  1
  N          1.364768        0.000000        0.000005  1
  C          0.644055       -1.115464        0.000024  1
  N         -0.682365       -1.181909        0.000005  1
  C         -1.288054       -0.000021        0.000007  1
  N         -0.682391        1.181906       -0.000009  1
  C          0.643987        1.115488       -0.000031  1
  H          1.185970       -2.054052       -0.000010  1
  H         -2.371848        0.000014       -0.000003  1
  H          1.185913        2.054089        0.000014  1
  C         -1.705695       -0.984816       -0.347282  2
  H         -0.693143       -1.179833       -0.003653  2
  H         -2.361482       -0.858511        0.510312  2
  H         -1.716449       -0.078979       -0.947965  2
  H         -2.052127       -1.821859       -0.947965  2

%mem=32GB
%nprocshared= 8
#p m062x/aug-cc-pVDZ   counterpoise=2

00348 m062x/aug-cc-pVDZ   counterpoise=2

 0  1  0  1  0  1
  N          1.364768        0.000000        0.000005  1
  C          0.644055       -1.115464        0.000024  1
  N         -0.682365       -1.181909        0.000005  1
  C         -1.288054       -0.000021        0.000007  1
  N         -0.682391        1.181906       -0.000009  1
  C          0.643987        1.115488       -0.000031  1
  H          1.185970       -2.054052       -0.000010  1
  H         -2.371848        0.000014       -0.000003  1
  H          1.185913        2.054089        0.000014  1
  C         -1.508772       -1.266040       -0.347279  2
  H         -0.511127       -1.164476        0.071965  2
  H         -2.234691       -1.339941        0.458362  2
  H         -1.734723       -0.397000       -0.959808  2
  H         -1.554960       -2.162785       -0.959808  2

%mem=32GB
%nprocshared= 8
#p m062x/aug-cc-pVDZ   counterpoise=2

00349 m062x/aug-cc-pVDZ   counterpoise=2

 0  1  0  1  0  1
  N          1.364768        0.000000        0.000005  1
  C          0.644055       -1.115464        0.000024  1
  N         -0.682365       -1.181909        0.000005  1
  C         -1.288054       -0.000021        0.000007  1
  N         -0.682391        1.181906       -0.000009  1
  C          0.643987        1.115488       -0.000031  1
  H          1.185970       -2.054052       -0.000010  1
  H         -2.371848        0.000014       -0.000003  1
  H          1.185913        2.054089        0.000014  1
  C         -1.266010       -1.508793       -0.347276  2
  H         -0.424361       -1.037408        0.153523  2
  H         -1.958621       -1.896707        0.395213  2
  H         -1.774361       -0.776341       -0.969023  2
  H         -0.907045       -2.324913       -0.969023  2

%mem=32GB
%nprocshared= 8
#p m062x/aug-cc-pVDZ   counterpoise=2

00350 m062x/aug-cc-pVDZ   counterpoise=2

 0  1  0  1  0  1
  N          1.364768        0.000000        0.000005  1
  C          0.644055       -1.115464        0.000024  1
  N         -0.682365       -1.181909        0.000005  1
  C         -1.288054       -0.000021        0.000007  1
  N         -0.682391        1.181906       -0.000009  1
  C          0.643987        1.115488       -0.000031  1
  H          1.185970       -2.054052       -0.000010  1
  H         -2.371848        0.000014       -0.000003  1
  H          1.185913        2.054089        0.000014  1
  C         -0.984788       -1.705703       -0.347274  2
  H         -0.513483       -0.889407        0.193936  2
  H         -1.397089       -2.419805        0.360923  2
  H         -1.782941       -1.313230       -0.972090  2
  H         -0.245835       -2.200709       -0.972090  2

%mem=32GB
%nprocshared= 8
#p m062x/aug-cc-pVDZ   counterpoise=2

00351 m062x/aug-cc-pVDZ   counterpoise=2

 0  1  0  1  0  1
  N          1.364768        0.000000        0.000005  1
  C          0.644055       -1.115464        0.000024  1
  N         -0.682365       -1.181909        0.000005  1
  C         -1.288054       -0.000021        0.000007  1
  N         -0.682391        1.181906       -0.000009  1
  C          0.643987        1.115488       -0.000031  1
  H          1.185970       -2.054052       -0.000010  1
  H         -2.371848        0.000014       -0.000003  1
  H          1.185913        2.054089        0.000014  1
  C         -0.673649       -1.850793       -0.347276  2
  H         -0.686218       -0.886214        0.153528  2
  H         -0.663305       -2.644574        0.395209  2
  H         -1.559914       -1.947956       -0.969024  2
  H          0.214847       -1.924829       -0.969024  2

%mem=32GB
%nprocshared= 8
#p m062x/aug-cc-pVDZ   counterpoise=2

00352 m062x/aug-cc-pVDZ   counterpoise=2

 0  1  0  1  0  1
  N          1.364768        0.000000        0.000005  1
  C          0.644055       -1.115464        0.000024  1
  N         -0.682365       -1.181909        0.000005  1
  C         -1.288054       -0.000021        0.000007  1
  N         -0.682391        1.181906       -0.000009  1
  C          0.643987        1.115488       -0.000031  1
  H          1.185970       -2.054052       -0.000010  1
  H         -2.371848        0.000014       -0.000003  1
  H          1.185913        2.054089        0.000014  1
  C         -0.342037       -1.939655       -0.347279  2
  H         -0.752890       -1.024884        0.071971  2
  H         -0.043084       -2.605278        0.458357  2
  H         -1.095555       -2.428014       -0.959809  2
  H          0.523551       -1.700822       -0.959809  2

%mem=32GB
%nprocshared= 8
#p m062x/aug-cc-pVDZ   counterpoise=2

00353 m062x/aug-cc-pVDZ   counterpoise=2

 0  1  0  1  0  1
  N          1.364768        0.000000        0.000005  1
  C          0.644055       -1.115464        0.000024  1
  N         -0.682365       -1.181909        0.000005  1
  C         -1.288054       -0.000021        0.000007  1
  N         -0.682391        1.181906       -0.000009  1
  C          0.643987        1.115488       -0.000031  1
  H          1.185970       -2.054052       -0.000010  1
  H         -2.371848        0.000014       -0.000003  1
  H          1.185913        2.054089        0.000014  1
  C         -0.000028       -1.969583       -0.347282  2
  H         -0.675189       -1.190193       -0.003648  2
  H          0.437248       -2.474365        0.510309  2
  H         -0.551719       -2.688119       -0.947966  2
  H          0.789828       -1.525980       -0.947966  2

%mem=32GB
%nprocshared= 8
#p m062x/aug-cc-pVDZ   counterpoise=2

00354 m062x/aug-cc-pVDZ   counterpoise=2

 0  1  0  1  0  1
  N          1.364768        0.000000        0.000005  1
  C          0.644055       -1.115464        0.000024  1
  N         -0.682365       -1.181909        0.000005  1
  C         -1.288054       -0.000021        0.000007  1
  N         -0.682391        1.181906       -0.000009  1
  C          0.643987        1.115488       -0.000031  1
  H          1.185970       -2.054052       -0.000010  1
  H         -2.371848        0.000014       -0.000003  1
  H          1.185913        2.054089        0.000014  1
  C          0.342061       -1.939698       -0.347279  2
  H          1.339398       -2.074842        0.063126  2
  H         -0.373950       -1.842675        0.464750  2
  H          0.320358       -1.041191       -0.958582  2
  H          0.082027       -2.800029       -0.958582  2

%mem=32GB
%nprocshared= 8
#p m062x/aug-cc-pVDZ   counterpoise=2

00355 m062x/aug-cc-pVDZ   counterpoise=2

 0  1  0  1  0  1
  N          1.364768        0.000000        0.000005  1
  C          0.644055       -1.115464        0.000024  1
  N         -0.682365       -1.181909        0.000005  1
  C         -1.288054       -0.000021        0.000007  1
  N         -0.682391        1.181906       -0.000009  1
  C          0.643987        1.115488       -0.000031  1
  H          1.185970       -2.054052       -0.000010  1
  H         -2.371848        0.000014       -0.000003  1
  H          1.185913        2.054089        0.000014  1
  C          0.673684       -1.850847       -0.347272  2
  H          1.528474       -2.189911        0.232162  2
  H         -0.119169       -1.536352        0.326490  2
  H          0.969755       -1.013564       -0.973991  2
  H          0.315319       -2.663421       -0.973991  2

%mem=32GB
%nprocshared= 8
#p m062x/aug-cc-pVDZ   counterpoise=2

00356 m062x/aug-cc-pVDZ   counterpoise=2

 0  1  0  1  0  1
  N          1.364768        0.000000        0.000005  1
  C          0.644055       -1.115464        0.000024  1
  N         -0.682365       -1.181909        0.000005  1
  C         -1.288054       -0.000021        0.000007  1
  N         -0.682391        1.181906       -0.000009  1
  C          0.643987        1.115488       -0.000031  1
  H          1.185970       -2.054052       -0.000010  1
  H         -2.371848        0.000014       -0.000003  1
  H          1.185913        2.054089        0.000014  1
  C          0.984825       -1.705767       -0.347267  2
  H          1.396268       -2.418186        0.363049  2
  H          0.512697       -0.888272        0.191505  2
  H          1.783581       -1.314325       -0.971958  2
  H          0.246582       -2.201988       -0.971958  2

%mem=32GB
%nprocshared= 8
#p m062x/aug-cc-pVDZ   counterpoise=2

00357 m062x/aug-cc-pVDZ   counterpoise=2

 0  1  0  1  0  1
  N          1.364768        0.000000        0.000005  1
  C          0.644055       -1.115464        0.000024  1
  N         -0.682365       -1.181909        0.000005  1
  C         -1.288054       -0.000021        0.000007  1
  N         -0.682391        1.181906       -0.000009  1
  C          0.643987        1.115488       -0.000031  1
  H          1.185970       -2.054052       -0.000010  1
  H         -2.371848        0.000014       -0.000003  1
  H          1.185913        2.054089        0.000014  1
  C          1.266039       -1.508851       -0.347272  2
  H          1.132426       -2.418642        0.232213  2
  H          1.389980       -0.664917        0.326443  2
  H          2.148940       -1.604683       -0.973993  2
  H          0.392865       -1.346784       -0.973993  2

%mem=32GB
%nprocshared= 8
#p m062x/aug-cc-pVDZ   counterpoise=2

00358 m062x/aug-cc-pVDZ   counterpoise=2

 0  1  0  1  0  1
  N          1.364768        0.000000        0.000005  1
  C          0.644055       -1.115464        0.000024  1
  N         -0.682365       -1.181909        0.000005  1
  C         -1.288054       -0.000021        0.000007  1
  N         -0.682391        1.181906       -0.000009  1
  C          0.643987        1.115488       -0.000031  1
  H          1.185970       -2.054052       -0.000010  1
  H         -2.371848        0.000014       -0.000003  1
  H          1.185913        2.054089        0.000014  1
  C          1.508797       -1.266083       -0.347279  2
  H          1.127245       -2.197390        0.063161  2
  H          1.782737       -0.597440        0.464724  2
  H          2.383891       -1.471003       -0.958587  2
  H          0.741474       -0.798113       -0.958587  2

%mem=32GB
%nprocshared= 8
#p m062x/aug-cc-pVDZ   counterpoise=2

00359 m062x/aug-cc-pVDZ   counterpoise=2

 0  1  0  1  0  1
  N          1.364768        0.000000        0.000005  1
  C          0.644055       -1.115464        0.000024  1
  N         -0.682365       -1.181909        0.000005  1
  C         -1.288054       -0.000021        0.000007  1
  N         -0.682391        1.181906       -0.000009  1
  C          0.643987        1.115488       -0.000031  1
  H          1.185970       -2.054052       -0.000010  1
  H         -2.371848        0.000014       -0.000003  1
  H          1.185913        2.054089        0.000014  1
  C          1.705723       -0.984767       -0.347282  2
  H          1.368354       -0.010358       -0.003648  2
  H          1.924224       -1.615855        0.510309  2
  H          0.926613       -1.446983       -0.947966  2
  H          2.603841       -0.866278       -0.947966  2

%mem=32GB
%nprocshared= 8
#p m062x/aug-cc-pVDZ   counterpoise=2

00360 m062x/aug-cc-pVDZ   counterpoise=2

 0  1  0  1  0  1
  N          1.364768        0.000000        0.000005  1
  C          0.644055       -1.115464        0.000024  1
  N         -0.682365       -1.181909        0.000005  1
  C         -1.288054       -0.000021        0.000007  1
  N         -0.682391        1.181906       -0.000009  1
  C          0.643987        1.115488       -0.000031  1
  H          1.185970       -2.054052       -0.000010  1
  H         -2.371848        0.000014       -0.000003  1
  H          1.185913        2.054089        0.000014  1
  C          1.850809       -0.673615       -0.347279  2
  H          1.264044        0.139595        0.071974  2
  H          2.277764       -1.265341        0.458355  2
  H          1.211161       -1.303800       -0.959810  2
  H          2.650510       -0.265250       -0.959810  2

%mem=32GB
%nprocshared= 8
#p m062x/aug-cc-pVDZ   counterpoise=2

00361 m062x/aug-cc-pVDZ   counterpoise=2

 0  1  0  1  0  1
  N          1.364768        0.000000        0.000005  1
  C          0.644055       -1.115464        0.000024  1
  N         -0.682365       -1.181909        0.000005  1
  C         -1.288054       -0.000021        0.000007  1
  N         -0.682391        1.181906       -0.000009  1
  C          0.643987        1.115488       -0.000031  1
  H          1.185970       -2.054052       -0.000010  1
  H         -2.371848        0.000014       -0.000003  1
  H          1.185913        2.054089        0.000014  1
  C          1.939658       -0.342000       -0.347276  2
  H          1.110611        0.151197        0.153537  2
  H          2.621914       -0.747871        0.395202  2
  H          1.559499       -1.148464       -0.969024  2
  H          2.466953        0.376935       -0.969024  2

%mem=32GB
%nprocshared= 8
#p m062x/aug-cc-pVDZ   counterpoise=2

00362 m062x/aug-cc-pVDZ   counterpoise=2

 0  1  0  1  0  1
  N          1.364768        0.000000        0.000005  1
  C          0.644055       -1.115464        0.000024  1
  N         -0.682365       -1.181909        0.000005  1
  C         -1.288054       -0.000021        0.000007  1
  N         -0.682391        1.181906       -0.000009  1
  C          0.643987        1.115488       -0.000031  1
  H          1.185970       -2.054052       -0.000010  1
  H         -2.371848        0.000014       -0.000003  1
  H          1.185913        2.054089        0.000014  1
  C          1.879358        0.000000       -0.684004  2
  H          1.225926        0.000000        0.184559  2
  H          2.916146       -0.000000       -0.357585  2
  H          1.687816       -0.887456       -1.281675  2
  H          1.687816        0.887456       -1.281675  2

%mem=32GB
%nprocshared= 8
#p m062x/aug-cc-pVDZ   counterpoise=2

00363 m062x/aug-cc-pVDZ   counterpoise=2

 0  1  0  1  0  1
  N          1.364768        0.000000        0.000005  1
  C          0.644055       -1.115464        0.000024  1
  N         -0.682365       -1.181909        0.000005  1
  C         -1.288054       -0.000021        0.000007  1
  N         -0.682391        1.181906       -0.000009  1
  C          0.643987        1.115488       -0.000031  1
  H          1.185970       -2.054052       -0.000010  1
  H         -2.371848        0.000014       -0.000003  1
  H          1.185913        2.054089        0.000014  1
  C          1.850809        0.326336       -0.684006  2
  H          1.264045       -0.067627        0.141753  2
  H          2.692834        0.891685       -0.293044  2
  H          2.217992       -0.496065       -1.292538  2
  H          1.228608        0.977513       -1.292538  2

%mem=32GB
%nprocshared= 8
#p m062x/aug-cc-pVDZ   counterpoise=2

00364 m062x/aug-cc-pVDZ   counterpoise=2

 0  1  0  1  0  1
  N          1.364768        0.000000        0.000005  1
  C          0.644055       -1.115464        0.000024  1
  N         -0.682365       -1.181909        0.000005  1
  C         -1.288054       -0.000021        0.000007  1
  N         -0.682391        1.181906       -0.000009  1
  C          0.643987        1.115488       -0.000031  1
  H          1.185970       -2.054052       -0.000010  1
  H         -2.371848        0.000014       -0.000003  1
  H          1.185913        2.054089        0.000014  1
  C          1.766027        0.642759       -0.684010  2
  H          1.338779       -0.041630        0.044307  2
  H          2.272128        1.453461       -0.166226  2
  H          2.479495        0.109787       -1.307212  2
  H          0.973882        1.049703       -1.307212  2

%mem=32GB
%nprocshared= 8
#p m062x/aug-cc-pVDZ   counterpoise=2

00365 m062x/aug-cc-pVDZ   counterpoise=2

 0  1  0  1  0  1
  N          1.364768        0.000000        0.000005  1
  C          0.644055       -1.115464        0.000024  1
  N         -0.682365       -1.181909        0.000005  1
  C         -1.288054       -0.000021        0.000007  1
  N         -0.682391        1.181906       -0.000009  1
  C          0.643987        1.115488       -0.000031  1
  H          1.185970       -2.054052       -0.000010  1
  H         -2.371848        0.000014       -0.000003  1
  H          1.185913        2.054089        0.000014  1
  C          1.627585        0.939657       -0.684014  2
  H          1.387858        0.082555       -0.060090  2
  H          1.865974        1.791975       -0.052981  2
  H          2.482960        0.703184       -1.311623  2
  H          0.773649        1.181270       -1.311623  2

%mem=32GB
%nprocshared= 8
#p m062x/aug-cc-pVDZ   counterpoise=2

00366 m062x/aug-cc-pVDZ   counterpoise=2

 0  1  0  1  0  1
  N          1.364768        0.000000        0.000005  1
  C          0.644055       -1.115464        0.000024  1
  N         -0.682365       -1.181909        0.000005  1
  C         -1.288054       -0.000021        0.000007  1
  N         -0.682391        1.181906       -0.000009  1
  C          0.643987        1.115488       -0.000031  1
  H          1.185970       -2.054052       -0.000010  1
  H         -2.371848        0.000014       -0.000003  1
  H          1.185913        2.054089        0.000014  1
  C          1.439659        1.208042       -0.684011  2
  H          0.618614        1.112537        0.021780  2
  H          2.374421        1.316774       -0.140068  2
  H          1.485509        0.319935       -1.309025  2
  H          1.280431        2.082960       -1.309025  2

%mem=32GB
%nprocshared= 8
#p m062x/aug-cc-pVDZ   counterpoise=2

00367 m062x/aug-cc-pVDZ   counterpoise=2

 0  1  0  1  0  1
  N          1.364768        0.000000        0.000005  1
  C          0.644055       -1.115464        0.000024  1
  N         -0.682365       -1.181909        0.000005  1
  C         -1.288054       -0.000021        0.000007  1
  N         -0.682391        1.181906       -0.000009  1
  C          0.643987        1.115488       -0.000031  1
  H          1.185970       -2.054052       -0.000010  1
  H         -2.371848        0.000014       -0.000003  1
  H          1.185913        2.054089        0.000014  1
  C          1.208044        1.439723       -0.684007  2
  H          1.181889        2.165799        0.124389  2
  H          1.244204        0.435930       -0.268591  2
  H          0.316167        1.546482       -1.296081  2
  H          2.089929        1.610378       -1.296081  2

%mem=32GB
%nprocshared= 8
#p m062x/aug-cc-pVDZ   counterpoise=2

00368 m062x/aug-cc-pVDZ   counterpoise=2

 0  1  0  1  0  1
  N          1.364768        0.000000        0.000005  1
  C          0.644055       -1.115464        0.000024  1
  N         -0.682365       -1.181909        0.000005  1
  C         -1.288054       -0.000021        0.000007  1
  N         -0.682391        1.181906       -0.000009  1
  C          0.643987        1.115488       -0.000031  1
  H          1.185970       -2.054052       -0.000010  1
  H         -2.371848        0.000014       -0.000003  1
  H          1.185913        2.054089        0.000014  1
  C          0.939706        1.627618       -0.684004  2
  H          1.257211        2.177589        0.198095  2
  H          0.418023        0.723979       -0.379439  2
  H          0.273157        2.248045       -1.277519  2
  H          1.810301        1.360632       -1.277519  2

%mem=32GB
%nprocshared= 8
#p m062x/aug-cc-pVDZ   counterpoise=2

00369 m062x/aug-cc-pVDZ   counterpoise=2

 0  1  0  1  0  1
  N          1.364768        0.000000        0.000005  1
  C          0.644055       -1.115464        0.000024  1
  N         -0.682365       -1.181909        0.000005  1
  C         -1.288054       -0.000021        0.000007  1
  N         -0.682391        1.181906       -0.000009  1
  C          0.643987        1.115488       -0.000031  1
  H          1.185970       -2.054052       -0.000010  1
  H         -2.371848        0.000014       -0.000003  1
  H          1.185913        2.054089        0.000014  1
  C          0.642814        1.766059       -0.684007  2
  H          1.284671        2.106465        0.124398  2
  H         -0.244562        1.295442       -0.268603  2
  H          0.349639        2.615113       -1.296079  2
  H          1.181243        1.047073       -1.296079  2

%mem=32GB
%nprocshared= 8
#p m062x/aug-cc-pVDZ   counterpoise=2

00370 m062x/aug-cc-pVDZ   counterpoise=2

 0  1  0  1  0  1
  N          1.364768        0.000000        0.000005  1
  C          0.644055       -1.115464        0.000024  1
  N         -0.682365       -1.181909        0.000005  1
  C         -1.288054       -0.000021        0.000007  1
  N         -0.682391        1.181906       -0.000009  1
  C          0.643987        1.115488       -0.000031  1
  H          1.185970       -2.054052       -0.000010  1
  H         -2.371848        0.000014       -0.000003  1
  H          1.185913        2.054089        0.000014  1
  C          0.326365        1.850802       -0.684011  2
  H          0.654129        1.092010        0.021808  2
  H         -0.046813        2.714733       -0.140100  2
  H          1.163705        2.150303       -1.309023  2
  H         -0.465695        1.446477       -1.309023  2

%mem=32GB
%nprocshared= 8
#p m062x/aug-cc-pVDZ   counterpoise=2

00371 m062x/aug-cc-pVDZ   counterpoise=2

 0  1  0  1  0  1
  N          1.364768        0.000000        0.000005  1
  C          0.644055       -1.115464        0.000024  1
  N         -0.682365       -1.181909        0.000005  1
  C         -1.288054       -0.000021        0.000007  1
  N         -0.682391        1.181906       -0.000009  1
  C          0.643987        1.115488       -0.000031  1
  H          1.185970       -2.054052       -0.000010  1
  H         -2.371848        0.000014       -0.000003  1
  H          1.185913        2.054089        0.000014  1
  C         -0.000026        1.879359       -0.684014  2
  H         -0.622438        1.243185       -0.060106  2
  H          0.618896        2.511965       -0.052965  2
  H          0.636199        1.260647       -1.311622  2
  H         -0.632501        2.501902       -1.311622  2

%mem=32GB
%nprocshared= 8
#p m062x/aug-cc-pVDZ   counterpoise=2

00372 m062x/aug-cc-pVDZ   counterpoise=2

 0  1  0  1  0  1
  N          1.364768        0.000000        0.000005  1
  C          0.644055       -1.115464        0.000024  1
  N         -0.682365       -1.181909        0.000005  1
  C         -1.288054       -0.000021        0.000007  1
  N         -0.682391        1.181906       -0.000009  1
  C          0.643987        1.115488       -0.000031  1
  H          1.185970       -2.054052       -0.000010  1
  H         -2.371848        0.000014       -0.000003  1
  H          1.185913        2.054089        0.000014  1
  C         -0.326368        1.850804       -0.684010  2
  H         -0.705448        1.138586        0.044289  2
  H          0.122663        2.694442       -0.166204  2
  H          0.422137        1.368273       -1.307214  2
  H         -1.144664        2.202209       -1.307214  2

%mem=32GB
%nprocshared= 8
#p m062x/aug-cc-pVDZ   counterpoise=2

00373 m062x/aug-cc-pVDZ   counterpoise=2

 0  1  0  1  0  1
  N          1.364768        0.000000        0.000005  1
  C          0.644055       -1.115464        0.000024  1
  N         -0.682365       -1.181909        0.000005  1
  C         -1.288054       -0.000021        0.000007  1
  N         -0.682391        1.181906       -0.000009  1
  C          0.643987        1.115488       -0.000031  1
  H          1.185970       -2.054052       -0.000010  1
  H         -2.371848        0.000014       -0.000003  1
  H          1.185913        2.054089        0.000014  1
  C         -0.642790        1.766015       -0.684006  2
  H         -0.690598        1.060862        0.141735  2
  H         -0.574186        2.777894       -0.293018  2
  H          0.232246        1.552769       -1.292542  2
  H         -1.538601        1.672829       -1.292542  2

%mem=32GB
%nprocshared= 8
#p m062x/aug-cc-pVDZ   counterpoise=2

00374 m062x/aug-cc-pVDZ   counterpoise=2

 0  1  0  1  0  1
  N          1.364768        0.000000        0.000005  1
  C          0.644055       -1.115464        0.000024  1
  N         -0.682365       -1.181909        0.000005  1
  C         -1.288054       -0.000021        0.000007  1
  N         -0.682391        1.181906       -0.000009  1
  C          0.643987        1.115488       -0.000031  1
  H          1.185970       -2.054052       -0.000010  1
  H         -2.371848        0.000014       -0.000003  1
  H          1.185913        2.054089        0.000014  1
  C         -0.939679        1.627572       -0.684004  2
  H         -0.612970        1.061658        0.184545  2
  H         -1.458043        2.525465       -0.357564  2
  H         -0.075347        1.905406       -1.281679  2
  H         -1.612492        1.017994       -1.281679  2

%mem=32GB
%nprocshared= 8
#p m062x/aug-cc-pVDZ   counterpoise=2

00375 m062x/aug-cc-pVDZ   counterpoise=2

 0  1  0  1  0  1
  N          1.364768        0.000000        0.000005  1
  C          0.644055       -1.115464        0.000024  1
  N         -0.682365       -1.181909        0.000005  1
  C         -1.288054       -0.000021        0.000007  1
  N         -0.682391        1.181906       -0.000009  1
  C          0.643987        1.115488       -0.000031  1
  H          1.185970       -2.054052       -0.000010  1
  H         -2.371848        0.000014       -0.000003  1
  H          1.185913        2.054089        0.000014  1
  C         -1.208019        1.439680       -0.684006  2
  H         -0.573458        1.128484        0.141745  2
  H         -2.118620        1.886248       -0.293033  2
  H         -0.679373        2.168855       -1.292540  2
  H         -1.460889        0.575260       -1.292540  2

%mem=32GB
%nprocshared= 8
#p m062x/aug-cc-pVDZ   counterpoise=2

00376 m062x/aug-cc-pVDZ   counterpoise=2

 0  1  0  1  0  1
  N          1.364768        0.000000        0.000005  1
  C          0.644055       -1.115464        0.000024  1
  N         -0.682365       -1.181909        0.000005  1
  C         -1.288054       -0.000021        0.000007  1
  N         -0.682391        1.181906       -0.000009  1
  C          0.643987        1.115488       -0.000031  1
  H          1.185970       -2.054052       -0.000010  1
  H         -2.371848        0.000014       -0.000003  1
  H          1.185913        2.054089        0.000014  1
  C         -1.439659        1.208044       -0.684010  2
  H         -0.633333        1.180213        0.044302  2
  H         -2.394795        1.241013       -0.166220  2
  H         -1.334808        2.092410       -1.307213  2
  H         -1.396036        0.318554       -1.307213  2

%mem=32GB
%nprocshared= 8
#p m062x/aug-cc-pVDZ   counterpoise=2

00377 m062x/aug-cc-pVDZ   counterpoise=2

 0  1  0  1  0  1
  N          1.364768        0.000000        0.000005  1
  C          0.644055       -1.115464        0.000024  1
  N         -0.682365       -1.181909        0.000005  1
  C         -1.288054       -0.000021        0.000007  1
  N         -0.682391        1.181906       -0.000009  1
  C          0.643987        1.115488       -0.000031  1
  H          1.185970       -2.054052       -0.000010  1
  H         -2.371848        0.000014       -0.000003  1
  H          1.185913        2.054089        0.000014  1
  C         -1.627560        0.939702       -0.684014  2
  H         -0.765417        1.160630       -0.060094  2
  H         -2.484884        0.720008       -0.052978  2
  H         -1.850445        1.798717       -1.311622  2
  H         -1.409851        0.079360       -1.311622  2

%mem=32GB
%nprocshared= 8
#p m062x/aug-cc-pVDZ   counterpoise=2

00378 m062x/aug-cc-pVDZ   counterpoise=2

 0  1  0  1  0  1
  N          1.364768        0.000000        0.000005  1
  C          0.644055       -1.115464        0.000024  1
  N         -0.682365       -1.181909        0.000005  1
  C         -1.288054       -0.000021        0.000007  1
  N         -0.682391        1.181906       -0.000009  1
  C          0.643987        1.115488       -0.000031  1
  H          1.185970       -2.054052       -0.000010  1
  H         -2.371848        0.000014       -0.000003  1
  H          1.185913        2.054089        0.000014  1
  C         -1.766024        0.642760       -0.684011  2
  H         -1.272816       -0.020514        0.021814  2
  H         -2.327577        1.397945       -0.140107  2
  H         -1.019806        1.126493       -1.309022  2
  H         -2.444102        0.067392       -1.309022  2

%mem=32GB
%nprocshared= 8
#p m062x/aug-cc-pVDZ   counterpoise=2

00379 m062x/aug-cc-pVDZ   counterpoise=2

 0  1  0  1  0  1
  N          1.364768        0.000000        0.000005  1
  C          0.644055       -1.115464        0.000024  1
  N         -0.682365       -1.181909        0.000005  1
  C         -1.288054       -0.000021        0.000007  1
  N         -0.682391        1.181906       -0.000009  1
  C          0.643987        1.115488       -0.000031  1
  H          1.185970       -2.054052       -0.000010  1
  H         -2.371848        0.000014       -0.000003  1
  H          1.185913        2.054089        0.000014  1
  C         -1.850859        0.326336       -0.684007  2
  H         -2.466595       -0.059331        0.124390  2
  H         -0.999609        0.859516       -0.268592  2
  H         -1.497407       -0.499445       -1.296080  2
  H         -2.439568        1.004763       -1.296080  2

%mem=32GB
%nprocshared= 8
#p m062x/aug-cc-pVDZ   counterpoise=2

00380 m062x/aug-cc-pVDZ   counterpoise=2

 0  1  0  1  0  1
  N          1.364768        0.000000        0.000005  1
  C          0.644055       -1.115464        0.000024  1
  N         -0.682365       -1.181909        0.000005  1
  C         -1.288054       -0.000021        0.000007  1
  N         -0.682391        1.181906       -0.000009  1
  C          0.643987        1.115488       -0.000031  1
  H          1.185970       -2.054052       -0.000010  1
  H         -2.371848        0.000014       -0.000003  1
  H          1.185913        2.054089        0.000014  1
  C         -1.879412        0.000000       -0.684004  2
  H         -2.514461        0.000018        0.198089  2
  H         -0.835998       -0.000030       -0.379428  2
  H         -2.083487       -0.887450       -1.277521  2
  H         -2.083436        0.887462       -1.277521  2

%mem=32GB
%nprocshared= 8
#p m062x/aug-cc-pVDZ   counterpoise=2

00381 m062x/aug-cc-pVDZ   counterpoise=2

 0  1  0  1  0  1
  N          1.364768        0.000000        0.000005  1
  C          0.644055       -1.115464        0.000024  1
  N         -0.682365       -1.181909        0.000005  1
  C         -1.288054       -0.000021        0.000007  1
  N         -0.682391        1.181906       -0.000009  1
  C          0.643987        1.115488       -0.000031  1
  H          1.185970       -2.054052       -0.000010  1
  H         -2.371848        0.000014       -0.000003  1
  H          1.185913        2.054089        0.000014  1
  C         -1.850859       -0.326336       -0.684007  2
  H         -2.466588        0.059360        0.124381  2
  H         -0.999634       -0.859547       -0.268580  2
  H         -2.439588       -1.004745       -1.296082  2
  H         -1.497369        0.499428       -1.296082  2

%mem=32GB
%nprocshared= 8
#p m062x/aug-cc-pVDZ   counterpoise=2

00382 m062x/aug-cc-pVDZ   counterpoise=2

 0  1  0  1  0  1
  N          1.364768        0.000000        0.000005  1
  C          0.644055       -1.115464        0.000024  1
  N         -0.682365       -1.181909        0.000005  1
  C         -1.288054       -0.000021        0.000007  1
  N         -0.682391        1.181906       -0.000009  1
  C          0.643987        1.115488       -0.000031  1
  H          1.185970       -2.054052       -0.000010  1
  H         -2.371848        0.000014       -0.000003  1
  H          1.185913        2.054089        0.000014  1
  C         -1.766024       -0.642760       -0.684011  2
  H         -1.272804        0.020486        0.021831  2
  H         -2.327607       -1.397936       -0.140126  2
  H         -2.444076       -0.067360       -1.309021  2
  H         -1.019814       -1.126506       -1.309021  2

%mem=32GB
%nprocshared= 8
#p m062x/aug-cc-pVDZ   counterpoise=2

00383 m062x/aug-cc-pVDZ   counterpoise=2

 0  1  0  1  0  1
  N          1.364768        0.000000        0.000005  1
  C          0.644055       -1.115464        0.000024  1
  N         -0.682365       -1.181909        0.000005  1
  C         -1.288054       -0.000021        0.000007  1
  N         -0.682391        1.181906       -0.000009  1
  C          0.643987        1.115488       -0.000031  1
  H          1.185970       -2.054052       -0.000010  1
  H         -2.371848        0.000014       -0.000003  1
  H          1.185913        2.054089        0.000014  1
  C         -1.627560       -0.939702       -0.684014  2
  H         -0.765415       -1.160627       -0.060097  2
  H         -2.484883       -0.720012       -0.052975  2
  H         -1.409856       -0.079359       -1.311622  2
  H         -1.850443       -1.798718       -1.311622  2

%mem=32GB
%nprocshared= 8
#p m062x/aug-cc-pVDZ   counterpoise=2

00384 m062x/aug-cc-pVDZ   counterpoise=2

 0  1  0  1  0  1
  N          1.364768        0.000000        0.000005  1
  C          0.644055       -1.115464        0.000024  1
  N         -0.682365       -1.181909        0.000005  1
  C         -1.288054       -0.000021        0.000007  1
  N         -0.682391        1.181906       -0.000009  1
  C          0.643987        1.115488       -0.000031  1
  H          1.185970       -2.054052       -0.000010  1
  H         -2.371848        0.000014       -0.000003  1
  H          1.185913        2.054089        0.000014  1
  C         -1.439659       -1.208044       -0.684010  2
  H         -0.633328       -1.180217        0.044297  2
  H         -2.394791       -1.241007       -0.166214  2
  H         -1.396035       -0.318555       -1.307213  2
  H         -1.334817       -2.092410       -1.307213  2

%mem=32GB
%nprocshared= 8
#p m062x/aug-cc-pVDZ   counterpoise=2

00385 m062x/aug-cc-pVDZ   counterpoise=2

 0  1  0  1  0  1
  N          1.364768        0.000000        0.000005  1
  C          0.644055       -1.115464        0.000024  1
  N         -0.682365       -1.181909        0.000005  1
  C         -1.288054       -0.000021        0.000007  1
  N         -0.682391        1.181906       -0.000009  1
  C          0.643987        1.115488       -0.000031  1
  H          1.185970       -2.054052       -0.000010  1
  H         -2.371848        0.000014       -0.000003  1
  H          1.185913        2.054089        0.000014  1
  C         -1.208019       -1.439680       -0.684006  2
  H         -0.573444       -1.128496        0.141739  2
  H         -2.118628       -1.886225       -0.293024  2
  H         -1.460873       -0.575257       -1.292541  2
  H         -0.679395       -2.168871       -1.292541  2

%mem=32GB
%nprocshared= 8
#p m062x/aug-cc-pVDZ   counterpoise=2

00386 m062x/aug-cc-pVDZ   counterpoise=2

 0  1  0  1  0  1
  N          1.364768        0.000000        0.000005  1
  C          0.644055       -1.115464        0.000024  1
  N         -0.682365       -1.181909        0.000005  1
  C         -1.288054       -0.000021        0.000007  1
  N         -0.682391        1.181906       -0.000009  1
  C          0.643987        1.115488       -0.000031  1
  H          1.185970       -2.054052       -0.000010  1
  H         -2.371848        0.000014       -0.000003  1
  H          1.185913        2.054089        0.000014  1
  C         -0.939679       -1.627572       -0.684004  2
  H         -0.612944       -1.061673        0.184545  2
  H         -1.458085       -2.525441       -0.357564  2
  H         -1.612463       -1.017963       -1.281679  2
  H         -0.075360       -1.905446       -1.281679  2

%mem=32GB
%nprocshared= 8
#p m062x/aug-cc-pVDZ   counterpoise=2

00387 m062x/aug-cc-pVDZ   counterpoise=2

 0  1  0  1  0  1
  N          1.364768        0.000000        0.000005  1
  C          0.644055       -1.115464        0.000024  1
  N         -0.682365       -1.181909        0.000005  1
  C         -1.288054       -0.000021        0.000007  1
  N         -0.682391        1.181906       -0.000009  1
  C          0.643987        1.115488       -0.000031  1
  H          1.185970       -2.054052       -0.000010  1
  H         -2.371848        0.000014       -0.000003  1
  H          1.185913        2.054089        0.000014  1
  C         -0.642790       -1.766015       -0.684006  2
  H         -0.690566       -1.060871        0.141745  2
  H         -0.574230       -2.777903       -0.293033  2
  H         -1.538597       -1.672781       -1.292540  2
  H          0.232255       -1.552799       -1.292540  2

%mem=32GB
%nprocshared= 8
#p m062x/aug-cc-pVDZ   counterpoise=2

00388 m062x/aug-cc-pVDZ   counterpoise=2

 0  1  0  1  0  1
  N          1.364768        0.000000        0.000005  1
  C          0.644055       -1.115464        0.000024  1
  N         -0.682365       -1.181909        0.000005  1
  C         -1.288054       -0.000021        0.000007  1
  N         -0.682391        1.181906       -0.000009  1
  C          0.643987        1.115488       -0.000031  1
  H          1.185970       -2.054052       -0.000010  1
  H         -2.371848        0.000014       -0.000003  1
  H          1.185913        2.054089        0.000014  1
  C         -0.326368       -1.850804       -0.684010  2
  H         -0.705421       -1.138588        0.044305  2
  H          0.122643       -2.694464       -0.166223  2
  H         -1.144680       -2.202175       -1.307212  2
  H          0.422145       -1.368283       -1.307212  2

%mem=32GB
%nprocshared= 8
#p m062x/aug-cc-pVDZ   counterpoise=2

00389 m062x/aug-cc-pVDZ   counterpoise=2

 0  1  0  1  0  1
  N          1.364768        0.000000        0.000005  1
  C          0.644055       -1.115464        0.000024  1
  N         -0.682365       -1.181909        0.000005  1
  C         -1.288054       -0.000021        0.000007  1
  N         -0.682391        1.181906       -0.000009  1
  C          0.643987        1.115488       -0.000031  1
  H          1.185970       -2.054052       -0.000010  1
  H         -2.371848        0.000014       -0.000003  1
  H          1.185913        2.054089        0.000014  1
  C         -0.000026       -1.879359       -0.684014  2
  H         -0.622419       -1.243183       -0.060089  2
  H          0.618894       -2.511984       -0.052983  2
  H         -0.632520       -2.501883       -1.311623  2
  H          0.636201       -1.260649       -1.311623  2

%mem=32GB
%nprocshared= 8
#p m062x/aug-cc-pVDZ   counterpoise=2

00390 m062x/aug-cc-pVDZ   counterpoise=2

 0  1  0  1  0  1
  N          1.364768        0.000000        0.000005  1
  C          0.644055       -1.115464        0.000024  1
  N         -0.682365       -1.181909        0.000005  1
  C         -1.288054       -0.000021        0.000007  1
  N         -0.682391        1.181906       -0.000009  1
  C          0.643987        1.115488       -0.000031  1
  H          1.185970       -2.054052       -0.000010  1
  H         -2.371848        0.000014       -0.000003  1
  H          1.185913        2.054089        0.000014  1
  C          0.326365       -1.850802       -0.684011  2
  H          0.654176       -1.092037        0.021816  2
  H         -0.046872       -2.714713       -0.140109  2
  H         -0.465666       -1.446419       -1.309022  2
  H          1.163687       -2.150352       -1.309022  2

%mem=32GB
%nprocshared= 8
#p m062x/aug-cc-pVDZ   counterpoise=2

00391 m062x/aug-cc-pVDZ   counterpoise=2

 0  1  0  1  0  1
  N          1.364768        0.000000        0.000005  1
  C          0.644055       -1.115464        0.000024  1
  N         -0.682365       -1.181909        0.000005  1
  C         -1.288054       -0.000021        0.000007  1
  N         -0.682391        1.181906       -0.000009  1
  C          0.643987        1.115488       -0.000031  1
  H          1.185970       -2.054052       -0.000010  1
  H         -2.371848        0.000014       -0.000003  1
  H          1.185913        2.054089        0.000014  1
  C          0.642814       -1.766059       -0.684007  2
  H          1.284736       -2.106420        0.124366  2
  H         -0.244591       -1.295536       -0.268558  2
  H          1.181149       -1.047009       -1.296085  2
  H          0.349697       -2.615128       -1.296085  2

%mem=32GB
%nprocshared= 8
#p m062x/aug-cc-pVDZ   counterpoise=2

00392 m062x/aug-cc-pVDZ   counterpoise=2

 0  1  0  1  0  1
  N          1.364768        0.000000        0.000005  1
  C          0.644055       -1.115464        0.000024  1
  N         -0.682365       -1.181909        0.000005  1
  C         -1.288054       -0.000021        0.000007  1
  N         -0.682391        1.181906       -0.000009  1
  C          0.643987        1.115488       -0.000031  1
  H          1.185970       -2.054052       -0.000010  1
  H         -2.371848        0.000014       -0.000003  1
  H          1.185913        2.054089        0.000014  1
  C          0.939706       -1.627618       -0.684004  2
  H          1.257293       -2.177555        0.198087  2
  H          0.417900       -0.724054       -0.379425  2
  H          1.810260       -1.360505       -1.277522  2
  H          0.273239       -2.248130       -1.277522  2

%mem=32GB
%nprocshared= 8
#p m062x/aug-cc-pVDZ   counterpoise=2

00393 m062x/aug-cc-pVDZ   counterpoise=2

 0  1  0  1  0  1
  N          1.364768        0.000000        0.000005  1
  C          0.644055       -1.115464        0.000024  1
  N         -0.682365       -1.181909        0.000005  1
  C         -1.288054       -0.000021        0.000007  1
  N         -0.682391        1.181906       -0.000009  1
  C          0.643987        1.115488       -0.000031  1
  H          1.185970       -2.054052       -0.000010  1
  H         -2.371848        0.000014       -0.000003  1
  H          1.185913        2.054089        0.000014  1
  C          1.208044       -1.439723       -0.684007  2
  H          1.181955       -2.165790        0.124400  2
  H          1.244114       -0.435921       -0.268605  2
  H          2.089944       -1.610307       -1.296079  2
  H          0.316176       -1.546571       -1.296079  2

%mem=32GB
%nprocshared= 8
#p m062x/aug-cc-pVDZ   counterpoise=2

00394 m062x/aug-cc-pVDZ   counterpoise=2

 0  1  0  1  0  1
  N          1.364768        0.000000        0.000005  1
  C          0.644055       -1.115464        0.000024  1
  N         -0.682365       -1.181909        0.000005  1
  C         -1.288054       -0.000021        0.000007  1
  N         -0.682391        1.181906       -0.000009  1
  C          0.643987        1.115488       -0.000031  1
  H          1.185970       -2.054052       -0.000010  1
  H         -2.371848        0.000014       -0.000003  1
  H          1.185913        2.054089        0.000014  1
  C          1.439659       -1.208042       -0.684011  2
  H          0.618674       -1.112511        0.021846  2
  H          2.374459       -1.316816       -0.140143  2
  H          1.280347       -2.082948       -1.309020  2
  H          1.485494       -0.319931       -1.309020  2

%mem=32GB
%nprocshared= 8
#p m062x/aug-cc-pVDZ   counterpoise=2

00395 m062x/aug-cc-pVDZ   counterpoise=2

 0  1  0  1  0  1
  N          1.364768        0.000000        0.000005  1
  C          0.644055       -1.115464        0.000024  1
  N         -0.682365       -1.181909        0.000005  1
  C         -1.288054       -0.000021        0.000007  1
  N         -0.682391        1.181906       -0.000009  1
  C          0.643987        1.115488       -0.000031  1
  H          1.185970       -2.054052       -0.000010  1
  H         -2.371848        0.000014       -0.000003  1
  H          1.185913        2.054089        0.000014  1
  C          1.627585       -0.939657       -0.684014  2
  H          1.387858       -0.082555       -0.060090  2
  H          1.865974       -1.791975       -0.052981  2
  H          0.773649       -1.181270       -1.311623  2
  H          2.482960       -0.703184       -1.311623  2

%mem=32GB
%nprocshared= 8
#p m062x/aug-cc-pVDZ   counterpoise=2

00396 m062x/aug-cc-pVDZ   counterpoise=2

 0  1  0  1  0  1
  N          1.364768        0.000000        0.000005  1
  C          0.644055       -1.115464        0.000024  1
  N         -0.682365       -1.181909        0.000005  1
  C         -1.288054       -0.000021        0.000007  1
  N         -0.682391        1.181906       -0.000009  1
  C          0.643987        1.115488       -0.000031  1
  H          1.185970       -2.054052       -0.000010  1
  H         -2.371848        0.000014       -0.000003  1
  H          1.185913        2.054089        0.000014  1
  C          1.766027       -0.642759       -0.684010  2
  H          1.338779        0.041630        0.044307  2
  H          2.272128       -1.453461       -0.166226  2
  H          0.973882       -1.049703       -1.307212  2
  H          2.479495       -0.109787       -1.307212  2

%mem=32GB
%nprocshared= 8
#p m062x/aug-cc-pVDZ   counterpoise=2

00397 m062x/aug-cc-pVDZ   counterpoise=2

 0  1  0  1  0  1
  N          1.364768        0.000000        0.000005  1
  C          0.644055       -1.115464        0.000024  1
  N         -0.682365       -1.181909        0.000005  1
  C         -1.288054       -0.000021        0.000007  1
  N         -0.682391        1.181906       -0.000009  1
  C          0.643987        1.115488       -0.000031  1
  H          1.185970       -2.054052       -0.000010  1
  H         -2.371848        0.000014       -0.000003  1
  H          1.185913        2.054089        0.000014  1
  C          1.850809       -0.326336       -0.684006  2
  H          1.264045        0.067627        0.141753  2
  H          2.692834       -0.891685       -0.293044  2
  H          1.228608       -0.977513       -1.292538  2
  H          2.217992        0.496065       -1.292538  2

%mem=32GB
%nprocshared= 8
#p m062x/aug-cc-pVDZ   counterpoise=2

00398 m062x/aug-cc-pVDZ   counterpoise=2

 0  1  0  1  0  1
  N          1.364768        0.000000        0.000005  1
  C          0.644055       -1.115464        0.000024  1
  N         -0.682365       -1.181909        0.000005  1
  C         -1.288054       -0.000021        0.000007  1
  N         -0.682391        1.181906       -0.000009  1
  C          0.643987        1.115488       -0.000031  1
  H          1.185970       -2.054052       -0.000010  1
  H         -2.371848        0.000014       -0.000003  1
  H          1.185913        2.054089        0.000014  1
  C          1.732035        0.000000       -0.999958  2
  H          1.357309        0.000000        0.020315  2
  H          2.818915       -0.000000       -0.986895  2
  H          1.376037       -0.887456       -1.516837  2
  H          1.376037        0.887456       -1.516837  2

%mem=32GB
%nprocshared= 8
#p m062x/aug-cc-pVDZ   counterpoise=2

00399 m062x/aug-cc-pVDZ   counterpoise=2

 0  1  0  1  0  1
  N          1.364768        0.000000        0.000005  1
  C          0.644055       -1.115464        0.000024  1
  N         -0.682365       -1.181909        0.000005  1
  C         -1.288054       -0.000021        0.000007  1
  N         -0.682391        1.181906       -0.000009  1
  C          0.643987        1.115488       -0.000031  1
  H          1.185970       -2.054052       -0.000010  1
  H         -2.371848        0.000014       -0.000003  1
  H          1.185913        2.054089        0.000014  1
  C          1.705723        0.300755       -0.999959  2
  H          1.368355        0.003164       -0.010516  2
  H          2.517803        1.017088       -0.905776  2
  H          2.055501       -0.574087       -1.541977  2
  H          0.881373        0.756979       -1.541977  2

%mem=32GB
%nprocshared= 8
#p m062x/aug-cc-pVDZ   counterpoise=2

00400 m062x/aug-cc-pVDZ   counterpoise=2

 0  1  0  1  0  1
  N          1.364768        0.000000        0.000005  1
  C          0.644055       -1.115464        0.000024  1
  N         -0.682365       -1.181909        0.000005  1
  C         -1.288054       -0.000021        0.000007  1
  N         -0.682391        1.181906       -0.000009  1
  C          0.643987        1.115488       -0.000031  1
  H          1.185970       -2.054052       -0.000010  1
  H         -2.371848        0.000014       -0.000003  1
  H          1.185913        2.054089        0.000014  1
  C          1.627585        0.592374       -0.999962  2
  H          1.387858        0.052044       -0.087849  2
  H          2.056275        1.558613       -0.746813  2
  H          2.344355        0.019627       -1.582783  2
  H          0.721953        0.739435       -1.582783  2

%mem=32GB
%nprocshared= 8
#p m062x/aug-cc-pVDZ   counterpoise=2

00401 m062x/aug-cc-pVDZ   counterpoise=2

 0  1  0  1  0  1
  N          1.364768        0.000000        0.000005  1
  C          0.644055       -1.115464        0.000024  1
  N         -0.682365       -1.181909        0.000005  1
  C         -1.288054       -0.000021        0.000007  1
  N         -0.682391        1.181906       -0.000009  1
  C          0.643987        1.115488       -0.000031  1
  H          1.185970       -2.054052       -0.000010  1
  H         -2.371848        0.000014       -0.000003  1
  H          1.185913        2.054089        0.000014  1
  C          1.499995        0.865996       -0.999966  2
  H          1.389461        0.158137       -0.182597  2
  H          1.655749        1.863441       -0.597074  2
  H          2.354239        0.584431       -1.610266  2
  H          0.600578        0.858269       -1.610266  2

%mem=32GB
%nprocshared= 8
#p m062x/aug-cc-pVDZ   counterpoise=2

00402 m062x/aug-cc-pVDZ   counterpoise=2

 0  1  0  1  0  1
  N          1.364768        0.000000        0.000005  1
  C          0.644055       -1.115464        0.000024  1
  N         -0.682365       -1.181909        0.000005  1
  C         -1.288054       -0.000021        0.000007  1
  N         -0.682391        1.181906       -0.000009  1
  C          0.643987        1.115488       -0.000031  1
  H          1.185970       -2.054052       -0.000010  1
  H         -2.371848        0.000014       -0.000003  1
  H          1.185913        2.054089        0.000014  1
  C          1.326803        1.113341       -0.999963  2
  H          0.713867        1.115268       -0.102365  2
  H          2.377455        1.110037       -0.721404  2
  H          1.105280        0.226577       -1.588227  2
  H          1.110862        2.001480       -1.588227  2

%mem=32GB
%nprocshared= 8
#p m062x/aug-cc-pVDZ   counterpoise=2

00403 m062x/aug-cc-pVDZ   counterpoise=2

 0  1  0  1  0  1
  N          1.364768        0.000000        0.000005  1
  C          0.644055       -1.115464        0.000024  1
  N         -0.682365       -1.181909        0.000005  1
  C         -1.288054       -0.000021        0.000007  1
  N         -0.682391        1.181906       -0.000009  1
  C          0.643987        1.115488       -0.000031  1
  H          1.185970       -2.054052       -0.000010  1
  H         -2.371848        0.000014       -0.000003  1
  H          1.185913        2.054089        0.000014  1
  C          1.113322        1.326819       -0.999960  2
  H          0.659728        1.122576       -0.033568  2
  H          2.095366        1.769013       -0.853220  2
  H          1.213559        0.398681       -1.556726  2
  H          0.484823        2.017093       -1.556726  2

%mem=32GB
%nprocshared= 8
#p m062x/aug-cc-pVDZ   counterpoise=2

00404 m062x/aug-cc-pVDZ   counterpoise=2

 0  1  0  1  0  1
  N          1.364768        0.000000        0.000005  1
  C          0.644055       -1.115464        0.000024  1
  N         -0.682365       -1.181909        0.000005  1
  C         -1.288054       -0.000021        0.000007  1
  N         -0.682391        1.181906       -0.000009  1
  C          0.643987        1.115488       -0.000031  1
  H          1.185970       -2.054052       -0.000010  1
  H         -2.371848        0.000014       -0.000003  1
  H          1.185913        2.054089        0.000014  1
  C          0.866016        1.499984       -0.999959  2
  H          0.645440        1.118004       -0.006574  2
  H          1.407920        2.438419       -0.915360  2
  H          1.473923        0.778048       -1.539157  2
  H         -0.063126        1.665624       -1.539157  2

%mem=32GB
%nprocshared= 8
#p m062x/aug-cc-pVDZ   counterpoise=2

00405 m062x/aug-cc-pVDZ   counterpoise=2

 0  1  0  1  0  1
  N          1.364768        0.000000        0.000005  1
  C          0.644055       -1.115464        0.000024  1
  N         -0.682365       -1.181909        0.000005  1
  C         -1.288054       -0.000021        0.000007  1
  N         -0.682391        1.181906       -0.000009  1
  C          0.643987        1.115488       -0.000031  1
  H          1.185970       -2.054052       -0.000010  1
  H         -2.371848        0.000014       -0.000003  1
  H          1.185913        2.054089        0.000014  1
  C          0.592398        1.627575       -0.999960  2
  H          0.642258        1.132655       -0.033552  2
  H          0.484444        2.699163       -0.853254  2
  H          1.504422        1.428297       -1.556717  2
  H         -0.261551        1.250390       -1.556717  2

%mem=32GB
%nprocshared= 8
#p m062x/aug-cc-pVDZ   counterpoise=2

00406 m062x/aug-cc-pVDZ   counterpoise=2

 0  1  0  1  0  1
  N          1.364768        0.000000        0.000005  1
  C          0.644055       -1.115464        0.000024  1
  N         -0.682365       -1.181909        0.000005  1
  C         -1.288054       -0.000021        0.000007  1
  N         -0.682391        1.181906       -0.000009  1
  C          0.643987        1.115488       -0.000031  1
  H          1.185970       -2.054052       -0.000010  1
  H         -2.371848        0.000014       -0.000003  1
  H          1.185913        2.054089        0.000014  1
  C          0.300780        1.705715       -0.999963  2
  H          0.608872        1.175877       -0.102340  2
  H         -0.227367        2.613992       -0.721448  2
  H          1.177927        1.962709       -1.588218  2
  H         -0.356439        1.070502       -1.588218  2

%mem=32GB
%nprocshared= 8
#p m062x/aug-cc-pVDZ   counterpoise=2

00407 m062x/aug-cc-pVDZ   counterpoise=2

 0  1  0  1  0  1
  N          1.364768        0.000000        0.000005  1
  C          0.644055       -1.115464        0.000024  1
  N         -0.682365       -1.181909        0.000005  1
  C         -1.288054       -0.000021        0.000007  1
  N         -0.682391        1.181906       -0.000009  1
  C          0.643987        1.115488       -0.000031  1
  H          1.185970       -2.054052       -0.000010  1
  H         -2.371848        0.000014       -0.000003  1
  H          1.185913        2.054089        0.000014  1
  C         -0.000023        1.732032       -0.999966  2
  H         -0.557786        1.282363       -0.182608  2
  H          0.785901        2.365645       -0.597058  2
  H          0.443010        0.949262       -1.610269  2
  H         -0.670986        2.331045       -1.610269  2

%mem=32GB
%nprocshared= 8
#p m062x/aug-cc-pVDZ   counterpoise=2

00408 m062x/aug-cc-pVDZ   counterpoise=2

 0  1  0  1  0  1
  N          1.364768        0.000000        0.000005  1
  C          0.644055       -1.115464        0.000024  1
  N         -0.682365       -1.181909        0.000005  1
  C         -1.288054       -0.000021        0.000007  1
  N         -0.682391        1.181906       -0.000009  1
  C          0.643987        1.115488       -0.000031  1
  H          1.185970       -2.054052       -0.000010  1
  H         -2.371848        0.000014       -0.000003  1
  H          1.185913        2.054089        0.000014  1
  C         -0.300782        1.705717       -0.999962  2
  H         -0.648864        1.227926       -0.087861  2
  H          0.321652        2.560093       -0.746792  2
  H          0.279405        0.994961       -1.582787  2
  H         -1.155176        2.040087       -1.582787  2

%mem=32GB
%nprocshared= 8
#p m062x/aug-cc-pVDZ   counterpoise=2

00409 m062x/aug-cc-pVDZ   counterpoise=2

 0  1  0  1  0  1
  N          1.364768        0.000000        0.000005  1
  C          0.644055       -1.115464        0.000024  1
  N         -0.682365       -1.181909        0.000005  1
  C         -1.288054       -0.000021        0.000007  1
  N         -0.682391        1.181906       -0.000009  1
  C          0.643987        1.115488       -0.000031  1
  H          1.185970       -2.054052       -0.000010  1
  H         -2.371848        0.000014       -0.000003  1
  H          1.185913        2.054089        0.000014  1
  C         -0.592400        1.627577       -0.999959  2
  H         -0.681445        1.186593       -0.010525  2
  H         -0.378070        2.689022       -0.905754  2
  H          0.214875        1.141786       -1.541984  2
  H         -1.524923        1.493090       -1.541984  2

%mem=32GB
%nprocshared= 8
#p m062x/aug-cc-pVDZ   counterpoise=2

00410 m062x/aug-cc-pVDZ   counterpoise=2

 0  1  0  1  0  1
  N          1.364768        0.000000        0.000005  1
  C          0.644055       -1.115464        0.000024  1
  N         -0.682365       -1.181909        0.000005  1
  C         -1.288054       -0.000021        0.000007  1
  N         -0.682391        1.181906       -0.000009  1
  C          0.643987        1.115488       -0.000031  1
  H          1.185970       -2.054052       -0.000010  1
  H         -2.371848        0.000014       -0.000003  1
  H          1.185913        2.054089        0.000014  1
  C         -0.866018        1.499987       -0.999958  2
  H         -0.678660        1.175443        0.020309  2
  H         -1.409419        2.441274       -0.986879  2
  H          0.080543        1.635379       -1.516842  2
  H         -1.456612        0.747985       -1.516842  2

%mem=32GB
%nprocshared= 8
#p m062x/aug-cc-pVDZ   counterpoise=2

00411 m062x/aug-cc-pVDZ   counterpoise=2

 0  1  0  1  0  1
  N          1.364768        0.000000        0.000005  1
  C          0.644055       -1.115464        0.000024  1
  N         -0.682365       -1.181909        0.000005  1
  C         -1.288054       -0.000021        0.000007  1
  N         -0.682391        1.181906       -0.000009  1
  C          0.643987        1.115488       -0.000031  1
  H          1.185970       -2.054052       -0.000010  1
  H         -2.371848        0.000014       -0.000003  1
  H          1.185913        2.054089        0.000014  1
  C         -1.113323        1.326822       -0.999959  2
  H         -0.686920        1.183429       -0.010518  2
  H         -2.139711        1.671981       -0.905771  2
  H         -0.530548        2.067136       -1.541979  2
  H         -1.096291        0.384802       -1.541979  2

%mem=32GB
%nprocshared= 8
#p m062x/aug-cc-pVDZ   counterpoise=2

00412 m062x/aug-cc-pVDZ   counterpoise=2

 0  1  0  1  0  1
  N          1.364768        0.000000        0.000005  1
  C          0.644055       -1.115464        0.000024  1
  N         -0.682365       -1.181909        0.000005  1
  C         -1.288054       -0.000021        0.000007  1
  N         -0.682391        1.181906       -0.000009  1
  C          0.643987        1.115488       -0.000031  1
  H          1.185970       -2.054052       -0.000010  1
  H         -2.371848        0.000014       -0.000003  1
  H          1.185913        2.054089        0.000014  1
  C         -1.326804        1.113343       -0.999962  2
  H         -0.738999        1.175883       -0.087849  2
  H         -2.377939        1.001507       -0.746813  2
  H         -1.189152        2.020454       -1.582783  2
  H         -1.001369        0.255503       -1.582783  2

%mem=32GB
%nprocshared= 8
#p m062x/aug-cc-pVDZ   counterpoise=2

00413 m062x/aug-cc-pVDZ   counterpoise=2

 0  1  0  1  0  1
  N          1.364768        0.000000        0.000005  1
  C          0.644055       -1.115464        0.000024  1
  N         -0.682365       -1.181909        0.000005  1
  C         -1.288054       -0.000021        0.000007  1
  N         -0.682391        1.181906       -0.000009  1
  C          0.643987        1.115488       -0.000031  1
  H          1.185970       -2.054052       -0.000010  1
  H         -2.371848        0.000014       -0.000003  1
  H          1.185913        2.054089        0.000014  1
  C         -1.499972        0.866036       -0.999966  2
  H         -0.831677        1.124230       -0.182596  2
  H         -2.441668        0.502215       -0.597075  2
  H         -1.683237        1.746618       -1.610266  2
  H         -1.043584        0.090974       -1.610266  2

%mem=32GB
%nprocshared= 8
#p m062x/aug-cc-pVDZ   counterpoise=2

00414 m062x/aug-cc-pVDZ   counterpoise=2

 0  1  0  1  0  1
  N          1.364768        0.000000        0.000005  1
  C          0.644055       -1.115464        0.000024  1
  N         -0.682365       -1.181909        0.000005  1
  C         -1.288054       -0.000021        0.000007  1
  N         -0.682391        1.181906       -0.000009  1
  C          0.643987        1.115488       -0.000031  1
  H          1.185970       -2.054052       -0.000010  1
  H         -2.371848        0.000014       -0.000003  1
  H          1.185913        2.054089        0.000014  1
  C         -1.627583        0.592374       -0.999963  2
  H         -1.322807        0.060614       -0.102345  2
  H         -2.150039        1.503934       -0.721438  2
  H         -0.748848        0.843883       -1.588220  2
  H         -2.288763       -0.038713       -1.588220  2

%mem=32GB
%nprocshared= 8
#p m062x/aug-cc-pVDZ   counterpoise=2

00415 m062x/aug-cc-pVDZ   counterpoise=2

 0  1  0  1  0  1
  N          1.364768        0.000000        0.000005  1
  C          0.644055       -1.115464        0.000024  1
  N         -0.682365       -1.181909        0.000005  1
  C         -1.288054       -0.000021        0.000007  1
  N         -0.682391        1.181906       -0.000009  1
  C          0.643987        1.115488       -0.000031  1
  H          1.185970       -2.054052       -0.000010  1
  H         -2.371848        0.000014       -0.000003  1
  H          1.185913        2.054089        0.000014  1
  C         -1.705720        0.300755       -0.999960  2
  H         -1.302071        0.010073       -0.033551  2
  H         -2.579697        0.930137       -0.853257  2
  H         -0.952032        0.851621       -1.556717  2
  H         -1.989250       -0.588688       -1.556717  2

%mem=32GB
%nprocshared= 8
#p m062x/aug-cc-pVDZ   counterpoise=2

00416 m062x/aug-cc-pVDZ   counterpoise=2

 0  1  0  1  0  1
  N          1.364768        0.000000        0.000005  1
  C          0.644055       -1.115464        0.000024  1
  N         -0.682365       -1.181909        0.000005  1
  C         -1.288054       -0.000021        0.000007  1
  N         -0.682391        1.181906       -0.000009  1
  C          0.643987        1.115488       -0.000031  1
  H          1.185970       -2.054052       -0.000010  1
  H         -2.371848        0.000014       -0.000003  1
  H          1.185913        2.054089        0.000014  1
  C         -1.732033       -0.000000       -0.999959  2
  H         -1.290970       -0.000021       -0.006561  2
  H         -2.815696        0.000051       -0.915393  2
  H         -1.410782        0.887441       -1.539147  2
  H         -1.410866       -0.887471       -1.539147  2

%mem=32GB
%nprocshared= 8
#p m062x/aug-cc-pVDZ   counterpoise=2

00417 m062x/aug-cc-pVDZ   counterpoise=2

 0  1  0  1  0  1
  N          1.364768        0.000000        0.000005  1
  C          0.644055       -1.115464        0.000024  1
  N         -0.682365       -1.181909        0.000005  1
  C         -1.288054       -0.000021        0.000007  1
  N         -0.682391        1.181906       -0.000009  1
  C          0.643987        1.115488       -0.000031  1
  H          1.185970       -2.054052       -0.000010  1
  H         -2.371848        0.000014       -0.000003  1
  H          1.185913        2.054089        0.000014  1
  C         -1.705720       -0.300755       -0.999960  2
  H         -1.302067       -0.010111       -0.033542  2
  H         -2.579741       -0.930081       -0.853278  2
  H         -1.989182        0.588713       -1.556711  2
  H         -0.952060       -0.851665       -1.556711  2

%mem=32GB
%nprocshared= 8
#p m062x/aug-cc-pVDZ   counterpoise=2

00418 m062x/aug-cc-pVDZ   counterpoise=2

 0  1  0  1  0  1
  N          1.364768        0.000000        0.000005  1
  C          0.644055       -1.115464        0.000024  1
  N         -0.682365       -1.181909        0.000005  1
  C         -1.288054       -0.000021        0.000007  1
  N         -0.682391        1.181906       -0.000009  1
  C          0.643987        1.115488       -0.000031  1
  H          1.185970       -2.054052       -0.000010  1
  H         -2.371848        0.000014       -0.000003  1
  H          1.185913        2.054089        0.000014  1
  C         -1.627583       -0.592374       -0.999963  2
  H         -1.322801       -0.060642       -0.102330  2
  H         -2.150070       -1.503924       -0.721465  2
  H         -2.288737        0.038746       -1.588215  2
  H         -0.748849       -0.843897       -1.588215  2

%mem=32GB
%nprocshared= 8
#p m062x/aug-cc-pVDZ   counterpoise=2

00419 m062x/aug-cc-pVDZ   counterpoise=2

 0  1  0  1  0  1
  N          1.364768        0.000000        0.000005  1
  C          0.644055       -1.115464        0.000024  1
  N         -0.682365       -1.181909        0.000005  1
  C         -1.288054       -0.000021        0.000007  1
  N         -0.682391        1.181906       -0.000009  1
  C          0.643987        1.115488       -0.000031  1
  H          1.185970       -2.054052       -0.000010  1
  H         -2.371848        0.000014       -0.000003  1
  H          1.185913        2.054089        0.000014  1
  C         -1.499972       -0.866036       -0.999966  2
  H         -0.831670       -1.124227       -0.182602  2
  H         -2.441668       -0.502223       -0.597067  2
  H         -1.043594       -0.090969       -1.610267  2
  H         -1.683235       -1.746618       -1.610267  2

%mem=32GB
%nprocshared= 8
#p m062x/aug-cc-pVDZ   counterpoise=2

00420 m062x/aug-cc-pVDZ   counterpoise=2

 0  1  0  1  0  1
  N          1.364768        0.000000        0.000005  1
  C          0.644055       -1.115464        0.000024  1
  N         -0.682365       -1.181909        0.000005  1
  C         -1.288054       -0.000021        0.000007  1
  N         -0.682391        1.181906       -0.000009  1
  C          0.643987        1.115488       -0.000031  1
  H          1.185970       -2.054052       -0.000010  1
  H         -2.371848        0.000014       -0.000003  1
  H          1.185913        2.054089        0.000014  1
  C         -1.326804       -1.113343       -0.999962  2
  H         -0.738988       -1.175885       -0.087856  2
  H         -2.377936       -1.001507       -0.746800  2
  H         -1.001375       -0.255503       -1.582786  2
  H         -1.189159       -2.020453       -1.582786  2

%mem=32GB
%nprocshared= 8
#p m062x/aug-cc-pVDZ   counterpoise=2

00421 m062x/aug-cc-pVDZ   counterpoise=2

 0  1  0  1  0  1
  N          1.364768        0.000000        0.000005  1
  C          0.644055       -1.115464        0.000024  1
  N         -0.682365       -1.181909        0.000005  1
  C         -1.288054       -0.000021        0.000007  1
  N         -0.682391        1.181906       -0.000009  1
  C          0.643987        1.115488       -0.000031  1
  H          1.185970       -2.054052       -0.000010  1
  H         -2.371848        0.000014       -0.000003  1
  H          1.185913        2.054089        0.000014  1
  C         -1.113323       -1.326822       -0.999959  2
  H         -0.686903       -1.183435       -0.010524  2
  H         -2.139718       -1.671955       -0.905756  2
  H         -1.096276       -0.384805       -1.541983  2
  H         -0.530573       -2.067153       -1.541983  2

%mem=32GB
%nprocshared= 8
#p m062x/aug-cc-pVDZ   counterpoise=2

00422 m062x/aug-cc-pVDZ   counterpoise=2

 0  1  0  1  0  1
  N          1.364768        0.000000        0.000005  1
  C          0.644055       -1.115464        0.000024  1
  N         -0.682365       -1.181909        0.000005  1
  C         -1.288054       -0.000021        0.000007  1
  N         -0.682391        1.181906       -0.000009  1
  C          0.643987        1.115488       -0.000031  1
  H          1.185970       -2.054052       -0.000010  1
  H         -2.371848        0.000014       -0.000003  1
  H          1.185913        2.054089        0.000014  1
  C         -0.866018       -1.499987       -0.999958  2
  H         -0.678636       -1.175451        0.020307  2
  H         -1.409480       -2.441238       -0.986874  2
  H         -1.456564       -0.747949       -1.516844  2
  H          0.080533       -1.635443       -1.516844  2

%mem=32GB
%nprocshared= 8
#p m062x/aug-cc-pVDZ   counterpoise=2

00423 m062x/aug-cc-pVDZ   counterpoise=2

 0  1  0  1  0  1
  N          1.364768        0.000000        0.000005  1
  C          0.644055       -1.115464        0.000024  1
  N         -0.682365       -1.181909        0.000005  1
  C         -1.288054       -0.000021        0.000007  1
  N         -0.682391        1.181906       -0.000009  1
  C          0.643987        1.115488       -0.000031  1
  H          1.185970       -2.054052       -0.000010  1
  H         -2.371848        0.000014       -0.000003  1
  H          1.185913        2.054089        0.000014  1
  C         -0.592400       -1.627577       -0.999959  2
  H         -0.681418       -1.186600       -0.010520  2
  H         -0.378128       -2.689035       -0.905767  2
  H         -1.524917       -1.493033       -1.541980  2
  H          0.214900       -1.141824       -1.541980  2

%mem=32GB
%nprocshared= 8
#p m062x/aug-cc-pVDZ   counterpoise=2

00424 m062x/aug-cc-pVDZ   counterpoise=2

 0  1  0  1  0  1
  N          1.364768        0.000000        0.000005  1
  C          0.644055       -1.115464        0.000024  1
  N         -0.682365       -1.181909        0.000005  1
  C         -1.288054       -0.000021        0.000007  1
  N         -0.682391        1.181906       -0.000009  1
  C          0.643987        1.115488       -0.000031  1
  H          1.185970       -2.054052       -0.000010  1
  H         -2.371848        0.000014       -0.000003  1
  H          1.185913        2.054089        0.000014  1
  C         -0.300782       -1.705717       -0.999962  2
  H         -0.648840       -1.227929       -0.087849  2
  H          0.321629       -2.560116       -0.746812  2
  H         -1.155192       -2.040053       -1.582783  2
  H          0.279420       -0.994969       -1.582783  2

%mem=32GB
%nprocshared= 8
#p m062x/aug-cc-pVDZ   counterpoise=2

00425 m062x/aug-cc-pVDZ   counterpoise=2

 0  1  0  1  0  1
  N          1.364768        0.000000        0.000005  1
  C          0.644055       -1.115464        0.000024  1
  N         -0.682365       -1.181909        0.000005  1
  C         -1.288054       -0.000021        0.000007  1
  N         -0.682391        1.181906       -0.000009  1
  C          0.643987        1.115488       -0.000031  1
  H          1.185970       -2.054052       -0.000010  1
  H         -2.371848        0.000014       -0.000003  1
  H          1.185913        2.054089        0.000014  1
  C         -0.000023       -1.732032       -0.999966  2
  H         -0.557766       -1.282364       -0.182594  2
  H          0.785897       -2.365663       -0.597078  2
  H         -0.671005       -2.331027       -1.610266  2
  H          0.443013       -0.949261       -1.610266  2

%mem=32GB
%nprocshared= 8
#p m062x/aug-cc-pVDZ   counterpoise=2

00426 m062x/aug-cc-pVDZ   counterpoise=2

 0  1  0  1  0  1
  N          1.364768        0.000000        0.000005  1
  C          0.644055       -1.115464        0.000024  1
  N         -0.682365       -1.181909        0.000005  1
  C         -1.288054       -0.000021        0.000007  1
  N         -0.682391        1.181906       -0.000009  1
  C          0.643987        1.115488       -0.000031  1
  H          1.185970       -2.054052       -0.000010  1
  H         -2.371848        0.000014       -0.000003  1
  H          1.185913        2.054089        0.000014  1
  C          0.300780       -1.705715       -0.999963  2
  H          0.608913       -1.175889       -0.102347  2
  H         -0.227427       -2.613953       -0.721435  2
  H         -0.356399       -1.070463       -1.588221  2
  H          1.177906       -1.962775       -1.588221  2

%mem=32GB
%nprocshared= 8
#p m062x/aug-cc-pVDZ   counterpoise=2

00427 m062x/aug-cc-pVDZ   counterpoise=2

 0  1  0  1  0  1
  N          1.364768        0.000000        0.000005  1
  C          0.644055       -1.115464        0.000024  1
  N         -0.682365       -1.181909        0.000005  1
  C         -1.288054       -0.000021        0.000007  1
  N         -0.682391        1.181906       -0.000009  1
  C          0.643987        1.115488       -0.000031  1
  H          1.185970       -2.054052       -0.000010  1
  H         -2.371848        0.000014       -0.000003  1
  H          1.185913        2.054089        0.000014  1
  C          0.592398       -1.627575       -0.999960  2
  H          0.642320       -1.132660       -0.033553  2
  H          0.484309       -2.699149       -0.853252  2
  H         -0.261504       -1.250282       -1.556718  2
  H          1.504447       -1.428414       -1.556718  2

%mem=32GB
%nprocshared= 8
#p m062x/aug-cc-pVDZ   counterpoise=2

00428 m062x/aug-cc-pVDZ   counterpoise=2

 0  1  0  1  0  1
  N          1.364768        0.000000        0.000005  1
  C          0.644055       -1.115464        0.000024  1
  N         -0.682365       -1.181909        0.000005  1
  C         -1.288054       -0.000021        0.000007  1
  N         -0.682391        1.181906       -0.000009  1
  C          0.643987        1.115488       -0.000031  1
  H          1.185970       -2.054052       -0.000010  1
  H         -2.371848        0.000014       -0.000003  1
  H          1.185913        2.054089        0.000014  1
  C          0.866016       -1.499984       -0.999959  2
  H          0.645517       -1.117996       -0.006560  2
  H          1.407772       -2.438508       -0.915394  2
  H         -0.063161       -1.665461       -1.539147  2
  H          1.474030       -0.778130       -1.539147  2

%mem=32GB
%nprocshared= 8
#p m062x/aug-cc-pVDZ   counterpoise=2

00429 m062x/aug-cc-pVDZ   counterpoise=2

 0  1  0  1  0  1
  N          1.364768        0.000000        0.000005  1
  C          0.644055       -1.115464        0.000024  1
  N         -0.682365       -1.181909        0.000005  1
  C         -1.288054       -0.000021        0.000007  1
  N         -0.682391        1.181906       -0.000009  1
  C          0.643987        1.115488       -0.000031  1
  H          1.185970       -2.054052       -0.000010  1
  H         -2.371848        0.000014       -0.000003  1
  H          1.185913        2.054089        0.000014  1
  C          1.113322       -1.326819       -0.999960  2
  H          0.659804       -1.122557       -0.033537  2
  H          2.095331       -1.769111       -0.853288  2
  H          0.484724       -2.017017       -1.556708  2
  H          1.213617       -0.398676       -1.556708  2

%mem=32GB
%nprocshared= 8
#p m062x/aug-cc-pVDZ   counterpoise=2

00430 m062x/aug-cc-pVDZ   counterpoise=2

 0  1  0  1  0  1
  N          1.364768        0.000000        0.000005  1
  C          0.644055       -1.115464        0.000024  1
  N         -0.682365       -1.181909        0.000005  1
  C         -1.288054       -0.000021        0.000007  1
  N         -0.682391        1.181906       -0.000009  1
  C          0.643987        1.115488       -0.000031  1
  H          1.185970       -2.054052       -0.000010  1
  H         -2.371848        0.000014       -0.000003  1
  H          1.185913        2.054089        0.000014  1
  C          1.326803       -1.113341       -0.999963  2
  H          0.713932       -1.115247       -0.102321  2
  H          2.377476       -1.110074       -0.721480  2
  H          1.110788       -2.001473       -1.588212  2
  H          1.105269       -0.226569       -1.588212  2

%mem=32GB
%nprocshared= 8
#p m062x/aug-cc-pVDZ   counterpoise=2

00431 m062x/aug-cc-pVDZ   counterpoise=2

 0  1  0  1  0  1
  N          1.364768        0.000000        0.000005  1
  C          0.644055       -1.115464        0.000024  1
  N         -0.682365       -1.181909        0.000005  1
  C         -1.288054       -0.000021        0.000007  1
  N         -0.682391        1.181906       -0.000009  1
  C          0.643987        1.115488       -0.000031  1
  H          1.185970       -2.054052       -0.000010  1
  H         -2.371848        0.000014       -0.000003  1
  H          1.185913        2.054089        0.000014  1
  C          1.499995       -0.865996       -0.999966  2
  H          1.389461       -0.158137       -0.182597  2
  H          1.655749       -1.863441       -0.597074  2
  H          0.600578       -0.858269       -1.610266  2
  H          2.354239       -0.584431       -1.610266  2

%mem=32GB
%nprocshared= 8
#p m062x/aug-cc-pVDZ   counterpoise=2

00432 m062x/aug-cc-pVDZ   counterpoise=2

 0  1  0  1  0  1
  N          1.364768        0.000000        0.000005  1
  C          0.644055       -1.115464        0.000024  1
  N         -0.682365       -1.181909        0.000005  1
  C         -1.288054       -0.000021        0.000007  1
  N         -0.682391        1.181906       -0.000009  1
  C          0.643987        1.115488       -0.000031  1
  H          1.185970       -2.054052       -0.000010  1
  H         -2.371848        0.000014       -0.000003  1
  H          1.185913        2.054089        0.000014  1
  C          1.627585       -0.592374       -0.999962  2
  H          1.387858       -0.052044       -0.087849  2
  H          2.056275       -1.558613       -0.746813  2
  H          0.721953       -0.739435       -1.582783  2
  H          2.344355       -0.019627       -1.582783  2

%mem=32GB
%nprocshared= 8
#p m062x/aug-cc-pVDZ   counterpoise=2

00433 m062x/aug-cc-pVDZ   counterpoise=2

 0  1  0  1  0  1
  N          1.364768        0.000000        0.000005  1
  C          0.644055       -1.115464        0.000024  1
  N         -0.682365       -1.181909        0.000005  1
  C         -1.288054       -0.000021        0.000007  1
  N         -0.682391        1.181906       -0.000009  1
  C          0.643987        1.115488       -0.000031  1
  H          1.185970       -2.054052       -0.000010  1
  H         -2.371848        0.000014       -0.000003  1
  H          1.185913        2.054089        0.000014  1
  C          1.705723       -0.300755       -0.999959  2
  H          1.368355       -0.003164       -0.010516  2
  H          2.517803       -1.017088       -0.905776  2
[truncated: 14,350,760 more chars]
