# Supplementary material for: Three-Dimensional CH/π and CH/N Interactions from Quantum-Mechanical and Database Analyses
Source: J Chem Inf Model. 2025 Apr 14;65(8):4116–27. doi: 10.1021/acs.jcim.5c00124 (PMC12042816; doi:10.1021/acs.jcim.5c00124)
Supplement: Supplementary file 4 — ci5c00124_si_004.zip [file ci5c00124_si_004.zip › inp_files/mif_qm_ch4_imidazole_inp.txt]

%mem=32GB
%nprocshared= 8
#p m062x/aug-cc-pVDZ   counterpoise=2

00001 m062x/aug-cc-pVDZ   counterpoise=2

 0  1  0  1  0  1
  N          0.332867       -1.105953        0.000147  1
  C         -0.970426       -0.676038       -0.000009  1
  C         -0.896590        0.685667        0.000007  1
  N          0.412760        1.096324       -0.000130  1
  C          1.121388       -0.000000       -0.000015  1
  H         -1.800566       -1.358093        0.000000  1
  H         -1.708834        1.391473       -0.000016  1
  H          0.645842       -2.060249        0.000276  1
  H          2.196917       -0.059729       -0.000020  1
  C         -0.000000        0.000000        1.999955  2
  H         -0.000000        0.000000        0.913044  2
  H         -1.024746        0.000000        2.362409  2
  H          0.512373       -0.887456        2.362409  2
  H          0.512373        0.887456        2.362409  2

%mem=32GB
%nprocshared= 8
#p m062x/aug-cc-pVDZ   counterpoise=2

00002 m062x/aug-cc-pVDZ   counterpoise=2

 0  1  0  1  0  1
  N          0.332867       -1.105953        0.000147  1
  C         -0.970426       -0.676038       -0.000009  1
  C         -0.896590        0.685667        0.000007  1
  N          0.412760        1.096324       -0.000130  1
  C          1.121388       -0.000000       -0.000015  1
  H         -1.800566       -1.358093        0.000000  1
  H         -1.708834        1.391473       -0.000016  1
  H          0.645842       -2.060249        0.000276  1
  H          2.196917       -0.059729       -0.000020  1
  C          0.347289        0.000000        1.969571  2
  H          0.158548        0.000000        0.899173  2
  H         -0.598950        0.000000        2.504464  2
  H          0.914817       -0.887456        2.237546  2
  H          0.914817        0.887456        2.237546  2

%mem=32GB
%nprocshared= 8
#p m062x/aug-cc-pVDZ   counterpoise=2

00003 m062x/aug-cc-pVDZ   counterpoise=2

 0  1  0  1  0  1
  N          0.332867       -1.105953        0.000147  1
  C         -0.970426       -0.676038       -0.000009  1
  C         -0.896590        0.685667        0.000007  1
  N          0.412760        1.096324       -0.000130  1
  C          1.121388       -0.000000       -0.000015  1
  H         -1.800566       -1.358093        0.000000  1
  H         -1.708834        1.391473       -0.000016  1
  H          0.645842       -2.060249        0.000276  1
  H          2.196917       -0.059729       -0.000020  1
  C          0.342012        0.060306        1.969571  2
  H          0.156140        0.027532        0.899173  2
  H         -0.589850       -0.104006        2.504464  2
  H          1.055024       -0.715117        2.237546  2
  H          0.746814        1.032830        2.237546  2

%mem=32GB
%nprocshared= 8
#p m062x/aug-cc-pVDZ   counterpoise=2

00004 m062x/aug-cc-pVDZ   counterpoise=2

 0  1  0  1  0  1
  N          0.332867       -1.105953        0.000147  1
  C         -0.970426       -0.676038       -0.000009  1
  C         -0.896590        0.685667        0.000007  1
  N          0.412760        1.096324       -0.000130  1
  C          1.121388       -0.000000       -0.000015  1
  H         -1.800566       -1.358093        0.000000  1
  H         -1.708834        1.391473       -0.000016  1
  H          0.645842       -2.060249        0.000276  1
  H          2.196917       -0.059729       -0.000020  1
  C          0.326344        0.118780        1.969571  2
  H          0.148987        0.054227        0.899173  2
  H         -0.562829       -0.204853        2.504464  2
  H          1.163174       -0.521050        2.237546  2
  H          0.556119        1.146822        2.237546  2

%mem=32GB
%nprocshared= 8
#p m062x/aug-cc-pVDZ   counterpoise=2

00005 m062x/aug-cc-pVDZ   counterpoise=2

 0  1  0  1  0  1
  N          0.332867       -1.105953        0.000147  1
  C         -0.970426       -0.676038       -0.000009  1
  C         -0.896590        0.685667        0.000007  1
  N          0.412760        1.096324       -0.000130  1
  C          1.121388       -0.000000       -0.000015  1
  H         -1.800566       -1.358093        0.000000  1
  H         -1.708834        1.391473       -0.000016  1
  H          0.645842       -2.060249        0.000276  1
  H          2.196917       -0.059729       -0.000020  1
  C          0.300761        0.173644        1.969571  2
  H          0.137307        0.079274        0.899173  2
  H         -0.518706       -0.299475        2.504464  2
  H          1.235983       -0.311151        2.237546  2
  H          0.348527        1.225968        2.237546  2

%mem=32GB
%nprocshared= 8
#p m062x/aug-cc-pVDZ   counterpoise=2

00006 m062x/aug-cc-pVDZ   counterpoise=2

 0  1  0  1  0  1
  N          0.332867       -1.105953        0.000147  1
  C         -0.970426       -0.676038       -0.000009  1
  C         -0.896590        0.685667        0.000007  1
  N          0.412760        1.096324       -0.000130  1
  C          1.121388       -0.000000       -0.000015  1
  H         -1.800566       -1.358093        0.000000  1
  H         -1.708834        1.391473       -0.000016  1
  H          0.645842       -2.060249        0.000276  1
  H          2.196917       -0.059729       -0.000020  1
  C          0.266038        0.223233        1.969571  2
  H          0.121455        0.101913        0.899173  2
  H         -0.458822       -0.384997        2.504464  2
  H          1.271236       -0.091798        2.237546  2
  H          0.130345        1.267864        2.237546  2

%mem=32GB
%nprocshared= 8
#p m062x/aug-cc-pVDZ   counterpoise=2

00007 m062x/aug-cc-pVDZ   counterpoise=2

 0  1  0  1  0  1
  N          0.332867       -1.105953        0.000147  1
  C         -0.970426       -0.676038       -0.000009  1
  C         -0.896590        0.685667        0.000007  1
  N          0.412760        1.096324       -0.000130  1
  C          1.121388       -0.000000       -0.000015  1
  H         -1.800566       -1.358093        0.000000  1
  H         -1.708834        1.391473       -0.000016  1
  H          0.645842       -2.060249        0.000276  1
  H          2.196917       -0.059729       -0.000020  1
  C          0.223233        0.266038        1.969571  2
  H          0.101913        0.121455        0.899173  2
  H         -0.384998       -0.458822        2.504464  2
  H          1.267864        0.130344        2.237546  2
  H         -0.091797        1.271236        2.237546  2

%mem=32GB
%nprocshared= 8
#p m062x/aug-cc-pVDZ   counterpoise=2

00008 m062x/aug-cc-pVDZ   counterpoise=2

 0  1  0  1  0  1
  N          0.332867       -1.105953        0.000147  1
  C         -0.970426       -0.676038       -0.000009  1
  C         -0.896590        0.685667        0.000007  1
  N          0.412760        1.096324       -0.000130  1
  C          1.121388       -0.000000       -0.000015  1
  H         -1.800566       -1.358093        0.000000  1
  H         -1.708834        1.391473       -0.000016  1
  H          0.645842       -2.060249        0.000276  1
  H          2.196917       -0.059729       -0.000020  1
  C          0.173644        0.300761        1.969571  2
  H          0.079274        0.137307        0.899173  2
  H         -0.299475       -0.518705        2.504464  2
  H          1.225968        0.348526        2.237546  2
  H         -0.311151        1.235983        2.237546  2

%mem=32GB
%nprocshared= 8
#p m062x/aug-cc-pVDZ   counterpoise=2

00009 m062x/aug-cc-pVDZ   counterpoise=2

 0  1  0  1  0  1
  N          0.332867       -1.105953        0.000147  1
  C         -0.970426       -0.676038       -0.000009  1
  C         -0.896590        0.685667        0.000007  1
  N          0.412760        1.096324       -0.000130  1
  C          1.121388       -0.000000       -0.000015  1
  H         -1.800566       -1.358093        0.000000  1
  H         -1.708834        1.391473       -0.000016  1
  H          0.645842       -2.060249        0.000276  1
  H          2.196917       -0.059729       -0.000020  1
  C          0.118780        0.326344        1.969571  2
  H          0.054227        0.148987        0.899173  2
  H         -0.204853       -0.562829        2.504464  2
  H          1.146822        0.556118        2.237546  2
  H         -0.521050        1.163175        2.237546  2

%mem=32GB
%nprocshared= 8
#p m062x/aug-cc-pVDZ   counterpoise=2

00010 m062x/aug-cc-pVDZ   counterpoise=2

 0  1  0  1  0  1
  N          0.332867       -1.105953        0.000147  1
  C         -0.970426       -0.676038       -0.000009  1
  C         -0.896590        0.685667        0.000007  1
  N          0.412760        1.096324       -0.000130  1
  C          1.121388       -0.000000       -0.000015  1
  H         -1.800566       -1.358093        0.000000  1
  H         -1.708834        1.391473       -0.000016  1
  H          0.645842       -2.060249        0.000276  1
  H          2.196917       -0.059729       -0.000020  1
  C          0.060306        0.342012        1.969571  2
  H          0.027532        0.156140        0.899173  2
  H         -0.104007       -0.589850        2.504464  2
  H          1.032830        0.746813        2.237546  2
  H         -0.715117        1.055024        2.237546  2

%mem=32GB
%nprocshared= 8
#p m062x/aug-cc-pVDZ   counterpoise=2

00011 m062x/aug-cc-pVDZ   counterpoise=2

 0  1  0  1  0  1
  N          0.332867       -1.105953        0.000147  1
  C         -0.970426       -0.676038       -0.000009  1
  C         -0.896590        0.685667        0.000007  1
  N          0.412760        1.096324       -0.000130  1
  C          1.121388       -0.000000       -0.000015  1
  H         -1.800566       -1.358093        0.000000  1
  H         -1.708834        1.391473       -0.000016  1
  H          0.645842       -2.060249        0.000276  1
  H          2.196917       -0.059729       -0.000020  1
  C          0.000000        0.347289        1.969571  2
  H         -0.000000        0.158548        0.899173  2
  H         -0.000001       -0.598950        2.504464  2
  H          0.887456        0.914816        2.237546  2
  H         -0.887456        0.914817        2.237546  2

%mem=32GB
%nprocshared= 8
#p m062x/aug-cc-pVDZ   counterpoise=2

00012 m062x/aug-cc-pVDZ   counterpoise=2

 0  1  0  1  0  1
  N          0.332867       -1.105953        0.000147  1
  C         -0.970426       -0.676038       -0.000009  1
  C         -0.896590        0.685667        0.000007  1
  N          0.412760        1.096324       -0.000130  1
  C          1.121388       -0.000000       -0.000015  1
  H         -1.800566       -1.358093        0.000000  1
  H         -1.708834        1.391473       -0.000016  1
  H          0.645842       -2.060249        0.000276  1
  H          2.196917       -0.059729       -0.000020  1
  C         -0.060306        0.342012        1.969571  2
  H         -0.027532        0.156140        0.899173  2
  H          0.104006       -0.589850        2.504464  2
  H          0.715118        1.055023        2.237546  2
  H         -1.032830        0.746814        2.237546  2

%mem=32GB
%nprocshared= 8
#p m062x/aug-cc-pVDZ   counterpoise=2

00013 m062x/aug-cc-pVDZ   counterpoise=2

 0  1  0  1  0  1
  N          0.332867       -1.105953        0.000147  1
  C         -0.970426       -0.676038       -0.000009  1
  C         -0.896590        0.685667        0.000007  1
  N          0.412760        1.096324       -0.000130  1
  C          1.121388       -0.000000       -0.000015  1
  H         -1.800566       -1.358093        0.000000  1
  H         -1.708834        1.391473       -0.000016  1
  H          0.645842       -2.060249        0.000276  1
  H          2.196917       -0.059729       -0.000020  1
  C         -0.118780        0.326344        1.969571  2
  H         -0.054227        0.148987        0.899173  2
  H          0.204852       -0.562829        2.504464  2
  H          0.521050        1.163174        2.237546  2
  H         -1.146822        0.556119        2.237546  2

%mem=32GB
%nprocshared= 8
#p m062x/aug-cc-pVDZ   counterpoise=2

00014 m062x/aug-cc-pVDZ   counterpoise=2

 0  1  0  1  0  1
  N          0.332867       -1.105953        0.000147  1
  C         -0.970426       -0.676038       -0.000009  1
  C         -0.896590        0.685667        0.000007  1
  N          0.412760        1.096324       -0.000130  1
  C          1.121388       -0.000000       -0.000015  1
  H         -1.800566       -1.358093        0.000000  1
  H         -1.708834        1.391473       -0.000016  1
  H          0.645842       -2.060249        0.000276  1
  H          2.196917       -0.059729       -0.000020  1
  C         -0.173644        0.300761        1.969571  2
  H         -0.079274        0.137307        0.899173  2
  H          0.299474       -0.518706        2.504464  2
  H          0.311151        1.235982        2.237546  2
  H         -1.225968        0.348527        2.237546  2

%mem=32GB
%nprocshared= 8
#p m062x/aug-cc-pVDZ   counterpoise=2

00015 m062x/aug-cc-pVDZ   counterpoise=2

 0  1  0  1  0  1
  N          0.332867       -1.105953        0.000147  1
  C         -0.970426       -0.676038       -0.000009  1
  C         -0.896590        0.685667        0.000007  1
  N          0.412760        1.096324       -0.000130  1
  C          1.121388       -0.000000       -0.000015  1
  H         -1.800566       -1.358093        0.000000  1
  H         -1.708834        1.391473       -0.000016  1
  H          0.645842       -2.060249        0.000276  1
  H          2.196917       -0.059729       -0.000020  1
  C         -0.223233        0.266038        1.969571  2
  H         -0.101913        0.121455        0.899173  2
  H          0.384997       -0.458822        2.504464  2
  H          0.091798        1.271236        2.237546  2
  H         -1.267864        0.130345        2.237546  2

%mem=32GB
%nprocshared= 8
#p m062x/aug-cc-pVDZ   counterpoise=2

00016 m062x/aug-cc-pVDZ   counterpoise=2

 0  1  0  1  0  1
  N          0.332867       -1.105953        0.000147  1
  C         -0.970426       -0.676038       -0.000009  1
  C         -0.896590        0.685667        0.000007  1
  N          0.412760        1.096324       -0.000130  1
  C          1.121388       -0.000000       -0.000015  1
  H         -1.800566       -1.358093        0.000000  1
  H         -1.708834        1.391473       -0.000016  1
  H          0.645842       -2.060249        0.000276  1
  H          2.196917       -0.059729       -0.000020  1
  C         -0.266038        0.223233        1.969571  2
  H         -0.121455        0.101913        0.899173  2
  H          0.458822       -0.384998        2.504464  2
  H         -0.130344        1.267864        2.237546  2
  H         -1.271236       -0.091797        2.237546  2

%mem=32GB
%nprocshared= 8
#p m062x/aug-cc-pVDZ   counterpoise=2

00017 m062x/aug-cc-pVDZ   counterpoise=2

 0  1  0  1  0  1
  N          0.332867       -1.105953        0.000147  1
  C         -0.970426       -0.676038       -0.000009  1
  C         -0.896590        0.685667        0.000007  1
  N          0.412760        1.096324       -0.000130  1
  C          1.121388       -0.000000       -0.000015  1
  H         -1.800566       -1.358093        0.000000  1
  H         -1.708834        1.391473       -0.000016  1
  H          0.645842       -2.060249        0.000276  1
  H          2.196917       -0.059729       -0.000020  1
  C         -0.300761        0.173644        1.969571  2
  H         -0.137307        0.079274        0.899173  2
  H          0.518706       -0.299475        2.504464  2
  H         -0.348526        1.225968        2.237546  2
  H         -1.235983       -0.311151        2.237546  2

%mem=32GB
%nprocshared= 8
#p m062x/aug-cc-pVDZ   counterpoise=2

00018 m062x/aug-cc-pVDZ   counterpoise=2

 0  1  0  1  0  1
  N          0.332867       -1.105953        0.000147  1
  C         -0.970426       -0.676038       -0.000009  1
  C         -0.896590        0.685667        0.000007  1
  N          0.412760        1.096324       -0.000130  1
  C          1.121388       -0.000000       -0.000015  1
  H         -1.800566       -1.358093        0.000000  1
  H         -1.708834        1.391473       -0.000016  1
  H          0.645842       -2.060249        0.000276  1
  H          2.196917       -0.059729       -0.000020  1
  C         -0.326344        0.118780        1.969571  2
  H         -0.148987        0.054227        0.899173  2
  H          0.562829       -0.204853        2.504464  2
  H         -0.556119        1.146822        2.237546  2
  H         -1.163175       -0.521050        2.237546  2

%mem=32GB
%nprocshared= 8
#p m062x/aug-cc-pVDZ   counterpoise=2

00019 m062x/aug-cc-pVDZ   counterpoise=2

 0  1  0  1  0  1
  N          0.332867       -1.105953        0.000147  1
  C         -0.970426       -0.676038       -0.000009  1
  C         -0.896590        0.685667        0.000007  1
  N          0.412760        1.096324       -0.000130  1
  C          1.121388       -0.000000       -0.000015  1
  H         -1.800566       -1.358093        0.000000  1
  H         -1.708834        1.391473       -0.000016  1
  H          0.645842       -2.060249        0.000276  1
  H          2.196917       -0.059729       -0.000020  1
  C         -0.342012        0.060306        1.969571  2
  H         -0.156140        0.027532        0.899173  2
  H          0.589850       -0.104007        2.504464  2
  H         -0.746814        1.032830        2.237546  2
  H         -1.055024       -0.715117        2.237546  2

%mem=32GB
%nprocshared= 8
#p m062x/aug-cc-pVDZ   counterpoise=2

00020 m062x/aug-cc-pVDZ   counterpoise=2

 0  1  0  1  0  1
  N          0.332867       -1.105953        0.000147  1
  C         -0.970426       -0.676038       -0.000009  1
  C         -0.896590        0.685667        0.000007  1
  N          0.412760        1.096324       -0.000130  1
  C          1.121388       -0.000000       -0.000015  1
  H         -1.800566       -1.358093        0.000000  1
  H         -1.708834        1.391473       -0.000016  1
  H          0.645842       -2.060249        0.000276  1
  H          2.196917       -0.059729       -0.000020  1
  C         -0.347289        0.000000        1.969571  2
  H         -0.158549       -0.000000        0.899173  2
  H          0.598950       -0.000000        2.504464  2
  H         -0.914817        0.887456        2.237546  2
  H         -0.914817       -0.887456        2.237546  2

%mem=32GB
%nprocshared= 8
#p m062x/aug-cc-pVDZ   counterpoise=2

00021 m062x/aug-cc-pVDZ   counterpoise=2

 0  1  0  1  0  1
  N          0.332867       -1.105953        0.000147  1
  C         -0.970426       -0.676038       -0.000009  1
  C         -0.896590        0.685667        0.000007  1
  N          0.412760        1.096324       -0.000130  1
  C          1.121388       -0.000000       -0.000015  1
  H         -1.800566       -1.358093        0.000000  1
  H         -1.708834        1.391473       -0.000016  1
  H          0.645842       -2.060249        0.000276  1
  H          2.196917       -0.059729       -0.000020  1
  C         -0.342012       -0.060306        1.969571  2
  H         -0.156140       -0.027532        0.899173  2
  H          0.589850        0.104007        2.504464  2
  H         -1.055024        0.715117        2.237546  2
  H         -0.746814       -1.032830        2.237546  2

%mem=32GB
%nprocshared= 8
#p m062x/aug-cc-pVDZ   counterpoise=2

00022 m062x/aug-cc-pVDZ   counterpoise=2

 0  1  0  1  0  1
  N          0.332867       -1.105953        0.000147  1
  C         -0.970426       -0.676038       -0.000009  1
  C         -0.896590        0.685667        0.000007  1
  N          0.412760        1.096324       -0.000130  1
  C          1.121388       -0.000000       -0.000015  1
  H         -1.800566       -1.358093        0.000000  1
  H         -1.708834        1.391473       -0.000016  1
  H          0.645842       -2.060249        0.000276  1
  H          2.196917       -0.059729       -0.000020  1
  C         -0.326344       -0.118780        1.969571  2
  H         -0.148987       -0.054227        0.899173  2
  H          0.562829        0.204853        2.504464  2
  H         -1.163175        0.521050        2.237546  2
  H         -0.556119       -1.146822        2.237546  2

%mem=32GB
%nprocshared= 8
#p m062x/aug-cc-pVDZ   counterpoise=2

00023 m062x/aug-cc-pVDZ   counterpoise=2

 0  1  0  1  0  1
  N          0.332867       -1.105953        0.000147  1
  C         -0.970426       -0.676038       -0.000009  1
  C         -0.896590        0.685667        0.000007  1
  N          0.412760        1.096324       -0.000130  1
  C          1.121388       -0.000000       -0.000015  1
  H         -1.800566       -1.358093        0.000000  1
  H         -1.708834        1.391473       -0.000016  1
  H          0.645842       -2.060249        0.000276  1
  H          2.196917       -0.059729       -0.000020  1
  C         -0.300761       -0.173644        1.969571  2
  H         -0.137307       -0.079274        0.899173  2
  H          0.518706        0.299475        2.504464  2
  H         -1.235983        0.311151        2.237546  2
  H         -0.348526       -1.225968        2.237546  2

%mem=32GB
%nprocshared= 8
#p m062x/aug-cc-pVDZ   counterpoise=2

00024 m062x/aug-cc-pVDZ   counterpoise=2

 0  1  0  1  0  1
  N          0.332867       -1.105953        0.000147  1
  C         -0.970426       -0.676038       -0.000009  1
  C         -0.896590        0.685667        0.000007  1
  N          0.412760        1.096324       -0.000130  1
  C          1.121388       -0.000000       -0.000015  1
  H         -1.800566       -1.358093        0.000000  1
  H         -1.708834        1.391473       -0.000016  1
  H          0.645842       -2.060249        0.000276  1
  H          2.196917       -0.059729       -0.000020  1
  C         -0.266038       -0.223233        1.969571  2
  H         -0.121455       -0.101913        0.899173  2
  H          0.458822        0.384998        2.504464  2
  H         -1.271236        0.091797        2.237546  2
  H         -0.130344       -1.267864        2.237546  2

%mem=32GB
%nprocshared= 8
#p m062x/aug-cc-pVDZ   counterpoise=2

00025 m062x/aug-cc-pVDZ   counterpoise=2

 0  1  0  1  0  1
  N          0.332867       -1.105953        0.000147  1
  C         -0.970426       -0.676038       -0.000009  1
  C         -0.896590        0.685667        0.000007  1
  N          0.412760        1.096324       -0.000130  1
  C          1.121388       -0.000000       -0.000015  1
  H         -1.800566       -1.358093        0.000000  1
  H         -1.708834        1.391473       -0.000016  1
  H          0.645842       -2.060249        0.000276  1
  H          2.196917       -0.059729       -0.000020  1
  C         -0.223233       -0.266038        1.969571  2
  H         -0.101913       -0.121455        0.899173  2
  H          0.384997        0.458822        2.504464  2
  H         -1.267864       -0.130345        2.237546  2
  H          0.091798       -1.271236        2.237546  2

%mem=32GB
%nprocshared= 8
#p m062x/aug-cc-pVDZ   counterpoise=2

00026 m062x/aug-cc-pVDZ   counterpoise=2

 0  1  0  1  0  1
  N          0.332867       -1.105953        0.000147  1
  C         -0.970426       -0.676038       -0.000009  1
  C         -0.896590        0.685667        0.000007  1
  N          0.412760        1.096324       -0.000130  1
  C          1.121388       -0.000000       -0.000015  1
  H         -1.800566       -1.358093        0.000000  1
  H         -1.708834        1.391473       -0.000016  1
  H          0.645842       -2.060249        0.000276  1
  H          2.196917       -0.059729       -0.000020  1
  C         -0.173644       -0.300761        1.969571  2
  H         -0.079274       -0.137307        0.899173  2
  H          0.299474        0.518706        2.504464  2
  H         -1.225968       -0.348527        2.237546  2
  H          0.311151       -1.235982        2.237546  2

%mem=32GB
%nprocshared= 8
#p m062x/aug-cc-pVDZ   counterpoise=2

00027 m062x/aug-cc-pVDZ   counterpoise=2

 0  1  0  1  0  1
  N          0.332867       -1.105953        0.000147  1
  C         -0.970426       -0.676038       -0.000009  1
  C         -0.896590        0.685667        0.000007  1
  N          0.412760        1.096324       -0.000130  1
  C          1.121388       -0.000000       -0.000015  1
  H         -1.800566       -1.358093        0.000000  1
  H         -1.708834        1.391473       -0.000016  1
  H          0.645842       -2.060249        0.000276  1
  H          2.196917       -0.059729       -0.000020  1
  C         -0.118780       -0.326344        1.969571  2
  H         -0.054227       -0.148987        0.899173  2
  H          0.204852        0.562829        2.504464  2
  H         -1.146822       -0.556119        2.237546  2
  H          0.521050       -1.163174        2.237546  2

%mem=32GB
%nprocshared= 8
#p m062x/aug-cc-pVDZ   counterpoise=2

00028 m062x/aug-cc-pVDZ   counterpoise=2

 0  1  0  1  0  1
  N          0.332867       -1.105953        0.000147  1
  C         -0.970426       -0.676038       -0.000009  1
  C         -0.896590        0.685667        0.000007  1
  N          0.412760        1.096324       -0.000130  1
  C          1.121388       -0.000000       -0.000015  1
  H         -1.800566       -1.358093        0.000000  1
  H         -1.708834        1.391473       -0.000016  1
  H          0.645842       -2.060249        0.000276  1
  H          2.196917       -0.059729       -0.000020  1
  C         -0.060306       -0.342012        1.969571  2
  H         -0.027532       -0.156140        0.899173  2
  H          0.104006        0.589850        2.504464  2
  H         -1.032830       -0.746814        2.237546  2
  H          0.715118       -1.055023        2.237546  2

%mem=32GB
%nprocshared= 8
#p m062x/aug-cc-pVDZ   counterpoise=2

00029 m062x/aug-cc-pVDZ   counterpoise=2

 0  1  0  1  0  1
  N          0.332867       -1.105953        0.000147  1
  C         -0.970426       -0.676038       -0.000009  1
  C         -0.896590        0.685667        0.000007  1
  N          0.412760        1.096324       -0.000130  1
  C          1.121388       -0.000000       -0.000015  1
  H         -1.800566       -1.358093        0.000000  1
  H         -1.708834        1.391473       -0.000016  1
  H          0.645842       -2.060249        0.000276  1
  H          2.196917       -0.059729       -0.000020  1
  C         -0.000000       -0.347289        1.969571  2
  H         -0.000000       -0.158548        0.899173  2
  H         -0.000001        0.598950        2.504464  2
  H         -0.887456       -0.914817        2.237546  2
  H          0.887456       -0.914816        2.237546  2

%mem=32GB
%nprocshared= 8
#p m062x/aug-cc-pVDZ   counterpoise=2

00030 m062x/aug-cc-pVDZ   counterpoise=2

 0  1  0  1  0  1
  N          0.332867       -1.105953        0.000147  1
  C         -0.970426       -0.676038       -0.000009  1
  C         -0.896590        0.685667        0.000007  1
  N          0.412760        1.096324       -0.000130  1
  C          1.121388       -0.000000       -0.000015  1
  H         -1.800566       -1.358093        0.000000  1
  H         -1.708834        1.391473       -0.000016  1
  H          0.645842       -2.060249        0.000276  1
  H          2.196917       -0.059729       -0.000020  1
  C          0.060306       -0.342012        1.969571  2
  H          0.027532       -0.156140        0.899173  2
  H         -0.104007        0.589850        2.504464  2
  H         -0.715117       -1.055024        2.237546  2
  H          1.032830       -0.746813        2.237546  2

%mem=32GB
%nprocshared= 8
#p m062x/aug-cc-pVDZ   counterpoise=2

00031 m062x/aug-cc-pVDZ   counterpoise=2

 0  1  0  1  0  1
  N          0.332867       -1.105953        0.000147  1
  C         -0.970426       -0.676038       -0.000009  1
  C         -0.896590        0.685667        0.000007  1
  N          0.412760        1.096324       -0.000130  1
  C          1.121388       -0.000000       -0.000015  1
  H         -1.800566       -1.358093        0.000000  1
  H         -1.708834        1.391473       -0.000016  1
  H          0.645842       -2.060249        0.000276  1
  H          2.196917       -0.059729       -0.000020  1
  C          0.118780       -0.326344        1.969571  2
  H          0.054227       -0.148987        0.899173  2
  H         -0.204853        0.562829        2.504464  2
  H         -0.521050       -1.163175        2.237546  2
  H          1.146822       -0.556118        2.237546  2

%mem=32GB
%nprocshared= 8
#p m062x/aug-cc-pVDZ   counterpoise=2

00032 m062x/aug-cc-pVDZ   counterpoise=2

 0  1  0  1  0  1
  N          0.332867       -1.105953        0.000147  1
  C         -0.970426       -0.676038       -0.000009  1
  C         -0.896590        0.685667        0.000007  1
  N          0.412760        1.096324       -0.000130  1
  C          1.121388       -0.000000       -0.000015  1
  H         -1.800566       -1.358093        0.000000  1
  H         -1.708834        1.391473       -0.000016  1
  H          0.645842       -2.060249        0.000276  1
  H          2.196917       -0.059729       -0.000020  1
  C          0.173644       -0.300761        1.969571  2
  H          0.079274       -0.137307        0.899173  2
  H         -0.299475        0.518705        2.504464  2
  H         -0.311151       -1.235983        2.237546  2
  H          1.225968       -0.348526        2.237546  2

%mem=32GB
%nprocshared= 8
#p m062x/aug-cc-pVDZ   counterpoise=2

00033 m062x/aug-cc-pVDZ   counterpoise=2

 0  1  0  1  0  1
  N          0.332867       -1.105953        0.000147  1
  C         -0.970426       -0.676038       -0.000009  1
  C         -0.896590        0.685667        0.000007  1
  N          0.412760        1.096324       -0.000130  1
  C          1.121388       -0.000000       -0.000015  1
  H         -1.800566       -1.358093        0.000000  1
  H         -1.708834        1.391473       -0.000016  1
  H          0.645842       -2.060249        0.000276  1
  H          2.196917       -0.059729       -0.000020  1
  C          0.223233       -0.266038        1.969571  2
  H          0.101913       -0.121455        0.899173  2
  H         -0.384998        0.458822        2.504464  2
  H         -0.091797       -1.271236        2.237546  2
  H          1.267864       -0.130344        2.237546  2

%mem=32GB
%nprocshared= 8
#p m062x/aug-cc-pVDZ   counterpoise=2

00034 m062x/aug-cc-pVDZ   counterpoise=2

 0  1  0  1  0  1
  N          0.332867       -1.105953        0.000147  1
  C         -0.970426       -0.676038       -0.000009  1
  C         -0.896590        0.685667        0.000007  1
  N          0.412760        1.096324       -0.000130  1
  C          1.121388       -0.000000       -0.000015  1
  H         -1.800566       -1.358093        0.000000  1
  H         -1.708834        1.391473       -0.000016  1
  H          0.645842       -2.060249        0.000276  1
  H          2.196917       -0.059729       -0.000020  1
  C          0.266038       -0.223233        1.969571  2
  H          0.121455       -0.101913        0.899173  2
  H         -0.458822        0.384997        2.504464  2
  H          0.130345       -1.267864        2.237546  2
  H          1.271236        0.091798        2.237546  2

%mem=32GB
%nprocshared= 8
#p m062x/aug-cc-pVDZ   counterpoise=2

00035 m062x/aug-cc-pVDZ   counterpoise=2

 0  1  0  1  0  1
  N          0.332867       -1.105953        0.000147  1
  C         -0.970426       -0.676038       -0.000009  1
  C         -0.896590        0.685667        0.000007  1
  N          0.412760        1.096324       -0.000130  1
  C          1.121388       -0.000000       -0.000015  1
  H         -1.800566       -1.358093        0.000000  1
  H         -1.708834        1.391473       -0.000016  1
  H          0.645842       -2.060249        0.000276  1
  H          2.196917       -0.059729       -0.000020  1
  C          0.300761       -0.173644        1.969571  2
  H          0.137307       -0.079274        0.899173  2
  H         -0.518706        0.299475        2.504464  2
  H          0.348527       -1.225968        2.237546  2
  H          1.235983        0.311151        2.237546  2

%mem=32GB
%nprocshared= 8
#p m062x/aug-cc-pVDZ   counterpoise=2

00036 m062x/aug-cc-pVDZ   counterpoise=2

 0  1  0  1  0  1
  N          0.332867       -1.105953        0.000147  1
  C         -0.970426       -0.676038       -0.000009  1
  C         -0.896590        0.685667        0.000007  1
  N          0.412760        1.096324       -0.000130  1
  C          1.121388       -0.000000       -0.000015  1
  H         -1.800566       -1.358093        0.000000  1
  H         -1.708834        1.391473       -0.000016  1
  H          0.645842       -2.060249        0.000276  1
  H          2.196917       -0.059729       -0.000020  1
  C          0.326344       -0.118780        1.969571  2
  H          0.148987       -0.054227        0.899173  2
  H         -0.562829        0.204853        2.504464  2
  H          0.556119       -1.146822        2.237546  2
  H          1.163174        0.521050        2.237546  2

%mem=32GB
%nprocshared= 8
#p m062x/aug-cc-pVDZ   counterpoise=2

00037 m062x/aug-cc-pVDZ   counterpoise=2

 0  1  0  1  0  1
  N          0.332867       -1.105953        0.000147  1
  C         -0.970426       -0.676038       -0.000009  1
  C         -0.896590        0.685667        0.000007  1
  N          0.412760        1.096324       -0.000130  1
  C          1.121388       -0.000000       -0.000015  1
  H         -1.800566       -1.358093        0.000000  1
  H         -1.708834        1.391473       -0.000016  1
  H          0.645842       -2.060249        0.000276  1
  H          2.196917       -0.059729       -0.000020  1
  C          0.342012       -0.060306        1.969571  2
  H          0.156140       -0.027532        0.899173  2
  H         -0.589850        0.104006        2.504464  2
  H          0.746814       -1.032830        2.237546  2
  H          1.055024        0.715117        2.237546  2

%mem=32GB
%nprocshared= 8
#p m062x/aug-cc-pVDZ   counterpoise=2

00038 m062x/aug-cc-pVDZ   counterpoise=2

 0  1  0  1  0  1
  N          0.332867       -1.105953        0.000147  1
  C         -0.970426       -0.676038       -0.000009  1
  C         -0.896590        0.685667        0.000007  1
  N          0.412760        1.096324       -0.000130  1
  C          1.121388       -0.000000       -0.000015  1
  H         -1.800566       -1.358093        0.000000  1
  H         -1.708834        1.391473       -0.000016  1
  H          0.645842       -2.060249        0.000276  1
  H          2.196917       -0.059729       -0.000020  1
  C          0.684050       -0.000000        1.879341  2
  H          0.930399       -0.000000        0.820716  2
  H          1.599979       -0.000000        2.464622  2
  H          0.102861        0.887456        2.116234  2
  H          0.102861       -0.887456        2.116234  2

%mem=32GB
%nprocshared= 8
#p m062x/aug-cc-pVDZ   counterpoise=2

00039 m062x/aug-cc-pVDZ   counterpoise=2

 0  1  0  1  0  1
  N          0.332867       -1.105953        0.000147  1
  C         -0.970426       -0.676038       -0.000009  1
  C         -0.896590        0.685667        0.000007  1
  N          0.412760        1.096324       -0.000130  1
  C          1.121388       -0.000000       -0.000015  1
  H         -1.800566       -1.358093        0.000000  1
  H         -1.708834        1.391473       -0.000016  1
  H          0.645842       -2.060249        0.000276  1
  H          2.196917       -0.059729       -0.000020  1
  C          0.673659        0.118780        1.879342  2
  H          0.925075        0.052080        0.824014  2
  H          1.551520       -0.114111        2.476500  2
  H          0.336532        1.126372        2.108645  2
  H         -0.118597       -0.589195        2.108645  2

%mem=32GB
%nprocshared= 8
#p m062x/aug-cc-pVDZ   counterpoise=2

00040 m062x/aug-cc-pVDZ   counterpoise=2

 0  1  0  1  0  1
  N          0.332867       -1.105953        0.000147  1
  C         -0.970426       -0.676038       -0.000009  1
  C         -0.896590        0.685667        0.000007  1
  N          0.412760        1.096324       -0.000130  1
  C          1.121388       -0.000000       -0.000015  1
  H         -1.800566       -1.358093        0.000000  1
  H         -1.708834        1.391473       -0.000016  1
  H          0.645842       -2.060249        0.000276  1
  H          2.196917       -0.059729       -0.000020  1
  C          0.642799        0.233950        1.879342  2
  H          0.909096        0.103775        0.833629  2
  H          1.439737       -0.155619        2.507516  2
  H          0.500869        1.291144        2.088329  2
  H         -0.278618       -0.303445        2.088329  2

%mem=32GB
%nprocshared= 8
#p m062x/aug-cc-pVDZ   counterpoise=2

00041 m062x/aug-cc-pVDZ   counterpoise=2

 0  1  0  1  0  1
  N          0.332867       -1.105953        0.000147  1
  C         -0.970426       -0.676038       -0.000009  1
  C         -0.896590        0.685667        0.000007  1
  N          0.412760        1.096324       -0.000130  1
  C          1.121388       -0.000000       -0.000015  1
  H         -1.800566       -1.358093        0.000000  1
  H         -1.708834        1.391473       -0.000016  1
  H          0.645842       -2.060249        0.000276  1
  H          2.196917       -0.059729       -0.000020  1
  C          0.592408        0.342012        1.879343  2
  H          0.882479        0.154467        0.848779  2
  H          1.311611       -0.122989        2.548670  2
  H          0.569556        1.413579        2.060175  2
  H         -0.394134       -0.076929        2.060175  2

%mem=32GB
%nprocshared= 8
#p m062x/aug-cc-pVDZ   counterpoise=2

00042 m062x/aug-cc-pVDZ   counterpoise=2

 0  1  0  1  0  1
  N          0.332867       -1.105953        0.000147  1
  C         -0.970426       -0.676038       -0.000009  1
  C         -0.896590        0.685667        0.000007  1
  N          0.412760        1.096324       -0.000130  1
  C          1.121388       -0.000000       -0.000015  1
  H         -1.800566       -1.358093        0.000000  1
  H         -1.708834        1.391473       -0.000016  1
  H          0.645842       -2.060249        0.000276  1
  H          2.196917       -0.059729       -0.000020  1
  C          0.524003        0.439707        1.879343  2
  H          0.463365        0.797627        0.854847  2
  H          0.382882        1.272681        2.563241  2
  H         -0.250093       -0.304053        2.049854  2
  H          1.499883       -0.007575        2.049854  2

%mem=32GB
%nprocshared= 8
#p m062x/aug-cc-pVDZ   counterpoise=2

00043 m062x/aug-cc-pVDZ   counterpoise=2

 0  1  0  1  0  1
  N          0.332867       -1.105953        0.000147  1
  C         -0.970426       -0.676038       -0.000009  1
  C         -0.896590        0.685667        0.000007  1
  N          0.412760        1.096324       -0.000130  1
  C          1.121388       -0.000000       -0.000015  1
  H         -1.800566       -1.358093        0.000000  1
  H         -1.708834        1.391473       -0.000016  1
  H          0.645842       -2.060249        0.000276  1
  H          2.196917       -0.059729       -0.000020  1
  C          0.439692        0.524018        1.879342  2
  H          0.424794        0.840603        0.839666  2
  H          0.398583        1.397576        2.524853  2
  H         -0.418777       -0.112835        2.076641  2
  H          1.354173       -0.029402        2.076641  2

%mem=32GB
%nprocshared= 8
#p m062x/aug-cc-pVDZ   counterpoise=2

00044 m062x/aug-cc-pVDZ   counterpoise=2

 0  1  0  1  0  1
  N          0.332867       -1.105953        0.000147  1
  C         -0.970426       -0.676038       -0.000009  1
  C         -0.896590        0.685667        0.000007  1
  N          0.412760        1.096324       -0.000130  1
  C          1.121388       -0.000000       -0.000015  1
  H         -1.800566       -1.358093        0.000000  1
  H         -1.708834        1.391473       -0.000016  1
  H          0.645842       -2.060249        0.000276  1
  H          2.196917       -0.059729       -0.000020  1
  C          0.342022        0.592408        1.879342  2
  H          0.381509        0.873699        0.830203  2
  H          0.466358        1.478135        2.497003  2
  H         -0.618737        0.132209        2.095298  2
  H          1.138942       -0.114528        2.095298  2

%mem=32GB
%nprocshared= 8
#p m062x/aug-cc-pVDZ   counterpoise=2

00045 m062x/aug-cc-pVDZ   counterpoise=2

 0  1  0  1  0  1
  N          0.332867       -1.105953        0.000147  1
  C         -0.970426       -0.676038       -0.000009  1
  C         -0.896590        0.685667        0.000007  1
  N          0.412760        1.096324       -0.000130  1
  C          1.121388       -0.000000       -0.000015  1
  H         -1.800566       -1.358093        0.000000  1
  H         -1.708834        1.391473       -0.000016  1
  H          0.645842       -2.060249        0.000276  1
  H          2.196917       -0.059729       -0.000020  1
  C          0.233960        0.642798        1.879342  2
  H          0.334049        0.896674        0.827246  2
  H          0.564390        1.480934        2.487471  2
  H         -0.806932        0.422232        2.101543  2
  H          0.844289       -0.228753        2.101543  2

%mem=32GB
%nprocshared= 8
#p m062x/aug-cc-pVDZ   counterpoise=2

00046 m062x/aug-cc-pVDZ   counterpoise=2

 0  1  0  1  0  1
  N          0.332867       -1.105953        0.000147  1
  C         -0.970426       -0.676038       -0.000009  1
  C         -0.896590        0.685667        0.000007  1
  N          0.412760        1.096324       -0.000130  1
  C          1.121388       -0.000000       -0.000015  1
  H         -1.800566       -1.358093        0.000000  1
  H         -1.708834        1.391473       -0.000016  1
  H          0.645842       -2.060249        0.000276  1
  H          2.196917       -0.059729       -0.000020  1
  C          0.118789        0.673658        1.879342  2
  H          0.282754        0.909404        0.831050  2
  H          0.628440        1.406425        2.499653  2
  H         -0.946617        0.696080        2.093550  2
  H          0.510511       -0.317375        2.093550  2

%mem=32GB
%nprocshared= 8
#p m062x/aug-cc-pVDZ   counterpoise=2

00047 m062x/aug-cc-pVDZ   counterpoise=2

 0  1  0  1  0  1
  N          0.332867       -1.105953        0.000147  1
  C         -0.970426       -0.676038       -0.000009  1
  C         -0.896590        0.685667        0.000007  1
  N          0.412760        1.096324       -0.000130  1
  C          1.121388       -0.000000       -0.000015  1
  H         -1.800566       -1.358093        0.000000  1
  H         -1.708834        1.391473       -0.000016  1
  H          0.645842       -2.060249        0.000276  1
  H          2.196917       -0.059729       -0.000020  1
  C          0.000009        0.684050        1.879342  2
  H          0.227976        0.911754        0.841288  2
  H          0.616422        1.299751        2.529284  2
  H         -1.049392        0.890188        2.073614  2
  H          0.204936       -0.365589        2.073614  2

%mem=32GB
%nprocshared= 8
#p m062x/aug-cc-pVDZ   counterpoise=2

00048 m062x/aug-cc-pVDZ   counterpoise=2

 0  1  0  1  0  1
  N          0.332867       -1.105953        0.000147  1
  C         -0.970426       -0.676038       -0.000009  1
  C         -0.896590        0.685667        0.000007  1
  N          0.412760        1.096324       -0.000130  1
  C          1.121388       -0.000000       -0.000015  1
  H         -1.800566       -1.358093        0.000000  1
  H         -1.708834        1.391473       -0.000016  1
  H          0.645842       -2.060249        0.000276  1
  H          2.196917       -0.059729       -0.000020  1
  C         -0.118770        0.673658        1.879343  2
  H          0.170324        0.903542        0.857114  2
  H          0.539165        1.196840        2.568457  2
  H         -1.144694        0.991691        2.046113  2
  H         -0.039997       -0.397538        2.046113  2

%mem=32GB
%nprocshared= 8
#p m062x/aug-cc-pVDZ   counterpoise=2

00049 m062x/aug-cc-pVDZ   counterpoise=2

 0  1  0  1  0  1
  N          0.332867       -1.105953        0.000147  1
  C         -0.970426       -0.676038       -0.000009  1
  C         -0.896590        0.685667        0.000007  1
  N          0.412760        1.096324       -0.000130  1
  C          1.121388       -0.000000       -0.000015  1
  H         -1.800566       -1.358093        0.000000  1
  H         -1.708834        1.391473       -0.000016  1
  H          0.645842       -2.060249        0.000276  1
  H          2.196917       -0.059729       -0.000020  1
  C         -0.233971        0.642789        1.879343  2
  H         -0.595305        0.666171        0.854518  2
  H         -1.077670        0.697385        2.562474  2
  H          0.311314       -0.281809        2.050402  2
  H          0.425929        1.489398        2.050402  2

%mem=32GB
%nprocshared= 8
#p m062x/aug-cc-pVDZ   counterpoise=2

00050 m062x/aug-cc-pVDZ   counterpoise=2

 0  1  0  1  0  1
  N          0.332867       -1.105953        0.000147  1
  C         -0.970426       -0.676038       -0.000009  1
  C         -0.896590        0.685667        0.000007  1
  N          0.412760        1.096324       -0.000130  1
  C          1.121388       -0.000000       -0.000015  1
  H         -1.800566       -1.358093        0.000000  1
  H         -1.708834        1.391473       -0.000016  1
  H          0.645842       -2.060249        0.000276  1
  H          2.196917       -0.059729       -0.000020  1
  C         -0.342033        0.592398        1.879342  2
  H         -0.649299        0.644076        0.838049  2
  H         -1.207709        0.737993        2.520345  2
  H          0.097312       -0.381413        2.079703  2
  H          0.391692        1.368916        2.079703  2

%mem=32GB
%nprocshared= 8
#p m062x/aug-cc-pVDZ   counterpoise=2

00051 m062x/aug-cc-pVDZ   counterpoise=2

 0  1  0  1  0  1
  N          0.332867       -1.105953        0.000147  1
  C         -0.970426       -0.676038       -0.000009  1
  C         -0.896590        0.685667        0.000007  1
  N          0.412760        1.096324       -0.000130  1
  C          1.121388       -0.000000       -0.000015  1
  H         -1.800566       -1.358093        0.000000  1
  H         -1.708834        1.391473       -0.000016  1
  H          0.645842       -2.060249        0.000276  1
  H          2.196917       -0.059729       -0.000020  1
  C         -0.439703        0.524009        1.879342  2
  H         -0.695572        0.614542        0.826863  2
  H         -1.289831        0.824806        2.486203  2
  H         -0.182672       -0.508305        2.102368  2
  H          0.409369        1.164956        2.102368  2

%mem=32GB
%nprocshared= 8
#p m062x/aug-cc-pVDZ   counterpoise=2

00052 m062x/aug-cc-pVDZ   counterpoise=2

 0  1  0  1  0  1
  N          0.332867       -1.105953        0.000147  1
  C         -0.970426       -0.676038       -0.000009  1
  C         -0.896590        0.685667        0.000007  1
  N          0.412760        1.096324       -0.000130  1
  C          1.121388       -0.000000       -0.000015  1
  H         -1.800566       -1.358093        0.000000  1
  H         -1.708834        1.391473       -0.000016  1
  H          0.645842       -2.060249        0.000276  1
  H          2.196917       -0.059729       -0.000020  1
  C         -0.524014        0.439698        1.879341  2
  H         -0.733659        0.578102        0.821859  2
  H         -1.286139        0.942841        2.468824  2
  H         -0.527029       -0.621720        2.113561  2
  H          0.450857        0.859513        2.113561  2

%mem=32GB
%nprocshared= 8
#p m062x/aug-cc-pVDZ   counterpoise=2

00053 m062x/aug-cc-pVDZ   counterpoise=2

 0  1  0  1  0  1
  N          0.332867       -1.105953        0.000147  1
  C         -0.970426       -0.676038       -0.000009  1
  C         -0.896590        0.685667        0.000007  1
  N          0.412760        1.096324       -0.000130  1
  C          1.121388       -0.000000       -0.000015  1
  H         -1.800566       -1.358093        0.000000  1
  H         -1.708834        1.391473       -0.000016  1
  H          0.645842       -2.060249        0.000276  1
  H          2.196917       -0.059729       -0.000020  1
  C         -0.592403        0.342028        1.879342  2
  H         -0.763307        0.535098        0.823457  2
  H         -1.195241        1.023053        2.474547  2
  H         -0.870008       -0.683279        2.109900  2
  H          0.459014        0.493161        2.109900  2

%mem=32GB
%nprocshared= 8
#p m062x/aug-cc-pVDZ   counterpoise=2

00054 m062x/aug-cc-pVDZ   counterpoise=2

 0  1  0  1  0  1
  N          0.332867       -1.105953        0.000147  1
  C         -0.970426       -0.676038       -0.000009  1
  C         -0.896590        0.685667        0.000007  1
  N          0.412760        1.096324       -0.000130  1
  C          1.121388       -0.000000       -0.000015  1
  H         -1.800566       -1.358093        0.000000  1
  H         -1.708834        1.391473       -0.000016  1
  H          0.645842       -2.060249        0.000276  1
  H          2.196917       -0.059729       -0.000020  1
  C         -0.642793        0.233966        1.879342  2
  H         -0.784297        0.485811        0.831522  2
  H         -1.079517        1.011236        2.501114  2
  H         -1.127344       -0.715358        2.092583  2
  H          0.420043        0.154070        2.092583  2

%mem=32GB
%nprocshared= 8
#p m062x/aug-cc-pVDZ   counterpoise=2

00055 m062x/aug-cc-pVDZ   counterpoise=2

 0  1  0  1  0  1
  N          0.332867       -1.105953        0.000147  1
  C         -0.970426       -0.676038       -0.000009  1
  C         -0.896590        0.685667        0.000007  1
  N          0.412760        1.096324       -0.000130  1
  C          1.121388       -0.000000       -0.000015  1
  H         -1.800566       -1.358093        0.000000  1
  H         -1.708834        1.391473       -0.000016  1
  H          0.645842       -2.060249        0.000276  1
  H          2.196917       -0.059729       -0.000020  1
  C         -0.673653        0.118795        1.879342  2
  H         -0.796307        0.430672        0.845387  2
  H         -0.989526        0.921979        2.540098  2
  H         -1.280248       -0.763599        2.066157  2
  H          0.371518       -0.114000        2.066157  2

%mem=32GB
%nprocshared= 8
#p m062x/aug-cc-pVDZ   counterpoise=2

00056 m062x/aug-cc-pVDZ   counterpoise=2

 0  1  0  1  0  1
  N          0.332867       -1.105953        0.000147  1
  C         -0.970426       -0.676038       -0.000009  1
  C         -0.896590        0.685667        0.000007  1
  N          0.412760        1.096324       -0.000130  1
  C          1.121388       -0.000000       -0.000015  1
  H         -1.800566       -1.358093        0.000000  1
  H         -1.708834        1.391473       -0.000016  1
  H          0.645842       -2.060249        0.000276  1
  H          2.196917       -0.059729       -0.000020  1
  C         -0.684025        0.000000        1.879343  2
  H         -0.312280       -0.000000        0.857981  2
  H          0.154955       -0.000000        2.570422  2
  H         -1.289465        0.887456        2.044696  2
  H         -1.289465       -0.887456        2.044696  2

%mem=32GB
%nprocshared= 8
#p m062x/aug-cc-pVDZ   counterpoise=2

00057 m062x/aug-cc-pVDZ   counterpoise=2

 0  1  0  1  0  1
  N          0.332867       -1.105953        0.000147  1
  C         -0.970426       -0.676038       -0.000009  1
  C         -0.896590        0.685667        0.000007  1
  N          0.412760        1.096324       -0.000130  1
  C          1.121388       -0.000000       -0.000015  1
  H         -1.800566       -1.358093        0.000000  1
  H         -1.708834        1.391473       -0.000016  1
  H          0.645842       -2.060249        0.000276  1
  H          2.196917       -0.059729       -0.000020  1
  C         -0.673655       -0.118795        1.879343  2
  H         -0.836355       -0.424295        0.849016  2
  H         -1.076018       -0.874307        2.549255  2
  H          0.392208       -0.005386        2.059764  2
  H         -1.174387        0.828935        2.059764  2

%mem=32GB
%nprocshared= 8
#p m062x/aug-cc-pVDZ   counterpoise=2

00058 m062x/aug-cc-pVDZ   counterpoise=2

 0  1  0  1  0  1
  N          0.332867       -1.105953        0.000147  1
  C         -0.970426       -0.676038       -0.000009  1
  C         -0.896590        0.685667        0.000007  1
  N          0.412760        1.096324       -0.000130  1
  C          1.121388       -0.000000       -0.000015  1
  H         -1.800566       -1.358093        0.000000  1
  H         -1.708834        1.391473       -0.000016  1
  H          0.645842       -2.060249        0.000276  1
  H          2.196917       -0.059729       -0.000020  1
  C         -0.642795       -0.233966        1.879342  2
  H         -0.824644       -0.479335        0.836222  2
  H         -1.167732       -0.942263        2.515135  2
  H          0.423626       -0.285497        2.083222  2
  H         -1.002355        0.771334        2.083222  2

%mem=32GB
%nprocshared= 8
#p m062x/aug-cc-pVDZ   counterpoise=2

00059 m062x/aug-cc-pVDZ   counterpoise=2

 0  1  0  1  0  1
  N          0.332867       -1.105953        0.000147  1
  C         -0.970426       -0.676038       -0.000009  1
  C         -0.896590        0.685667        0.000007  1
  N          0.412760        1.096324       -0.000130  1
  C          1.121388       -0.000000       -0.000015  1
  H         -1.800566       -1.358093        0.000000  1
  H         -1.708834        1.391473       -0.000016  1
  H          0.645842       -2.060249        0.000276  1
  H          2.196917       -0.059729       -0.000020  1
  C         -0.592405       -0.342028        1.879342  2
  H         -0.803557       -0.528597        0.829588  2
  H         -1.263666       -0.935138        2.495057  2
  H          0.436463       -0.617194        2.096579  2
  H         -0.738772        0.712895        2.096579  2

%mem=32GB
%nprocshared= 8
#p m062x/aug-cc-pVDZ   counterpoise=2

00060 m062x/aug-cc-pVDZ   counterpoise=2

 0  1  0  1  0  1
  N          0.332867       -1.105953        0.000147  1
  C         -0.970426       -0.676038       -0.000009  1
  C         -0.896590        0.685667        0.000007  1
  N          0.412760        1.096324       -0.000130  1
  C          1.121388       -0.000000       -0.000015  1
  H         -1.800566       -1.358093        0.000000  1
  H         -1.708834        1.391473       -0.000016  1
  H          0.645842       -2.060249        0.000276  1
  H          2.196917       -0.059729       -0.000020  1
  C         -0.524016       -0.439698        1.879342  2
  H         -0.773346       -0.571699        0.829682  2
  H         -1.315486       -0.858721        2.495355  2
  H          0.411673       -0.948478        2.096383  2
  H         -0.418800        0.620160        2.096383  2

%mem=32GB
%nprocshared= 8
#p m062x/aug-cc-pVDZ   counterpoise=2

00061 m062x/aug-cc-pVDZ   counterpoise=2

 0  1  0  1  0  1
  N          0.332867       -1.105953        0.000147  1
  C         -0.970426       -0.676038       -0.000009  1
  C         -0.896590        0.685667        0.000007  1
  N          0.412760        1.096324       -0.000130  1
  C          1.121388       -0.000000       -0.000015  1
  H         -1.800566       -1.358093        0.000000  1
  H         -1.708834        1.391473       -0.000016  1
  H          0.645842       -2.060249        0.000276  1
  H          2.196917       -0.059729       -0.000020  1
  C         -0.439705       -0.524009        1.879342  2
  H         -0.734201       -0.608369        0.836495  2
  H         -1.286686       -0.766633        2.515922  2
  H          0.375484       -1.213641        2.082692  2
  H         -0.113295        0.492644        2.082692  2

%mem=32GB
%nprocshared= 8
#p m062x/aug-cc-pVDZ   counterpoise=2

00062 m062x/aug-cc-pVDZ   counterpoise=2

 0  1  0  1  0  1
  N          0.332867       -1.105953        0.000147  1
  C         -0.970426       -0.676038       -0.000009  1
  C         -0.896590        0.685667        0.000007  1
  N          0.412760        1.096324       -0.000130  1
  C          1.121388       -0.000000       -0.000015  1
  H         -1.800566       -1.358093        0.000000  1
  H         -1.708834        1.391473       -0.000016  1
  H          0.645842       -2.060249        0.000276  1
  H          2.196917       -0.059729       -0.000020  1
  C         -0.342034       -0.592398        1.879343  2
  H         -0.686397       -0.638233        0.849445  2
  H         -1.189704       -0.705224        2.550315  2
  H          0.371142       -1.392756        2.059019  2
  H          0.136964        0.366640        2.059019  2

%mem=32GB
%nprocshared= 8
#p m062x/aug-cc-pVDZ   counterpoise=2

00063 m062x/aug-cc-pVDZ   counterpoise=2

 0  1  0  1  0  1
  N          0.332867       -1.105953        0.000147  1
  C         -0.970426       -0.676038       -0.000009  1
  C         -0.896590        0.685667        0.000007  1
  N          0.412760        1.096324       -0.000130  1
  C          1.121388       -0.000000       -0.000015  1
  H         -1.800566       -1.358093        0.000000  1
  H         -1.708834        1.391473       -0.000016  1
  H          0.645842       -2.060249        0.000276  1
  H          2.196917       -0.059729       -0.000020  1
  C         -0.233950       -0.642773        1.879343  2
  H         -0.106806       -0.293447        0.857981  2
  H          0.052997        0.145610        2.570422  2
  H         -1.274959       -0.908173        2.044696  2
  H          0.392913       -1.515228        2.044696  2

%mem=32GB
%nprocshared= 8
#p m062x/aug-cc-pVDZ   counterpoise=2

00064 m062x/aug-cc-pVDZ   counterpoise=2

 0  1  0  1  0  1
  N          0.332867       -1.105953        0.000147  1
  C         -0.970426       -0.676038       -0.000009  1
  C         -0.896590        0.685667        0.000007  1
  N          0.412760        1.096324       -0.000130  1
  C          1.121388       -0.000000       -0.000015  1
  H         -1.800566       -1.358093        0.000000  1
  H         -1.708834        1.391473       -0.000016  1
  H          0.645842       -2.060249        0.000276  1
  H          2.196917       -0.059729       -0.000020  1
  C         -0.118772       -0.673658        1.879343  2
  H          0.129095       -0.910909        0.848009  2
  H          0.501003       -1.266888        2.546751  2
  H          0.061002        0.382737        2.061519  2
  H         -1.166291       -0.899474        2.061519  2

%mem=32GB
%nprocshared= 8
#p m062x/aug-cc-pVDZ   counterpoise=2

00065 m062x/aug-cc-pVDZ   counterpoise=2

 0  1  0  1  0  1
  N          0.332867       -1.105953        0.000147  1
  C         -0.970426       -0.676038       -0.000009  1
  C         -0.896590        0.685667        0.000007  1
  N          0.412760        1.096324       -0.000130  1
  C          1.121388       -0.000000       -0.000015  1
  H         -1.800566       -1.358093        0.000000  1
  H         -1.708834        1.391473       -0.000016  1
  H          0.645842       -2.060249        0.000276  1
  H          2.196917       -0.059729       -0.000020  1
  C          0.000008       -0.684050        1.879342  2
  H          0.185111       -0.918670        0.834322  2
  H          0.548535       -1.379315        2.509581  2
  H          0.329881        0.330622        2.086949  2
  H         -1.063573       -0.768740        2.086949  2

%mem=32GB
%nprocshared= 8
#p m062x/aug-cc-pVDZ   counterpoise=2

00066 m062x/aug-cc-pVDZ   counterpoise=2

 0  1  0  1  0  1
  N          0.332867       -1.105953        0.000147  1
  C         -0.970426       -0.676038       -0.000009  1
  C         -0.896590        0.685667        0.000007  1
  N          0.412760        1.096324       -0.000130  1
  C          1.121388       -0.000000       -0.000015  1
  H         -1.800566       -1.358093        0.000000  1
  H         -1.708834        1.391473       -0.000016  1
  H          0.645842       -2.060249        0.000276  1
  H          2.196917       -0.059729       -0.000020  1
  C          0.118787       -0.673658        1.879342  2
  H          0.238721       -0.915842        0.826565  2
  H          0.519274       -1.482368        2.485209  2
  H          0.653833        0.245675        2.103015  2
  H         -0.936728       -0.541998        2.103015  2

%mem=32GB
%nprocshared= 8
#p m062x/aug-cc-pVDZ   counterpoise=2

00067 m062x/aug-cc-pVDZ   counterpoise=2

 0  1  0  1  0  1
  N          0.332867       -1.105953        0.000147  1
  C         -0.970426       -0.676038       -0.000009  1
  C         -0.896590        0.685667        0.000007  1
  N          0.412760        1.096324       -0.000130  1
  C          1.121388       -0.000000       -0.000015  1
  H         -1.800566       -1.358093        0.000000  1
  H         -1.708834        1.391473       -0.000016  1
  H          0.645842       -2.060249        0.000276  1
  H          2.196917       -0.059729       -0.000020  1
  C          0.233958       -0.642798        1.879342  2
  H          0.289432       -0.902561        0.825386  2
  H          0.422984       -1.527938        2.481234  2
  H          0.979583        0.115048        2.105592  2
  H         -0.756190       -0.255635        2.105592  2

%mem=32GB
%nprocshared= 8
#p m062x/aug-cc-pVDZ   counterpoise=2

00068 m062x/aug-cc-pVDZ   counterpoise=2

 0  1  0  1  0  1
  N          0.332867       -1.105953        0.000147  1
  C         -0.970426       -0.676038       -0.000009  1
  C         -0.896590        0.685667        0.000007  1
  N          0.412760        1.096324       -0.000130  1
  C          1.121388       -0.000000       -0.000015  1
  H         -1.800566       -1.358093        0.000000  1
  H         -1.708834        1.391473       -0.000016  1
  H          0.645842       -2.060249        0.000276  1
  H          2.196917       -0.059729       -0.000020  1
  C          0.342020       -0.592408        1.879342  2
  H          0.336913       -0.878929        0.830888  2
  H          0.326108       -1.485193        2.499148  2
  H          1.239845       -0.018511        2.093883  2
  H         -0.534785        0.013119        2.093883  2

%mem=32GB
%nprocshared= 8
#p m062x/aug-cc-pVDZ   counterpoise=2

00069 m062x/aug-cc-pVDZ   counterpoise=2

 0  1  0  1  0  1
  N          0.332867       -1.105953        0.000147  1
  C         -0.970426       -0.676038       -0.000009  1
  C         -0.896590        0.685667        0.000007  1
  N          0.412760        1.096324       -0.000130  1
  C          1.121388       -0.000000       -0.000015  1
  H         -1.800566       -1.358093        0.000000  1
  H         -1.708834        1.391473       -0.000016  1
  H          0.645842       -2.060249        0.000276  1
  H          2.196917       -0.059729       -0.000020  1
  C          0.439690       -0.524019        1.879342  2
  H          0.380757       -0.845068        0.842602  2
  H          0.282866       -1.378339        2.532810  2
  H          1.420453       -0.096496        2.071193  2
  H         -0.325290        0.223962        2.071193  2

%mem=32GB
%nprocshared= 8
#p m062x/aug-cc-pVDZ   counterpoise=2

00070 m062x/aug-cc-pVDZ   counterpoise=2

 0  1  0  1  0  1
  N          0.332867       -1.105953        0.000147  1
  C         -0.970426       -0.676038       -0.000009  1
  C         -0.896590        0.685667        0.000007  1
  N          0.412760        1.096324       -0.000130  1
  C          1.121388       -0.000000       -0.000015  1
  H         -1.800566       -1.358093        0.000000  1
  H         -1.708834        1.391473       -0.000016  1
  H          0.645842       -2.060249        0.000276  1
  H          2.196917       -0.059729       -0.000020  1
  C          0.523993       -0.439683        1.879343  2
  H          0.239220       -0.200729        0.857981  2
  H         -0.118702        0.099603        2.570422  2
  H          0.417342       -1.508683        2.044696  2
  H          1.558233       -0.149021        2.044696  2

%mem=32GB
%nprocshared= 8
#p m062x/aug-cc-pVDZ   counterpoise=2

00071 m062x/aug-cc-pVDZ   counterpoise=2

 0  1  0  1  0  1
  N          0.332867       -1.105953        0.000147  1
  C         -0.970426       -0.676038       -0.000009  1
  C         -0.896590        0.685667        0.000007  1
  N          0.412760        1.096324       -0.000130  1
  C          1.121388       -0.000000       -0.000015  1
  H         -1.800566       -1.358093        0.000000  1
  H         -1.708834        1.391473       -0.000016  1
  H          0.645842       -2.060249        0.000276  1
  H          2.196917       -0.059729       -0.000020  1
  C          0.592408       -0.342012        1.879343  2
  H          0.882479       -0.154467        0.848779  2
  H          1.311611        0.122989        2.548670  2
  H         -0.394134        0.076929        2.060175  2
  H          0.569556       -1.413579        2.060175  2

%mem=32GB
%nprocshared= 8
#p m062x/aug-cc-pVDZ   counterpoise=2

00072 m062x/aug-cc-pVDZ   counterpoise=2

 0  1  0  1  0  1
  N          0.332867       -1.105953        0.000147  1
  C         -0.970426       -0.676038       -0.000009  1
  C         -0.896590        0.685667        0.000007  1
  N          0.412760        1.096324       -0.000130  1
  C          1.121388       -0.000000       -0.000015  1
  H         -1.800566       -1.358093        0.000000  1
  H         -1.708834        1.391473       -0.000016  1
  H          0.645842       -2.060249        0.000276  1
  H          2.196917       -0.059729       -0.000020  1
  C          0.642799       -0.233950        1.879342  2
  H          0.909096       -0.103775        0.833629  2
  H          1.439737        0.155619        2.507516  2
  H         -0.278618        0.303445        2.088329  2
  H          0.500869       -1.291144        2.088329  2

%mem=32GB
%nprocshared= 8
#p m062x/aug-cc-pVDZ   counterpoise=2

00073 m062x/aug-cc-pVDZ   counterpoise=2

 0  1  0  1  0  1
  N          0.332867       -1.105953        0.000147  1
  C         -0.970426       -0.676038       -0.000009  1
  C         -0.896590        0.685667        0.000007  1
  N          0.412760        1.096324       -0.000130  1
  C          1.121388       -0.000000       -0.000015  1
  H         -1.800566       -1.358093        0.000000  1
  H         -1.708834        1.391473       -0.000016  1
  H          0.645842       -2.060249        0.000276  1
  H          2.196917       -0.059729       -0.000020  1
  C          0.673659       -0.118780        1.879342  2
  H          0.925075       -0.052080        0.824014  2
  H          1.551520        0.114111        2.476500  2
  H         -0.118597        0.589195        2.108645  2
  H          0.336532       -1.126372        2.108645  2

%mem=32GB
%nprocshared= 8
#p m062x/aug-cc-pVDZ   counterpoise=2

00074 m062x/aug-cc-pVDZ   counterpoise=2

 0  1  0  1  0  1
  N          0.332867       -1.105953        0.000147  1
  C         -0.970426       -0.676038       -0.000009  1
  C         -0.896590        0.685667        0.000007  1
  N          0.412760        1.096324       -0.000130  1
  C          1.121388       -0.000000       -0.000015  1
  H         -1.800566       -1.358093        0.000000  1
  H         -1.708834        1.391473       -0.000016  1
  H          0.645842       -2.060249        0.000276  1
  H          2.196917       -0.059729       -0.000020  1
  C          1.000003       -0.000000        1.732006  2
  H          1.075991       -0.000000        0.647754  2
  H          1.996902       -0.000000        2.165214  2
  H          0.463544        0.887456        2.057752  2
  H          0.463544       -0.887456        2.057752  2

%mem=32GB
%nprocshared= 8
#p m062x/aug-cc-pVDZ   counterpoise=2

00075 m062x/aug-cc-pVDZ   counterpoise=2

 0  1  0  1  0  1
  N          0.332867       -1.105953        0.000147  1
  C         -0.970426       -0.676038       -0.000009  1
  C         -0.896590        0.685667        0.000007  1
  N          0.412760        1.096324       -0.000130  1
  C          1.121388       -0.000000       -0.000015  1
  H         -1.800566       -1.358093        0.000000  1
  H         -1.708834        1.391473       -0.000016  1
  H          0.645842       -2.060249        0.000276  1
  H          2.196917       -0.059729       -0.000020  1
  C          0.984811        0.173644        1.732006  2
  H          1.069830        0.065551        0.653830  2
  H          1.584887       -0.589293        2.221203  2
  H          1.339791        1.157824        2.026719  2
  H         -0.055298        0.060538        2.026719  2

%mem=32GB
%nprocshared= 8
#p m062x/aug-cc-pVDZ   counterpoise=2

00076 m062x/aug-cc-pVDZ   counterpoise=2

 0  1  0  1  0  1
  N          0.332867       -1.105953        0.000147  1
  C         -0.970426       -0.676038       -0.000009  1
  C         -0.896590        0.685667        0.000007  1
  N          0.412760        1.096324       -0.000130  1
  C          1.121388       -0.000000       -0.000015  1
  H         -1.800566       -1.358093        0.000000  1
  H         -1.708834        1.391473       -0.000016  1
  H          0.645842       -2.060249        0.000276  1
  H          2.196917       -0.059729       -0.000020  1
  C          0.939697        0.342011        1.732007  2
  H          1.050968        0.132558        0.671288  2
  H          1.371765       -0.471306        2.309336  2
  H          1.451734        1.269790        1.973922  2
  H         -0.115724        0.437091        1.973922  2

%mem=32GB
%nprocshared= 8
#p m062x/aug-cc-pVDZ   counterpoise=2

00077 m062x/aug-cc-pVDZ   counterpoise=2

 0  1  0  1  0  1
  N          0.332867       -1.105953        0.000147  1
  C         -0.970426       -0.676038       -0.000009  1
  C         -0.896590        0.685667        0.000007  1
  N          0.412760        1.096324       -0.000130  1
  C          1.121388       -0.000000       -0.000015  1
  H         -1.800566       -1.358093        0.000000  1
  H         -1.708834        1.391473       -0.000016  1
  H          0.645842       -2.060249        0.000276  1
  H          2.196917       -0.059729       -0.000020  1
  C          0.866032        0.499988        1.732008  2
  H          1.018469        0.201515        0.698058  2
  H          1.258581       -0.268624        2.392779  2
  H          1.383852        1.437241        1.918812  2
  H         -0.196839        0.629943        1.918812  2

%mem=32GB
%nprocshared= 8
#p m062x/aug-cc-pVDZ   counterpoise=2

00078 m062x/aug-cc-pVDZ   counterpoise=2

 0  1  0  1  0  1
  N          0.332867       -1.105953        0.000147  1
  C         -0.970426       -0.676038       -0.000009  1
  C         -0.896590        0.685667        0.000007  1
  N          0.412760        1.096324       -0.000130  1
  C          1.121388       -0.000000       -0.000015  1
  H         -1.800566       -1.358093        0.000000  1
  H         -1.708834        1.391473       -0.000016  1
  H          0.645842       -2.060249        0.000276  1
  H          2.196917       -0.059729       -0.000020  1
  C          0.766036        0.642799        1.732008  2
  H          0.555641        0.912897        0.700428  2
  H          0.238528        1.319998        2.398801  2
  H          0.434915       -0.376265        1.914615  2
  H          1.835146        0.714453        1.914615  2

%mem=32GB
%nprocshared= 8
#p m062x/aug-cc-pVDZ   counterpoise=2

00079 m062x/aug-cc-pVDZ   counterpoise=2

 0  1  0  1  0  1
  N          0.332867       -1.105953        0.000147  1
  C         -0.970426       -0.676038       -0.000009  1
  C         -0.896590        0.685667        0.000007  1
  N          0.412760        1.096324       -0.000130  1
  C          1.121388       -0.000000       -0.000015  1
  H         -1.800566       -1.358093        0.000000  1
  H         -1.708834        1.391473       -0.000016  1
  H          0.645842       -2.060249        0.000276  1
  H          2.196917       -0.059729       -0.000020  1
  C          0.642782        0.766053        1.732007  2
  H          0.502189        0.967919        0.673301  2
  H          0.119207        1.517815        2.316986  2
  H          0.246654       -0.217996        1.969090  2
  H          1.703135        0.796389        1.969090  2

%mem=32GB
%nprocshared= 8
#p m062x/aug-cc-pVDZ   counterpoise=2

00080 m062x/aug-cc-pVDZ   counterpoise=2

 0  1  0  1  0  1
  N          0.332867       -1.105953        0.000147  1
  C         -0.970426       -0.676038       -0.000009  1
  C         -0.896590        0.685667        0.000007  1
  N          0.412760        1.096324       -0.000130  1
  C          1.121388       -0.000000       -0.000015  1
  H         -1.800566       -1.358093        0.000000  1
  H         -1.708834        1.391473       -0.000016  1
  H          0.645842       -2.060249        0.000276  1
  H          2.196917       -0.059729       -0.000020  1
  C          0.499998        0.866031        1.732006  2
  H          0.445801        1.009101        0.655916  2
  H          0.158671        1.767074        2.235092  2
  H         -0.132136        0.029567        2.018732  2
  H          1.527676        0.658324        2.018732  2

%mem=32GB
%nprocshared= 8
#p m062x/aug-cc-pVDZ   counterpoise=2

00081 m062x/aug-cc-pVDZ   counterpoise=2

 0  1  0  1  0  1
  N          0.332867       -1.105953        0.000147  1
  C         -0.970426       -0.676038       -0.000009  1
  C         -0.896590        0.685667        0.000007  1
  N          0.412760        1.096324       -0.000130  1
  C          1.121388       -0.000000       -0.000015  1
  H         -1.800566       -1.358093        0.000000  1
  H         -1.708834        1.391473       -0.000016  1
  H          0.645842       -2.060249        0.000276  1
  H          2.196917       -0.059729       -0.000020  1
  C          0.342022        0.939697        1.732006  2
  H          0.386193        1.037500        0.650406  2
  H          0.747018        1.836435        2.193866  2
  H         -0.691366        0.807684        2.042100  2
  H          0.926224        0.077127        2.042100  2

%mem=32GB
%nprocshared= 8
#p m062x/aug-cc-pVDZ   counterpoise=2

00082 m062x/aug-cc-pVDZ   counterpoise=2

 0  1  0  1  0  1
  N          0.332867       -1.105953        0.000147  1
  C         -0.970426       -0.676038       -0.000009  1
  C         -0.896590        0.685667        0.000007  1
  N          0.412760        1.096324       -0.000130  1
  C          1.121388       -0.000000       -0.000015  1
  H         -1.800566       -1.358093        0.000000  1
  H         -1.708834        1.391473       -0.000016  1
  H          0.645842       -2.060249        0.000276  1
  H          2.196917       -0.059729       -0.000020  1
  C          0.173654        0.984811        1.732006  2
  H          0.321982        1.053987        0.657488  2
  H          1.042313        1.389933        2.244632  2
  H         -0.709970        1.551934        2.013175  2
  H          0.040231       -0.056640        2.013175  2

%mem=32GB
%nprocshared= 8
#p m062x/aug-cc-pVDZ   counterpoise=2

00083 m062x/aug-cc-pVDZ   counterpoise=2

 0  1  0  1  0  1
  N          0.332867       -1.105953        0.000147  1
  C         -0.970426       -0.676038       -0.000009  1
  C         -0.896590        0.685667        0.000007  1
  N          0.412760        1.096324       -0.000130  1
  C          1.121388       -0.000000       -0.000015  1
  H         -1.800566       -1.358093        0.000000  1
  H         -1.708834        1.391473       -0.000016  1
  H          0.645842       -2.060249        0.000276  1
  H          2.196917       -0.059729       -0.000020  1
  C          0.000010        1.000002        1.732007  2
  H          0.251588        1.058712        0.676243  2
  H          0.885452        1.206634        2.327636  2
  H         -0.770234        1.731555        1.962294  2
  H         -0.366868        0.003085        1.962294  2

%mem=32GB
%nprocshared= 8
#p m062x/aug-cc-pVDZ   counterpoise=2

00084 m062x/aug-cc-pVDZ   counterpoise=2

 0  1  0  1  0  1
  N          0.332867       -1.105953        0.000147  1
  C         -0.970426       -0.676038       -0.000009  1
  C         -0.896590        0.685667        0.000007  1
  N          0.412760        1.096324       -0.000130  1
  C          1.121388       -0.000000       -0.000015  1
  H         -1.800566       -1.358093        0.000000  1
  H         -1.708834        1.391473       -0.000016  1
  H          0.645842       -2.060249        0.000276  1
  H          2.196917       -0.059729       -0.000020  1
  C         -0.173634        0.984810        1.732008  2
  H          0.174250        1.050967        0.704401  2
  H          0.662134        1.143747        2.408551  2
  H         -0.931326        1.744082        1.907754  2
  H         -0.599737        0.000419        1.907754  2

%mem=32GB
%nprocshared= 8
#p m062x/aug-cc-pVDZ   counterpoise=2

00085 m062x/aug-cc-pVDZ   counterpoise=2

 0  1  0  1  0  1
  N          0.332867       -1.105953        0.000147  1
  C         -0.970426       -0.676038       -0.000009  1
  C         -0.896590        0.685667        0.000007  1
  N          0.412760        1.096324       -0.000130  1
  C          1.121388       -0.000000       -0.000015  1
  H         -1.800566       -1.358093        0.000000  1
  H         -1.708834        1.391473       -0.000016  1
  H          0.645842       -2.060249        0.000276  1
  H          2.196917       -0.059729       -0.000020  1
  C         -0.342034        0.939686        1.732008  2
  H         -0.670282        0.789329        0.706815  2
  H         -1.111327        0.587305        2.414278  2
  H          0.576385        0.384248        1.903683  2
  H         -0.162774        1.997926        1.903683  2

%mem=32GB
%nprocshared= 8
#p m062x/aug-cc-pVDZ   counterpoise=2

00086 m062x/aug-cc-pVDZ   counterpoise=2

 0  1  0  1  0  1
  N          0.332867       -1.105953        0.000147  1
  C         -0.970426       -0.676038       -0.000009  1
  C         -0.896590        0.685667        0.000007  1
  N          0.412760        1.096324       -0.000130  1
  C          1.121388       -0.000000       -0.000015  1
  H         -1.800566       -1.358093        0.000000  1
  H         -1.708834        1.391473       -0.000016  1
  H          0.645842       -2.060249        0.000276  1
  H          2.196917       -0.059729       -0.000020  1
  C         -0.500010        0.866021        1.732007  2
  H         -0.741364        0.756260        0.677931  2
  H         -1.324160        0.491220        2.333487  2
  H          0.400176        0.300484        1.958524  2
  H         -0.334592        1.916166        1.958524  2

%mem=32GB
%nprocshared= 8
#p m062x/aug-cc-pVDZ   counterpoise=2

00087 m062x/aug-cc-pVDZ   counterpoise=2

 0  1  0  1  0  1
  N          0.332867       -1.105953        0.000147  1
  C         -0.970426       -0.676038       -0.000009  1
  C         -0.896590        0.685667        0.000007  1
  N          0.412760        1.096324       -0.000130  1
  C          1.121388       -0.000000       -0.000015  1
  H         -1.800566       -1.358093        0.000000  1
  H         -1.708834        1.391473       -0.000016  1
  H          0.645842       -2.060249        0.000276  1
  H          2.196917       -0.059729       -0.000020  1
  C         -0.642794        0.766042        1.732006  2
  H         -0.800214        0.716189        0.657712  2
  H         -1.555886        0.476873        2.245935  2
  H          0.160430        0.089522        2.012412  2
  H         -0.375442        1.781607        2.012412  2

%mem=32GB
%nprocshared= 8
#p m062x/aug-cc-pVDZ   counterpoise=2

00088 m062x/aug-cc-pVDZ   counterpoise=2

 0  1  0  1  0  1
  N          0.332867       -1.105953        0.000147  1
  C         -0.970426       -0.676038       -0.000009  1
  C         -0.896590        0.685667        0.000007  1
  N          0.412760        1.096324       -0.000130  1
  C          1.121388       -0.000000       -0.000015  1
  H         -1.800566       -1.358093        0.000000  1
  H         -1.708834        1.391473       -0.000016  1
  H          0.645842       -2.060249        0.000276  1
  H          2.196917       -0.059729       -0.000020  1
  C         -0.766048        0.642789        1.732006  2
  H         -0.847713        0.669613        0.648499  2
  H         -1.709338        0.952625        2.174366  2
  H         -0.530493       -0.368685        2.052804  2
  H          0.023387        1.317592        2.052804  2

%mem=32GB
%nprocshared= 8
#p m062x/aug-cc-pVDZ   counterpoise=2

00089 m062x/aug-cc-pVDZ   counterpoise=2

 0  1  0  1  0  1
  N          0.332867       -1.105953        0.000147  1
  C         -0.970426       -0.676038       -0.000009  1
  C         -0.896590        0.685667        0.000007  1
  N          0.412760        1.096324       -0.000130  1
  C          1.121388       -0.000000       -0.000015  1
  H         -1.800566       -1.358093        0.000000  1
  H         -1.708834        1.391473       -0.000016  1
  H          0.645842       -2.060249        0.000276  1
  H          2.196917       -0.059729       -0.000020  1
  C         -0.866026        0.500005        1.732006  2
  H         -0.885094        0.615835        0.651453  2
  H         -1.025148        1.466601        2.203015  2
  H         -1.652597       -0.185386        2.037002  2
  H          0.098743        0.102921        2.037002  2

%mem=32GB
%nprocshared= 8
#p m062x/aug-cc-pVDZ   counterpoise=2

00090 m062x/aug-cc-pVDZ   counterpoise=2

 0  1  0  1  0  1
  N          0.332867       -1.105953        0.000147  1
  C         -0.970426       -0.676038       -0.000009  1
  C         -0.896590        0.685667        0.000007  1
  N          0.412760        1.096324       -0.000130  1
  C          1.121388       -0.000000       -0.000015  1
  H         -1.800566       -1.358093        0.000000  1
  H         -1.708834        1.391473       -0.000016  1
  H          0.645842       -2.060249        0.000276  1
  H          2.196917       -0.059729       -0.000020  1
  C         -0.939692        0.342029        1.732007  2
  H         -0.913168        0.553492        0.666195  2
  H         -0.823480        1.268554        2.288355  2
  H         -1.891621       -0.116563        1.986960  2
  H         -0.130508       -0.337454        1.986960  2

%mem=32GB
%nprocshared= 8
#p m062x/aug-cc-pVDZ   counterpoise=2

00091 m062x/aug-cc-pVDZ   counterpoise=2

 0  1  0  1  0  1
  N          0.332867       -1.105953        0.000147  1
  C         -0.970426       -0.676038       -0.000009  1
  C         -0.896590        0.685667        0.000007  1
  N          0.412760        1.096324       -0.000130  1
  C          1.121388       -0.000000       -0.000015  1
  H         -1.800566       -1.358093        0.000000  1
  H         -1.708834        1.391473       -0.000016  1
  H          0.645842       -2.060249        0.000276  1
  H          2.196917       -0.059729       -0.000020  1
  C         -0.984806        0.173661        1.732008  2
  H         -0.931780        0.481420        0.690927  2
  H         -0.835831        1.038316        2.373611  2
  H         -1.960387       -0.261927        1.931962  2
  H         -0.211247       -0.563293        1.931962  2

%mem=32GB
%nprocshared= 8
#p m062x/aug-cc-pVDZ   counterpoise=2

00092 m062x/aug-cc-pVDZ   counterpoise=2

 0  1  0  1  0  1
  N          0.332867       -1.105953        0.000147  1
  C         -0.970426       -0.676038       -0.000009  1
  C         -0.896590        0.685667        0.000007  1
  N          0.412760        1.096324       -0.000130  1
  C          1.121388       -0.000000       -0.000015  1
  H         -1.800566       -1.358093        0.000000  1
  H         -1.708834        1.391473       -0.000016  1
  H          0.645842       -2.060249        0.000276  1
  H          2.196917       -0.059729       -0.000020  1
  C         -0.999999       -0.000016        1.732009  2
  H         -0.982713       -0.395162        0.719617  2
  H         -0.964048       -0.821823        2.442514  2
  H         -0.140013        0.647327        1.883162  2
  H         -1.913229        0.569756        1.883162  2

%mem=32GB
%nprocshared= 8
#p m062x/aug-cc-pVDZ   counterpoise=2

00093 m062x/aug-cc-pVDZ   counterpoise=2

 0  1  0  1  0  1
  N          0.332867       -1.105953        0.000147  1
  C         -0.970426       -0.676038       -0.000009  1
  C         -0.896590        0.685667        0.000007  1
  N          0.412760        1.096324       -0.000130  1
  C          1.121388       -0.000000       -0.000015  1
  H         -1.800566       -1.358093        0.000000  1
  H         -1.708834        1.391473       -0.000016  1
  H          0.645842       -2.060249        0.000276  1
  H          2.196917       -0.059729       -0.000020  1
  C         -0.984807       -0.173661        1.732008  2
  H         -0.976140       -0.476434        0.688155  2
  H         -0.959536       -1.056442        2.365676  2
  H         -0.114686        0.444574        1.937316  2
  H         -1.888871        0.393785        1.937316  2

%mem=32GB
%nprocshared= 8
#p m062x/aug-cc-pVDZ   counterpoise=2

00094 m062x/aug-cc-pVDZ   counterpoise=2

 0  1  0  1  0  1
  N          0.332867       -1.105953        0.000147  1
  C         -0.970426       -0.676038       -0.000009  1
  C         -0.896590        0.685667        0.000007  1
  N          0.412760        1.096324       -0.000130  1
  C          1.121388       -0.000000       -0.000015  1
  H         -1.800566       -1.358093        0.000000  1
  H         -1.708834        1.391473       -0.000016  1
  H          0.645842       -2.060249        0.000276  1
  H          2.196917       -0.059729       -0.000020  1
  C         -0.939693       -0.342029        1.732007  2
  H         -0.958628       -0.547810        0.664921  2
  H         -1.025558       -1.275229        2.282681  2
  H         -0.003567        0.146192        1.990434  2
  H         -1.771013        0.308817        1.990434  2

%mem=32GB
%nprocshared= 8
#p m062x/aug-cc-pVDZ   counterpoise=2

00095 m062x/aug-cc-pVDZ   counterpoise=2

 0  1  0  1  0  1
  N          0.332867       -1.105953        0.000147  1
  C         -0.970426       -0.676038       -0.000009  1
  C         -0.896590        0.685667        0.000007  1
  N          0.412760        1.096324       -0.000130  1
  C          1.121388       -0.000000       -0.000015  1
  H         -1.800566       -1.358093        0.000000  1
  H         -1.708834        1.391473       -0.000016  1
  H          0.645842       -2.060249        0.000276  1
  H          2.196917       -0.059729       -0.000020  1
  C         -0.866028       -0.500005        1.732006  2
  H         -0.931089       -0.609710        0.652605  2
  H         -1.363441       -1.338732        2.212208  2
  H          0.178538       -0.478455        2.031830  2
  H         -1.348093        0.426924        2.031830  2

%mem=32GB
%nprocshared= 8
#p m062x/aug-cc-pVDZ   counterpoise=2

00096 m062x/aug-cc-pVDZ   counterpoise=2

 0  1  0  1  0  1
  N          0.332867       -1.105953        0.000147  1
  C         -0.970426       -0.676038       -0.000009  1
  C         -0.896590        0.685667        0.000007  1
  N          0.412760        1.096324       -0.000130  1
  C          1.121388       -0.000000       -0.000015  1
  H         -1.800566       -1.358093        0.000000  1
  H         -1.708834        1.391473       -0.000016  1
  H          0.645842       -2.060249        0.000276  1
  H          2.196917       -0.059729       -0.000020  1
  C         -0.766050       -0.642788        1.732006  2
  H         -0.893397       -0.663506        0.652780  2
  H         -1.727880       -0.799266        2.213540  2
  H         -0.078930       -1.430126        2.031076  2
  H         -0.363939        0.321754        2.031076  2

%mem=32GB
%nprocshared= 8
#p m062x/aug-cc-pVDZ   counterpoise=2

00097 m062x/aug-cc-pVDZ   counterpoise=2

 0  1  0  1  0  1
  N          0.332867       -1.105953        0.000147  1
  C         -0.970426       -0.676038       -0.000009  1
  C         -0.896590        0.685667        0.000007  1
  N          0.412760        1.096324       -0.000130  1
  C          1.121388       -0.000000       -0.000015  1
  H         -1.800566       -1.358093        0.000000  1
  H         -1.708834        1.391473       -0.000016  1
  H          0.645842       -2.060249        0.000276  1
  H          2.196917       -0.059729       -0.000020  1
  C         -0.642796       -0.766042        1.732007  2
  H         -0.844552       -0.710617        0.665424  2
  H         -1.545173       -0.518148        2.284945  2
  H         -0.325774       -1.773466        1.989050  2
  H          0.144399       -0.061961        1.989050  2

%mem=32GB
%nprocshared= 8
#p m062x/aug-cc-pVDZ   counterpoise=2

00098 m062x/aug-cc-pVDZ   counterpoise=2

 0  1  0  1  0  1
  N          0.332867       -1.105953        0.000147  1
  C         -0.970426       -0.676038       -0.000009  1
  C         -0.896590        0.685667        0.000007  1
  N          0.412760        1.096324       -0.000130  1
  C          1.121388       -0.000000       -0.000015  1
  H         -1.800566       -1.358093        0.000000  1
  H         -1.708834        1.391473       -0.000016  1
  H          0.645842       -2.060249        0.000276  1
  H          2.196917       -0.059729       -0.000020  1
  C         -0.500012       -0.866021        1.732008  2
  H         -0.783313       -0.751606        0.688923  2
  H         -1.317408       -0.535905        2.367905  2
  H         -0.281936       -1.911191        1.935818  2
  H          0.382726       -0.265428        1.935818  2

%mem=32GB
%nprocshared= 8
#p m062x/aug-cc-pVDZ   counterpoise=2

00099 m062x/aug-cc-pVDZ   counterpoise=2

 0  1  0  1  0  1
  N          0.332867       -1.105953        0.000147  1
  C         -0.970426       -0.676038       -0.000009  1
  C         -0.896590        0.685667        0.000007  1
  N          0.412760        1.096324       -0.000130  1
  C          1.121388       -0.000000       -0.000015  1
  H         -1.800566       -1.358093        0.000000  1
  H         -1.708834        1.391473       -0.000016  1
  H          0.645842       -2.060249        0.000276  1
  H          2.196917       -0.059729       -0.000020  1
  C         -0.342035       -0.939686        1.732009  2
  H         -0.708995       -0.785724        0.720568  2
  H         -1.098997       -0.622094        2.444484  2
  H         -0.123345       -1.993842        1.881701  2
  H          0.563348       -0.357148        1.881701  2

%mem=32GB
%nprocshared= 8
#p m062x/aug-cc-pVDZ   counterpoise=2

00100 m062x/aug-cc-pVDZ   counterpoise=2

 0  1  0  1  0  1
  N          0.332867       -1.105953        0.000147  1
  C         -0.970426       -0.676038       -0.000009  1
  C         -0.896590        0.685667        0.000007  1
  N          0.412760        1.096324       -0.000130  1
  C          1.121388       -0.000000       -0.000015  1
  H         -1.800566       -1.358093        0.000000  1
  H         -1.708834        1.391473       -0.000016  1
  H          0.645842       -2.060249        0.000276  1
  H          2.196917       -0.059729       -0.000020  1
  C         -0.173636       -0.984811        1.732008  2
  H          0.130778       -1.057619        0.691139  2
  H          0.679269       -1.188803        2.374206  2
  H         -0.545924        0.016717        1.931559  2
  H         -0.958792       -1.709508        1.931559  2

%mem=32GB
%nprocshared= 8
#p m062x/aug-cc-pVDZ   counterpoise=2

00101 m062x/aug-cc-pVDZ   counterpoise=2

 0  1  0  1  0  1
  N          0.332867       -1.105953        0.000147  1
  C         -0.970426       -0.676038       -0.000009  1
  C         -0.896590        0.685667        0.000007  1
  N          0.412760        1.096324       -0.000130  1
  C          1.121388       -0.000000       -0.000015  1
  H         -1.800566       -1.358093        0.000000  1
  H         -1.708834        1.391473       -0.000016  1
  H          0.645842       -2.060249        0.000276  1
  H          2.196917       -0.059729       -0.000020  1
  C          0.000008       -1.000003        1.732007  2
  H          0.204786       -1.065184        0.666552  2
  H          0.888917       -1.282946        2.289915  2
  H         -0.277703        0.019723        1.986001  2
  H         -0.816051       -1.671576        1.986001  2

%mem=32GB
%nprocshared= 8
#p m062x/aug-cc-pVDZ   counterpoise=2

00102 m062x/aug-cc-pVDZ   counterpoise=2

 0  1  0  1  0  1
  N          0.332867       -1.105953        0.000147  1
  C         -0.970426       -0.676038       -0.000009  1
  C         -0.896590        0.685667        0.000007  1
  N          0.412760        1.096324       -0.000130  1
  C          1.121388       -0.000000       -0.000015  1
  H         -1.800566       -1.358093        0.000000  1
  H         -1.708834        1.391473       -0.000016  1
  H          0.645842       -2.060249        0.000276  1
  H          2.196917       -0.059729       -0.000020  1
  C          0.173652       -0.984811        1.732006  2
  H          0.272915       -1.060337        0.652275  2
  H          0.950685       -1.576033        2.209661  2
  H          0.272860        0.054841        2.033268  2
  H         -0.801891       -1.357683        2.033268  2

%mem=32GB
%nprocshared= 8
#p m062x/aug-cc-pVDZ   counterpoise=2

00103 m062x/aug-cc-pVDZ   counterpoise=2

 0  1  0  1  0  1
  N          0.332867       -1.105953        0.000147  1
  C         -0.970426       -0.676038       -0.000009  1
  C         -0.896590        0.685667        0.000007  1
  N          0.412760        1.096324       -0.000130  1
  C          1.121388       -0.000000       -0.000015  1
  H         -1.800566       -1.358093        0.000000  1
  H         -1.708834        1.391473       -0.000016  1
  H          0.645842       -2.060249        0.000276  1
  H          2.196917       -0.059729       -0.000020  1
  C          0.342020       -0.939697        1.732006  2
  H          0.336302       -1.043560        0.650084  2
  H          0.287855       -1.923562        2.190867  2
  H          1.258077       -0.444595        2.043761  2
  H         -0.514152       -0.347028        2.043761  2

%mem=32GB
%nprocshared= 8
#p m062x/aug-cc-pVDZ   counterpoise=2

00104 m062x/aug-cc-pVDZ   counterpoise=2

 0  1  0  1  0  1
  N          0.332867       -1.105953        0.000147  1
  C         -0.970426       -0.676038       -0.000009  1
  C         -0.896590        0.685667        0.000007  1
  N          0.412760        1.096324       -0.000130  1
  C          1.121388       -0.000000       -0.000015  1
  H         -1.800566       -1.358093        0.000000  1
  H         -1.708834        1.391473       -0.000016  1
  H          0.645842       -2.060249        0.000276  1
  H          2.196917       -0.059729       -0.000020  1
  C          0.499996       -0.866032        1.732006  2
  H          0.396570       -1.014505        0.660263  2
  H         -0.043073       -1.645633        2.259999  2
  H          1.551459       -0.909222        2.004104  2
  H          0.095070        0.105295        2.004104  2

%mem=32GB
%nprocshared= 8
#p m062x/aug-cc-pVDZ   counterpoise=2

00105 m062x/aug-cc-pVDZ   counterpoise=2

 0  1  0  1  0  1
  N          0.332867       -1.105953        0.000147  1
  C         -0.970426       -0.676038       -0.000009  1
  C         -0.896590        0.685667        0.000007  1
  N          0.412760        1.096324       -0.000130  1
  C          1.121388       -0.000000       -0.000015  1
  H         -1.800566       -1.358093        0.000000  1
  H         -1.708834        1.391473       -0.000016  1
  H          0.645842       -2.060249        0.000276  1
  H          2.196917       -0.059729       -0.000020  1
  C          0.642780       -0.766053        1.732007  2
  H          0.454797       -0.972225        0.681517  2
  H          0.038170       -1.429164        2.345365  2
  H          1.694902       -0.929299        1.950792  2
  H          0.383328        0.266563        1.950792  2

%mem=32GB
%nprocshared= 8
#p m062x/aug-cc-pVDZ   counterpoise=2

00106 m062x/aug-cc-pVDZ   counterpoise=2

 0  1  0  1  0  1
  N          0.332867       -1.105953        0.000147  1
  C         -0.970426       -0.676038       -0.000009  1
  C         -0.896590        0.685667        0.000007  1
  N          0.412760        1.096324       -0.000130  1
  C          1.121388       -0.000000       -0.000015  1
  H         -1.800566       -1.358093        0.000000  1
  H         -1.708834        1.391473       -0.000016  1
  H          0.645842       -2.060249        0.000276  1
  H          2.196917       -0.059729       -0.000020  1
  C          0.766034       -0.642799        1.732009  2
  H          0.510755       -0.915750        0.711369  2
  H          0.193870       -1.254573        2.424712  2
  H          1.827966       -0.806572        1.896189  2
  H          0.531650        0.405813        1.896189  2

%mem=32GB
%nprocshared= 8
#p m062x/aug-cc-pVDZ   counterpoise=2

00107 m062x/aug-cc-pVDZ   counterpoise=2

 0  1  0  1  0  1
  N          0.332867       -1.105953        0.000147  1
  C         -0.970426       -0.676038       -0.000009  1
  C         -0.896590        0.685667        0.000007  1
  N          0.412760        1.096324       -0.000130  1
  C          1.121388       -0.000000       -0.000015  1
  H         -1.800566       -1.358093        0.000000  1
  H         -1.708834        1.391473       -0.000016  1
  H          0.645842       -2.060249        0.000276  1
  H          2.196917       -0.059729       -0.000020  1
  C          0.866032       -0.499988        1.732008  2
  H          1.018469       -0.201515        0.698058  2
  H          1.258581        0.268624        2.392779  2
  H         -0.196839       -0.629943        1.918812  2
  H          1.383852       -1.437241        1.918812  2

%mem=32GB
%nprocshared= 8
#p m062x/aug-cc-pVDZ   counterpoise=2

00108 m062x/aug-cc-pVDZ   counterpoise=2

 0  1  0  1  0  1
  N          0.332867       -1.105953        0.000147  1
  C         -0.970426       -0.676038       -0.000009  1
  C         -0.896590        0.685667        0.000007  1
  N          0.412760        1.096324       -0.000130  1
  C          1.121388       -0.000000       -0.000015  1
  H         -1.800566       -1.358093        0.000000  1
  H         -1.708834        1.391473       -0.000016  1
  H          0.645842       -2.060249        0.000276  1
  H          2.196917       -0.059729       -0.000020  1
  C          0.939697       -0.342011        1.732007  2
  H          1.050968       -0.132558        0.671288  2
  H          1.371765        0.471306        2.309336  2
  H         -0.115724       -0.437091        1.973922  2
  H          1.451734       -1.269790        1.973922  2

%mem=32GB
%nprocshared= 8
#p m062x/aug-cc-pVDZ   counterpoise=2

00109 m062x/aug-cc-pVDZ   counterpoise=2

 0  1  0  1  0  1
  N          0.332867       -1.105953        0.000147  1
  C         -0.970426       -0.676038       -0.000009  1
  C         -0.896590        0.685667        0.000007  1
  N          0.412760        1.096324       -0.000130  1
  C          1.121388       -0.000000       -0.000015  1
  H         -1.800566       -1.358093        0.000000  1
  H         -1.708834        1.391473       -0.000016  1
  H          0.645842       -2.060249        0.000276  1
  H          2.196917       -0.059729       -0.000020  1
  C          0.984811       -0.173644        1.732006  2
  H          1.069830       -0.065551        0.653830  2
  H          1.584887        0.589293        2.221203  2
  H         -0.055298       -0.060538        2.026719  2
  H          1.339791       -1.157824        2.026719  2

%mem=32GB
%nprocshared= 8
#p m062x/aug-cc-pVDZ   counterpoise=2

00110 m062x/aug-cc-pVDZ   counterpoise=2

 0  1  0  1  0  1
  N          0.332867       -1.105953        0.000147  1
  C         -0.970426       -0.676038       -0.000009  1
  C         -0.896590        0.685667        0.000007  1
  N          0.412760        1.096324       -0.000130  1
  C          1.121388       -0.000000       -0.000015  1
  H         -1.800566       -1.358093        0.000000  1
  H         -1.708834        1.391473       -0.000016  1
  H          0.645842       -2.060249        0.000276  1
  H          2.196917       -0.059729       -0.000020  1
  C          1.285570        0.000000        1.532044  2
  H          1.169755        0.000000        0.451321  2
  H          0.305280        0.000000        2.001626  2
  H          1.833648       -0.887456        1.837839  2
  H          1.833648        0.887456        1.837839  2

%mem=32GB
%nprocshared= 8
#p m062x/aug-cc-pVDZ   counterpoise=2

00111 m062x/aug-cc-pVDZ   counterpoise=2

 0  1  0  1  0  1
  N          0.332867       -1.105953        0.000147  1
  C         -0.970426       -0.676038       -0.000009  1
  C         -0.896590        0.685667        0.000007  1
  N          0.412760        1.096324       -0.000130  1
  C          1.121388       -0.000000       -0.000015  1
  H         -1.800566       -1.358093        0.000000  1
  H         -1.708834        1.391473       -0.000016  1
  H          0.645842       -2.060249        0.000276  1
  H          2.196917       -0.059729       -0.000020  1
  C          1.266040        0.223231        1.532045  2
  H          1.164930        0.067196        0.461155  2
  H          0.750711       -0.572039        2.064453  2
  H          2.319045        0.216315        1.801507  2
  H          0.829517        1.181518        1.801507  2

%mem=32GB
%nprocshared= 8
#p m062x/aug-cc-pVDZ   counterpoise=2

00112 m062x/aug-cc-pVDZ   counterpoise=2

 0  1  0  1  0  1
  N          0.332867       -1.105953        0.000147  1
  C         -0.970426       -0.676038       -0.000009  1
  C         -0.896590        0.685667        0.000007  1
  N          0.412760        1.096324       -0.000130  1
  C          1.121388       -0.000000       -0.000015  1
  H         -1.800566       -1.358093        0.000000  1
  H         -1.708834        1.391473       -0.000016  1
  H          0.645842       -2.060249        0.000276  1
  H          2.196917       -0.059729       -0.000020  1
  C          1.208043        0.439680        1.532046  2
  H          1.149039        0.140297        0.488847  2
  H          1.037537       -0.425455        2.167613  2
  H          2.193517        0.850397        1.736078  2
  H          0.452104        1.193606        1.736078  2

%mem=32GB
%nprocshared= 8
#p m062x/aug-cc-pVDZ   counterpoise=2

00113 m062x/aug-cc-pVDZ   counterpoise=2

 0  1  0  1  0  1
  N          0.332867       -1.105953        0.000147  1
  C         -0.970426       -0.676038       -0.000009  1
  C         -0.896590        0.685667        0.000007  1
  N          0.412760        1.096324       -0.000130  1
  C          1.121388       -0.000000       -0.000015  1
  H         -1.800566       -1.358093        0.000000  1
  H         -1.708834        1.391473       -0.000016  1
  H          0.645842       -2.060249        0.000276  1
  H          2.196917       -0.059729       -0.000020  1
  C          1.113341        0.642770        1.532047  2
  H          1.118605        0.222275        0.529784  2
  H          1.123415       -0.161872        2.262750  2
  H          1.993058        1.266536        1.668036  2
  H          0.218285        1.244317        1.668036  2

%mem=32GB
%nprocshared= 8
#p m062x/aug-cc-pVDZ   counterpoise=2

00114 m062x/aug-cc-pVDZ   counterpoise=2

 0  1  0  1  0  1
  N          0.332867       -1.105953        0.000147  1
  C         -0.970426       -0.676038       -0.000009  1
  C         -0.896590        0.685667        0.000007  1
  N          0.412760        1.096324       -0.000130  1
  C          1.121388       -0.000000       -0.000015  1
  H         -1.800566       -1.358093        0.000000  1
  H         -1.708834        1.391473       -0.000016  1
  H          0.645842       -2.060249        0.000276  1
  H          2.196917       -0.059729       -0.000020  1
  C          0.984792        0.826359        1.532047  2
  H          0.609705        1.003378        0.527383  2
  H          0.253273        1.171592        2.258113  2
  H          1.159409       -0.237372        1.671555  2
  H          1.916937        1.367765        1.671555  2

%mem=32GB
%nprocshared= 8
#p m062x/aug-cc-pVDZ   counterpoise=2

00115 m062x/aug-cc-pVDZ   counterpoise=2

 0  1  0  1  0  1
  N          0.332867       -1.105953        0.000147  1
  C         -0.970426       -0.676038       -0.000009  1
  C         -0.896590        0.685667        0.000007  1
  N          0.412760        1.096324       -0.000130  1
  C          1.121388       -0.000000       -0.000015  1
  H         -1.800566       -1.358093        0.000000  1
  H         -1.708834        1.391473       -0.000016  1
  H          0.645842       -2.060249        0.000276  1
  H          2.196917       -0.059729       -0.000020  1
  C          0.826340        0.984811        1.532046  2
  H          0.543785        1.060996        0.485273  2
  H         -0.032310        1.216328        2.157023  2
  H          1.165969       -0.025912        1.743160  2
  H          1.628035        1.687800        1.743160  2

%mem=32GB
%nprocshared= 8
#p m062x/aug-cc-pVDZ   counterpoise=2

00116 m062x/aug-cc-pVDZ   counterpoise=2

 0  1  0  1  0  1
  N          0.332867       -1.105953        0.000147  1
  C         -0.970426       -0.676038       -0.000009  1
  C         -0.896590        0.685667        0.000007  1
  N          0.412760        1.096324       -0.000130  1
  C          1.121388       -0.000000       -0.000015  1
  H         -1.800566       -1.358093        0.000000  1
  H         -1.708834        1.391473       -0.000016  1
  H          0.645842       -2.060249        0.000276  1
  H          2.196917       -0.059729       -0.000020  1
  C          0.642781        1.113340        1.532044  2
  H          0.481424        1.101404        0.457243  2
  H         -0.313978        1.042562        2.043004  2
  H          1.267345        0.269663        1.814188  2
  H          1.136400        2.039738        1.814188  2

%mem=32GB
%nprocshared= 8
#p m062x/aug-cc-pVDZ   counterpoise=2

00117 m062x/aug-cc-pVDZ   counterpoise=2

 0  1  0  1  0  1
  N          0.332867       -1.105953        0.000147  1
  C         -0.970426       -0.676038       -0.000009  1
  C         -0.896590        0.685667        0.000007  1
  N          0.412760        1.096324       -0.000130  1
  C          1.121388       -0.000000       -0.000015  1
  H         -1.800566       -1.358093        0.000000  1
  H         -1.708834        1.391473       -0.000016  1
  H          0.645842       -2.060249        0.000276  1
  H          2.196917       -0.059729       -0.000020  1
  C          0.439692        1.208042        1.532044  2
  H          0.420640        1.129012        0.448177  2
  H          0.206563        0.240979        1.970127  2
  H          1.428527        1.523125        1.855161  2
  H         -0.296955        1.939086        1.855161  2

%mem=32GB
%nprocshared= 8
#p m062x/aug-cc-pVDZ   counterpoise=2

00118 m062x/aug-cc-pVDZ   counterpoise=2

 0  1  0  1  0  1
  N          0.332867       -1.105953        0.000147  1
  C         -0.970426       -0.676038       -0.000009  1
  C         -0.896590        0.685667        0.000007  1
  N          0.412760        1.096324       -0.000130  1
  C          1.121388       -0.000000       -0.000015  1
  H         -1.800566       -1.358093        0.000000  1
  H         -1.708834        1.391473       -0.000016  1
  H          0.645842       -2.060249        0.000276  1
  H          2.196917       -0.059729       -0.000020  1
  C          0.223243        1.266040        1.532044  2
  H          0.355869        1.147271        0.459813  2
  H          0.932093        0.631252        2.057453  2
  H          0.394516        2.303955        1.805678  2
  H         -0.789560        0.981730        1.805678  2

%mem=32GB
%nprocshared= 8
#p m062x/aug-cc-pVDZ   counterpoise=2

00119 m062x/aug-cc-pVDZ   counterpoise=2

 0  1  0  1  0  1
  N          0.332867       -1.105953        0.000147  1
  C         -0.970426       -0.676038       -0.000009  1
  C         -0.896590        0.685667        0.000007  1
  N          0.412760        1.096324       -0.000130  1
  C          1.121388       -0.000000       -0.000015  1
  H         -1.800566       -1.358093        0.000000  1
  H         -1.708834        1.391473       -0.000016  1
  H          0.645842       -2.060249        0.000276  1
  H          2.196917       -0.059729       -0.000020  1
  C          0.000012        1.285570        1.532046  2
  H          0.280743        1.156854        0.489934  2
  H          0.799503        0.919002        2.170730  2
  H         -0.170283        2.339942        1.733976  2
  H         -0.910033        0.726535        1.733976  2

%mem=32GB
%nprocshared= 8
#p m062x/aug-cc-pVDZ   counterpoise=2

00120 m062x/aug-cc-pVDZ   counterpoise=2

 0  1  0  1  0  1
  N          0.332867       -1.105953        0.000147  1
  C         -0.970426       -0.676038       -0.000009  1
  C         -0.896590        0.685667        0.000007  1
  N          0.412760        1.096324       -0.000130  1
  C          1.121388       -0.000000       -0.000015  1
  H         -1.800566       -1.358093        0.000000  1
  H         -1.708834        1.391473       -0.000016  1
  H          0.645842       -2.060249        0.000276  1
  H          2.196917       -0.059729       -0.000020  1
  C         -0.223221        1.266040        1.532048  2
  H          0.191303        1.155421        0.533394  2
  H          0.548250        1.060168        2.269562  2
  H         -0.587487        2.281759        1.662824  2
  H         -1.045120        0.566858        1.662824  2

%mem=32GB
%nprocshared= 8
#p m062x/aug-cc-pVDZ   counterpoise=2

00121 m062x/aug-cc-pVDZ   counterpoise=2

 0  1  0  1  0  1
  N          0.332867       -1.105953        0.000147  1
  C         -0.970426       -0.676038       -0.000009  1
  C         -0.896590        0.685667        0.000007  1
  N          0.412760        1.096324       -0.000130  1
  C          1.121388       -0.000000       -0.000015  1
  H         -1.800566       -1.358093        0.000000  1
  H         -1.708834        1.391473       -0.000016  1
  H          0.645842       -2.060249        0.000276  1
  H          2.196917       -0.059729       -0.000020  1
  C         -0.439705        1.208032        1.532048  2
  H         -0.734964        0.870457        0.541977  2
  H         -0.955782        0.617992        2.285038  2
  H          0.634020        1.087648        1.650794  2
  H         -0.701971        2.256170        1.650794  2

%mem=32GB
%nprocshared= 8
#p m062x/aug-cc-pVDZ   counterpoise=2

00122 m062x/aug-cc-pVDZ   counterpoise=2

 0  1  0  1  0  1
  N          0.332867       -1.105953        0.000147  1
  C         -0.970426       -0.676038       -0.000009  1
  C         -0.896590        0.685667        0.000007  1
  N          0.412760        1.096324       -0.000130  1
  C          1.121388       -0.000000       -0.000015  1
  H         -1.800566       -1.358093        0.000000  1
  H         -1.708834        1.391473       -0.000016  1
  H          0.645842       -2.060249        0.000276  1
  H          2.196917       -0.059729       -0.000020  1
  C         -0.642795        1.113329        1.532046  2
  H         -0.814054        0.824745        0.498235  2
  H         -1.083111        0.371367        2.193175  2
  H          0.426213        1.175751        1.718602  2
  H         -1.100155        2.081572        1.718602  2

%mem=32GB
%nprocshared= 8
#p m062x/aug-cc-pVDZ   counterpoise=2

00123 m062x/aug-cc-pVDZ   counterpoise=2

 0  1  0  1  0  1
  N          0.332867       -1.105953        0.000147  1
  C         -0.970426       -0.676038       -0.000009  1
  C         -0.896590        0.685667        0.000007  1
  N          0.412760        1.096324       -0.000130  1
  C          1.121388       -0.000000       -0.000015  1
  H         -1.800566       -1.358093        0.000000  1
  H         -1.708834        1.391473       -0.000016  1
  H          0.645842       -2.060249        0.000276  1
  H          2.196917       -0.059729       -0.000020  1
  C         -0.826354        0.984799        1.532045  2
  H         -0.875210        0.776722        0.466356  2
  H         -1.039728        0.076050        2.088933  2
  H          0.168732        1.340398        1.786666  2
  H         -1.559189        1.746113        1.786666  2

%mem=32GB
%nprocshared= 8
#p m062x/aug-cc-pVDZ   counterpoise=2

00124 m062x/aug-cc-pVDZ   counterpoise=2

 0  1  0  1  0  1
  N          0.332867       -1.105953        0.000147  1
  C         -0.970426       -0.676038       -0.000009  1
  C         -0.896590        0.685667        0.000007  1
  N          0.412760        1.096324       -0.000130  1
  C          1.121388       -0.000000       -0.000015  1
  H         -1.800566       -1.358093        0.000000  1
  H         -1.708834        1.391473       -0.000016  1
  H          0.645842       -2.060249        0.000276  1
  H          2.196917       -0.059729       -0.000020  1
  C         -0.984805        0.826348        1.532044  2
  H         -0.922585        0.727122        0.451462  2
  H         -0.464324       -0.003687        2.002809  2
  H         -0.524304        1.762462        1.837177  2
  H         -2.028033        0.819535        1.837177  2

%mem=32GB
%nprocshared= 8
#p m062x/aug-cc-pVDZ   counterpoise=2

00125 m062x/aug-cc-pVDZ   counterpoise=2

 0  1  0  1  0  1
  N          0.332867       -1.105953        0.000147  1
  C         -0.970426       -0.676038       -0.000009  1
  C         -0.896590        0.685667        0.000007  1
  N          0.412760        1.096324       -0.000130  1
  C          1.121388       -0.000000       -0.000015  1
  H         -1.800566       -1.358093        0.000000  1
  H         -1.708834        1.391473       -0.000016  1
  H          0.645842       -2.060249        0.000276  1
  H          2.196917       -0.059729       -0.000020  1
  C         -1.113334        0.642789        1.532044  2
  H         -0.961139        0.672897        0.456263  2
  H         -0.169117        0.829582        2.037059  2
  H         -1.833799        1.404916        1.817651  2
  H         -1.489347       -0.336252        1.817651  2

%mem=32GB
%nprocshared= 8
#p m062x/aug-cc-pVDZ   counterpoise=2

00126 m062x/aug-cc-pVDZ   counterpoise=2

 0  1  0  1  0  1
  N          0.332867       -1.105953        0.000147  1
  C         -0.970426       -0.676038       -0.000009  1
  C         -0.896590        0.685667        0.000007  1
  N          0.412760        1.096324       -0.000130  1
  C          1.121388       -0.000000       -0.000015  1
  H         -1.800566       -1.358093        0.000000  1
  H         -1.708834        1.391473       -0.000016  1
  H          0.645842       -2.060249        0.000276  1
  H          2.196917       -0.059729       -0.000020  1
  C         -1.208037        0.439700        1.532045  2
  H         -0.994140        0.608627        0.479863  2
  H         -0.500866        0.998193        2.139888  2
  H         -2.218644        0.772407        1.754433  2
  H         -1.118586       -0.620498        1.754433  2

%mem=32GB
%nprocshared= 8
#p m062x/aug-cc-pVDZ   counterpoise=2

00127 m062x/aug-cc-pVDZ   counterpoise=2

 0  1  0  1  0  1
  N          0.332867       -1.105953        0.000147  1
  C         -0.970426       -0.676038       -0.000009  1
  C         -0.896590        0.685667        0.000007  1
  N          0.412760        1.096324       -0.000130  1
  C          1.121388       -0.000000       -0.000015  1
  H         -1.800566       -1.358093        0.000000  1
  H         -1.708834        1.391473       -0.000016  1
  H          0.645842       -2.060249        0.000276  1
  H          2.196917       -0.059729       -0.000020  1
  C         -1.266034        0.223250        1.532047  2
  H         -1.021542        0.529270        0.518168  2
  H         -0.750907        0.868012        2.239439  2
  H         -2.339239        0.301739        1.685501  2
  H         -0.952551       -0.806146        1.685501  2

%mem=32GB
%nprocshared= 8
#p m062x/aug-cc-pVDZ   counterpoise=2

00128 m062x/aug-cc-pVDZ   counterpoise=2

 0  1  0  1  0  1
  N          0.332867       -1.105953        0.000147  1
  C         -0.970426       -0.676038       -0.000009  1
  C         -0.896590        0.685667        0.000007  1
  N          0.412760        1.096324       -0.000130  1
  C          1.121388       -0.000000       -0.000015  1
  H         -1.800566       -1.358093        0.000000  1
  H         -1.708834        1.391473       -0.000016  1
  H          0.645842       -2.060249        0.000276  1
  H          2.196917       -0.059729       -0.000020  1
  C         -1.285567       -0.000018        1.532048  2
  H         -1.084548       -0.431230        0.554796  2
  H         -0.963311       -0.691300        2.306489  2
  H         -0.742895        0.936284        1.633657  2
  H         -2.351596        0.186354        1.633657  2

%mem=32GB
%nprocshared= 8
#p m062x/aug-cc-pVDZ   counterpoise=2

00129 m062x/aug-cc-pVDZ   counterpoise=2

 0  1  0  1  0  1
  N          0.332867       -1.105953        0.000147  1
  C         -0.970426       -0.676038       -0.000009  1
  C         -0.896590        0.685667        0.000007  1
  N          0.412760        1.096324       -0.000130  1
  C          1.121388       -0.000000       -0.000015  1
  H         -1.800566       -1.358093        0.000000  1
  H         -1.708834        1.391473       -0.000016  1
  H          0.645842       -2.060249        0.000276  1
  H          2.196917       -0.059729       -0.000020  1
  C         -1.266036       -0.223250        1.532046  2
  H         -1.068273       -0.526165        0.507103  2
  H         -0.803720       -0.931382        2.214901  2
  H         -0.853010        0.767486        1.703303  2
  H         -2.339223       -0.202815        1.703303  2

%mem=32GB
%nprocshared= 8
#p m062x/aug-cc-pVDZ   counterpoise=2

00130 m062x/aug-cc-pVDZ   counterpoise=2

 0  1  0  1  0  1
  N          0.332867       -1.105953        0.000147  1
  C         -0.970426       -0.676038       -0.000009  1
  C         -0.896590        0.685667        0.000007  1
  N          0.412760        1.096324       -0.000130  1
  C          1.121388       -0.000000       -0.000015  1
  H         -1.800566       -1.358093        0.000000  1
  H         -1.708834        1.391473       -0.000016  1
  H          0.645842       -2.060249        0.000276  1
  H          2.196917       -0.059729       -0.000020  1
  C         -1.208039       -0.439699        1.532045  2
  H         -1.043359       -0.603496        0.470241  2
  H         -0.553188       -1.091039        2.105110  2
  H         -0.992001        0.597114        1.776634  2
  H         -2.243675       -0.661308        1.776634  2

%mem=32GB
%nprocshared= 8
#p m062x/aug-cc-pVDZ   counterpoise=2

00131 m062x/aug-cc-pVDZ   counterpoise=2

 0  1  0  1  0  1
  N          0.332867       -1.105953        0.000147  1
  C         -0.970426       -0.676038       -0.000009  1
  C         -0.896590        0.685667        0.000007  1
  N          0.412760        1.096324       -0.000130  1
  C          1.121388       -0.000000       -0.000015  1
  H         -1.800566       -1.358093        0.000000  1
  H         -1.708834        1.391473       -0.000016  1
  H          0.645842       -2.060249        0.000276  1
  H          2.196917       -0.059729       -0.000020  1
  C         -1.113337       -0.642789        1.532044  2
  H         -1.012411       -0.666270        0.450084  2
  H         -0.153450       -0.866115        1.990542  2
  H         -1.442660        0.344990        1.844000  2
  H         -1.844867       -1.383750        1.844000  2

%mem=32GB
%nprocshared= 8
#p m062x/aug-cc-pVDZ   counterpoise=2

00132 m062x/aug-cc-pVDZ   counterpoise=2

 0  1  0  1  0  1
  N          0.332867       -1.105953        0.000147  1
  C         -0.970426       -0.676038       -0.000009  1
  C         -0.896590        0.685667        0.000007  1
  N          0.412760        1.096324       -0.000130  1
  C          1.121388       -0.000000       -0.000015  1
  H         -1.800566       -1.358093        0.000000  1
  H         -1.708834        1.391473       -0.000016  1
  H          0.645842       -2.060249        0.000276  1
  H          2.196917       -0.059729       -0.000020  1
  C         -0.984807       -0.826347        1.532044  2
  H         -0.974654       -0.720225        0.450374  2
  H         -0.891064        0.153433        1.993260  2
  H         -1.920180       -1.284797        1.842496  2
  H         -0.153336       -1.453845        1.842496  2

%mem=32GB
%nprocshared= 8
#p m062x/aug-cc-pVDZ   counterpoise=2

00133 m062x/aug-cc-pVDZ   counterpoise=2

 0  1  0  1  0  1
  N          0.332867       -1.105953        0.000147  1
  C         -0.970426       -0.676038       -0.000009  1
  C         -0.896590        0.685667        0.000007  1
  N          0.412760        1.096324       -0.000130  1
  C          1.121388       -0.000000       -0.000015  1
  H         -1.800566       -1.358093        0.000000  1
  H         -1.708834        1.391473       -0.000016  1
  H          0.645842       -2.060249        0.000276  1
  H          2.196917       -0.059729       -0.000020  1
  C         -0.826356       -0.984799        1.532045  2
  H         -0.926128       -0.770973        0.471055  2
  H         -1.216056       -0.149621        2.108317  2
  H         -1.385815       -1.884598        1.774624  2
  H          0.222617       -1.134092        1.774624  2

%mem=32GB
%nprocshared= 8
#p m062x/aug-cc-pVDZ   counterpoise=2

00134 m062x/aug-cc-pVDZ   counterpoise=2

 0  1  0  1  0  1
  N          0.332867       -1.105953        0.000147  1
  C         -0.970426       -0.676038       -0.000009  1
  C         -0.896590        0.685667        0.000007  1
  N          0.412760        1.096324       -0.000130  1
  C          1.121388       -0.000000       -0.000015  1
  H         -1.800566       -1.358093        0.000000  1
  H         -1.708834        1.391473       -0.000016  1
  H          0.645842       -2.060249        0.000276  1
  H          2.196917       -0.059729       -0.000020  1
  C         -0.642797       -1.113329        1.532047  2
  H         -0.861725       -0.821123        0.508298  2
  H         -1.148525       -0.438327        2.217677  2
  H         -0.990652       -2.129115        1.701318  2
  H          0.429806       -1.064872        1.701318  2

%mem=32GB
%nprocshared= 8
#p m062x/aug-cc-pVDZ   counterpoise=2

00135 m062x/aug-cc-pVDZ   counterpoise=2

 0  1  0  1  0  1
  N          0.332867       -1.105953        0.000147  1
  C         -0.970426       -0.676038       -0.000009  1
  C         -0.896590        0.685667        0.000007  1
  N          0.412760        1.096324       -0.000130  1
  C          1.121388       -0.000000       -0.000015  1
  H         -1.800566       -1.358093        0.000000  1
  H         -1.708834        1.391473       -0.000016  1
  H          0.645842       -2.060249        0.000276  1
  H          2.196917       -0.059729       -0.000020  1
  C         -0.439707       -1.208032        1.532048  2
  H         -0.777750       -0.869177        0.556200  2
  H         -0.976762       -0.669687        2.308730  2
  H         -0.630365       -2.273475        1.631834  2
  H          0.626191       -1.019928        1.631834  2

%mem=32GB
%nprocshared= 8
#p m062x/aug-cc-pVDZ   counterpoise=2

00136 m062x/aug-cc-pVDZ   counterpoise=2

 0  1  0  1  0  1
  N          0.332867       -1.105953        0.000147  1
  C         -0.970426       -0.676038       -0.000009  1
  C         -0.896590        0.685667        0.000007  1
  N          0.412760        1.096324       -0.000130  1
  C          1.121388       -0.000000       -0.000015  1
  H         -1.800566       -1.358093        0.000000  1
  H         -1.708834        1.391473       -0.000016  1
  H          0.645842       -2.060249        0.000276  1
  H          2.196917       -0.059729       -0.000020  1
  C         -0.223223       -1.266040        1.532047  2
  H          0.145877       -1.159784        0.515262  2
  H          0.574911       -1.036274        2.233237  2
  H         -1.052425       -0.581253        1.690055  2
  H         -0.561405       -2.286894        1.690055  2

%mem=32GB
%nprocshared= 8
#p m062x/aug-cc-pVDZ   counterpoise=2

00137 m062x/aug-cc-pVDZ   counterpoise=2

 0  1  0  1  0  1
  N          0.332867       -1.105953        0.000147  1
  C         -0.970426       -0.676038       -0.000009  1
  C         -0.896590        0.685667        0.000007  1
  N          0.412760        1.096324       -0.000130  1
  C          1.121388       -0.000000       -0.000015  1
  H         -1.800566       -1.358093        0.000000  1
  H         -1.708834        1.391473       -0.000016  1
  H          0.645842       -2.060249        0.000276  1
  H          2.196917       -0.059729       -0.000020  1
  C          0.000009       -1.285570        1.532045  2
  H          0.229293       -1.161844        0.476822  2
  H          0.799081       -0.854374        2.129567  2
  H         -0.935660       -0.782056        1.761115  2
  H         -0.092770       -2.344058        1.761115  2

%mem=32GB
%nprocshared= 8
#p m062x/aug-cc-pVDZ   counterpoise=2

00138 m062x/aug-cc-pVDZ   counterpoise=2

 0  1  0  1  0  1
  N          0.332867       -1.105953        0.000147  1
  C         -0.970426       -0.676038       -0.000009  1
  C         -0.896590        0.685667        0.000007  1
  N          0.412760        1.096324       -0.000130  1
  C          1.121388       -0.000000       -0.000015  1
  H         -1.800566       -1.358093        0.000000  1
  H         -1.708834        1.391473       -0.000016  1
  H          0.645842       -2.060249        0.000276  1
  H          2.196917       -0.059729       -0.000020  1
  C          0.223241       -1.266040        1.532044  2
  H          0.300406       -1.153355        0.453748  2
  H          0.771912       -0.464817        2.020388  2
  H         -0.821919       -1.221595        1.827244  2
  H          0.642533       -2.224439        1.827244  2

%mem=32GB
%nprocshared= 8
#p m062x/aug-cc-pVDZ   counterpoise=2

00139 m062x/aug-cc-pVDZ   counterpoise=2

 0  1  0  1  0  1
  N          0.332867       -1.105953        0.000147  1
  C         -0.970426       -0.676038       -0.000009  1
  C         -0.896590        0.685667        0.000007  1
  N          0.412760        1.096324       -0.000130  1
  C          1.121388       -0.000000       -0.000015  1
  H         -1.800566       -1.358093        0.000000  1
  H         -1.708834        1.391473       -0.000016  1
  H          0.645842       -2.060249        0.000276  1
  H          2.196917       -0.059729       -0.000020  1
  C          0.439689       -1.208043        1.532044  2
  H          0.364247       -1.135943        0.450154  2
  H         -0.272561       -0.527349        1.991210  2
  H          0.220400       -2.226032        1.843630  2
  H          1.446704       -0.942876        1.843630  2

%mem=32GB
%nprocshared= 8
#p m062x/aug-cc-pVDZ   counterpoise=2

00140 m062x/aug-cc-pVDZ   counterpoise=2

 0  1  0  1  0  1
  N          0.332867       -1.105953        0.000147  1
  C         -0.970426       -0.676038       -0.000009  1
  C         -0.896590        0.685667        0.000007  1
  N          0.412760        1.096324       -0.000130  1
  C          1.121388       -0.000000       -0.000015  1
  H         -1.800566       -1.358093        0.000000  1
  H         -1.708834        1.391473       -0.000016  1
  H          0.645842       -2.060249        0.000276  1
  H          2.196917       -0.059729       -0.000020  1
  C          0.642779       -1.113341        1.532045  2
  H          0.427259       -1.108203        0.466728  2
  H         -0.289453       -1.091118        2.090549  2
  H          1.195550       -2.014226        1.785672  2
  H          1.237848       -0.239818        1.785672  2

%mem=32GB
%nprocshared= 8
#p m062x/aug-cc-pVDZ   counterpoise=2

00141 m062x/aug-cc-pVDZ   counterpoise=2

 0  1  0  1  0  1
  N          0.332867       -1.105953        0.000147  1
  C         -0.970426       -0.676038       -0.000009  1
  C         -0.896590        0.685667        0.000007  1
  N          0.412760        1.096324       -0.000130  1
  C          1.121388       -0.000000       -0.000015  1
  H         -1.800566       -1.358093        0.000000  1
  H         -1.708834        1.391473       -0.000016  1
  H          0.645842       -2.060249        0.000276  1
  H          2.196917       -0.059729       -0.000020  1
  C          0.826338       -0.984811        1.532046  2
  H          0.494016       -1.066393        0.500406  2
  H         -0.007432       -1.189493        2.198687  2
  H          1.621032       -1.703528        1.714760  2
  H          1.197874        0.020203        1.714760  2

%mem=32GB
%nprocshared= 8
#p m062x/aug-cc-pVDZ   counterpoise=2

00142 m062x/aug-cc-pVDZ   counterpoise=2

 0  1  0  1  0  1
  N          0.332867       -1.105953        0.000147  1
  C         -0.970426       -0.676038       -0.000009  1
  C         -0.896590        0.685667        0.000007  1
  N          0.412760        1.096324       -0.000130  1
  C          1.121388       -0.000000       -0.000015  1
  H         -1.800566       -1.358093        0.000000  1
  H         -1.708834        1.391473       -0.000016  1
  H          0.645842       -2.060249        0.000276  1
  H          2.196917       -0.059729       -0.000020  1
  C          0.984790       -0.826359        1.532048  2
  H          0.565055       -1.006373        0.545746  2
  H          0.270149       -1.132851        2.291540  2
  H          1.901861       -1.398680        1.645658  2
  H          1.202271        0.232542        1.645658  2

%mem=32GB
%nprocshared= 8
#p m062x/aug-cc-pVDZ   counterpoise=2

00143 m062x/aug-cc-pVDZ   counterpoise=2

 0  1  0  1  0  1
  N          0.332867       -1.105953        0.000147  1
  C         -0.970426       -0.676038       -0.000009  1
  C         -0.896590        0.685667        0.000007  1
  N          0.412760        1.096324       -0.000130  1
  C          1.121388       -0.000000       -0.000015  1
  H         -1.800566       -1.358093        0.000000  1
  H         -1.708834        1.391473       -0.000016  1
  H          0.645842       -2.060249        0.000276  1
  H          2.196917       -0.059729       -0.000020  1
  C          1.113341       -0.642770        1.532047  2
  H          1.118605       -0.222275        0.529784  2
  H          1.123415        0.161872        2.262750  2
  H          0.218285       -1.244317        1.668036  2
  H          1.993058       -1.266536        1.668036  2

%mem=32GB
%nprocshared= 8
#p m062x/aug-cc-pVDZ   counterpoise=2

00144 m062x/aug-cc-pVDZ   counterpoise=2

 0  1  0  1  0  1
  N          0.332867       -1.105953        0.000147  1
  C         -0.970426       -0.676038       -0.000009  1
  C         -0.896590        0.685667        0.000007  1
  N          0.412760        1.096324       -0.000130  1
  C          1.121388       -0.000000       -0.000015  1
  H         -1.800566       -1.358093        0.000000  1
  H         -1.708834        1.391473       -0.000016  1
  H          0.645842       -2.060249        0.000276  1
  H          2.196917       -0.059729       -0.000020  1
  C          1.208043       -0.439680        1.532046  2
  H          1.149039       -0.140297        0.488847  2
  H          1.037537        0.425455        2.167613  2
  H          0.452104       -1.193606        1.736078  2
  H          2.193517       -0.850397        1.736078  2

%mem=32GB
%nprocshared= 8
#p m062x/aug-cc-pVDZ   counterpoise=2

00145 m062x/aug-cc-pVDZ   counterpoise=2

 0  1  0  1  0  1
  N          0.332867       -1.105953        0.000147  1
  C         -0.970426       -0.676038       -0.000009  1
  C         -0.896590        0.685667        0.000007  1
  N          0.412760        1.096324       -0.000130  1
  C          1.121388       -0.000000       -0.000015  1
  H         -1.800566       -1.358093        0.000000  1
  H         -1.708834        1.391473       -0.000016  1
  H          0.645842       -2.060249        0.000276  1
  H          2.196917       -0.059729       -0.000020  1
  C          1.266040       -0.223231        1.532045  2
  H          1.164930       -0.067196        0.461155  2
  H          0.750711        0.572039        2.064453  2
  H          0.829517       -1.181518        1.801507  2
  H          2.319045       -0.216315        1.801507  2

%mem=32GB
%nprocshared= 8
#p m062x/aug-cc-pVDZ   counterpoise=2

00146 m062x/aug-cc-pVDZ   counterpoise=2

 0  1  0  1  0  1
  N          0.332867       -1.105953        0.000147  1
  C         -0.970426       -0.676038       -0.000009  1
  C         -0.896590        0.685667        0.000007  1
  N          0.412760        1.096324       -0.000130  1
  C          1.121388       -0.000000       -0.000015  1
  H         -1.800566       -1.358093        0.000000  1
  H         -1.708834        1.391473       -0.000016  1
  H          0.645842       -2.060249        0.000276  1
  H          2.196917       -0.059729       -0.000020  1
  C          1.532075        0.000000        1.285532  2
  H          1.201314        0.000000        0.250171  2
  H          0.666230        0.000000        1.942640  2
  H          2.130447       -0.887456        1.474874  2
  H          2.130447        0.887456        1.474874  2

%mem=32GB
%nprocshared= 8
#p m062x/aug-cc-pVDZ   counterpoise=2

00147 m062x/aug-cc-pVDZ   counterpoise=2

 0  1  0  1  0  1
  N          0.332867       -1.105953        0.000147  1
  C         -0.970426       -0.676038       -0.000009  1
  C         -0.896590        0.685667        0.000007  1
  N          0.412760        1.096324       -0.000130  1
  C          1.121388       -0.000000       -0.000015  1
  H         -1.800566       -1.358093        0.000000  1
  H         -1.708834        1.391473       -0.000016  1
  H          0.645842       -2.060249        0.000276  1
  H          2.196917       -0.059729       -0.000020  1
  C          1.508800        0.266036        1.285533  2
  H          1.201162        0.054780        0.264697  2
  H          0.817994       -0.208341        1.977798  2
  H          2.510458       -0.122679        1.450030  2
  H          1.505715        1.340470        1.450030  2

%mem=32GB
%nprocshared= 8
#p m062x/aug-cc-pVDZ   counterpoise=2

00148 m062x/aug-cc-pVDZ   counterpoise=2

 0  1  0  1  0  1
  N          0.332867       -1.105953        0.000147  1
  C         -0.970426       -0.676038       -0.000009  1
  C         -0.896590        0.685667        0.000007  1
  N          0.412760        1.096324       -0.000130  1
  C          1.121388       -0.000000       -0.000015  1
  H         -1.800566       -1.358093        0.000000  1
  H         -1.708834        1.391473       -0.000016  1
  H          0.645842       -2.060249        0.000276  1
  H          2.196917       -0.059729       -0.000020  1
  C          1.439683        0.523989        1.285535  2
  H          1.196779        0.124111        0.304478  2
  H          1.040483       -0.133189        2.053802  2
  H          2.519269        0.591861        1.392133  2
  H          1.002300        1.513337        1.392133  2

%mem=32GB
%nprocshared= 8
#p m062x/aug-cc-pVDZ   counterpoise=2

00149 m062x/aug-cc-pVDZ   counterpoise=2

 0  1  0  1  0  1
  N          0.332867       -1.105953        0.000147  1
  C         -0.970426       -0.676038       -0.000009  1
  C         -0.896590        0.685667        0.000007  1
  N          0.412760        1.096324       -0.000130  1
  C          1.121388       -0.000000       -0.000015  1
  H         -1.800566       -1.358093        0.000000  1
  H         -1.708834        1.391473       -0.000016  1
  H          0.645842       -2.060249        0.000276  1
  H          2.196917       -0.059729       -0.000020  1
  C          1.326822        0.766022        1.285537  2
  H          1.178999        0.214818        0.360497  2
  H          1.150208        0.107466        2.132053  2
  H          2.346237        1.141138        1.324991  2
  H          0.631904        1.600893        1.324991  2

%mem=32GB
%nprocshared= 8
#p m062x/aug-cc-pVDZ   counterpoise=2

00150 m062x/aug-cc-pVDZ   counterpoise=2

 0  1  0  1  0  1
  N          0.332867       -1.105953        0.000147  1
  C         -0.970426       -0.676038       -0.000009  1
  C         -0.896590        0.685667        0.000007  1
  N          0.412760        1.096324       -0.000130  1
  C          1.121388       -0.000000       -0.000015  1
  H         -1.800566       -1.358093        0.000000  1
  H         -1.708834        1.391473       -0.000016  1
  H          0.645842       -2.060249        0.000276  1
  H          2.196917       -0.059729       -0.000020  1
  C          1.173625        0.984811        1.285537  2
  H          0.621596        1.065717        0.352749  2
  H          0.487569        1.085360        2.122612  2
  H          1.664091        0.015991        1.333587  2
  H          1.921474        1.772143        1.333587  2

%mem=32GB
%nprocshared= 8
#p m062x/aug-cc-pVDZ   counterpoise=2

00151 m062x/aug-cc-pVDZ   counterpoise=2

 0  1  0  1  0  1
  N          0.332867       -1.105953        0.000147  1
  C         -0.970426       -0.676038       -0.000009  1
  C         -0.896590        0.685667        0.000007  1
  N          0.412760        1.096324       -0.000130  1
  C          1.121388       -0.000000       -0.000015  1
  H         -1.800566       -1.358093        0.000000  1
  H         -1.708834        1.391473       -0.000016  1
  H          0.645842       -2.060249        0.000276  1
  H          2.196917       -0.059729       -0.000020  1
  C          0.984789        1.173646        1.285534  2
  H          0.543617        1.114012        0.293977  2
  H          0.205487        1.068307        2.035913  2
  H          1.713996        0.376686        1.406329  2
  H          1.476241        2.135602        1.406329  2

%mem=32GB
%nprocshared= 8
#p m062x/aug-cc-pVDZ   counterpoise=2

00152 m062x/aug-cc-pVDZ   counterpoise=2

 0  1  0  1  0  1
  N          0.332867       -1.105953        0.000147  1
  C         -0.970426       -0.676038       -0.000009  1
  C         -0.896590        0.685667        0.000007  1
  N          0.412760        1.096324       -0.000130  1
  C          1.121388       -0.000000       -0.000015  1
  H         -1.800566       -1.358093        0.000000  1
  H         -1.708834        1.391473       -0.000016  1
  H          0.645842       -2.060249        0.000276  1
  H          2.196917       -0.059729       -0.000020  1
  C          0.766033        1.326820        1.285532  2
  H          0.482256        1.141667        0.252786  2
  H          0.045207        0.856510        1.949382  2
  H          1.753330        0.911345        1.470195  2
  H          0.783455        2.397835        1.470195  2

%mem=32GB
%nprocshared= 8
#p m062x/aug-cc-pVDZ   counterpoise=2

00153 m062x/aug-cc-pVDZ   counterpoise=2

 0  1  0  1  0  1
  N          0.332867       -1.105953        0.000147  1
  C         -0.970426       -0.676038       -0.000009  1
  C         -0.896590        0.685667        0.000007  1
  N          0.412760        1.096324       -0.000130  1
  C          1.121388       -0.000000       -0.000015  1
  H         -1.800566       -1.358093        0.000000  1
  H         -1.708834        1.391473       -0.000016  1
  H          0.645842       -2.060249        0.000276  1
  H          2.196917       -0.059729       -0.000020  1
  C          0.524002        1.439681        1.285532  2
  H          0.433457        1.160208        0.239075  2
  H          0.250114        0.594302        1.911468  2
  H          1.550490        1.728643        1.496009  2
  H         -0.138017        2.275688        1.496009  2

%mem=32GB
%nprocshared= 8
#p m062x/aug-cc-pVDZ   counterpoise=2

00154 m062x/aug-cc-pVDZ   counterpoise=2

 0  1  0  1  0  1
  N          0.332867       -1.105953        0.000147  1
  C         -0.970426       -0.676038       -0.000009  1
  C         -0.896590        0.685667        0.000007  1
  N          0.412760        1.096324       -0.000130  1
  C          1.121388       -0.000000       -0.000015  1
  H         -1.800566       -1.358093        0.000000  1
  H         -1.708834        1.391473       -0.000016  1
  H          0.645842       -2.060249        0.000276  1
  H          2.196917       -0.059729       -0.000020  1
  C          0.266049        1.508799        1.285533  2
  H          0.383460        1.178702        0.256637  2
  H          0.551976        0.704920        1.958958  2
  H          0.900497        2.373257        1.463481  2
  H         -0.771784        1.778455        1.463481  2

%mem=32GB
%nprocshared= 8
#p m062x/aug-cc-pVDZ   counterpoise=2

00155 m062x/aug-cc-pVDZ   counterpoise=2

 0  1  0  1  0  1
  N          0.332867       -1.105953        0.000147  1
  C         -0.970426       -0.676038       -0.000009  1
  C         -0.896590        0.685667        0.000007  1
  N          0.412760        1.096324       -0.000130  1
  C          1.121388       -0.000000       -0.000015  1
  H         -1.800566       -1.358093        0.000000  1
  H         -1.708834        1.391473       -0.000016  1
  H          0.645842       -2.060249        0.000276  1
  H          2.196917       -0.059729       -0.000020  1
  C          0.000013        1.532075        1.285534  2
  H          0.316195        1.198271        0.300659  2
  H          0.533121        0.969255        2.047444  2
  H          0.219605        2.590745        1.397221  2
  H         -1.069000        1.370168        1.397221  2

%mem=32GB
%nprocshared= 8
#p m062x/aug-cc-pVDZ   counterpoise=2

00156 m062x/aug-cc-pVDZ   counterpoise=2

 0  1  0  1  0  1
  N          0.332867       -1.105953        0.000147  1
  C         -0.970426       -0.676038       -0.000009  1
  C         -0.896590        0.685667        0.000007  1
  N          0.412760        1.096324       -0.000130  1
  C          1.121388       -0.000000       -0.000015  1
  H         -1.800566       -1.358093        0.000000  1
  H         -1.708834        1.391473       -0.000016  1
  H          0.645842       -2.060249        0.000276  1
  H          2.196917       -0.059729       -0.000020  1
  C         -0.266024        1.508801        1.285537  2
  H          0.222172        1.212139        0.360858  2
  H          0.316200        1.155001        2.132483  2
  H         -0.340473        2.592502        1.324595  2
  H         -1.262198        1.075684        1.324595  2

%mem=32GB
%nprocshared= 8
#p m062x/aug-cc-pVDZ   counterpoise=2

00157 m062x/aug-cc-pVDZ   counterpoise=2

 0  1  0  1  0  1
  N          0.332867       -1.105953        0.000147  1
  C         -0.970426       -0.676038       -0.000009  1
  C         -0.896590        0.685667        0.000007  1
  N          0.412760        1.096324       -0.000130  1
  C          1.121388       -0.000000       -0.000015  1
  H         -1.800566       -1.358093        0.000000  1
  H         -1.708834        1.391473       -0.000016  1
  H          0.645842       -2.060249        0.000276  1
  H          2.196917       -0.059729       -0.000020  1
  C         -0.524016        1.439671        1.285538  2
  H         -0.787624        0.906190        0.375985  2
  H         -0.815994        0.848775        2.149869  2
  H          0.549456        1.608829        1.308337  2
  H         -1.041794        2.395110        1.308337  2

%mem=32GB
%nprocshared= 8
#p m062x/aug-cc-pVDZ   counterpoise=2

00158 m062x/aug-cc-pVDZ   counterpoise=2

 0  1  0  1  0  1
  N          0.332867       -1.105953        0.000147  1
  C         -0.970426       -0.676038       -0.000009  1
  C         -0.896590        0.685667        0.000007  1
  N          0.412760        1.096324       -0.000130  1
  C          1.121388       -0.000000       -0.000015  1
  H         -1.800566       -1.358093        0.000000  1
  H         -1.708834        1.391473       -0.000016  1
  H          0.645842       -2.060249        0.000276  1
  H          2.196917       -0.059729       -0.000020  1
  C         -0.766049        1.326808        1.285535  2
  H         -0.864413        0.843700        0.316873  2
  H         -0.915455        0.593012        2.073379  2
  H          0.227471        1.758300        1.376145  2
  H         -1.511756        2.112421        1.376145  2

%mem=32GB
%nprocshared= 8
#p m062x/aug-cc-pVDZ   counterpoise=2

00159 m062x/aug-cc-pVDZ   counterpoise=2

 0  1  0  1  0  1
  N          0.332867       -1.105953        0.000147  1
  C         -0.970426       -0.676038       -0.000009  1
  C         -0.896590        0.685667        0.000007  1
  N          0.412760        1.096324       -0.000130  1
  C          1.121388       -0.000000       -0.000015  1
  H         -1.800566       -1.358093        0.000000  1
  H         -1.708834        1.391473       -0.000016  1
  H          0.645842       -2.060249        0.000276  1
  H          2.196917       -0.059729       -0.000020  1
  C         -0.984805        1.173632        1.285533  2
  H         -0.915217        0.788703        0.271451  2
  H         -0.837926        0.361163        1.992497  2
  H         -0.219753        1.930287        1.439303  2
  H         -1.966353        1.614535        1.439303  2

%mem=32GB
%nprocshared= 8
#p m062x/aug-cc-pVDZ   counterpoise=2

00160 m062x/aug-cc-pVDZ   counterpoise=2

 0  1  0  1  0  1
  N          0.332867       -1.105953        0.000147  1
  C         -0.970426       -0.676038       -0.000009  1
  C         -0.896590        0.685667        0.000007  1
  N          0.412760        1.096324       -0.000130  1
  C          1.121388       -0.000000       -0.000015  1
  H         -1.800566       -1.358093        0.000000  1
  H         -1.708834        1.391473       -0.000016  1
  H          0.645842       -2.060249        0.000276  1
  H          2.196917       -0.059729       -0.000020  1
  C         -1.173639        0.984798        1.285532  2
  H         -0.950355        0.743718        0.249482  2
  H         -0.584358        0.348549        1.940828  2
  H         -0.928870        2.026546        1.476125  2
  H         -2.231065        0.820479        1.476125  2

%mem=32GB
%nprocshared= 8
#p m062x/aug-cc-pVDZ   counterpoise=2

00161 m062x/aug-cc-pVDZ   counterpoise=2

 0  1  0  1  0  1
  N          0.332867       -1.105953        0.000147  1
  C         -0.970426       -0.676038       -0.000009  1
  C         -0.896590        0.685667        0.000007  1
  N          0.412760        1.096324       -0.000130  1
  C          1.121388       -0.000000       -0.000015  1
  H         -1.800566       -1.358093        0.000000  1
  H         -1.708834        1.391473       -0.000016  1
  H          0.645842       -2.060249        0.000276  1
  H          2.196917       -0.059729       -0.000020  1
  C         -1.326814        0.766042        1.285533  2
  H         -0.982470        0.701711        0.256619  2
  H         -0.488074        0.609348        1.958913  2
  H         -1.755451        1.748930        1.463513  2
  H         -2.081402        0.004205        1.463513  2

%mem=32GB
%nprocshared= 8
#p m062x/aug-cc-pVDZ   counterpoise=2

00162 m062x/aug-cc-pVDZ   counterpoise=2

 0  1  0  1  0  1
  N          0.332867       -1.105953        0.000147  1
  C         -0.970426       -0.676038       -0.000009  1
  C         -0.896590        0.685667        0.000007  1
  N          0.412760        1.096324       -0.000130  1
  C          1.121388       -0.000000       -0.000015  1
  H         -1.800566       -1.358093        0.000000  1
  H         -1.708834        1.391473       -0.000016  1
  H          0.645842       -2.060249        0.000276  1
  H          2.196917       -0.059729       -0.000020  1
  C         -1.439675        0.524010        1.285534  2
  H         -1.019504        0.649080        0.290954  2
  H         -0.681065        0.749821        2.030515  2
  H         -2.282338        1.199118        1.410540  2
  H         -1.775969       -0.502029        1.410540  2

%mem=32GB
%nprocshared= 8
#p m062x/aug-cc-pVDZ   counterpoise=2

00163 m062x/aug-cc-pVDZ   counterpoise=2

 0  1  0  1  0  1
  N          0.332867       -1.105953        0.000147  1
  C         -0.970426       -0.676038       -0.000009  1
  C         -0.896590        0.685667        0.000007  1
  N          0.412760        1.096324       -0.000130  1
  C          1.121388       -0.000000       -0.000015  1
  H         -1.800566       -1.358093        0.000000  1
  H         -1.708834        1.391473       -0.000016  1
  H          0.645842       -2.060249        0.000276  1
  H          2.196917       -0.059729       -0.000020  1
  C         -1.508794        0.266057        1.285536  2
  H         -1.060526        0.573304        0.344245  2
  H         -0.926265        0.665327        2.111805  2
  H         -2.526016        0.644750        1.343243  2
  H         -1.522558       -0.819280        1.343243  2

%mem=32GB
%nprocshared= 8
#p m062x/aug-cc-pVDZ   counterpoise=2

00164 m062x/aug-cc-pVDZ   counterpoise=2

 0  1  0  1  0  1
  N          0.332867       -1.105953        0.000147  1
  C         -0.970426       -0.676038       -0.000009  1
  C         -0.896590        0.685667        0.000007  1
  N          0.412760        1.096324       -0.000130  1
  C          1.121388       -0.000000       -0.000015  1
  H         -1.800566       -1.358093        0.000000  1
  H         -1.708834        1.391473       -0.000016  1
  H          0.645842       -2.060249        0.000276  1
  H          2.196917       -0.059729       -0.000020  1
  C         -1.532073       -0.000020        1.285538  2
  H         -1.140065       -0.471854        0.388277  2
  H         -1.122204       -0.493353        2.163096  2
  H         -1.250485        1.049783        1.295576  2
  H         -2.615699       -0.084458        1.295576  2

%mem=32GB
%nprocshared= 8
#p m062x/aug-cc-pVDZ   counterpoise=2

00165 m062x/aug-cc-pVDZ   counterpoise=2

 0  1  0  1  0  1
  N          0.332867       -1.105953        0.000147  1
  C         -0.970426       -0.676038       -0.000009  1
  C         -0.896590        0.685667        0.000007  1
  N          0.412760        1.096324       -0.000130  1
  C          1.121388       -0.000000       -0.000015  1
  H         -1.800566       -1.358093        0.000000  1
  H         -1.708834        1.391473       -0.000016  1
  H          0.645842       -2.060249        0.000276  1
  H          2.196917       -0.059729       -0.000020  1
  C         -1.508796       -0.266057        1.285535  2
  H         -1.106008       -0.572790        0.323739  2
  H         -0.921695       -0.713148        2.083595  2
  H         -1.466159        0.816959        1.367603  2
  H         -2.541491       -0.595123        1.367603  2

%mem=32GB
%nprocshared= 8
#p m062x/aug-cc-pVDZ   counterpoise=2

00166 m062x/aug-cc-pVDZ   counterpoise=2

 0  1  0  1  0  1
  N          0.332867       -1.105953        0.000147  1
  C         -0.970426       -0.676038       -0.000009  1
  C         -0.896590        0.685667        0.000007  1
  N          0.412760        1.096324       -0.000130  1
  C          1.121388       -0.000000       -0.000015  1
  H         -1.800566       -1.358093        0.000000  1
  H         -1.708834        1.391473       -0.000016  1
  H          0.645842       -2.060249        0.000276  1
  H          2.196917       -0.059729       -0.000020  1
  C         -1.439677       -0.524010        1.285533  2
  H         -1.069262       -0.644017        0.270759  2
  H         -0.653040       -0.778865        1.991032  2
  H         -1.744759        0.507699        1.440382  2
  H         -2.291801       -1.180809        1.440382  2

%mem=32GB
%nprocshared= 8
#p m062x/aug-cc-pVDZ   counterpoise=2

00167 m062x/aug-cc-pVDZ   counterpoise=2

 0  1  0  1  0  1
  N          0.332867       -1.105953        0.000147  1
  C         -0.970426       -0.676038       -0.000009  1
  C         -0.896590        0.685667        0.000007  1
  N          0.412760        1.096324       -0.000130  1
  C          1.121388       -0.000000       -0.000015  1
  H         -1.800566       -1.358093        0.000000  1
  H         -1.708834        1.391473       -0.000016  1
  H          0.645842       -2.060249        0.000276  1
  H          2.196917       -0.059729       -0.000020  1
  C         -1.326816       -0.766041        1.285532  2
  H         -1.037103       -0.692877        0.240502  2
  H         -0.468158       -0.549194        1.915739  2
  H         -2.118359       -0.050621        1.493161  2
  H         -1.683764       -1.771504        1.493161  2

%mem=32GB
%nprocshared= 8
#p m062x/aug-cc-pVDZ   counterpoise=2

00168 m062x/aug-cc-pVDZ   counterpoise=2

 0  1  0  1  0  1
  N          0.332867       -1.105953        0.000147  1
  C         -0.970426       -0.676038       -0.000009  1
  C         -0.896590        0.685667        0.000007  1
  N          0.412760        1.096324       -0.000130  1
  C          1.121388       -0.000000       -0.000015  1
  H         -1.800566       -1.358093        0.000000  1
  H         -1.708834        1.391473       -0.000016  1
  H          0.645842       -2.060249        0.000276  1
  H          2.196917       -0.059729       -0.000020  1
  C         -1.173641       -0.984797        1.285532  2
  H         -1.008515       -0.733910        0.240944  2
  H         -0.687263       -0.245809        1.917046  2
  H         -2.240731       -0.991886        1.492286  2
  H         -0.758125       -1.967689        1.492286  2

%mem=32GB
%nprocshared= 8
#p m062x/aug-cc-pVDZ   counterpoise=2

00169 m062x/aug-cc-pVDZ   counterpoise=2

 0  1  0  1  0  1
  N          0.332867       -1.105953        0.000147  1
  C         -0.970426       -0.676038       -0.000009  1
  C         -0.896590        0.685667        0.000007  1
  N          0.412760        1.096324       -0.000130  1
  C          1.121388       -0.000000       -0.000015  1
  H         -1.800566       -1.358093        0.000000  1
  H         -1.708834        1.391473       -0.000016  1
  H          0.645842       -2.060249        0.000276  1
  H          2.196917       -0.059729       -0.000020  1
  C         -0.984807       -1.173632        1.285533  2
  H         -0.973469       -0.781309        0.271961  2
  H         -0.960981       -0.349257        1.993570  2
  H         -1.889478       -1.756424        1.438512  2
  H         -0.115306       -1.807700        1.438512  2

%mem=32GB
%nprocshared= 8
#p m062x/aug-cc-pVDZ   counterpoise=2

00170 m062x/aug-cc-pVDZ   counterpoise=2

 0  1  0  1  0  1
  N          0.332867       -1.105953        0.000147  1
  C         -0.970426       -0.676038       -0.000009  1
  C         -0.896590        0.685667        0.000007  1
  N          0.412760        1.096324       -0.000130  1
  C          1.121388       -0.000000       -0.000015  1
  H         -1.800566       -1.358093        0.000000  1
  H         -1.708834        1.391473       -0.000016  1
  H          0.645842       -2.060249        0.000276  1
  H          2.196917       -0.059729       -0.000020  1
  C         -0.766051       -1.326808        1.285535  2
  H         -0.918691       -0.840771        0.325408  2
  H         -0.986373       -0.625261        2.086015  2
  H         -1.426222       -2.186603        1.365558  2
  H          0.267146       -1.654798        1.365558  2

%mem=32GB
%nprocshared= 8
#p m062x/aug-cc-pVDZ   counterpoise=2

00171 m062x/aug-cc-pVDZ   counterpoise=2

 0  1  0  1  0  1
  N          0.332867       -1.105953        0.000147  1
  C         -0.970426       -0.676038       -0.000009  1
  C         -0.896590        0.685667        0.000007  1
  N          0.412760        1.096324       -0.000130  1
  C          1.121388       -0.000000       -0.000015  1
  H         -1.800566       -1.358093        0.000000  1
  H         -1.708834        1.391473       -0.000016  1
  H          0.645842       -2.060249        0.000276  1
  H          2.196917       -0.059729       -0.000020  1
  C         -0.524018       -1.439671        1.285538  2
  H         -0.834955       -0.907777        0.390115  2
  H         -0.846383       -0.888228        2.165009  2
  H         -0.973451       -2.429327        1.293700  2
  H          0.558845       -1.533571        1.293700  2

%mem=32GB
%nprocshared= 8
#p m062x/aug-cc-pVDZ   counterpoise=2

00172 m062x/aug-cc-pVDZ   counterpoise=2

 0  1  0  1  0  1
  N          0.332867       -1.105953        0.000147  1
  C         -0.970426       -0.676038       -0.000009  1
  C         -0.896590        0.685667        0.000007  1
  N          0.412760        1.096324       -0.000130  1
  C          1.121388       -0.000000       -0.000015  1
  H         -1.800566       -1.358093        0.000000  1
  H         -1.708834        1.391473       -0.000016  1
  H          0.645842       -2.060249        0.000276  1
  H          2.196917       -0.059729       -0.000020  1
  C         -0.266026       -1.508801        1.285536  2
  H          0.175539       -1.211780        0.337815  2
  H          0.328120       -1.109146        2.103304  2
  H         -1.279293       -1.120833        1.350709  2
  H         -0.288654       -2.593567        1.350709  2

%mem=32GB
%nprocshared= 8
#p m062x/aug-cc-pVDZ   counterpoise=2

00173 m062x/aug-cc-pVDZ   counterpoise=2

 0  1  0  1  0  1
  N          0.332867       -1.105953        0.000147  1
  C         -0.970426       -0.676038       -0.000009  1
  C         -0.896590        0.685667        0.000007  1
  N          0.412760        1.096324       -0.000130  1
  C          1.121388       -0.000000       -0.000015  1
  H         -1.800566       -1.358093        0.000000  1
  H         -1.708834        1.391473       -0.000016  1
  H          0.645842       -2.060249        0.000276  1
  H          2.196917       -0.059729       -0.000020  1
  C          0.000011       -1.532075        1.285534  2
  H          0.259450       -1.199941        0.283659  2
  H          0.494960       -0.898442        2.016978  2
  H         -1.076616       -1.468724        1.420957  2
  H          0.322141       -2.561332        1.420957  2

%mem=32GB
%nprocshared= 8
#p m062x/aug-cc-pVDZ   counterpoise=2

00174 m062x/aug-cc-pVDZ   counterpoise=2

 0  1  0  1  0  1
  N          0.332867       -1.105953        0.000147  1
  C         -0.970426       -0.676038       -0.000009  1
  C         -0.896590        0.685667        0.000007  1
  N          0.412760        1.096324       -0.000130  1
  C          1.121388       -0.000000       -0.000015  1
  H         -1.800566       -1.358093        0.000000  1
  H         -1.708834        1.391473       -0.000016  1
  H          0.645842       -2.060249        0.000276  1
  H          2.196917       -0.059729       -0.000020  1
  C          0.266047       -1.508800        1.285532  2
  H          0.319897       -1.184145        0.249639  2
  H          0.407902       -0.653581        1.941242  2
  H         -0.707312       -1.953585        1.475839  2
  H          1.043676       -2.244022        1.475839  2

%mem=32GB
%nprocshared= 8
#p m062x/aug-cc-pVDZ   counterpoise=2

00175 m062x/aug-cc-pVDZ   counterpoise=2

 0  1  0  1  0  1
  N          0.332867       -1.105953        0.000147  1
  C         -0.970426       -0.676038       -0.000009  1
  C         -0.896590        0.685667        0.000007  1
  N          0.412760        1.096324       -0.000130  1
  C          1.121388       -0.000000       -0.000015  1
  H         -1.800566       -1.358093        0.000000  1
  H         -1.708834        1.391473       -0.000016  1
  H          0.645842       -2.060249        0.000276  1
  H          2.196917       -0.059729       -0.000020  1
  C          0.523999       -1.439681        1.285532  2
  H          0.369161       -1.169325        0.244231  2
  H          0.087724       -0.677917        1.926513  2
  H          0.049487       -2.396847        1.485908  2
  H          1.589687       -1.514749        1.485908  2

%mem=32GB
%nprocshared= 8
#p m062x/aug-cc-pVDZ   counterpoise=2

00176 m062x/aug-cc-pVDZ   counterpoise=2

 0  1  0  1  0  1
  N          0.332867       -1.105953        0.000147  1
  C         -0.970426       -0.676038       -0.000009  1
  C         -0.896590        0.685667        0.000007  1
  N          0.412760        1.096324       -0.000130  1
  C          1.121388       -0.000000       -0.000015  1
  H         -1.800566       -1.358093        0.000000  1
  H         -1.708834        1.391473       -0.000016  1
  H          0.645842       -2.060249        0.000276  1
  H          2.196917       -0.059729       -0.000020  1
  C          0.766030       -1.326821        1.285533  2
  H          0.423442       -1.152137        0.268924  2
  H          0.026402       -0.949688        1.987102  2
  H          0.904081       -2.393376        1.443264  2
  H          1.710338       -0.812154        1.443264  2

%mem=32GB
%nprocshared= 8
#p m062x/aug-cc-pVDZ   counterpoise=2

00177 m062x/aug-cc-pVDZ   counterpoise=2

 0  1  0  1  0  1
  N          0.332867       -1.105953        0.000147  1
  C         -0.970426       -0.676038       -0.000009  1
  C         -0.896590        0.685667        0.000007  1
  N          0.412760        1.096324       -0.000130  1
  C          1.121388       -0.000000       -0.000015  1
  H         -1.800566       -1.358093        0.000000  1
  H         -1.708834        1.391473       -0.000016  1
  H          0.645842       -2.060249        0.000276  1
  H          2.196917       -0.059729       -0.000020  1
  C          0.984787       -1.173646        1.285535  2
  H          0.493689       -1.122652        0.317239  2
  H          0.240522       -1.096364        2.073934  2
  H          1.510914       -2.120505        1.375685  2
  H          1.694229       -0.355084        1.375685  2

%mem=32GB
%nprocshared= 8
#p m062x/aug-cc-pVDZ   counterpoise=2

00178 m062x/aug-cc-pVDZ   counterpoise=2

 0  1  0  1  0  1
  N          0.332867       -1.105953        0.000147  1
  C         -0.970426       -0.676038       -0.000009  1
  C         -0.896590        0.685667        0.000007  1
  N          0.412760        1.096324       -0.000130  1
  C          1.121388       -0.000000       -0.000015  1
  H         -1.800566       -1.358093        0.000000  1
  H         -1.708834        1.391473       -0.000016  1
  H          0.645842       -2.060249        0.000276  1
  H          2.196917       -0.059729       -0.000020  1
  C          1.173624       -0.984811        1.285538  2
  H          0.580501       -1.070272        0.378742  2
  H          0.525220       -1.078238        2.152902  2
  H          1.921073       -1.773735        1.305441  2
  H          1.667946       -0.016965        1.305441  2

%mem=32GB
%nprocshared= 8
#p m062x/aug-cc-pVDZ   counterpoise=2

00179 m062x/aug-cc-pVDZ   counterpoise=2

 0  1  0  1  0  1
  N          0.332867       -1.105953        0.000147  1
  C         -0.970426       -0.676038       -0.000009  1
  C         -0.896590        0.685667        0.000007  1
  N          0.412760        1.096324       -0.000130  1
  C          1.121388       -0.000000       -0.000015  1
  H         -1.800566       -1.358093        0.000000  1
  H         -1.708834        1.391473       -0.000016  1
  H          0.645842       -2.060249        0.000276  1
  H          2.196917       -0.059729       -0.000020  1
  C          1.326822       -0.766022        1.285537  2
  H          1.178999       -0.214818        0.360497  2
  H          1.150208       -0.107466        2.132053  2
  H          0.631904       -1.600893        1.324991  2
  H          2.346237       -1.141138        1.324991  2

%mem=32GB
%nprocshared= 8
#p m062x/aug-cc-pVDZ   counterpoise=2

00180 m062x/aug-cc-pVDZ   counterpoise=2

 0  1  0  1  0  1
  N          0.332867       -1.105953        0.000147  1
  C         -0.970426       -0.676038       -0.000009  1
  C         -0.896590        0.685667        0.000007  1
  N          0.412760        1.096324       -0.000130  1
  C          1.121388       -0.000000       -0.000015  1
  H         -1.800566       -1.358093        0.000000  1
  H         -1.708834        1.391473       -0.000016  1
  H          0.645842       -2.060249        0.000276  1
  H          2.196917       -0.059729       -0.000020  1
  C          1.439683       -0.523989        1.285535  2
  H          1.196779       -0.124111        0.304478  2
  H          1.040483        0.133189        2.053802  2
  H          1.002300       -1.513337        1.392133  2
  H          2.519269       -0.591861        1.392133  2

%mem=32GB
%nprocshared= 8
#p m062x/aug-cc-pVDZ   counterpoise=2

00181 m062x/aug-cc-pVDZ   counterpoise=2

 0  1  0  1  0  1
  N          0.332867       -1.105953        0.000147  1
  C         -0.970426       -0.676038       -0.000009  1
  C         -0.896590        0.685667        0.000007  1
  N          0.412760        1.096324       -0.000130  1
  C          1.121388       -0.000000       -0.000015  1
  H         -1.800566       -1.358093        0.000000  1
  H         -1.708834        1.391473       -0.000016  1
  H          0.645842       -2.060249        0.000276  1
  H          2.196917       -0.059729       -0.000020  1
  C          1.508800       -0.266036        1.285533  2
  H          1.201162       -0.054780        0.264697  2
  H          0.817994        0.208341        1.977798  2
  H          1.505715       -1.340470        1.450030  2
  H          2.510458        0.122679        1.450030  2

%mem=32GB
%nprocshared= 8
#p m062x/aug-cc-pVDZ   counterpoise=2

00182 m062x/aug-cc-pVDZ   counterpoise=2

 0  1  0  1  0  1
  N          0.332867       -1.105953        0.000147  1
  C         -0.970426       -0.676038       -0.000009  1
  C         -0.896590        0.685667        0.000007  1
  N          0.412760        1.096324       -0.000130  1
  C          1.121388       -0.000000       -0.000015  1
  H         -1.800566       -1.358093        0.000000  1
  H         -1.708834        1.391473       -0.000016  1
  H          0.645842       -2.060249        0.000276  1
  H          2.196917       -0.059729       -0.000020  1
  C          1.732070       -0.000002        0.999959  2
  H          2.189573       -0.058785        0.015779  2
  H          2.499831       -0.098649        1.763038  2
  H          1.232439        0.958945        1.110714  2
  H          1.006246       -0.801495        1.110714  2

%mem=32GB
%nprocshared= 8
#p m062x/aug-cc-pVDZ   counterpoise=2

00183 m062x/aug-cc-pVDZ   counterpoise=2

 0  1  0  1  0  1
  N          0.332867       -1.105953        0.000147  1
  C         -0.970426       -0.676038       -0.000009  1
  C         -0.896590        0.685667        0.000007  1
  N          0.412760        1.096324       -0.000130  1
  C          1.121388       -0.000000       -0.000015  1
  H         -1.800566       -1.358093        0.000000  1
  H         -1.708834        1.391473       -0.000016  1
  H          0.645842       -2.060249        0.000276  1
  H          2.196917       -0.059729       -0.000020  1
  C          1.705756        0.300754        0.999962  2
  H          2.161662       -0.033854        0.071757  2
  H          2.259218       -0.105454        1.842667  2
  H          1.726068        1.386673        1.042904  2
  H          0.675886       -0.044211        1.042904  2

%mem=32GB
%nprocshared= 8
#p m062x/aug-cc-pVDZ   counterpoise=2

00184 m062x/aug-cc-pVDZ   counterpoise=2

 0  1  0  1  0  1
  N          0.332867       -1.105953        0.000147  1
  C         -0.970426       -0.676038       -0.000009  1
  C         -0.896590        0.685667        0.000007  1
  N          0.412760        1.096324       -0.000130  1
  C          1.121388       -0.000000       -0.000015  1
  H         -1.800566       -1.358093        0.000000  1
  H         -1.708834        1.391473       -0.000016  1
  H          0.645842       -2.060249        0.000276  1
  H          2.196917       -0.059729       -0.000020  1
  C          1.627577        0.592375        0.999965  2
  H          1.193581        0.084485        0.142602  2
  H          1.247185        0.147216        1.915722  2
  H          2.709546        0.492482        0.970944  2
  H          1.360177        1.645529        0.970944  2

%mem=32GB
%nprocshared= 8
#p m062x/aug-cc-pVDZ   counterpoise=2

00185 m062x/aug-cc-pVDZ   counterpoise=2

 0  1  0  1  0  1
  N          0.332867       -1.105953        0.000147  1
  C         -0.970426       -0.676038       -0.000009  1
  C         -0.896590        0.685667        0.000007  1
  N          0.412760        1.096324       -0.000130  1
  C          1.121388       -0.000000       -0.000015  1
  H         -1.800566       -1.358093        0.000000  1
  H         -1.708834        1.391473       -0.000016  1
  H          0.645842       -2.060249        0.000276  1
  H          2.196917       -0.059729       -0.000020  1
  C          1.499988        0.865997        0.999967  2
  H          1.200920        0.181918        0.210049  2
  H          1.301394        0.411740        1.967277  2
  H          2.562024        1.079814        0.911435  2
  H          0.935737        1.790800        0.911435  2

%mem=32GB
%nprocshared= 8
#p m062x/aug-cc-pVDZ   counterpoise=2

00186 m062x/aug-cc-pVDZ   counterpoise=2

 0  1  0  1  0  1
  N          0.332867       -1.105953        0.000147  1
  C         -0.970426       -0.676038       -0.000009  1
  C         -0.896590        0.685667        0.000007  1
  N          0.412760        1.096324       -0.000130  1
  C          1.121388       -0.000000       -0.000015  1
  H         -1.800566       -1.358093        0.000000  1
  H         -1.708834        1.391473       -0.000016  1
  H          0.645842       -2.060249        0.000276  1
  H          2.196917       -0.059729       -0.000020  1
  C          1.326798        1.113340        0.999967  2
  H          0.593588        1.099690        0.197724  2
  H          0.815074        1.103814        1.958886  2
  H          1.965935        0.237629        0.921795  2
  H          1.932898        2.012234        0.921795  2

%mem=32GB
%nprocshared= 8
#p m062x/aug-cc-pVDZ   counterpoise=2

00187 m062x/aug-cc-pVDZ   counterpoise=2

 0  1  0  1  0  1
  N          0.332867       -1.105953        0.000147  1
  C         -0.970426       -0.676038       -0.000009  1
  C         -0.896590        0.685667        0.000007  1
  N          0.412760        1.096324       -0.000130  1
  C          1.121388       -0.000000       -0.000015  1
  H         -1.800566       -1.358093        0.000000  1
  H         -1.708834        1.391473       -0.000016  1
  H          0.645842       -2.060249        0.000276  1
  H          2.196917       -0.059729       -0.000020  1
  C          1.113315        1.326820        0.999964  2
  H          0.500542        1.125206        0.125186  2
  H          0.534227        1.136289        1.899870  2
  H          1.986736        0.679934        0.987581  2
  H          1.432011        2.365933        0.987581  2

%mem=32GB
%nprocshared= 8
#p m062x/aug-cc-pVDZ   counterpoise=2

00188 m062x/aug-cc-pVDZ   counterpoise=2

 0  1  0  1  0  1
  N          0.332867       -1.105953        0.000147  1
  C         -0.970426       -0.676038       -0.000009  1
  C         -0.896590        0.685667        0.000007  1
  N          0.412760        1.096324       -0.000130  1
  C          1.121388       -0.000000       -0.000015  1
  H         -1.800566       -1.358093        0.000000  1
  H         -1.708834        1.391473       -0.000016  1
  H          0.645842       -2.060249        0.000276  1
  H          2.196917       -0.059729       -0.000020  1
  C          0.866008        1.499984        0.999962  2
  H          0.444895        1.124944        0.070777  2
  H          0.352231        1.042417        1.841473  2
  H          1.923765        1.253635        1.043991  2
  H          0.743315        2.579098        1.043991  2

%mem=32GB
%nprocshared= 8
#p m062x/aug-cc-pVDZ   counterpoise=2

00189 m062x/aug-cc-pVDZ   counterpoise=2

 0  1  0  1  0  1
  N          0.332867       -1.105953        0.000147  1
  C         -0.970426       -0.676038       -0.000009  1
  C         -0.896590        0.685667        0.000007  1
  N          0.412760        1.096324       -0.000130  1
  C          1.121388       -0.000000       -0.000015  1
  H         -1.800566       -1.358093        0.000000  1
  H         -1.708834        1.391473       -0.000016  1
  H          0.645842       -2.060249        0.000276  1
  H          2.196917       -0.059729       -0.000020  1
  C          0.592389        1.627575        0.999961  2
  H          0.422110        1.123976        0.051926  2
  H          0.362875        0.948790        1.817306  2
  H          1.633020        1.934609        1.065502  2
  H         -0.048377        2.503131        1.065502  2

%mem=32GB
%nprocshared= 8
#p m062x/aug-cc-pVDZ   counterpoise=2

00190 m062x/aug-cc-pVDZ   counterpoise=2

 0  1  0  1  0  1
  N          0.332867       -1.105953        0.000147  1
  C         -0.970426       -0.676038       -0.000009  1
  C         -0.896590        0.685667        0.000007  1
  N          0.412760        1.096324       -0.000130  1
  C          1.121388       -0.000000       -0.000015  1
  H         -1.800566       -1.358093        0.000000  1
  H         -1.708834        1.391473       -0.000016  1
  H          0.645842       -2.060249        0.000276  1
  H          2.196917       -0.059729       -0.000020  1
  C          0.300772        1.705714        0.999962  2
  H          0.404235        1.142714        0.076002  2
  H          0.423719        1.036691        1.847764  2
  H          1.060385        2.482245        1.038232  2
  H         -0.685295        2.161439        1.038232  2

%mem=32GB
%nprocshared= 8
#p m062x/aug-cc-pVDZ   counterpoise=2

00191 m062x/aug-cc-pVDZ   counterpoise=2

 0  1  0  1  0  1
  N          0.332867       -1.105953        0.000147  1
  C         -0.970426       -0.676038       -0.000009  1
  C         -0.896590        0.685667        0.000007  1
  N          0.412760        1.096324       -0.000130  1
  C          1.121388       -0.000000       -0.000015  1
  H         -1.800566       -1.358093        0.000000  1
  H         -1.708834        1.391473       -0.000016  1
  H          0.645842       -2.060249        0.000276  1
  H          2.196917       -0.059729       -0.000020  1
  C          0.000015        1.732028        0.999964  2
  H          0.357519        1.181405        0.133719  2
  H          0.325539        1.230660        1.907787  2
  H          0.402755        2.741410        0.979355  2
  H         -1.085903        1.774865        0.979355  2

%mem=32GB
%nprocshared= 8
#p m062x/aug-cc-pVDZ   counterpoise=2

00192 m062x/aug-cc-pVDZ   counterpoise=2

 0  1  0  1  0  1
  N          0.332867       -1.105953        0.000147  1
  C         -0.970426       -0.676038       -0.000009  1
  C         -0.896590        0.685667        0.000007  1
  N          0.412760        1.096324       -0.000130  1
  C          1.121388       -0.000000       -0.000015  1
  H         -1.800566       -1.358093        0.000000  1
  H         -1.708834        1.391473       -0.000016  1
  H          0.645842       -2.060249        0.000276  1
  H          2.196917       -0.059729       -0.000020  1
  C         -0.300744        1.705717        0.999967  2
  H          0.264762        1.222727        0.207314  2
  H          0.078939        1.381435        1.965451  2
  H         -0.197098        2.784279        0.913716  2
  H         -1.349814        1.434628        0.913716  2

%mem=32GB
%nprocshared= 8
#p m062x/aug-cc-pVDZ   counterpoise=2

00193 m062x/aug-cc-pVDZ   counterpoise=2

 0  1  0  1  0  1
  N          0.332867       -1.105953        0.000147  1
  C         -0.970426       -0.676038       -0.000009  1
  C         -0.896590        0.685667        0.000007  1
  N          0.412760        1.096324       -0.000130  1
  C          1.121388       -0.000000       -0.000015  1
  H         -1.800566       -1.358093        0.000000  1
  H         -1.708834        1.391473       -0.000016  1
  H          0.645842       -2.060249        0.000276  1
  H          2.196917       -0.059729       -0.000020  1
  C         -0.592406        1.627565        0.999968  2
  H         -0.827390        0.899942        0.227490  2
  H         -0.737865        1.177156        1.978462  2
  H          0.442373        1.944001        0.897120  2
  H         -1.246644        2.489465        0.897120  2

%mem=32GB
%nprocshared= 8
#p m062x/aug-cc-pVDZ   counterpoise=2

00194 m062x/aug-cc-pVDZ   counterpoise=2

 0  1  0  1  0  1
  N          0.332867       -1.105953        0.000147  1
  C         -0.970426       -0.676038       -0.000009  1
  C         -0.896590        0.685667        0.000007  1
  N          0.412760        1.096324       -0.000130  1
  C          1.121388       -0.000000       -0.000015  1
  H         -1.800566       -1.358093        0.000000  1
  H         -1.708834        1.391473       -0.000016  1
  H          0.645842       -2.060249        0.000276  1
  H          2.196917       -0.059729       -0.000020  1
  C         -0.866026        1.499972        0.999965  2
  H         -0.891780        0.813833        0.157394  2
  H         -0.887233        0.934957        1.928290  2
  H          0.044290        2.092405        0.957263  2
  H         -1.729373        2.158976        0.957263  2

%mem=32GB
%nprocshared= 8
#p m062x/aug-cc-pVDZ   counterpoise=2

00195 m062x/aug-cc-pVDZ   counterpoise=2

 0  1  0  1  0  1
  N          0.332867       -1.105953        0.000147  1
  C         -0.970426       -0.676038       -0.000009  1
  C         -0.896590        0.685667        0.000007  1
  N          0.412760        1.096324       -0.000130  1
  C          1.121388       -0.000000       -0.000015  1
  H         -1.800566       -1.358093        0.000000  1
  H         -1.708834        1.391473       -0.000016  1
  H          0.645842       -2.060249        0.000276  1
  H          2.196917       -0.059729       -0.000020  1
  C         -1.113364        1.326830        0.999961  2
  H         -1.668615        1.387107        0.067524  2
  H         -1.802176        1.401606        1.837472  2
  H         -0.586994        0.377019        1.047618  2
  H         -0.395440        2.141564        1.047618  2

%mem=32GB
%nprocshared= 8
#p m062x/aug-cc-pVDZ   counterpoise=2

00196 m062x/aug-cc-pVDZ   counterpoise=2

 0  1  0  1  0  1
  N          0.332867       -1.105953        0.000147  1
  C         -0.970426       -0.676038       -0.000009  1
  C         -0.896590        0.685667        0.000007  1
  N          0.412760        1.096324       -0.000130  1
  C          1.121388       -0.000000       -0.000015  1
  H         -1.800566       -1.358093        0.000000  1
  H         -1.708834        1.391473       -0.000016  1
  H          0.645842       -2.060249        0.000276  1
  H          2.196917       -0.059729       -0.000020  1
  C         -1.326843        1.113352        0.999959  2
  H         -1.702244        1.386675        0.017236  2
  H         -1.950677        1.567555        1.765471  2
  H         -1.349505        0.032092        1.108769  2
  H         -0.304792        1.466974        1.108769  2

%mem=32GB
%nprocshared= 8
#p m062x/aug-cc-pVDZ   counterpoise=2

00197 m062x/aug-cc-pVDZ   counterpoise=2

 0  1  0  1  0  1
  N          0.332867       -1.105953        0.000147  1
  C         -0.970426       -0.676038       -0.000009  1
  C         -0.896590        0.685667        0.000007  1
  N          0.412760        1.096324       -0.000130  1
  C          1.121388       -0.000000       -0.000015  1
  H         -1.800566       -1.358093        0.000000  1
  H         -1.708834        1.391473       -0.000016  1
  H          0.645842       -2.060249        0.000276  1
  H          2.196917       -0.059729       -0.000020  1
  C         -1.500008        0.866046        0.999961  2
  H         -1.697592        1.363187        0.053817  2
  H         -1.763581        1.529222        1.819842  2
  H         -2.094097       -0.041988        1.063288  2
  H         -0.444681        0.613557        1.063288  2

%mem=32GB
%nprocshared= 8
#p m062x/aug-cc-pVDZ   counterpoise=2

00198 m062x/aug-cc-pVDZ   counterpoise=2

 0  1  0  1  0  1
  N          0.332867       -1.105953        0.000147  1
  C         -0.970426       -0.676038       -0.000009  1
  C         -0.896590        0.685667        0.000007  1
  N          0.412760        1.096324       -0.000130  1
  C          1.121388       -0.000000       -0.000015  1
  H         -1.800566       -1.358093        0.000000  1
  H         -1.708834        1.391473       -0.000016  1
  H          0.645842       -2.060249        0.000276  1
  H          2.196917       -0.059729       -0.000020  1
  C         -1.627569        0.592400        0.999964  2
  H         -0.987946        0.674011        0.124979  2
  H         -1.022559        0.669594        1.899675  2
  H         -2.362340        1.393299        0.987782  2
  H         -2.137696       -0.367339        0.987782  2

%mem=32GB
%nprocshared= 8
#p m062x/aug-cc-pVDZ   counterpoise=2

00199 m062x/aug-cc-pVDZ   counterpoise=2

 0  1  0  1  0  1
  N          0.332867       -1.105953        0.000147  1
  C         -0.970426       -0.676038       -0.000009  1
  C         -0.896590        0.685667        0.000007  1
  N          0.412760        1.096324       -0.000130  1
  C          1.121388       -0.000000       -0.000015  1
  H         -1.800566       -1.358093        0.000000  1
  H         -1.708834        1.391473       -0.000016  1
  H          0.645842       -2.060249        0.000276  1
  H          2.196917       -0.059729       -0.000020  1
  C         -1.705710        0.300780        0.999966  2
  H         -1.050710        0.612354        0.190478  2
  H         -1.234944        0.524717        1.953753  2
  H         -2.649946        0.834366        0.927985  2
  H         -1.887512       -0.768446        0.927985  2

%mem=32GB
%nprocshared= 8
#p m062x/aug-cc-pVDZ   counterpoise=2

00200 m062x/aug-cc-pVDZ   counterpoise=2

 0  1  0  1  0  1
  N          0.332867       -1.105953        0.000147  1
  C         -0.970426       -0.676038       -0.000009  1
  C         -0.896590        0.685667        0.000007  1
  N          0.412760        1.096324       -0.000130  1
  C          1.121388       -0.000000       -0.000015  1
  H         -1.800566       -1.358093        0.000000  1
  H         -1.708834        1.391473       -0.000016  1
  H          0.645842       -2.060249        0.000276  1
  H          2.196917       -0.059729       -0.000020  1
  C         -1.732027       -0.000021        0.999968  2
  H         -1.152028       -0.514843        0.238434  2
  H         -1.388479       -0.304964        1.985089  2
  H         -1.604795        1.073676        0.888334  2
  H         -2.783046       -0.253741        0.888334  2

%mem=32GB
%nprocshared= 8
#p m062x/aug-cc-pVDZ   counterpoise=2

00201 m062x/aug-cc-pVDZ   counterpoise=2

 0  1  0  1  0  1
  N          0.332867       -1.105953        0.000147  1
  C         -0.970426       -0.676038       -0.000009  1
  C         -0.896590        0.685667        0.000007  1
  N          0.412760        1.096324       -0.000130  1
  C          1.121388       -0.000000       -0.000015  1
  H         -1.800566       -1.358093        0.000000  1
  H         -1.708834        1.391473       -0.000016  1
  H          0.645842       -2.060249        0.000276  1
  H          2.196917       -0.059729       -0.000020  1
  C         -1.705712       -0.300780        0.999965  2
  H         -1.089382       -0.615328        0.161769  2
  H         -1.207353       -0.555121        1.931860  2
  H         -1.859766        0.774192        0.953290  2
  H         -2.666601       -0.806735        0.953290  2

%mem=32GB
%nprocshared= 8
#p m062x/aug-cc-pVDZ   counterpoise=2

00202 m062x/aug-cc-pVDZ   counterpoise=2

 0  1  0  1  0  1
  N          0.332867       -1.105953        0.000147  1
  C         -0.970426       -0.676038       -0.000009  1
  C         -0.896590        0.685667        0.000007  1
  N          0.412760        1.096324       -0.000130  1
  C          1.121388       -0.000000       -0.000015  1
  H         -1.800566       -1.358093        0.000000  1
  H         -1.708834        1.391473       -0.000016  1
  H          0.645842       -2.060249        0.000276  1
  H          2.196917       -0.059729       -0.000020  1
  C         -1.627571       -0.592399        0.999962  2
  H         -1.032103       -0.668188        0.093844  2
  H         -0.978685       -0.674987        1.868066  2
  H         -2.137823        0.367158        1.019158  2
  H         -2.361918       -1.393550        1.019158  2

%mem=32GB
%nprocshared= 8
#p m062x/aug-cc-pVDZ   counterpoise=2

00203 m062x/aug-cc-pVDZ   counterpoise=2

 0  1  0  1  0  1
  N          0.332867       -1.105953        0.000147  1
  C         -0.970426       -0.676038       -0.000009  1
  C         -0.896590        0.685667        0.000007  1
  N          0.412760        1.096324       -0.000130  1
  C          1.121388       -0.000000       -0.000015  1
  H         -1.800566       -1.358093        0.000000  1
  H         -1.708834        1.391473       -0.000016  1
  H          0.645842       -2.060249        0.000276  1
  H          2.196917       -0.059729       -0.000020  1
  C         -1.499979       -0.866018        0.999961  2
  H         -0.998330       -0.686049        0.052683  2
  H         -0.826627       -0.624449        1.818324  2
  H         -2.387262       -0.241497        1.064615  2
  H         -1.787906       -1.912151        1.064615  2

%mem=32GB
%nprocshared= 8
#p m062x/aug-cc-pVDZ   counterpoise=2

00204 m062x/aug-cc-pVDZ   counterpoise=2

 0  1  0  1  0  1
  N          0.332867       -1.105953        0.000147  1
  C         -0.970426       -0.676038       -0.000009  1
  C         -0.896590        0.685667        0.000007  1
  N          0.412760        1.096324       -0.000130  1
  C          1.121388       -0.000000       -0.000015  1
  H         -1.800566       -1.358093        0.000000  1
  H         -1.708834        1.391473       -0.000016  1
  H          0.645842       -2.060249        0.000276  1
  H          2.196917       -0.059729       -0.000020  1
  C         -1.326847       -1.113351        0.999960  2
  H         -1.781200       -1.348088        0.040879  2
  H         -1.978680       -1.450114        1.801946  2
  H         -0.366315       -1.615999        1.078707  2
  H         -1.181003       -0.039104        1.078707  2

%mem=32GB
%nprocshared= 8
#p m062x/aug-cc-pVDZ   counterpoise=2

00205 m062x/aug-cc-pVDZ   counterpoise=2

 0  1  0  1  0  1
  N          0.332867       -1.105953        0.000147  1
  C         -0.970426       -0.676038       -0.000009  1
  C         -0.896590        0.685667        0.000007  1
  N          0.412760        1.096324       -0.000130  1
  C          1.121388       -0.000000       -0.000015  1
  H         -1.800566       -1.358093        0.000000  1
  H         -1.708834        1.391473       -0.000016  1
  H          0.645842       -2.060249        0.000276  1
  H          2.196917       -0.059729       -0.000020  1
  C         -1.113335       -1.326804        0.999963  2
  H         -0.984067       -0.738156        0.095441  2
  H         -0.973527       -0.690161        1.869800  2
  H         -2.114702       -1.749220        1.017492  2
  H         -0.381099       -2.129922        1.017492  2

%mem=32GB
%nprocshared= 8
#p m062x/aug-cc-pVDZ   counterpoise=2

00206 m062x/aug-cc-pVDZ   counterpoise=2

 0  1  0  1  0  1
  N          0.332867       -1.105953        0.000147  1
  C         -0.970426       -0.676038       -0.000009  1
  C         -0.896590        0.685667        0.000007  1
  N          0.412760        1.096324       -0.000130  1
  C          1.121388       -0.000000       -0.000015  1
  H         -1.800566       -1.358093        0.000000  1
  H         -1.708834        1.391473       -0.000016  1
  H          0.645842       -2.060249        0.000276  1
  H          2.196917       -0.059729       -0.000020  1
  C         -0.866029       -1.499971        0.999965  2
  H         -0.953321       -0.811034        0.163831  2
  H         -0.936011       -0.947652        1.933520  2
  H         -1.667791       -2.232296        0.951429  2
  H          0.093043       -2.009189        0.951429  2

%mem=32GB
%nprocshared= 8
#p m062x/aug-cc-pVDZ   counterpoise=2

00207 m062x/aug-cc-pVDZ   counterpoise=2

 0  1  0  1  0  1
  N          0.332867       -1.105953        0.000147  1
  C         -0.970426       -0.676038       -0.000009  1
  C         -0.896590        0.685667        0.000007  1
  N          0.412760        1.096324       -0.000130  1
  C          1.121388       -0.000000       -0.000015  1
  H         -1.800566       -1.358093        0.000000  1
  H         -1.708834        1.391473       -0.000016  1
  H          0.645842       -2.060249        0.000276  1
  H          2.196917       -0.059729       -0.000020  1
  C         -0.592408       -1.627565        0.999969  2
  H         -0.879496       -0.904924        0.240531  2
  H         -0.761025       -1.203131        1.986326  2
  H         -1.189251       -2.528908        0.886666  2
  H          0.460259       -1.873599        0.886666  2

%mem=32GB
%nprocshared= 8
#p m062x/aug-cc-pVDZ   counterpoise=2

00208 m062x/aug-cc-pVDZ   counterpoise=2

 0  1  0  1  0  1
  N          0.332867       -1.105953        0.000147  1
  C         -0.970426       -0.676038       -0.000009  1
  C         -0.896590        0.685667        0.000007  1
  N          0.412760        1.096324       -0.000130  1
  C          1.121388       -0.000000       -0.000015  1
  H         -1.800566       -1.358093        0.000000  1
  H         -1.708834        1.391473       -0.000016  1
  H          0.645842       -2.060249        0.000276  1
  H          2.196917       -0.059729       -0.000020  1
  C         -0.300746       -1.705717        0.999966  2
  H          0.218246       -1.214451        0.181015  2
  H          0.086923       -1.338758        1.946820  2
  H         -1.364258       -1.490425        0.936185  2
  H         -0.144110       -2.779436        0.936185  2

%mem=32GB
%nprocshared= 8
#p m062x/aug-cc-pVDZ   counterpoise=2

00209 m062x/aug-cc-pVDZ   counterpoise=2

 0  1  0  1  0  1
  N          0.332867       -1.105953        0.000147  1
  C         -0.970426       -0.676038       -0.000009  1
  C         -0.896590        0.685667        0.000007  1
  N          0.412760        1.096324       -0.000130  1
  C          1.121388       -0.000000       -0.000015  1
  H         -1.800566       -1.358093        0.000000  1
  H         -1.708834        1.391473       -0.000016  1
  H          0.645842       -2.060249        0.000276  1
  H          2.196917       -0.059729       -0.000020  1
  C          0.000012       -1.732028        0.999963  2
  H          0.295172       -1.176855        0.113375  2
  H          0.293975       -1.179106        1.888412  2
  H         -1.078205       -1.869589        0.999217  2
  H          0.488985       -2.702791        0.999217  2

%mem=32GB
%nprocshared= 8
#p m062x/aug-cc-pVDZ   counterpoise=2

00210 m062x/aug-cc-pVDZ   counterpoise=2

 0  1  0  1  0  1
  N          0.332867       -1.105953        0.000147  1
  C         -0.970426       -0.676038       -0.000009  1
  C         -0.896590        0.685667        0.000007  1
  N          0.412760        1.096324       -0.000130  1
  C          1.121388       -0.000000       -0.000015  1
  H         -1.800566       -1.358093        0.000000  1
  H         -1.708834        1.391473       -0.000016  1
  H          0.645842       -2.060249        0.000276  1
  H          2.196917       -0.059729       -0.000020  1
  C          0.300781       -1.705751        0.999960  2
  H          0.637031       -2.051197        0.025804  2
  H          0.829268       -2.248691        1.779316  2
  H          0.504277       -0.642483        1.097562  2
  H         -0.767590       -1.880492        1.097562  2

%mem=32GB
%nprocshared= 8
#p m062x/aug-cc-pVDZ   counterpoise=2

00211 m062x/aug-cc-pVDZ   counterpoise=2

 0  1  0  1  0  1
  N          0.332867       -1.105953        0.000147  1
  C         -0.970426       -0.676038       -0.000009  1
  C         -0.896590        0.685667        0.000007  1
  N          0.412760        1.096324       -0.000130  1
  C          1.121388       -0.000000       -0.000015  1
  H         -1.800566       -1.358093        0.000000  1
  H         -1.708834        1.391473       -0.000016  1
  H          0.645842       -2.060249        0.000276  1
  H          2.196917       -0.059729       -0.000020  1
  C          0.592398       -1.627613        0.999959  2
  H          0.645662       -2.058788        0.003652  2
  H          0.689796       -2.416066        1.741803  2
  H          1.397818       -0.908909        1.127397  2
  H         -0.363704       -1.126510        1.127397  2

%mem=32GB
%nprocshared= 8
#p m062x/aug-cc-pVDZ   counterpoise=2

00212 m062x/aug-cc-pVDZ   counterpoise=2

 0  1  0  1  0  1
  N          0.332867       -1.105953        0.000147  1
  C         -0.970426       -0.676038       -0.000009  1
  C         -0.896590        0.685667        0.000007  1
  N          0.412760        1.096324       -0.000130  1
  C          1.121388       -0.000000       -0.000015  1
  H         -1.800566       -1.358093        0.000000  1
  H         -1.708834        1.391473       -0.000016  1
  H          0.645842       -2.060249        0.000276  1
  H          2.196917       -0.059729       -0.000020  1
  C          0.866017       -1.500022        0.999961  2
  H          0.660938       -2.021837        0.068819  2
  H          0.613295       -2.143063        1.839072  2
  H          1.920918       -1.242095        1.046170  2
  H          0.269002       -0.592875        1.046170  2

%mem=32GB
%nprocshared= 8
#p m062x/aug-cc-pVDZ   counterpoise=2

00213 m062x/aug-cc-pVDZ   counterpoise=2

 0  1  0  1  0  1
  N          0.332867       -1.105953        0.000147  1
  C         -0.970426       -0.676038       -0.000009  1
  C         -0.896590        0.685667        0.000007  1
  N          0.412760        1.096324       -0.000130  1
  C          1.121388       -0.000000       -0.000015  1
  H         -1.800566       -1.358093        0.000000  1
  H         -1.708834        1.391473       -0.000016  1
  H          0.645842       -2.060249        0.000276  1
  H          2.196917       -0.059729       -0.000020  1
  C          1.113314       -1.326820        0.999965  2
  H          0.454430       -1.140356        0.155880  2
  H          0.567297       -1.172297        1.927039  2
  H          1.474240       -2.351272        0.958646  2
  H          1.957560       -0.643433        0.958646  2

%mem=32GB
%nprocshared= 8
#p m062x/aug-cc-pVDZ   counterpoise=2

00214 m062x/aug-cc-pVDZ   counterpoise=2

 0  1  0  1  0  1
  N          0.332867       -1.105953        0.000147  1
  C         -0.970426       -0.676038       -0.000009  1
  C         -0.896590        0.685667        0.000007  1
  N          0.412760        1.096324       -0.000130  1
  C          1.121388       -0.000000       -0.000015  1
  H         -1.800566       -1.358093        0.000000  1
  H         -1.708834        1.391473       -0.000016  1
  H          0.645842       -2.060249        0.000276  1
  H          2.196917       -0.059729       -0.000020  1
  C          1.326796       -1.113341        0.999968  2
  H          0.560519       -1.107645        0.229149  2
  H          0.855615       -1.109838        1.979485  2
  H          1.939088       -2.005372        0.895779  2
  H          1.952280       -0.230509        0.895779  2

%mem=32GB
%nprocshared= 8
#p m062x/aug-cc-pVDZ   counterpoise=2

00215 m062x/aug-cc-pVDZ   counterpoise=2

 0  1  0  1  0  1
  N          0.332867       -1.105953        0.000147  1
  C         -0.970426       -0.676038       -0.000009  1
  C         -0.896590        0.685667        0.000007  1
  N          0.412760        1.096324       -0.000130  1
  C          1.121388       -0.000000       -0.000015  1
  H         -1.800566       -1.358093        0.000000  1
  H         -1.708834        1.391473       -0.000016  1
  H          0.645842       -2.060249        0.000276  1
  H          2.196917       -0.059729       -0.000020  1
  C          1.499988       -0.865997        0.999967  2
  H          1.200920       -0.181918        0.210049  2
  H          1.301394       -0.411740        1.967277  2
  H          0.935737       -1.790800        0.911435  2
  H          2.562024       -1.079814        0.911435  2

%mem=32GB
%nprocshared= 8
#p m062x/aug-cc-pVDZ   counterpoise=2

00216 m062x/aug-cc-pVDZ   counterpoise=2

 0  1  0  1  0  1
  N          0.332867       -1.105953        0.000147  1
  C         -0.970426       -0.676038       -0.000009  1
  C         -0.896590        0.685667        0.000007  1
  N          0.412760        1.096324       -0.000130  1
  C          1.121388       -0.000000       -0.000015  1
  H         -1.800566       -1.358093        0.000000  1
  H         -1.708834        1.391473       -0.000016  1
  H          0.645842       -2.060249        0.000276  1
  H          2.196917       -0.059729       -0.000020  1
  C          1.627577       -0.592375        0.999965  2
  H          1.193581       -0.084485        0.142602  2
  H          1.247185       -0.147216        1.915722  2
  H          1.360177       -1.645529        0.970944  2
  H          2.709546       -0.492482        0.970944  2

%mem=32GB
%nprocshared= 8
#p m062x/aug-cc-pVDZ   counterpoise=2

00217 m062x/aug-cc-pVDZ   counterpoise=2

 0  1  0  1  0  1
  N          0.332867       -1.105953        0.000147  1
  C         -0.970426       -0.676038       -0.000009  1
  C         -0.896590        0.685667        0.000007  1
  N          0.412760        1.096324       -0.000130  1
  C          1.121388       -0.000000       -0.000015  1
  H         -1.800566       -1.358093        0.000000  1
  H         -1.708834        1.391473       -0.000016  1
  H          0.645842       -2.060249        0.000276  1
  H          2.196917       -0.059729       -0.000020  1
  C          1.705756       -0.300758        0.999961  2
  H          2.174099       -0.070927        0.046436  2
  H          2.356626        0.018646        1.809792  2
  H          0.755088        0.221273        1.072005  2
  H          1.537019       -1.372119        1.072005  2

%mem=32GB
%nprocshared= 8
#p m062x/aug-cc-pVDZ   counterpoise=2

00218 m062x/aug-cc-pVDZ   counterpoise=2

 0  1  0  1  0  1
  N          0.332867       -1.105953        0.000147  1
  C         -0.970426       -0.676038       -0.000009  1
  C         -0.896590        0.685667        0.000007  1
  N          0.412760        1.096324       -0.000130  1
  C          1.121388       -0.000000       -0.000015  1
  H         -1.800566       -1.358093        0.000000  1
  H         -1.708834        1.391473       -0.000016  1
  H          0.645842       -2.060249        0.000276  1
  H          2.196917       -0.059729       -0.000020  1
  C          1.879404       -0.000004        0.684000  2
  H          2.335606       -0.085817       -0.298798  2
  H          2.637891       -0.142678        1.449388  2
  H          1.436022        0.986418        0.792908  2
  H          1.107908       -0.757902        0.792908  2

%mem=32GB
%nprocshared= 8
#p m062x/aug-cc-pVDZ   counterpoise=2

00219 m062x/aug-cc-pVDZ   counterpoise=2

 0  1  0  1  0  1
  N          0.332867       -1.105953        0.000147  1
  C         -0.970426       -0.676038       -0.000009  1
  C         -0.896590        0.685667        0.000007  1
  N          0.412760        1.096324       -0.000130  1
  C          1.121388       -0.000000       -0.000015  1
  H         -1.800566       -1.358093        0.000000  1
  H         -1.708834        1.391473       -0.000016  1
  H          0.645842       -2.060249        0.000276  1
  H          2.196917       -0.059729       -0.000020  1
  C          1.850851        0.326332        0.684004  2
  H          2.289088       -0.162553       -0.182203  2
  H          2.249823       -0.118749        1.591860  2
  H          2.092978        1.385778        0.663360  2
  H          0.771335        0.201053        0.663360  2

%mem=32GB
%nprocshared= 8
#p m062x/aug-cc-pVDZ   counterpoise=2

00220 m062x/aug-cc-pVDZ   counterpoise=2

 0  1  0  1  0  1
  N          0.332867       -1.105953        0.000147  1
  C         -0.970426       -0.676038       -0.000009  1
  C         -0.896590        0.685667        0.000007  1
  N          0.412760        1.096324       -0.000130  1
  C          1.121388       -0.000000       -0.000015  1
  H         -1.800566       -1.358093        0.000000  1
  H         -1.708834        1.391473       -0.000016  1
  H          0.645842       -2.060249        0.000276  1
  H          2.196917       -0.059729       -0.000020  1
  C          1.766063        0.642758        0.684012  2
  H          2.203321       -0.070171       -0.010188  2
  H          1.962435        0.322582        1.704013  2
  H          2.205659        1.623443        0.521255  2
  H          0.692653        0.695475        0.521255  2

%mem=32GB
%nprocshared= 8
#p m062x/aug-cc-pVDZ   counterpoise=2

00221 m062x/aug-cc-pVDZ   counterpoise=2

 0  1  0  1  0  1
  N          0.332867       -1.105953        0.000147  1
  C         -0.970426       -0.676038       -0.000009  1
  C         -0.896590        0.685667        0.000007  1
  N          0.412760        1.096324       -0.000130  1
  C          1.121388       -0.000000       -0.000015  1
  H         -1.800566       -1.358093        0.000000  1
  H         -1.708834        1.391473       -0.000016  1
  H          0.645842       -2.060249        0.000276  1
  H          2.196917       -0.059729       -0.000020  1
  C          1.627577        0.939659        0.684016  2
  H          1.193580        0.134012        0.097540  2
  H          1.510070        0.721526        1.742358  2
  H          2.684723        1.030833        0.448205  2
  H          1.122117        1.872601        0.448205  2

%mem=32GB
%nprocshared= 8
#p m062x/aug-cc-pVDZ   counterpoise=2

00222 m062x/aug-cc-pVDZ   counterpoise=2

 0  1  0  1  0  1
  N          0.332867       -1.105953        0.000147  1
  C         -0.970426       -0.676038       -0.000009  1
  C         -0.896590        0.685667        0.000007  1
  N          0.412760        1.096324       -0.000130  1
  C          1.121388       -0.000000       -0.000015  1
  H         -1.800566       -1.358093        0.000000  1
  H         -1.708834        1.391473       -0.000016  1
  H          0.645842       -2.060249        0.000276  1
  H          2.196917       -0.059729       -0.000020  1
  C          1.439655        1.208041        0.684015  2
  H          0.538792        1.110035        0.083836  2
  H          1.177534        1.179525        1.738509  2
  H          2.117316        0.389073        0.456983  2
  H          1.925353        2.153574        0.456983  2

%mem=32GB
%nprocshared= 8
#p m062x/aug-cc-pVDZ   counterpoise=2

00223 m062x/aug-cc-pVDZ   counterpoise=2

 0  1  0  1  0  1
  N          0.332867       -1.105953        0.000147  1
  C         -0.970426       -0.676038       -0.000009  1
  C         -0.896590        0.685667        0.000007  1
  N          0.412760        1.096324       -0.000130  1
  C          1.121388       -0.000000       -0.000015  1
  H         -1.800566       -1.358093        0.000000  1
  H         -1.708834        1.391473       -0.000016  1
  H          0.645842       -2.060249        0.000276  1
  H          2.196917       -0.059729       -0.000020  1
  C          1.208013        1.439679        0.684012  2
  H          0.424927        1.101577        0.010337  2
  H          0.886034        1.300662        1.712838  2
  H          2.112485        0.863549        0.506577  2
  H          1.408932        2.493066        0.506577  2

%mem=32GB
%nprocshared= 8
#p m062x/aug-cc-pVDZ   counterpoise=2

00224 m062x/aug-cc-pVDZ   counterpoise=2

 0  1  0  1  0  1
  N          0.332867       -1.105953        0.000147  1
  C         -0.970426       -0.676038       -0.000009  1
  C         -0.896590        0.685667        0.000007  1
  N          0.412760        1.096324       -0.000130  1
  C          1.121388       -0.000000       -0.000015  1
  H         -1.800566       -1.358093        0.000000  1
  H         -1.708834        1.391473       -0.000016  1
  H          0.645842       -2.060249        0.000276  1
  H          2.196917       -0.059729       -0.000020  1
  C          0.939669        1.627572        0.684010  2
  H          0.374793        1.058044       -0.049426  2
  H          0.641092        1.326536        1.684863  2
  H          2.001607        1.438023        0.550454  2
  H          0.741419        2.687919        0.550454  2

%mem=32GB
%nprocshared= 8
#p m062x/aug-cc-pVDZ   counterpoise=2

00225 m062x/aug-cc-pVDZ   counterpoise=2

 0  1  0  1  0  1
  N          0.332867       -1.105953        0.000147  1
  C         -0.970426       -0.676038       -0.000009  1
  C         -0.896590        0.685667        0.000007  1
  N          0.412760        1.096324       -0.000130  1
  C          1.121388       -0.000000       -0.000015  1
  H         -1.800566       -1.358093        0.000000  1
  H         -1.708834        1.391473       -0.000016  1
  H          0.645842       -2.060249        0.000276  1
  H          2.196917       -0.059729       -0.000020  1
  C          0.642777        1.766014        0.684009  2
  H          0.388859        1.026736       -0.071219  2
  H          0.496154        1.339123        1.672818  2
  H          1.682429        2.060969        0.567375  2
  H          0.003773        2.637534        0.567375  2

%mem=32GB
%nprocshared= 8
#p m062x/aug-cc-pVDZ   counterpoise=2

00226 m062x/aug-cc-pVDZ   counterpoise=2

 0  1  0  1  0  1
  N          0.332867       -1.105953        0.000147  1
  C         -0.970426       -0.676038       -0.000009  1
  C         -0.896590        0.685667        0.000007  1
  N          0.412760        1.096324       -0.000130  1
  C          1.121388       -0.000000       -0.000015  1
  H         -1.800566       -1.358093        0.000000  1
  H         -1.708834        1.391473       -0.000016  1
  H          0.645842       -2.060249        0.000276  1
  H          2.196917       -0.059729       -0.000020  1
  C          0.326356        1.850800        0.684010  2
  H          0.418236        1.048506       -0.043491  2
  H          0.373756        1.436905        1.687963  2
  H          1.138389        2.560035        0.545935  2
  H         -0.624997        2.358088        0.545935  2

%mem=32GB
%nprocshared= 8
#p m062x/aug-cc-pVDZ   counterpoise=2

00227 m062x/aug-cc-pVDZ   counterpoise=2

 0  1  0  1  0  1
  N          0.332867       -1.105953        0.000147  1
  C         -0.970426       -0.676038       -0.000009  1
  C         -0.896590        0.685667        0.000007  1
  N          0.412760        1.096324       -0.000130  1
  C          1.121388       -0.000000       -0.000015  1
  H         -1.800566       -1.358093        0.000000  1
  H         -1.708834        1.391473       -0.000016  1
  H          0.645842       -2.060249        0.000276  1
  H          2.196917       -0.059729       -0.000020  1
  C          0.000017        1.879354        0.684013  2
  H          0.401023        1.118591        0.019325  2
  H          0.158507        1.578675        1.716461  2
  H          0.505254        2.824050        0.500270  2
  H         -1.064884        1.996414        0.500270  2

%mem=32GB
%nprocshared= 8
#p m062x/aug-cc-pVDZ   counterpoise=2

00228 m062x/aug-cc-pVDZ   counterpoise=2

 0  1  0  1  0  1
  N          0.332867       -1.105953        0.000147  1
  C         -0.970426       -0.676038       -0.000009  1
  C         -0.896590        0.685667        0.000007  1
  N          0.412760        1.096324       -0.000130  1
  C          1.121388       -0.000000       -0.000015  1
  H         -1.800566       -1.358093        0.000000  1
  H         -1.708834        1.391473       -0.000016  1
  H          0.645842       -2.060249        0.000276  1
  H          2.196917       -0.059729       -0.000020  1
  C         -0.326325        1.850806        0.684016  2
  H          0.312046        1.199136        0.093098  2
  H         -0.149342        1.670136        1.741140  2
  H         -0.100174        2.888136        0.451035  2
  H         -1.368097        1.646087        0.451035  2

%mem=32GB
%nprocshared= 8
#p m062x/aug-cc-pVDZ   counterpoise=2

00229 m062x/aug-cc-pVDZ   counterpoise=2

 0  1  0  1  0  1
  N          0.332867       -1.105953        0.000147  1
  C         -0.970426       -0.676038       -0.000009  1
  C         -0.896590        0.685667        0.000007  1
  N          0.412760        1.096324       -0.000130  1
  C          1.121388       -0.000000       -0.000015  1
  H         -1.800566       -1.358093        0.000000  1
  H         -1.708834        1.391473       -0.000016  1
  H          0.645842       -2.060249        0.000276  1
  H          2.196917       -0.059729       -0.000020  1
  C         -0.642796        1.766007        0.684017  2
  H         -0.854401        0.865256        0.113713  2
  H         -0.695198        1.542946        1.746549  2
  H          0.353187        2.125144        0.438021  2
  H         -1.374686        2.531056        0.438021  2

%mem=32GB
%nprocshared= 8
#p m062x/aug-cc-pVDZ   counterpoise=2

00230 m062x/aug-cc-pVDZ   counterpoise=2

 0  1  0  1  0  1
  N          0.332867       -1.105953        0.000147  1
  C         -0.970426       -0.676038       -0.000009  1
  C         -0.896590        0.685667        0.000007  1
  N          0.412760        1.096324       -0.000130  1
  C          1.121388       -0.000000       -0.000015  1
  H         -1.800566       -1.358093        0.000000  1
  H         -1.708834        1.391473       -0.000016  1
  H          0.645842       -2.060249        0.000276  1
  H          2.196917       -0.059729       -0.000020  1
  C         -0.939725        1.627585        0.684011  2
  H         -1.731335        1.384565       -0.020028  2
  H         -1.310290        1.513824        1.699500  2
  H         -0.098027        0.957648        0.528432  2
  H         -0.618922        2.654404        0.528432  2

%mem=32GB
%nprocshared= 8
#p m062x/aug-cc-pVDZ   counterpoise=2

00231 m062x/aug-cc-pVDZ   counterpoise=2

 0  1  0  1  0  1
  N          0.332867       -1.105953        0.000147  1
  C         -0.970426       -0.676038       -0.000009  1
  C         -0.896590        0.685667        0.000007  1
  N          0.412760        1.096324       -0.000130  1
  C          1.121388       -0.000000       -0.000015  1
  H         -1.800566       -1.358093        0.000000  1
  H         -1.708834        1.391473       -0.000016  1
  H          0.645842       -2.060249        0.000276  1
  H          2.196917       -0.059729       -0.000020  1
  C         -1.208072        1.439690        0.684004  2
  H         -1.849084        1.377969       -0.191592  2
  H         -1.816030        1.381151        1.583136  2
  H         -0.498397        0.616462        0.672418  2
  H         -0.668512        2.383203        0.672418  2

%mem=32GB
%nprocshared= 8
#p m062x/aug-cc-pVDZ   counterpoise=2

00232 m062x/aug-cc-pVDZ   counterpoise=2

 0  1  0  1  0  1
  N          0.332867       -1.105953        0.000147  1
  C         -0.970426       -0.676038       -0.000009  1
  C         -0.896590        0.685667        0.000007  1
  N          0.412760        1.096324       -0.000130  1
  C          1.121388       -0.000000       -0.000015  1
  H         -1.800566       -1.358093        0.000000  1
  H         -1.708834        1.391473       -0.000016  1
  H          0.645842       -2.060249        0.000276  1
  H          2.196917       -0.059729       -0.000020  1
  C         -1.439709        1.208056        0.684000  2
  H         -1.825820        1.471202       -0.297350  2
  H         -2.075499        1.641365        1.451783  2
  H         -1.428469        0.126435        0.790986  2
  H         -0.428886        1.593114        0.790986  2

%mem=32GB
%nprocshared= 8
#p m062x/aug-cc-pVDZ   counterpoise=2

00233 m062x/aug-cc-pVDZ   counterpoise=2

 0  1  0  1  0  1
  N          0.332867       -1.105953        0.000147  1
  C         -0.970426       -0.676038       -0.000009  1
  C         -0.896590        0.685667        0.000007  1
  N          0.412760        1.096324       -0.000130  1
  C          1.121388       -0.000000       -0.000015  1
  H         -1.800566       -1.358093        0.000000  1
  H         -1.708834        1.391473       -0.000016  1
  H          0.645842       -2.060249        0.000276  1
  H          2.196917       -0.059729       -0.000020  1
  C         -1.627600        0.939717        0.684003  2
  H         -1.734786        1.535794       -0.218538  2
  H         -1.742453        1.578431        1.555973  2
  H         -2.390005        0.165136        0.699475  2
  H         -0.643111        0.479261        0.699475  2

%mem=32GB
%nprocshared= 8
#p m062x/aug-cc-pVDZ   counterpoise=2

00234 m062x/aug-cc-pVDZ   counterpoise=2

 0  1  0  1  0  1
  N          0.332867       -1.105953        0.000147  1
  C         -0.970426       -0.676038       -0.000009  1
  C         -0.896590        0.685667        0.000007  1
  N          0.412760        1.096324       -0.000130  1
  C          1.121388       -0.000000       -0.000015  1
  H         -1.800566       -1.358093        0.000000  1
  H         -1.708834        1.391473       -0.000016  1
  H          0.645842       -2.060249        0.000276  1
  H          2.196917       -0.059729       -0.000020  1
  C         -1.766042        0.642821        0.684010  2
  H         -1.704823        1.443962       -0.047974  2
  H         -1.733875        1.063776        1.685628  2
  H         -2.697624        0.099224        0.549345  2
  H         -0.927871       -0.036011        0.549345  2

%mem=32GB
%nprocshared= 8
#p m062x/aug-cc-pVDZ   counterpoise=2

00235 m062x/aug-cc-pVDZ   counterpoise=2

 0  1  0  1  0  1
  N          0.332867       -1.105953        0.000147  1
  C         -0.970426       -0.676038       -0.000009  1
  C         -0.896590        0.685667        0.000007  1
  N          0.412760        1.096324       -0.000130  1
  C          1.121388       -0.000000       -0.000015  1
  H         -1.800566       -1.358093        0.000000  1
  H         -1.708834        1.391473       -0.000016  1
  H          0.645842       -2.060249        0.000276  1
  H          2.196917       -0.059729       -0.000020  1
  C         -1.850798        0.326365        0.684015  2
  H         -1.006081        0.644439        0.078493  2
  H         -1.598219        0.421472        1.736933  2
  H         -2.712353        0.950237        0.460443  2
  H         -2.086891       -0.710820        0.460443  2

%mem=32GB
%nprocshared= 8
#p m062x/aug-cc-pVDZ   counterpoise=2

00236 m062x/aug-cc-pVDZ   counterpoise=2

 0  1  0  1  0  1
  N          0.332867       -1.105953        0.000147  1
  C         -0.970426       -0.676038       -0.000009  1
  C         -0.896590        0.685667        0.000007  1
  N          0.412760        1.096324       -0.000130  1
  C          1.121388       -0.000000       -0.000015  1
  H         -1.800566       -1.358093        0.000000  1
  H         -1.708834        1.391473       -0.000016  1
  H          0.645842       -2.060249        0.000276  1
  H          2.196917       -0.059729       -0.000020  1
  C         -1.879354       -0.000023        0.684017  2
  H         -1.132775       -0.555291        0.122169  2
  H         -1.703275       -0.130982        1.748593  2
  H         -1.811218        1.055301        0.432769  2
  H         -2.870459       -0.368890        0.432769  2

%mem=32GB
%nprocshared= 8
#p m062x/aug-cc-pVDZ   counterpoise=2

00237 m062x/aug-cc-pVDZ   counterpoise=2

 0  1  0  1  0  1
  N          0.332867       -1.105953        0.000147  1
  C         -0.970426       -0.676038       -0.000009  1
  C         -0.896590        0.685667        0.000007  1
  N          0.412760        1.096324       -0.000130  1
  C          1.121388       -0.000000       -0.000015  1
  H         -1.800566       -1.358093        0.000000  1
  H         -1.708834        1.391473       -0.000016  1
  H          0.645842       -2.060249        0.000276  1
  H          2.196917       -0.059729       -0.000020  1
  C         -1.850799       -0.326365        0.684014  2
  H         -1.031844       -0.651644        0.047711  2
  H         -1.566356       -0.439343        1.726993  2
  H         -2.075077        0.717610        0.480808  2
  H         -2.730260       -0.931950        0.480808  2

%mem=32GB
%nprocshared= 8
#p m062x/aug-cc-pVDZ   counterpoise=2

00238 m062x/aug-cc-pVDZ   counterpoise=2

 0  1  0  1  0  1
  N          0.332867       -1.105953        0.000147  1
  C         -0.970426       -0.676038       -0.000009  1
  C         -0.896590        0.685667        0.000007  1
  N          0.412760        1.096324       -0.000130  1
  C          1.121388       -0.000000       -0.000015  1
  H         -1.800566       -1.358093        0.000000  1
  H         -1.708834        1.391473       -0.000016  1
  H          0.645842       -2.060249        0.000276  1
  H          2.196917       -0.059729       -0.000020  1
  C         -1.766046       -0.642820        0.684009  2
  H         -1.803934       -1.427881       -0.066737  2
  H         -1.787531       -1.088010        1.675383  2
  H         -0.849927       -0.070312        0.563851  2
  H         -2.622776        0.015248        0.563851  2

%mem=32GB
%nprocshared= 8
#p m062x/aug-cc-pVDZ   counterpoise=2

00239 m062x/aug-cc-pVDZ   counterpoise=2

 0  1  0  1  0  1
  N          0.332867       -1.105953        0.000147  1
  C         -0.970426       -0.676038       -0.000009  1
  C         -0.896590        0.685667        0.000007  1
  N          0.412760        1.096324       -0.000130  1
  C          1.121388       -0.000000       -0.000015  1
  H         -1.800566       -1.358093        0.000000  1
  H         -1.708834        1.391473       -0.000016  1
  H          0.645842       -2.060249        0.000276  1
  H          2.196917       -0.059729       -0.000020  1
  C         -1.627605       -0.939716        0.684003  2
  H         -1.856794       -1.494104       -0.222364  2
  H         -1.877648       -1.544548        1.551835  2
  H         -0.567805       -0.699042        0.703458  2
  H         -2.208076       -0.020938        0.703458  2

%mem=32GB
%nprocshared= 8
#p m062x/aug-cc-pVDZ   counterpoise=2

00240 m062x/aug-cc-pVDZ   counterpoise=2

 0  1  0  1  0  1
  N          0.332867       -1.105953        0.000147  1
  C         -0.970426       -0.676038       -0.000009  1
  C         -0.896590        0.685667        0.000007  1
  N          0.412760        1.096324       -0.000130  1
  C          1.121388       -0.000000       -0.000015  1
  H         -1.800566       -1.358093        0.000000  1
  H         -1.708834        1.391473       -0.000016  1
  H          0.645842       -2.060249        0.000276  1
  H          2.196917       -0.059729       -0.000020  1
  C         -1.439713       -1.208054        0.684001  2
  H         -1.937592       -1.415067       -0.259735  2
  H         -2.095257       -1.480623        1.507072  2
  H         -0.522182       -1.787666        0.744530  2
  H         -1.203615       -0.148775        0.744530  2

%mem=32GB
%nprocshared= 8
#p m062x/aug-cc-pVDZ   counterpoise=2

00241 m062x/aug-cc-pVDZ   counterpoise=2

 0  1  0  1  0  1
  N          0.332867       -1.105953        0.000147  1
  C         -0.970426       -0.676038       -0.000009  1
  C         -0.896590        0.685667        0.000007  1
  N          0.412760        1.096324       -0.000130  1
  C          1.121388       -0.000000       -0.000015  1
  H         -1.800566       -1.358093        0.000000  1
  H         -1.708834        1.391473       -0.000016  1
  H          0.645842       -2.060249        0.000276  1
  H          2.196917       -0.059729       -0.000020  1
  C         -1.208075       -1.439689        0.684006  2
  H         -1.916835       -1.342081       -0.134228  2
  H         -1.735946       -1.366992        1.631394  2
  H         -0.710686       -2.404019        0.619599  2
  H         -0.468538       -0.645703        0.619599  2

%mem=32GB
%nprocshared= 8
#p m062x/aug-cc-pVDZ   counterpoise=2

00242 m062x/aug-cc-pVDZ   counterpoise=2

 0  1  0  1  0  1
  N          0.332867       -1.105953        0.000147  1
  C         -0.970426       -0.676038       -0.000009  1
  C         -0.896590        0.685667        0.000007  1
  N          0.412760        1.096324       -0.000130  1
  C          1.121388       -0.000000       -0.000015  1
  H         -1.800566       -1.358093        0.000000  1
  H         -1.708834        1.391473       -0.000016  1
  H          0.645842       -2.060249        0.000276  1
  H          2.196917       -0.059729       -0.000020  1
  C         -0.939727       -1.627585        0.684013  2
  H         -1.766239       -1.368839        0.027276  2
  H         -1.255006       -1.528884        1.719549  2
  H         -0.633796       -2.653286        0.494750  2
  H         -0.103524       -0.959437        0.494750  2

%mem=32GB
%nprocshared= 8
#p m062x/aug-cc-pVDZ   counterpoise=2

00243 m062x/aug-cc-pVDZ   counterpoise=2

 0  1  0  1  0  1
  N          0.332867       -1.105953        0.000147  1
  C         -0.970426       -0.676038       -0.000009  1
  C         -0.896590        0.685667        0.000007  1
  N          0.412760        1.096324       -0.000130  1
  C          1.121388       -0.000000       -0.000015  1
  H         -1.800566       -1.358093        0.000000  1
  H         -1.708834        1.391473       -0.000016  1
  H          0.645842       -2.060249        0.000276  1
  H          2.196917       -0.059729       -0.000020  1
  C         -0.642799       -1.766008        0.684017  2
  H         -0.910972       -0.873834        0.124120  2
  H         -0.705325       -1.557992        1.749051  2
  H         -1.327285       -2.571751        0.431565  2
  H          0.372499       -2.060823        0.431565  2

%mem=32GB
%nprocshared= 8
#p m062x/aug-cc-pVDZ   counterpoise=2

00244 m062x/aug-cc-pVDZ   counterpoise=2

 0  1  0  1  0  1
  N          0.332867       -1.105953        0.000147  1
  C         -0.970426       -0.676038       -0.000009  1
  C         -0.896590        0.685667        0.000007  1
  N          0.412760        1.096324       -0.000130  1
  C          1.121388       -0.000000       -0.000015  1
  H         -1.800566       -1.358093        0.000000  1
  H         -1.708834        1.391473       -0.000016  1
  H          0.645842       -2.060249        0.000276  1
  H          2.196917       -0.059729       -0.000020  1
  C         -0.326316       -1.850841        0.684015  2
  H          0.549241       -2.039441        0.068217  2
  H         -0.050730       -1.910204        1.733779  2
  H         -0.715192       -0.859264        0.467159  2
  H         -1.088945       -2.594378        0.467159  2

%mem=32GB
%nprocshared= 8
#p m062x/aug-cc-pVDZ   counterpoise=2

00245 m062x/aug-cc-pVDZ   counterpoise=2

 0  1  0  1  0  1
  N          0.332867       -1.105953        0.000147  1
  C         -0.970426       -0.676038       -0.000009  1
  C         -0.896590        0.685667        0.000007  1
  N          0.412760        1.096324       -0.000130  1
  C          1.121388       -0.000000       -0.000015  1
  H         -1.800566       -1.358093        0.000000  1
  H         -1.708834        1.391473       -0.000016  1
  H          0.645842       -2.060249        0.000276  1
  H          2.196917       -0.059729       -0.000020  1
  C          0.000030       -1.879394        0.684008  2
  H          0.732941       -2.084640       -0.091937  2
  H          0.460089       -2.008230        1.660340  2
  H         -0.357287       -0.857731        0.583976  2
  H         -0.835925       -2.566888        0.583976  2

%mem=32GB
%nprocshared= 8
#p m062x/aug-cc-pVDZ   counterpoise=2

00246 m062x/aug-cc-pVDZ   counterpoise=2

 0  1  0  1  0  1
  N          0.332867       -1.105953        0.000147  1
  C         -0.970426       -0.676038       -0.000009  1
  C         -0.896590        0.685667        0.000007  1
  N          0.412760        1.096324       -0.000130  1
  C          1.121388       -0.000000       -0.000015  1
  H         -1.800566       -1.358093        0.000000  1
  H         -1.708834        1.391473       -0.000016  1
  H          0.645842       -2.060249        0.000276  1
  H          2.196917       -0.059729       -0.000020  1
  C          0.326370       -1.850845        0.684001  2
  H          0.769731       -2.141454       -0.264868  2
  H          0.926718       -2.244354        1.500218  2
  H          0.290927       -0.766504        0.750524  2
  H         -0.682079       -2.250947        0.750524  2

%mem=32GB
%nprocshared= 8
#p m062x/aug-cc-pVDZ   counterpoise=2

00247 m062x/aug-cc-pVDZ   counterpoise=2

 0  1  0  1  0  1
  N          0.332867       -1.105953        0.000147  1
  C         -0.970426       -0.676038       -0.000009  1
  C         -0.896590        0.685667        0.000007  1
  N          0.412760        1.096324       -0.000130  1
  C          1.121388       -0.000000       -0.000015  1
  H         -1.800566       -1.358093        0.000000  1
  H         -1.708834        1.391473       -0.000016  1
  H          0.645842       -2.060249        0.000276  1
  H          2.196917       -0.059729       -0.000020  1
  C          0.642788       -1.766062        0.683999  2
  H          0.647248       -2.195648       -0.314406  2
  H          0.651072       -2.564059        1.421976  2
  H          1.523823       -1.142969        0.814420  2
  H         -0.250994       -1.161395        0.814420  2

%mem=32GB
%nprocshared= 8
#p m062x/aug-cc-pVDZ   counterpoise=2

00248 m062x/aug-cc-pVDZ   counterpoise=2

 0  1  0  1  0  1
  N          0.332867       -1.105953        0.000147  1
  C         -0.970426       -0.676038       -0.000009  1
  C         -0.896590        0.685667        0.000007  1
  N          0.412760        1.096324       -0.000130  1
  C          1.121388       -0.000000       -0.000015  1
  H         -1.800566       -1.358093        0.000000  1
  H         -1.708834        1.391473       -0.000016  1
  H          0.645842       -2.060249        0.000276  1
  H          2.196917       -0.059729       -0.000020  1
  C          0.939677       -1.627618        0.684005  2
  H          0.568663       -2.173884       -0.179313  2
  H          0.606090       -2.118779        1.594476  2
  H          2.026195       -1.607406        0.660607  2
  H          0.557915       -0.610176        0.660607  2

%mem=32GB
%nprocshared= 8
#p m062x/aug-cc-pVDZ   counterpoise=2

00249 m062x/aug-cc-pVDZ   counterpoise=2

 0  1  0  1  0  1
  N          0.332867       -1.105953        0.000147  1
  C         -0.970426       -0.676038       -0.000009  1
  C         -0.896590        0.685667        0.000007  1
  N          0.412760        1.096324       -0.000130  1
  C          1.121388       -0.000000       -0.000015  1
  H         -1.800566       -1.358093        0.000000  1
  H         -1.708834        1.391473       -0.000016  1
  H          0.645842       -2.060249        0.000276  1
  H          2.196917       -0.059729       -0.000020  1
  C          1.208022       -1.439718        0.684012  2
  H          0.642777       -2.063632       -0.003451  2
  H          0.961348       -1.711995        1.706995  2
  H          2.271785       -1.587336        0.516394  2
  H          0.956413       -0.395652        0.516394  2

%mem=32GB
%nprocshared= 8
#p m062x/aug-cc-pVDZ   counterpoise=2

00250 m062x/aug-cc-pVDZ   counterpoise=2

 0  1  0  1  0  1
  N          0.332867       -1.105953        0.000147  1
  C         -0.970426       -0.676038       -0.000009  1
  C         -0.896590        0.685667        0.000007  1
  N          0.412760        1.096324       -0.000130  1
  C          1.121388       -0.000000       -0.000015  1
  H         -1.800566       -1.358093        0.000000  1
  H         -1.708834        1.391473       -0.000016  1
  H          0.645842       -2.060249        0.000276  1
  H          2.196917       -0.059729       -0.000020  1
  C          1.439654       -1.208042        0.684017  2
  H          0.517846       -1.123015        0.114443  2
  H          1.212324       -1.187073        1.746729  2
  H          1.932903       -2.144762        0.437565  2
  H          2.095927       -0.377353        0.437565  2

%mem=32GB
%nprocshared= 8
#p m062x/aug-cc-pVDZ   counterpoise=2

00251 m062x/aug-cc-pVDZ   counterpoise=2

 0  1  0  1  0  1
  N          0.332867       -1.105953        0.000147  1
  C         -0.970426       -0.676038       -0.000009  1
  C         -0.896590        0.685667        0.000007  1
  N          0.412760        1.096324       -0.000130  1
  C          1.121388       -0.000000       -0.000015  1
  H         -1.800566       -1.358093        0.000000  1
  H         -1.708834        1.391473       -0.000016  1
  H          0.645842       -2.060249        0.000276  1
  H          2.196917       -0.059729       -0.000020  1
  C          1.627616       -0.939661        0.684016  2
  H          2.122040       -0.175461        0.089947  2
  H          1.766985       -0.724248        1.740259  2
  H          0.565509       -0.947554        0.453052  2
  H          2.055724       -1.911698        0.453052  2

%mem=32GB
%nprocshared= 8
#p m062x/aug-cc-pVDZ   counterpoise=2

00252 m062x/aug-cc-pVDZ   counterpoise=2

 0  1  0  1  0  1
  N          0.332867       -1.105953        0.000147  1
  C         -0.970426       -0.676038       -0.000009  1
  C         -0.896590        0.685667        0.000007  1
  N          0.412760        1.096324       -0.000130  1
  C          1.121388       -0.000000       -0.000015  1
  H         -1.800566       -1.358093        0.000000  1
  H         -1.708834        1.391473       -0.000016  1
  H          0.645842       -2.060249        0.000276  1
  H          2.196917       -0.059729       -0.000020  1
  C          1.766064       -0.642761        0.684009  2
  H          2.235902       -0.006974       -0.061914  2
  H          2.027345       -0.289194        1.678092  2
  H          0.686686       -0.610141        0.560085  2
  H          2.114126       -1.665000        0.560085  2

%mem=32GB
%nprocshared= 8
#p m062x/aug-cc-pVDZ   counterpoise=2

00253 m062x/aug-cc-pVDZ   counterpoise=2

 0  1  0  1  0  1
  N          0.332867       -1.105953        0.000147  1
  C         -0.970426       -0.676038       -0.000009  1
  C         -0.896590        0.685667        0.000007  1
  N          0.412760        1.096324       -0.000130  1
  C          1.121388       -0.000000       -0.000015  1
  H         -1.800566       -1.358093        0.000000  1
  H         -1.708834        1.391473       -0.000016  1
  H          0.645842       -2.060249        0.000276  1
  H          2.196917       -0.059729       -0.000020  1
  C          1.850852       -0.326337        0.684002  2
  H          2.314298        0.030701       -0.232031  2
  H          2.380463        0.081675        1.541041  2
  H          0.812621       -0.005914        0.713690  2
  H          1.895836       -1.411958        0.713690  2

%mem=32GB
%nprocshared= 8
#p m062x/aug-cc-pVDZ   counterpoise=2

00254 m062x/aug-cc-pVDZ   counterpoise=2

 0  1  0  1  0  1
  N          0.332867       -1.105953        0.000147  1
  C         -0.970426       -0.676038       -0.000009  1
  C         -0.896590        0.685667        0.000007  1
  N          0.412760        1.096324       -0.000130  1
  C          1.121388       -0.000000       -0.000015  1
  H         -1.800566       -1.358093        0.000000  1
  H         -1.708834        1.391473       -0.000016  1
  H          0.645842       -2.060249        0.000276  1
  H          2.196917       -0.059729       -0.000020  1
  C          1.969640       -0.000006        0.347259  2
  H          2.558768       -0.154814       -0.552928  2
  H          2.594018       -0.164077        1.221736  2
  H          1.588308        1.017782        0.360301  2
  H          1.137221       -0.698852        0.360301  2

%mem=32GB
%nprocshared= 8
#p m062x/aug-cc-pVDZ   counterpoise=2

00255 m062x/aug-cc-pVDZ   counterpoise=2

 0  1  0  1  0  1
  N          0.332867       -1.105953        0.000147  1
  C         -0.970426       -0.676038       -0.000009  1
  C         -0.896590        0.685667        0.000007  1
  N          0.412760        1.096324       -0.000130  1
  C          1.121388       -0.000000       -0.000015  1
  H         -1.800566       -1.358093        0.000000  1
  H         -1.708834        1.391473       -0.000016  1
  H          0.645842       -2.060249        0.000276  1
  H          2.196917       -0.059729       -0.000020  1
  C          1.939712        0.341990        0.347270  2
  H          2.413512       -0.398020       -0.292476  2
  H          2.106941        0.080801        1.389043  2
  H          2.366490        1.321267        0.146389  2
  H          0.871709        0.364217        0.146389  2

%mem=32GB
%nprocshared= 8
#p m062x/aug-cc-pVDZ   counterpoise=2

00256 m062x/aug-cc-pVDZ   counterpoise=2

 0  1  0  1  0  1
  N          0.332867       -1.105953        0.000147  1
  C         -0.970426       -0.676038       -0.000009  1
  C         -0.896590        0.685667        0.000007  1
  N          0.412760        1.096324       -0.000130  1
  C          1.121388       -0.000000       -0.000015  1
  H         -1.800566       -1.358093        0.000000  1
  H         -1.708834        1.391473       -0.000016  1
  H          0.645842       -2.060249        0.000276  1
  H          2.196917       -0.059729       -0.000020  1
  C          1.850851        0.673611        0.347279  2
  H          2.277251       -0.229962       -0.080640  2
  H          1.880837        0.610068        1.431963  2
  H          2.425149        1.536097        0.018984  2
  H          0.819990        0.778615        0.018984  2

%mem=32GB
%nprocshared= 8
#p m062x/aug-cc-pVDZ   counterpoise=2

00257 m062x/aug-cc-pVDZ   counterpoise=2

 0  1  0  1  0  1
  N          0.332867       -1.105953        0.000147  1
  C         -0.970426       -0.676038       -0.000009  1
  C         -0.896590        0.685667        0.000007  1
  N          0.412760        1.096324       -0.000130  1
  C          1.121388       -0.000000       -0.000015  1
  H         -1.800566       -1.358093        0.000000  1
  H         -1.708834        1.391473       -0.000016  1
  H          0.645842       -2.060249        0.000276  1
  H          2.196917       -0.059729       -0.000020  1
  C          1.705715        0.984771        0.347283  2
  H          1.174947        0.090264        0.031818  2
  H          1.730939        1.027280        1.433117  2
  H          2.721810        0.958092       -0.037835  2
  H          1.195385        1.863818       -0.037835  2

%mem=32GB
%nprocshared= 8
#p m062x/aug-cc-pVDZ   counterpoise=2

00258 m062x/aug-cc-pVDZ   counterpoise=2

 0  1  0  1  0  1
  N          0.332867       -1.105953        0.000147  1
  C         -0.970426       -0.676038       -0.000009  1
  C         -0.896590        0.685667        0.000007  1
  N          0.412760        1.096324       -0.000130  1
  C          1.121388       -0.000000       -0.000015  1
  H         -1.800566       -1.358093        0.000000  1
  H         -1.708834        1.391473       -0.000016  1
  H          0.645842       -2.060249        0.000276  1
  H          2.196917       -0.059729       -0.000020  1
  C          1.508771        1.266038        0.347283  2
  H          0.483772        1.107320        0.022379  2
  H          1.547865        1.272092        1.433521  2
  H          2.137737        0.465399       -0.033317  2
  H          1.866134        2.219407       -0.033317  2

%mem=32GB
%nprocshared= 8
#p m062x/aug-cc-pVDZ   counterpoise=2

00259 m062x/aug-cc-pVDZ   counterpoise=2

 0  1  0  1  0  1
  N          0.332867       -1.105953        0.000147  1
  C         -0.970426       -0.676038       -0.000009  1
  C         -0.896590        0.685667        0.000007  1
  N          0.412760        1.096324       -0.000130  1
  C          1.121388       -0.000000       -0.000015  1
  H         -1.800566       -1.358093        0.000000  1
  H         -1.708834        1.391473       -0.000016  1
  H          0.645842       -2.060249        0.000276  1
  H          2.196917       -0.059729       -0.000020  1
  C          1.266006        1.508795        0.347281  2
  H          0.347225        1.064644       -0.026813  2
  H          1.254852        1.503403        1.434168  2
  H          2.117409        0.934663       -0.009038  2
  H          1.344920        2.532653       -0.009038  2

%mem=32GB
%nprocshared= 8
#p m062x/aug-cc-pVDZ   counterpoise=2

00260 m062x/aug-cc-pVDZ   counterpoise=2

 0  1  0  1  0  1
  N          0.332867       -1.105953        0.000147  1
  C         -0.970426       -0.676038       -0.000009  1
  C         -0.896590        0.685667        0.000007  1
  N          0.412760        1.096324       -0.000130  1
  C          1.121388       -0.000000       -0.000015  1
  H         -1.800566       -1.358093        0.000000  1
  H         -1.708834        1.391473       -0.000016  1
  H          0.645842       -2.060249        0.000276  1
  H          2.196917       -0.059729       -0.000020  1
  C          0.984779        1.705707        0.347279  2
  H          0.297873        0.973933       -0.069905  2
  H          0.944652        1.662958        1.432654  2
  H          1.995488        1.485744        0.013270  2
  H          0.701390        2.700496        0.013270  2

%mem=32GB
%nprocshared= 8
#p m062x/aug-cc-pVDZ   counterpoise=2

00261 m062x/aug-cc-pVDZ   counterpoise=2

 0  1  0  1  0  1
  N          0.332867       -1.105953        0.000147  1
  C         -0.970426       -0.676038       -0.000009  1
  C         -0.896590        0.685667        0.000007  1
  N          0.412760        1.096324       -0.000130  1
  C          1.121388       -0.000000       -0.000015  1
  H         -1.800566       -1.358093        0.000000  1
  H         -1.708834        1.391473       -0.000016  1
  H          0.645842       -2.060249        0.000276  1
  H          2.196917       -0.059729       -0.000020  1
  C          0.673635        1.850794        0.347278  2
  H          0.347949        0.908885       -0.086439  2
  H          0.648614        1.778433        1.431536  2
  H          1.687788        2.068115        0.022098  2
  H          0.010323        2.648135        0.022098  2

%mem=32GB
%nprocshared= 8
#p m062x/aug-cc-pVDZ   counterpoise=2

00262 m062x/aug-cc-pVDZ   counterpoise=2

 0  1  0  1  0  1
  N          0.332867       -1.105953        0.000147  1
  C         -0.970426       -0.676038       -0.000009  1
  C         -0.896590        0.685667        0.000007  1
  N          0.412760        1.096324       -0.000130  1
  C          1.121388       -0.000000       -0.000015  1
  H         -1.800566       -1.358093        0.000000  1
  H         -1.708834        1.391473       -0.000016  1
  H          0.645842       -2.060249        0.000276  1
  H          2.196917       -0.059729       -0.000020  1
  C          0.342024        1.939651        0.347279  2
  H          0.426066        0.937683       -0.065482  2
  H          0.346525        1.885987        1.432902  2
  H          1.182085        2.541853        0.010934  2
  H         -0.586616        2.393498        0.010934  2

%mem=32GB
%nprocshared= 8
#p m062x/aug-cc-pVDZ   counterpoise=2

00263 m062x/aug-cc-pVDZ   counterpoise=2

 0  1  0  1  0  1
  N          0.332867       -1.105953        0.000147  1
  C         -0.970426       -0.676038       -0.000009  1
  C         -0.896590        0.685667        0.000007  1
  N          0.412760        1.096324       -0.000130  1
  C          1.121388       -0.000000       -0.000015  1
  H         -1.800566       -1.358093        0.000000  1
  H         -1.708834        1.391473       -0.000016  1
  H          0.645842       -2.060249        0.000276  1
  H          2.196917       -0.059729       -0.000020  1
  C          0.000018        1.969577        0.347281  2
  H          0.437067        1.044896       -0.020590  2
  H          0.002483        1.964362        1.434224  2
  H          0.582519        2.813946       -0.012178  2
  H         -1.022178        2.055488       -0.012178  2

%mem=32GB
%nprocshared= 8
#p m062x/aug-cc-pVDZ   counterpoise=2

00264 m062x/aug-cc-pVDZ   counterpoise=2

 0  1  0  1  0  1
  N          0.332867       -1.105953        0.000147  1
  C         -0.970426       -0.676038       -0.000009  1
  C         -0.896590        0.685667        0.000007  1
  N          0.412760        1.096324       -0.000130  1
  C          1.121388       -0.000000       -0.000015  1
  H         -1.800566       -1.358093        0.000000  1
  H         -1.708834        1.391473       -0.000016  1
  H          0.645842       -2.060249        0.000276  1
  H          2.196917       -0.059729       -0.000020  1
  C         -0.341991        1.939661        0.347283  2
  H          0.350942        1.165397        0.028325  2
  H         -0.372522        1.973774        1.433276  2
  H         -0.012041        2.901729       -0.036168  2
  H         -1.334633        1.718063       -0.036168  2

%mem=32GB
%nprocshared= 8
#p m062x/aug-cc-pVDZ   counterpoise=2

00265 m062x/aug-cc-pVDZ   counterpoise=2

 0  1  0  1  0  1
  N          0.332867       -1.105953        0.000147  1
  C         -0.970426       -0.676038       -0.000009  1
  C         -0.896590        0.685667        0.000007  1
  N          0.412760        1.096324       -0.000130  1
  C          1.121388       -0.000000       -0.000015  1
  H         -1.800566       -1.358093        0.000000  1
  H         -1.708834        1.391473       -0.000016  1
  H          0.645842       -2.060249        0.000276  1
  H          2.196917       -0.059729       -0.000020  1
  C         -0.673688        1.850816        0.347283  2
  H         -1.623516        1.429333        0.028609  2
  H         -0.631571        1.869505        1.433264  2
  H          0.140323        1.241123       -0.036304  2
  H         -0.579592        2.863478       -0.036304  2

%mem=32GB
%nprocshared= 8
#p m062x/aug-cc-pVDZ   counterpoise=2

00266 m062x/aug-cc-pVDZ   counterpoise=2

 0  1  0  1  0  1
  N          0.332867       -1.105953        0.000147  1
  C         -0.970426       -0.676038       -0.000009  1
  C         -0.896590        0.685667        0.000007  1
  N          0.412760        1.096324       -0.000130  1
  C          1.121388       -0.000000       -0.000015  1
  H         -1.800566       -1.358093        0.000000  1
  H         -1.708834        1.391473       -0.000016  1
  H          0.645842       -2.060249        0.000276  1
  H          2.196917       -0.059729       -0.000020  1
  C         -0.984846        1.705721        0.347278  2
  H         -1.897441        1.309608       -0.090490  2
  H         -1.059125        1.673480        1.431216  2
  H         -0.137868        1.105902        0.024284  2
  H         -0.844570        2.734057        0.024284  2

%mem=32GB
%nprocshared= 8
#p m062x/aug-cc-pVDZ   counterpoise=2

00267 m062x/aug-cc-pVDZ   counterpoise=2

 0  1  0  1  0  1
  N          0.332867       -1.105953        0.000147  1
  C         -0.970426       -0.676038       -0.000009  1
  C         -0.896590        0.685667        0.000007  1
  N          0.412760        1.096324       -0.000130  1
  C          1.121388       -0.000000       -0.000015  1
  H         -1.800566       -1.358093        0.000000  1
  H         -1.708834        1.391473       -0.000016  1
  H          0.645842       -2.060249        0.000276  1
  H          2.196917       -0.059729       -0.000020  1
  C         -1.266079        1.508804        0.347269  2
  H         -2.103288        1.286942       -0.309415  2
  H         -1.585362        1.424193        1.382825  2
  H         -0.460329        0.804240        0.157969  2
  H         -0.914990        2.519932        0.157969  2

%mem=32GB
%nprocshared= 8
#p m062x/aug-cc-pVDZ   counterpoise=2

00268 m062x/aug-cc-pVDZ   counterpoise=2

 0  1  0  1  0  1
  N          0.332867       -1.105953        0.000147  1
  C         -0.970426       -0.676038       -0.000009  1
  C         -0.896590        0.685667        0.000007  1
  N          0.412760        1.096324       -0.000130  1
  C          1.121388       -0.000000       -0.000015  1
  H         -1.800566       -1.358093        0.000000  1
  H         -1.708834        1.391473       -0.000016  1
  H          0.645842       -2.060249        0.000276  1
  H          2.196917       -0.059729       -0.000020  1
  C         -1.508834        1.266058        0.347259  2
  H         -2.026514        1.590683       -0.551630  2
  H         -2.054192        1.608039        1.223108  2
  H         -1.448682        0.180829        0.358965  2
  H         -0.505735        1.684546        0.358965  2

%mem=32GB
%nprocshared= 8
#p m062x/aug-cc-pVDZ   counterpoise=2

00269 m062x/aug-cc-pVDZ   counterpoise=2

 0  1  0  1  0  1
  N          0.332867       -1.105953        0.000147  1
  C         -0.970426       -0.676038       -0.000009  1
  C         -0.896590        0.685667        0.000007  1
  N          0.412760        1.096324       -0.000130  1
  C          1.121388       -0.000000       -0.000015  1
  H         -1.800566       -1.358093        0.000000  1
  H         -1.708834        1.391473       -0.000016  1
  H          0.645842       -2.060249        0.000276  1
  H          2.196917       -0.059729       -0.000020  1
  C         -1.705737        0.984842        0.347267  2
  H         -1.712031        1.811334       -0.358598  2
  H         -1.708706        1.374705        1.361898  2
  H         -2.588535        0.369735        0.193031  2
  H         -0.813674        0.383251        0.193031  2

%mem=32GB
%nprocshared= 8
#p m062x/aug-cc-pVDZ   counterpoise=2

00270 m062x/aug-cc-pVDZ   counterpoise=2

 0  1  0  1  0  1
  N          0.332867       -1.105953        0.000147  1
  C         -0.970426       -0.676038       -0.000009  1
  C         -0.896590        0.685667        0.000007  1
  N          0.412760        1.096324       -0.000130  1
  C          1.121388       -0.000000       -0.000015  1
  H         -1.800566       -1.358093        0.000000  1
  H         -1.708834        1.391473       -0.000016  1
  H          0.645842       -2.060249        0.000276  1
  H          2.196917       -0.059729       -0.000020  1
  C         -1.850825        0.673688        0.347277  2
  H         -1.660276        1.636940       -0.118783  2
  H         -1.829098        0.783522        1.428453  2
  H         -2.827588        0.309163        0.039816  2
  H         -1.086418       -0.035273        0.039816  2

%mem=32GB
%nprocshared= 8
#p m062x/aug-cc-pVDZ   counterpoise=2

00271 m062x/aug-cc-pVDZ   counterpoise=2

 0  1  0  1  0  1
  N          0.332867       -1.105953        0.000147  1
  C         -0.970426       -0.676038       -0.000009  1
  C         -0.896590        0.685667        0.000007  1
  N          0.412760        1.096324       -0.000130  1
  C          1.121388       -0.000000       -0.000015  1
  H         -1.800566       -1.358093        0.000000  1
  H         -1.708834        1.391473       -0.000016  1
  H          0.645842       -2.060249        0.000276  1
  H          2.196917       -0.059729       -0.000020  1
  C         -1.939683        0.342062        0.347283  2
  H         -1.717486        1.352141        0.013001  2
  H         -1.946069        0.313033        1.433834  2
  H         -2.914368        0.041991       -0.028783  2
  H         -1.180903       -0.339336       -0.028783  2

%mem=32GB
%nprocshared= 8
#p m062x/aug-cc-pVDZ   counterpoise=2

00272 m062x/aug-cc-pVDZ   counterpoise=2

 0  1  0  1  0  1
  N          0.332867       -1.105953        0.000147  1
  C         -0.970426       -0.676038       -0.000009  1
  C         -0.896590        0.685667        0.000007  1
  N          0.412760        1.096324       -0.000130  1
  C          1.121388       -0.000000       -0.000015  1
  H         -1.800566       -1.358093        0.000000  1
  H         -1.708834        1.391473       -0.000016  1
  H          0.645842       -2.060249        0.000276  1
  H          2.196917       -0.059729       -0.000020  1
  C         -1.969580       -0.000024        0.347284  2
  H         -1.104493       -0.585330        0.046591  2
  H         -2.023260        0.036295        1.432308  2
  H         -1.878154        1.009616       -0.044819  2
  H         -2.872771       -0.460435       -0.044819  2

%mem=32GB
%nprocshared= 8
#p m062x/aug-cc-pVDZ   counterpoise=2

00273 m062x/aug-cc-pVDZ   counterpoise=2

 0  1  0  1  0  1
  N          0.332867       -1.105953        0.000147  1
  C         -0.970426       -0.676038       -0.000009  1
  C         -0.896590        0.685667        0.000007  1
  N          0.412760        1.096324       -0.000130  1
  C          1.121388       -0.000000       -0.000015  1
  H         -1.800566       -1.358093        0.000000  1
  H         -1.708834        1.391473       -0.000016  1
  H          0.645842       -2.060249        0.000276  1
  H          2.196917       -0.059729       -0.000020  1
  C         -1.939652       -0.342034        0.347282  2
  H         -0.966378       -0.677433       -0.001459  2
  H         -1.953356       -0.337311        1.434143  2
  H         -2.130501        0.662407       -0.021706  2
  H         -2.708778       -1.015660       -0.021706  2

%mem=32GB
%nprocshared= 8
#p m062x/aug-cc-pVDZ   counterpoise=2

00274 m062x/aug-cc-pVDZ   counterpoise=2

 0  1  0  1  0  1
  N          0.332867       -1.105953        0.000147  1
  C         -0.970426       -0.676038       -0.000009  1
  C         -0.896590        0.685667        0.000007  1
  N          0.412760        1.096324       -0.000130  1
  C          1.121388       -0.000000       -0.000015  1
  H         -1.800566       -1.358093        0.000000  1
  H         -1.708834        1.391473       -0.000016  1
  H          0.645842       -2.060249        0.000276  1
  H          2.196917       -0.059729       -0.000020  1
  C         -1.850830       -0.673688        0.347276  2
  H         -1.779797       -1.640888       -0.143494  2
  H         -1.840627       -0.812612        1.425271  2
  H         -1.006391       -0.055424        0.053765  2
  H         -2.776535       -0.185427        0.053765  2

%mem=32GB
%nprocshared= 8
#p m062x/aug-cc-pVDZ   counterpoise=2

00275 m062x/aug-cc-pVDZ   counterpoise=2

 0  1  0  1  0  1
  N          0.332867       -1.105953        0.000147  1
  C         -0.970426       -0.676038       -0.000009  1
  C         -0.896590        0.685667        0.000007  1
  N          0.412760        1.096324       -0.000130  1
  C          1.121388       -0.000000       -0.000015  1
  H         -1.800566       -1.358093        0.000000  1
  H         -1.708834        1.391473       -0.000016  1
  H          0.645842       -2.060249        0.000276  1
  H          2.196917       -0.059729       -0.000020  1
  C         -1.705745       -0.984840        0.347266  2
  H         -1.904492       -1.767188       -0.380613  2
  H         -1.808436       -1.389071        1.351024  2
  H         -0.694850       -0.609896        0.209478  2
  H         -2.415121       -0.172881        0.209478  2

%mem=32GB
%nprocshared= 8
#p m062x/aug-cc-pVDZ   counterpoise=2

00276 m062x/aug-cc-pVDZ   counterpoise=2

 0  1  0  1  0  1
  N          0.332867       -1.105953        0.000147  1
  C         -0.970426       -0.676038       -0.000009  1
  C         -0.896590        0.685667        0.000007  1
  N          0.412760        1.096324       -0.000130  1
  C          1.121388       -0.000000       -0.000015  1
  H         -1.800566       -1.358093        0.000000  1
  H         -1.708834        1.391473       -0.000016  1
  H          0.645842       -2.060249        0.000276  1
  H          2.196917       -0.059729       -0.000020  1
  C         -1.508841       -1.266053        0.347263  2
  H         -2.194001       -1.482223       -0.468337  2
  H         -2.013680       -1.425331        1.296603  2
  H         -0.646681       -1.924618        0.280562  2
  H         -1.180719       -0.231953        0.280562  2

%mem=32GB
%nprocshared= 8
#p m062x/aug-cc-pVDZ   counterpoise=2

00277 m062x/aug-cc-pVDZ   counterpoise=2

 0  1  0  1  0  1
  N          0.332867       -1.105953        0.000147  1
  C         -0.970426       -0.676038       -0.000009  1
  C         -0.896590        0.685667        0.000007  1
  N          0.412760        1.096324       -0.000130  1
  C          1.121388       -0.000000       -0.000015  1
  H         -1.800566       -1.358093        0.000000  1
  H         -1.708834        1.391473       -0.000016  1
  H          0.645842       -2.060249        0.000276  1
  H          2.196917       -0.059729       -0.000020  1
  C         -1.266081       -1.508803        0.347272  2
  H         -2.153049       -1.258703       -0.229020  2
  H         -1.493243       -1.444749        1.408297  2
  H         -0.949678       -2.520081        0.105026  2
  H         -0.467986       -0.811782        0.105026  2

%mem=32GB
%nprocshared= 8
#p m062x/aug-cc-pVDZ   counterpoise=2

00278 m062x/aug-cc-pVDZ   counterpoise=2

 0  1  0  1  0  1
  N          0.332867       -1.105953        0.000147  1
  C         -0.970426       -0.676038       -0.000009  1
  C         -0.896590        0.685667        0.000007  1
  N          0.412760        1.096324       -0.000130  1
  C          1.121388       -0.000000       -0.000015  1
  H         -1.800566       -1.358093        0.000000  1
  H         -1.708834        1.391473       -0.000016  1
  H          0.645842       -2.060249        0.000276  1
  H          2.196917       -0.059729       -0.000020  1
  C         -0.984846       -1.705721        0.347280  2
  H         -1.915885       -1.308948       -0.049095  2
  H         -1.018160       -1.691524        1.433634  2
  H         -0.850399       -2.727699        0.002373  2
  H         -0.154554       -1.094876        0.002373  2

%mem=32GB
%nprocshared= 8
#p m062x/aug-cc-pVDZ   counterpoise=2

00279 m062x/aug-cc-pVDZ   counterpoise=2

 0  1  0  1  0  1
  N          0.332867       -1.105953        0.000147  1
  C         -0.970426       -0.676038       -0.000009  1
  C         -0.896590        0.685667        0.000007  1
  N          0.412760        1.096324       -0.000130  1
  C          1.121388       -0.000000       -0.000015  1
  H         -1.800566       -1.358093        0.000000  1
  H         -1.708834        1.391473       -0.000016  1
  H          0.645842       -2.060249        0.000276  1
  H          2.196917       -0.059729       -0.000020  1
  C         -0.673659       -1.850791        0.347284  2
  H         -0.929568       -0.837776        0.047806  2
  H         -0.657475       -1.914853        1.432232  2
  H         -1.414169       -2.542839       -0.045389  2
  H          0.306683       -2.108116       -0.045389  2

%mem=32GB
%nprocshared= 8
#p m062x/aug-cc-pVDZ   counterpoise=2

00280 m062x/aug-cc-pVDZ   counterpoise=2

 0  1  0  1  0  1
  N          0.332867       -1.105953        0.000147  1
  C         -0.970426       -0.676038       -0.000009  1
  C         -0.896590        0.685667        0.000007  1
  N          0.412760        1.096324       -0.000130  1
  C          1.121388       -0.000000       -0.000015  1
  H         -1.800566       -1.358093        0.000000  1
  H         -1.708834        1.391473       -0.000016  1
  H          0.645842       -2.060249        0.000276  1
  H          2.196917       -0.059729       -0.000020  1
  C         -0.341978       -1.939698        0.347282  2
  H          0.676770       -2.064023       -0.010589  2
  H         -0.346784       -1.939111        1.434229  2
  H         -0.741655       -0.996882       -0.017183  2
  H         -0.956666       -2.758723       -0.017183  2

%mem=32GB
%nprocshared= 8
#p m062x/aug-cc-pVDZ   counterpoise=2

00281 m062x/aug-cc-pVDZ   counterpoise=2

 0  1  0  1  0  1
  N          0.332867       -1.105953        0.000147  1
  C         -0.970426       -0.676038       -0.000009  1
  C         -0.896590        0.685667        0.000007  1
  N          0.412760        1.096324       -0.000130  1
  C          1.121388       -0.000000       -0.000015  1
  H         -1.800566       -1.358093        0.000000  1
  H         -1.708834        1.391473       -0.000016  1
  H          0.645842       -2.060249        0.000276  1
  H          2.196917       -0.059729       -0.000020  1
  C          0.000039       -1.969621        0.347275  2
  H          0.950258       -2.102969       -0.163291  2
  H          0.159862       -1.992050        1.422185  2
  H         -0.431847       -1.012861        0.065210  2
  H         -0.678510       -2.770550        0.065210  2

%mem=32GB
%nprocshared= 8
#p m062x/aug-cc-pVDZ   counterpoise=2

00282 m062x/aug-cc-pVDZ   counterpoise=2

 0  1  0  1  0  1
  N          0.332867       -1.105953        0.000147  1
  C         -0.970426       -0.676038       -0.000009  1
  C         -0.896590        0.685667        0.000007  1
  N          0.412760        1.096324       -0.000130  1
  C          1.121388       -0.000000       -0.000015  1
  H         -1.800566       -1.358093        0.000000  1
  H         -1.708834        1.391473       -0.000016  1
  H          0.645842       -2.060249        0.000276  1
  H          2.196917       -0.059729       -0.000020  1
  C          0.342049       -1.939704        0.347264  2
  H          1.034752       -2.214568       -0.443930  2
  H          0.804405       -2.123167        1.313724  2
  H          0.091692       -0.885594        0.259794  2
  H         -0.562940       -2.535373        0.259794  2

%mem=32GB
%nprocshared= 8
#p m062x/aug-cc-pVDZ   counterpoise=2

00283 m062x/aug-cc-pVDZ   counterpoise=2

 0  1  0  1  0  1
  N          0.332867       -1.105953        0.000147  1
  C         -0.970426       -0.676038       -0.000009  1
  C         -0.896590        0.685667        0.000007  1
  N          0.412760        1.096324       -0.000130  1
  C          1.121388       -0.000000       -0.000015  1
  H         -1.800566       -1.358093        0.000000  1
  H         -1.708834        1.391473       -0.000016  1
  H          0.645842       -2.060249        0.000276  1
  H          2.196917       -0.059729       -0.000020  1
  C          0.673645       -1.850856        0.347258  2
  H          0.599253       -2.411122       -0.581151  2
  H          0.583241       -2.531718        1.189714  2
  H          1.635794       -1.346988        0.390427  2
  H         -0.123676       -1.113366        0.390427  2

%mem=32GB
%nprocshared= 8
#p m062x/aug-cc-pVDZ   counterpoise=2

00284 m062x/aug-cc-pVDZ   counterpoise=2

 0  1  0  1  0  1
  N          0.332867       -1.105953        0.000147  1
  C         -0.970426       -0.676038       -0.000009  1
  C         -0.896590        0.685667        0.000007  1
  N          0.412760        1.096324       -0.000130  1
  C          1.121388       -0.000000       -0.000015  1
  H         -1.800566       -1.358093        0.000000  1
  H         -1.708834        1.391473       -0.000016  1
  H          0.645842       -2.060249        0.000276  1
  H          2.196917       -0.059729       -0.000020  1
  C          0.984782       -1.705764        0.347270  2
  H          0.371590       -2.347079       -0.280492  2
  H          0.780242       -1.919685        1.393157  2
  H          2.035208       -1.891317        0.138339  2
  H          0.752343       -0.664708        0.138339  2

%mem=32GB
%nprocshared= 8
#p m062x/aug-cc-pVDZ   counterpoise=2

00285 m062x/aug-cc-pVDZ   counterpoise=2

 0  1  0  1  0  1
  N          0.332867       -1.105953        0.000147  1
  C         -0.970426       -0.676038       -0.000009  1
  C         -0.896590        0.685667        0.000007  1
  N          0.412760        1.096324       -0.000130  1
  C          1.121388       -0.000000       -0.000015  1
  H         -1.800566       -1.358093        0.000000  1
  H         -1.708834        1.391473       -0.000016  1
  H          0.645842       -2.060249        0.000276  1
  H          2.196917       -0.059729       -0.000020  1
  C          1.266013       -1.508841        0.347279  2
  H          0.516617       -2.175145       -0.072029  2
  H          1.220480       -1.549326        1.432528  2
  H          2.253314       -1.818523        0.014395  2
  H          1.073953       -0.492092        0.014395  2

%mem=32GB
%nprocshared= 8
#p m062x/aug-cc-pVDZ   counterpoise=2

00286 m062x/aug-cc-pVDZ   counterpoise=2

 0  1  0  1  0  1
  N          0.332867       -1.105953        0.000147  1
  C         -0.970426       -0.676038       -0.000009  1
  C         -0.896590        0.685667        0.000007  1
  N          0.412760        1.096324       -0.000130  1
  C          1.121388       -0.000000       -0.000015  1
  H         -1.800566       -1.358093        0.000000  1
  H         -1.708834        1.391473       -0.000016  1
  H          0.645842       -2.060249        0.000276  1
  H          2.196917       -0.059729       -0.000020  1
  C          1.508781       -1.266074        0.347284  2
  H          0.741882       -1.971862        0.038896  2
  H          1.550582       -1.227604        1.432756  2
  H          2.472459       -1.585272       -0.041195  2
  H          1.270521       -0.279264       -0.041195  2

%mem=32GB
%nprocshared= 8
#p m062x/aug-cc-pVDZ   counterpoise=2

00287 m062x/aug-cc-pVDZ   counterpoise=2

 0  1  0  1  0  1
  N          0.332867       -1.105953        0.000147  1
  C         -0.970426       -0.676038       -0.000009  1
  C         -0.896590        0.685667        0.000007  1
  N          0.412760        1.096324       -0.000130  1
  C          1.121388       -0.000000       -0.000015  1
  H         -1.800566       -1.358093        0.000000  1
  H         -1.708834        1.391473       -0.000016  1
  H          0.645842       -2.060249        0.000276  1
  H          2.196917       -0.059729       -0.000020  1
  C          1.705757       -0.984770        0.347282  2
  H          2.189564       -0.073577        0.005179  2
  H          1.695677       -1.003756        1.434027  2
  H          0.684973       -1.014885       -0.024968  2
  H          2.252614       -1.847240       -0.024968  2

%mem=32GB
%nprocshared= 8
#p m062x/aug-cc-pVDZ   counterpoise=2

00288 m062x/aug-cc-pVDZ   counterpoise=2

 0  1  0  1  0  1
  N          0.332867       -1.105953        0.000147  1
  C         -0.970426       -0.676038       -0.000009  1
  C         -0.896590        0.685667        0.000007  1
  N          0.412760        1.096324       -0.000130  1
  C          1.121388       -0.000000       -0.000015  1
  H         -1.800566       -1.358093        0.000000  1
  H         -1.708834        1.391473       -0.000016  1
  H          0.645842       -2.060249        0.000276  1
  H          2.196917       -0.059729       -0.000020  1
  C          1.850853       -0.673613        0.347276  2
  H          2.329623        0.175679       -0.133199  2
  H          1.913651       -0.562216        1.426686  2
  H          0.806891       -0.718327        0.047909  2
  H          2.353048       -1.589941        0.047909  2

%mem=32GB
%nprocshared= 8
#p m062x/aug-cc-pVDZ   counterpoise=2

00289 m062x/aug-cc-pVDZ   counterpoise=2

 0  1  0  1  0  1
  N          0.332867       -1.105953        0.000147  1
  C         -0.970426       -0.676038       -0.000009  1
  C         -0.896590        0.685667        0.000007  1
  N          0.412760        1.096324       -0.000130  1
  C          1.121388       -0.000000       -0.000015  1
  H         -1.800566       -1.358093        0.000000  1
  H         -1.708834        1.391473       -0.000016  1
  H          0.645842       -2.060249        0.000276  1
  H          2.196917       -0.059729       -0.000020  1
  C          1.939715       -0.341996        0.347266  2
  H          2.481308        0.252376       -0.384018  2
  H          2.223478       -0.030580        1.349252  2
  H          0.870950       -0.197287        0.212067  2
  H          2.182899       -1.392738        0.212067  2

%mem=32GB
%nprocshared= 8
#p m062x/aug-cc-pVDZ   counterpoise=2

00290 m062x/aug-cc-pVDZ   counterpoise=2

 0  1  0  1  0  1
  N          0.332867       -1.105953        0.000147  1
  C         -0.970426       -0.676038       -0.000009  1
  C         -0.896590        0.685667        0.000007  1
  N          0.412760        1.096324       -0.000130  1
  C          1.121388       -0.000000       -0.000015  1
  H         -1.800566       -1.358093        0.000000  1
  H         -1.708834        1.391473       -0.000016  1
  H          0.645842       -2.060249        0.000276  1
  H          2.196917       -0.059729       -0.000020  1
  C          2.000043       -0.000013       -0.000000  2
  H          3.040160       -0.315502       -0.000106  2
  H          1.653289        0.105165        1.024781  2
  H          1.910741        0.954457       -0.512338  2
  H          1.395551       -0.744041       -0.512338  2

%mem=32GB
%nprocshared= 8
#p m062x/aug-cc-pVDZ   counterpoise=2

00291 m062x/aug-cc-pVDZ   counterpoise=2

 0  1  0  1  0  1
  N          0.332867       -1.105953        0.000147  1
  C         -0.970426       -0.676038       -0.000009  1
  C         -0.896590        0.685667        0.000007  1
  N          0.412760        1.096324       -0.000130  1
  C          1.121388       -0.000000       -0.000015  1
  H         -1.800566       -1.358093        0.000000  1
  H         -1.708834        1.391473       -0.000016  1
  H          0.645842       -2.060249        0.000276  1
  H          2.196917       -0.059729       -0.000020  1
  C          1.969637        0.347257       -0.000000  2
  H          2.499582       -0.601708       -0.000047  2
  H          1.792937        0.663671        1.024762  2
  H          2.567729        1.096426       -0.512357  2
  H          1.018081        0.231032       -0.512357  2

%mem=32GB
%nprocshared= 8
#p m062x/aug-cc-pVDZ   counterpoise=2

00292 m062x/aug-cc-pVDZ   counterpoise=2

 0  1  0  1  0  1
  N          0.332867       -1.105953        0.000147  1
  C         -0.970426       -0.676038       -0.000009  1
  C         -0.896590        0.685667        0.000007  1
  N          0.412760        1.096324       -0.000130  1
  C          1.121388       -0.000000       -0.000015  1
  H         -1.800566       -1.358093        0.000000  1
  H         -1.708834        1.391473       -0.000016  1
  H          0.645842       -2.060249        0.000276  1
  H          2.196917       -0.059729       -0.000020  1
  C          1.879403        0.683999       -0.000000  2
  H          2.306165       -0.315626       -0.000027  2
  H          1.737100        1.017322        1.024755  2
  H          2.553272        1.365806       -0.512364  2
  H          0.920898        0.668908       -0.512364  2

%mem=32GB
%nprocshared= 8
#p m062x/aug-cc-pVDZ   counterpoise=2

00293 m062x/aug-cc-pVDZ   counterpoise=2

 0  1  0  1  0  1
  N          0.332867       -1.105953        0.000147  1
  C         -0.970426       -0.676038       -0.000009  1
  C         -0.896590        0.685667        0.000007  1
  N          0.412760        1.096324       -0.000130  1
  C          1.121388       -0.000000       -0.000015  1
  H         -1.800566       -1.358093        0.000000  1
  H         -1.708834        1.391473       -0.000016  1
  H          0.645842       -2.060249        0.000276  1
  H          2.196917       -0.059729       -0.000020  1
  C          1.732069        0.999959       -0.000000  2
  H          2.168697        0.004604       -0.000019  2
  H          1.586473        1.331865        1.024752  2
  H          2.399164        1.688393       -0.512367  2
  H          0.773761        0.975386       -0.512367  2

%mem=32GB
%nprocshared= 8
#p m062x/aug-cc-pVDZ   counterpoise=2

00294 m062x/aug-cc-pVDZ   counterpoise=2

 0  1  0  1  0  1
  N          0.332867       -1.105953        0.000147  1
  C         -0.970426       -0.676038       -0.000009  1
  C         -0.896590        0.685667        0.000007  1
  N          0.412760        1.096324       -0.000130  1
  C          1.121388       -0.000000       -0.000015  1
  H         -1.800566       -1.358093        0.000000  1
  H         -1.708834        1.391473       -0.000016  1
  H          0.645842       -2.060249        0.000276  1
  H          2.196917       -0.059729       -0.000020  1
  C          1.532045        1.285568       -0.000000  2
  H          0.460344        1.104369       -0.000124  2
  H          1.889311        1.345973        1.024787  2
  H          2.037432        0.470965       -0.512331  2
  H          1.741537        2.221039       -0.512331  2

%mem=32GB
%nprocshared= 8
#p m062x/aug-cc-pVDZ   counterpoise=2

00295 m062x/aug-cc-pVDZ   counterpoise=2

 0  1  0  1  0  1
  N          0.332867       -1.105953        0.000147  1
  C         -0.970426       -0.676038       -0.000009  1
  C         -0.896590        0.685667        0.000007  1
  N          0.412760        1.096324       -0.000130  1
  C          1.121388       -0.000000       -0.000015  1
  H         -1.800566       -1.358093        0.000000  1
  H         -1.708834        1.391473       -0.000016  1
  H          0.645842       -2.060249        0.000276  1
  H          2.196917       -0.059729       -0.000020  1
  C          1.285535        1.532069       -0.000000  2
  H          0.313086        1.046560       -0.000145  2
  H          1.609697        1.693911        1.024794  2
  H          2.006295        0.900004       -0.512325  2
  H          1.213466        2.488001       -0.512325  2

%mem=32GB
%nprocshared= 8
#p m062x/aug-cc-pVDZ   counterpoise=2

00296 m062x/aug-cc-pVDZ   counterpoise=2

 0  1  0  1  0  1
  N          0.332867       -1.105953        0.000147  1
  C         -0.970426       -0.676038       -0.000009  1
  C         -0.896590        0.685667        0.000007  1
  N          0.412760        1.096324       -0.000130  1
  C          1.121388       -0.000000       -0.000015  1
  H         -1.800566       -1.358093        0.000000  1
  H         -1.708834        1.391473       -0.000016  1
  H          0.645842       -2.060249        0.000276  1
  H          2.196917       -0.059729       -0.000020  1
  C          0.999969        1.732018       -0.000000  2
  H          0.262458        0.933612       -0.000163  2
  H          1.245804        1.998150        1.024800  2
  H          1.897854        1.396146       -0.512319  2
  H          0.594067        2.600494       -0.512319  2

%mem=32GB
%nprocshared= 8
#p m062x/aug-cc-pVDZ   counterpoise=2

00297 m062x/aug-cc-pVDZ   counterpoise=2

 0  1  0  1  0  1
  N          0.332867       -1.105953        0.000147  1
  C         -0.970426       -0.676038       -0.000009  1
  C         -0.896590        0.685667        0.000007  1
  N          0.412760        1.096324       -0.000130  1
  C          1.121388       -0.000000       -0.000015  1
  H         -1.800566       -1.358093        0.000000  1
  H         -1.708834        1.391473       -0.000016  1
  H          0.645842       -2.060249        0.000276  1
  H          2.196917       -0.059729       -0.000020  1
  C          0.684026        1.879343       -0.000000  2
  H          0.328227        0.852316       -0.000171  2
  H          0.802622        2.221675        1.024803  2
  H          1.641261        1.931396       -0.512316  2
  H         -0.035860        2.512410       -0.512316  2

%mem=32GB
%nprocshared= 8
#p m062x/aug-cc-pVDZ   counterpoise=2

00298 m062x/aug-cc-pVDZ   counterpoise=2

 0  1  0  1  0  1
  N          0.332867       -1.105953        0.000147  1
  C         -0.970426       -0.676038       -0.000009  1
  C         -0.896590        0.685667        0.000007  1
  N          0.412760        1.096324       -0.000130  1
  C          1.121388       -0.000000       -0.000015  1
  H         -1.800566       -1.358093        0.000000  1
  H         -1.708834        1.391473       -0.000016  1
  H          0.645842       -2.060249        0.000276  1
  H          2.196917       -0.059729       -0.000020  1
  C          0.347300        1.969571       -0.000000  2
  H          0.428549        0.885701       -0.000161  2
  H          0.320217        2.330859        1.024800  2
  H          1.205173        2.397426       -0.512319  2
  H         -0.564773        2.264747       -0.512319  2

%mem=32GB
%nprocshared= 8
#p m062x/aug-cc-pVDZ   counterpoise=2

00299 m062x/aug-cc-pVDZ   counterpoise=2

 0  1  0  1  0  1
  N          0.332867       -1.105953        0.000147  1
  C         -0.970426       -0.676038       -0.000009  1
  C         -0.896590        0.685667        0.000007  1
  N          0.412760        1.096324       -0.000130  1
  C          1.121388       -0.000000       -0.000015  1
  H         -1.800566       -1.358093        0.000000  1
  H         -1.708834        1.391473       -0.000016  1
  H          0.645842       -2.060249        0.000276  1
  H          2.196917       -0.059729       -0.000020  1
  C          0.000019        1.999959       -0.000000  2
  H          0.451597        1.011297       -0.000142  2
  H         -0.150514        2.329528        1.024793  2
  H          0.656639        2.698421       -0.512326  2
  H         -0.957834        1.961000       -0.512326  2

%mem=32GB
%nprocshared= 8
#p m062x/aug-cc-pVDZ   counterpoise=2

00300 m062x/aug-cc-pVDZ   counterpoise=2

 0  1  0  1  0  1
  N          0.332867       -1.105953        0.000147  1
  C         -0.970426       -0.676038       -0.000009  1
  C         -0.896590        0.685667        0.000007  1
  N          0.412760        1.096324       -0.000130  1
  C          1.121388       -0.000000       -0.000015  1
  H         -1.800566       -1.358093        0.000000  1
  H         -1.708834        1.391473       -0.000016  1
  H          0.645842       -2.060249        0.000276  1
  H          2.196917       -0.059729       -0.000020  1
  C         -0.347267        1.969582       -0.000000  2
  H          0.366300        1.149705       -0.000122  2
  H         -0.585146        2.242900        1.024787  2
  H          0.084165        2.825654       -0.512332  2
  H         -1.254683        1.660407       -0.512332  2

%mem=32GB
%nprocshared= 8
#p m062x/aug-cc-pVDZ   counterpoise=2

00301 m062x/aug-cc-pVDZ   counterpoise=2

 0  1  0  1  0  1
  N          0.332867       -1.105953        0.000147  1
  C         -0.970426       -0.676038       -0.000009  1
  C         -0.896590        0.685667        0.000007  1
  N          0.412760        1.096324       -0.000130  1
  C          1.121388       -0.000000       -0.000015  1
  H         -1.800566       -1.358093        0.000000  1
  H         -1.708834        1.391473       -0.000016  1
  H          0.645842       -2.060249        0.000276  1
  H          2.196917       -0.059729       -0.000020  1
  C         -0.684081        1.879366       -0.000000  2
  H         -1.665441        1.412133       -0.000015  2
  H         -0.356838        2.035169        1.024751  2
  H          0.024675        1.233903       -0.512368  2
  H         -0.738312        2.836453       -0.512368  2

%mem=32GB
%nprocshared= 8
#p m062x/aug-cc-pVDZ   counterpoise=2

00302 m062x/aug-cc-pVDZ   counterpoise=2

 0  1  0  1  0  1
  N          0.332867       -1.105953        0.000147  1
  C         -0.970426       -0.676038       -0.000009  1
  C         -0.896590        0.685667        0.000007  1
  N          0.412760        1.096324       -0.000130  1
  C          1.121388       -0.000000       -0.000015  1
  H         -1.800566       -1.358093        0.000000  1
  H         -1.708834        1.391473       -0.000016  1
  H          0.645842       -2.060249        0.000276  1
  H          2.196917       -0.059729       -0.000020  1
  C         -1.000041        1.732031       -0.000000  2
  H         -1.979734        1.261312       -0.000022  2
  H         -0.673359        1.888994        1.024753  2
  H         -0.288992        1.089094       -0.512366  2
  H         -1.057671        2.688921       -0.512366  2

%mem=32GB
%nprocshared= 8
#p m062x/aug-cc-pVDZ   counterpoise=2

00303 m062x/aug-cc-pVDZ   counterpoise=2

 0  1  0  1  0  1
  N          0.332867       -1.105953        0.000147  1
  C         -0.970426       -0.676038       -0.000009  1
  C         -0.896590        0.685667        0.000007  1
  N          0.412760        1.096324       -0.000130  1
  C          1.121388       -0.000000       -0.000015  1
  H         -1.800566       -1.358093        0.000000  1
  H         -1.708834        1.391473       -0.000016  1
  H          0.645842       -2.060249        0.000276  1
  H          2.196917       -0.059729       -0.000020  1
  C         -1.285618        1.532075       -0.000000  2
  H         -2.317096        1.189395       -0.000039  2
  H         -0.941684        1.646337        1.024759  2
  H         -0.661836        0.804159       -0.512360  2
  H         -1.221428        2.488549       -0.512360  2

%mem=32GB
%nprocshared= 8
#p m062x/aug-cc-pVDZ   counterpoise=2

00304 m062x/aug-cc-pVDZ   counterpoise=2

 0  1  0  1  0  1
  N          0.332867       -1.105953        0.000147  1
  C         -0.970426       -0.676038       -0.000009  1
  C         -0.896590        0.685667        0.000007  1
  N          0.412760        1.096324       -0.000130  1
  C          1.121388       -0.000000       -0.000015  1
  H         -1.800566       -1.358093        0.000000  1
  H         -1.708834        1.391473       -0.000016  1
  H          0.645842       -2.060249        0.000276  1
  H          2.196917       -0.059729       -0.000020  1
  C         -1.532127        1.285598       -0.000000  2
  H         -2.464493        1.844230       -0.000084  2
  H         -1.221278        1.099351        1.024774  2
  H         -1.677295        0.338019       -0.512345  2
  H         -0.765056        1.860561       -0.512345  2

%mem=32GB
%nprocshared= 8
#p m062x/aug-cc-pVDZ   counterpoise=2

00305 m062x/aug-cc-pVDZ   counterpoise=2

 0  1  0  1  0  1
  N          0.332867       -1.105953        0.000147  1
  C         -0.970426       -0.676038       -0.000009  1
  C         -0.896590        0.685667        0.000007  1
  N          0.412760        1.096324       -0.000130  1
  C          1.121388       -0.000000       -0.000015  1
  H         -1.800566       -1.358093        0.000000  1
  H         -1.708834        1.391473       -0.000016  1
  H          0.645842       -2.060249        0.000276  1
  H          2.196917       -0.059729       -0.000020  1
  C         -1.732048        1.000045       -0.000000  2
  H         -1.667701        2.085049       -0.000044  2
  H         -1.753504        0.638268        1.024761  2
  H         -2.639407        0.690745       -0.512358  2
  H         -0.867608        0.585666       -0.512358  2

%mem=32GB
%nprocshared= 8
#p m062x/aug-cc-pVDZ   counterpoise=2

00306 m062x/aug-cc-pVDZ   counterpoise=2

 0  1  0  1  0  1
  N          0.332867       -1.105953        0.000147  1
  C         -0.970426       -0.676038       -0.000009  1
  C         -0.896590        0.685667        0.000007  1
  N          0.412760        1.096324       -0.000130  1
  C          1.121388       -0.000000       -0.000015  1
  H         -1.800566       -1.358093        0.000000  1
  H         -1.708834        1.391473       -0.000016  1
  H          0.645842       -2.060249        0.000276  1
  H          2.196917       -0.059729       -0.000020  1
  C         -1.879375        0.684084       -0.000000  2
  H         -1.624635        1.740722       -0.000024  2
  H         -1.964318        0.331747        1.024754  2
  H         -2.827064        0.539707       -0.512365  2
  H         -1.101588        0.123721       -0.512365  2

%mem=32GB
%nprocshared= 8
#p m062x/aug-cc-pVDZ   counterpoise=2

00307 m062x/aug-cc-pVDZ   counterpoise=2

 0  1  0  1  0  1
  N          0.332867       -1.105953        0.000147  1
  C         -0.970426       -0.676038       -0.000009  1
  C         -0.896590        0.685667        0.000007  1
  N          0.412760        1.096324       -0.000130  1
  C          1.121388       -0.000000       -0.000015  1
  H         -1.800566       -1.358093        0.000000  1
  H         -1.708834        1.391473       -0.000016  1
  H          0.645842       -2.060249        0.000276  1
  H          2.196917       -0.059729       -0.000020  1
  C         -1.969605        0.347340       -0.000000  2
  H         -1.706240        1.401861       -0.000016  2
  H         -2.057426       -0.004298        1.024751  2
  H         -2.918441        0.210716       -0.512368  2
  H         -1.196421       -0.219356       -0.512368  2

%mem=32GB
%nprocshared= 8
#p m062x/aug-cc-pVDZ   counterpoise=2

00308 m062x/aug-cc-pVDZ   counterpoise=2

 0  1  0  1  0  1
  N          0.332867       -1.105953        0.000147  1
  C         -0.970426       -0.676038       -0.000009  1
  C         -0.896590        0.685667        0.000007  1
  N          0.412760        1.096324       -0.000130  1
  C          1.121388       -0.000000       -0.000015  1
  H         -1.800566       -1.358093        0.000000  1
  H         -1.708834        1.391473       -0.000016  1
  H          0.645842       -2.060249        0.000276  1
  H          2.196917       -0.059729       -0.000020  1
  C         -1.999962       -0.000025       -0.000000  2
  H         -1.091407       -0.596600       -0.000008  2
  H         -2.302934        0.198912        1.024749  2
  H         -1.815843        0.940748       -0.512370  2
  H         -2.790043       -0.542912       -0.512370  2

%mem=32GB
%nprocshared= 8
#p m062x/aug-cc-pVDZ   counterpoise=2

00309 m062x/aug-cc-pVDZ   counterpoise=2

 0  1  0  1  0  1
  N          0.332867       -1.105953        0.000147  1
  C         -0.970426       -0.676038       -0.000009  1
  C         -0.896590        0.685667        0.000007  1
  N          0.412760        1.096324       -0.000130  1
  C          1.121388       -0.000000       -0.000015  1
  H         -1.800566       -1.358093        0.000000  1
  H         -1.708834        1.391473       -0.000016  1
  H          0.645842       -2.060249        0.000276  1
  H          2.196917       -0.059729       -0.000020  1
  C         -1.969608       -0.347341        0.000000  2
  H         -1.790319       -1.419363       -0.000000  2
  H         -2.029396        0.010148        1.024746  2
  H         -1.154097        0.156537       -0.512373  2
  H         -2.904695       -0.136240       -0.512373  2

%mem=32GB
%nprocshared= 8
#p m062x/aug-cc-pVDZ   counterpoise=2

00310 m062x/aug-cc-pVDZ   counterpoise=2

 0  1  0  1  0  1
  N          0.332867       -1.105953        0.000147  1
  C         -0.970426       -0.676038       -0.000009  1
  C         -0.896590        0.685667        0.000007  1
  N          0.412760        1.096324       -0.000130  1
  C          1.121388       -0.000000       -0.000015  1
  H         -1.800566       -1.358093        0.000000  1
  H         -1.708834        1.391473       -0.000016  1
  H          0.645842       -2.060249        0.000276  1
  H          2.196917       -0.059729       -0.000020  1
  C         -1.879380       -0.684085        0.000000  2
  H         -1.753144       -1.763640       -0.000000  2
  H         -1.921476       -0.324084        1.024746  2
  H         -1.040026       -0.221013       -0.512373  2
  H         -2.802926       -0.427155       -0.512373  2

%mem=32GB
%nprocshared= 8
#p m062x/aug-cc-pVDZ   counterpoise=2

00311 m062x/aug-cc-pVDZ   counterpoise=2

 0  1  0  1  0  1
  N          0.332867       -1.105953        0.000147  1
  C         -0.970426       -0.676038       -0.000009  1
  C         -0.896590        0.685667        0.000007  1
  N          0.412760        1.096324       -0.000130  1
  C          1.121388       -0.000000       -0.000015  1
  H         -1.800566       -1.358093        0.000000  1
  H         -1.708834        1.391473       -0.000016  1
  H          0.645842       -2.060249        0.000276  1
  H          2.196917       -0.059729       -0.000020  1
  C         -1.732059       -1.000044        0.000000  2
  H         -1.936317       -2.067590       -0.000000  2
  H         -1.663945       -0.644048        1.024746  2
  H         -0.792301       -0.810823       -0.512373  2
  H         -2.535590       -0.477273       -0.512373  2

%mem=32GB
%nprocshared= 8
#p m062x/aug-cc-pVDZ   counterpoise=2

00312 m062x/aug-cc-pVDZ   counterpoise=2

 0  1  0  1  0  1
  N          0.332867       -1.105953        0.000147  1
  C         -0.970426       -0.676038       -0.000009  1
  C         -0.896590        0.685667        0.000007  1
  N          0.412760        1.096324       -0.000130  1
  C          1.121388       -0.000000       -0.000015  1
  H         -1.800566       -1.358093        0.000000  1
  H         -1.708834        1.391473       -0.000016  1
  H          0.645842       -2.060249        0.000276  1
  H          2.196917       -0.059729       -0.000020  1
  C         -1.532132       -1.285587        0.000000  2
  H         -2.581439       -1.569013       -0.000000  2
  H         -1.182218       -1.191072        1.024746  2
  H         -0.950803       -2.047825       -0.512373  2
  H         -1.413634       -0.334320       -0.512373  2

%mem=32GB
%nprocshared= 8
#p m062x/aug-cc-pVDZ   counterpoise=2

00313 m062x/aug-cc-pVDZ   counterpoise=2

 0  1  0  1  0  1
  N          0.332867       -1.105953        0.000147  1
  C         -0.970426       -0.676038       -0.000009  1
  C         -0.896590        0.685667        0.000007  1
  N          0.412760        1.096324       -0.000130  1
  C          1.121388       -0.000000       -0.000015  1
  H         -1.800566       -1.358093        0.000000  1
  H         -1.708834        1.391473       -0.000016  1
  H          0.645842       -2.060249        0.000276  1
  H          2.196917       -0.059729       -0.000020  1
  C         -1.285618       -1.532074        0.000000  2
  H         -2.315345       -1.184169       -0.000000  2
  H         -0.942233       -1.648091        1.024746  2
  H         -1.226296       -2.488857       -0.512373  2
  H         -0.658170       -0.807326       -0.512373  2

%mem=32GB
%nprocshared= 8
#p m062x/aug-cc-pVDZ   counterpoise=2

00314 m062x/aug-cc-pVDZ   counterpoise=2

 0  1  0  1  0  1
  N          0.332867       -1.105953        0.000147  1
  C         -0.970426       -0.676038       -0.000009  1
  C         -0.896590        0.685667        0.000007  1
  N          0.412760        1.096324       -0.000130  1
  C          1.121388       -0.000000       -0.000015  1
  H         -1.800566       -1.358093        0.000000  1
  H         -1.708834        1.391473       -0.000016  1
  H          0.645842       -2.060249        0.000276  1
  H          2.196917       -0.059729       -0.000020  1
  C         -1.000041       -1.732032        0.000000  2
  H         -1.984811       -1.272029       -0.000000  2
  H         -0.671648       -1.885430        1.024746  2
  H         -1.047237       -2.689489       -0.512373  2
  H         -0.296058       -1.081371       -0.512373  2

%mem=32GB
%nprocshared= 8
#p m062x/aug-cc-pVDZ   counterpoise=2

00315 m062x/aug-cc-pVDZ   counterpoise=2

 0  1  0  1  0  1
  N          0.332867       -1.105953        0.000147  1
  C         -0.970426       -0.676038       -0.000009  1
  C         -0.896590        0.685667        0.000007  1
  N          0.412760        1.096324       -0.000130  1
  C          1.121388       -0.000000       -0.000015  1
  H         -1.800566       -1.358093        0.000000  1
  H         -1.708834        1.391473       -0.000016  1
  H          0.645842       -2.060249        0.000276  1
  H          2.196917       -0.059729       -0.000020  1
  C         -0.684081       -1.879366        0.000000  2
  H         -1.668938       -1.419549        0.000000  2
  H         -0.355659       -2.032702        1.024746  2
  H         -0.731097       -2.836832       -0.512373  2
  H          0.019779       -1.228573       -0.512373  2

%mem=32GB
%nprocshared= 8
#p m062x/aug-cc-pVDZ   counterpoise=2

00316 m062x/aug-cc-pVDZ   counterpoise=2

 0  1  0  1  0  1
  N          0.332867       -1.105953        0.000147  1
  C         -0.970426       -0.676038       -0.000009  1
  C         -0.896590        0.685667        0.000007  1
  N          0.412760        1.096324       -0.000130  1
  C          1.121388       -0.000000       -0.000015  1
  H         -1.800566       -1.358093        0.000000  1
  H         -1.708834        1.391473       -0.000016  1
  H          0.645842       -2.060249        0.000276  1
  H          2.196917       -0.059729       -0.000020  1
  C         -0.347252       -1.969620        0.000000  2
  H          0.735161       -2.068400        0.000301  2
  H         -0.708488       -1.936653        1.024646  2
  H         -0.627411       -1.052909       -0.512473  2
  H         -0.788718       -2.820475       -0.512473  2

%mem=32GB
%nprocshared= 8
#p m062x/aug-cc-pVDZ   counterpoise=2

00317 m062x/aug-cc-pVDZ   counterpoise=2

 0  1  0  1  0  1
  N          0.332867       -1.105953        0.000147  1
  C         -0.970426       -0.676038       -0.000009  1
  C         -0.896590        0.685667        0.000007  1
  N          0.412760        1.096324       -0.000130  1
  C          1.121388       -0.000000       -0.000015  1
  H         -1.800566       -1.358093        0.000000  1
  H         -1.708834        1.391473       -0.000016  1
  H          0.645842       -2.060249        0.000276  1
  H          2.196917       -0.059729       -0.000020  1
  C          0.000045       -2.000004        0.000000  2
  H          1.082257       -2.100961        0.000463  2
  H         -0.361276       -1.966297        1.024592  2
  H         -0.278195       -1.082739       -0.512527  2
  H         -0.443056       -2.849978       -0.512527  2

%mem=32GB
%nprocshared= 8
#p m062x/aug-cc-pVDZ   counterpoise=2

00318 m062x/aug-cc-pVDZ   counterpoise=2

 0  1  0  1  0  1
  N          0.332867       -1.105953        0.000147  1
  C         -0.970426       -0.676038       -0.000009  1
  C         -0.896590        0.685667        0.000007  1
  N          0.412760        1.096324       -0.000130  1
  C          1.121388       -0.000000       -0.000015  1
  H         -1.800566       -1.358093        0.000000  1
  H         -1.708834        1.391473       -0.000016  1
  H          0.645842       -2.060249        0.000276  1
  H          2.196917       -0.059729       -0.000020  1
  C          0.347339       -1.969629        0.000000  2
  H          1.387380       -2.285367        0.000962  2
  H         -0.000352       -1.864075        1.024425  2
  H          0.258748       -1.015284       -0.512693  2
  H         -0.256850       -2.713657       -0.512693  2

%mem=32GB
%nprocshared= 8
#p m062x/aug-cc-pVDZ   counterpoise=2

00319 m062x/aug-cc-pVDZ   counterpoise=2

 0  1  0  1  0  1
  N          0.332867       -1.105953        0.000147  1
  C         -0.970426       -0.676038       -0.000009  1
  C         -0.896590        0.685667        0.000007  1
  N          0.412760        1.096324       -0.000130  1
  C          1.121388       -0.000000       -0.000015  1
  H         -1.800566       -1.358093        0.000000  1
  H         -1.708834        1.391473       -0.000016  1
  H          0.645842       -2.060249        0.000276  1
  H          2.196917       -0.059729       -0.000020  1
  C          0.684031       -1.879429        0.000000  2
  H          0.459431       -2.942880        0.001623  2
  H          0.759245       -1.523302        1.024204  2
  H          1.627073       -1.708932       -0.512914  2
  H         -0.109531       -1.342162       -0.512914  2

%mem=32GB
%nprocshared= 8
#p m062x/aug-cc-pVDZ   counterpoise=2

00320 m062x/aug-cc-pVDZ   counterpoise=2

 0  1  0  1  0  1
  N          0.332867       -1.105953        0.000147  1
  C         -0.970426       -0.676038       -0.000009  1
  C         -0.896590        0.685667        0.000007  1
  N          0.412760        1.096324       -0.000130  1
  C          1.121388       -0.000000       -0.000015  1
  H         -1.800566       -1.358093        0.000000  1
  H         -1.708834        1.391473       -0.000016  1
  H          0.645842       -2.060249        0.000276  1
  H          2.196917       -0.059729       -0.000020  1
  C          0.999967       -1.732081        0.000000  2
  H          0.202742       -2.470869        0.000621  2
  H          1.266248       -1.485318        1.024539  2
  H          1.868820       -2.136845       -0.512580  2
  H          0.662388       -0.834986       -0.512580  2

%mem=32GB
%nprocshared= 8
#p m062x/aug-cc-pVDZ   counterpoise=2

00321 m062x/aug-cc-pVDZ   counterpoise=2

 0  1  0  1  0  1
  N          0.332867       -1.105953        0.000147  1
  C         -0.970426       -0.676038       -0.000009  1
  C         -0.896590        0.685667        0.000007  1
  N          0.412760        1.096324       -0.000130  1
  C          1.121388       -0.000000       -0.000015  1
  H         -1.800566       -1.358093        0.000000  1
  H         -1.708834        1.391473       -0.000016  1
  H          0.645842       -2.060249        0.000276  1
  H          2.196917       -0.059729       -0.000020  1
  C          1.285541       -1.532118        0.000000  2
  H          0.447371       -2.224105        0.000362  2
  H          1.565309       -1.301142        1.024625  2
  H          2.129919       -1.985828       -0.512494  2
  H          0.999911       -0.617108       -0.512494  2

%mem=32GB
%nprocshared= 8
#p m062x/aug-cc-pVDZ   counterpoise=2

00322 m062x/aug-cc-pVDZ   counterpoise=2

 0  1  0  1  0  1
  N          0.332867       -1.105953        0.000147  1
  C         -0.970426       -0.676038       -0.000009  1
  C         -0.896590        0.685667        0.000007  1
  N          0.412760        1.096324       -0.000130  1
  C          1.121388       -0.000000       -0.000015  1
  H         -1.800566       -1.358093        0.000000  1
  H         -1.708834        1.391473       -0.000016  1
  H          0.645842       -2.060249        0.000276  1
  H          2.196917       -0.059729       -0.000020  1
  C          1.532055       -1.285605        0.000000  2
  H          0.713709       -2.000926        0.000255  2
  H          1.805131       -1.046907        1.024661  2
  H          2.388915       -1.715319       -0.512458  2
  H          1.220804       -0.378970       -0.512458  2

%mem=32GB
%nprocshared= 8
#p m062x/aug-cc-pVDZ   counterpoise=2

00323 m062x/aug-cc-pVDZ   counterpoise=2

 0  1  0  1  0  1
  N          0.332867       -1.105953        0.000147  1
  C         -0.970426       -0.676038       -0.000009  1
  C         -0.896590        0.685667        0.000007  1
  N          0.412760        1.096324       -0.000130  1
  C          1.121388       -0.000000       -0.000015  1
  H         -1.800566       -1.358093        0.000000  1
  H         -1.708834        1.391473       -0.000016  1
  H          0.645842       -2.060249        0.000276  1
  H          2.196917       -0.059729       -0.000020  1
  C          1.732071       -0.999960       -0.000000  2
  H          2.213779       -0.025623       -0.000021  2
  H          1.571443       -1.324856        1.024753  2
  H          0.775890       -0.931570       -0.512366  2
  H          2.366970       -1.718194       -0.512366  2

%mem=32GB
%nprocshared= 8
#p m062x/aug-cc-pVDZ   counterpoise=2

00324 m062x/aug-cc-pVDZ   counterpoise=2

 0  1  0  1  0  1
  N          0.332867       -1.105953        0.000147  1
  C         -0.970426       -0.676038       -0.000009  1
  C         -0.896590        0.685667        0.000007  1
  N          0.412760        1.096324       -0.000130  1
  C          1.121388       -0.000000       -0.000015  1
  H         -1.800566       -1.358093        0.000000  1
  H         -1.708834        1.391473       -0.000016  1
  H          0.645842       -2.060249        0.000276  1
  H          2.196917       -0.059729       -0.000020  1
  C          1.879406       -0.684000       -0.000000  2
  H          2.372150        0.284803       -0.000031  2
  H          1.715103       -1.007042        1.024756  2
  H          0.924061       -0.604759       -0.512363  2
  H          2.506104       -1.409404       -0.512363  2

%mem=32GB
%nprocshared= 8
#p m062x/aug-cc-pVDZ   counterpoise=2

00325 m062x/aug-cc-pVDZ   counterpoise=2

 0  1  0  1  0  1
  N          0.332867       -1.105953        0.000147  1
  C         -0.970426       -0.676038       -0.000009  1
  C         -0.896590        0.685667        0.000007  1
  N          0.412760        1.096324       -0.000130  1
  C          1.121388       -0.000000       -0.000015  1
  H         -1.800566       -1.358093        0.000000  1
  H         -1.708834        1.391473       -0.000016  1
  H          0.645842       -2.060249        0.000276  1
  H          2.196917       -0.059729       -0.000020  1
  C          1.969643       -0.347261       -0.000000  2
  H          2.643643        0.505440       -0.000059  2
  H          1.744918       -0.631569        1.024766  2
  H          1.048641       -0.081318       -0.512353  2
  H          2.441092       -1.181951       -0.512353  2

%mem=32GB
%nprocshared= 8
#p m062x/aug-cc-pVDZ   counterpoise=2

00326 m062x/aug-cc-pVDZ   counterpoise=2

 0  1  0  1  0  1
  N          0.332867       -1.105953        0.000147  1
  C         -0.970426       -0.676038       -0.000009  1
  C         -0.896590        0.685667        0.000007  1
  N          0.412760        1.096324       -0.000130  1
  C          1.121388       -0.000000       -0.000015  1
  H         -1.800566       -1.358093        0.000000  1
  H         -1.708834        1.391473       -0.000016  1
  H          0.645842       -2.060249        0.000276  1
  H          2.196917       -0.059729       -0.000020  1
  C          1.969640       -0.000006       -0.347259  2
  H          2.558815       -0.154827        0.552896  2
  H          0.952361        0.267308       -0.073100  2
  H          2.409113        0.802095       -0.934603  2
  H          1.958026       -0.914539       -0.934603  2

%mem=32GB
%nprocshared= 8
#p m062x/aug-cc-pVDZ   counterpoise=2

00327 m062x/aug-cc-pVDZ   counterpoise=2

 0  1  0  1  0  1
  N          0.332867       -1.105953        0.000147  1
  C         -0.970426       -0.676038       -0.000009  1
  C         -0.896590        0.685667        0.000007  1
  N          0.412760        1.096324       -0.000130  1
  C          1.121388       -0.000000       -0.000015  1
  H         -1.800566       -1.358093        0.000000  1
  H         -1.708834        1.391473       -0.000016  1
  H          0.645842       -2.060249        0.000276  1
  H          2.196917       -0.059729       -0.000020  1
  C          1.939712        0.341990       -0.347270  2
  H          2.413531       -0.398050        0.292428  2
  H          1.456504        1.096695        0.267878  2
  H          2.691699        0.813335       -0.974826  2
  H          1.196919       -0.143715       -0.974826  2

%mem=32GB
%nprocshared= 8
#p m062x/aug-cc-pVDZ   counterpoise=2

00328 m062x/aug-cc-pVDZ   counterpoise=2

 0  1  0  1  0  1
  N          0.332867       -1.105953        0.000147  1
  C         -0.970426       -0.676038       -0.000009  1
  C         -0.896590        0.685667        0.000007  1
  N          0.412760        1.096324       -0.000130  1
  C          1.121388       -0.000000       -0.000015  1
  H         -1.800566       -1.358093        0.000000  1
  H         -1.708834        1.391473       -0.000016  1
  H          0.645842       -2.060249        0.000276  1
  H          2.196917       -0.059729       -0.000020  1
  C          1.850851        0.673611       -0.347279  2
  H          2.277258       -0.229978        0.080598  2
  H          1.536494        1.339755        0.452039  2
  H          2.597316        1.171261       -0.960965  2
  H          0.992157        0.413780       -0.960965  2

%mem=32GB
%nprocshared= 8
#p m062x/aug-cc-pVDZ   counterpoise=2

00329 m062x/aug-cc-pVDZ   counterpoise=2

 0  1  0  1  0  1
  N          0.332867       -1.105953        0.000147  1
  C         -0.970426       -0.676038       -0.000009  1
  C         -0.896590        0.685667        0.000007  1
  N          0.412760        1.096324       -0.000130  1
  C          1.121388       -0.000000       -0.000015  1
  H         -1.800566       -1.358093        0.000000  1
  H         -1.708834        1.391473       -0.000016  1
  H          0.645842       -2.060249        0.000276  1
  H          2.196917       -0.059729       -0.000020  1
  C          1.705715        0.984771       -0.347283  2
  H          1.174943        0.090257       -0.031843  2
  H          2.034473        1.538829        0.528168  2
  H          2.570045        0.702321       -0.942795  2
  H          1.043619        1.608047       -0.942795  2

%mem=32GB
%nprocshared= 8
#p m062x/aug-cc-pVDZ   counterpoise=2

00330 m062x/aug-cc-pVDZ   counterpoise=2

 0  1  0  1  0  1
  N          0.332867       -1.105953        0.000147  1
  C         -0.970426       -0.676038       -0.000009  1
  C         -0.896590        0.685667        0.000007  1
  N          0.412760        1.096324       -0.000130  1
  C          1.121388       -0.000000       -0.000015  1
  H         -1.800566       -1.358093        0.000000  1
  H         -1.708834        1.391473       -0.000016  1
  H          0.645842       -2.060249        0.000276  1
  H          2.196917       -0.059729       -0.000020  1
  C          1.508771        1.266038       -0.347283  2
  H          0.483704        1.107309       -0.022601  2
  H          2.153108        1.365812        0.522402  2
  H          1.835149        0.418544       -0.944534  2
  H          1.563546        2.172552       -0.944534  2

%mem=32GB
%nprocshared= 8
#p m062x/aug-cc-pVDZ   counterpoise=2

00331 m062x/aug-cc-pVDZ   counterpoise=2

 0  1  0  1  0  1
  N          0.332867       -1.105953        0.000147  1
  C         -0.970426       -0.676038       -0.000009  1
  C         -0.896590        0.685667        0.000007  1
  N          0.412760        1.096324       -0.000130  1
  C          1.121388       -0.000000       -0.000015  1
  H         -1.800566       -1.358093        0.000000  1
  H         -1.708834        1.391473       -0.000016  1
  H          0.645842       -2.060249        0.000276  1
  H          2.196917       -0.059729       -0.000020  1
  C          1.266006        1.508795       -0.347281  2
  H          0.347144        1.064604        0.026567  2
  H          1.889753        1.810322        0.490274  2
  H          1.800000        0.781223       -0.953060  2
  H          1.027510        2.379213       -0.953060  2

%mem=32GB
%nprocshared= 8
#p m062x/aug-cc-pVDZ   counterpoise=2

00332 m062x/aug-cc-pVDZ   counterpoise=2

 0  1  0  1  0  1
  N          0.332867       -1.105953        0.000147  1
  C         -0.970426       -0.676038       -0.000009  1
  C         -0.896590        0.685667        0.000007  1
  N          0.412760        1.096324       -0.000130  1
  C          1.121388       -0.000000       -0.000015  1
  H         -1.800566       -1.358093        0.000000  1
  H         -1.708834        1.391473       -0.000016  1
  H          0.645842       -2.060249        0.000276  1
  H          2.196917       -0.059729       -0.000020  1
  C          0.984779        1.705707       -0.347279  2
  H          0.297797        0.973852        0.069639  2
  H          1.482888        2.236351        0.460051  2
  H          1.726408        1.199088       -0.959490  2
  H          0.432310        2.413840       -0.959490  2

%mem=32GB
%nprocshared= 8
#p m062x/aug-cc-pVDZ   counterpoise=2

00333 m062x/aug-cc-pVDZ   counterpoise=2

 0  1  0  1  0  1
  N          0.332867       -1.105953        0.000147  1
  C         -0.970426       -0.676038       -0.000009  1
  C         -0.896590        0.685667        0.000007  1
  N          0.412760        1.096324       -0.000130  1
  C          1.121388       -0.000000       -0.000015  1
  H         -1.800566       -1.358093        0.000000  1
  H         -1.708834        1.391473       -0.000016  1
  H          0.645842       -2.060249        0.000276  1
  H          2.196917       -0.059729       -0.000020  1
  C          0.673635        1.850794       -0.347278  2
  H          0.347910        0.908773        0.086167  2
  H          0.915798        2.551150        0.447917  2
  H          1.554215        1.681812       -0.961689  2
  H         -0.123250        2.261833       -0.961689  2

%mem=32GB
%nprocshared= 8
#p m062x/aug-cc-pVDZ   counterpoise=2

00334 m062x/aug-cc-pVDZ   counterpoise=2

 0  1  0  1  0  1
  N          0.332867       -1.105953        0.000147  1
  C         -0.970426       -0.676038       -0.000009  1
  C         -0.896590        0.685667        0.000007  1
  N          0.412760        1.096324       -0.000130  1
  C          1.121388       -0.000000       -0.000015  1
  H         -1.800566       -1.358093        0.000000  1
  H         -1.708834        1.391473       -0.000016  1
  H          0.645842       -2.060249        0.000276  1
  H          2.196917       -0.059729       -0.000020  1
  C          0.342024        1.939651       -0.347279  2
  H          0.426076        0.937575        0.065218  2
  H          0.281488        2.661359        0.463246  2
  H          1.214598        2.154221       -0.958876  2
  H         -0.554103        2.005866       -0.958876  2

%mem=32GB
%nprocshared= 8
#p m062x/aug-cc-pVDZ   counterpoise=2

00335 m062x/aug-cc-pVDZ   counterpoise=2

 0  1  0  1  0  1
  N          0.332867       -1.105953        0.000147  1
  C         -0.970426       -0.676038       -0.000009  1
  C         -0.896590        0.685667        0.000007  1
  N          0.412760        1.096324       -0.000130  1
  C          1.121388       -0.000000       -0.000015  1
  H         -1.800566       -1.358093        0.000000  1
  H         -1.708834        1.391473       -0.000016  1
  H          0.645842       -2.060249        0.000276  1
  H          2.196917       -0.059729       -0.000020  1
  C          0.000018        1.969577       -0.347281  2
  H          0.437105        1.044817        0.020346  2
  H         -0.293848        2.591320        0.494476  2
  H          0.730666        2.500507       -0.952050  2
  H         -0.874032        1.742049       -0.952050  2

%mem=32GB
%nprocshared= 8
#p m062x/aug-cc-pVDZ   counterpoise=2

00336 m062x/aug-cc-pVDZ   counterpoise=2

 0  1  0  1  0  1
  N          0.332867       -1.105953        0.000147  1
  C         -0.970426       -0.676038       -0.000009  1
  C         -0.896590        0.685667        0.000007  1
  N          0.412760        1.096324       -0.000130  1
  C          1.121388       -0.000000       -0.000015  1
  H         -1.800566       -1.358093        0.000000  1
  H         -1.708834        1.391473       -0.000016  1
  H          0.645842       -2.060249        0.000276  1
  H          2.196917       -0.059729       -0.000020  1
  C         -0.341991        1.939661       -0.347283  2
  H          0.350987        1.165347       -0.028543  2
  H         -0.773486        2.421800        0.526119  2
  H          0.188419        2.677741       -0.943420  2
  H         -1.134173        1.494076       -0.943420  2

%mem=32GB
%nprocshared= 8
#p m062x/aug-cc-pVDZ   counterpoise=2

00337 m062x/aug-cc-pVDZ   counterpoise=2

 0  1  0  1  0  1
  N          0.332867       -1.105953        0.000147  1
  C         -0.970426       -0.676038       -0.000009  1
  C         -0.896590        0.685667        0.000007  1
  N          0.412760        1.096324       -0.000130  1
  C          1.121388       -0.000000       -0.000015  1
  H         -1.800566       -1.358093        0.000000  1
  H         -1.708834        1.391473       -0.000016  1
  H          0.645842       -2.060249        0.000276  1
  H          2.196917       -0.059729       -0.000020  1
  C         -0.673688        1.850816       -0.347283  2
  H         -1.623524        1.429329       -0.028636  2
  H         -0.082343        2.113223        0.526177  2
  H         -0.134287        1.119265       -0.943403  2
  H         -0.854202        2.741620       -0.943403  2

%mem=32GB
%nprocshared= 8
#p m062x/aug-cc-pVDZ   counterpoise=2

00338 m062x/aug-cc-pVDZ   counterpoise=2

 0  1  0  1  0  1
  N          0.332867       -1.105953        0.000147  1
  C         -0.970426       -0.676038       -0.000009  1
  C         -0.896590        0.685667        0.000007  1
  N          0.412760        1.096324       -0.000130  1
  C          1.121388       -0.000000       -0.000015  1
  H         -1.800566       -1.358093        0.000000  1
  H         -1.708834        1.391473       -0.000016  1
  H          0.645842       -2.060249        0.000276  1
  H          2.196917       -0.059729       -0.000020  1
  C         -0.984846        1.705721       -0.347278  2
  H         -1.897454        1.309602        0.090456  2
  H         -0.301942        2.002135        0.444718  2
  H         -0.516453        0.941578       -0.962234  2
  H         -1.223154        2.569732       -0.962234  2

%mem=32GB
%nprocshared= 8
#p m062x/aug-cc-pVDZ   counterpoise=2

00339 m062x/aug-cc-pVDZ   counterpoise=2

 0  1  0  1  0  1
  N          0.332867       -1.105953        0.000147  1
  C         -0.970426       -0.676038       -0.000009  1
  C         -0.896590        0.685667        0.000007  1
  N          0.412760        1.096324       -0.000130  1
  C          1.121388       -0.000000       -0.000015  1
  H         -1.800566       -1.358093        0.000000  1
  H         -1.708834        1.391473       -0.000016  1
  H          0.645842       -2.060249        0.000276  1
  H          2.196917       -0.059729       -0.000020  1
  C         -1.266079        1.508804       -0.347269  2
  H         -2.103316        1.286935        0.309377  2
  H         -0.388451        1.741377        0.250356  2
  H         -1.058770        0.645652       -0.974541  2
  H         -1.513432        2.361344       -0.974541  2

%mem=32GB
%nprocshared= 8
#p m062x/aug-cc-pVDZ   counterpoise=2

00340 m062x/aug-cc-pVDZ   counterpoise=2

 0  1  0  1  0  1
  N          0.332867       -1.105953        0.000147  1
  C         -0.970426       -0.676038       -0.000009  1
  C         -0.896590        0.685667        0.000007  1
  N          0.412760        1.096324       -0.000130  1
  C          1.121388       -0.000000       -0.000015  1
  H         -1.800566       -1.358093        0.000000  1
  H         -1.708834        1.391473       -0.000016  1
  H          0.645842       -2.060249        0.000276  1
  H          2.196917       -0.059729       -0.000020  1
  C         -1.508834        1.266058       -0.347259  2
  H         -2.026547        1.590704        0.551604  2
  H         -0.618224        0.707577       -0.070873  2
  H         -2.166649        0.631050       -0.935070  2
  H         -1.223703        2.134767       -0.935070  2

%mem=32GB
%nprocshared= 8
#p m062x/aug-cc-pVDZ   counterpoise=2

00341 m062x/aug-cc-pVDZ   counterpoise=2

 0  1  0  1  0  1
  N          0.332867       -1.105953        0.000147  1
  C         -0.970426       -0.676038       -0.000009  1
  C         -0.896590        0.685667        0.000007  1
  N          0.412760        1.096324       -0.000130  1
  C          1.121388       -0.000000       -0.000015  1
  H         -1.800566       -1.358093        0.000000  1
  H         -1.708834        1.391473       -0.000016  1
  H          0.645842       -2.060249        0.000276  1
  H          2.196917       -0.059729       -0.000020  1
  C         -1.705737        0.984842       -0.347267  2
  H         -1.712032        1.811366        0.358561  2
  H         -1.698571        0.043780        0.196634  2
  H         -2.593602        1.035181       -0.972278  2
  H         -0.818742        1.048697       -0.972278  2

%mem=32GB
%nprocshared= 8
#p m062x/aug-cc-pVDZ   counterpoise=2

00342 m062x/aug-cc-pVDZ   counterpoise=2

 0  1  0  1  0  1
  N          0.332867       -1.105953        0.000147  1
  C         -0.970426       -0.676038       -0.000009  1
  C         -0.896590        0.685667        0.000007  1
  N          0.412760        1.096324       -0.000130  1
  C          1.121388       -0.000000       -0.000015  1
  H         -1.800566       -1.358093        0.000000  1
  H         -1.708834        1.391473       -0.000016  1
  H          0.645842       -2.060249        0.000276  1
  H          2.196917       -0.059729       -0.000020  1
  C         -1.850825        0.673688       -0.347277  2
  H         -1.660273        1.636957        0.118748  2
  H         -1.999633       -0.078553        0.423091  2
  H         -2.742323        0.740193       -0.965570  2
  H         -1.001152        0.395757       -0.965570  2

%mem=32GB
%nprocshared= 8
#p m062x/aug-cc-pVDZ   counterpoise=2

00343 m062x/aug-cc-pVDZ   counterpoise=2

 0  1  0  1  0  1
  N          0.332867       -1.105953        0.000147  1
  C         -0.970426       -0.676038       -0.000009  1
  C         -0.896590        0.685667        0.000007  1
  N          0.412760        1.096324       -0.000130  1
  C          1.121388       -0.000000       -0.000015  1
  H         -1.800566       -1.358093        0.000000  1
  H         -1.708834        1.391473       -0.000016  1
  H          0.645842       -2.060249        0.000276  1
  H          2.196917       -0.059729       -0.000020  1
  C         -1.939683        0.342062       -0.347283  2
  H         -1.717484        1.352150       -0.013029  2
  H         -2.081485       -0.302551        0.516340  2
  H         -2.846661        0.349779       -0.946290  2
  H         -1.113195       -0.031549       -0.946290  2

%mem=32GB
%nprocshared= 8
#p m062x/aug-cc-pVDZ   counterpoise=2

00344 m062x/aug-cc-pVDZ   counterpoise=2

 0  1  0  1  0  1
  N          0.332867       -1.105953        0.000147  1
  C         -0.970426       -0.676038       -0.000009  1
  C         -0.896590        0.685667        0.000007  1
  N          0.412760        1.096324       -0.000130  1
  C          1.121388       -0.000000       -0.000015  1
  H         -1.800566       -1.358093        0.000000  1
  H         -1.708834        1.391473       -0.000016  1
  H          0.645842       -2.060249        0.000276  1
  H          2.196917       -0.059729       -0.000020  1
  C         -1.969580       -0.000024       -0.347284  2
  H         -1.104489       -0.585333       -0.046605  2
  H         -2.492853        0.354016        0.537203  2
  H         -1.643359        0.850757       -0.939929  2
  H         -2.637976       -0.619294       -0.939929  2

%mem=32GB
%nprocshared= 8
#p m062x/aug-cc-pVDZ   counterpoise=2

00345 m062x/aug-cc-pVDZ   counterpoise=2

 0  1  0  1  0  1
  N          0.332867       -1.105953        0.000147  1
  C         -0.970426       -0.676038       -0.000009  1
  C         -0.896590        0.685667        0.000007  1
  N          0.412760        1.096324       -0.000130  1
  C          1.121388       -0.000000       -0.000015  1
  H         -1.800566       -1.358093        0.000000  1
  H         -1.708834        1.391473       -0.000016  1
  H          0.645842       -2.060249        0.000276  1
  H          2.196917       -0.059729       -0.000020  1
  C         -1.939652       -0.342034       -0.347282  2
  H         -0.966373       -0.677435        0.001443  2
  H         -2.575054       -0.123069        0.506999  2
  H         -1.819655        0.555287       -0.948857  2
  H         -2.397931       -1.122780       -0.948857  2

%mem=32GB
%nprocshared= 8
#p m062x/aug-cc-pVDZ   counterpoise=2

00346 m062x/aug-cc-pVDZ   counterpoise=2

 0  1  0  1  0  1
  N          0.332867       -1.105953        0.000147  1
  C         -0.970426       -0.676038       -0.000009  1
  C         -0.896590        0.685667        0.000007  1
  N          0.412760        1.096324       -0.000130  1
  C          1.121388       -0.000000       -0.000015  1
  H         -1.800566       -1.358093        0.000000  1
  H         -1.708834        1.391473       -0.000016  1
  H          0.645842       -2.060249        0.000276  1
  H          2.196917       -0.059729       -0.000020  1
  C         -1.850830       -0.673688       -0.347276  2
  H         -1.779797       -1.640888        0.143494  2
  H         -1.908408        0.110303        0.403403  2
  H         -0.972500       -0.516882       -0.968102  2
  H         -2.742645       -0.646885       -0.968102  2

%mem=32GB
%nprocshared= 8
#p m062x/aug-cc-pVDZ   counterpoise=2

00347 m062x/aug-cc-pVDZ   counterpoise=2

 0  1  0  1  0  1
  N          0.332867       -1.105953        0.000147  1
  C         -0.970426       -0.676038       -0.000009  1
  C         -0.896590        0.685667        0.000007  1
  N          0.412760        1.096324       -0.000130  1
  C          1.121388       -0.000000       -0.000015  1
  H         -1.800566       -1.358093        0.000000  1
  H         -1.708834        1.391473       -0.000016  1
  H          0.645842       -2.060249        0.000276  1
  H          2.196917       -0.059729       -0.000020  1
  C         -1.705745       -0.984840       -0.347266  2
  H         -1.904492       -1.767188        0.380613  2
  H         -1.470502       -0.058828        0.171037  2
  H         -0.863817       -1.275018       -0.970508  2
  H         -2.584087       -0.838003       -0.970508  2

%mem=32GB
%nprocshared= 8
#p m062x/aug-cc-pVDZ   counterpoise=2

00348 m062x/aug-cc-pVDZ   counterpoise=2

 0  1  0  1  0  1
  N          0.332867       -1.105953        0.000147  1
  C         -0.970426       -0.676038       -0.000009  1
  C         -0.896590        0.685667        0.000007  1
  N          0.412760        1.096324       -0.000130  1
  C          1.121388       -0.000000       -0.000015  1
  H         -1.800566       -1.358093        0.000000  1
  H         -1.708834        1.391473       -0.000016  1
  H          0.645842       -2.060249        0.000276  1
  H          2.196917       -0.059729       -0.000020  1
  C         -1.508841       -1.266053       -0.347263  2
  H         -2.194001       -1.482223        0.468337  2
  H         -0.547040       -0.962604        0.058119  2
  H         -1.380000       -2.155981       -0.957922  2
  H         -1.914039       -0.463316       -0.957922  2

%mem=32GB
%nprocshared= 8
#p m062x/aug-cc-pVDZ   counterpoise=2

00349 m062x/aug-cc-pVDZ   counterpoise=2

 0  1  0  1  0  1
  N          0.332867       -1.105953        0.000147  1
  C         -0.970426       -0.676038       -0.000009  1
  C         -0.896590        0.685667        0.000007  1
  N          0.412760        1.096324       -0.000130  1
  C          1.121388       -0.000000       -0.000015  1
  H         -1.800566       -1.358093        0.000000  1
  H         -1.708834        1.391473       -0.000016  1
  H          0.645842       -2.060249        0.000276  1
  H          2.196917       -0.059729       -0.000020  1
  C         -1.266081       -1.508803       -0.347272  2
  H         -2.153049       -1.258703        0.229020  2
  H         -0.447362       -1.739658        0.329397  2
  H         -1.472619       -2.372626       -0.973873  2
  H         -0.990927       -0.664327       -0.973873  2

%mem=32GB
%nprocshared= 8
#p m062x/aug-cc-pVDZ   counterpoise=2

00350 m062x/aug-cc-pVDZ   counterpoise=2

 0  1  0  1  0  1
  N          0.332867       -1.105953        0.000147  1
  C         -0.970426       -0.676038       -0.000009  1
  C         -0.896590        0.685667        0.000007  1
  N          0.412760        1.096324       -0.000130  1
  C          1.121388       -0.000000       -0.000015  1
  H         -1.800566       -1.358093        0.000000  1
  H         -1.708834        1.391473       -0.000016  1
  H          0.645842       -2.060249        0.000276  1
  H          2.196917       -0.059729       -0.000020  1
  C         -0.984846       -1.705721       -0.347280  2
  H         -1.915885       -1.308948        0.049095  2
  H         -0.330583       -1.984542        0.474715  2
  H         -1.194188       -2.581190       -0.956547  2
  H         -0.498343       -0.948367       -0.956547  2

%mem=32GB
%nprocshared= 8
#p m062x/aug-cc-pVDZ   counterpoise=2

00351 m062x/aug-cc-pVDZ   counterpoise=2

 0  1  0  1  0  1
  N          0.332867       -1.105953        0.000147  1
  C         -0.970426       -0.676038       -0.000009  1
  C         -0.896590        0.685667        0.000007  1
  N          0.412760        1.096324       -0.000130  1
  C          1.121388       -0.000000       -0.000015  1
  H         -1.800566       -1.358093        0.000000  1
  H         -1.708834        1.391473       -0.000016  1
  H          0.645842       -2.060249        0.000276  1
  H          2.196917       -0.059729       -0.000020  1
  C         -0.673659       -1.850791       -0.347284  2
  H         -0.929569       -0.837772       -0.047820  2
  H         -0.519169       -2.462341        0.537937  2
  H         -1.483321       -2.269097       -0.939689  2
  H          0.237530       -1.834374       -0.939689  2

%mem=32GB
%nprocshared= 8
#p m062x/aug-cc-pVDZ   counterpoise=2

00352 m062x/aug-cc-pVDZ   counterpoise=2

 0  1  0  1  0  1
  N          0.332867       -1.105953        0.000147  1
  C         -0.970426       -0.676038       -0.000009  1
  C         -0.896590        0.685667        0.000007  1
  N          0.412760        1.096324       -0.000130  1
  C          1.121388       -0.000000       -0.000015  1
  H         -1.800566       -1.358093        0.000000  1
  H         -1.708834        1.391473       -0.000016  1
  H          0.645842       -2.060249        0.000276  1
  H          2.196917       -0.059729       -0.000020  1
  C         -0.341978       -1.939698       -0.347282  2
  H          0.676594       -2.064002        0.011096  2
  H         -1.017035       -1.857315        0.500650  2
  H         -0.406441       -1.037791       -0.950511  2
  H         -0.621452       -2.799631       -0.950511  2

%mem=32GB
%nprocshared= 8
#p m062x/aug-cc-pVDZ   counterpoise=2

00353 m062x/aug-cc-pVDZ   counterpoise=2

 0  1  0  1  0  1
  N          0.332867       -1.105953        0.000147  1
  C         -0.970426       -0.676038       -0.000009  1
  C         -0.896590        0.685667        0.000007  1
  N          0.412760        1.096324       -0.000130  1
  C          1.121388       -0.000000       -0.000015  1
  H         -1.800566       -1.358093        0.000000  1
  H         -1.708834        1.391473       -0.000016  1
  H          0.645842       -2.060249        0.000276  1
  H          2.196917       -0.059729       -0.000020  1
  C          0.000039       -1.969621       -0.347275  2
  H          0.949925       -2.102922        0.163924  2
  H         -0.794005       -1.858190        0.386587  2
  H          0.045253       -1.079814       -0.969912  2
  H         -0.201410       -2.837503       -0.969912  2

%mem=32GB
%nprocshared= 8
#p m062x/aug-cc-pVDZ   counterpoise=2

00354 m062x/aug-cc-pVDZ   counterpoise=2

 0  1  0  1  0  1
  N          0.332867       -1.105953        0.000147  1
  C         -0.970426       -0.676038       -0.000009  1
  C         -0.896590        0.685667        0.000007  1
  N          0.412760        1.096324       -0.000130  1
  C          1.121388       -0.000000       -0.000015  1
  H         -1.800566       -1.358093        0.000000  1
  H         -1.708834        1.391473       -0.000016  1
  H          0.645842       -2.060249        0.000276  1
  H          2.196917       -0.059729       -0.000020  1
  C          0.342049       -1.939704       -0.347264  2
  H          1.034168       -2.214337        0.444521  2
  H         -0.582624       -1.572794        0.090726  2
  H          0.785498       -1.160896       -0.962315  2
  H          0.130866       -2.810675       -0.962315  2

%mem=32GB
%nprocshared= 8
#p m062x/aug-cc-pVDZ   counterpoise=2

00355 m062x/aug-cc-pVDZ   counterpoise=2

 0  1  0  1  0  1
  N          0.332867       -1.105953        0.000147  1
  C         -0.970426       -0.676038       -0.000009  1
  C         -0.896590        0.685667        0.000007  1
  N          0.412760        1.096324       -0.000130  1
  C          1.121388       -0.000000       -0.000015  1
  H         -1.800566       -1.358093        0.000000  1
  H         -1.708834        1.391473       -0.000016  1
  H          0.645842       -2.060249        0.000276  1
  H          2.196917       -0.059729       -0.000020  1
  C          0.673645       -1.850856       -0.347258  2
  H          0.599339       -2.410472        0.581550  2
  H          0.813686       -0.796174       -0.124749  2
  H          1.520528       -2.215085       -0.923109  2
  H         -0.238942       -1.981463       -0.923109  2

%mem=32GB
%nprocshared= 8
#p m062x/aug-cc-pVDZ   counterpoise=2

00356 m062x/aug-cc-pVDZ   counterpoise=2

 0  1  0  1  0  1
  N          0.332867       -1.105953        0.000147  1
  C         -0.970426       -0.676038       -0.000009  1
  C         -0.896590        0.685667        0.000007  1
  N          0.412760        1.096324       -0.000130  1
  C          1.121388       -0.000000       -0.000015  1
  H         -1.800566       -1.358093        0.000000  1
  H         -1.708834        1.391473       -0.000016  1
  H          0.645842       -2.060249        0.000276  1
  H          2.196917       -0.059729       -0.000020  1
  C          0.984782       -1.705764       -0.347270  2
  H          0.371916       -2.346738        0.281157  2
  H          1.598612       -1.063782        0.279268  2
  H          1.625861       -2.319438       -0.974884  2
  H          0.342996       -1.092830       -0.974884  2

%mem=32GB
%nprocshared= 8
#p m062x/aug-cc-pVDZ   counterpoise=2

00357 m062x/aug-cc-pVDZ   counterpoise=2

 0  1  0  1  0  1
  N          0.332867       -1.105953        0.000147  1
  C         -0.970426       -0.676038       -0.000009  1
  C         -0.896590        0.685667        0.000007  1
  N          0.412760        1.096324       -0.000130  1
  C          1.121388       -0.000000       -0.000015  1
  H         -1.800566       -1.358093        0.000000  1
  H         -1.708834        1.391473       -0.000016  1
  H          0.645842       -2.060249        0.000276  1
  H          2.196917       -0.059729       -0.000020  1
  C          1.266013       -1.508841       -0.347279  2
  H          0.516795       -2.174988        0.072596  2
  H          1.811692       -1.023665        0.457902  2
  H          1.957619       -2.081432       -0.959894  2
  H          0.778258       -0.755001       -0.959894  2

%mem=32GB
%nprocshared= 8
#p m062x/aug-cc-pVDZ   counterpoise=2

00358 m062x/aug-cc-pVDZ   counterpoise=2

 0  1  0  1  0  1
  N          0.332867       -1.105953        0.000147  1
  C         -0.970426       -0.676038       -0.000009  1
  C         -0.896590        0.685667        0.000007  1
  N          0.412760        1.096324       -0.000130  1
  C          1.121388       -0.000000       -0.000015  1
  H         -1.800566       -1.358093        0.000000  1
  H         -1.708834        1.391473       -0.000016  1
  H          0.645842       -2.060249        0.000276  1
  H          2.196917       -0.059729       -0.000020  1
  C          1.508781       -1.266074       -0.347284  2
  H          0.741980       -1.971772       -0.038445  2
  H          1.978739       -0.833565        0.532235  2
  H          2.258331       -1.782337       -0.941526  2
  H          1.056393       -0.476328       -0.941526  2

%mem=32GB
%nprocshared= 8
#p m062x/aug-cc-pVDZ   counterpoise=2

00359 m062x/aug-cc-pVDZ   counterpoise=2

 0  1  0  1  0  1
  N          0.332867       -1.105953        0.000147  1
  C         -0.970426       -0.676038       -0.000009  1
  C         -0.896590        0.685667        0.000007  1
  N          0.412760        1.096324       -0.000130  1
  C          1.121388       -0.000000       -0.000015  1
  H         -1.800566       -1.358093        0.000000  1
  H         -1.708834        1.391473       -0.000016  1
  H          0.645842       -2.060249        0.000276  1
  H          2.196917       -0.059729       -0.000020  1
  C          1.705757       -0.984770       -0.347282  2
  H          2.189570       -0.073567       -0.005215  2
  H          1.393180       -1.573472        0.511323  2
  H          0.836219       -0.730032       -0.947689  2
  H          2.403860       -1.562387       -0.947689  2

%mem=32GB
%nprocshared= 8
#p m062x/aug-cc-pVDZ   counterpoise=2

00360 m062x/aug-cc-pVDZ   counterpoise=2

 0  1  0  1  0  1
  N          0.332867       -1.105953        0.000147  1
  C         -0.970426       -0.676038       -0.000009  1
  C         -0.896590        0.685667        0.000007  1
  N          0.412760        1.096324       -0.000130  1
  C          1.121388       -0.000000       -0.000015  1
  H         -1.800566       -1.358093        0.000000  1
  H         -1.708834        1.391473       -0.000016  1
  H          0.645842       -2.060249        0.000276  1
  H          2.196917       -0.059729       -0.000020  1
  C          1.850853       -0.673613       -0.347276  2
  H          2.329634        0.175699        0.133155  2
  H          1.468759       -1.351410        0.411718  2
  H          1.029331       -0.323740       -0.967089  2
  H          2.575489       -1.195353       -0.967089  2

%mem=32GB
%nprocshared= 8
#p m062x/aug-cc-pVDZ   counterpoise=2

00361 m062x/aug-cc-pVDZ   counterpoise=2

 0  1  0  1  0  1
  N          0.332867       -1.105953        0.000147  1
  C         -0.970426       -0.676038       -0.000009  1
  C         -0.896590        0.685667        0.000007  1
  N          0.412760        1.096324       -0.000130  1
  C          1.121388       -0.000000       -0.000015  1
  H         -1.800566       -1.358093        0.000000  1
  H         -1.708834        1.391473       -0.000016  1
  H          0.645842       -2.060249        0.000276  1
  H          2.196917       -0.059729       -0.000020  1
  C          1.939715       -0.341996       -0.347266  2
  H          2.481336        0.252407        0.383971  2
  H          1.294760       -1.049802        0.167050  2
  H          1.335295        0.312309       -0.970195  2
  H          2.647244       -0.883142       -0.970195  2

%mem=32GB
%nprocshared= 8
#p m062x/aug-cc-pVDZ   counterpoise=2

00362 m062x/aug-cc-pVDZ   counterpoise=2

 0  1  0  1  0  1
  N          0.332867       -1.105953        0.000147  1
  C         -0.970426       -0.676038       -0.000009  1
  C         -0.896590        0.685667        0.000007  1
  N          0.412760        1.096324       -0.000130  1
  C          1.121388       -0.000000       -0.000015  1
  H         -1.800566       -1.358093        0.000000  1
  H         -1.708834        1.391473       -0.000016  1
  H          0.645842       -2.060249        0.000276  1
  H          2.196917       -0.059729       -0.000020  1
  C          1.879404       -0.000004       -0.684000  2
  H          2.335628       -0.085821        0.298788  2
  H          0.816659        0.199903       -0.574058  2
  H          2.346627        0.815130       -1.230568  2
  H          2.018513       -0.929191       -1.230568  2

%mem=32GB
%nprocshared= 8
#p m062x/aug-cc-pVDZ   counterpoise=2

00363 m062x/aug-cc-pVDZ   counterpoise=2

 0  1  0  1  0  1
  N          0.332867       -1.105953        0.000147  1
  C         -0.970426       -0.676038       -0.000009  1
  C         -0.896590        0.685667        0.000007  1
  N          0.412760        1.096324       -0.000130  1
  C          1.121388       -0.000000       -0.000015  1
  H         -1.800566       -1.358093        0.000000  1
  H         -1.708834        1.391473       -0.000016  1
  H          0.645842       -2.060249        0.000276  1
  H          2.196917       -0.059729       -0.000020  1
  C          1.850851        0.326332       -0.684004  2
  H          2.289105       -0.162571        0.182185  2
  H          1.159607        1.097463       -0.353831  2
  H          2.638077        0.777681       -1.282366  2
  H          1.316434       -0.407044       -1.282366  2

%mem=32GB
%nprocshared= 8
#p m062x/aug-cc-pVDZ   counterpoise=2

00364 m062x/aug-cc-pVDZ   counterpoise=2

 0  1  0  1  0  1
  N          0.332867       -1.105953        0.000147  1
  C         -0.970426       -0.676038       -0.000009  1
  C         -0.896590        0.685667        0.000007  1
  N          0.412760        1.096324       -0.000130  1
  C          1.121388       -0.000000       -0.000015  1
  H         -1.800566       -1.358093        0.000000  1
  H         -1.708834        1.391473       -0.000016  1
  H          0.645842       -2.060249        0.000276  1
  H          2.196917       -0.059729       -0.000020  1
  C          1.766063        0.642758       -0.684012  2
  H          2.203332       -0.070188        0.010164  2
  H          1.278071        1.438404       -0.126975  2
  H          2.547836        1.065540       -1.309761  2
  H          1.034830        0.137572       -1.309761  2

%mem=32GB
%nprocshared= 8
#p m062x/aug-cc-pVDZ   counterpoise=2

00365 m062x/aug-cc-pVDZ   counterpoise=2

 0  1  0  1  0  1
  N          0.332867       -1.105953        0.000147  1
  C         -0.970426       -0.676038       -0.000009  1
  C         -0.896590        0.685667        0.000007  1
  N          0.412760        1.096324       -0.000130  1
  C          1.121388       -0.000000       -0.000015  1
  H         -1.800566       -1.358093        0.000000  1
  H         -1.708834        1.391473       -0.000016  1
  H          0.645842       -2.060249        0.000276  1
  H          2.196917       -0.059729       -0.000020  1
  C          1.627577        0.939659       -0.684016  2
  H          1.193574        0.134002       -0.097558  2
  H          2.034530        1.695102       -0.016804  2
  H          2.422496        0.544050       -1.310973  2
  H          0.859889        1.385818       -1.310973  2

%mem=32GB
%nprocshared= 8
#p m062x/aug-cc-pVDZ   counterpoise=2

00366 m062x/aug-cc-pVDZ   counterpoise=2

 0  1  0  1  0  1
  N          0.332867       -1.105953        0.000147  1
  C         -0.970426       -0.676038       -0.000009  1
  C         -0.896590        0.685667        0.000007  1
  N          0.412760        1.096324       -0.000130  1
  C          1.121388       -0.000000       -0.000015  1
  H         -1.800566       -1.358093        0.000000  1
  H         -1.708834        1.391473       -0.000016  1
  H          0.645842       -2.060249        0.000276  1
  H          2.196917       -0.059729       -0.000020  1
  C          1.439655        1.208041       -0.684015  2
  H          0.538688        1.110024       -0.083994  2
  H          2.302487        1.301910       -0.029656  2
  H          1.554891        0.327886       -1.311330  2
  H          1.362929        2.092387       -1.311330  2

%mem=32GB
%nprocshared= 8
#p m062x/aug-cc-pVDZ   counterpoise=2

00367 m062x/aug-cc-pVDZ   counterpoise=2

 0  1  0  1  0  1
  N          0.332867       -1.105953        0.000147  1
  C         -0.970426       -0.676038       -0.000009  1
  C         -0.896590        0.685667        0.000007  1
  N          0.412760        1.096324       -0.000130  1
  C          1.121388       -0.000000       -0.000015  1
  H         -1.800566       -1.358093        0.000000  1
  H         -1.708834        1.391473       -0.000016  1
  H          0.645842       -2.060249        0.000276  1
  H          2.196917       -0.059729       -0.000020  1
  C          1.208013        1.439679       -0.684012  2
  H          0.424812        1.101528       -0.010495  2
  H          2.052168        1.804147       -0.104321  2
  H          1.529475        0.611831       -1.310757  2
  H          0.825922        2.241349       -1.310757  2

%mem=32GB
%nprocshared= 8
#p m062x/aug-cc-pVDZ   counterpoise=2

00368 m062x/aug-cc-pVDZ   counterpoise=2

 0  1  0  1  0  1
  N          0.332867       -1.105953        0.000147  1
  C         -0.970426       -0.676038       -0.000009  1
  C         -0.896590        0.685667        0.000007  1
  N          0.412760        1.096324       -0.000130  1
  C          1.121388       -0.000000       -0.000015  1
  H         -1.800566       -1.358093        0.000000  1
  H         -1.708834        1.391473       -0.000016  1
  H          0.645842       -2.060249        0.000276  1
  H          2.196917       -0.059729       -0.000020  1
  C          0.939669        1.627572       -0.684010  2
  H          0.374695        1.057946        0.049275  2
  H          1.614918        2.308381       -0.172136  2
  H          1.514743        0.947150       -1.306741  2
  H          0.254555        2.197046       -1.306741  2

%mem=32GB
%nprocshared= 8
#p m062x/aug-cc-pVDZ   counterpoise=2

00369 m062x/aug-cc-pVDZ   counterpoise=2

 0  1  0  1  0  1
  N          0.332867       -1.105953        0.000147  1
  C         -0.970426       -0.676038       -0.000009  1
  C         -0.896590        0.685667        0.000007  1
  N          0.412760        1.096324       -0.000130  1
  C          1.121388       -0.000000       -0.000015  1
  H         -1.800566       -1.358093        0.000000  1
  H         -1.708834        1.391473       -0.000016  1
  H          0.645842       -2.060249        0.000276  1
  H          2.196917       -0.059729       -0.000020  1
  C          0.642777        1.766014       -0.684009  2
  H          0.388812        1.026601        0.071071  2
  H          0.958720        2.685874       -0.198710  2
  H          1.451169        1.387662       -1.304355  2
  H         -0.227487        1.964226       -1.304355  2

%mem=32GB
%nprocshared= 8
#p m062x/aug-cc-pVDZ   counterpoise=2

00370 m062x/aug-cc-pVDZ   counterpoise=2

 0  1  0  1  0  1
  N          0.332867       -1.105953        0.000147  1
  C         -0.970426       -0.676038       -0.000009  1
  C         -0.896590        0.685667        0.000007  1
  N          0.412760        1.096324       -0.000130  1
  C          1.121388       -0.000000       -0.000015  1
  H         -1.800566       -1.358093        0.000000  1
  H         -1.708834        1.391473       -0.000016  1
  H          0.645842       -2.060249        0.000276  1
  H          2.196917       -0.059729       -0.000020  1
  C          0.326356        1.850800       -0.684010  2
  H          0.418252        1.048369        0.043338  2
  H          0.217687        2.799683       -0.165079  2
  H          1.216416        1.878714       -1.307301  2
  H         -0.546970        1.676767       -1.307301  2

%mem=32GB
%nprocshared= 8
#p m062x/aug-cc-pVDZ   counterpoise=2

00371 m062x/aug-cc-pVDZ   counterpoise=2

 0  1  0  1  0  1
  N          0.332867       -1.105953        0.000147  1
  C         -0.970426       -0.676038       -0.000009  1
  C         -0.896590        0.685667        0.000007  1
  N          0.412760        1.096324       -0.000130  1
  C          1.121388       -0.000000       -0.000015  1
  H         -1.800566       -1.358093        0.000000  1
  H         -1.708834        1.391473       -0.000016  1
  H          0.645842       -2.060249        0.000276  1
  H          2.196917       -0.059729       -0.000020  1
  C          0.000017        1.879354       -0.684013  2
  H          0.401080        1.118483       -0.019483  2
  H         -0.425872        2.687322       -0.094705  2
  H          0.797415        2.269781       -1.311069  2
  H         -0.772722        1.442145       -1.311069  2

%mem=32GB
%nprocshared= 8
#p m062x/aug-cc-pVDZ   counterpoise=2

00372 m062x/aug-cc-pVDZ   counterpoise=2

 0  1  0  1  0  1
  N          0.332867       -1.105953        0.000147  1
  C         -0.970426       -0.676038       -0.000009  1
  C         -0.896590        0.685667        0.000007  1
  N          0.412760        1.096324       -0.000130  1
  C          1.121388       -0.000000       -0.000015  1
  H         -1.800566       -1.358093        0.000000  1
  H         -1.708834        1.391473       -0.000016  1
  H          0.645842       -2.060249        0.000276  1
  H          2.196917       -0.059729       -0.000020  1
  C         -0.326325        1.850806       -0.684016  2
  H          0.312117        1.199063       -0.093256  2
  H         -0.928986        2.466021       -0.020851  2
  H          0.289612        2.490229       -1.311101  2
  H         -0.978310        1.248181       -1.311101  2

%mem=32GB
%nprocshared= 8
#p m062x/aug-cc-pVDZ   counterpoise=2

00373 m062x/aug-cc-pVDZ   counterpoise=2

 0  1  0  1  0  1
  N          0.332867       -1.105953        0.000147  1
  C         -0.970426       -0.676038       -0.000009  1
  C         -0.896590        0.685667        0.000007  1
  N          0.412760        1.096324       -0.000130  1
  C          1.121388       -0.000000       -0.000015  1
  H         -1.800566       -1.358093        0.000000  1
  H         -1.708834        1.391473       -0.000016  1
  H          0.645842       -2.060249        0.000276  1
  H          2.196917       -0.059729       -0.000020  1
  C         -0.642796        1.766007       -0.684017  2
  H         -0.854400        0.865261       -0.113704  2
  H         -0.449265        2.589825       -0.001853  2
  H          0.230220        1.601702       -1.310373  2
  H         -1.497653        2.007614       -1.310373  2

%mem=32GB
%nprocshared= 8
#p m062x/aug-cc-pVDZ   counterpoise=2

00374 m062x/aug-cc-pVDZ   counterpoise=2

 0  1  0  1  0  1
  N          0.332867       -1.105953        0.000147  1
  C         -0.970426       -0.676038       -0.000009  1
  C         -0.896590        0.685667        0.000007  1
  N          0.412760        1.096324       -0.000130  1
  C          1.121388       -0.000000       -0.000015  1
  H         -1.800566       -1.358093        0.000000  1
  H         -1.708834        1.391473       -0.000016  1
  H          0.645842       -2.060249        0.000276  1
  H          2.196917       -0.059729       -0.000020  1
  C         -0.939725        1.627585       -0.684011  2
  H         -1.731351        1.384561        0.020009  2
  H         -0.041214        1.903423       -0.138055  2
  H         -0.732557        0.762851       -1.309145  2
  H         -1.253452        2.459607       -1.309145  2

%mem=32GB
%nprocshared= 8
#p m062x/aug-cc-pVDZ   counterpoise=2

00375 m062x/aug-cc-pVDZ   counterpoise=2

 0  1  0  1  0  1
  N          0.332867       -1.105953        0.000147  1
  C         -0.970426       -0.676038       -0.000009  1
  C         -0.896590        0.685667        0.000007  1
  N          0.412760        1.096324       -0.000130  1
  C          1.121388       -0.000000       -0.000015  1
  H         -1.800566       -1.358093        0.000000  1
  H         -1.708834        1.391473       -0.000016  1
  H          0.645842       -2.060249        0.000276  1
  H          2.196917       -0.059729       -0.000020  1
  C         -1.208072        1.439690       -0.684004  2
  H         -1.849104        1.377967        0.191578  2
  H         -0.172603        1.539393       -0.368822  2
  H         -1.320100        0.537343       -1.279568  2
  H         -1.490215        2.304084       -1.279568  2

%mem=32GB
%nprocshared= 8
#p m062x/aug-cc-pVDZ   counterpoise=2

00376 m062x/aug-cc-pVDZ   counterpoise=2

 0  1  0  1  0  1
  N          0.332867       -1.105953        0.000147  1
  C         -0.970426       -0.676038       -0.000009  1
  C         -0.896590        0.685667        0.000007  1
  N          0.412760        1.096324       -0.000130  1
  C          1.121388       -0.000000       -0.000015  1
  H         -1.800566       -1.358093        0.000000  1
  H         -1.708834        1.391473       -0.000016  1
  H          0.645842       -2.060249        0.000276  1
  H          2.196917       -0.059729       -0.000020  1
  C         -1.439709        1.208056       -0.684000  2
  H         -1.825835        1.471212        0.297342  2
  H         -0.546406        0.599245       -0.570701  2
  H         -2.193008        0.647490       -1.231523  2
  H         -1.193425        2.114169       -1.231523  2

%mem=32GB
%nprocshared= 8
#p m062x/aug-cc-pVDZ   counterpoise=2

00377 m062x/aug-cc-pVDZ   counterpoise=2

 0  1  0  1  0  1
  N          0.332867       -1.105953        0.000147  1
  C         -0.970426       -0.676038       -0.000009  1
  C         -0.896590        0.685667        0.000007  1
  N          0.412760        1.096324       -0.000130  1
  C          1.121388       -0.000000       -0.000015  1
  H         -1.800566       -1.358093        0.000000  1
  H         -1.708834        1.391473       -0.000016  1
  H          0.645842       -2.060249        0.000276  1
  H          2.196917       -0.059729       -0.000020  1
  C         -1.627600        0.939717       -0.684003  2
  H         -1.734789        1.535813        0.218524  2
  H         -1.441261       -0.096540       -0.413954  2
  H         -2.540599        1.002612       -1.270478  2
  H         -0.793705        1.316736       -1.270478  2

%mem=32GB
%nprocshared= 8
#p m062x/aug-cc-pVDZ   counterpoise=2

00378 m062x/aug-cc-pVDZ   counterpoise=2

 0  1  0  1  0  1
  N          0.332867       -1.105953        0.000147  1
  C         -0.970426       -0.676038       -0.000009  1
  C         -0.896590        0.685667        0.000007  1
  N          0.412760        1.096324       -0.000130  1
  C          1.121388       -0.000000       -0.000015  1
  H         -1.800566       -1.358093        0.000000  1
  H         -1.708834        1.391473       -0.000016  1
  H          0.645842       -2.060249        0.000276  1
  H          2.196917       -0.059729       -0.000020  1
  C         -1.766042        0.642821       -0.684010  2
  H         -1.704822        1.443979        0.047955  2
  H         -1.839038       -0.312438       -0.170561  2
  H         -2.645043        0.787322       -1.306869  2
  H         -0.875291        0.652087       -1.306869  2

%mem=32GB
%nprocshared= 8
#p m062x/aug-cc-pVDZ   counterpoise=2

00379 m062x/aug-cc-pVDZ   counterpoise=2

 0  1  0  1  0  1
  N          0.332867       -1.105953        0.000147  1
  C         -0.970426       -0.676038       -0.000009  1
  C         -0.896590        0.685667        0.000007  1
  N          0.412760        1.096324       -0.000130  1
  C          1.121388       -0.000000       -0.000015  1
  H         -1.800566       -1.358093        0.000000  1
  H         -1.708834        1.391473       -0.000016  1
  H          0.645842       -2.060249        0.000276  1
  H          2.196917       -0.059729       -0.000020  1
  C         -1.850798        0.326365       -0.684015  2
  H         -1.006086        0.644437       -0.078485  2
  H         -2.666762        0.019118       -0.034954  2
  H         -2.178079        1.151415       -1.311436  2
  H         -1.552617       -0.509642       -1.311436  2

%mem=32GB
%nprocshared= 8
#p m062x/aug-cc-pVDZ   counterpoise=2

00380 m062x/aug-cc-pVDZ   counterpoise=2

 0  1  0  1  0  1
  N          0.332867       -1.105953        0.000147  1
  C         -0.970426       -0.676038       -0.000009  1
  C         -0.896590        0.685667        0.000007  1
  N          0.412760        1.096324       -0.000130  1
  C          1.121388       -0.000000       -0.000015  1
  H         -1.800566       -1.358093        0.000000  1
  H         -1.708834        1.391473       -0.000016  1
  H          0.645842       -2.060249        0.000276  1
  H          2.196917       -0.059729       -0.000020  1
  C         -1.879354       -0.000023       -0.684017  2
  H         -1.132770       -0.555295       -0.122180  2
  H         -2.553353        0.501263        0.005848  2
  H         -1.386181        0.739180       -1.309985  2
  H         -2.445423       -0.685011       -1.309985  2

%mem=32GB
%nprocshared= 8
#p m062x/aug-cc-pVDZ   counterpoise=2

00381 m062x/aug-cc-pVDZ   counterpoise=2

 0  1  0  1  0  1
  N          0.332867       -1.105953        0.000147  1
  C         -0.970426       -0.676038       -0.000009  1
  C         -0.896590        0.685667        0.000007  1
  N          0.412760        1.096324       -0.000130  1
  C          1.121388       -0.000000       -0.000015  1
  H         -1.800566       -1.358093        0.000000  1
  H         -1.708834        1.391473       -0.000016  1
  H          0.645842       -2.060249        0.000276  1
  H          2.196917       -0.059729       -0.000020  1
  C         -1.850799       -0.326365       -0.684014  2
  H         -1.031837       -0.651647       -0.047722  2
  H         -2.681432        0.003551       -0.065402  2
  H         -1.517542        0.496164       -1.311598  2
  H         -2.172726       -1.153395       -1.311598  2

%mem=32GB
%nprocshared= 8
#p m062x/aug-cc-pVDZ   counterpoise=2

00382 m062x/aug-cc-pVDZ   counterpoise=2

 0  1  0  1  0  1
  N          0.332867       -1.105953        0.000147  1
  C         -0.970426       -0.676038       -0.000009  1
  C         -0.896590        0.685667        0.000007  1
  N          0.412760        1.096324       -0.000130  1
  C          1.121388       -0.000000       -0.000015  1
  H         -1.800566       -1.358093        0.000000  1
  H         -1.708834        1.391473       -0.000016  1
  H          0.645842       -2.060249        0.000276  1
  H          2.196917       -0.059729       -0.000020  1
  C         -1.766046       -0.642820       -0.684009  2
  H         -1.803934       -1.427881        0.066737  2
  H         -1.719291        0.325960       -0.193341  2
  H         -0.884047       -0.777297       -1.304872  2
  H         -2.656896       -0.691737       -1.304872  2

%mem=32GB
%nprocshared= 8
#p m062x/aug-cc-pVDZ   counterpoise=2

00383 m062x/aug-cc-pVDZ   counterpoise=2

 0  1  0  1  0  1
  N          0.332867       -1.105953        0.000147  1
  C         -0.970426       -0.676038       -0.000009  1
  C         -0.896590        0.685667        0.000007  1
  N          0.412760        1.096324       -0.000130  1
  C          1.121388       -0.000000       -0.000015  1
  H         -1.800566       -1.358093        0.000000  1
  H         -1.708834        1.391473       -0.000016  1
  H          0.645842       -2.060249        0.000276  1
  H          2.196917       -0.059729       -0.000020  1
  C         -1.627605       -0.939716       -0.684003  2
  H         -1.856794       -1.494104        0.222364  2
  H         -1.224705        0.034863       -0.420665  2
  H         -0.894277       -1.488747       -1.269043  2
  H         -2.534548       -0.810644       -1.269043  2

%mem=32GB
%nprocshared= 8
#p m062x/aug-cc-pVDZ   counterpoise=2

00384 m062x/aug-cc-pVDZ   counterpoise=2

 0  1  0  1  0  1
  N          0.332867       -1.105953        0.000147  1
  C         -0.970426       -0.676038       -0.000009  1
  C         -0.896590        0.685667        0.000007  1
  N          0.412760        1.096324       -0.000130  1
  C          1.121388       -0.000000       -0.000015  1
  H         -1.800566       -1.358093        0.000000  1
  H         -1.708834        1.391473       -0.000016  1
  H          0.645842       -2.060249        0.000276  1
  H          2.196917       -0.059729       -0.000020  1
  C         -1.439713       -1.208054       -0.684001  2
  H         -1.937592       -1.415067        0.259735  2
  H         -0.452112       -0.797420       -0.490349  2
  H         -1.343754       -2.129267       -1.252891  2
  H         -2.025188       -0.490377       -1.252891  2

%mem=32GB
%nprocshared= 8
#p m062x/aug-cc-pVDZ   counterpoise=2

00385 m062x/aug-cc-pVDZ   counterpoise=2

 0  1  0  1  0  1
  N          0.332867       -1.105953        0.000147  1
  C         -0.970426       -0.676038       -0.000009  1
  C         -0.896590        0.685667        0.000007  1
  N          0.412760        1.096324       -0.000130  1
  C          1.121388       -0.000000       -0.000015  1
  H         -1.800566       -1.358093        0.000000  1
  H         -1.708834        1.391473       -0.000016  1
  H          0.645842       -2.060249        0.000276  1
  H          2.196917       -0.059729       -0.000020  1
  C         -1.208075       -1.439689       -0.684006  2
  H         -1.916835       -1.342081        0.134228  2
  H         -0.207500       -1.577484       -0.282334  2
  H         -1.474909       -2.298773       -1.294129  2
  H         -1.232761       -0.540457       -1.294129  2

%mem=32GB
%nprocshared= 8
#p m062x/aug-cc-pVDZ   counterpoise=2

00386 m062x/aug-cc-pVDZ   counterpoise=2

 0  1  0  1  0  1
  N          0.332867       -1.105953        0.000147  1
  C         -0.970426       -0.676038       -0.000009  1
  C         -0.896590        0.685667        0.000007  1
  N          0.412760        1.096324       -0.000130  1
  C          1.121388       -0.000000       -0.000015  1
  H         -1.800566       -1.358093        0.000000  1
  H         -1.708834        1.391473       -0.000016  1
  H          0.645842       -2.060249        0.000276  1
  H          2.196917       -0.059729       -0.000020  1
  C         -0.939727       -1.627585       -0.684013  2
  H         -1.766239       -1.368839       -0.027276  2
  H         -0.073211       -1.898853       -0.086484  2
  H         -1.224693       -2.468301       -1.311283  2
  H         -0.694421       -0.774452       -1.311283  2

%mem=32GB
%nprocshared= 8
#p m062x/aug-cc-pVDZ   counterpoise=2

00387 m062x/aug-cc-pVDZ   counterpoise=2

 0  1  0  1  0  1
  N          0.332867       -1.105953        0.000147  1
  C         -0.970426       -0.676038       -0.000009  1
  C         -0.896590        0.685667        0.000007  1
  N          0.412760        1.096324       -0.000130  1
  C          1.121388       -0.000000       -0.000015  1
  H         -1.800566       -1.358093        0.000000  1
  H         -1.708834        1.391473       -0.000016  1
  H          0.645842       -2.060249        0.000276  1
  H          2.196917       -0.059729       -0.000020  1
  C         -0.642799       -1.766008       -0.684017  2
  H         -0.910974       -0.873827       -0.124131  2
  H         -0.401419       -2.569045        0.007607  2
  H         -1.479238       -2.066228       -1.309888  2
  H          0.220546       -1.555300       -1.309888  2

%mem=32GB
%nprocshared= 8
#p m062x/aug-cc-pVDZ   counterpoise=2

00388 m062x/aug-cc-pVDZ   counterpoise=2

 0  1  0  1  0  1
  N          0.332867       -1.105953        0.000147  1
  C         -0.970426       -0.676038       -0.000009  1
  C         -0.896590        0.685667        0.000007  1
  N          0.412760        1.096324       -0.000130  1
  C          1.121388       -0.000000       -0.000015  1
  H         -1.800566       -1.358093        0.000000  1
  H         -1.708834        1.391473       -0.000016  1
  H          0.645842       -2.060249        0.000276  1
  H          2.196917       -0.059729       -0.000020  1
  C         -0.326316       -1.850841       -0.684015  2
  H          0.549014       -2.039392       -0.067880  2
  H         -1.186084       -1.665642       -0.045283  2
  H         -0.147402       -0.981569       -1.311576  2
  H         -0.521155       -2.716683       -1.311576  2

%mem=32GB
%nprocshared= 8
#p m062x/aug-cc-pVDZ   counterpoise=2

00389 m062x/aug-cc-pVDZ   counterpoise=2

 0  1  0  1  0  1
  N          0.332867       -1.105953        0.000147  1
  C         -0.970426       -0.676038       -0.000009  1
  C         -0.896590        0.685667        0.000007  1
  N          0.412760        1.096324       -0.000130  1
  C          1.121388       -0.000000       -0.000015  1
  H         -1.800566       -1.358093        0.000000  1
  H         -1.708834        1.391473       -0.000016  1
  H          0.645842       -2.060249        0.000276  1
  H          2.196917       -0.059729       -0.000020  1
  C          0.000030       -1.879394       -0.684008  2
  H          0.732639       -2.084556        0.092244  2
  H         -0.949016       -1.613620       -0.225585  2
  H          0.347416       -1.055079       -1.301507  2
  H         -0.131222       -2.764236       -1.301507  2

%mem=32GB
%nprocshared= 8
#p m062x/aug-cc-pVDZ   counterpoise=2

00390 m062x/aug-cc-pVDZ   counterpoise=2

 0  1  0  1  0  1
  N          0.332867       -1.105953        0.000147  1
  C         -0.970426       -0.676038       -0.000009  1
  C         -0.896590        0.685667        0.000007  1
  N          0.412760        1.096324       -0.000130  1
  C          1.121388       -0.000000       -0.000015  1
  H         -1.800566       -1.358093        0.000000  1
  H         -1.708834        1.391473       -0.000016  1
  H          0.645842       -2.060249        0.000276  1
  H          2.196917       -0.059729       -0.000020  1
  C          0.326370       -1.850845       -0.684001  2
  H          0.769458       -2.141276        0.265050  2
  H         -0.569727       -1.263482       -0.500994  2
  H          1.039286       -1.257030       -1.250227  2
  H          0.066279       -2.741473       -1.250227  2

%mem=32GB
%nprocshared= 8
#p m062x/aug-cc-pVDZ   counterpoise=2

00391 m062x/aug-cc-pVDZ   counterpoise=2

 0  1  0  1  0  1
  N          0.332867       -1.105953        0.000147  1
  C         -0.970426       -0.676038       -0.000009  1
  C         -0.896590        0.685667        0.000007  1
  N          0.412760        1.096324       -0.000130  1
  C          1.121388       -0.000000       -0.000015  1
  H         -1.800566       -1.358093        0.000000  1
  H         -1.708834        1.391473       -0.000016  1
  H          0.645842       -2.060249        0.000276  1
  H          2.196917       -0.059729       -0.000020  1
  C          0.642788       -1.766062       -0.683999  2
  H          0.647245       -2.195355        0.314532  2
  H          0.631528       -0.681536       -0.612219  2
  H          1.533596       -2.084377       -1.219361  2
  H         -0.241220       -2.102803       -1.219361  2

%mem=32GB
%nprocshared= 8
#p m062x/aug-cc-pVDZ   counterpoise=2

00392 m062x/aug-cc-pVDZ   counterpoise=2

 0  1  0  1  0  1
  N          0.332867       -1.105953        0.000147  1
  C         -0.970426       -0.676038       -0.000009  1
  C         -0.896590        0.685667        0.000007  1
  N          0.412760        1.096324       -0.000130  1
  C          1.121388       -0.000000       -0.000015  1
  H         -1.800566       -1.358093        0.000000  1
  H         -1.708834        1.391473       -0.000016  1
  H          0.645842       -2.060249        0.000276  1
  H          2.196917       -0.059729       -0.000020  1
  C          0.939677       -1.627618       -0.684005  2
  H          0.568852       -2.173606        0.179570  2
  H          1.520784       -0.772021       -0.349720  2
  H          1.568754       -2.280924       -1.283113  2
  H          0.100474       -1.283694       -1.283113  2

%mem=32GB
%nprocshared= 8
#p m062x/aug-cc-pVDZ   counterpoise=2

00393 m062x/aug-cc-pVDZ   counterpoise=2

 0  1  0  1  0  1
  N          0.332867       -1.105953        0.000147  1
  C         -0.970426       -0.676038       -0.000009  1
  C         -0.896590        0.685667        0.000007  1
  N          0.412760        1.096324       -0.000130  1
  C          1.121388       -0.000000       -0.000015  1
  H         -1.800566       -1.358093        0.000000  1
  H         -1.708834        1.391473       -0.000016  1
  H          0.645842       -2.060249        0.000276  1
  H          2.196917       -0.059729       -0.000020  1
  C          1.208022       -1.439718       -0.684012  2
  H          0.642960       -2.063430        0.003784  2
  H          1.831832       -0.751161       -0.119895  2
  H          1.836452       -2.067853       -1.310111  2
  H          0.521080       -0.876170       -1.310111  2

%mem=32GB
%nprocshared= 8
#p m062x/aug-cc-pVDZ   counterpoise=2

00394 m062x/aug-cc-pVDZ   counterpoise=2

 0  1  0  1  0  1
  N          0.332867       -1.105953        0.000147  1
  C         -0.970426       -0.676038       -0.000009  1
  C         -0.896590        0.685667        0.000007  1
  N          0.412760        1.096324       -0.000130  1
  C          1.121388       -0.000000       -0.000015  1
  H         -1.800566       -1.358093        0.000000  1
  H         -1.708834        1.391473       -0.000016  1
  H          0.645842       -2.060249        0.000276  1
  H          2.196917       -0.059729       -0.000020  1
  C          1.439654       -1.208042       -0.684017  2
  H          0.517954       -1.123025       -0.114265  2
  H          2.281910       -1.285731       -0.001340  2
  H          1.398056       -2.095428       -1.310349  2
  H          1.561080       -0.328019       -1.310349  2

%mem=32GB
%nprocshared= 8
#p m062x/aug-cc-pVDZ   counterpoise=2

00395 m062x/aug-cc-pVDZ   counterpoise=2

 0  1  0  1  0  1
  N          0.332867       -1.105953        0.000147  1
  C         -0.970426       -0.676038       -0.000009  1
  C         -0.896590        0.685667        0.000007  1
  N          0.412760        1.096324       -0.000130  1
  C          1.121388       -0.000000       -0.000015  1
  H         -1.800566       -1.358093        0.000000  1
  H         -1.708834        1.391473       -0.000016  1
  H          0.645842       -2.060249        0.000276  1
  H          2.196917       -0.059729       -0.000020  1
  C          1.627616       -0.939661       -0.684016  2
  H          2.122049       -0.175447       -0.089971  2
  H          1.158503       -1.664738       -0.023959  2
  H          0.869746       -0.477316       -1.311189  2
  H          2.359960       -1.441460       -1.311189  2

%mem=32GB
%nprocshared= 8
#p m062x/aug-cc-pVDZ   counterpoise=2

00396 m062x/aug-cc-pVDZ   counterpoise=2

 0  1  0  1  0  1
  N          0.332867       -1.105953        0.000147  1
  C         -0.970426       -0.676038       -0.000009  1
  C         -0.896590        0.685667        0.000007  1
  N          0.412760        1.096324       -0.000130  1
  C          1.121388       -0.000000       -0.000015  1
  H         -1.800566       -1.358093        0.000000  1
  H         -1.708834        1.391473       -0.000016  1
  H          0.645842       -2.060249        0.000276  1
  H          2.196917       -0.059729       -0.000020  1
  C          1.766064       -0.642761       -0.684009  2
  H          2.235915       -0.006956        0.061891  2
  H          1.191435       -1.420351       -0.187388  2
  H          1.104635       -0.044571       -1.305425  2
  H          2.532075       -1.099430       -1.305425  2

%mem=32GB
%nprocshared= 8
#p m062x/aug-cc-pVDZ   counterpoise=2

00397 m062x/aug-cc-pVDZ   counterpoise=2

 0  1  0  1  0  1
  N          0.332867       -1.105953        0.000147  1
  C         -0.970426       -0.676038       -0.000009  1
  C         -0.896590        0.685667        0.000007  1
  N          0.412760        1.096324       -0.000130  1
  C          1.121388       -0.000000       -0.000015  1
  H         -1.800566       -1.358093        0.000000  1
  H         -1.708834        1.391473       -0.000016  1
  H          0.645842       -2.060249        0.000276  1
  H          2.196917       -0.059729       -0.000020  1
  C          1.850852       -0.326337       -0.684002  2
  H          2.314317        0.030716        0.232016  2
  H          1.012155       -0.972469       -0.437878  2
  H          1.496765        0.521150       -1.265264  2
  H          2.579980       -0.884893       -1.265264  2

%mem=32GB
%nprocshared= 8
#p m062x/aug-cc-pVDZ   counterpoise=2

00398 m062x/aug-cc-pVDZ   counterpoise=2

 0  1  0  1  0  1
  N          0.332867       -1.105953        0.000147  1
  C         -0.970426       -0.676038       -0.000009  1
  C         -0.896590        0.685667        0.000007  1
  N          0.412760        1.096324       -0.000130  1
  C          1.121388       -0.000000       -0.000015  1
  H         -1.800566       -1.358093        0.000000  1
  H         -1.708834        1.391473       -0.000016  1
  H          0.645842       -2.060249        0.000276  1
  H          2.196917       -0.059729       -0.000020  1
  C          1.732070       -0.000002       -0.999959  2
  H          2.189588       -0.058787       -0.015786  2
  H          0.659182        0.137849       -0.893257  2
  H          2.152756        0.840696       -1.545601  2
  H          1.926563       -0.919744       -1.545601  2

%mem=32GB
%nprocshared= 8
#p m062x/aug-cc-pVDZ   counterpoise=2

00399 m062x/aug-cc-pVDZ   counterpoise=2

 0  1  0  1  0  1
  N          0.332867       -1.105953        0.000147  1
  C         -0.970426       -0.676038       -0.000009  1
  C         -0.896590        0.685667        0.000007  1
  N          0.412760        1.096324       -0.000130  1
  C          1.121388       -0.000000       -0.000015  1
  H         -1.800566       -1.358093        0.000000  1
  H         -1.708834        1.391473       -0.000016  1
  H          0.645842       -2.060249        0.000276  1
  H          2.196917       -0.059729       -0.000020  1
  C          1.705756        0.300754       -0.999962  2
  H          2.161675       -0.033864       -0.071768  2
  H          0.848233        0.930124       -0.776297  2
  H          2.431554        0.868889       -1.576083  2
  H          1.381372       -0.561995       -1.576083  2

%mem=32GB
%nprocshared= 8
#p m062x/aug-cc-pVDZ   counterpoise=2

00400 m062x/aug-cc-pVDZ   counterpoise=2

 0  1  0  1  0  1
  N          0.332867       -1.105953        0.000147  1
  C         -0.970426       -0.676038       -0.000009  1
  C         -0.896590        0.685667        0.000007  1
  N          0.412760        1.096324       -0.000130  1
  C          1.121388       -0.000000       -0.000015  1
  H         -1.800566       -1.358093        0.000000  1
  H         -1.708834        1.391473       -0.000016  1
  H          0.645842       -2.060249        0.000276  1
  H          2.196917       -0.059729       -0.000020  1
  C          1.627577        0.592375       -0.999965  2
  H          1.193573        0.084475       -0.142612  2
  H          2.297417        1.376265       -0.656004  2
  H          2.184434       -0.122037       -1.600799  2
  H          0.835065        1.031009       -1.600799  2

%mem=32GB
%nprocshared= 8
#p m062x/aug-cc-pVDZ   counterpoise=2

00401 m062x/aug-cc-pVDZ   counterpoise=2

 0  1  0  1  0  1
  N          0.332867       -1.105953        0.000147  1
  C         -0.970426       -0.676038       -0.000009  1
  C         -0.896590        0.685667        0.000007  1
  N          0.412760        1.096324       -0.000130  1
  C          1.121388       -0.000000       -0.000015  1
  H         -1.800566       -1.358093        0.000000  1
  H         -1.708834        1.391473       -0.000016  1
  H          0.645842       -2.060249        0.000276  1
  H          2.196917       -0.059729       -0.000020  1
  C          1.499988        0.865997       -0.999967  2
  H          1.200915        0.181908       -0.210061  2
  H          1.898040        1.776489       -0.559473  2
  H          2.263704        0.397445       -1.615332  2
  H          0.637416        1.108431       -1.615332  2

%mem=32GB
%nprocshared= 8
#p m062x/aug-cc-pVDZ   counterpoise=2

00402 m062x/aug-cc-pVDZ   counterpoise=2

 0  1  0  1  0  1
  N          0.332867       -1.105953        0.000147  1
  C         -0.970426       -0.676038       -0.000009  1
  C         -0.896590        0.685667        0.000007  1
  N          0.412760        1.096324       -0.000130  1
  C          1.121388       -0.000000       -0.000015  1
  H         -1.800566       -1.358093        0.000000  1
  H         -1.708834        1.391473       -0.000016  1
  H          0.645842       -2.060249        0.000276  1
  H          2.196917       -0.059729       -0.000020  1
  C          1.326798        1.113340       -0.999967  2
  H          0.593485        1.099688       -0.197819  2
  H          2.327475        1.131969       -0.575969  2
  H          1.209786        0.223552       -1.613206  2
  H          1.176749        1.998157       -1.613206  2

%mem=32GB
%nprocshared= 8
#p m062x/aug-cc-pVDZ   counterpoise=2

00403 m062x/aug-cc-pVDZ   counterpoise=2

 0  1  0  1  0  1
  N          0.332867       -1.105953        0.000147  1
  C         -0.970426       -0.676038       -0.000009  1
  C         -0.896590        0.685667        0.000007  1
  N          0.412760        1.096324       -0.000130  1
  C          1.121388       -0.000000       -0.000015  1
  H         -1.800566       -1.358093        0.000000  1
  H         -1.708834        1.391473       -0.000016  1
  H          0.645842       -2.060249        0.000276  1
  H          2.196917       -0.059729       -0.000020  1
  C          1.113315        1.326820       -0.999964  2
  H          0.500439        1.125172       -0.125266  2
  H          2.101051        1.651803       -0.683355  2
  H          1.203375        0.422194       -1.595798  2
  H          0.648650        2.108193       -1.595798  2

%mem=32GB
%nprocshared= 8
#p m062x/aug-cc-pVDZ   counterpoise=2

00404 m062x/aug-cc-pVDZ   counterpoise=2

 0  1  0  1  0  1
  N          0.332867       -1.105953        0.000147  1
  C         -0.970426       -0.676038       -0.000009  1
  C         -0.896590        0.685667        0.000007  1
  N          0.412760        1.096324       -0.000130  1
  C          1.121388       -0.000000       -0.000015  1
  H         -1.800566       -1.358093        0.000000  1
  H         -1.708834        1.391473       -0.000016  1
  H          0.645842       -2.060249        0.000276  1
  H          2.196917       -0.059729       -0.000020  1
  C          0.866008        1.499984       -0.999962  2
  H          0.444815        1.124872       -0.070842  2
  H          1.660624        2.207666       -0.778041  2
  H          1.269609        0.671046       -1.575675  2
  H          0.089158        1.996509       -1.575675  2

%mem=32GB
%nprocshared= 8
#p m062x/aug-cc-pVDZ   counterpoise=2

00405 m062x/aug-cc-pVDZ   counterpoise=2

 0  1  0  1  0  1
  N          0.332867       -1.105953        0.000147  1
  C         -0.970426       -0.676038       -0.000009  1
  C         -0.896590        0.685667        0.000007  1
  N          0.412760        1.096324       -0.000130  1
  C          1.121388       -0.000000       -0.000015  1
  H         -1.800566       -1.358093        0.000000  1
  H         -1.708834        1.391473       -0.000016  1
  H          0.645842       -2.060249        0.000276  1
  H          2.196917       -0.059729       -0.000020  1
  C          0.592389        1.627575       -0.999961  2
  H          0.422076        1.123877       -0.051985  2
  H          0.935463        2.642211       -0.814782  2
  H          1.346742        1.087949       -1.566734  2
  H         -0.334654        1.656471       -1.566734  2

%mem=32GB
%nprocshared= 8
#p m062x/aug-cc-pVDZ   counterpoise=2

00406 m062x/aug-cc-pVDZ   counterpoise=2

 0  1  0  1  0  1
  N          0.332867       -1.105953        0.000147  1
  C         -0.970426       -0.676038       -0.000009  1
  C         -0.896590        0.685667        0.000007  1
  N          0.412760        1.096324       -0.000130  1
  C          1.121388       -0.000000       -0.000015  1
  H         -1.800566       -1.358093        0.000000  1
  H         -1.708834        1.391473       -0.000016  1
  H          0.645842       -2.060249        0.000276  1
  H          2.196917       -0.059729       -0.000020  1
  C          0.300772        1.705714       -0.999962  2
  H          0.404254        1.142608       -0.076069  2
  H          0.108825        2.750199       -0.768264  2
  H          1.217822        1.625543       -1.577949  2
  H         -0.527858        1.304738       -1.577949  2

%mem=32GB
%nprocshared= 8
#p m062x/aug-cc-pVDZ   counterpoise=2

00407 m062x/aug-cc-pVDZ   counterpoise=2

 0  1  0  1  0  1
  N          0.332867       -1.105953        0.000147  1
  C         -0.970426       -0.676038       -0.000009  1
  C         -0.896590        0.685667        0.000007  1
  N          0.412760        1.096324       -0.000130  1
  C          1.121388       -0.000000       -0.000015  1
  H         -1.800566       -1.358093        0.000000  1
  H         -1.708834        1.391473       -0.000016  1
  H          0.645842       -2.060249        0.000276  1
  H          2.196917       -0.059729       -0.000020  1
  C          0.000015        1.732028       -0.999964  2
  H          0.357579        1.181314       -0.133802  2
  H         -0.563922        2.600596       -0.669748  2
  H          0.847456        2.056488       -1.598333  2
  H         -0.641202        1.089943       -1.598333  2

%mem=32GB
%nprocshared= 8
#p m062x/aug-cc-pVDZ   counterpoise=2

00408 m062x/aug-cc-pVDZ   counterpoise=2

 0  1  0  1  0  1
  N          0.332867       -1.105953        0.000147  1
  C         -0.970426       -0.676038       -0.000009  1
  C         -0.896590        0.685667        0.000007  1
  N          0.412760        1.096324       -0.000130  1
  C          1.121388       -0.000000       -0.000015  1
  H         -1.800566       -1.358093        0.000000  1
  H         -1.708834        1.391473       -0.000016  1
  H          0.645842       -2.060249        0.000276  1
  H          2.196917       -0.059729       -0.000020  1
  C         -0.300744        1.705717       -0.999967  2
  H          0.264840        1.222660       -0.207411  2
  H         -1.057545        2.352089       -0.563009  2
  H          0.371105        2.298985       -1.614889  2
  H         -0.781611        0.949334       -1.614889  2

%mem=32GB
%nprocshared= 8
#p m062x/aug-cc-pVDZ   counterpoise=2

00409 m062x/aug-cc-pVDZ   counterpoise=2

 0  1  0  1  0  1
  N          0.332867       -1.105953        0.000147  1
  C         -0.970426       -0.676038       -0.000009  1
  C         -0.896590        0.685667        0.000007  1
  N          0.412760        1.096324       -0.000130  1
  C          1.121388       -0.000000       -0.000015  1
  H         -1.800566       -1.358093        0.000000  1
  H         -1.708834        1.391473       -0.000016  1
  H          0.645842       -2.060249        0.000276  1
  H          2.196917       -0.059729       -0.000020  1
  C         -0.592406        1.627565       -0.999968  2
  H         -0.827389        0.899947       -0.227485  2
  H         -0.290225        2.563262       -0.536680  2
  H          0.218552        1.250945       -1.618014  2
  H         -1.470465        1.796410       -1.618014  2

%mem=32GB
%nprocshared= 8
#p m062x/aug-cc-pVDZ   counterpoise=2

00410 m062x/aug-cc-pVDZ   counterpoise=2

 0  1  0  1  0  1
  N          0.332867       -1.105953        0.000147  1
  C         -0.970426       -0.676038       -0.000009  1
  C         -0.896590        0.685667        0.000007  1
  N          0.412760        1.096324       -0.000130  1
  C          1.121388       -0.000000       -0.000015  1
  H         -1.800566       -1.358093        0.000000  1
  H         -1.708834        1.391473       -0.000016  1
  H          0.645842       -2.060249        0.000276  1
  H          2.196917       -0.059729       -0.000020  1
  C         -0.866026        1.499972       -0.999965  2
  H         -0.891779        0.813839       -0.157389  2
  H         -0.827644        2.522604       -0.633595  2
  H          0.014495        1.298578       -1.604613  2
  H         -1.759168        1.365150       -1.604613  2

%mem=32GB
%nprocshared= 8
#p m062x/aug-cc-pVDZ   counterpoise=2

00411 m062x/aug-cc-pVDZ   counterpoise=2

 0  1  0  1  0  1
  N          0.332867       -1.105953        0.000147  1
  C         -0.970426       -0.676038       -0.000009  1
  C         -0.896590        0.685667        0.000007  1
  N          0.412760        1.096324       -0.000130  1
  C          1.121388       -0.000000       -0.000015  1
  H         -1.800566       -1.358093        0.000000  1
  H         -1.708834        1.391473       -0.000016  1
  H          0.645842       -2.060249        0.000276  1
  H          2.196917       -0.059729       -0.000020  1
  C         -1.113364        1.326830       -0.999961  2
  H         -1.668628        1.387108       -0.067532  2
  H         -0.054234        1.211854       -0.784318  2
  H         -1.460959        0.471894       -1.574191  2
  H         -1.269404        2.236440       -1.574191  2

%mem=32GB
%nprocshared= 8
#p m062x/aug-cc-pVDZ   counterpoise=2

00412 m062x/aug-cc-pVDZ   counterpoise=2

 0  1  0  1  0  1
  N          0.332867       -1.105953        0.000147  1
  C         -0.970426       -0.676038       -0.000009  1
  C         -0.896590        0.685667        0.000007  1
  N          0.412760        1.096324       -0.000130  1
  C          1.121388       -0.000000       -0.000015  1
  H         -1.800566       -1.358093        0.000000  1
  H         -1.708834        1.391473       -0.000016  1
  H          0.645842       -2.060249        0.000276  1
  H          2.196917       -0.059729       -0.000020  1
  C         -1.326843        1.113352       -0.999959  2
  H         -1.702254        1.386682       -0.017242  2
  H         -0.452640        0.476859       -0.889855  2
  H         -2.098519        0.577436       -1.546574  2
  H         -1.053805        2.012318       -1.546574  2

%mem=32GB
%nprocshared= 8
#p m062x/aug-cc-pVDZ   counterpoise=2

00413 m062x/aug-cc-pVDZ   counterpoise=2

 0  1  0  1  0  1
  N          0.332867       -1.105953        0.000147  1
  C         -0.970426       -0.676038       -0.000009  1
  C         -0.896590        0.685667        0.000007  1
  N          0.412760        1.096324       -0.000130  1
  C          1.121388       -0.000000       -0.000015  1
  H         -1.800566       -1.358093        0.000000  1
  H         -1.708834        1.391473       -0.000016  1
  H          0.645842       -2.060249        0.000276  1
  H          2.196917       -0.059729       -0.000020  1
  C         -1.500008        0.866046       -0.999961  2
  H         -1.697597        1.363199       -0.053825  2
  H         -1.104659       -0.128692       -0.811089  2
  H         -2.423556        0.786963       -1.567661  2
  H         -0.774139        1.442508       -1.567661  2

%mem=32GB
%nprocshared= 8
#p m062x/aug-cc-pVDZ   counterpoise=2

00414 m062x/aug-cc-pVDZ   counterpoise=2

 0  1  0  1  0  1
  N          0.332867       -1.105953        0.000147  1
  C         -0.970426       -0.676038       -0.000009  1
  C         -0.896590        0.685667        0.000007  1
  N          0.412760        1.096324       -0.000130  1
  C          1.121388       -0.000000       -0.000015  1
  H         -1.800566       -1.358093        0.000000  1
  H         -1.708834        1.391473       -0.000016  1
  H          0.645842       -2.060249        0.000276  1
  H          2.196917       -0.059729       -0.000020  1
  C         -1.627569        0.592400       -0.999964  2
  H         -0.987952        0.674010       -0.124975  2
  H         -2.659173        0.460775       -0.683824  2
  H         -1.544030        1.497709       -1.595709  2
  H         -1.319386       -0.262929       -1.595709  2

%mem=32GB
%nprocshared= 8
#p m062x/aug-cc-pVDZ   counterpoise=2

00415 m062x/aug-cc-pVDZ   counterpoise=2

 0  1  0  1  0  1
  N          0.332867       -1.105953        0.000147  1
  C         -0.970426       -0.676038       -0.000009  1
  C         -0.896590        0.685667        0.000007  1
  N          0.412760        1.096324       -0.000130  1
  C          1.121388       -0.000000       -0.000015  1
  H         -1.800566       -1.358093        0.000000  1
  H         -1.708834        1.391473       -0.000016  1
  H          0.645842       -2.060249        0.000276  1
  H          2.196917       -0.059729       -0.000020  1
  C         -1.705710        0.300780       -0.999966  2
  H         -1.050715        0.612352       -0.190473  2
  H         -2.613326       -0.130960       -0.586070  2
  H         -1.960752        1.162206       -1.611830  2
  H         -1.198318       -0.440606       -1.611830  2

%mem=32GB
%nprocshared= 8
#p m062x/aug-cc-pVDZ   counterpoise=2

00416 m062x/aug-cc-pVDZ   counterpoise=2

 0  1  0  1  0  1
  N          0.332867       -1.105953        0.000147  1
  C         -0.970426       -0.676038       -0.000009  1
  C         -0.896590        0.685667        0.000007  1
  N          0.412760        1.096324       -0.000130  1
  C          1.121388       -0.000000       -0.000015  1
  H         -1.800566       -1.358093        0.000000  1
  H         -1.708834        1.391473       -0.000016  1
  H          0.645842       -2.060249        0.000276  1
  H          2.196917       -0.059729       -0.000020  1
  C         -1.732027       -0.000021       -0.999968  2
  H         -1.152023       -0.514848       -0.238441  2
  H         -2.462398        0.648275       -0.522740  2
  H         -1.067838        0.597059       -1.619505  2
  H         -2.246089       -0.730358       -1.619505  2

%mem=32GB
%nprocshared= 8
#p m062x/aug-cc-pVDZ   counterpoise=2

00417 m062x/aug-cc-pVDZ   counterpoise=2

 0  1  0  1  0  1
  N          0.332867       -1.105953        0.000147  1
  C         -0.970426       -0.676038       -0.000009  1
  C         -0.896590        0.685667        0.000007  1
  N          0.412760        1.096324       -0.000130  1
  C          1.121388       -0.000000       -0.000015  1
  H         -1.800566       -1.358093        0.000000  1
  H         -1.708834        1.391473       -0.000016  1
  H          0.645842       -2.060249        0.000276  1
  H          2.196917       -0.059729       -0.000020  1
  C         -1.705712       -0.300780       -0.999965  2
  H         -1.089375       -0.615331       -0.161775  2
  H         -2.615124        0.163344       -0.627091  2
  H         -1.155883        0.414961       -1.605671  2
  H         -1.962719       -1.165965       -1.605671  2

%mem=32GB
%nprocshared= 8
#p m062x/aug-cc-pVDZ   counterpoise=2

00418 m062x/aug-cc-pVDZ   counterpoise=2

 0  1  0  1  0  1
  N          0.332867       -1.105953        0.000147  1
  C         -0.970426       -0.676038       -0.000009  1
  C         -0.896590        0.685667        0.000007  1
  N          0.412760        1.096324       -0.000130  1
  C          1.121388       -0.000000       -0.000015  1
  H         -1.800566       -1.358093        0.000000  1
  H         -1.708834        1.391473       -0.000016  1
  H          0.645842       -2.060249        0.000276  1
  H          2.196917       -0.059729       -0.000020  1
  C         -1.627571       -0.592399       -0.999962  2
  H         -1.032096       -0.668189       -0.093849  2
  H         -2.673597       -0.459266       -0.736179  2
  H         -1.290371        0.259298       -1.585099  2
  H         -1.514466       -1.501410       -1.585099  2

%mem=32GB
%nprocshared= 8
#p m062x/aug-cc-pVDZ   counterpoise=2

00419 m062x/aug-cc-pVDZ   counterpoise=2

 0  1  0  1  0  1
  N          0.332867       -1.105953        0.000147  1
  C         -0.970426       -0.676038       -0.000009  1
  C         -0.896590        0.685667        0.000007  1
  N          0.412760        1.096324       -0.000130  1
  C          1.121388       -0.000000       -0.000015  1
  H         -1.800566       -1.358093        0.000000  1
  H         -1.708834        1.391473       -0.000016  1
  H          0.645842       -2.060249        0.000276  1
  H          2.196917       -0.059729       -0.000020  1
  C         -1.499979       -0.866018       -0.999961  2
  H         -0.998323       -0.686046       -0.052687  2
  H         -2.507902       -1.227615       -0.813370  2
  H         -1.546628        0.060085       -1.567089  2
  H         -0.947272       -1.610569       -1.567089  2

%mem=32GB
%nprocshared= 8
#p m062x/aug-cc-pVDZ   counterpoise=2

00420 m062x/aug-cc-pVDZ   counterpoise=2

 0  1  0  1  0  1
  N          0.332867       -1.105953        0.000147  1
  C         -0.970426       -0.676038       -0.000009  1
  C         -0.896590        0.685667        0.000007  1
  N          0.412760        1.096324       -0.000130  1
  C          1.121388       -0.000000       -0.000015  1
  H         -1.800566       -1.358093        0.000000  1
  H         -1.708834        1.391473       -0.000016  1
  H          0.645842       -2.060249        0.000276  1
  H          2.196917       -0.059729       -0.000020  1
  C         -1.326847       -1.113351       -0.999960  2
  H         -1.781200       -1.348088       -0.040879  2
  H         -0.371985       -0.620030       -0.837628  2
  H         -1.169663       -2.031041       -1.560866  2
  H         -1.984350       -0.454146       -1.560866  2

%mem=32GB
%nprocshared= 8
#p m062x/aug-cc-pVDZ   counterpoise=2

00421 m062x/aug-cc-pVDZ   counterpoise=2

 0  1  0  1  0  1
  N          0.332867       -1.105953        0.000147  1
  C         -0.970426       -0.676038       -0.000009  1
  C         -0.896590        0.685667        0.000007  1
  N          0.412760        1.096324       -0.000130  1
  C          1.121388       -0.000000       -0.000015  1
  H         -1.800566       -1.358093        0.000000  1
  H         -1.708834        1.391473       -0.000016  1
  H          0.645842       -2.060249        0.000276  1
  H          2.196917       -0.059729       -0.000020  1
  C         -1.113335       -1.326804       -0.999963  2
  H         -0.984066       -0.738148       -0.095446  2
  H         -1.339358       -2.356039       -0.733381  2
  H         -1.931787       -0.916284       -1.585699  2
  H         -0.198185       -1.296987       -1.585699  2

%mem=32GB
%nprocshared= 8
#p m062x/aug-cc-pVDZ   counterpoise=2

00422 m062x/aug-cc-pVDZ   counterpoise=2

 0  1  0  1  0  1
  N          0.332867       -1.105953        0.000147  1
  C         -0.970426       -0.676038       -0.000009  1
  C         -0.896590        0.685667        0.000007  1
  N          0.412760        1.096324       -0.000130  1
  C          1.121388       -0.000000       -0.000015  1
  H         -1.800566       -1.358093        0.000000  1
  H         -1.708834        1.391473       -0.000016  1
  H          0.645842       -2.060249        0.000276  1
  H          2.196917       -0.059729       -0.000020  1
  C         -0.866029       -1.499971       -0.999965  2
  H         -0.953322       -0.811027       -0.163837  2
  H         -0.737829       -2.511769       -0.624057  2
  H         -1.766881       -1.450242       -1.606158  2
  H         -0.006048       -1.227134       -1.606158  2

%mem=32GB
%nprocshared= 8
#p m062x/aug-cc-pVDZ   counterpoise=2

00423 m062x/aug-cc-pVDZ   counterpoise=2

 0  1  0  1  0  1
  N          0.332867       -1.105953        0.000147  1
  C         -0.970426       -0.676038       -0.000009  1
  C         -0.896590        0.685667        0.000007  1
  N          0.412760        1.096324       -0.000130  1
  C          1.121388       -0.000000       -0.000015  1
  H         -1.800566       -1.358093        0.000000  1
  H         -1.708834        1.391473       -0.000016  1
  H          0.645842       -2.060249        0.000276  1
  H          2.196917       -0.059729       -0.000020  1
  C         -0.592408       -1.627565       -0.999969  2
  H         -0.879498       -0.904917       -0.240538  2
  H         -0.232322       -2.533957       -0.520104  2
  H         -1.453602       -1.863498       -1.619774  2
  H          0.195908       -1.208189       -1.619774  2

%mem=32GB
%nprocshared= 8
#p m062x/aug-cc-pVDZ   counterpoise=2

00424 m062x/aug-cc-pVDZ   counterpoise=2

 0  1  0  1  0  1
  N          0.332867       -1.105953        0.000147  1
  C         -0.970426       -0.676038       -0.000009  1
  C         -0.896590        0.685667        0.000007  1
  N          0.412760        1.096324       -0.000130  1
  C          1.121388       -0.000000       -0.000015  1
  H         -1.800566       -1.358093        0.000000  1
  H         -1.708834        1.391473       -0.000016  1
  H          0.645842       -2.060249        0.000276  1
  H          2.196917       -0.059729       -0.000020  1
  C         -0.300746       -1.705717       -0.999966  2
  H          0.218159       -1.214533       -0.180911  2
  H         -1.034595       -2.400362       -0.599454  2
  H         -0.803456       -0.959582       -1.609920  2
  H          0.416693       -2.248594       -1.609920  2

%mem=32GB
%nprocshared= 8
#p m062x/aug-cc-pVDZ   counterpoise=2

00425 m062x/aug-cc-pVDZ   counterpoise=2

 0  1  0  1  0  1
  N          0.332867       -1.105953        0.000147  1
  C         -0.970426       -0.676038       -0.000009  1
  C         -0.896590        0.685667        0.000007  1
  N          0.412760        1.096324       -0.000130  1
  C          1.121388       -0.000000       -0.000015  1
  H         -1.800566       -1.358093        0.000000  1
  H         -1.708834        1.391473       -0.000016  1
  H          0.645842       -2.060249        0.000276  1
  H          2.196917       -0.059729       -0.000020  1
  C          0.000012       -1.732028       -0.999963  2
  H          0.295114       -1.176964       -0.113287  2
  H         -0.490825       -2.655255       -0.702964  2
  H         -0.685777       -1.131460       -1.591985  2
  H          0.881414       -1.964663       -1.591985  2

%mem=32GB
%nprocshared= 8
#p m062x/aug-cc-pVDZ   counterpoise=2

00426 m062x/aug-cc-pVDZ   counterpoise=2

 0  1  0  1  0  1
  N          0.332867       -1.105953        0.000147  1
  C         -0.970426       -0.676038       -0.000009  1
  C         -0.896590        0.685667        0.000007  1
  N          0.412760        1.096324       -0.000130  1
  C          1.121388       -0.000000       -0.000015  1
  H         -1.800566       -1.358093        0.000000  1
  H         -1.708834        1.391473       -0.000016  1
  H          0.645842       -2.060249        0.000276  1
  H          2.196917       -0.059729       -0.000020  1
  C          0.300781       -1.705751       -0.999960  2
  H          0.636881       -2.051043       -0.025698  2
  H         -0.451984       -0.932399       -0.870547  2
  H          1.144978       -1.300705       -1.551999  2
  H         -0.126889       -2.538714       -1.551999  2

%mem=32GB
%nprocshared= 8
#p m062x/aug-cc-pVDZ   counterpoise=2

00427 m062x/aug-cc-pVDZ   counterpoise=2

 0  1  0  1  0  1
  N          0.332867       -1.105953        0.000147  1
  C         -0.970426       -0.676038       -0.000009  1
  C         -0.896590        0.685667        0.000007  1
  N          0.412760        1.096324       -0.000130  1
  C          1.121388       -0.000000       -0.000015  1
  H         -1.800566       -1.358093        0.000000  1
  H         -1.708834        1.391473       -0.000016  1
  H          0.645842       -2.060249        0.000276  1
  H          2.196917       -0.059729       -0.000020  1
  C          0.592398       -1.627613       -0.999959  2
  H          0.645637       -2.058588       -0.003564  2
  H          0.459475       -0.551575       -0.922814  2
  H          1.512991       -1.841255       -1.536935  2
  H         -0.248532       -2.058856       -1.536935  2

%mem=32GB
%nprocshared= 8
#p m062x/aug-cc-pVDZ   counterpoise=2

00428 m062x/aug-cc-pVDZ   counterpoise=2

 0  1  0  1  0  1
  N          0.332867       -1.105953        0.000147  1
  C         -0.970426       -0.676038       -0.000009  1
  C         -0.896590        0.685667        0.000007  1
  N          0.412760        1.096324       -0.000130  1
  C          1.121388       -0.000000       -0.000015  1
  H         -1.800566       -1.358093        0.000000  1
  H         -1.708834        1.391473       -0.000016  1
  H          0.645842       -2.060249        0.000276  1
  H          2.196917       -0.059729       -0.000020  1
  C          0.866017       -1.500022       -0.999961  2
  H          0.661021       -2.021626       -0.068682  2
  H          1.255534       -0.508910       -0.782129  2
  H          1.599757       -2.059277       -1.574710  2
  H         -0.052159       -1.410058       -1.574710  2

%mem=32GB
%nprocshared= 8
#p m062x/aug-cc-pVDZ   counterpoise=2

00429 m062x/aug-cc-pVDZ   counterpoise=2

 0  1  0  1  0  1
  N          0.332867       -1.105953        0.000147  1
  C         -0.970426       -0.676038       -0.000009  1
  C         -0.896590        0.685667        0.000007  1
  N          0.412760        1.096324       -0.000130  1
  C          1.121388       -0.000000       -0.000015  1
  H         -1.800566       -1.358093        0.000000  1
  H         -1.708834        1.391473       -0.000016  1
  H          0.645842       -2.060249        0.000276  1
  H          2.196917       -0.059729       -0.000020  1
  C          1.113314       -1.326820       -0.999965  2
  H          0.454547       -1.140389       -0.155782  2
  H          2.098818       -1.605719       -0.635995  2
  H          0.708421       -2.134545       -1.604217  2
  H          1.191741       -0.426706       -1.604217  2

%mem=32GB
%nprocshared= 8
#p m062x/aug-cc-pVDZ   counterpoise=2

00430 m062x/aug-cc-pVDZ   counterpoise=2

 0  1  0  1  0  1
  N          0.332867       -1.105953        0.000147  1
  C         -0.970426       -0.676038       -0.000009  1
  C         -0.896590        0.685667        0.000007  1
  N          0.412760        1.096324       -0.000130  1
  C          1.121388       -0.000000       -0.000015  1
  H         -1.800566       -1.358093        0.000000  1
  H         -1.708834        1.391473       -0.000016  1
  H          0.645842       -2.060249        0.000276  1
  H          2.196917       -0.059729       -0.000020  1
  C          1.326796       -1.113341       -0.999968  2
  H          0.560632       -1.107646       -0.229036  2
  H          2.309109       -1.120642       -0.534689  2
  H          1.212284       -1.999970       -1.618234  2
  H          1.225476       -0.225107       -1.618234  2

%mem=32GB
%nprocshared= 8
#p m062x/aug-cc-pVDZ   counterpoise=2

00431 m062x/aug-cc-pVDZ   counterpoise=2

 0  1  0  1  0  1
  N          0.332867       -1.105953        0.000147  1
  C         -0.970426       -0.676038       -0.000009  1
  C         -0.896590        0.685667        0.000007  1
  N          0.412760        1.096324       -0.000130  1
  C          1.121388       -0.000000       -0.000015  1
  H         -1.800566       -1.358093        0.000000  1
  H         -1.708834        1.391473       -0.000016  1
  H          0.645842       -2.060249        0.000276  1
  H          2.196917       -0.059729       -0.000020  1
  C          1.499988       -0.865997       -0.999967  2
  H          1.200915       -0.181908       -0.210061  2
  H          1.898040       -1.776489       -0.559473  2
  H          0.637416       -1.108431       -1.615332  2
  H          2.263704       -0.397445       -1.615332  2

%mem=32GB
%nprocshared= 8
#p m062x/aug-cc-pVDZ   counterpoise=2

00432 m062x/aug-cc-pVDZ   counterpoise=2

 0  1  0  1  0  1
  N          0.332867       -1.105953        0.000147  1
  C         -0.970426       -0.676038       -0.000009  1
  C         -0.896590        0.685667        0.000007  1
  N          0.412760        1.096324       -0.000130  1
  C          1.121388       -0.000000       -0.000015  1
  H         -1.800566       -1.358093        0.000000  1
  H         -1.708834        1.391473       -0.000016  1
  H          0.645842       -2.060249        0.000276  1
  H          2.196917       -0.059729       -0.000020  1
  C          1.627577       -0.592375       -0.999965  2
  H          1.193573       -0.084475       -0.142612  2
  H          2.297417       -1.376265       -0.656004  2
  H          0.835065       -1.031009       -1.600799  2
  H          2.184434        0.122037       -1.600799  2

%mem=32GB
%nprocshared= 8
#p m062x/aug-cc-pVDZ   counterpoise=2

00433 m062x/aug-cc-pVDZ   counterpoise=2

 0  1  0  1  0  1
  N          0.332867       -1.105953        0.000147  1
  C         -0.970426       -0.676038       -0.000009  1
  C         -0.896590        0.685667        0.000007  1
  N          0.412760        1.096324       -0.000130  1
  C          1.121388       -0.000000       -0.000015  1
  H         -1.800566       -1.358093        0.000000  1
  H         -1.708834        1.391473       -0.000016  1
  H          0.645842       -2.060249        0.000276  1
  H          2.196917       -0.059729       -0.000020  1
  C          1.705756       -0.300758       -0.999961  2
  H          2.174113       -0.070919       -0.046445  2
  H          0.742532       -0.773445       -0.826057  2
[truncated: 14,350,760 more chars]
