# Supplementary material for: Three-Dimensional CH/π and CH/N Interactions from Quantum-Mechanical and Database Analyses
Source: J Chem Inf Model. 2025 Apr 14;65(8):4116–27. doi: 10.1021/acs.jcim.5c00124 (PMC12042816; doi:10.1021/acs.jcim.5c00124)
Supplement: Supplementary file 4 — ci5c00124_si_004.zip [file ci5c00124_si_004.zip › inp_files/mif_qm_ch4_purine_inp.txt]

%mem=32GB
%nprocshared= 8
#p m062x/aug-cc-pVDZ   counterpoise=2

00001 m062x/aug-cc-pVDZ   counterpoise=2

 0  1  0  1  0  1
  N          1.539511        1.146843        0.000008  1
  C          2.282559       -0.000000        0.000010  1
  N          1.579169       -1.093212       -0.000011  1
  C          0.271756       -0.658892       -0.000020  1
  N         -0.826203       -1.407904       -0.000024  1
  C         -1.954256       -0.717000        0.000013  1
  N         -2.103571        0.617063        0.000005  1
  C         -1.012310        1.366786        0.000017  1
  C          0.223346        0.746317        0.000002  1
  H          3.360741        0.037790        0.000016  1
  H         -2.872159       -1.291240       -0.000062  1
  H         -1.137508        2.443814        0.000028  1
  H          1.894258        2.086662       -0.000024  1
  C          0.000006       -0.000014        1.999958  2
  H          0.139122       -0.337311        0.976115  2
  H          0.321664       -0.779899        2.685372  2
  H          0.590004        0.897022        2.169384  2
  H         -1.050825        0.220272        2.169384  2

%mem=32GB
%nprocshared= 8
#p m062x/aug-cc-pVDZ   counterpoise=2

00002 m062x/aug-cc-pVDZ   counterpoise=2

 0  1  0  1  0  1
  N          1.539511        1.146843        0.000008  1
  C          2.282559       -0.000000        0.000010  1
  N          1.579169       -1.093212       -0.000011  1
  C          0.271756       -0.658892       -0.000020  1
  N         -0.826203       -1.407904       -0.000024  1
  C         -1.954256       -0.717000        0.000013  1
  N         -2.103571        0.617063        0.000005  1
  C         -1.012310        1.366786        0.000017  1
  C          0.223346        0.746317        0.000002  1
  H          3.360741        0.037790        0.000016  1
  H         -2.872159       -1.291240       -0.000062  1
  H         -1.137508        2.443814        0.000028  1
  H          1.894258        2.086662       -0.000024  1
  C          0.347295       -0.000014        1.969573  2
  H          0.307788       -0.344603        0.939489  2
  H          0.249851       -0.849953        2.640085  2
  H          1.297458        0.496238        2.149573  2
  H         -0.465903        0.698403        2.149573  2

%mem=32GB
%nprocshared= 8
#p m062x/aug-cc-pVDZ   counterpoise=2

00003 m062x/aug-cc-pVDZ   counterpoise=2

 0  1  0  1  0  1
  N          1.539511        1.146843        0.000008  1
  C          2.282559       -0.000000        0.000010  1
  N          1.579169       -1.093212       -0.000011  1
  C          0.271756       -0.658892       -0.000020  1
  N         -0.826203       -1.407904       -0.000024  1
  C         -1.954256       -0.717000        0.000013  1
  N         -2.103571        0.617063        0.000005  1
  C         -1.012310        1.366786        0.000017  1
  C          0.223346        0.746317        0.000002  1
  H          3.360741        0.037790        0.000016  1
  H         -2.872159       -1.291240       -0.000062  1
  H         -1.137508        2.443814        0.000028  1
  H          1.894258        2.086662       -0.000024  1
  C          0.342018        0.060322        1.969573  2
  H          0.280272        0.417248        0.944797  2
  H          0.197915        0.893322        2.652817  2
  H         -0.429513       -0.685991        2.140552  2
  H          1.319422       -0.383439        2.140552  2

%mem=32GB
%nprocshared= 8
#p m062x/aug-cc-pVDZ   counterpoise=2

00004 m062x/aug-cc-pVDZ   counterpoise=2

 0  1  0  1  0  1
  N          1.539511        1.146843        0.000008  1
  C          2.282559       -0.000000        0.000010  1
  N          1.579169       -1.093212       -0.000011  1
  C          0.271756       -0.658892       -0.000020  1
  N         -0.826203       -1.407904       -0.000024  1
  C         -1.954256       -0.717000        0.000013  1
  N         -2.103571        0.617063        0.000005  1
  C         -1.012310        1.366786        0.000017  1
  C          0.223346        0.746317        0.000002  1
  H          3.360741        0.037790        0.000016  1
  H         -2.872159       -1.291240       -0.000062  1
  H         -1.137508        2.443814        0.000028  1
  H          1.894258        2.086662       -0.000024  1
  C          0.326350        0.118796        1.969573  2
  H          0.272256        0.448343        0.935238  2
  H          0.186433        0.971200        2.629351  2
  H         -0.452371       -0.615995        2.157065  2
  H          1.299103       -0.328502        2.157065  2

%mem=32GB
%nprocshared= 8
#p m062x/aug-cc-pVDZ   counterpoise=2

00005 m062x/aug-cc-pVDZ   counterpoise=2

 0  1  0  1  0  1
  N          1.539511        1.146843        0.000008  1
  C          2.282559       -0.000000        0.000010  1
  N          1.579169       -1.093212       -0.000011  1
  C          0.271756       -0.658892       -0.000020  1
  N         -0.826203       -1.407904       -0.000024  1
  C         -1.954256       -0.717000        0.000013  1
  N         -2.103571        0.617063        0.000005  1
  C         -1.012310        1.366786        0.000017  1
  C          0.223346        0.746317        0.000002  1
  H          3.360741        0.037790        0.000016  1
  H         -2.872159       -1.291240       -0.000062  1
  H         -1.137508        2.443814        0.000028  1
  H          1.894258        2.086662       -0.000024  1
  C          0.300766        0.173661        1.969572  2
  H          0.259770        0.476900        0.926624  2
  H          0.182699        1.046972        2.605862  2
  H         -0.499150       -0.533575        2.173118  2
  H          1.259761       -0.295780        2.173118  2

%mem=32GB
%nprocshared= 8
#p m062x/aug-cc-pVDZ   counterpoise=2

00006 m062x/aug-cc-pVDZ   counterpoise=2

 0  1  0  1  0  1
  N          1.539511        1.146843        0.000008  1
  C          2.282559       -0.000000        0.000010  1
  N          1.579169       -1.093212       -0.000011  1
  C          0.271756       -0.658892       -0.000020  1
  N         -0.826203       -1.407904       -0.000024  1
  C         -1.954256       -0.717000        0.000013  1
  N         -2.103571        0.617063        0.000005  1
  C         -1.012310        1.366786        0.000017  1
  C          0.223346        0.746317        0.000002  1
  H          3.360741        0.037790        0.000016  1
  H         -2.872159       -1.291240       -0.000062  1
  H         -1.137508        2.443814        0.000028  1
  H          1.894258        2.086662       -0.000024  1
  C          0.266044        0.223249        1.969572  2
  H          0.243275        0.502173        0.919306  2
  H          0.193075        1.117150        2.583652  2
  H         -0.570598       -0.435423        2.187883  2
  H          1.198431       -0.291019        2.187883  2

%mem=32GB
%nprocshared= 8
#p m062x/aug-cc-pVDZ   counterpoise=2

00007 m062x/aug-cc-pVDZ   counterpoise=2

 0  1  0  1  0  1
  N          1.539511        1.146843        0.000008  1
  C          2.282559       -0.000000        0.000010  1
  N          1.579169       -1.093212       -0.000011  1
  C          0.271756       -0.658892       -0.000020  1
  N         -0.826203       -1.407904       -0.000024  1
  C         -1.954256       -0.717000        0.000013  1
  N         -2.103571        0.617063        0.000005  1
  C         -1.012310        1.366786        0.000017  1
  C          0.223346        0.746317        0.000002  1
  H          3.360741        0.037790        0.000016  1
  H         -2.872159       -1.291240       -0.000062  1
  H         -1.137508        2.443814        0.000028  1
  H          1.894258        2.086662       -0.000024  1
  C          0.223238        0.266055        1.969572  2
  H          0.223296        0.523544        0.913601  2
  H          0.223443        1.175765        2.564470  2
  H         -0.664350       -0.317398        2.200327  2
  H          1.110562       -0.317798        2.200327  2

%mem=32GB
%nprocshared= 8
#p m062x/aug-cc-pVDZ   counterpoise=2

00008 m062x/aug-cc-pVDZ   counterpoise=2

 0  1  0  1  0  1
  N          1.539511        1.146843        0.000008  1
  C          2.282559       -0.000000        0.000010  1
  N          1.579169       -1.093212       -0.000011  1
  C          0.271756       -0.658892       -0.000020  1
  N         -0.826203       -1.407904       -0.000024  1
  C         -1.954256       -0.717000        0.000013  1
  N         -2.103571        0.617063        0.000005  1
  C         -1.012310        1.366786        0.000017  1
  C          0.223346        0.746317        0.000002  1
  H          3.360741        0.037790        0.000016  1
  H         -2.872159       -1.291240       -0.000062  1
  H         -1.137508        2.443814        0.000028  1
  H          1.894258        2.086662       -0.000024  1
  C          0.173649        0.300777        1.969572  2
  H          0.200391        0.540517        0.909767  2
  H          0.275497        1.213862        2.550416  2
  H         -0.772637       -0.177306        2.209271  2
  H          0.991335       -0.374064        2.209271  2

%mem=32GB
%nprocshared= 8
#p m062x/aug-cc-pVDZ   counterpoise=2

00009 m062x/aug-cc-pVDZ   counterpoise=2

 0  1  0  1  0  1
  N          1.539511        1.146843        0.000008  1
  C          2.282559       -0.000000        0.000010  1
  N          1.579169       -1.093212       -0.000011  1
  C          0.271756       -0.658892       -0.000020  1
  N         -0.826203       -1.407904       -0.000024  1
  C         -1.954256       -0.717000        0.000013  1
  N         -2.103571        0.617063        0.000005  1
  C         -1.012310        1.366786        0.000017  1
  C          0.223346        0.746317        0.000002  1
  H          3.360741        0.037790        0.000016  1
  H         -2.872159       -1.291240       -0.000062  1
  H         -1.137508        2.443814        0.000028  1
  H          1.894258        2.086662       -0.000024  1
  C          0.118785        0.326361        1.969572  2
  H          0.175143        0.552715        0.907986  2
  H          0.341806        1.222096        2.543503  2
  H         -0.882082       -0.020316        2.213619  2
  H          0.840248       -0.449144        2.213619  2

%mem=32GB
%nprocshared= 8
#p m062x/aug-cc-pVDZ   counterpoise=2

00010 m062x/aug-cc-pVDZ   counterpoise=2

 0  1  0  1  0  1
  N          1.539511        1.146843        0.000008  1
  C          2.282559       -0.000000        0.000010  1
  N          1.579169       -1.093212       -0.000011  1
  C          0.271756       -0.658892       -0.000020  1
  N         -0.826203       -1.407904       -0.000024  1
  C         -1.954256       -0.717000        0.000013  1
  N         -2.103571        0.617063        0.000005  1
  C         -1.012310        1.366786        0.000017  1
  C          0.223346        0.746317        0.000002  1
  H          3.360741        0.037790        0.000016  1
  H         -2.872159       -1.291240       -0.000062  1
  H         -1.137508        2.443814        0.000028  1
  H          1.894258        2.086662       -0.000024  1
  C          0.060311        0.342029        1.969572  2
  H          0.148156        0.559865        0.908343  2
  H          0.405216        1.197310        2.544908  2
  H         -0.979135        0.137334        2.212738  2
  H          0.666970       -0.526482        2.212738  2

%mem=32GB
%nprocshared= 8
#p m062x/aug-cc-pVDZ   counterpoise=2

00011 m062x/aug-cc-pVDZ   counterpoise=2

 0  1  0  1  0  1
  N          1.539511        1.146843        0.000008  1
  C          2.282559       -0.000000        0.000010  1
  N          1.579169       -1.093212       -0.000011  1
  C          0.271756       -0.658892       -0.000020  1
  N         -0.826203       -1.407904       -0.000024  1
  C         -1.954256       -0.717000        0.000013  1
  N         -2.103571        0.617063        0.000005  1
  C         -1.012310        1.366786        0.000017  1
  C          0.223346        0.746317        0.000002  1
  H          3.360741        0.037790        0.000016  1
  H         -2.872159       -1.291240       -0.000062  1
  H         -1.137508        2.443814        0.000028  1
  H          1.894258        2.086662       -0.000024  1
  C          0.000005        0.347305        1.969572  2
  H          0.120063        0.561796        0.910820  2
  H          0.447516        1.146810        2.554382  2
  H         -1.058203        0.273721        2.206762  2
  H          0.490593       -0.593195        2.206762  2

%mem=32GB
%nprocshared= 8
#p m062x/aug-cc-pVDZ   counterpoise=2

00012 m062x/aug-cc-pVDZ   counterpoise=2

 0  1  0  1  0  1
  N          1.539511        1.146843        0.000008  1
  C          2.282559       -0.000000        0.000010  1
  N          1.579169       -1.093212       -0.000011  1
  C          0.271756       -0.658892       -0.000020  1
  N         -0.826203       -1.407904       -0.000024  1
  C         -1.954256       -0.717000        0.000013  1
  N         -2.103571        0.617063        0.000005  1
  C         -1.012310        1.366786        0.000017  1
  C          0.223346        0.746317        0.000002  1
  H          3.360741        0.037790        0.000016  1
  H         -2.872159       -1.291240       -0.000062  1
  H         -1.137508        2.443814        0.000028  1
  H          1.894258        2.086662       -0.000024  1
  C         -0.060301        0.342029        1.969572  2
  H          0.091530        0.558437        0.915299  2
  H          0.459946        1.083548        2.570379  2
  H         -1.122859        0.372722        2.196523  2
  H          0.330115       -0.646680        2.196523  2

%mem=32GB
%nprocshared= 8
#p m062x/aug-cc-pVDZ   counterpoise=2

00013 m062x/aug-cc-pVDZ   counterpoise=2

 0  1  0  1  0  1
  N          1.539511        1.146843        0.000008  1
  C          2.282559       -0.000000        0.000010  1
  N          1.579169       -1.093212       -0.000011  1
  C          0.271756       -0.658892       -0.000020  1
  N         -0.826203       -1.407904       -0.000024  1
  C         -1.954256       -0.717000        0.000013  1
  N         -2.103571        0.617063        0.000005  1
  C         -1.012310        1.366786        0.000017  1
  C          0.223346        0.746317        0.000002  1
  H          3.360741        0.037790        0.000016  1
  H         -2.872159       -1.291240       -0.000062  1
  H         -1.137508        2.443814        0.000028  1
  H          1.894258        2.086662       -0.000024  1
  C         -0.118775        0.326361        1.969572  2
  H          0.063266        0.549818        0.921572  2
  H          0.444579        1.017882        2.590788  2
  H         -1.179549        0.429343        2.183182  2
  H          0.196530       -0.691692        2.183182  2

%mem=32GB
%nprocshared= 8
#p m062x/aug-cc-pVDZ   counterpoise=2

00014 m062x/aug-cc-pVDZ   counterpoise=2

 0  1  0  1  0  1
  N          1.539511        1.146843        0.000008  1
  C          2.282559       -0.000000        0.000010  1
  N          1.579169       -1.093212       -0.000011  1
  C          0.271756       -0.658892       -0.000020  1
  N         -0.826203       -1.407904       -0.000024  1
  C         -1.954256       -0.717000        0.000013  1
  N         -2.103571        0.617063        0.000005  1
  C         -1.012310        1.366786        0.000017  1
  C          0.223346        0.746317        0.000002  1
  H          3.360741        0.037790        0.000016  1
  H         -2.872159       -1.291240       -0.000062  1
  H         -1.137508        2.443814        0.000028  1
  H          1.894258        2.086662       -0.000024  1
  C         -0.173639        0.300777        1.969572  2
  H          0.036026        0.536086        0.929358  2
  H          0.408870        0.954532        2.613595  2
  H         -1.232361        0.446579        2.167884  2
  H          0.092821       -0.734186        2.167884  2

%mem=32GB
%nprocshared= 8
#p m062x/aug-cc-pVDZ   counterpoise=2

00015 m062x/aug-cc-pVDZ   counterpoise=2

 0  1  0  1  0  1
  N          1.539511        1.146843        0.000008  1
  C          2.282559       -0.000000        0.000010  1
  N          1.579169       -1.093212       -0.000011  1
  C          0.271756       -0.658892       -0.000020  1
  N         -0.826203       -1.407904       -0.000024  1
  C         -1.954256       -0.717000        0.000013  1
  N         -2.103571        0.617063        0.000005  1
  C         -1.012310        1.366786        0.000017  1
  C          0.223346        0.746317        0.000002  1
  H          3.360741        0.037790        0.000016  1
  H         -2.872159       -1.291240       -0.000062  1
  H         -1.137508        2.443814        0.000028  1
  H          1.894258        2.086662       -0.000024  1
  C         -0.223228        0.266055        1.969573  2
  H          0.010594        0.517515        0.938326  2
  H          0.360869        0.894214        2.637198  2
  H         -1.282142        0.430511        2.151598  2
  H          0.017670       -0.778125        2.151598  2

%mem=32GB
%nprocshared= 8
#p m062x/aug-cc-pVDZ   counterpoise=2

00016 m062x/aug-cc-pVDZ   counterpoise=2

 0  1  0  1  0  1
  N          1.539511        1.146843        0.000008  1
  C          2.282559       -0.000000        0.000010  1
  N          1.579169       -1.093212       -0.000011  1
  C          0.271756       -0.658892       -0.000020  1
  N         -0.826203       -1.407904       -0.000024  1
  C         -1.954256       -0.717000        0.000013  1
  N         -2.103571        0.617063        0.000005  1
  C         -1.012310        1.366786        0.000017  1
  C          0.223346        0.746317        0.000002  1
  H          3.360741        0.037790        0.000016  1
  H         -2.872159       -1.291240       -0.000062  1
  H         -1.137508        2.443814        0.000028  1
  H          1.894258        2.086662       -0.000024  1
  C         -0.266058        0.223233        1.969573  2
  H         -0.597095        0.102035        0.941419  2
  H         -1.065928       -0.069612        2.644797  2
  H          0.604570       -0.403081        2.146252  2
  H         -0.005641        1.263639        2.146252  2

%mem=32GB
%nprocshared= 8
#p m062x/aug-cc-pVDZ   counterpoise=2

00017 m062x/aug-cc-pVDZ   counterpoise=2

 0  1  0  1  0  1
  N          1.539511        1.146843        0.000008  1
  C          2.282559       -0.000000        0.000010  1
  N          1.579169       -1.093212       -0.000011  1
  C          0.271756       -0.658892       -0.000020  1
  N         -0.826203       -1.407904       -0.000024  1
  C         -1.954256       -0.717000        0.000013  1
  N         -2.103571        0.617063        0.000005  1
  C         -1.012310        1.366786        0.000017  1
  C          0.223346        0.746317        0.000002  1
  H          3.360741        0.037790        0.000016  1
  H         -2.872159       -1.291240       -0.000062  1
  H         -1.137508        2.443814        0.000028  1
  H          1.894258        2.086662       -0.000024  1
  C         -0.300781        0.173644        1.969573  2
  H         -0.616005        0.077628        0.933817  2
  H         -1.129805       -0.078873        2.625645  2
  H          0.529995       -0.501016        2.159629  2
  H          0.012824        1.196878        2.159629  2

%mem=32GB
%nprocshared= 8
#p m062x/aug-cc-pVDZ   counterpoise=2

00018 m062x/aug-cc-pVDZ   counterpoise=2

 0  1  0  1  0  1
  N          1.539511        1.146843        0.000008  1
  C          2.282559       -0.000000        0.000010  1
  N          1.579169       -1.093212       -0.000011  1
  C          0.271756       -0.658892       -0.000020  1
  N         -0.826203       -1.407904       -0.000024  1
  C         -1.954256       -0.717000        0.000013  1
  N         -2.103571        0.617063        0.000005  1
  C         -1.012310        1.366786        0.000017  1
  C          0.223346        0.746317        0.000002  1
  H          3.360741        0.037790        0.000016  1
  H         -2.872159       -1.291240       -0.000062  1
  H         -1.137508        2.443814        0.000028  1
  H          1.894258        2.086662       -0.000024  1
  C         -0.326364        0.118780        1.969572  2
  H         -0.629811        0.051243        0.928066  2
  H         -1.183659       -0.072025        2.609976  2
  H          0.446869       -0.618295        2.170340  2
  H          0.061269        1.114224        2.170340  2

%mem=32GB
%nprocshared= 8
#p m062x/aug-cc-pVDZ   counterpoise=2

00019 m062x/aug-cc-pVDZ   counterpoise=2

 0  1  0  1  0  1
  N          1.539511        1.146843        0.000008  1
  C          2.282559       -0.000000        0.000010  1
  N          1.579169       -1.093212       -0.000011  1
  C          0.271756       -0.658892       -0.000020  1
  N         -0.826203       -1.407904       -0.000024  1
  C         -1.954256       -0.717000        0.000013  1
  N         -2.103571        0.617063        0.000005  1
  C         -1.012310        1.366786        0.000017  1
  C          0.223346        0.746317        0.000002  1
  H          3.360741        0.037790        0.000016  1
  H         -2.872159       -1.291240       -0.000062  1
  H         -1.137508        2.443814        0.000028  1
  H          1.894258        2.086662       -0.000024  1
  C         -0.342032        0.060306        1.969572  2
  H         -0.638221        0.023562        0.924442  2
  H         -1.221121       -0.048749        2.599482  2
  H          0.354923       -0.747492        2.177399  2
  H          0.136412        1.013918        2.177399  2

%mem=32GB
%nprocshared= 8
#p m062x/aug-cc-pVDZ   counterpoise=2

00020 m062x/aug-cc-pVDZ   counterpoise=2

 0  1  0  1  0  1
  N          1.539511        1.146843        0.000008  1
  C          2.282559       -0.000000        0.000010  1
  N          1.579169       -1.093212       -0.000011  1
  C          0.271756       -0.658892       -0.000020  1
  N         -0.826203       -1.407904       -0.000024  1
  C         -1.954256       -0.717000        0.000013  1
  N         -2.103571        0.617063        0.000005  1
  C         -1.012310        1.366786        0.000017  1
  C          0.223346        0.746317        0.000002  1
  H          3.360741        0.037790        0.000016  1
  H         -2.872159       -1.291240       -0.000062  1
  H         -1.137508        2.443814        0.000028  1
  H          1.894258        2.086662       -0.000024  1
  C         -0.347309       -0.000000        1.969572  2
  H         -0.641068       -0.004749        0.923122  2
  H         -1.235819       -0.014364        2.595528  2
  H          0.258232       -0.877783        2.180037  2
  H          0.229542        0.896897        2.180037  2

%mem=32GB
%nprocshared= 8
#p m062x/aug-cc-pVDZ   counterpoise=2

00021 m062x/aug-cc-pVDZ   counterpoise=2

 0  1  0  1  0  1
  N          1.539511        1.146843        0.000008  1
  C          2.282559       -0.000000        0.000010  1
  N          1.579169       -1.093212       -0.000011  1
  C          0.271756       -0.658892       -0.000020  1
  N         -0.826203       -1.407904       -0.000024  1
  C         -1.954256       -0.717000        0.000013  1
  N         -2.103571        0.617063        0.000005  1
  C         -1.012310        1.366786        0.000017  1
  C          0.223346        0.746317        0.000002  1
  H          3.360741        0.037790        0.000016  1
  H         -2.872159       -1.291240       -0.000062  1
  H         -1.137508        2.443814        0.000028  1
  H          1.894258        2.086662       -0.000024  1
  C         -0.342032       -0.060306        1.969572  2
  H         -0.638297       -0.033041        0.924173  2
  H         -1.224698        0.020924        2.598683  2
  H          0.166166       -0.998281        2.177933  2
  H          0.328822        0.769162        2.177933  2

%mem=32GB
%nprocshared= 8
#p m062x/aug-cc-pVDZ   counterpoise=2

00022 m062x/aug-cc-pVDZ   counterpoise=2

 0  1  0  1  0  1
  N          1.539511        1.146843        0.000008  1
  C          2.282559       -0.000000        0.000010  1
  N          1.579169       -1.093212       -0.000011  1
  C          0.271756       -0.658892       -0.000020  1
  N         -0.826203       -1.407904       -0.000024  1
  C         -1.954256       -0.717000        0.000013  1
  N         -2.103571        0.617063        0.000005  1
  C         -1.012310        1.366786        0.000017  1
  C          0.223346        0.746317        0.000002  1
  H          3.360741        0.037790        0.000016  1
  H         -2.872159       -1.291240       -0.000062  1
  H         -1.137508        2.443814        0.000028  1
  H          1.894258        2.086662       -0.000024  1
  C         -0.326364       -0.118780        1.969572  2
  H         -0.629963       -0.060667        0.927543  2
  H         -1.190037        0.046539        2.608491  2
  H          0.090491       -1.102140        2.171344  2
  H          0.424177        0.641123        2.171344  2

%mem=32GB
%nprocshared= 8
#p m062x/aug-cc-pVDZ   counterpoise=2

00023 m062x/aug-cc-pVDZ   counterpoise=2

 0  1  0  1  0  1
  N          1.539511        1.146843        0.000008  1
  C          2.282559       -0.000000        0.000010  1
  N          1.579169       -1.093212       -0.000011  1
  C          0.271756       -0.658892       -0.000020  1
  N         -0.826203       -1.407904       -0.000024  1
  C         -1.954256       -0.717000        0.000013  1
  N         -2.103571        0.617063        0.000005  1
  C         -1.012310        1.366786        0.000017  1
  C          0.223346        0.746317        0.000002  1
  H          3.360741        0.037790        0.000016  1
  H         -2.872159       -1.291240       -0.000062  1
  H         -1.137508        2.443814        0.000028  1
  H          1.894258        2.086662       -0.000024  1
  C         -0.300781       -0.173645        1.969573  2
  H         -0.616235       -0.086966        0.933064  2
  H         -1.137887        0.056370        2.623654  2
  H          0.040431       -1.187749        2.161001  2
  H          0.510700        0.523730        2.161001  2

%mem=32GB
%nprocshared= 8
#p m062x/aug-cc-pVDZ   counterpoise=2

00024 m062x/aug-cc-pVDZ   counterpoise=2

 0  1  0  1  0  1
  N          1.539511        1.146843        0.000008  1
  C          2.282559       -0.000000        0.000010  1
  N          1.579169       -1.093212       -0.000011  1
  C          0.271756       -0.658892       -0.000020  1
  N         -0.826203       -1.407904       -0.000024  1
  C         -1.954256       -0.717000        0.000013  1
  N         -2.103571        0.617063        0.000005  1
  C         -1.012310        1.366786        0.000017  1
  C          0.223346        0.746317        0.000002  1
  H          3.360741        0.037790        0.000016  1
  H         -2.872159       -1.291240       -0.000062  1
  H         -1.137508        2.443814        0.000028  1
  H          1.894258        2.086662       -0.000024  1
  C         -0.266058       -0.223233        1.969573  2
  H         -0.597400       -0.111264        0.940471  2
  H         -1.074744        0.050043        2.642495  2
  H          0.019914       -1.256628        2.147876  2
  H          0.588135        0.424871        2.147876  2

%mem=32GB
%nprocshared= 8
#p m062x/aug-cc-pVDZ   counterpoise=2

00025 m062x/aug-cc-pVDZ   counterpoise=2

 0  1  0  1  0  1
  N          1.539511        1.146843        0.000008  1
  C          2.282559       -0.000000        0.000010  1
  N          1.579169       -1.093212       -0.000011  1
  C          0.271756       -0.658892       -0.000020  1
  N         -0.826203       -1.407904       -0.000024  1
  C         -1.954256       -0.717000        0.000013  1
  N         -2.103571        0.617063        0.000005  1
  C         -1.012310        1.366786        0.000017  1
  C          0.223346        0.746317        0.000002  1
  H          3.360741        0.037790        0.000016  1
  H         -2.872159       -1.291240       -0.000062  1
  H         -1.137508        2.443814        0.000028  1
  H          1.894258        2.086662       -0.000024  1
  C         -0.223227       -0.266053        1.969573  2
  H          0.036868       -0.472475        0.934625  2
  H          0.454340       -0.803798        2.627760  2
  H         -0.140422        0.801211        2.158167  2
  H         -1.243802       -0.589064        2.158167  2

%mem=32GB
%nprocshared= 8
#p m062x/aug-cc-pVDZ   counterpoise=2

00026 m062x/aug-cc-pVDZ   counterpoise=2

 0  1  0  1  0  1
  N          1.539511        1.146843        0.000008  1
  C          2.282559       -0.000000        0.000010  1
  N          1.579169       -1.093212       -0.000011  1
  C          0.271756       -0.658892       -0.000020  1
  N         -0.826203       -1.407904       -0.000024  1
  C         -1.954256       -0.717000        0.000013  1
  N         -2.103571        0.617063        0.000005  1
  C         -1.012310        1.366786        0.000017  1
  C          0.223346        0.746317        0.000002  1
  H          3.360741        0.037790        0.000016  1
  H         -2.872159       -1.291240       -0.000062  1
  H         -1.137508        2.443814        0.000028  1
  H          1.894258        2.086662       -0.000024  1
  C         -0.173638       -0.300775        1.969572  2
  H          0.062414       -0.490572        0.925718  2
  H          0.514623       -0.854168        2.603236  2
  H         -0.079751        0.762479        2.174884  2
  H         -1.191937       -0.620762        2.174884  2

%mem=32GB
%nprocshared= 8
#p m062x/aug-cc-pVDZ   counterpoise=2

00027 m062x/aug-cc-pVDZ   counterpoise=2

 0  1  0  1  0  1
  N          1.539511        1.146843        0.000008  1
  C          2.282559       -0.000000        0.000010  1
  N          1.579169       -1.093212       -0.000011  1
  C          0.271756       -0.658892       -0.000020  1
  N         -0.826203       -1.407904       -0.000024  1
  C         -1.954256       -0.717000        0.000013  1
  N         -2.103571        0.617063        0.000005  1
  C         -1.012310        1.366786        0.000017  1
  C          0.223346        0.746317        0.000002  1
  H          3.360741        0.037790        0.000016  1
  H         -2.872159       -1.291240       -0.000062  1
  H         -1.137508        2.443814        0.000028  1
  H          1.894258        2.086662       -0.000024  1
  C         -0.118774       -0.326359        1.969572  2
  H          0.089782       -0.503943        0.917743  2
  H          0.566715       -0.910047        2.578580  2
  H          0.009505        0.730004        2.191201  2
  H         -1.141184       -0.621376        2.191201  2

%mem=32GB
%nprocshared= 8
#p m062x/aug-cc-pVDZ   counterpoise=2

00028 m062x/aug-cc-pVDZ   counterpoise=2

 0  1  0  1  0  1
  N          1.539511        1.146843        0.000008  1
  C          2.282559       -0.000000        0.000010  1
  N          1.579169       -1.093212       -0.000011  1
  C          0.271756       -0.658892       -0.000020  1
  N         -0.826203       -1.407904       -0.000024  1
  C         -1.954256       -0.717000        0.000013  1
  N         -2.103571        0.617063        0.000005  1
  C         -1.012310        1.366786        0.000017  1
  C          0.223346        0.746317        0.000002  1
  H          3.360741        0.037790        0.000016  1
  H         -2.872159       -1.291240       -0.000062  1
  H         -1.137508        2.443814        0.000028  1
  H          1.894258        2.086662       -0.000024  1
  C         -0.060300       -0.342027        1.969572  2
  H          0.118162       -0.512325        0.911023  2
  H          0.602207       -0.974225        2.555137  2
  H          0.131846        0.701297        2.206283  2
  H         -1.093490       -0.582784        2.206283  2

%mem=32GB
%nprocshared= 8
#p m062x/aug-cc-pVDZ   counterpoise=2

00029 m062x/aug-cc-pVDZ   counterpoise=2

 0  1  0  1  0  1
  N          1.539511        1.146843        0.000008  1
  C          2.282559       -0.000000        0.000010  1
  N          1.579169       -1.093212       -0.000011  1
  C          0.271756       -0.658892       -0.000020  1
  N         -0.826203       -1.407904       -0.000024  1
  C         -1.954256       -0.717000        0.000013  1
  N         -2.103571        0.617063        0.000005  1
  C         -1.012310        1.366786        0.000017  1
  C          0.223346        0.746317        0.000002  1
  H          3.360741        0.037790        0.000016  1
  H         -2.872159       -1.291240       -0.000062  1
  H         -1.137508        2.443814        0.000028  1
  H          1.894258        2.086662       -0.000024  1
  C          0.000006       -0.347303        1.969571  2
  H          0.146772       -0.515585        0.905844  2
  H          0.610247       -1.047006        2.534814  2
  H          0.290297        0.670035        2.219035  2
  H         -1.047352       -0.496587        2.219035  2

%mem=32GB
%nprocshared= 8
#p m062x/aug-cc-pVDZ   counterpoise=2

00030 m062x/aug-cc-pVDZ   counterpoise=2

 0  1  0  1  0  1
  N          1.539511        1.146843        0.000008  1
  C          2.282559       -0.000000        0.000010  1
  N          1.579169       -1.093212       -0.000011  1
  C          0.271756       -0.658892       -0.000020  1
  N         -0.826203       -1.407904       -0.000024  1
  C         -1.954256       -0.717000        0.000013  1
  N         -2.103571        0.617063        0.000005  1
  C         -1.012310        1.366786        0.000017  1
  C          0.223346        0.746317        0.000002  1
  H          3.360741        0.037790        0.000016  1
  H         -2.872159       -1.291240       -0.000062  1
  H         -1.137508        2.443814        0.000028  1
  H          1.894258        2.086662       -0.000024  1
  C          0.060312       -0.342027        1.969571  2
  H          0.174874       -0.513706        0.902436  2
  H          0.580561       -1.121659        2.520019  2
  H          0.481076        0.626260        2.228136  2
  H         -0.995309       -0.358932        2.228136  2

%mem=32GB
%nprocshared= 8
#p m062x/aug-cc-pVDZ   counterpoise=2

00031 m062x/aug-cc-pVDZ   counterpoise=2

 0  1  0  1  0  1
  N          1.539511        1.146843        0.000008  1
  C          2.282559       -0.000000        0.000010  1
  N          1.579169       -1.093212       -0.000011  1
  C          0.271756       -0.658892       -0.000020  1
  N         -0.826203       -1.407904       -0.000024  1
  C         -1.954256       -0.717000        0.000013  1
  N         -2.103571        0.617063        0.000005  1
  C         -1.012310        1.366786        0.000017  1
  C          0.223346        0.746317        0.000002  1
  H          3.360741        0.037790        0.000016  1
  H         -2.872159       -1.291240       -0.000062  1
  H         -1.137508        2.443814        0.000028  1
  H          1.894258        2.086662       -0.000024  1
  C          0.118786       -0.326359        1.969571  2
  H          0.201781       -0.506777        0.900957  2
  H          0.512159       -1.181490        2.513157  2
  H          0.686825        0.562336        2.232307  2
  H         -0.925656       -0.179431        2.232307  2

%mem=32GB
%nprocshared= 8
#p m062x/aug-cc-pVDZ   counterpoise=2

00032 m062x/aug-cc-pVDZ   counterpoise=2

 0  1  0  1  0  1
  N          1.539511        1.146843        0.000008  1
  C          2.282559       -0.000000        0.000010  1
  N          1.579169       -1.093212       -0.000011  1
  C          0.271756       -0.658892       -0.000020  1
  N         -0.826203       -1.407904       -0.000024  1
  C         -1.954256       -0.717000        0.000013  1
  N         -2.103571        0.617063        0.000005  1
  C         -1.012310        1.366786        0.000017  1
  C          0.223346        0.746317        0.000002  1
  H          3.360741        0.037790        0.000016  1
  H         -2.872159       -1.291240       -0.000062  1
  H         -1.137508        2.443814        0.000028  1
  H          1.894258        2.086662       -0.000024  1
  C          0.173650       -0.300776        1.969571  2
  H          0.226852       -0.494980        0.901475  2
  H          0.421974       -1.207236        2.515594  2
  H          0.878796        0.484076        2.230830  2
  H         -0.833043        0.015119        2.230830  2

%mem=32GB
%nprocshared= 8
#p m062x/aug-cc-pVDZ   counterpoise=2

00033 m062x/aug-cc-pVDZ   counterpoise=2

 0  1  0  1  0  1
  N          1.539511        1.146843        0.000008  1
  C          2.282559       -0.000000        0.000010  1
  N          1.579169       -1.093212       -0.000011  1
  C          0.271756       -0.658892       -0.000020  1
  N         -0.826203       -1.407904       -0.000024  1
  C         -1.954256       -0.717000        0.000013  1
  N         -2.103571        0.617063        0.000005  1
  C         -1.012310        1.366786        0.000017  1
  C          0.223346        0.746317        0.000002  1
  H          3.360741        0.037790        0.000016  1
  H         -2.872159       -1.291240       -0.000062  1
  H         -1.137508        2.443814        0.000028  1
  H          1.894258        2.086662       -0.000024  1
  C          0.223239       -0.266053        1.969571  2
  H          0.249488       -0.478590        0.903966  2
  H          0.337629       -1.192261        2.526824  2
  H          1.033678        0.412141        2.223969  2
  H         -0.727850        0.194586        2.223969  2

%mem=32GB
%nprocshared= 8
#p m062x/aug-cc-pVDZ   counterpoise=2

00034 m062x/aug-cc-pVDZ   counterpoise=2

 0  1  0  1  0  1
  N          1.539511        1.146843        0.000008  1
  C          2.282559       -0.000000        0.000010  1
  N          1.579169       -1.093212       -0.000011  1
  C          0.271756       -0.658892       -0.000020  1
  N         -0.826203       -1.407904       -0.000024  1
  C         -1.954256       -0.717000        0.000013  1
  N         -2.103571        0.617063        0.000005  1
  C         -1.012310        1.366786        0.000017  1
  C          0.223346        0.746317        0.000002  1
  H          3.360741        0.037790        0.000016  1
  H         -2.872159       -1.291240       -0.000062  1
  H         -1.137508        2.443814        0.000028  1
  H          1.894258        2.086662       -0.000024  1
  C          0.266045       -0.223248        1.969572  2
  H          0.269122       -0.457982        0.908315  2
  H          0.278135       -1.145443        2.544798  2
  H          1.145840        0.366900        2.212807  2
  H         -0.628920        0.343632        2.212807  2

%mem=32GB
%nprocshared= 8
#p m062x/aug-cc-pVDZ   counterpoise=2

00035 m062x/aug-cc-pVDZ   counterpoise=2

 0  1  0  1  0  1
  N          1.539511        1.146843        0.000008  1
  C          2.282559       -0.000000        0.000010  1
  N          1.579169       -1.093212       -0.000011  1
  C          0.271756       -0.658892       -0.000020  1
  N         -0.826203       -1.407904       -0.000024  1
  C         -1.954256       -0.717000        0.000013  1
  N         -2.103571        0.617063        0.000005  1
  C         -1.012310        1.366786        0.000017  1
  C          0.223346        0.746317        0.000002  1
  H          3.360741        0.037790        0.000016  1
  H         -2.872159       -1.291240       -0.000062  1
  H         -1.137508        2.443814        0.000028  1
  H          1.894258        2.086662       -0.000024  1
  C          0.300767       -0.173659        1.969572  2
  H          0.285224       -0.433632        0.914324  2
  H          0.246574       -1.080086        2.567009  2
  H          1.221512        0.356631        2.198696  2
  H         -0.550236        0.462559        2.198696  2

%mem=32GB
%nprocshared= 8
#p m062x/aug-cc-pVDZ   counterpoise=2

00036 m062x/aug-cc-pVDZ   counterpoise=2

 0  1  0  1  0  1
  N          1.539511        1.146843        0.000008  1
  C          2.282559       -0.000000        0.000010  1
  N          1.579169       -1.093212       -0.000011  1
  C          0.271756       -0.658892       -0.000020  1
  N         -0.826203       -1.407904       -0.000024  1
  C         -1.954256       -0.717000        0.000013  1
  N         -2.103571        0.617063        0.000005  1
  C         -1.012310        1.366786        0.000017  1
  C          0.223346        0.746317        0.000002  1
  H          3.360741        0.037790        0.000016  1
  H         -2.872159       -1.291240       -0.000062  1
  H         -1.137508        2.443814        0.000028  1
  H          1.894258        2.086662       -0.000024  1
  C          0.326351       -0.118794        1.969572  2
  H          0.297306       -0.406131        0.921732  2
  H          0.236682       -1.005877        2.591280  2
  H          1.268670        0.379223        2.182856  2
  H         -0.497243        0.557727        2.182856  2

%mem=32GB
%nprocshared= 8
#p m062x/aug-cc-pVDZ   counterpoise=2

00037 m062x/aug-cc-pVDZ   counterpoise=2

 0  1  0  1  0  1
  N          1.539511        1.146843        0.000008  1
  C          2.282559       -0.000000        0.000010  1
  N          1.579169       -1.093212       -0.000011  1
  C          0.271756       -0.658892       -0.000020  1
  N         -0.826203       -1.407904       -0.000024  1
  C         -1.954256       -0.717000        0.000013  1
  N         -2.103571        0.617063        0.000005  1
  C         -1.012310        1.366786        0.000017  1
  C          0.223346        0.746317        0.000002  1
  H          3.360741        0.037790        0.000016  1
  H         -2.872159       -1.291240       -0.000062  1
  H         -1.137508        2.443814        0.000028  1
  H          1.894258        2.086662       -0.000024  1
  C          0.342019       -0.060320        1.969572  2
  H          0.304941       -0.376183        0.930231  2
  H          0.240143       -0.928205        2.616005  2
  H          1.292907        0.428156        2.166243  2
  H         -0.469902        0.635081        2.166243  2

%mem=32GB
%nprocshared= 8
#p m062x/aug-cc-pVDZ   counterpoise=2

00038 m062x/aug-cc-pVDZ   counterpoise=2

 0  1  0  1  0  1
  N          1.539511        1.146843        0.000008  1
  C          2.282559       -0.000000        0.000010  1
  N          1.579169       -1.093212       -0.000011  1
  C          0.271756       -0.658892       -0.000020  1
  N         -0.826203       -1.407904       -0.000024  1
  C         -1.954256       -0.717000        0.000013  1
  N         -2.103571        0.617063        0.000005  1
  C         -1.012310        1.366786        0.000017  1
  C          0.223346        0.746317        0.000002  1
  H          3.360741        0.037790        0.000016  1
  H         -2.872159       -1.291240       -0.000062  1
  H         -1.137508        2.443814        0.000028  1
  H          1.894258        2.086662       -0.000024  1
  C          0.684052        0.000001        1.879342  2
  H          0.960975        0.015776        0.828418  2
  H          1.580919        0.051092        2.491303  2
  H          0.046626        0.852584        2.099041  2
  H          0.147572       -0.919455        2.099041  2

%mem=32GB
%nprocshared= 8
#p m062x/aug-cc-pVDZ   counterpoise=2

00039 m062x/aug-cc-pVDZ   counterpoise=2

 0  1  0  1  0  1
  N          1.539511        1.146843        0.000008  1
  C          2.282559       -0.000000        0.000010  1
  N          1.579169       -1.093212       -0.000011  1
  C          0.271756       -0.658892       -0.000020  1
  N         -0.826203       -1.407904       -0.000024  1
  C         -1.954256       -0.717000        0.000013  1
  N         -2.103571        0.617063        0.000005  1
  C         -1.012310        1.366786        0.000017  1
  C          0.223346        0.746317        0.000002  1
  H          3.360741        0.037790        0.000016  1
  H         -2.872159       -1.291240       -0.000062  1
  H         -1.137508        2.443814        0.000028  1
  H          1.894258        2.086662       -0.000024  1
  C          0.673660        0.118780        1.879342  2
  H          0.955731        0.068253        0.830886  2
  H          1.552600       -0.038663        2.499143  2
  H          0.249574        1.096328        2.093887  2
  H         -0.063382       -0.650776        2.093887  2

%mem=32GB
%nprocshared= 8
#p m062x/aug-cc-pVDZ   counterpoise=2

00040 m062x/aug-cc-pVDZ   counterpoise=2

 0  1  0  1  0  1
  N          1.539511        1.146843        0.000008  1
  C          2.282559       -0.000000        0.000010  1
  N          1.579169       -1.093212       -0.000011  1
  C          0.271756       -0.658892       -0.000020  1
  N         -0.826203       -1.407904       -0.000024  1
  C         -1.954256       -0.717000        0.000013  1
  N         -2.103571        0.617063        0.000005  1
  C         -1.012310        1.366786        0.000017  1
  C          0.223346        0.746317        0.000002  1
  H          3.360741        0.037790        0.000016  1
  H         -2.872159       -1.291240       -0.000062  1
  H         -1.137508        2.443814        0.000028  1
  H          1.894258        2.086662       -0.000024  1
  C          0.642800        0.233951        1.879342  2
  H          0.939507        0.120161        0.839923  2
  H          1.458847       -0.079009        2.525563  2
  H          0.404140        1.275960        2.076157  2
  H         -0.231417       -0.381261        2.076157  2

%mem=32GB
%nprocshared= 8
#p m062x/aug-cc-pVDZ   counterpoise=2

00041 m062x/aug-cc-pVDZ   counterpoise=2

 0  1  0  1  0  1
  N          1.539511        1.146843        0.000008  1
  C          2.282559       -0.000000        0.000010  1
  N          1.579169       -1.093212       -0.000011  1
  C          0.271756       -0.658892       -0.000020  1
  N         -0.826203       -1.407904       -0.000024  1
  C         -1.954256       -0.717000        0.000013  1
  N         -2.103571        0.617063        0.000005  1
  C         -1.012310        1.366786        0.000017  1
  C          0.223346        0.746317        0.000002  1
  H          3.360741        0.037790        0.000016  1
  H         -2.872159       -1.291240       -0.000062  1
  H         -1.137508        2.443814        0.000028  1
  H          1.894258        2.086662       -0.000024  1
  C          0.592388        0.342029        1.879342  2
  H          0.387469        0.566519        0.835796  2
  H         -0.002577        0.993817        2.513904  2
  H          0.336926       -0.694460        2.084051  2
  H          1.647818        0.502149        2.084051  2

%mem=32GB
%nprocshared= 8
#p m062x/aug-cc-pVDZ   counterpoise=2

00042 m062x/aug-cc-pVDZ   counterpoise=2

 0  1  0  1  0  1
  N          1.539511        1.146843        0.000008  1
  C          2.282559       -0.000000        0.000010  1
  N          1.579169       -1.093212       -0.000011  1
  C          0.271756       -0.658892       -0.000020  1
  N         -0.826203       -1.407904       -0.000024  1
  C         -1.954256       -0.717000        0.000013  1
  N         -2.103571        0.617063        0.000005  1
  C         -1.012310        1.366786        0.000017  1
  C          0.223346        0.746317        0.000002  1
  H          3.360741        0.037790        0.000016  1
  H         -2.872159       -1.291240       -0.000062  1
  H         -1.137508        2.443814        0.000028  1
  H          1.894258        2.086662       -0.000024  1
  C          0.523998        0.439700        1.879341  2
  H          0.354486        0.612575        0.819740  2
  H         -0.118900        1.095353        2.460957  2
  H          0.296579       -0.595933        2.118554  2
  H          1.563898        0.646731        2.118554  2

%mem=32GB
%nprocshared= 8
#p m062x/aug-cc-pVDZ   counterpoise=2

00043 m062x/aug-cc-pVDZ   counterpoise=2

 0  1  0  1  0  1
  N          1.539511        1.146843        0.000008  1
  C          2.282559       -0.000000        0.000010  1
  N          1.579169       -1.093212       -0.000011  1
  C          0.271756       -0.658892       -0.000020  1
  N         -0.826203       -1.407904       -0.000024  1
  C         -1.954256       -0.717000        0.000013  1
  N         -2.103571        0.617063        0.000005  1
  C         -1.012310        1.366786        0.000017  1
  C          0.223346        0.746317        0.000002  1
  H          3.360741        0.037790        0.000016  1
  H         -2.872159       -1.291240       -0.000062  1
  H         -1.137508        2.443814        0.000028  1
  H          1.894258        2.086662       -0.000024  1
  C          0.439688        0.524011        1.879341  2
  H          0.316237        0.650865        0.806940  2
  H         -0.224290        1.206295        2.403840  2
  H          0.197426       -0.499520        2.153514  2
  H          1.469428        0.738351        2.153514  2

%mem=32GB
%nprocshared= 8
#p m062x/aug-cc-pVDZ   counterpoise=2

00044 m062x/aug-cc-pVDZ   counterpoise=2

 0  1  0  1  0  1
  N          1.539511        1.146843        0.000008  1
  C          2.282559       -0.000000        0.000010  1
  N          1.579169       -1.093212       -0.000011  1
  C          0.271756       -0.658892       -0.000020  1
  N         -0.826203       -1.407904       -0.000024  1
  C         -1.954256       -0.717000        0.000013  1
  N         -2.103571        0.617063        0.000005  1
  C         -1.012310        1.366786        0.000017  1
  C          0.223346        0.746317        0.000002  1
  H          3.360741        0.037790        0.000016  1
  H         -2.872159       -1.291240       -0.000062  1
  H         -1.137508        2.443814        0.000028  1
  H          1.894258        2.086662       -0.000024  1
  C          0.342017        0.592400        1.879340  2
  H          0.273748        0.680945        0.798195  2
  H         -0.257602        1.370108        2.345285  2
  H         -0.026839       -0.382621        2.187165  2
  H          1.378791        0.701131        2.187165  2

%mem=32GB
%nprocshared= 8
#p m062x/aug-cc-pVDZ   counterpoise=2

00045 m062x/aug-cc-pVDZ   counterpoise=2

 0  1  0  1  0  1
  N          1.539511        1.146843        0.000008  1
  C          2.282559       -0.000000        0.000010  1
  N          1.579169       -1.093212       -0.000011  1
  C          0.271756       -0.658892       -0.000020  1
  N         -0.826203       -1.407904       -0.000024  1
  C         -1.954256       -0.717000        0.000013  1
  N         -2.103571        0.617063        0.000005  1
  C         -1.012310        1.366786        0.000017  1
  C          0.223346        0.746317        0.000002  1
  H          3.360741        0.037790        0.000016  1
  H         -2.872159       -1.291240       -0.000062  1
  H         -1.137508        2.443814        0.000028  1
  H          1.894258        2.086662       -0.000024  1
  C          0.233955        0.642790        1.879340  2
  H          0.227829        0.702573        0.794092  2
  H          0.131691        1.640702        2.297899  2
  H         -0.594680        0.023459        2.212910  2
  H          1.170985        0.204402        2.212910  2

%mem=32GB
%nprocshared= 8
#p m062x/aug-cc-pVDZ   counterpoise=2

00046 m062x/aug-cc-pVDZ   counterpoise=2

 0  1  0  1  0  1
  N          1.539511        1.146843        0.000008  1
  C          2.282559       -0.000000        0.000010  1
  N          1.579169       -1.093212       -0.000011  1
  C          0.271756       -0.658892       -0.000020  1
  N         -0.826203       -1.407904       -0.000024  1
  C         -1.954256       -0.717000        0.000013  1
  N         -2.103571        0.617063        0.000005  1
  C         -1.012310        1.366786        0.000017  1
  C          0.223346        0.746317        0.000002  1
  H          3.360741        0.037790        0.000016  1
  H         -2.872159       -1.291240       -0.000062  1
  H         -1.137508        2.443814        0.000028  1
  H          1.894258        2.086662       -0.000024  1
  C          0.118785        0.673650        1.879340  2
  H          0.179119        0.715581        0.794916  2
  H          0.938228        1.243140        2.310237  2
  H         -0.827577        1.096680        2.206329  2
  H          0.185344       -0.360819        2.206329  2

%mem=32GB
%nprocshared= 8
#p m062x/aug-cc-pVDZ   counterpoise=2

00047 m062x/aug-cc-pVDZ   counterpoise=2

 0  1  0  1  0  1
  N          1.539511        1.146843        0.000008  1
  C          2.282559       -0.000000        0.000010  1
  N          1.579169       -1.093212       -0.000011  1
  C          0.271756       -0.658892       -0.000020  1
  N         -0.826203       -1.407904       -0.000024  1
  C         -1.954256       -0.717000        0.000013  1
  N         -2.103571        0.617063        0.000005  1
  C         -1.012310        1.366786        0.000017  1
  C          0.223346        0.746317        0.000002  1
  H          3.360741        0.037790        0.000016  1
  H         -2.872159       -1.291240       -0.000062  1
  H         -1.137508        2.443814        0.000028  1
  H          1.894258        2.086662       -0.000024  1
  C          0.000005        0.684042        1.879341  2
  H          0.128202        0.719787        0.800608  2
  H          0.936919        0.945286        2.364542  2
  H         -0.770938        1.390385        2.176330  2
  H         -0.294215       -0.319307        2.176330  2

%mem=32GB
%nprocshared= 8
#p m062x/aug-cc-pVDZ   counterpoise=2

00048 m062x/aug-cc-pVDZ   counterpoise=2

 0  1  0  1  0  1
  N          1.539511        1.146843        0.000008  1
  C          2.282559       -0.000000        0.000010  1
  N          1.579169       -1.093212       -0.000011  1
  C          0.271756       -0.658892       -0.000020  1
  N         -0.826203       -1.407904       -0.000024  1
  C         -1.954256       -0.717000        0.000013  1
  N         -2.103571        0.617063        0.000005  1
  C         -1.012310        1.366786        0.000017  1
  C          0.223346        0.746317        0.000002  1
  H          3.360741        0.037790        0.000016  1
  H         -2.872159       -1.291240       -0.000062  1
  H         -1.137508        2.443814        0.000028  1
  H          1.894258        2.086662       -0.000024  1
  C         -0.118774        0.673650        1.879341  2
  H          0.075750        0.714967        0.810777  2
  H          0.801821        0.869186        2.423167  2
  H         -0.860759        1.423305        2.141932  2
  H         -0.491990       -0.312876        2.141932  2

%mem=32GB
%nprocshared= 8
#p m062x/aug-cc-pVDZ   counterpoise=2

00049 m062x/aug-cc-pVDZ   counterpoise=2

 0  1  0  1  0  1
  N          1.539511        1.146843        0.000008  1
  C          2.282559       -0.000000        0.000010  1
  N          1.579169       -1.093212       -0.000011  1
  C          0.271756       -0.658892       -0.000020  1
  N         -0.826203       -1.407904       -0.000024  1
  C         -1.954256       -0.717000        0.000013  1
  N         -2.103571        0.617063        0.000005  1
  C         -1.012310        1.366786        0.000017  1
  C          0.223346        0.746317        0.000002  1
  H          3.360741        0.037790        0.000016  1
  H         -2.872159       -1.291240       -0.000062  1
  H         -1.137508        2.443814        0.000028  1
  H          1.894258        2.086662       -0.000024  1
  C         -0.233945        0.642790        1.879342  2
  H          0.022663        0.700884        0.824755  2
  H          0.650214        0.842956        2.479070  2
  H         -1.000335        1.379200        2.106990  2
  H         -0.608427       -0.351904        2.106990  2

%mem=32GB
%nprocshared= 8
#p m062x/aug-cc-pVDZ   counterpoise=2

00050 m062x/aug-cc-pVDZ   counterpoise=2

 0  1  0  1  0  1
  N          1.539511        1.146843        0.000008  1
  C          2.282559       -0.000000        0.000010  1
  N          1.579169       -1.093212       -0.000011  1
  C          0.271756       -0.658892       -0.000020  1
  N         -0.826203       -1.407904       -0.000024  1
  C         -1.954256       -0.717000        0.000013  1
  N         -2.103571        0.617063        0.000005  1
  C         -1.012310        1.366786        0.000017  1
  C          0.223346        0.746317        0.000002  1
  H          3.360741        0.037790        0.000016  1
  H         -2.872159       -1.291240       -0.000062  1
  H         -1.137508        2.443814        0.000028  1
  H          1.894258        2.086662       -0.000024  1
  C         -0.342007        0.592400        1.879342  2
  H         -0.029856        0.677383        0.841693  2
  H          0.497843        0.821049        2.530378  2
  H         -1.151197        1.291855        2.072864  2
  H         -0.684948       -0.420723        2.072864  2

%mem=32GB
%nprocshared= 8
#p m062x/aug-cc-pVDZ   counterpoise=2

00051 m062x/aug-cc-pVDZ   counterpoise=2

 0  1  0  1  0  1
  N          1.539511        1.146843        0.000008  1
  C          2.282559       -0.000000        0.000010  1
  N          1.579169       -1.093212       -0.000011  1
  C          0.271756       -0.658892       -0.000020  1
  N         -0.826203       -1.407904       -0.000024  1
  C         -1.954256       -0.717000        0.000013  1
  N         -2.103571        0.617063        0.000005  1
  C         -1.012310        1.366786        0.000017  1
  C          0.223346        0.746317        0.000002  1
  H          3.360741        0.037790        0.000016  1
  H         -2.872159       -1.291240       -0.000062  1
  H         -1.137508        2.443814        0.000028  1
  H          1.894258        2.086662       -0.000024  1
  C         -0.439678        0.524010        1.879343  2
  H         -0.080293        0.644509        0.860668  2
  H          0.351069        0.789141        2.576410  2
  H         -1.296939        1.172589        2.040358  2
  H         -0.732696       -0.510249        2.040358  2

%mem=32GB
%nprocshared= 8
#p m062x/aug-cc-pVDZ   counterpoise=2

00052 m062x/aug-cc-pVDZ   counterpoise=2

 0  1  0  1  0  1
  N          1.539511        1.146843        0.000008  1
  C          2.282559       -0.000000        0.000010  1
  N          1.579169       -1.093212       -0.000011  1
  C          0.271756       -0.658892       -0.000020  1
  N         -0.826203       -1.407904       -0.000024  1
  C         -1.954256       -0.717000        0.000013  1
  N         -2.103571        0.617063        0.000005  1
  C         -1.012310        1.366786        0.000017  1
  C          0.223346        0.746317        0.000002  1
  H          3.360741        0.037790        0.000016  1
  H         -2.872159       -1.291240       -0.000062  1
  H         -1.137508        2.443814        0.000028  1
  H          1.894258        2.086662       -0.000024  1
  C         -0.524014        0.439682        1.879342  2
  H         -0.731737        0.191967        0.841622  2
  H         -1.083387       -0.227387        2.530186  2
  H          0.539591        0.326899        2.072996  2
  H         -0.820436        1.467354        2.072996  2

%mem=32GB
%nprocshared= 8
#p m062x/aug-cc-pVDZ   counterpoise=2

00053 m062x/aug-cc-pVDZ   counterpoise=2

 0  1  0  1  0  1
  N          1.539511        1.146843        0.000008  1
  C          2.282559       -0.000000        0.000010  1
  N          1.579169       -1.093212       -0.000011  1
  C          0.271756       -0.658892       -0.000020  1
  N         -0.826203       -1.407904       -0.000024  1
  C         -1.954256       -0.717000        0.000013  1
  N         -2.103571        0.617063        0.000005  1
  C         -1.012310        1.366786        0.000017  1
  C          0.223346        0.746317        0.000002  1
  H          3.360741        0.037790        0.000016  1
  H         -2.872159       -1.291240       -0.000062  1
  H         -1.137508        2.443814        0.000028  1
  H          1.894258        2.086662       -0.000024  1
  C         -0.592403        0.342012        1.879342  2
  H         -0.765170        0.145027        0.824484  2
  H         -1.190560       -0.339994        2.478135  2
  H          0.460293        0.196378        2.107592  2
  H         -0.874104        1.366718        2.107592  2

%mem=32GB
%nprocshared= 8
#p m062x/aug-cc-pVDZ   counterpoise=2

00054 m062x/aug-cc-pVDZ   counterpoise=2

 0  1  0  1  0  1
  N          1.539511        1.146843        0.000008  1
  C          2.282559       -0.000000        0.000010  1
  N          1.579169       -1.093212       -0.000011  1
  C          0.271756       -0.658892       -0.000020  1
  N         -0.826203       -1.407904       -0.000024  1
  C         -1.954256       -0.717000        0.000013  1
  N         -2.103571        0.617063        0.000005  1
  C         -1.012310        1.366786        0.000017  1
  C          0.223346        0.746317        0.000002  1
  H          3.360741        0.037790        0.000016  1
  H         -2.872159       -1.291240       -0.000062  1
  H         -1.137508        2.443814        0.000028  1
  H          1.894258        2.086662       -0.000024  1
  C         -0.642794        0.233950        1.879341  2
  H         -0.789096        0.095903        0.811205  2
  H         -1.326459       -0.411139        2.425179  2
  H          0.381272       -0.019926        2.140711  2
  H         -0.836831        1.271019        2.140711  2

%mem=32GB
%nprocshared= 8
#p m062x/aug-cc-pVDZ   counterpoise=2

00055 m062x/aug-cc-pVDZ   counterpoise=2

 0  1  0  1  0  1
  N          1.539511        1.146843        0.000008  1
  C          2.282559       -0.000000        0.000010  1
  N          1.579169       -1.093212       -0.000011  1
  C          0.271756       -0.658892       -0.000020  1
  N         -0.826203       -1.407904       -0.000024  1
  C         -1.954256       -0.717000        0.000013  1
  N         -2.103571        0.617063        0.000005  1
  C         -1.012310        1.366786        0.000017  1
  C          0.223346        0.746317        0.000002  1
  H          3.360741        0.037790        0.000016  1
  H         -2.872159       -1.291240       -0.000062  1
  H         -1.137508        2.443814        0.000028  1
  H          1.894258        2.086662       -0.000024  1
  C         -0.673654        0.118779        1.879341  2
  H         -0.803443        0.045612        0.802690  2
  H         -1.514615       -0.355307        2.378844  2
  H          0.247564       -0.380652        2.168138  2
  H         -0.624067        1.165495        2.168138  2

%mem=32GB
%nprocshared= 8
#p m062x/aug-cc-pVDZ   counterpoise=2

00056 m062x/aug-cc-pVDZ   counterpoise=2

 0  1  0  1  0  1
  N          1.539511        1.146843        0.000008  1
  C          2.282559       -0.000000        0.000010  1
  N          1.579169       -1.093212       -0.000011  1
  C          0.271756       -0.658892       -0.000020  1
  N         -0.826203       -1.407904       -0.000024  1
  C         -1.954256       -0.717000        0.000013  1
  N         -2.103571        0.617063        0.000005  1
  C         -1.012310        1.366786        0.000017  1
  C          0.223346        0.746317        0.000002  1
  H          3.360741        0.037790        0.000016  1
  H         -2.872159       -1.291240       -0.000062  1
  H         -1.137508        2.443814        0.000028  1
  H          1.894258        2.086662       -0.000024  1
  C         -0.684045       -0.000000        1.879341  2
  H         -0.808241       -0.005136        0.799561  2
  H         -1.659783       -0.040346        2.356609  2
  H         -0.097388       -0.863957        2.180820  2
  H         -0.170717        0.909440        2.180820  2

%mem=32GB
%nprocshared= 8
#p m062x/aug-cc-pVDZ   counterpoise=2

00057 m062x/aug-cc-pVDZ   counterpoise=2

 0  1  0  1  0  1
  N          1.539511        1.146843        0.000008  1
  C          2.282559       -0.000000        0.000010  1
  N          1.579169       -1.093212       -0.000011  1
  C          0.271756       -0.658892       -0.000020  1
  N         -0.826203       -1.407904       -0.000024  1
  C         -1.954256       -0.717000        0.000013  1
  N         -2.103571        0.617063        0.000005  1
  C         -1.012310        1.366786        0.000017  1
  C          0.223346        0.746317        0.000002  1
  H          3.360741        0.037790        0.000016  1
  H         -2.872159       -1.291240       -0.000062  1
  H         -1.137508        2.443814        0.000028  1
  H          1.894258        2.086662       -0.000024  1
  C         -0.673654       -0.118780        1.879341  2
  H         -0.803519       -0.055816        0.802054  2
  H         -1.544267        0.303327        2.374655  2
  H         -0.560554       -1.159877        2.170550  2
  H          0.213780        0.437221        2.170550  2

%mem=32GB
%nprocshared= 8
#p m062x/aug-cc-pVDZ   counterpoise=2

00058 m062x/aug-cc-pVDZ   counterpoise=2

 0  1  0  1  0  1
  N          1.539511        1.146843        0.000008  1
  C          2.282559       -0.000000        0.000010  1
  N          1.579169       -1.093212       -0.000011  1
  C          0.271756       -0.658892       -0.000020  1
  N         -0.826203       -1.407904       -0.000024  1
  C         -1.954256       -0.717000        0.000013  1
  N         -2.103571        0.617063        0.000005  1
  C         -1.012310        1.366786        0.000017  1
  C          0.223346        0.746317        0.000002  1
  H          3.360741        0.037790        0.000016  1
  H         -2.872159       -1.291240       -0.000062  1
  H         -1.137508        2.443814        0.000028  1
  H          1.894258        2.086662       -0.000024  1
  C         -0.642794       -0.233950        1.879341  2
  H         -0.789263       -0.105917        0.809982  2
  H         -1.353024        0.386883        2.419356  2
  H         -0.798477       -1.276577        2.144235  2
  H          0.369651        0.059757        2.144235  2

%mem=32GB
%nprocshared= 8
#p m062x/aug-cc-pVDZ   counterpoise=2

00059 m062x/aug-cc-pVDZ   counterpoise=2

 0  1  0  1  0  1
  N          1.539511        1.146843        0.000008  1
  C          2.282559       -0.000000        0.000010  1
  N          1.579169       -1.093212       -0.000011  1
  C          0.271756       -0.658892       -0.000020  1
  N         -0.826203       -1.407904       -0.000024  1
  C         -1.954256       -0.717000        0.000013  1
  N         -2.103571        0.617063        0.000005  1
  C         -1.012310        1.366786        0.000017  1
  C          0.223346        0.746317        0.000002  1
  H          3.360741        0.037790        0.000016  1
  H         -2.872159       -1.291240       -0.000062  1
  H         -1.137508        2.443814        0.000028  1
  H          1.894258        2.086662       -0.000024  1
  C         -0.592403       -0.342012        1.879341  2
  H         -0.765453       -0.154755        0.822760  2
  H         -1.210781        0.327135        2.472071  2
  H         -0.848419       -1.372567        2.111486  2
  H          0.455110       -0.167940        2.111486  2

%mem=32GB
%nprocshared= 8
#p m062x/aug-cc-pVDZ   counterpoise=2

00060 m062x/aug-cc-pVDZ   counterpoise=2

 0  1  0  1  0  1
  N          1.539511        1.146843        0.000008  1
  C          2.282559       -0.000000        0.000010  1
  N          1.579169       -1.093212       -0.000011  1
  C          0.271756       -0.658892       -0.000020  1
  N         -0.826203       -1.407904       -0.000024  1
  C         -1.954256       -0.717000        0.000013  1
  N         -2.103571        0.617063        0.000005  1
  C         -1.012310        1.366786        0.000017  1
  C          0.223346        0.746317        0.000002  1
  H          3.360741        0.037790        0.000016  1
  H         -2.872159       -1.291240       -0.000062  1
  H         -1.137508        2.443814        0.000028  1
  H          1.894258        2.086662       -0.000024  1
  C         -0.524014       -0.439683        1.879342  2
  H         -0.732159       -0.201354        0.839510  2
  H         -1.099486        0.219239        2.524425  2
  H         -0.800585       -1.472128        2.076933  2
  H          0.536262       -0.304587        2.076933  2

%mem=32GB
%nprocshared= 8
#p m062x/aug-cc-pVDZ   counterpoise=2

00061 m062x/aug-cc-pVDZ   counterpoise=2

 0  1  0  1  0  1
  N          1.539511        1.146843        0.000008  1
  C          2.282559       -0.000000        0.000010  1
  N          1.579169       -1.093212       -0.000011  1
  C          0.271756       -0.658892       -0.000020  1
  N         -0.826203       -1.407904       -0.000024  1
  C         -1.954256       -0.717000        0.000013  1
  N         -2.103571        0.617063        0.000005  1
  C         -1.012310        1.366786        0.000017  1
  C          0.223346        0.746317        0.000002  1
  H          3.360741        0.037790        0.000016  1
  H         -2.872159       -1.291240       -0.000062  1
  H         -1.137508        2.443814        0.000028  1
  H          1.894258        2.086662       -0.000024  1
  C         -0.439703       -0.523994        1.879343  2
  H         -0.689676       -0.244408        0.859186  2
  H         -0.997415        0.099785        2.573126  2
  H         -0.697392       -1.567246        2.042742  2
  H          0.625774       -0.384222        2.042742  2

%mem=32GB
%nprocshared= 8
#p m062x/aug-cc-pVDZ   counterpoise=2

00062 m062x/aug-cc-pVDZ   counterpoise=2

 0  1  0  1  0  1
  N          1.539511        1.146843        0.000008  1
  C          2.282559       -0.000000        0.000010  1
  N          1.579169       -1.093212       -0.000011  1
  C          0.271756       -0.658892       -0.000020  1
  N         -0.826203       -1.407904       -0.000024  1
  C         -1.954256       -0.717000        0.000013  1
  N         -2.103571        0.617063        0.000005  1
  C         -1.012310        1.366786        0.000017  1
  C          0.223346        0.746317        0.000002  1
  H          3.360741        0.037790        0.000016  1
  H         -2.872159       -1.291240       -0.000062  1
  H         -1.137508        2.443814        0.000028  1
  H          1.894258        2.086662       -0.000024  1
  C         -0.342006       -0.592398        1.879342  2
  H         -0.004772       -0.628933        0.846718  2
  H          0.513436       -0.685075        2.543501  2
  H         -0.842828        0.354510        2.063790  2
  H         -1.034001       -1.410077        2.063790  2

%mem=32GB
%nprocshared= 8
#p m062x/aug-cc-pVDZ   counterpoise=2

00063 m062x/aug-cc-pVDZ   counterpoise=2

 0  1  0  1  0  1
  N          1.539511        1.146843        0.000008  1
  C          2.282559       -0.000000        0.000010  1
  N          1.579169       -1.093212       -0.000011  1
  C          0.271756       -0.658892       -0.000020  1
  N         -0.826203       -1.407904       -0.000024  1
  C         -1.954256       -0.717000        0.000013  1
  N         -2.103571        0.617063        0.000005  1
  C         -1.012310        1.366786        0.000017  1
  C          0.223346        0.746317        0.000002  1
  H          3.360741        0.037790        0.000016  1
  H         -2.872159       -1.291240       -0.000062  1
  H         -1.137508        2.443814        0.000028  1
  H          1.894258        2.086662       -0.000024  1
  C         -0.233944       -0.642788        1.879342  2
  H          0.048468       -0.651781        0.829800  2
  H          0.660893       -0.671284        2.495728  2
  H         -0.794380        0.262965        2.096137  2
  H         -0.850873       -1.511048        2.096137  2

%mem=32GB
%nprocshared= 8
#p m062x/aug-cc-pVDZ   counterpoise=2

00064 m062x/aug-cc-pVDZ   counterpoise=2

 0  1  0  1  0  1
  N          1.539511        1.146843        0.000008  1
  C          2.282559       -0.000000        0.000010  1
  N          1.579169       -1.093212       -0.000011  1
  C          0.271756       -0.658892       -0.000020  1
  N         -0.826203       -1.407904       -0.000024  1
  C         -1.954256       -0.717000        0.000013  1
  N         -2.103571        0.617063        0.000005  1
  C         -1.012310        1.366786        0.000017  1
  C          0.223346        0.746317        0.000002  1
  H          3.360741        0.037790        0.000016  1
  H         -2.872159       -1.291240       -0.000062  1
  H         -1.137508        2.443814        0.000028  1
  H          1.894258        2.086662       -0.000024  1
  C         -0.118773       -0.673648        1.879341  2
  H          0.102355       -0.665293        0.815195  2
  H          0.810055       -0.638553        2.442834  2
  H         -0.727305        0.191449        2.129889  2
  H         -0.660289       -1.582198        2.129889  2

%mem=32GB
%nprocshared= 8
#p m062x/aug-cc-pVDZ   counterpoise=2

00065 m062x/aug-cc-pVDZ   counterpoise=2

 0  1  0  1  0  1
  N          1.539511        1.146843        0.000008  1
  C          2.282559       -0.000000        0.000010  1
  N          1.579169       -1.093212       -0.000011  1
  C          0.271756       -0.658892       -0.000020  1
  N         -0.826203       -1.407904       -0.000024  1
  C         -1.954256       -0.717000        0.000013  1
  N         -2.103571        0.617063        0.000005  1
  C         -1.012310        1.366786        0.000017  1
  C          0.223346        0.746317        0.000002  1
  H          3.360741        0.037790        0.000016  1
  H         -2.872159       -1.291240       -0.000062  1
  H         -1.137508        2.443814        0.000028  1
  H          1.894258        2.086662       -0.000024  1
  C          0.000006       -0.684040        1.879341  2
  H          0.155539       -0.669647        0.803712  2
  H          0.957936       -0.595393        2.385296  2
  H         -0.638532        0.148118        2.164401  2
  H         -0.474981       -1.619243        2.164401  2

%mem=32GB
%nprocshared= 8
#p m062x/aug-cc-pVDZ   counterpoise=2

00066 m062x/aug-cc-pVDZ   counterpoise=2

 0  1  0  1  0  1
  N          1.539511        1.146843        0.000008  1
  C          2.282559       -0.000000        0.000010  1
  N          1.579169       -1.093212       -0.000011  1
  C          0.271756       -0.658892       -0.000020  1
  N         -0.826203       -1.407904       -0.000024  1
  C         -1.954256       -0.717000        0.000013  1
  N         -2.103571        0.617063        0.000005  1
  C         -1.012310        1.366786        0.000017  1
  C          0.223346        0.746317        0.000002  1
  H          3.360741        0.037790        0.000016  1
  H         -2.872159       -1.291240       -0.000062  1
  H         -1.137508        2.443814        0.000028  1
  H          1.894258        2.086662       -0.000024  1
  C          0.118786       -0.673648        1.879340  2
  H          0.206960       -0.665142        0.796045  2
  H          1.106000       -0.578419        2.324106  2
  H         -0.504137        0.157839        2.198830  2
  H         -0.333716       -1.608873        2.198830  2

%mem=32GB
%nprocshared= 8
#p m062x/aug-cc-pVDZ   counterpoise=2

00067 m062x/aug-cc-pVDZ   counterpoise=2

 0  1  0  1  0  1
  N          1.539511        1.146843        0.000008  1
  C          2.282559       -0.000000        0.000010  1
  N          1.579169       -1.093212       -0.000011  1
  C          0.271756       -0.658892       -0.000020  1
  N         -0.826203       -1.407904       -0.000024  1
  C         -1.954256       -0.717000        0.000013  1
  N         -2.103571        0.617063        0.000005  1
  C         -1.012310        1.366786        0.000017  1
  C          0.223346        0.746317        0.000002  1
  H          3.360741        0.037790        0.000016  1
  H         -2.872159       -1.291240       -0.000062  1
  H         -1.137508        2.443814        0.000028  1
  H          1.894258        2.086662       -0.000024  1
  C          0.233956       -0.642788        1.879340  2
  H          0.255812       -0.652099        0.792689  2
  H          1.169196       -1.041235        2.264106  2
  H          0.103241        0.377541        2.230509  2
  H         -0.592433       -1.255355        2.230509  2

%mem=32GB
%nprocshared= 8
#p m062x/aug-cc-pVDZ   counterpoise=2

00068 m062x/aug-cc-pVDZ   counterpoise=2

 0  1  0  1  0  1
  N          1.539511        1.146843        0.000008  1
  C          2.282559       -0.000000        0.000010  1
  N          1.579169       -1.093212       -0.000011  1
  C          0.271756       -0.658892       -0.000020  1
  N         -0.826203       -1.407904       -0.000024  1
  C         -1.954256       -0.717000        0.000013  1
  N         -2.103571        0.617063        0.000005  1
  C         -1.012310        1.366786        0.000017  1
  C          0.223346        0.746317        0.000002  1
  H          3.360741        0.037790        0.000016  1
  H         -2.872159       -1.291240       -0.000062  1
  H         -1.137508        2.443814        0.000028  1
  H          1.894258        2.086662       -0.000024  1
  C          0.342018       -0.592398        1.879340  2
  H          0.301437       -0.630803        0.793866  2
  H         -0.387753       -1.283030        2.293993  2
  H          1.337207       -0.872444        2.214976  2
  H          0.117201        0.416702        2.214976  2

%mem=32GB
%nprocshared= 8
#p m062x/aug-cc-pVDZ   counterpoise=2

00069 m062x/aug-cc-pVDZ   counterpoise=2

 0  1  0  1  0  1
  N          1.539511        1.146843        0.000008  1
  C          2.282559       -0.000000        0.000010  1
  N          1.579169       -1.093212       -0.000011  1
  C          0.271756       -0.658892       -0.000020  1
  N         -0.826203       -1.407904       -0.000024  1
  C         -1.954256       -0.717000        0.000013  1
  N         -2.103571        0.617063        0.000005  1
  C         -1.012310        1.366786        0.000017  1
  C          0.223346        0.746317        0.000002  1
  H          3.360741        0.037790        0.000016  1
  H         -2.872159       -1.291240       -0.000062  1
  H         -1.137508        2.443814        0.000028  1
  H          1.894258        2.086662       -0.000024  1
  C          0.439689       -0.524008        1.879341  2
  H          0.343198       -0.601510        0.799499  2
  H         -0.321882       -1.135702        2.356120  2
  H          1.424478       -0.871300        2.181096  2
  H          0.313001        0.512510        2.181096  2

%mem=32GB
%nprocshared= 8
#p m062x/aug-cc-pVDZ   counterpoise=2

00070 m062x/aug-cc-pVDZ   counterpoise=2

 0  1  0  1  0  1
  N          1.539511        1.146843        0.000008  1
  C          2.282559       -0.000000        0.000010  1
  N          1.579169       -1.093212       -0.000011  1
  C          0.271756       -0.658892       -0.000020  1
  N         -0.826203       -1.407904       -0.000024  1
  C         -1.954256       -0.717000        0.000013  1
  N         -2.103571        0.617063        0.000005  1
  C         -1.012310        1.366786        0.000017  1
  C          0.223346        0.746317        0.000002  1
  H          3.360741        0.037790        0.000016  1
  H         -2.872159       -1.291240       -0.000062  1
  H         -1.137508        2.443814        0.000028  1
  H          1.894258        2.086662       -0.000024  1
  C          0.523999       -0.439698        1.879341  2
  H          0.380370       -0.564509        0.809216  2
  H         -0.189662       -1.059855        2.415597  2
  H          1.534781       -0.737061        2.146498  2
  H          0.370568        0.602686        2.146498  2

%mem=32GB
%nprocshared= 8
#p m062x/aug-cc-pVDZ   counterpoise=2

00071 m062x/aug-cc-pVDZ   counterpoise=2

 0  1  0  1  0  1
  N          1.539511        1.146843        0.000008  1
  C          2.282559       -0.000000        0.000010  1
  N          1.579169       -1.093212       -0.000011  1
  C          0.271756       -0.658892       -0.000020  1
  N         -0.826203       -1.407904       -0.000024  1
  C         -1.954256       -0.717000        0.000013  1
  N         -2.103571        0.617063        0.000005  1
  C         -1.012310        1.366786        0.000017  1
  C          0.223346        0.746317        0.000002  1
  H          3.360741        0.037790        0.000016  1
  H         -2.872159       -1.291240       -0.000062  1
  H         -1.137508        2.443814        0.000028  1
  H          1.894258        2.086662       -0.000024  1
  C          0.592389       -0.342028        1.879341  2
  H          0.412069       -0.520229        0.822410  2
  H         -0.056251       -0.983044        2.470816  2
  H          1.630712       -0.563606        2.112289  2
  H          0.383100        0.698843        2.112289  2

%mem=32GB
%nprocshared= 8
#p m062x/aug-cc-pVDZ   counterpoise=2

00072 m062x/aug-cc-pVDZ   counterpoise=2

 0  1  0  1  0  1
  N          1.539511        1.146843        0.000008  1
  C          2.282559       -0.000000        0.000010  1
  N          1.579169       -1.093212       -0.000011  1
  C          0.271756       -0.658892       -0.000020  1
  N         -0.826203       -1.407904       -0.000024  1
  C         -1.954256       -0.717000        0.000013  1
  N         -2.103571        0.617063        0.000005  1
  C         -1.012310        1.366786        0.000017  1
  C          0.223346        0.746317        0.000002  1
  H          3.360741        0.037790        0.000016  1
  H         -2.872159       -1.291240       -0.000062  1
  H         -1.137508        2.443814        0.000028  1
  H          1.894258        2.086662       -0.000024  1
  C          0.642779       -0.233965        1.879342  2
  H          0.437260       -0.469343        0.838316  2
  H          0.065778       -0.894795        2.521098  2
  H          1.702574       -0.369504        2.079193  2
  H          0.365589        0.797879        2.079193  2

%mem=32GB
%nprocshared= 8
#p m062x/aug-cc-pVDZ   counterpoise=2

00073 m062x/aug-cc-pVDZ   counterpoise=2

 0  1  0  1  0  1
  N          1.539511        1.146843        0.000008  1
  C          2.282559       -0.000000        0.000010  1
  N          1.579169       -1.093212       -0.000011  1
  C          0.271756       -0.658892       -0.000020  1
  N         -0.826203       -1.407904       -0.000024  1
  C         -1.954256       -0.717000        0.000013  1
  N         -2.103571        0.617063        0.000005  1
  C         -1.012310        1.366786        0.000017  1
  C          0.223346        0.746317        0.000002  1
  H          3.360741        0.037790        0.000016  1
  H         -2.872159       -1.291240       -0.000062  1
  H         -1.137508        2.443814        0.000028  1
  H          1.894258        2.086662       -0.000024  1
  C          0.673660       -0.118779        1.879342  2
  H          0.955234       -0.036920        0.832733  2
  H          1.527283        0.129386        2.504817  2
  H         -0.141741        0.568367        2.090126  2
  H          0.353746       -1.135982        2.090126  2

%mem=32GB
%nprocshared= 8
#p m062x/aug-cc-pVDZ   counterpoise=2

00074 m062x/aug-cc-pVDZ   counterpoise=2

 0  1  0  1  0  1
  N          1.539511        1.146843        0.000008  1
  C          2.282559       -0.000000        0.000010  1
  N          1.579169       -1.093212       -0.000011  1
  C          0.271756       -0.658892       -0.000020  1
  N         -0.826203       -1.407904       -0.000024  1
  C         -1.954256       -0.717000        0.000013  1
  N         -2.103571        0.617063        0.000005  1
  C         -1.012310        1.366786        0.000017  1
  C          0.223346        0.746317        0.000002  1
  H          3.360741        0.037790        0.000016  1
  H         -2.872159       -1.291240       -0.000062  1
  H         -1.137508        2.443814        0.000028  1
  H          1.894258        2.086662       -0.000024  1
  C          1.000005        0.000001        1.732006  2
  H          1.111888        0.017608        0.651012  2
  H          1.969472        0.152565        2.199269  2
  H          0.321346        0.791579        2.039096  2
  H          0.597266       -0.961755        2.039096  2

%mem=32GB
%nprocshared= 8
#p m062x/aug-cc-pVDZ   counterpoise=2

00075 m062x/aug-cc-pVDZ   counterpoise=2

 0  1  0  1  0  1
  N          1.539511        1.146843        0.000008  1
  C          2.282559       -0.000000        0.000010  1
  N          1.579169       -1.093212       -0.000011  1
  C          0.271756       -0.658892       -0.000020  1
  N         -0.826203       -1.407904       -0.000024  1
  C         -1.954256       -0.717000        0.000013  1
  N         -2.103571        0.617063        0.000005  1
  C         -1.012310        1.366786        0.000017  1
  C          0.223346        0.746317        0.000002  1
  H          3.360741        0.037790        0.000016  1
  H         -2.872159       -1.291240       -0.000062  1
  H         -1.137508        2.443814        0.000028  1
  H          1.894258        2.086662       -0.000024  1
  C          0.984813        0.173644        1.732006  2
  H          1.105660        0.083263        0.655622  2
  H          1.757189       -0.404016        2.233226  2
  H          1.069694        1.218365        2.019812  2
  H          0.006658       -0.202996        2.019812  2

%mem=32GB
%nprocshared= 8
#p m062x/aug-cc-pVDZ   counterpoise=2

00076 m062x/aug-cc-pVDZ   counterpoise=2

 0  1  0  1  0  1
  N          1.539511        1.146843        0.000008  1
  C          2.282559       -0.000000        0.000010  1
  N          1.579169       -1.093212       -0.000011  1
  C          0.271756       -0.658892       -0.000020  1
  N         -0.826203       -1.407904       -0.000024  1
  C         -1.954256       -0.717000        0.000013  1
  N         -2.103571        0.617063        0.000005  1
  C         -1.012310        1.366786        0.000017  1
  C          0.223346        0.746317        0.000002  1
  H          3.360741        0.037790        0.000016  1
  H         -2.872159       -1.291240       -0.000062  1
  H         -1.137508        2.443814        0.000028  1
  H          1.894258        2.086662       -0.000024  1
  C          0.939699        0.342012        1.732007  2
  H          1.086279        0.150013        0.672278  2
  H          1.497101       -0.388103        2.313137  2
  H          1.293064        1.341632        1.971526  2
  H         -0.117710        0.264586        1.971526  2

%mem=32GB
%nprocshared= 8
#p m062x/aug-cc-pVDZ   counterpoise=2

00077 m062x/aug-cc-pVDZ   counterpoise=2

 0  1  0  1  0  1
  N          1.539511        1.146843        0.000008  1
  C          2.282559       -0.000000        0.000010  1
  N          1.579169       -1.093212       -0.000011  1
  C          0.271756       -0.658892       -0.000020  1
  N         -0.826203       -1.407904       -0.000024  1
  C         -1.954256       -0.717000        0.000013  1
  N         -2.103571        0.617063        0.000005  1
  C         -1.012310        1.366786        0.000017  1
  C          0.223346        0.746317        0.000002  1
  H          3.360741        0.037790        0.000016  1
  H         -2.872159       -1.291240       -0.000062  1
  H         -1.137508        2.443814        0.000028  1
  H          1.894258        2.086662       -0.000024  1
  C          0.866033        0.499988        1.732008  2
  H          1.052869        0.218587        0.698915  2
  H          1.342481       -0.217612        2.394975  2
  H          1.273687        1.490426        1.917286  2
  H         -0.204982        0.508668        1.917286  2

%mem=32GB
%nprocshared= 8
#p m062x/aug-cc-pVDZ   counterpoise=2

00078 m062x/aug-cc-pVDZ   counterpoise=2

 0  1  0  1  0  1
  N          1.539511        1.146843        0.000008  1
  C          2.282559       -0.000000        0.000010  1
  N          1.579169       -1.093212       -0.000011  1
  C          0.271756       -0.658892       -0.000020  1
  N         -0.826203       -1.407904       -0.000024  1
  C         -1.954256       -0.717000        0.000013  1
  N         -2.103571        0.617063        0.000005  1
  C         -1.012310        1.366786        0.000017  1
  C          0.223346        0.746317        0.000002  1
  H          3.360741        0.037790        0.000016  1
  H         -2.872159       -1.291240       -0.000062  1
  H         -1.137508        2.443814        0.000028  1
  H          1.894258        2.086662       -0.000024  1
  C          0.766031        0.642790        1.732008  2
  H          0.441578        0.704685        0.696501  2
  H         -0.084761        0.805094        2.388733  2
  H          1.187422       -0.341058        1.921614  2
  H          1.520020        1.402413        1.921614  2

%mem=32GB
%nprocshared= 8
#p m062x/aug-cc-pVDZ   counterpoise=2

00079 m062x/aug-cc-pVDZ   counterpoise=2

 0  1  0  1  0  1
  N          1.539511        1.146843        0.000008  1
  C          2.282559       -0.000000        0.000010  1
  N          1.579169       -1.093212       -0.000011  1
  C          0.271756       -0.658892       -0.000020  1
  N         -0.826203       -1.407904       -0.000024  1
  C         -1.954256       -0.717000        0.000013  1
  N         -2.103571        0.617063        0.000005  1
  C         -1.012310        1.366786        0.000017  1
  C          0.223346        0.746317        0.000002  1
  H          3.360741        0.037790        0.000016  1
  H         -2.872159       -1.291240       -0.000062  1
  H         -1.137508        2.443814        0.000028  1
  H          1.894258        2.086662       -0.000024  1
  C          0.642777        0.766044        1.732007  2
  H          0.386975        0.754013        0.675695  2
  H         -0.266718        0.723268        2.325695  2
  H          1.267172       -0.093026        1.963538  2
  H          1.183785        1.679926        1.963538  2

%mem=32GB
%nprocshared= 8
#p m062x/aug-cc-pVDZ   counterpoise=2

00080 m062x/aug-cc-pVDZ   counterpoise=2

 0  1  0  1  0  1
  N          1.539511        1.146843        0.000008  1
  C          2.282559       -0.000000        0.000010  1
  N          1.579169       -1.093212       -0.000011  1
  C          0.271756       -0.658892       -0.000020  1
  N         -0.826203       -1.407904       -0.000024  1
  C         -1.954256       -0.717000        0.000013  1
  N         -2.103571        0.617063        0.000005  1
  C         -1.012310        1.366786        0.000017  1
  C          0.223346        0.746317        0.000002  1
  H          3.360741        0.037790        0.000016  1
  H         -2.872159       -1.291240       -0.000062  1
  H         -1.137508        2.443814        0.000028  1
  H          1.894258        2.086662       -0.000024  1
  C          0.499993        0.866022        1.732006  2
  H          0.328955        0.792014        0.661192  2
  H         -0.369522        0.489783        2.264797  2
  H          1.372730        0.276683        2.001241  2
  H          0.667879        1.905640        2.001241  2

%mem=32GB
%nprocshared= 8
#p m062x/aug-cc-pVDZ   counterpoise=2

00081 m062x/aug-cc-pVDZ   counterpoise=2

 0  1  0  1  0  1
  N          1.539511        1.146843        0.000008  1
  C          2.282559       -0.000000        0.000010  1
  N          1.579169       -1.093212       -0.000011  1
  C          0.271756       -0.658892       -0.000020  1
  N         -0.826203       -1.407904       -0.000024  1
  C         -1.954256       -0.717000        0.000013  1
  N         -2.103571        0.617063        0.000005  1
  C         -1.012310        1.366786        0.000017  1
  C          0.223346        0.746317        0.000002  1
  H          3.360741        0.037790        0.000016  1
  H         -2.872159       -1.291240       -0.000062  1
  H         -1.137508        2.443814        0.000028  1
  H          1.894258        2.086662       -0.000024  1
  C          0.342017        0.939688        1.732006  2
  H          0.268176        0.819367        0.654302  2
  H         -0.164816        0.113819        2.224488  2
  H          1.388748        0.948620        2.024841  2
  H         -0.124009        1.876995        2.024841  2

%mem=32GB
%nprocshared= 8
#p m062x/aug-cc-pVDZ   counterpoise=2

00082 m062x/aug-cc-pVDZ   counterpoise=2

 0  1  0  1  0  1
  N          1.539511        1.146843        0.000008  1
  C          2.282559       -0.000000        0.000010  1
  N          1.579169       -1.093212       -0.000011  1
  C          0.271756       -0.658892       -0.000020  1
  N         -0.826203       -1.407904       -0.000024  1
  C         -1.954256       -0.717000        0.000013  1
  N         -2.103571        0.617063        0.000005  1
  C         -1.012310        1.366786        0.000017  1
  C          0.223346        0.746317        0.000002  1
  H          3.360741        0.037790        0.000016  1
  H         -2.872159       -1.291240       -0.000062  1
  H         -1.137508        2.443814        0.000028  1
  H          1.894258        2.086662       -0.000024  1
  C          0.173649        0.984802        1.732006  2
  H          0.204532        0.836600        0.655689  2
  H          0.370364        0.040805        2.233654  2
  H          0.928637        1.711975        2.019564  2
  H         -0.808949        1.349888        2.019564  2

%mem=32GB
%nprocshared= 8
#p m062x/aug-cc-pVDZ   counterpoise=2

00083 m062x/aug-cc-pVDZ   counterpoise=2

 0  1  0  1  0  1
  N          1.539511        1.146843        0.000008  1
  C          2.282559       -0.000000        0.000010  1
  N          1.579169       -1.093212       -0.000011  1
  C          0.271756       -0.658892       -0.000020  1
  N         -0.826203       -1.407904       -0.000024  1
  C         -1.954256       -0.717000        0.000013  1
  N         -2.103571        0.617063        0.000005  1
  C         -1.012310        1.366786        0.000017  1
  C          0.223346        0.746317        0.000002  1
  H          3.360741        0.037790        0.000016  1
  H         -2.872159       -1.291240       -0.000062  1
  H         -1.137508        2.443814        0.000028  1
  H          1.894258        2.086662       -0.000024  1
  C          0.000006        0.999994        1.732007  2
  H          0.137567        0.843747        0.665217  2
  H          0.618752        0.297203        2.284018  2
  H          0.287912        2.015978        1.989617  2
  H         -1.044265        0.843111        1.989617  2

%mem=32GB
%nprocshared= 8
#p m062x/aug-cc-pVDZ   counterpoise=2

00084 m062x/aug-cc-pVDZ   counterpoise=2

 0  1  0  1  0  1
  N          1.539511        1.146843        0.000008  1
  C          2.282559       -0.000000        0.000010  1
  N          1.579169       -1.093212       -0.000011  1
  C          0.271756       -0.658892       -0.000020  1
  N         -0.826203       -1.407904       -0.000024  1
  C         -1.954256       -0.717000        0.000013  1
  N         -2.103571        0.617063        0.000005  1
  C         -1.012310        1.366786        0.000017  1
  C          0.223346        0.746317        0.000002  1
  H          3.360741        0.037790        0.000016  1
  H         -2.872159       -1.291240       -0.000062  1
  H         -1.137508        2.443814        0.000028  1
  H          1.894258        2.086662       -0.000024  1
  C         -0.173638        0.984802        1.732007  2
  H          0.067032        0.840221        0.681984  2
  H          0.594718        0.523218        2.346862  2
  H         -0.221195        2.048652        1.949810  2
  H         -1.135209        0.527175        1.949810  2

%mem=32GB
%nprocshared= 8
#p m062x/aug-cc-pVDZ   counterpoise=2

00085 m062x/aug-cc-pVDZ   counterpoise=2

 0  1  0  1  0  1
  N          1.539511        1.146843        0.000008  1
  C          2.282559       -0.000000        0.000010  1
  N          1.579169       -1.093212       -0.000011  1
  C          0.271756       -0.658892       -0.000020  1
  N         -0.826203       -1.407904       -0.000024  1
  C         -1.954256       -0.717000        0.000013  1
  N         -2.103571        0.617063        0.000005  1
  C         -1.012310        1.366786        0.000017  1
  C          0.223346        0.746317        0.000002  1
  H          3.360741        0.037790        0.000016  1
  H         -2.872159       -1.291240       -0.000062  1
  H         -1.137508        2.443814        0.000028  1
  H          1.894258        2.086662       -0.000024  1
  C         -0.342006        0.939688        1.732008  2
  H         -0.006619        0.824973        0.704520  2
  H          0.462741        0.664435        2.408836  2
  H         -0.624936        1.974392        1.907552  2
  H         -1.199349        0.294998        1.907552  2

%mem=32GB
%nprocshared= 8
#p m062x/aug-cc-pVDZ   counterpoise=2

00086 m062x/aug-cc-pVDZ   counterpoise=2

 0  1  0  1  0  1
  N          1.539511        1.146843        0.000008  1
  C          2.282559       -0.000000        0.000010  1
  N          1.579169       -1.093212       -0.000011  1
  C          0.271756       -0.658892       -0.000020  1
  N         -0.826203       -1.407904       -0.000024  1
  C         -1.954256       -0.717000        0.000013  1
  N         -2.103571        0.617063        0.000005  1
  C         -1.012310        1.366786        0.000017  1
  C          0.223346        0.746317        0.000002  1
  H          3.360741        0.037790        0.000016  1
  H         -2.872159       -1.291240       -0.000062  1
  H         -1.137508        2.443814        0.000028  1
  H          1.894258        2.086662       -0.000024  1
  C         -0.500012        0.866037        1.732009  2
  H         -0.797095        1.156423        0.727622  2
  H         -1.078122        1.431115        2.458614  2
  H         -0.682686       -0.196393        1.871109  2
  H          0.557978        1.072885        1.871109  2

%mem=32GB
%nprocshared= 8
#p m062x/aug-cc-pVDZ   counterpoise=2

00087 m062x/aug-cc-pVDZ   counterpoise=2

 0  1  0  1  0  1
  N          1.539511        1.146843        0.000008  1
  C          2.282559       -0.000000        0.000010  1
  N          1.579169       -1.093212       -0.000011  1
  C          0.271756       -0.658892       -0.000020  1
  N         -0.826203       -1.407904       -0.000024  1
  C         -1.954256       -0.717000        0.000013  1
  N         -2.103571        0.617063        0.000005  1
  C         -1.012310        1.366786        0.000017  1
  C          0.223346        0.746317        0.000002  1
  H          3.360741        0.037790        0.000016  1
  H         -2.872159       -1.291240       -0.000062  1
  H         -1.137508        2.443814        0.000028  1
  H          1.894258        2.086662       -0.000024  1
  C         -0.642797        0.766059        1.732009  2
  H         -0.857561        1.115208        0.725358  2
  H         -1.068426        1.458016        2.454167  2
  H         -1.078456       -0.219529        1.874465  2
  H          0.433347        0.710397        1.874465  2

%mem=32GB
%nprocshared= 8
#p m062x/aug-cc-pVDZ   counterpoise=2

00088 m062x/aug-cc-pVDZ   counterpoise=2

 0  1  0  1  0  1
  N          1.539511        1.146843        0.000008  1
  C          2.282559       -0.000000        0.000010  1
  N          1.579169       -1.093212       -0.000011  1
  C          0.271756       -0.658892       -0.000020  1
  N         -0.826203       -1.407904       -0.000024  1
  C         -1.954256       -0.717000        0.000013  1
  N         -2.103571        0.617063        0.000005  1
  C         -1.012310        1.366786        0.000017  1
  C          0.223346        0.746317        0.000002  1
  H          3.360741        0.037790        0.000016  1
  H         -2.872159       -1.291240       -0.000062  1
  H         -1.137508        2.443814        0.000028  1
  H          1.894258        2.086662       -0.000024  1
  C         -0.766048        0.642772        1.732009  2
  H         -0.844638        0.260998        0.717392  2
  H         -0.932715       -0.166858        2.437841  2
  H          0.225827        1.059616        1.886612  2
  H         -1.512632        1.417489        1.886612  2

%mem=32GB
%nprocshared= 8
#p m062x/aug-cc-pVDZ   counterpoise=2

00089 m062x/aug-cc-pVDZ   counterpoise=2

 0  1  0  1  0  1
  N          1.539511        1.146843        0.000008  1
  C          2.282559       -0.000000        0.000010  1
  N          1.579169       -1.093212       -0.000011  1
  C          0.271756       -0.658892       -0.000020  1
  N         -0.826203       -1.407904       -0.000024  1
  C         -1.954256       -0.717000        0.000013  1
  N         -2.103571        0.617063        0.000005  1
  C         -1.012310        1.366786        0.000017  1
  C          0.223346        0.746317        0.000002  1
  H          3.360741        0.037790        0.000016  1
  H         -2.872159       -1.291240       -0.000062  1
  H         -1.137508        2.443814        0.000028  1
  H          1.894258        2.086662       -0.000024  1
  C         -0.866026        0.499987        1.732008  2
  H         -0.886602        0.193623        0.689370  2
  H         -0.925036       -0.378644        2.369190  2
  H          0.059232        1.033080        1.934952  2
  H         -1.711690        1.152017        1.934952  2

%mem=32GB
%nprocshared= 8
#p m062x/aug-cc-pVDZ   counterpoise=2

00090 m062x/aug-cc-pVDZ   counterpoise=2

 0  1  0  1  0  1
  N          1.539511        1.146843        0.000008  1
  C          2.282559       -0.000000        0.000010  1
  N          1.579169       -1.093212       -0.000011  1
  C          0.271756       -0.658892       -0.000020  1
  N         -0.826203       -1.407904       -0.000024  1
  C         -1.954256       -0.717000        0.000013  1
  N         -2.103571        0.617063        0.000005  1
  C         -1.012310        1.366786        0.000017  1
  C          0.223346        0.746317        0.000002  1
  H          3.360741        0.037790        0.000016  1
  H         -2.872159       -1.291240       -0.000062  1
  H         -1.137508        2.443814        0.000028  1
  H          1.894258        2.086662       -0.000024  1
  C         -0.939692        0.342011        1.732007  2
  H         -0.915412        0.126215        0.667010  2
  H         -0.835527       -0.583817        2.291890  2
  H         -0.122027        1.012089        1.984784  2
  H         -1.885810        0.813646        1.984784  2

%mem=32GB
%nprocshared= 8
#p m062x/aug-cc-pVDZ   counterpoise=2

00091 m062x/aug-cc-pVDZ   counterpoise=2

 0  1  0  1  0  1
  N          1.539511        1.146843        0.000008  1
  C          2.282559       -0.000000        0.000010  1
  N          1.579169       -1.093212       -0.000011  1
  C          0.271756       -0.658892       -0.000020  1
  N         -0.826203       -1.407904       -0.000024  1
  C         -1.954256       -0.717000        0.000013  1
  N         -2.103571        0.617063        0.000005  1
  C         -1.012310        1.366786        0.000017  1
  C          0.223346        0.746317        0.000002  1
  H          3.360741        0.037790        0.000016  1
  H         -2.872159       -1.291240       -0.000062  1
  H         -1.137508        2.443814        0.000028  1
  H          1.894258        2.086662       -0.000024  1
  C         -0.984806        0.173643        1.732006  2
  H         -0.932071        0.059831        0.652357  2
  H         -0.574454       -0.711977        2.210300  2
  H         -0.411142        1.046481        2.032907  2
  H         -2.021578        0.300286        2.032907  2

%mem=32GB
%nprocshared= 8
#p m062x/aug-cc-pVDZ   counterpoise=2

00092 m062x/aug-cc-pVDZ   counterpoise=2

 0  1  0  1  0  1
  N          1.539511        1.146843        0.000008  1
  C          2.282559       -0.000000        0.000010  1
  N          1.579169       -1.093212       -0.000011  1
  C          0.271756       -0.658892       -0.000020  1
  N         -0.826203       -1.407904       -0.000024  1
  C         -1.954256       -0.717000        0.000013  1
  N         -2.103571        0.617063        0.000005  1
  C         -1.012310        1.366786        0.000017  1
  C          0.223346        0.746317        0.000002  1
  H          3.360741        0.037790        0.000016  1
  H         -2.872159       -1.291240       -0.000062  1
  H         -1.137508        2.443814        0.000028  1
  H          1.894258        2.086662       -0.000024  1
  C         -0.999997       -0.000000        1.732006  2
  H         -0.937479       -0.005600        0.646909  2
  H         -0.001889       -0.089399        2.153034  2
  H         -1.451153        0.931418        2.064265  2
  H         -1.609495       -0.836417        2.064265  2

%mem=32GB
%nprocshared= 8
#p m062x/aug-cc-pVDZ   counterpoise=2

00093 m062x/aug-cc-pVDZ   counterpoise=2

 0  1  0  1  0  1
  N          1.539511        1.146843        0.000008  1
  C          2.282559       -0.000000        0.000010  1
  N          1.579169       -1.093212       -0.000011  1
  C          0.271756       -0.658892       -0.000020  1
  N         -0.826203       -1.407904       -0.000024  1
  C         -1.954256       -0.717000        0.000013  1
  N         -2.103571        0.617063        0.000005  1
  C         -1.012310        1.366786        0.000017  1
  C          0.223346        0.746317        0.000002  1
  H          3.360741        0.037790        0.000016  1
  H         -2.872159       -1.291240       -0.000062  1
  H         -1.137508        2.443814        0.000028  1
  H          1.894258        2.086662       -0.000024  1
  C         -0.984806       -0.173644        1.732006  2
  H         -0.932017       -0.070870        0.651253  2
  H         -0.536863        0.698453        2.201337  2
  H         -2.024594       -0.255628        2.037941  2
  H         -0.445771       -1.066573        2.037941  2

%mem=32GB
%nprocshared= 8
#p m062x/aug-cc-pVDZ   counterpoise=2

00094 m062x/aug-cc-pVDZ   counterpoise=2

 0  1  0  1  0  1
  N          1.539511        1.146843        0.000008  1
  C          2.282559       -0.000000        0.000010  1
  N          1.579169       -1.093212       -0.000011  1
  C          0.271756       -0.658892       -0.000020  1
  N         -0.826203       -1.407904       -0.000024  1
  C         -1.954256       -0.717000        0.000013  1
  N         -2.103571        0.617063        0.000005  1
  C         -1.012310        1.366786        0.000017  1
  C          0.223346        0.746317        0.000002  1
  H          3.360741        0.037790        0.000016  1
  H         -2.872159       -1.291240       -0.000062  1
  H         -1.137508        2.443814        0.000028  1
  H          1.894258        2.086662       -0.000024  1
  C         -0.939692       -0.342012        1.732007  2
  H         -0.915365       -0.136806        0.664920  2
  H         -0.829367        0.588618        2.282674  2
  H         -1.888307       -0.805497        1.990438  2
  H         -0.125737       -1.014447        1.990438  2

%mem=32GB
%nprocshared= 8
#p m062x/aug-cc-pVDZ   counterpoise=2

00095 m062x/aug-cc-pVDZ   counterpoise=2

 0  1  0  1  0  1
  N          1.539511        1.146843        0.000008  1
  C          2.282559       -0.000000        0.000010  1
  N          1.579169       -1.093212       -0.000011  1
  C          0.271756       -0.658892       -0.000020  1
  N         -0.826203       -1.407904       -0.000024  1
  C         -1.954256       -0.717000        0.000013  1
  N         -2.103571        0.617063        0.000005  1
  C         -1.012310        1.366786        0.000017  1
  C          0.223346        0.746317        0.000002  1
  H          3.360741        0.037790        0.000016  1
  H         -2.872159       -1.291240       -0.000062  1
  H         -1.137508        2.443814        0.000028  1
  H          1.894258        2.086662       -0.000024  1
  C         -0.866026       -0.499988        1.732008  2
  H         -0.886659       -0.203571        0.686499  2
  H         -0.927592        0.384498        2.360794  2
  H         -1.710237       -1.152123        1.940585  2
  H          0.060391       -1.028877        1.940585  2

%mem=32GB
%nprocshared= 8
#p m062x/aug-cc-pVDZ   counterpoise=2

00096 m062x/aug-cc-pVDZ   counterpoise=2

 0  1  0  1  0  1
  N          1.539511        1.146843        0.000008  1
  C          2.282559       -0.000000        0.000010  1
  N          1.579169       -1.093212       -0.000011  1
  C          0.271756       -0.658892       -0.000020  1
  N         -0.826203       -1.407904       -0.000024  1
  C         -1.954256       -0.717000        0.000013  1
  N         -2.103571        0.617063        0.000005  1
  C         -1.012310        1.366786        0.000017  1
  C          0.223346        0.746317        0.000002  1
  H          3.360741        0.037790        0.000016  1
  H         -2.872159       -1.291240       -0.000062  1
  H         -1.137508        2.443814        0.000028  1
  H          1.894258        2.086662       -0.000024  1
  C         -0.766048       -0.642772        1.732009  2
  H         -0.844902       -0.270225        0.713988  2
  H         -0.938501        0.171986        2.430511  2
  H         -1.508598       -1.420272        1.891979  2
  H          0.227843       -1.052733        1.891979  2

%mem=32GB
%nprocshared= 8
#p m062x/aug-cc-pVDZ   counterpoise=2

00097 m062x/aug-cc-pVDZ   counterpoise=2

 0  1  0  1  0  1
  N          1.539511        1.146843        0.000008  1
  C          2.282559       -0.000000        0.000010  1
  N          1.579169       -1.093212       -0.000011  1
  C          0.271756       -0.658892       -0.000020  1
  N         -0.826203       -1.407904       -0.000024  1
  C         -1.954256       -0.717000        0.000013  1
  N         -2.103571        0.617063        0.000005  1
  C         -1.012310        1.366786        0.000017  1
  C          0.223346        0.746317        0.000002  1
  H          3.360741        0.037790        0.000016  1
  H         -2.872159       -1.291240       -0.000062  1
  H         -1.137508        2.443814        0.000028  1
  H          1.894258        2.086662       -0.000024  1
  C         -0.642792       -0.766060        1.732009  2
  H         -0.750189       -1.141893        0.717814  2
  H         -0.869699       -1.560119        2.438735  2
  H          0.377683       -0.424872        1.885954  2
  H         -1.328919        0.062800        1.885954  2

%mem=32GB
%nprocshared= 8
#p m062x/aug-cc-pVDZ   counterpoise=2

00098 m062x/aug-cc-pVDZ   counterpoise=2

 0  1  0  1  0  1
  N          1.539511        1.146843        0.000008  1
  C          2.282559       -0.000000        0.000010  1
  N          1.579169       -1.093212       -0.000011  1
  C          0.271756       -0.658892       -0.000020  1
  N         -0.826203       -1.407904       -0.000024  1
  C         -1.954256       -0.717000        0.000013  1
  N         -2.103571        0.617063        0.000005  1
  C         -1.012310        1.366786        0.000017  1
  C          0.223346        0.746317        0.000002  1
  H          3.360741        0.037790        0.000016  1
  H         -2.872159       -1.291240       -0.000062  1
  H         -1.137508        2.443814        0.000028  1
  H          1.894258        2.086662       -0.000024  1
  C         -0.500008       -0.866039        1.732009  2
  H         -0.692288       -1.185449        0.711038  2
  H         -0.932333       -1.584204        2.423970  2
  H          0.572655       -0.804886        1.896725  2
  H         -0.947986        0.110517        1.896725  2

%mem=32GB
%nprocshared= 8
#p m062x/aug-cc-pVDZ   counterpoise=2

00099 m062x/aug-cc-pVDZ   counterpoise=2

 0  1  0  1  0  1
  N          1.539511        1.146843        0.000008  1
  C          2.282559       -0.000000        0.000010  1
  N          1.579169       -1.093212       -0.000011  1
  C          0.271756       -0.658892       -0.000020  1
  N         -0.826203       -1.407904       -0.000024  1
  C         -1.954256       -0.717000        0.000013  1
  N         -2.103571        0.617063        0.000005  1
  C         -1.012310        1.366786        0.000017  1
  C          0.223346        0.746317        0.000002  1
  H          3.360741        0.037790        0.000016  1
  H         -2.872159       -1.291240       -0.000062  1
  H         -1.137508        2.443814        0.000028  1
  H          1.894258        2.086662       -0.000024  1
  C         -0.342032       -0.939704        1.732009  2
  H         -0.625209       -1.213540        0.718994  2
  H         -0.934170       -1.512310        2.441214  2
  H          0.712601       -1.154386        1.884124  2
  H         -0.521231        0.121534        1.884124  2

%mem=32GB
%nprocshared= 8
#p m062x/aug-cc-pVDZ   counterpoise=2

00100 m062x/aug-cc-pVDZ   counterpoise=2

 0  1  0  1  0  1
  N          1.539511        1.146843        0.000008  1
  C          2.282559       -0.000000        0.000010  1
  N          1.579169       -1.093212       -0.000011  1
  C          0.271756       -0.658892       -0.000020  1
  N         -0.826203       -1.407904       -0.000024  1
  C         -1.954256       -0.717000        0.000013  1
  N         -2.103571        0.617063        0.000005  1
  C         -1.012310        1.366786        0.000017  1
  C          0.223346        0.746317        0.000002  1
  H          3.360741        0.037790        0.000016  1
  H         -2.872159       -1.291240       -0.000062  1
  H         -1.137508        2.443814        0.000028  1
  H          1.894258        2.086662       -0.000024  1
  C         -0.173637       -0.984800        1.732008  2
  H          0.092671       -0.789934        0.696400  2
  H          0.525514       -0.473210        2.388469  2
  H         -1.180484       -0.621872        1.921796  2
  H         -0.132359       -2.054264        1.921796  2

%mem=32GB
%nprocshared= 8
#p m062x/aug-cc-pVDZ   counterpoise=2

00101 m062x/aug-cc-pVDZ   counterpoise=2

 0  1  0  1  0  1
  N          1.539511        1.146843        0.000008  1
  C          2.282559       -0.000000        0.000010  1
  N          1.579169       -1.093212       -0.000011  1
  C          0.271756       -0.658892       -0.000020  1
  N         -0.826203       -1.407904       -0.000024  1
  C         -1.954256       -0.717000        0.000013  1
  N         -2.103571        0.617063        0.000005  1
  C         -1.012310        1.366786        0.000017  1
  C          0.223346        0.746317        0.000002  1
  H          3.360741        0.037790        0.000016  1
  H         -2.872159       -1.291240       -0.000062  1
  H         -1.137508        2.443814        0.000028  1
  H          1.894258        2.086662       -0.000024  1
  C          0.000007       -0.999991        1.732007  2
  H          0.165378       -0.792418        0.677995  2
  H          0.564066       -0.291985        2.333706  2
  H         -1.058850       -0.904839        1.958383  2
  H          0.329365       -2.010810        1.958383  2

%mem=32GB
%nprocshared= 8
#p m062x/aug-cc-pVDZ   counterpoise=2

00102 m062x/aug-cc-pVDZ   counterpoise=2

 0  1  0  1  0  1
  N          1.539511        1.146843        0.000008  1
  C          2.282559       -0.000000        0.000010  1
  N          1.579169       -1.093212       -0.000011  1
  C          0.271756       -0.658892       -0.000020  1
  N         -0.826203       -1.407904       -0.000024  1
  C         -1.954256       -0.717000        0.000013  1
  N         -2.103571        0.617063        0.000005  1
  C         -1.012310        1.366786        0.000017  1
  C          0.223346        0.746317        0.000002  1
  H          3.360741        0.037790        0.000016  1
  H         -2.872159       -1.291240       -0.000062  1
  H         -1.137508        2.443814        0.000028  1
  H          1.894258        2.086662       -0.000024  1
  C          0.173651       -0.984799        1.732007  2
  H          0.234060       -0.784118        0.665492  2
  H          0.443341       -0.088882        2.285249  2
  H         -0.841201       -1.277335        1.988864  2
  H          0.858377       -1.788945        1.988864  2

%mem=32GB
%nprocshared= 8
#p m062x/aug-cc-pVDZ   counterpoise=2

00103 m062x/aug-cc-pVDZ   counterpoise=2

 0  1  0  1  0  1
  N          1.539511        1.146843        0.000008  1
  C          2.282559       -0.000000        0.000010  1
  N          1.579169       -1.093212       -0.000011  1
  C          0.271756       -0.658892       -0.000020  1
  N         -0.826203       -1.407904       -0.000024  1
  C         -1.954256       -0.717000        0.000013  1
  N         -2.103571        0.617063        0.000005  1
  C         -1.012310        1.366786        0.000017  1
  C          0.223346        0.746317        0.000002  1
  H          3.360741        0.037790        0.000016  1
  H         -2.872159       -1.291240       -0.000062  1
  H         -1.137508        2.443814        0.000028  1
  H          1.894258        2.086662       -0.000024  1
  C          0.342018       -0.939685        1.732006  2
  H          0.298529       -0.765887        0.659962  2
  H          0.111173       -0.017143        2.258413  2
  H         -0.381718       -1.703316        2.005048  2
  H          1.340107       -1.272467        2.005048  2

%mem=32GB
%nprocshared= 8
#p m062x/aug-cc-pVDZ   counterpoise=2

00104 m062x/aug-cc-pVDZ   counterpoise=2

 0  1  0  1  0  1
  N          1.539511        1.146843        0.000008  1
  C          2.282559       -0.000000        0.000010  1
  N          1.579169       -1.093212       -0.000011  1
  C          0.271756       -0.658892       -0.000020  1
  N         -0.826203       -1.407904       -0.000024  1
  C         -1.954256       -0.717000        0.000013  1
  N         -2.103571        0.617063        0.000005  1
  C         -1.012310        1.366786        0.000017  1
  C          0.223346        0.746317        0.000002  1
  H          3.360741        0.037790        0.000016  1
  H         -2.872159       -1.291240       -0.000062  1
  H         -1.137508        2.443814        0.000028  1
  H          1.894258        2.086662       -0.000024  1
  C          0.499994       -0.866020        1.732007  2
  H          0.358981       -0.738050        0.661906  2
  H         -0.200093       -0.230685        2.268387  2
  H          0.324176       -1.904881        1.999089  2
  H          1.516971       -0.590518        1.999089  2

%mem=32GB
%nprocshared= 8
#p m062x/aug-cc-pVDZ   counterpoise=2

00105 m062x/aug-cc-pVDZ   counterpoise=2

 0  1  0  1  0  1
  N          1.539511        1.146843        0.000008  1
  C          2.282559       -0.000000        0.000010  1
  N          1.579169       -1.093212       -0.000011  1
  C          0.271756       -0.658892       -0.000020  1
  N         -0.826203       -1.407904       -0.000024  1
  C         -1.954256       -0.717000        0.000013  1
  N         -2.103571        0.617063        0.000005  1
  C         -1.012310        1.366786        0.000017  1
  C          0.223346        0.746317        0.000002  1
  H          3.360741        0.037790        0.000016  1
  H         -2.872159       -1.291240       -0.000062  1
  H         -1.137508        2.443814        0.000028  1
  H          1.894258        2.086662       -0.000024  1
  C          0.642778       -0.766042        1.732007  2
  H          0.415528       -0.700413        0.671146  2
  H         -0.242357       -0.510418        2.308782  2
  H          0.952787       -1.779294        1.974270  2
  H          1.445249       -0.074069        1.974270  2

%mem=32GB
%nprocshared= 8
#p m062x/aug-cc-pVDZ   counterpoise=2

00106 m062x/aug-cc-pVDZ   counterpoise=2

 0  1  0  1  0  1
  N          1.539511        1.146843        0.000008  1
  C          2.282559       -0.000000        0.000010  1
  N          1.579169       -1.093212       -0.000011  1
  C          0.271756       -0.658892       -0.000020  1
  N         -0.826203       -1.407904       -0.000024  1
  C         -1.954256       -0.717000        0.000013  1
  N         -2.103571        0.617063        0.000005  1
  C         -1.012310        1.366786        0.000017  1
  C          0.223346        0.746317        0.000002  1
  H          3.360741        0.037790        0.000016  1
  H         -2.872159       -1.291240       -0.000062  1
  H         -1.137508        2.443814        0.000028  1
  H          1.894258        2.086662       -0.000024  1
  C          0.766032       -0.642788        1.732008  2
  H          0.467775       -0.652506        0.686865  2
  H         -0.119352       -0.671635        2.361881  2
  H          1.386813       -1.510489        1.939859  2
  H          1.329016        0.263481        1.939859  2

%mem=32GB
%nprocshared= 8
#p m062x/aug-cc-pVDZ   counterpoise=2

00107 m062x/aug-cc-pVDZ   counterpoise=2

 0  1  0  1  0  1
  N          1.539511        1.146843        0.000008  1
  C          2.282559       -0.000000        0.000010  1
  N          1.579169       -1.093212       -0.000011  1
  C          0.271756       -0.658892       -0.000020  1
  N         -0.826203       -1.407904       -0.000024  1
  C         -1.954256       -0.717000        0.000013  1
  N         -2.103571        0.617063        0.000005  1
  C         -1.012310        1.366786        0.000017  1
  C          0.223346        0.746317        0.000002  1
  H          3.360741        0.037790        0.000016  1
  H         -2.872159       -1.291240       -0.000062  1
  H         -1.137508        2.443814        0.000028  1
  H          1.894258        2.086662       -0.000024  1
  C          0.866033       -0.499987        1.732008  2
  H          1.051301       -0.187575        0.707582  2
  H          1.296903        0.226575        2.416067  2
  H         -0.205400       -0.566867        1.902405  2
  H          1.321252       -1.472210        1.902405  2

%mem=32GB
%nprocshared= 8
#p m062x/aug-cc-pVDZ   counterpoise=2

00108 m062x/aug-cc-pVDZ   counterpoise=2

 0  1  0  1  0  1
  N          1.539511        1.146843        0.000008  1
  C          2.282559       -0.000000        0.000010  1
  N          1.579169       -1.093212       -0.000011  1
  C          0.271756       -0.658892       -0.000020  1
  N         -0.826203       -1.407904       -0.000024  1
  C         -1.954256       -0.717000        0.000013  1
  N         -2.103571        0.617063        0.000005  1
  C         -1.012310        1.366786        0.000017  1
  C          0.223346        0.746317        0.000002  1
  H          3.360741        0.037790        0.000016  1
  H         -2.872159       -1.291240       -0.000062  1
  H         -1.137508        2.443814        0.000028  1
  H          1.894258        2.086662       -0.000024  1
  C          0.939699       -0.342011        1.732007  2
  H          1.085391       -0.116863        0.678699  2
  H          1.430621        0.416642        2.336092  2
  H         -0.123707       -0.351826        1.956837  2
  H          1.366430       -1.316089        1.956837  2

%mem=32GB
%nprocshared= 8
#p m062x/aug-cc-pVDZ   counterpoise=2

00109 m062x/aug-cc-pVDZ   counterpoise=2

 0  1  0  1  0  1
  N          1.539511        1.146843        0.000008  1
  C          2.282559       -0.000000        0.000010  1
  N          1.579169       -1.093212       -0.000011  1
  C          0.271756       -0.658892       -0.000020  1
  N         -0.826203       -1.407904       -0.000024  1
  C         -1.954256       -0.717000        0.000013  1
  N         -2.103571        0.617063        0.000005  1
  C         -1.012310        1.366786        0.000017  1
  C          0.223346        0.746317        0.000002  1
  H          3.360741        0.037790        0.000016  1
  H         -2.872159       -1.291240       -0.000062  1
  H         -1.137508        2.443814        0.000028  1
  H          1.894258        2.086662       -0.000024  1
  C          0.984813       -0.173643        1.732006  2
  H          1.105275       -0.048597        0.659053  2
  H          1.646465        0.513184        2.253506  2
  H         -0.045400        0.036098        2.007956  2
  H          1.232861       -1.195309        2.007956  2

%mem=32GB
%nprocshared= 8
#p m062x/aug-cc-pVDZ   counterpoise=2

00110 m062x/aug-cc-pVDZ   counterpoise=2

 0  1  0  1  0  1
  N          1.539511        1.146843        0.000008  1
  C          2.282559       -0.000000        0.000010  1
  N          1.579169       -1.093212       -0.000011  1
  C          0.271756       -0.658892       -0.000020  1
  N         -0.826203       -1.407904       -0.000024  1
  C         -1.954256       -0.717000        0.000013  1
  N         -2.103571        0.617063        0.000005  1
  C         -1.012310        1.366786        0.000017  1
  C          0.223346        0.746317        0.000002  1
  H          3.360741        0.037790        0.000016  1
  H         -2.872159       -1.291240       -0.000062  1
  H         -1.137508        2.443814        0.000028  1
  H          1.894258        2.086662       -0.000024  1
  C          1.285572        0.000001        1.532044  2
  H          1.210348        0.019963        0.447923  2
  H          0.322736        0.255513        1.966944  2
  H          1.576988       -0.995507        1.856880  2
  H          2.032247        0.720026        1.856880  2

%mem=32GB
%nprocshared= 8
#p m062x/aug-cc-pVDZ   counterpoise=2

00111 m062x/aug-cc-pVDZ   counterpoise=2

 0  1  0  1  0  1
  N          1.539511        1.146843        0.000008  1
  C          2.282559       -0.000000        0.000010  1
  N          1.579169       -1.093212       -0.000011  1
  C          0.271756       -0.658892       -0.000020  1
  N         -0.826203       -1.407904       -0.000024  1
  C         -1.954256       -0.717000        0.000013  1
  N         -2.103571        0.617063        0.000005  1
  C         -1.012310        1.366786        0.000017  1
  C          0.223346        0.746317        0.000002  1
  H          3.360741        0.037790        0.000016  1
  H         -2.872159       -1.291240       -0.000062  1
  H         -1.137508        2.443814        0.000028  1
  H          1.894258        2.086662       -0.000024  1
  C          1.266042        0.223232        1.532044  2
  H          1.205069        0.086198        0.455532  2
  H          0.873779       -0.658364        2.032439  2
  H          2.303489        0.371806        1.820327  2
  H          0.681856        1.093345        1.820327  2

%mem=32GB
%nprocshared= 8
#p m062x/aug-cc-pVDZ   counterpoise=2

00112 m062x/aug-cc-pVDZ   counterpoise=2

 0  1  0  1  0  1
  N          1.539511        1.146843        0.000008  1
  C          2.282559       -0.000000        0.000010  1
  N          1.579169       -1.093212       -0.000011  1
  C          0.271756       -0.658892       -0.000020  1
  N         -0.826203       -1.407904       -0.000024  1
  C         -1.954256       -0.717000        0.000013  1
  N         -2.103571        0.617063        0.000005  1
  C         -1.012310        1.366786        0.000017  1
  C          0.223346        0.746317        0.000002  1
  H          3.360741        0.037790        0.000016  1
  H         -2.872159       -1.291240       -0.000062  1
  H         -1.137508        2.443814        0.000028  1
  H          1.894258        2.086662       -0.000024  1
  C          1.208045        0.439681        1.532045  2
  H          1.188331        0.157801        0.482507  2
  H          1.145585       -0.453420        2.148444  2
  H          2.134429        0.965316        1.748833  2
  H          0.363842        1.089144        1.748833  2

%mem=32GB
%nprocshared= 8
#p m062x/aug-cc-pVDZ   counterpoise=2

00113 m062x/aug-cc-pVDZ   counterpoise=2

 0  1  0  1  0  1
  N          1.539511        1.146843        0.000008  1
  C          2.282559       -0.000000        0.000010  1
  N          1.579169       -1.093212       -0.000011  1
  C          0.271756       -0.658892       -0.000020  1
  N         -0.826203       -1.407904       -0.000024  1
  C         -1.954256       -0.717000        0.000013  1
  N         -2.103571        0.617063        0.000005  1
  C         -1.012310        1.366786        0.000017  1
  C          0.223346        0.746317        0.000002  1
  H          3.360741        0.037790        0.000016  1
  H         -2.872159       -1.291240       -0.000062  1
  H         -1.137508        2.443814        0.000028  1
  H          1.894258        2.086662       -0.000024  1
  C          1.113343        0.642771        1.532047  2
  H          1.156717        0.238437        0.524075  2
  H          1.200241       -0.167296        2.251573  2
  H          1.930591        1.344712        1.676480  2
  H          0.165804        1.155398        1.676480  2

%mem=32GB
%nprocshared= 8
#p m062x/aug-cc-pVDZ   counterpoise=2

00114 m062x/aug-cc-pVDZ   counterpoise=2

 0  1  0  1  0  1
  N          1.539511        1.146843        0.000008  1
  C          2.282559       -0.000000        0.000010  1
  N          1.579169       -1.093212       -0.000011  1
  C          0.271756       -0.658892       -0.000020  1
  N         -0.826203       -1.407904       -0.000024  1
  C         -1.954256       -0.717000        0.000013  1
  N         -2.103571        0.617063        0.000005  1
  C         -1.012310        1.366786        0.000017  1
  C          0.223346        0.746317        0.000002  1
  H          3.360741        0.037790        0.000016  1
  H         -2.872159       -1.291240       -0.000062  1
  H         -1.137508        2.443814        0.000028  1
  H          1.894258        2.086662       -0.000024  1
  C          0.984823        0.826361        1.532047  2
  H          1.347886        1.036128        0.529272  2
  H          1.682362        1.229378        2.261769  2
  H          0.010476        1.288344        1.668782  2
  H          0.898416       -0.248495        1.668782  2

%mem=32GB
%nprocshared= 8
#p m062x/aug-cc-pVDZ   counterpoise=2

00115 m062x/aug-cc-pVDZ   counterpoise=2

 0  1  0  1  0  1
  N          1.539511        1.146843        0.000008  1
  C          2.282559       -0.000000        0.000010  1
  N          1.579169       -1.093212       -0.000011  1
  C          0.271756       -0.658892       -0.000020  1
  N         -0.826203       -1.407904       -0.000024  1
  C         -1.954256       -0.717000        0.000013  1
  N         -2.103571        0.617063        0.000005  1
  C         -1.012310        1.366786        0.000017  1
  C          0.223346        0.746317        0.000002  1
  H          3.360741        0.037790        0.000016  1
  H         -2.872159       -1.291240       -0.000062  1
  H         -1.137508        2.443814        0.000028  1
  H          1.894258        2.086662       -0.000024  1
  C          0.826336        0.984801        1.532047  2
  H          0.432378        0.828990        0.531100  2
  H          0.080152        0.689683        2.265255  2
  H          1.722879        0.385043        1.666125  2
  H          1.070096        2.035554        1.666125  2

%mem=32GB
%nprocshared= 8
#p m062x/aug-cc-pVDZ   counterpoise=2

00116 m062x/aug-cc-pVDZ   counterpoise=2

 0  1  0  1  0  1
  N          1.539511        1.146843        0.000008  1
  C          2.282559       -0.000000        0.000010  1
  N          1.579169       -1.093212       -0.000011  1
  C          0.271756       -0.658892       -0.000020  1
  N         -0.826203       -1.407904       -0.000024  1
  C         -1.954256       -0.717000        0.000013  1
  N         -2.103571        0.617063        0.000005  1
  C         -1.012310        1.366786        0.000017  1
  C          0.223346        0.746317        0.000002  1
  H          3.360741        0.037790        0.000016  1
  H         -2.872159       -1.291240       -0.000062  1
  H         -1.137508        2.443814        0.000028  1
  H          1.894258        2.086662       -0.000024  1
  C          0.642776        1.113331        1.532047  2
  H          0.363140        0.868640        0.510623  2
  H          0.011303        0.560773        2.222988  2
  H          1.682794        0.844136        1.697500  2
  H          0.513984        2.179874        1.697500  2

%mem=32GB
%nprocshared= 8
#p m062x/aug-cc-pVDZ   counterpoise=2

00117 m062x/aug-cc-pVDZ   counterpoise=2

 0  1  0  1  0  1
  N          1.539511        1.146843        0.000008  1
  C          2.282559       -0.000000        0.000010  1
  N          1.579169       -1.093212       -0.000011  1
  C          0.271756       -0.658892       -0.000020  1
  N         -0.826203       -1.407904       -0.000024  1
  C         -1.954256       -0.717000        0.000013  1
  N         -2.103571        0.617063        0.000005  1
  C         -1.012310        1.366786        0.000017  1
  C          0.223346        0.746317        0.000002  1
  H          3.360741        0.037790        0.000016  1
  H         -2.872159       -1.291240       -0.000062  1
  H         -1.137508        2.443814        0.000028  1
  H          1.894258        2.086662       -0.000024  1
  C          0.439687        1.208033        1.532046  2
  H          0.294057        0.897229        0.500752  2
  H          0.075707        0.431225        2.199553  2
  H          1.498136        1.375363        1.714154  2
  H         -0.109093        2.128443        1.714154  2

%mem=32GB
%nprocshared= 8
#p m062x/aug-cc-pVDZ   counterpoise=2

00118 m062x/aug-cc-pVDZ   counterpoise=2

 0  1  0  1  0  1
  N          1.539511        1.146843        0.000008  1
  C          2.282559       -0.000000        0.000010  1
  N          1.579169       -1.093212       -0.000011  1
  C          0.271756       -0.658892       -0.000020  1
  N         -0.826203       -1.407904       -0.000024  1
  C         -1.954256       -0.717000        0.000013  1
  N         -2.103571        0.617063        0.000005  1
  C         -1.012310        1.366786        0.000017  1
  C          0.223346        0.746317        0.000002  1
  H          3.360741        0.037790        0.000016  1
  H         -2.872159       -1.291240       -0.000062  1
  H         -1.137508        2.443814        0.000028  1
  H          1.894258        2.086662       -0.000024  1
  C          0.223238        1.266030        1.532046  2
  H          0.223310        0.916862        0.502747  2
  H          0.223416        0.412038        2.204486  2
  H          1.110569        1.867867        1.710690  2
  H         -0.664343        1.867497        1.710690  2

%mem=32GB
%nprocshared= 8
#p m062x/aug-cc-pVDZ   counterpoise=2

00119 m062x/aug-cc-pVDZ   counterpoise=2

 0  1  0  1  0  1
  N          1.539511        1.146843        0.000008  1
  C          2.282559       -0.000000        0.000010  1
  N          1.579169       -1.093212       -0.000011  1
  C          0.271756       -0.658892       -0.000020  1
  N         -0.826203       -1.407904       -0.000024  1
  C         -1.954256       -0.717000        0.000013  1
  N         -2.103571        0.617063        0.000005  1
  C         -1.012310        1.366786        0.000017  1
  C          0.223346        0.746317        0.000002  1
  H          3.360741        0.037790        0.000016  1
  H         -2.872159       -1.291240       -0.000062  1
  H         -1.137508        2.443814        0.000028  1
  H          1.894258        2.086662       -0.000024  1
  C          0.000006        1.285560        1.532047  2
  H          0.148074        0.928059        0.516348  2
  H          0.317059        0.520051        2.235574  2
  H          0.587329        2.186726        1.688343  2
  H         -1.052499        1.507554        1.688343  2

%mem=32GB
%nprocshared= 8
#p m062x/aug-cc-pVDZ   counterpoise=2

00120 m062x/aug-cc-pVDZ   counterpoise=2

 0  1  0  1  0  1
  N          1.539511        1.146843        0.000008  1
  C          2.282559       -0.000000        0.000010  1
  N          1.579169       -1.093212       -0.000011  1
  C          0.271756       -0.658892       -0.000020  1
  N         -0.826203       -1.407904       -0.000024  1
  C         -1.954256       -0.717000        0.000013  1
  N         -2.103571        0.617063        0.000005  1
  C         -1.012310        1.366786        0.000017  1
  C          0.223346        0.746317        0.000002  1
  H          3.360741        0.037790        0.000016  1
  H         -2.872159       -1.291240       -0.000062  1
  H         -1.137508        2.443814        0.000028  1
  H          1.894258        2.086662       -0.000024  1
  C         -0.223226        1.266031        1.532048  2
  H          0.065986        0.929451        0.539855  2
  H          0.289978        0.668772        2.281302  2
  H          0.048607        2.311391        1.653723  2
  H         -1.297594        1.154648        1.653723  2

%mem=32GB
%nprocshared= 8
#p m062x/aug-cc-pVDZ   counterpoise=2

00121 m062x/aug-cc-pVDZ   counterpoise=2

 0  1  0  1  0  1
  N          1.539511        1.146843        0.000008  1
  C          2.282559       -0.000000        0.000010  1
  N          1.579169       -1.093212       -0.000011  1
  C          0.271756       -0.658892       -0.000020  1
  N         -0.826203       -1.407904       -0.000024  1
  C         -1.954256       -0.717000        0.000013  1
  N         -2.103571        0.617063        0.000005  1
  C         -1.012310        1.366786        0.000017  1
  C          0.223346        0.746317        0.000002  1
  H          3.360741        0.037790        0.000016  1
  H         -2.872159       -1.291240       -0.000062  1
  H         -1.137508        2.443814        0.000028  1
  H          1.894258        2.086662       -0.000024  1
  C         -0.439708        1.208050        1.532047  2
  H         -0.818456        1.313046        0.518685  2
  H         -1.234087        1.428267        2.240527  2
  H         -0.090145        0.190219        1.684698  2
  H          0.384012        1.900624        1.684698  2

%mem=32GB
%nprocshared= 8
#p m062x/aug-cc-pVDZ   counterpoise=2

00122 m062x/aug-cc-pVDZ   counterpoise=2

 0  1  0  1  0  1
  N          1.539511        1.146843        0.000008  1
  C          2.282559       -0.000000        0.000010  1
  N          1.579169       -1.093212       -0.000011  1
  C          0.271756       -0.658892       -0.000020  1
  N         -0.826203       -1.407904       -0.000024  1
  C         -1.954256       -0.717000        0.000013  1
  N         -2.103571        0.617063        0.000005  1
  C         -1.012310        1.366786        0.000017  1
  C          0.223346        0.746317        0.000002  1
  H          3.360741        0.037790        0.000016  1
  H         -2.872159       -1.291240       -0.000062  1
  H         -1.137508        2.443814        0.000028  1
  H          1.894258        2.086662       -0.000024  1
  C         -0.642798        1.113348        1.532046  2
  H         -0.894411        1.285922        0.488837  2
  H         -1.369989        1.612108        2.167584  2
  H         -0.655304        0.045788        1.736097  2
  H          0.348616        1.509501        1.736097  2

%mem=32GB
%nprocshared= 8
#p m062x/aug-cc-pVDZ   counterpoise=2

00123 m062x/aug-cc-pVDZ   counterpoise=2

 0  1  0  1  0  1
  N          1.539511        1.146843        0.000008  1
  C          2.282559       -0.000000        0.000010  1
  N          1.579169       -1.093212       -0.000011  1
  C          0.271756       -0.658892       -0.000020  1
  N         -0.826203       -1.407904       -0.000024  1
  C         -1.954256       -0.717000        0.000013  1
  N         -2.103571        0.617063        0.000005  1
  C         -1.012310        1.366786        0.000017  1
  C          0.223346        0.746317        0.000002  1
  H          3.360741        0.037790        0.000016  1
  H         -2.872159       -1.291240       -0.000062  1
  H         -1.137508        2.443814        0.000028  1
  H          1.894258        2.086662       -0.000024  1
  C         -0.826357        0.984819        1.532046  2
  H         -0.953486        1.245955        0.484657  2
  H         -1.216199        1.785597        2.155146  2
  H         -1.365769        0.065354        1.744407  2
  H          0.230079        0.842260        1.744407  2

%mem=32GB
%nprocshared= 8
#p m062x/aug-cc-pVDZ   counterpoise=2

00124 m062x/aug-cc-pVDZ   counterpoise=2

 0  1  0  1  0  1
  N          1.539511        1.146843        0.000008  1
  C          2.282559       -0.000000        0.000010  1
  N          1.579169       -1.093212       -0.000011  1
  C          0.271756       -0.658892       -0.000020  1
  N         -0.826203       -1.407904       -0.000024  1
  C         -1.954256       -0.717000        0.000013  1
  N         -2.103571        0.617063        0.000005  1
  C         -1.012310        1.366786        0.000017  1
  C          0.223346        0.746317        0.000002  1
  H          3.360741        0.037790        0.000016  1
  H         -2.872159       -1.291240       -0.000062  1
  H         -1.137508        2.443814        0.000028  1
  H          1.894258        2.086662       -0.000024  1
  C         -0.984809        0.826367        1.532046  2
  H         -1.003206        1.187884        0.507184  2
  H         -1.027781        1.670808        2.215091  2
  H         -1.840429        0.178209        1.703168  2
  H         -0.067810        0.268416        1.703168  2

%mem=32GB
%nprocshared= 8
#p m062x/aug-cc-pVDZ   counterpoise=2

00125 m062x/aug-cc-pVDZ   counterpoise=2

 0  1  0  1  0  1
  N          1.539511        1.146843        0.000008  1
  C          2.282559       -0.000000        0.000010  1
  N          1.579169       -1.093212       -0.000011  1
  C          0.271756       -0.658892       -0.000020  1
  N         -0.826203       -1.407904       -0.000024  1
  C         -1.954256       -0.717000        0.000013  1
  N         -2.103571        0.617063        0.000005  1
  C         -1.012310        1.366786        0.000017  1
  C          0.223346        0.746317        0.000002  1
  H          3.360741        0.037790        0.000016  1
  H         -2.872159       -1.291240       -0.000062  1
  H         -1.137508        2.443814        0.000028  1
  H          1.894258        2.086662       -0.000024  1
  C         -1.113335        0.642770        1.532048  2
  H         -0.975323        0.220754        0.539964  2
  H         -0.868624       -0.105510        2.281495  2
  H         -0.461229        1.503855        1.653572  2
  H         -2.148221        0.952157        1.653572  2

%mem=32GB
%nprocshared= 8
#p m062x/aug-cc-pVDZ   counterpoise=2

00126 m062x/aug-cc-pVDZ   counterpoise=2

 0  1  0  1  0  1
  N          1.539511        1.146843        0.000008  1
  C          2.282559       -0.000000        0.000010  1
  N          1.579169       -1.093212       -0.000011  1
  C          0.271756       -0.658892       -0.000020  1
  N         -0.826203       -1.407904       -0.000024  1
  C         -1.954256       -0.717000        0.000013  1
  N         -2.103571        0.617063        0.000005  1
  C         -1.012310        1.366786        0.000017  1
  C          0.223346        0.746317        0.000002  1
  H          3.360741        0.037790        0.000016  1
  H         -2.872159       -1.291240       -0.000062  1
  H         -1.137508        2.443814        0.000028  1
  H          1.894258        2.086662       -0.000024  1
  C         -1.208037        0.439680        1.532046  2
  H         -1.002239        0.139759        0.507805  2
  H         -0.730307       -0.256542        2.216537  2
  H         -0.818090        1.439925        1.702134  2
  H         -2.281597        0.435703        1.702134  2

%mem=32GB
%nprocshared= 8
#p m062x/aug-cc-pVDZ   counterpoise=2

00127 m062x/aug-cc-pVDZ   counterpoise=2

 0  1  0  1  0  1
  N          1.539511        1.146843        0.000008  1
  C          2.282559       -0.000000        0.000010  1
  N          1.579169       -1.093212       -0.000011  1
  C          0.271756       -0.658892       -0.000020  1
  N         -0.826203       -1.407904       -0.000024  1
  C         -1.954256       -0.717000        0.000013  1
  N         -2.103571        0.617063        0.000005  1
  C         -1.012310        1.366786        0.000017  1
  C          0.223346        0.746317        0.000002  1
  H          3.360741        0.037790        0.000016  1
  H         -2.872159       -1.291240       -0.000062  1
  H         -1.137508        2.443814        0.000028  1
  H          1.894258        2.086662       -0.000024  1
  C         -1.266034        0.223231        1.532046  2
  H         -1.016293        0.064735        0.486157  2
  H         -0.516758       -0.252291        2.159692  2
  H         -1.290060        1.289570        1.741384  2
  H         -2.241129       -0.209023        1.741384  2

%mem=32GB
%nprocshared= 8
#p m062x/aug-cc-pVDZ   counterpoise=2

00128 m062x/aug-cc-pVDZ   counterpoise=2

 0  1  0  1  0  1
  N          1.539511        1.146843        0.000008  1
  C          2.282559       -0.000000        0.000010  1
  N          1.579169       -1.093212       -0.000011  1
  C          0.271756       -0.658892       -0.000020  1
  N         -0.826203       -1.407904       -0.000024  1
  C         -1.954256       -0.717000        0.000013  1
  N         -2.103571        0.617063        0.000005  1
  C         -1.012310        1.366786        0.000017  1
  C          0.223346        0.746317        0.000002  1
  H          3.360741        0.037790        0.000016  1
  H         -2.872159       -1.291240       -0.000062  1
  H         -1.137508        2.443814        0.000028  1
  H          1.894258        2.086662       -0.000024  1
  C         -1.285564       -0.000000        1.532045  2
  H         -1.020435       -0.006150        0.477984  2
  H         -0.380470       -0.020993        2.133577  2
  H         -1.850153        0.900790        1.758528  2
  H         -1.891309       -0.873645        1.758528  2

%mem=32GB
%nprocshared= 8
#p m062x/aug-cc-pVDZ   counterpoise=2

00129 m062x/aug-cc-pVDZ   counterpoise=2

 0  1  0  1  0  1
  N          1.539511        1.146843        0.000008  1
  C          2.282559       -0.000000        0.000010  1
  N          1.579169       -1.093212       -0.000011  1
  C          0.271756       -0.658892       -0.000020  1
  N         -0.826203       -1.407904       -0.000024  1
  C         -1.954256       -0.717000        0.000013  1
  N         -2.103571        0.617063        0.000005  1
  C         -1.012310        1.366786        0.000017  1
  C          0.223346        0.746317        0.000002  1
  H          3.360741        0.037790        0.000016  1
  H         -2.872159       -1.291240       -0.000062  1
  H         -1.137508        2.443814        0.000028  1
  H          1.894258        2.086662       -0.000024  1
  C         -1.266034       -0.223232        1.532046  2
  H         -1.015899       -0.076708        0.484506  2
  H         -0.497264        0.227096        2.154681  2
  H         -2.224097        0.244063        1.744715  2
  H         -1.326980       -1.287438        1.744715  2

%mem=32GB
%nprocshared= 8
#p m062x/aug-cc-pVDZ   counterpoise=2

00130 m062x/aug-cc-pVDZ   counterpoise=2

 0  1  0  1  0  1
  N          1.539511        1.146843        0.000008  1
  C          2.282559       -0.000000        0.000010  1
  N          1.579169       -1.093212       -0.000011  1
  C          0.271756       -0.658892       -0.000020  1
  N         -0.826203       -1.407904       -0.000024  1
  C         -1.954256       -0.717000        0.000013  1
  N         -2.103571        0.617063        0.000005  1
  C         -1.012310        1.366786        0.000017  1
  C          0.223346        0.746317        0.000002  1
  H          3.360741        0.037790        0.000016  1
  H         -2.872159       -1.291240       -0.000062  1
  H         -1.137508        2.443814        0.000028  1
  H          1.894258        2.086662       -0.000024  1
  C         -1.208037       -0.439681        1.532046  2
  H         -1.001624       -0.150850        0.504746  2
  H         -0.713724        0.252004        2.209324  2
  H         -2.280471       -0.414000        1.707271  2
  H         -0.836415       -1.445996        1.707271  2

%mem=32GB
%nprocshared= 8
#p m062x/aug-cc-pVDZ   counterpoise=2

00131 m062x/aug-cc-pVDZ   counterpoise=2

 0  1  0  1  0  1
  N          1.539511        1.146843        0.000008  1
  C          2.282559       -0.000000        0.000010  1
  N          1.579169       -1.093212       -0.000011  1
  C          0.271756       -0.658892       -0.000020  1
  N         -0.826203       -1.407904       -0.000024  1
  C         -1.954256       -0.717000        0.000013  1
  N         -2.103571        0.617063        0.000005  1
  C         -1.012310        1.366786        0.000017  1
  C          0.223346        0.746317        0.000002  1
  H          3.360741        0.037790        0.000016  1
  H         -2.872159       -1.291240       -0.000062  1
  H         -1.137508        2.443814        0.000028  1
  H          1.894258        2.086662       -0.000024  1
  C         -1.113335       -0.642771        1.532048  2
  H         -0.974756       -0.230646        0.535893  2
  H         -0.860213        0.109999        2.274169  2
  H         -2.150389       -0.942455        1.659271  2
  H         -0.468039       -1.508152        1.659271  2

%mem=32GB
%nprocshared= 8
#p m062x/aug-cc-pVDZ   counterpoise=2

00132 m062x/aug-cc-pVDZ   counterpoise=2

 0  1  0  1  0  1
  N          1.539511        1.146843        0.000008  1
  C          2.282559       -0.000000        0.000010  1
  N          1.579169       -1.093212       -0.000011  1
  C          0.271756       -0.658892       -0.000020  1
  N         -0.826203       -1.407904       -0.000024  1
  C         -1.954256       -0.717000        0.000013  1
  N         -2.103571        0.617063        0.000005  1
  C         -1.012310        1.366786        0.000017  1
  C          0.223346        0.746317        0.000002  1
  H          3.360741        0.037790        0.000016  1
  H         -2.872159       -1.291240       -0.000062  1
  H         -1.137508        2.443814        0.000028  1
  H          1.894258        2.086662       -0.000024  1
  C         -0.984803       -0.826368        1.532047  2
  H         -0.880098       -1.210287        0.520603  2
  H         -0.768813       -1.618336        2.244516  2
  H         -0.288987       -0.004840        1.681744  2
  H         -2.001359       -0.471849        1.681744  2

%mem=32GB
%nprocshared= 8
#p m062x/aug-cc-pVDZ   counterpoise=2

00133 m062x/aug-cc-pVDZ   counterpoise=2

 0  1  0  1  0  1
  N          1.539511        1.146843        0.000008  1
  C          2.282559       -0.000000        0.000010  1
  N          1.579169       -1.093212       -0.000011  1
  C          0.271756       -0.658892       -0.000020  1
  N         -0.826203       -1.407904       -0.000024  1
  C         -1.954256       -0.717000        0.000013  1
  N         -2.103571        0.617063        0.000005  1
  C         -1.012310        1.366786        0.000017  1
  C          0.223346        0.746317        0.000002  1
  H          3.360741        0.037790        0.000016  1
  H         -2.872159       -1.291240       -0.000062  1
  H         -1.137508        2.443814        0.000028  1
  H          1.894258        2.086662       -0.000024  1
  C         -0.826352       -0.984820        1.532046  2
  H         -0.826250       -1.274143        0.484349  2
  H         -0.826038       -1.876113        2.154198  2
  H          0.060896       -0.394139        1.745035  2
  H         -1.714015       -0.394764        1.745035  2

%mem=32GB
%nprocshared= 8
#p m062x/aug-cc-pVDZ   counterpoise=2

00134 m062x/aug-cc-pVDZ   counterpoise=2

 0  1  0  1  0  1
  N          1.539511        1.146843        0.000008  1
  C          2.282559       -0.000000        0.000010  1
  N          1.579169       -1.093212       -0.000011  1
  C          0.271756       -0.658892       -0.000020  1
  N         -0.826203       -1.407904       -0.000024  1
  C         -1.954256       -0.717000        0.000013  1
  N         -2.103571        0.617063        0.000005  1
  C         -1.012310        1.366786        0.000017  1
  C          0.223346        0.746317        0.000002  1
  H          3.360741        0.037790        0.000016  1
  H         -2.872159       -1.291240       -0.000062  1
  H         -1.137508        2.443814        0.000028  1
  H          1.894258        2.086662       -0.000024  1
  C         -0.642793       -1.113349        1.532045  2
  H         -0.769697       -1.317156        0.471982  2
  H         -1.128750       -1.893791        2.111902  2
  H          0.417013       -1.090270        1.772368  2
  H         -1.089685       -0.152095        1.772368  2

%mem=32GB
%nprocshared= 8
#p m062x/aug-cc-pVDZ   counterpoise=2

00135 m062x/aug-cc-pVDZ   counterpoise=2

 0  1  0  1  0  1
  N          1.539511        1.146843        0.000008  1
  C          2.282559       -0.000000        0.000010  1
  N          1.579169       -1.093212       -0.000011  1
  C          0.271756       -0.658892       -0.000020  1
  N         -0.826203       -1.407904       -0.000024  1
  C         -1.954256       -0.717000        0.000013  1
  N         -2.103571        0.617063        0.000005  1
  C         -1.012310        1.366786        0.000017  1
  C          0.223346        0.746317        0.000002  1
  H          3.360741        0.037790        0.000016  1
  H         -2.872159       -1.291240       -0.000062  1
  H         -1.137508        2.443814        0.000028  1
  H          1.894258        2.086662       -0.000024  1
  C         -0.439704       -1.208051        1.532046  2
  H         -0.703470       -1.344441        0.486483  2
  H         -1.227372       -1.615342        2.160671  2
  H          0.493689       -1.724487        1.740731  2
  H         -0.321551       -0.147878        1.740731  2

%mem=32GB
%nprocshared= 8
#p m062x/aug-cc-pVDZ   counterpoise=2

00136 m062x/aug-cc-pVDZ   counterpoise=2

 0  1  0  1  0  1
  N          1.539511        1.146843        0.000008  1
  C          2.282559       -0.000000        0.000010  1
  N          1.579169       -1.093212       -0.000011  1
  C          0.271756       -0.658892       -0.000020  1
  N         -0.826203       -1.407904       -0.000024  1
  C         -1.954256       -0.717000        0.000013  1
  N         -2.103571        0.617063        0.000005  1
  C         -1.012310        1.366786        0.000017  1
  C          0.223346        0.746317        0.000002  1
  H          3.360741        0.037790        0.000016  1
  H         -2.872159       -1.291240       -0.000062  1
  H         -1.137508        2.443814        0.000028  1
  H          1.894258        2.086662       -0.000024  1
  C         -0.223254       -1.266048        1.532047  2
  H         -0.619825       -1.359349        0.524376  2
  H         -1.015798       -1.452510        2.252175  2
  H          0.574628       -1.990017        1.676028  2
  H          0.168143       -0.262278        1.676028  2

%mem=32GB
%nprocshared= 8
#p m062x/aug-cc-pVDZ   counterpoise=2

00137 m062x/aug-cc-pVDZ   counterpoise=2

 0  1  0  1  0  1
  N          1.539511        1.146843        0.000008  1
  C          2.282559       -0.000000        0.000010  1
  N          1.579169       -1.093212       -0.000011  1
  C          0.271756       -0.658892       -0.000020  1
  N         -0.826203       -1.407904       -0.000024  1
  C         -1.954256       -0.717000        0.000013  1
  N         -2.103571        0.617063        0.000005  1
  C         -1.012310        1.366786        0.000017  1
  C          0.223346        0.746317        0.000002  1
  H          3.360741        0.037790        0.000016  1
  H         -2.872159       -1.291240       -0.000062  1
  H         -1.137508        2.443814        0.000028  1
  H          1.894258        2.086662       -0.000024  1
  C          0.000007       -1.285558        1.532048  2
  H          0.176090       -0.879504        0.539329  2
  H          0.313649       -0.562285        2.280367  2
  H         -1.059090       -1.497236        1.654453  2
  H          0.569307       -2.203377        1.654453  2

%mem=32GB
%nprocshared= 8
#p m062x/aug-cc-pVDZ   counterpoise=2

00138 m062x/aug-cc-pVDZ   counterpoise=2

 0  1  0  1  0  1
  N          1.539511        1.146843        0.000008  1
  C          2.282559       -0.000000        0.000010  1
  N          1.579169       -1.093212       -0.000011  1
  C          0.271756       -0.658892       -0.000020  1
  N         -0.826203       -1.407904       -0.000024  1
  C         -1.954256       -0.717000        0.000013  1
  N         -2.103571        0.617063        0.000005  1
  C         -1.012310        1.366786        0.000017  1
  C          0.223346        0.746317        0.000002  1
  H          3.360741        0.037790        0.000016  1
  H         -2.872159       -1.291240       -0.000062  1
  H         -1.137508        2.443814        0.000028  1
  H          1.894258        2.086662       -0.000024  1
  C          0.223239       -1.266028        1.532047  2
  H          0.255224       -0.865770        0.522024  2
  H          0.288427       -0.450273        2.247429  2
  H         -0.709990       -1.803425        1.679577  2
  H          1.059282       -1.944809        1.679577  2

%mem=32GB
%nprocshared= 8
#p m062x/aug-cc-pVDZ   counterpoise=2

00139 m062x/aug-cc-pVDZ   counterpoise=2

 0  1  0  1  0  1
  N          1.539511        1.146843        0.000008  1
  C          2.282559       -0.000000        0.000010  1
  N          1.579169       -1.093212       -0.000011  1
  C          0.271756       -0.658892       -0.000020  1
  N         -0.826203       -1.407904       -0.000024  1
  C         -1.954256       -0.717000        0.000013  1
  N         -2.103571        0.617063        0.000005  1
  C         -1.012310        1.366786        0.000017  1
  C          0.223346        0.746317        0.000002  1
  H          3.360741        0.037790        0.000016  1
  H         -2.872159       -1.291240       -0.000062  1
  H         -1.137508        2.443814        0.000028  1
  H          1.894258        2.086662       -0.000024  1
  C          0.439688       -1.208030        1.532047  2
  H          0.328129       -0.843232        0.514279  2
  H          0.196276       -0.412071        2.231101  2
  H         -0.231463       -2.048014        1.691615  2
  H          1.465856       -1.528957        1.691615  2

%mem=32GB
%nprocshared= 8
#p m062x/aug-cc-pVDZ   counterpoise=2

00140 m062x/aug-cc-pVDZ   counterpoise=2

 0  1  0  1  0  1
  N          1.539511        1.146843        0.000008  1
  C          2.282559       -0.000000        0.000010  1
  N          1.579169       -1.093212       -0.000011  1
  C          0.271756       -0.658892       -0.000020  1
  N         -0.826203       -1.407904       -0.000024  1
  C         -1.954256       -0.717000        0.000013  1
  N         -2.103571        0.617063        0.000005  1
  C         -1.012310        1.366786        0.000017  1
  C          0.223346        0.746317        0.000002  1
  H          3.360741        0.037790        0.000016  1
  H         -2.872159       -1.291240       -0.000062  1
  H         -1.137508        2.443814        0.000028  1
  H          1.894258        2.086662       -0.000024  1
  C          0.642777       -1.113328        1.532047  2
  H          0.396965       -0.812251        0.517008  2
  H          0.119522       -0.472433        2.236982  2
  H          0.339924       -2.145632        1.687309  2
  H          1.714801       -1.023123        1.687309  2

%mem=32GB
%nprocshared= 8
#p m062x/aug-cc-pVDZ   counterpoise=2

00141 m062x/aug-cc-pVDZ   counterpoise=2

 0  1  0  1  0  1
  N          1.539511        1.146843        0.000008  1
  C          2.282559       -0.000000        0.000010  1
  N          1.579169       -1.093212       -0.000011  1
  C          0.271756       -0.658892       -0.000020  1
  N         -0.826203       -1.407904       -0.000024  1
  C         -1.954256       -0.717000        0.000013  1
  N         -2.103571        0.617063        0.000005  1
  C         -1.012310        1.366786        0.000017  1
  C          0.223346        0.746317        0.000002  1
  H          3.360741        0.037790        0.000016  1
  H         -2.872159       -1.291240       -0.000062  1
  H         -1.137508        2.443814        0.000028  1
  H          1.894258        2.086662       -0.000024  1
  C          0.826337       -0.984799        1.532047  2
  H          0.463572       -0.771615        0.529885  2
  H          0.132711       -0.577180        2.262943  2
  H          0.904974       -2.060364        1.667889  2
  H          1.804240       -0.530124        1.667889  2

%mem=32GB
%nprocshared= 8
#p m062x/aug-cc-pVDZ   counterpoise=2

00142 m062x/aug-cc-pVDZ   counterpoise=2

 0  1  0  1  0  1
  N          1.539511        1.146843        0.000008  1
  C          2.282559       -0.000000        0.000010  1
  N          1.579169       -1.093212       -0.000011  1
  C          0.271756       -0.658892       -0.000020  1
  N         -0.826203       -1.407904       -0.000024  1
  C         -1.954256       -0.717000        0.000013  1
  N         -2.103571        0.617063        0.000005  1
  C         -1.012310        1.366786        0.000017  1
  C          0.223346        0.746317        0.000002  1
  H          3.360741        0.037790        0.000016  1
  H         -2.872159       -1.291240       -0.000062  1
  H         -1.137508        2.443814        0.000028  1
  H          1.894258        2.086662       -0.000024  1
  C          0.984824       -0.826359        1.532047  2
  H          1.372852       -1.000578        0.531819  2
  H          1.715715       -1.154519        2.266613  2
  H          0.788782        0.234464        1.665087  2
  H          0.061786       -1.384730        1.665087  2

%mem=32GB
%nprocshared= 8
#p m062x/aug-cc-pVDZ   counterpoise=2

00143 m062x/aug-cc-pVDZ   counterpoise=2

 0  1  0  1  0  1
  N          1.539511        1.146843        0.000008  1
  C          2.282559       -0.000000        0.000010  1
  N          1.579169       -1.093212       -0.000011  1
  C          0.271756       -0.658892       -0.000020  1
  N         -0.826203       -1.407904       -0.000024  1
  C         -1.954256       -0.717000        0.000013  1
  N         -2.103571        0.617063        0.000005  1
  C         -1.012310        1.366786        0.000017  1
  C          0.223346        0.746317        0.000002  1
  H          3.360741        0.037790        0.000016  1
  H         -2.872159       -1.291240       -0.000062  1
  H         -1.137508        2.443814        0.000028  1
  H          1.894258        2.086662       -0.000024  1
  C          1.113353       -0.642800        1.532047  2
  H          1.417721       -0.937103        0.530987  2
  H          1.690350       -1.200717        2.265042  2
  H          1.289497        0.421357        1.666288  2
  H          0.055719       -0.854614        1.666288  2

%mem=32GB
%nprocshared= 8
#p m062x/aug-cc-pVDZ   counterpoise=2

00144 m062x/aug-cc-pVDZ   counterpoise=2

 0  1  0  1  0  1
  N          1.539511        1.146843        0.000008  1
  C          2.282559       -0.000000        0.000010  1
  N          1.579169       -1.093212       -0.000011  1
  C          0.271756       -0.658892       -0.000020  1
  N         -0.826203       -1.407904       -0.000024  1
  C         -1.954256       -0.717000        0.000013  1
  N         -2.103571        0.617063        0.000005  1
  C         -1.012310        1.366786        0.000017  1
  C          0.223346        0.746317        0.000002  1
  H          3.360741        0.037790        0.000016  1
  H         -2.872159       -1.291240       -0.000062  1
  H         -1.137508        2.443814        0.000028  1
  H          1.894258        2.086662       -0.000024  1
  C          1.208045       -0.439679        1.532046  2
  H          1.188523       -0.122261        0.492700  2
  H          1.154402        0.432524        2.178468  2
  H          0.358849       -1.089034        1.728724  2
  H          2.130414       -0.980078        1.728724  2

%mem=32GB
%nprocshared= 8
#p m062x/aug-cc-pVDZ   counterpoise=2

00145 m062x/aug-cc-pVDZ   counterpoise=2

 0  1  0  1  0  1
  N          1.539511        1.146843        0.000008  1
  C          2.282559       -0.000000        0.000010  1
  N          1.579169       -1.093212       -0.000011  1
  C          0.271756       -0.658892       -0.000020  1
  N         -0.826203       -1.407904       -0.000024  1
  C         -1.954256       -0.717000        0.000013  1
  N         -2.103571        0.617063        0.000005  1
  C         -1.012310        1.366786        0.000017  1
  C          0.223346        0.746317        0.000002  1
  H          3.360741        0.037790        0.000016  1
  H         -2.872159       -1.291240       -0.000062  1
  H         -1.137508        2.443814        0.000028  1
  H          1.894258        2.086662       -0.000024  1
  C          1.266042       -0.223231        1.532045  2
  H          1.205388       -0.047474        0.461154  2
  H          0.956898        0.672566        2.064450  2
  H          0.612048       -1.048554        1.801509  2
  H          2.289859       -0.469533        1.801509  2

%mem=32GB
%nprocshared= 8
#p m062x/aug-cc-pVDZ   counterpoise=2

00146 m062x/aug-cc-pVDZ   counterpoise=2

 0  1  0  1  0  1
  N          1.539511        1.146843        0.000008  1
  C          2.282559       -0.000000        0.000010  1
  N          1.579169       -1.093212       -0.000011  1
  C          0.271756       -0.658892       -0.000020  1
  N         -0.826203       -1.407904       -0.000024  1
  C         -1.954256       -0.717000        0.000013  1
  N         -2.103571        0.617063        0.000005  1
  C         -1.012310        1.366786        0.000017  1
  C          0.223346        0.746317        0.000002  1
  H          3.360741        0.037790        0.000016  1
  H         -2.872159       -1.291240       -0.000062  1
  H         -1.137508        2.443814        0.000028  1
  H          1.894258        2.086662       -0.000024  1
  C          1.532077        0.000001        1.285532  2
  H          1.244480        0.022997        0.237612  2
  H          0.643141        0.071079        1.906996  2
  H          2.049669       -0.931674        1.498977  2
  H          2.191137        0.837592        1.498977  2

%mem=32GB
%nprocshared= 8
#p m062x/aug-cc-pVDZ   counterpoise=2

00147 m062x/aug-cc-pVDZ   counterpoise=2

 0  1  0  1  0  1
  N          1.539511        1.146843        0.000008  1
  C          2.282559       -0.000000        0.000010  1
  N          1.579169       -1.093212       -0.000011  1
  C          0.271756       -0.658892       -0.000020  1
  N         -0.826203       -1.407904       -0.000024  1
  C         -1.954256       -0.717000        0.000013  1
  N         -2.103571        0.617063        0.000005  1
  C         -1.012310        1.366786        0.000017  1
  C          0.223346        0.746317        0.000002  1
  H          3.360741        0.037790        0.000016  1
  H         -2.872159       -1.291240       -0.000062  1
  H         -1.137508        2.443814        0.000028  1
  H          1.894258        2.086662       -0.000024  1
  C          1.508802        0.266037        1.285532  2
  H          1.243142        0.074309        0.249173  2
  H          0.805094       -0.241831        1.940011  2
  H          2.512893       -0.103746        1.476688  2
  H          1.474190        1.335494        1.476688  2

%mem=32GB
%nprocshared= 8
#p m062x/aug-cc-pVDZ   counterpoise=2

00148 m062x/aug-cc-pVDZ   counterpoise=2

 0  1  0  1  0  1
  N          1.539511        1.146843        0.000008  1
  C          2.282559       -0.000000        0.000010  1
  N          1.579169       -1.093212       -0.000011  1
  C          0.271756       -0.658892       -0.000020  1
  N         -0.826203       -1.407904       -0.000024  1
  C         -1.954256       -0.717000        0.000013  1
  N         -2.103571        0.617063        0.000005  1
  C         -1.012310        1.366786        0.000017  1
  C          0.223346        0.746317        0.000002  1
  H          3.360741        0.037790        0.000016  1
  H         -2.872159       -1.291240       -0.000062  1
  H         -1.137508        2.443814        0.000028  1
  H          1.894258        2.086662       -0.000024  1
  C          1.439684        0.523989        1.285534  2
  H          1.237826        0.139693        0.289067  2
  H          1.070124       -0.179576        2.027085  2
  H          2.511100        0.655315        1.413198  2
  H          0.939770        1.480684        1.413198  2

%mem=32GB
%nprocshared= 8
#p m062x/aug-cc-pVDZ   counterpoise=2

00149 m062x/aug-cc-pVDZ   counterpoise=2

 0  1  0  1  0  1
  N          1.539511        1.146843        0.000008  1
  C          2.282559       -0.000000        0.000010  1
  N          1.579169       -1.093212       -0.000011  1
  C          0.271756       -0.658892       -0.000020  1
  N         -0.826203       -1.407904       -0.000024  1
  C         -1.954256       -0.717000        0.000013  1
  N         -2.103571        0.617063        0.000005  1
  C         -1.012310        1.366786        0.000017  1
  C          0.223346        0.746317        0.000002  1
  H          3.360741        0.037790        0.000016  1
  H         -2.872159       -1.291240       -0.000062  1
  H         -1.137508        2.443814        0.000028  1
  H          1.894258        2.086662       -0.000024  1
  C          1.326835        0.766057        1.285533  2
  H          1.497119        1.070942        0.256249  2
  H          1.743242        1.511614        1.958011  2
  H          0.258655        0.673513        1.464148  2
  H          1.808254       -0.191967        1.464148  2

%mem=32GB
%nprocshared= 8
#p m062x/aug-cc-pVDZ   counterpoise=2

00150 m062x/aug-cc-pVDZ   counterpoise=2

 0  1  0  1  0  1
  N          1.539511        1.146843        0.000008  1
  C          2.282559       -0.000000        0.000010  1
  N          1.579169       -1.093212       -0.000011  1
  C          0.271756       -0.658892       -0.000020  1
  N         -0.826203       -1.407904       -0.000024  1
  C         -1.954256       -0.717000        0.000013  1
  N         -2.103571        0.617063        0.000005  1
  C         -1.012310        1.366786        0.000017  1
  C          0.223346        0.746317        0.000002  1
  H          3.360741        0.037790        0.000016  1
  H         -2.872159       -1.291240       -0.000062  1
  H         -1.137508        2.443814        0.000028  1
  H          1.894258        2.086662       -0.000024  1
  C          1.173660        0.984813        1.285532  2
  H          1.469011        1.115620        0.247730  2
  H          1.969801        1.337412        1.936156  2
  H          0.268480        1.554520        1.479337  2
  H          0.987227       -0.068353        1.479337  2

%mem=32GB
%nprocshared= 8
#p m062x/aug-cc-pVDZ   counterpoise=2

00151 m062x/aug-cc-pVDZ   counterpoise=2

 0  1  0  1  0  1
  N          1.539511        1.146843        0.000008  1
  C          2.282559       -0.000000        0.000010  1
  N          1.579169       -1.093212       -0.000011  1
  C          0.271756       -0.658892       -0.000020  1
  N         -0.826203       -1.407904       -0.000024  1
  C         -1.954256       -0.717000        0.000013  1
  N         -2.103571        0.617063        0.000005  1
  C         -1.012310        1.366786        0.000017  1
  C          0.223346        0.746317        0.000002  1
  H          3.360741        0.037790        0.000016  1
  H         -2.872159       -1.291240       -0.000062  1
  H         -1.137508        2.443814        0.000028  1
  H          1.894258        2.086662       -0.000024  1
  C          0.984826        1.173647        1.285534  2
  H          1.415357        1.152843        0.287744  2
  H          1.780881        1.135179        2.024650  2
  H          0.414277        2.089710        1.415078  2
  H          0.328608        0.316866        1.415078  2

%mem=32GB
%nprocshared= 8
#p m062x/aug-cc-pVDZ   counterpoise=2

00152 m062x/aug-cc-pVDZ   counterpoise=2

 0  1  0  1  0  1
  N          1.539511        1.146843        0.000008  1
  C          2.282559       -0.000000        0.000010  1
  N          1.579169       -1.093212       -0.000011  1
  C          0.271756       -0.658892       -0.000020  1
  N         -0.826203       -1.407904       -0.000024  1
  C         -1.954256       -0.717000        0.000013  1
  N         -2.103571        0.617063        0.000005  1
  C         -1.012310        1.366786        0.000017  1
  C          0.223346        0.746317        0.000002  1
  H          3.360741        0.037790        0.000016  1
  H         -2.872159       -1.291240       -0.000062  1
  H         -1.137508        2.443814        0.000028  1
  H          1.894258        2.086662       -0.000024  1
  C          0.766067        1.326823        1.285537  2
  H          1.322422        1.197359        0.360829  2
  H          1.429672        1.172402        2.132449  2
  H          0.357109        2.333153        1.324627  2
  H         -0.045164        0.604429        1.324627  2

%mem=32GB
%nprocshared= 8
#p m062x/aug-cc-pVDZ   counterpoise=2

00153 m062x/aug-cc-pVDZ   counterpoise=2

 0  1  0  1  0  1
  N          1.539511        1.146843        0.000008  1
  C          2.282559       -0.000000        0.000010  1
  N          1.579169       -1.093212       -0.000011  1
  C          0.271756       -0.658892       -0.000020  1
  N         -0.826203       -1.407904       -0.000024  1
  C         -1.954256       -0.717000        0.000013  1
  N         -2.103571        0.617063        0.000005  1
  C         -1.012310        1.366786        0.000017  1
  C          0.223346        0.746317        0.000002  1
  H          3.360741        0.037790        0.000016  1
  H         -2.872159       -1.291240       -0.000062  1
  H         -1.137508        2.443814        0.000028  1
  H          1.894258        2.086662       -0.000024  1
  C          0.523996        1.439672        1.285536  2
  H          0.304860        0.934303        0.348543  2
  H          0.245631        0.797710        2.117327  2
  H          1.586998        1.660388        1.338332  2
  H         -0.041414        2.366495        1.338332  2

%mem=32GB
%nprocshared= 8
#p m062x/aug-cc-pVDZ   counterpoise=2

00154 m062x/aug-cc-pVDZ   counterpoise=2

 0  1  0  1  0  1
  N          1.539511        1.146843        0.000008  1
  C          2.282559       -0.000000        0.000010  1
  N          1.579169       -1.093212       -0.000011  1
  C          0.271756       -0.658892       -0.000020  1
  N         -0.826203       -1.407904       -0.000024  1
  C         -1.954256       -0.717000        0.000013  1
  N         -2.103571        0.617063        0.000005  1
  C         -1.012310        1.366786        0.000017  1
  C          0.223346        0.746317        0.000002  1
  H          3.360741        0.037790        0.000016  1
  H         -2.872159       -1.291240       -0.000062  1
  H         -1.137508        2.443814        0.000028  1
  H          1.894258        2.086662       -0.000024  1
  C          0.266043        1.508790        1.285537  2
  H          0.235006        0.954543        0.351073  2
  H          0.227135        0.813976        2.120520  2
  H          1.187090        2.083817        1.335471  2
  H         -0.585046        2.183054        1.335471  2

%mem=32GB
%nprocshared= 8
#p m062x/aug-cc-pVDZ   counterpoise=2

00155 m062x/aug-cc-pVDZ   counterpoise=2

 0  1  0  1  0  1
  N          1.539511        1.146843        0.000008  1
  C          2.282559       -0.000000        0.000010  1
  N          1.579169       -1.093212       -0.000011  1
  C          0.271756       -0.658892       -0.000020  1
  N         -0.826203       -1.407904       -0.000024  1
  C         -1.954256       -0.717000        0.000013  1
  N         -2.103571        0.617063        0.000005  1
  C         -1.012310        1.366786        0.000017  1
  C          0.223346        0.746317        0.000002  1
  H          3.360741        0.037790        0.000016  1
  H         -2.872159       -1.291240       -0.000062  1
  H         -1.137508        2.443814        0.000028  1
  H          1.894258        2.086662       -0.000024  1
  C          0.000007        1.532066        1.285537  2
  H          0.159384        0.971347        0.368166  2
  H          0.183330        0.887101        2.141043  2
  H          0.682266        2.377661        1.316660  2
  H         -1.025019        1.892386        1.316660  2

%mem=32GB
%nprocshared= 8
#p m062x/aug-cc-pVDZ   counterpoise=2

00156 m062x/aug-cc-pVDZ   counterpoise=2

 0  1  0  1  0  1
  N          1.539511        1.146843        0.000008  1
  C          2.282559       -0.000000        0.000010  1
  N          1.579169       -1.093212       -0.000011  1
  C          0.271756       -0.658892       -0.000020  1
  N         -0.826203       -1.407904       -0.000024  1
  C         -1.954256       -0.717000        0.000013  1
  N         -2.103571        0.617063        0.000005  1
  C         -1.012310        1.366786        0.000017  1
  C          0.223346        0.746317        0.000002  1
  H          3.360741        0.037790        0.000016  1
  H         -2.872159       -1.291240       -0.000062  1
  H         -1.137508        2.443814        0.000028  1
  H          1.894258        2.086662       -0.000024  1
  C         -0.266067        1.508809        1.285536  2
  H         -0.809267        1.405429        0.349790  2
  H         -0.951596        1.378341        2.118906  2
  H          0.514330        0.753946        1.336919  2
  H          0.182491        2.497562        1.336919  2

%mem=32GB
%nprocshared= 8
#p m062x/aug-cc-pVDZ   counterpoise=2

00157 m062x/aug-cc-pVDZ   counterpoise=2

 0  1  0  1  0  1
  N          1.539511        1.146843        0.000008  1
  C          2.282559       -0.000000        0.000010  1
  N          1.579169       -1.093212       -0.000011  1
  C          0.271756       -0.658892       -0.000020  1
  N         -0.826203       -1.407904       -0.000024  1
  C         -1.954256       -0.717000        0.000013  1
  N         -2.103571        0.617063        0.000005  1
  C         -1.012310        1.366786        0.000017  1
  C          0.223346        0.746317        0.000002  1
  H          3.360741        0.037790        0.000016  1
  H         -2.872159       -1.291240       -0.000062  1
  H         -1.137508        2.443814        0.000028  1
  H          1.894258        2.086662       -0.000024  1
  C         -0.524021        1.439690        1.285533  2
  H         -0.909427        1.382147        0.270877  2
  H         -1.341635        1.317616        1.991283  2
  H          0.208618        0.651784        1.440197  2
  H         -0.053481        2.407238        1.440197  2

%mem=32GB
%nprocshared= 8
#p m062x/aug-cc-pVDZ   counterpoise=2

00158 m062x/aug-cc-pVDZ   counterpoise=2

 0  1  0  1  0  1
  N          1.539511        1.146843        0.000008  1
  C          2.282559       -0.000000        0.000010  1
  N          1.579169       -1.093212       -0.000011  1
  C          0.271756       -0.658892       -0.000020  1
  N         -0.826203       -1.407904       -0.000024  1
  C         -1.954256       -0.717000        0.000013  1
  N         -2.103571        0.617063        0.000005  1
  C         -1.012310        1.366786        0.000017  1
  C          0.223346        0.746317        0.000002  1
  H          3.360741        0.037790        0.000016  1
  H         -2.872159       -1.291240       -0.000062  1
  H         -1.137508        2.443814        0.000028  1
  H          1.894258        2.086662       -0.000024  1
  C         -0.766053        1.326829        1.285531  2
  H         -0.970451        1.359994        0.218527  2
  H         -1.690883        1.476889        1.836575  2
  H         -0.343533        0.359211        1.543732  2
  H         -0.059260        2.111210        1.543732  2

%mem=32GB
%nprocshared= 8
#p m062x/aug-cc-pVDZ   counterpoise=2

00159 m062x/aug-cc-pVDZ   counterpoise=2

 0  1  0  1  0  1
  N          1.539511        1.146843        0.000008  1
  C          2.282559       -0.000000        0.000010  1
  N          1.579169       -1.093212       -0.000011  1
  C          0.271756       -0.658892       -0.000020  1
  N         -0.826203       -1.407904       -0.000024  1
  C         -1.954256       -0.717000        0.000013  1
  N         -2.103571        0.617063        0.000005  1
  C         -1.012310        1.366786        0.000017  1
  C          0.223346        0.746317        0.000002  1
  H          3.360741        0.037790        0.000016  1
  H         -2.872159       -1.291240       -0.000062  1
  H         -1.137508        2.443814        0.000028  1
  H          1.894258        2.086662       -0.000024  1
  C         -0.984809        1.173655        1.285531  2
  H         -1.007798        1.335100        0.210923  2
  H         -1.119971        2.122846        1.797629  2
  H         -1.784321        0.493194        1.567008  2
  H         -0.027135        0.743412        1.567008  2

%mem=32GB
%nprocshared= 8
#p m062x/aug-cc-pVDZ   counterpoise=2

00160 m062x/aug-cc-pVDZ   counterpoise=2

 0  1  0  1  0  1
  N          1.539511        1.146843        0.000008  1
  C          2.282559       -0.000000        0.000010  1
  N          1.579169       -1.093212       -0.000011  1
  C          0.271756       -0.658892       -0.000020  1
  N         -0.826203       -1.407904       -0.000024  1
  C         -1.954256       -0.717000        0.000013  1
  N         -2.103571        0.617063        0.000005  1
  C         -1.012310        1.366786        0.000017  1
  C          0.223346        0.746317        0.000002  1
  H          3.360741        0.037790        0.000016  1
  H         -2.872159       -1.291240       -0.000062  1
  H         -1.137508        2.443814        0.000028  1
  H          1.894258        2.086662       -0.000024  1
  C         -1.173643        0.984820        1.285532  2
  H         -1.043821        1.292182        0.251100  2
  H         -0.837466        1.780741        1.945057  2
  H         -2.224193        0.778418        1.473201  2
  H         -0.589146        0.087814        1.473201  2

%mem=32GB
%nprocshared= 8
#p m062x/aug-cc-pVDZ   counterpoise=2

00161 m062x/aug-cc-pVDZ   counterpoise=2

 0  1  0  1  0  1
  N          1.539511        1.146843        0.000008  1
  C          2.282559       -0.000000        0.000010  1
  N          1.579169       -1.093212       -0.000011  1
  C          0.271756       -0.658892       -0.000020  1
  N         -0.826203       -1.407904       -0.000024  1
  C         -1.954256       -0.717000        0.000013  1
  N         -2.103571        0.617063        0.000005  1
  C         -1.012310        1.366786        0.000017  1
  C          0.223346        0.746317        0.000002  1
  H          3.360741        0.037790        0.000016  1
  H         -2.872159       -1.291240       -0.000062  1
  H         -1.137508        2.443814        0.000028  1
  H          1.894258        2.086662       -0.000024  1
  C         -1.326818        0.766063        1.285535  2
  H         -1.091615        1.215311        0.324166  2
  H         -0.984847        1.419241        2.084216  2
  H         -2.401675        0.626382        1.367079  2
  H         -0.829234       -0.196869        1.367079  2

%mem=32GB
%nprocshared= 8
#p m062x/aug-cc-pVDZ   counterpoise=2

00162 m062x/aug-cc-pVDZ   counterpoise=2

 0  1  0  1  0  1
  N          1.539511        1.146843        0.000008  1
  C          2.282559       -0.000000        0.000010  1
  N          1.579169       -1.093212       -0.000011  1
  C          0.271756       -0.658892       -0.000020  1
  N         -0.826203       -1.407904       -0.000024  1
  C         -1.954256       -0.717000        0.000013  1
  N         -2.103571        0.617063        0.000005  1
  C         -1.012310        1.366786        0.000017  1
  C          0.223346        0.746317        0.000002  1
  H          3.360741        0.037790        0.000016  1
  H         -2.872159       -1.291240       -0.000062  1
  H         -1.137508        2.443814        0.000028  1
  H          1.894258        2.086662       -0.000024  1
  C         -1.439713        0.524008        1.285535  2
  H         -1.937401        0.593771        0.321785  2
  H         -2.173581        0.626876        2.080729  2
  H         -0.947025       -0.441186        1.370013  2
  H         -0.700639        1.316542        1.370013  2

%mem=32GB
%nprocshared= 8
#p m062x/aug-cc-pVDZ   counterpoise=2

00163 m062x/aug-cc-pVDZ   counterpoise=2

 0  1  0  1  0  1
  N          1.539511        1.146843        0.000008  1
  C          2.282559       -0.000000        0.000010  1
  N          1.579169       -1.093212       -0.000011  1
  C          0.271756       -0.658892       -0.000020  1
  N         -0.826203       -1.407904       -0.000024  1
  C         -1.954256       -0.717000        0.000013  1
  N         -2.103571        0.617063        0.000005  1
  C         -1.012310        1.366786        0.000017  1
  C          0.223346        0.746317        0.000002  1
  H          3.360741        0.037790        0.000016  1
  H         -2.872159       -1.291240       -0.000062  1
  H         -1.137508        2.443814        0.000028  1
  H          1.894258        2.086662       -0.000024  1
  C         -1.508794        0.266036        1.285535  2
  H         -1.052176        0.059725        0.321009  2
  H         -0.832364       -0.039591        2.079583  2
  H         -1.710007        1.330785        1.370975  2
  H         -2.440820       -0.286690        1.370975  2

%mem=32GB
%nprocshared= 8
#p m062x/aug-cc-pVDZ   counterpoise=2

00164 m062x/aug-cc-pVDZ   counterpoise=2

 0  1  0  1  0  1
  N          1.539511        1.146843        0.000008  1
  C          2.282559       -0.000000        0.000010  1
  N          1.579169       -1.093212       -0.000011  1
  C          0.271756       -0.658892       -0.000020  1
  N         -0.826203       -1.407904       -0.000024  1
  C         -1.954256       -0.717000        0.000013  1
  N         -2.103571        0.617063        0.000005  1
  C         -1.012310        1.366786        0.000017  1
  C          0.223346        0.746317        0.000002  1
  H          3.360741        0.037790        0.000016  1
  H         -2.872159       -1.291240       -0.000062  1
  H         -1.137508        2.443814        0.000028  1
  H          1.894258        2.086662       -0.000024  1
  C         -1.532069       -0.000000        1.285535  2
  H         -1.052628       -0.006782        0.310104  2
  H         -0.772399       -0.010746        2.062878  2
  H         -2.139172        0.896132        1.384781  2
  H         -2.164276       -0.878602        1.384781  2

%mem=32GB
%nprocshared= 8
#p m062x/aug-cc-pVDZ   counterpoise=2

00165 m062x/aug-cc-pVDZ   counterpoise=2

 0  1  0  1  0  1
  N          1.539511        1.146843        0.000008  1
  C          2.282559       -0.000000        0.000010  1
  N          1.579169       -1.093212       -0.000011  1
  C          0.271756       -0.658892       -0.000020  1
  N         -0.826203       -1.407904       -0.000024  1
  C         -1.954256       -0.717000        0.000013  1
  N         -2.103571        0.617063        0.000005  1
  C         -1.012310        1.366786        0.000017  1
  C          0.223346        0.746317        0.000002  1
  H          3.360741        0.037790        0.000016  1
  H         -2.872159       -1.291240       -0.000062  1
  H         -1.137508        2.443814        0.000028  1
  H          1.894258        2.086662       -0.000024  1
  C         -1.508827       -0.266059        1.285535  2
  H         -1.846610       -0.608022        0.310682  2
  H         -2.042077       -0.805908        2.063792  2
  H         -0.441867       -0.448737        1.384035  2
  H         -1.704614        0.798574        1.384035  2

%mem=32GB
%nprocshared= 8
#p m062x/aug-cc-pVDZ   counterpoise=2

00166 m062x/aug-cc-pVDZ   counterpoise=2

 0  1  0  1  0  1
  N          1.539511        1.146843        0.000008  1
  C          2.282559       -0.000000        0.000010  1
  N          1.579169       -1.093212       -0.000011  1
  C          0.271756       -0.658892       -0.000020  1
  N         -0.826203       -1.407904       -0.000024  1
  C         -1.954256       -0.717000        0.000013  1
  N         -2.103571        0.617063        0.000005  1
  C         -1.012310        1.366786        0.000017  1
  C          0.223346        0.746317        0.000002  1
  H          3.360741        0.037790        0.000016  1
  H         -2.872159       -1.291240       -0.000062  1
  H         -1.137508        2.443814        0.000028  1
  H          1.894258        2.086662       -0.000024  1
  C         -1.439709       -0.524011        1.285534  2
  H         -1.839740       -0.674049        0.286114  2
  H         -2.188556       -0.804878        2.021619  2
  H         -0.553534       -1.139462        1.417409  2
  H         -1.176842        0.522405        1.417409  2

%mem=32GB
%nprocshared= 8
#p m062x/aug-cc-pVDZ   counterpoise=2

00167 m062x/aug-cc-pVDZ   counterpoise=2

 0  1  0  1  0  1
  N          1.539511        1.146843        0.000008  1
  C          2.282559       -0.000000        0.000010  1
  N          1.579169       -1.093212       -0.000011  1
  C          0.271756       -0.658892       -0.000020  1
  N         -0.826203       -1.407904       -0.000024  1
  C         -1.954256       -0.717000        0.000013  1
  N         -2.103571        0.617063        0.000005  1
  C         -1.012310        1.366786        0.000017  1
  C          0.223346        0.746317        0.000002  1
  H          3.360741        0.037790        0.000016  1
  H         -2.872159       -1.291240       -0.000062  1
  H         -1.137508        2.443814        0.000028  1
  H          1.894258        2.086662       -0.000024  1
  C         -1.326848       -0.766043        1.285535  2
  H         -1.803294       -0.728800        0.309324  2
  H         -2.085544       -0.706738        2.061640  2
  H         -0.778336       -1.699082        1.385790  2
  H         -0.640018        0.070433        1.385790  2

%mem=32GB
%nprocshared= 8
#p m062x/aug-cc-pVDZ   counterpoise=2

00168 m062x/aug-cc-pVDZ   counterpoise=2

 0  1  0  1  0  1
  N          1.539511        1.146843        0.000008  1
  C          2.282559       -0.000000        0.000010  1
  N          1.579169       -1.093212       -0.000011  1
  C          0.271756       -0.658892       -0.000020  1
  N         -0.826203       -1.407904       -0.000024  1
  C         -1.954256       -0.717000        0.000013  1
  N         -2.103571        0.617063        0.000005  1
  C         -1.012310        1.366786        0.000017  1
  C          0.223346        0.746317        0.000002  1
  H          3.360741        0.037790        0.000016  1
  H         -2.872159       -1.291240       -0.000062  1
  H         -1.137508        2.443814        0.000028  1
  H          1.894258        2.086662       -0.000024  1
  C         -1.173637       -0.984821        1.285534  2
  H         -0.903375       -1.313929        0.285523  2
  H         -0.665420       -1.603695        2.020509  2
  H         -0.877094        0.052446        1.418259  2
  H         -2.248771       -1.073971        1.418259  2

%mem=32GB
%nprocshared= 8
#p m062x/aug-cc-pVDZ   counterpoise=2

00169 m062x/aug-cc-pVDZ   counterpoise=2

 0  1  0  1  0  1
  N          1.539511        1.146843        0.000008  1
  C          2.282559       -0.000000        0.000010  1
  N          1.579169       -1.093212       -0.000011  1
  C          0.271756       -0.658892       -0.000020  1
  N         -0.826203       -1.407904       -0.000024  1
  C         -1.954256       -0.717000        0.000013  1
  N         -2.103571        0.617063        0.000005  1
  C         -1.012310        1.366786        0.000017  1
  C          0.223346        0.746317        0.000002  1
  H          3.360741        0.037790        0.000016  1
  H         -2.872159       -1.291240       -0.000062  1
  H         -1.137508        2.443814        0.000028  1
  H          1.894258        2.086662       -0.000024  1
  C         -0.984802       -1.173656        1.285531  2
  H         -0.853843       -1.367080        0.224017  2
  H         -0.467381       -1.937876        1.859744  2
  H         -0.574155       -0.197248        1.529402  2
  H         -2.043884       -1.192340        1.529402  2

%mem=32GB
%nprocshared= 8
#p m062x/aug-cc-pVDZ   counterpoise=2

00170 m062x/aug-cc-pVDZ   counterpoise=2

 0  1  0  1  0  1
  N          1.539511        1.146843        0.000008  1
  C          2.282559       -0.000000        0.000010  1
  N          1.579169       -1.093212       -0.000011  1
  C          0.271756       -0.658892       -0.000020  1
  N         -0.826203       -1.407904       -0.000024  1
  C         -1.954256       -0.717000        0.000013  1
  N         -2.103571        0.617063        0.000005  1
  C         -1.012310        1.366786        0.000017  1
  C          0.223346        0.746317        0.000002  1
  H          3.360741        0.037790        0.000016  1
  H         -2.872159       -1.291240       -0.000062  1
  H         -1.137508        2.443814        0.000028  1
  H          1.894258        2.086662       -0.000024  1
  C         -0.766047       -1.326831        1.285530  2
  H         -0.816752       -1.395166        0.201955  2
  H         -1.357890       -2.124463        1.727098  2
  H          0.267930       -1.422651        1.606759  2
  H         -1.157453       -0.365015        1.606759  2

%mem=32GB
%nprocshared= 8
#p m062x/aug-cc-pVDZ   counterpoise=2

00171 m062x/aug-cc-pVDZ   counterpoise=2

 0  1  0  1  0  1
  N          1.539511        1.146843        0.000008  1
  C          2.282559       -0.000000        0.000010  1
  N          1.579169       -1.093212       -0.000011  1
  C          0.271756       -0.658892       -0.000020  1
  N         -0.826203       -1.407904       -0.000024  1
  C         -1.954256       -0.717000        0.000013  1
  N         -2.103571        0.617063        0.000005  1
  C         -1.012310        1.366786        0.000017  1
  C          0.223346        0.746317        0.000002  1
  H          3.360741        0.037790        0.000016  1
  H         -2.872159       -1.291240       -0.000062  1
  H         -1.137508        2.443814        0.000028  1
  H          1.894258        2.086662       -0.000024  1
  C         -0.524016       -1.439692        1.285531  2
  H         -0.772658       -1.413536        0.227766  2
  H         -1.432896       -1.344085        1.873981  2
  H         -0.038043       -2.383164        1.520409  2
  H          0.147638       -0.617991        1.520409  2

%mem=32GB
%nprocshared= 8
#p m062x/aug-cc-pVDZ   counterpoise=2

00172 m062x/aug-cc-pVDZ   counterpoise=2

 0  1  0  1  0  1
  N          1.539511        1.146843        0.000008  1
  C          2.282559       -0.000000        0.000010  1
  N          1.579169       -1.093212       -0.000011  1
  C          0.271756       -0.658892       -0.000020  1
  N         -0.826203       -1.407904       -0.000024  1
  C         -1.954256       -0.717000        0.000013  1
  N         -2.103571        0.617063        0.000005  1
  C         -1.012310        1.366786        0.000017  1
  C          0.223346        0.746317        0.000002  1
  H          3.360741        0.037790        0.000016  1
  H         -2.872159       -1.291240       -0.000062  1
  H         -1.137508        2.443814        0.000028  1
  H          1.894258        2.086662       -0.000024  1
  C         -0.266062       -1.508810        1.285534  2
  H         -0.699106       -1.430800        0.291671  2
  H         -1.043830       -1.368700        2.031807  2
  H          0.182096       -2.491284        1.409535  2
  H          0.496770       -0.744488        1.409535  2

%mem=32GB
%nprocshared= 8
#p m062x/aug-cc-pVDZ   counterpoise=2

00173 m062x/aug-cc-pVDZ   counterpoise=2

 0  1  0  1  0  1
  N          1.539511        1.146843        0.000008  1
  C          2.282559       -0.000000        0.000010  1
  N          1.579169       -1.093212       -0.000011  1
  C          0.271756       -0.658892       -0.000020  1
  N         -0.826203       -1.407904       -0.000024  1
  C         -1.954256       -0.717000        0.000013  1
  N         -2.103571        0.617063        0.000005  1
  C         -1.012310        1.366786        0.000017  1
  C          0.223346        0.746317        0.000002  1
  H          3.360741        0.037790        0.000016  1
  H         -2.872159       -1.291240       -0.000062  1
  H         -1.137508        2.443814        0.000028  1
  H          1.894258        2.086662       -0.000024  1
  C         -0.000024       -1.532085        1.285537  2
  H         -0.585721       -1.444050        0.374173  2
  H         -0.654405       -1.433727        2.147853  2
  H          0.488226       -2.502898        1.310251  2
  H          0.752046       -0.747703        1.310251  2

%mem=32GB
%nprocshared= 8
#p m062x/aug-cc-pVDZ   counterpoise=2

00174 m062x/aug-cc-pVDZ   counterpoise=2

 0  1  0  1  0  1
  N          1.539511        1.146843        0.000008  1
  C          2.282559       -0.000000        0.000010  1
  N          1.579169       -1.093212       -0.000011  1
  C          0.271756       -0.658892       -0.000020  1
  N         -0.826203       -1.407904       -0.000024  1
  C         -1.954256       -0.717000        0.000013  1
  N         -2.103571        0.617063        0.000005  1
  C         -1.012310        1.366786        0.000017  1
  C          0.223346        0.746317        0.000002  1
  H          3.360741        0.037790        0.000016  1
  H         -2.872159       -1.291240       -0.000062  1
  H         -1.137508        2.443814        0.000028  1
  H          1.894258        2.086662       -0.000024  1
  C          0.266045       -1.508788        1.285538  2
  H          0.270073       -0.909374        0.378861  2
  H          0.270446       -0.853875        2.153032  2
  H         -0.625607       -2.130112        1.305317  2
  H          1.149265       -2.142040        1.305317  2

%mem=32GB
%nprocshared= 8
#p m062x/aug-cc-pVDZ   counterpoise=2

00175 m062x/aug-cc-pVDZ   counterpoise=2

 0  1  0  1  0  1
  N          1.539511        1.146843        0.000008  1
  C          2.282559       -0.000000        0.000010  1
  N          1.579169       -1.093212       -0.000011  1
  C          0.271756       -0.658892       -0.000020  1
  N         -0.826203       -1.407904       -0.000024  1
  C         -1.954256       -0.717000        0.000013  1
  N         -2.103571        0.617063        0.000005  1
  C         -1.012310        1.366786        0.000017  1
  C          0.223346        0.746317        0.000002  1
  H          3.360741        0.037790        0.000016  1
  H         -2.872159       -1.291240       -0.000062  1
  H         -1.137508        2.443814        0.000028  1
  H          1.894258        2.086662       -0.000024  1
  C          0.523998       -1.439670        1.285537  2
  H          0.344228       -0.883220        0.369338  2
  H          0.318397       -0.803262        2.142387  2
  H         -0.127760       -2.309036        1.315403  2
  H          1.561200       -1.763392        1.315403  2

%mem=32GB
%nprocshared= 8
#p m062x/aug-cc-pVDZ   counterpoise=2

00176 m062x/aug-cc-pVDZ   counterpoise=2

 0  1  0  1  0  1
  N          1.539511        1.146843        0.000008  1
  C          2.282559       -0.000000        0.000010  1
  N          1.579169       -1.093212       -0.000011  1
  C          0.271756       -0.658892       -0.000020  1
  N         -0.826203       -1.407904       -0.000024  1
  C         -1.954256       -0.717000        0.000013  1
  N         -2.103571        0.617063        0.000005  1
  C         -1.012310        1.366786        0.000017  1
  C          0.223346        0.746317        0.000002  1
  H          3.360741        0.037790        0.000016  1
  H         -2.872159       -1.291240       -0.000062  1
  H         -1.137508        2.443814        0.000028  1
  H          1.894258        2.086662       -0.000024  1
  C          0.766030       -1.326808        1.285537  2
  H          0.415061       -0.852541        0.372703  2
  H          0.371120       -0.793163        2.146204  2
  H          0.425676       -2.358770        1.311811  2
  H          1.852408       -1.302955        1.311811  2

%mem=32GB
%nprocshared= 8
#p m062x/aug-cc-pVDZ   counterpoise=2

00177 m062x/aug-cc-pVDZ   counterpoise=2

 0  1  0  1  0  1
  N          1.539511        1.146843        0.000008  1
  C          2.282559       -0.000000        0.000010  1
  N          1.579169       -1.093212       -0.000011  1
  C          0.271756       -0.658892       -0.000020  1
  N         -0.826203       -1.407904       -0.000024  1
  C         -1.954256       -0.717000        0.000013  1
  N         -2.103571        0.617063        0.000005  1
  C         -1.012310        1.366786        0.000017  1
  C          0.223346        0.746317        0.000002  1
  H          3.360741        0.037790        0.000016  1
  H         -2.872159       -1.291240       -0.000062  1
  H         -1.137508        2.443814        0.000028  1
  H          1.894258        2.086662       -0.000024  1
  C          0.984827       -1.173646        1.285534  2
  H          1.440213       -1.112017        0.300547  2
  H          1.753231       -1.069656        2.047255  2
  H          0.253820       -0.377028        1.397373  2
  H          0.491853       -2.135907        1.397373  2

%mem=32GB
%nprocshared= 8
#p m062x/aug-cc-pVDZ   counterpoise=2

00178 m062x/aug-cc-pVDZ   counterpoise=2

 0  1  0  1  0  1
  N          1.539511        1.146843        0.000008  1
  C          2.282559       -0.000000        0.000010  1
  N          1.579169       -1.093212       -0.000011  1
  C          0.271756       -0.658892       -0.000020  1
  N         -0.826203       -1.407904       -0.000024  1
  C         -1.954256       -0.717000        0.000013  1
  N         -2.103571        0.617063        0.000005  1
  C         -1.012310        1.366786        0.000017  1
  C          0.223346        0.746317        0.000002  1
  H          3.360741        0.037790        0.000016  1
  H         -2.872159       -1.291240       -0.000062  1
  H         -1.137508        2.443814        0.000028  1
  H          1.894258        2.086662       -0.000024  1
  C          1.173662       -0.984811        1.285532  2
  H          1.499580       -1.071936        0.252303  2
  H          2.006066       -1.207331        1.948152  2
  H          0.823621        0.027380        1.471051  2
  H          0.365245       -1.687322        1.471051  2

%mem=32GB
%nprocshared= 8
#p m062x/aug-cc-pVDZ   counterpoise=2

00179 m062x/aug-cc-pVDZ   counterpoise=2

 0  1  0  1  0  1
  N          1.539511        1.146843        0.000008  1
  C          2.282559       -0.000000        0.000010  1
  N          1.579169       -1.093212       -0.000011  1
  C          0.271756       -0.658892       -0.000020  1
  N         -0.826203       -1.407904       -0.000024  1
  C         -1.954256       -0.717000        0.000013  1
  N         -2.103571        0.617063        0.000005  1
  C         -1.012310        1.366786        0.000017  1
  C          0.223346        0.746317        0.000002  1
  H          3.360741        0.037790        0.000016  1
  H         -2.872159       -1.291240       -0.000062  1
  H         -1.137508        2.443814        0.000028  1
  H          1.894258        2.086662       -0.000024  1
  C          1.326836       -0.766055        1.285532  2
  H          1.529948       -1.029396        0.250751  2
  H          1.854936       -1.450752        1.944151  2
  H          1.663907        0.250018        1.473828  2
  H          0.258469       -0.833982        1.473828  2

%mem=32GB
%nprocshared= 8
#p m062x/aug-cc-pVDZ   counterpoise=2

00180 m062x/aug-cc-pVDZ   counterpoise=2

 0  1  0  1  0  1
  N          1.539511        1.146843        0.000008  1
  C          2.282559       -0.000000        0.000010  1
  N          1.579169       -1.093212       -0.000011  1
  C          0.271756       -0.658892       -0.000020  1
  N         -0.826203       -1.407904       -0.000024  1
  C         -1.954256       -0.717000        0.000013  1
  N         -2.103571        0.617063        0.000005  1
  C         -1.012310        1.366786        0.000017  1
  C          0.223346        0.746317        0.000002  1
  H          3.360741        0.037790        0.000016  1
  H         -2.872159       -1.291240       -0.000062  1
  H         -1.137508        2.443814        0.000028  1
  H          1.894258        2.086662       -0.000024  1
  C          1.439697       -0.524023        1.285534  2
  H          1.546996       -0.961912        0.296537  2
  H          1.625831       -1.283640        2.040395  2
  H          2.154915        0.286031        1.402808  2
  H          0.431003       -0.136390        1.402808  2

%mem=32GB
%nprocshared= 8
#p m062x/aug-cc-pVDZ   counterpoise=2

00181 m062x/aug-cc-pVDZ   counterpoise=2

 0  1  0  1  0  1
  N          1.539511        1.146843        0.000008  1
  C          2.282559       -0.000000        0.000010  1
  N          1.579169       -1.093212       -0.000011  1
  C          0.271756       -0.658892       -0.000020  1
  N         -0.826203       -1.407904       -0.000024  1
  C         -1.954256       -0.717000        0.000013  1
  N         -2.103571        0.617063        0.000005  1
  C         -1.012310        1.366786        0.000017  1
  C          0.223346        0.746317        0.000002  1
  H          3.360741        0.037790        0.000016  1
  H         -2.872159       -1.291240       -0.000062  1
  H         -1.137508        2.443814        0.000028  1
  H          1.894258        2.086662       -0.000024  1
  C          1.508802       -0.266035        1.285533  2
  H          1.245309       -0.030757        0.257626  2
  H          0.873790        0.300977        1.961355  2
  H          1.367028       -1.329196        1.461788  2
  H          2.549190       -0.005260        1.461788  2

%mem=32GB
%nprocshared= 8
#p m062x/aug-cc-pVDZ   counterpoise=2

00182 m062x/aug-cc-pVDZ   counterpoise=2

 0  1  0  1  0  1
  N          1.539511        1.146843        0.000008  1
  C          2.282559       -0.000000        0.000010  1
  N          1.579169       -1.093212       -0.000011  1
  C          0.271756       -0.658892       -0.000020  1
  N         -0.826203       -1.407904       -0.000024  1
  C         -1.954256       -0.717000        0.000013  1
  N         -2.103571        0.617063        0.000005  1
  C         -1.012310        1.366786        0.000017  1
  C          0.223346        0.746317        0.000002  1
  H          3.360741        0.037790        0.000016  1
  H         -2.872159       -1.291240       -0.000062  1
  H         -1.137508        2.443814        0.000028  1
  H          1.894258        2.086662       -0.000024  1
  C          1.732073       -0.000000        0.999961  2
  H          2.256251       -0.000000        0.047798  2
  H          2.454978       -0.000000        1.811678  2
  H          1.108422        0.887456        1.070380  2
  H          1.108422       -0.887456        1.070380  2

%mem=32GB
%nprocshared= 8
#p m062x/aug-cc-pVDZ   counterpoise=2

00183 m062x/aug-cc-pVDZ   counterpoise=2

 0  1  0  1  0  1
  N          1.539511        1.146843        0.000008  1
  C          2.282559       -0.000000        0.000010  1
  N          1.579169       -1.093212       -0.000011  1
  C          0.271756       -0.658892       -0.000020  1
  N         -0.826203       -1.407904       -0.000024  1
  C         -1.954256       -0.717000        0.000013  1
  N         -2.103571        0.617063        0.000005  1
  C         -1.012310        1.366786        0.000017  1
  C          0.223346        0.746317        0.000002  1
  H          3.360741        0.037790        0.000016  1
  H         -2.872159       -1.291240       -0.000062  1
  H         -1.137508        2.443814        0.000028  1
  H          1.894258        2.086662       -0.000024  1
  C          1.705717        0.300757        0.999961  2
  H          1.213490        0.045928        0.065001  2
  H          1.087057       -0.019527        1.834321  2
  H          2.669268       -0.199738        1.050456  2
  H          1.853255        1.376471        1.050456  2

%mem=32GB
%nprocshared= 8
#p m062x/aug-cc-pVDZ   counterpoise=2

00184 m062x/aug-cc-pVDZ   counterpoise=2

 0  1  0  1  0  1
  N          1.539511        1.146843        0.000008  1
  C          2.282559       -0.000000        0.000010  1
  N          1.579169       -1.093212       -0.000011  1
  C          0.271756       -0.658892       -0.000020  1
  N         -0.826203       -1.407904       -0.000024  1
  C         -1.954256       -0.717000        0.000013  1
  N         -2.103571        0.617063        0.000005  1
  C         -1.012310        1.366786        0.000017  1
  C          0.223346        0.746317        0.000002  1
  H          3.360741        0.037790        0.000016  1
  H         -2.872159       -1.291240       -0.000062  1
  H         -1.137508        2.443814        0.000028  1
  H          1.894258        2.086662       -0.000024  1
  C          1.627592        0.592418        0.999961  2
  H          1.544108        1.117909        0.052192  2
  H          1.515231        1.299676        1.817664  2
  H          0.849068       -0.163308        1.065190  2
  H          2.601996        0.115177        1.065190  2

%mem=32GB
%nprocshared= 8
#p m062x/aug-cc-pVDZ   counterpoise=2

00185 m062x/aug-cc-pVDZ   counterpoise=2

 0  1  0  1  0  1
  N          1.539511        1.146843        0.000008  1
  C          2.282559       -0.000000        0.000010  1
  N          1.579169       -1.093212       -0.000011  1
  C          0.271756       -0.658892       -0.000020  1
  N         -0.826203       -1.407904       -0.000024  1
  C         -1.954256       -0.717000        0.000013  1
  N         -2.103571        0.617063        0.000005  1
  C         -1.012310        1.366786        0.000017  1
  C          0.223346        0.746317        0.000002  1
  H          3.360741        0.037790        0.000016  1
  H         -2.872159       -1.291240       -0.000062  1
  H         -1.137508        2.443814        0.000028  1
  H          1.894258        2.086662       -0.000024  1
  C          1.500002        0.866038        0.999957  2
  H          1.541318        1.159684       -0.045720  2
  H          1.623583        1.744369        1.628239  2
  H          0.538744        0.403635        1.208871  2
  H          2.296345        0.156340        1.208871  2

%mem=32GB
%nprocshared= 8
#p m062x/aug-cc-pVDZ   counterpoise=2

00186 m062x/aug-cc-pVDZ   counterpoise=2

 0  1  0  1  0  1
  N          1.539511        1.146843        0.000008  1
  C          2.282559       -0.000000        0.000010  1
  N          1.579169       -1.093212       -0.000011  1
  C          0.271756       -0.658892       -0.000020  1
  N         -0.826203       -1.407904       -0.000024  1
  C         -1.954256       -0.717000        0.000013  1
  N         -2.103571        0.617063        0.000005  1
  C         -1.012310        1.366786        0.000017  1
  C          0.223346        0.746317        0.000002  1
  H          3.360741        0.037790        0.000016  1
  H         -2.872159       -1.291240       -0.000062  1
  H         -1.137508        2.443814        0.000028  1
  H          1.894258        2.086662       -0.000024  1
  C          1.326837        1.113342        0.999956  2
  H          1.552828        1.148941       -0.062605  2
  H          2.241063        1.257353        1.569983  2
  H          0.618592        1.900177        1.246444  2
  H          0.894773        0.146884        1.246444  2

%mem=32GB
%nprocshared= 8
#p m062x/aug-cc-pVDZ   counterpoise=2

00187 m062x/aug-cc-pVDZ   counterpoise=2

 0  1  0  1  0  1
  N          1.539511        1.146843        0.000008  1
  C          2.282559       -0.000000        0.000010  1
  N          1.579169       -1.093212       -0.000011  1
  C          0.271756       -0.658892       -0.000020  1
  N         -0.826203       -1.407904       -0.000024  1
  C         -1.954256       -0.717000        0.000013  1
  N         -2.103571        0.617063        0.000005  1
  C         -1.012310        1.366786        0.000017  1
  C          0.223346        0.746317        0.000002  1
  H          3.360741        0.037790        0.000016  1
  H         -2.872159       -1.291240       -0.000062  1
  H         -1.137508        2.443814        0.000028  1
  H          1.894258        2.086662       -0.000024  1
  C          1.113358        1.326821        0.999959  2
  H          1.533763        1.149271        0.013495  2
  H          1.829934        1.024188        1.759176  2
  H          0.890052        2.384485        1.113788  2
  H          0.199509        0.749412        1.113788  2

%mem=32GB
%nprocshared= 8
#p m062x/aug-cc-pVDZ   counterpoise=2

00188 m062x/aug-cc-pVDZ   counterpoise=2

 0  1  0  1  0  1
  N          1.539511        1.146843        0.000008  1
  C          2.282559       -0.000000        0.000010  1
  N          1.579169       -1.093212       -0.000011  1
  C          0.271756       -0.658892       -0.000020  1
  N         -0.826203       -1.407904       -0.000024  1
  C         -1.954256       -0.717000        0.000013  1
  N         -2.103571        0.617063        0.000005  1
  C         -1.012310        1.366786        0.000017  1
  C          0.223346        0.746317        0.000002  1
  H          3.360741        0.037790        0.000016  1
  H         -2.872159       -1.291240       -0.000062  1
  H         -1.137508        2.443814        0.000028  1
  H          1.894258        2.086662       -0.000024  1
  C          0.866050        1.499987        0.999964  2
  H          1.448728        1.194447        0.134802  2
  H          1.394131        1.223076        1.908770  2
  H          0.722681        2.577231        0.978322  2
  H         -0.101584        1.005322        0.978322  2

%mem=32GB
%nprocshared= 8
#p m062x/aug-cc-pVDZ   counterpoise=2

00189 m062x/aug-cc-pVDZ   counterpoise=2

 0  1  0  1  0  1
  N          1.539511        1.146843        0.000008  1
  C          2.282559       -0.000000        0.000010  1
  N          1.579169       -1.093212       -0.000011  1
  C          0.271756       -0.658892       -0.000020  1
  N         -0.826203       -1.407904       -0.000024  1
  C         -1.954256       -0.717000        0.000013  1
  N         -2.103571        0.617063        0.000005  1
  C         -1.012310        1.366786        0.000017  1
  C          0.223346        0.746317        0.000002  1
  H          3.360741        0.037790        0.000016  1
  H         -2.872159       -1.291240       -0.000062  1
  H         -1.137508        2.443814        0.000028  1
  H          1.894258        2.086662       -0.000024  1
  C          0.592384        1.627567        0.999967  2
  H          0.302357        0.934991        0.214093  2
  H          0.402906        1.175099        1.969941  2
  H          1.650776        1.857438        0.908081  2
  H          0.013619        2.543026        0.908081  2

%mem=32GB
%nprocshared= 8
#p m062x/aug-cc-pVDZ   counterpoise=2

00190 m062x/aug-cc-pVDZ   counterpoise=2

 0  1  0  1  0  1
  N          1.539511        1.146843        0.000008  1
  C          2.282559       -0.000000        0.000010  1
  N          1.579169       -1.093212       -0.000011  1
  C          0.271756       -0.658892       -0.000020  1
  N         -0.826203       -1.407904       -0.000024  1
  C         -1.954256       -0.717000        0.000013  1
  N         -2.103571        0.617063        0.000005  1
  C         -1.012310        1.366786        0.000017  1
  C          0.223346        0.746317        0.000002  1
  H          3.360741        0.037790        0.000016  1
  H         -2.872159       -1.291240       -0.000062  1
  H         -1.137508        2.443814        0.000028  1
  H          1.894258        2.086662       -0.000024  1
  C          0.300765        1.705706        0.999968  2
  H          0.240137        0.954393        0.216878  2
  H          0.261598        1.220339        1.971750  2
  H          1.235256        2.252820        0.905783  2
  H         -0.533905        2.395584        0.905783  2

%mem=32GB
%nprocshared= 8
#p m062x/aug-cc-pVDZ   counterpoise=2

00191 m062x/aug-cc-pVDZ   counterpoise=2

 0  1  0  1  0  1
  N          1.539511        1.146843        0.000008  1
  C          2.282559       -0.000000        0.000010  1
  N          1.579169       -1.093212       -0.000011  1
  C          0.271756       -0.658892       -0.000020  1
  N         -0.826203       -1.407904       -0.000024  1
  C         -1.954256       -0.717000        0.000013  1
  N         -2.103571        0.617063        0.000005  1
  C         -1.012310        1.366786        0.000017  1
  C          0.223346        0.746317        0.000002  1
  H          3.360741        0.037790        0.000016  1
  H         -2.872159       -1.291240       -0.000062  1
  H         -1.137508        2.443814        0.000028  1
  H          1.894258        2.086662       -0.000024  1
  C          0.000007        1.732020        0.999968  2
  H          0.170745        0.978471        0.235515  2
  H          0.102336        1.280393        1.983350  2
  H          0.728955        2.530871        0.890663  2
  H         -1.002079        2.138656        0.890663  2

%mem=32GB
%nprocshared= 8
#p m062x/aug-cc-pVDZ   counterpoise=2

00192 m062x/aug-cc-pVDZ   counterpoise=2

 0  1  0  1  0  1
  N          1.539511        1.146843        0.000008  1
  C          2.282559       -0.000000        0.000010  1
  N          1.579169       -1.093212       -0.000011  1
  C          0.271756       -0.658892       -0.000020  1
  N         -0.826203       -1.407904       -0.000024  1
  C         -1.954256       -0.717000        0.000013  1
  N         -2.103571        0.617063        0.000005  1
  C         -1.012310        1.366786        0.000017  1
  C          0.223346        0.746317        0.000002  1
  H          3.360741        0.037790        0.000016  1
  H         -2.872159       -1.291240       -0.000062  1
  H         -1.137508        2.443814        0.000028  1
  H          1.894258        2.086662       -0.000024  1
  C         -0.300793        1.705725        0.999965  2
  H         -0.908205        1.416378        0.146323  2
  H         -0.824828        1.456095        1.918958  2
  H          0.646716        1.174078        0.967466  2
  H         -0.116601        2.776470        0.967466  2

%mem=32GB
%nprocshared= 8
#p m062x/aug-cc-pVDZ   counterpoise=2

00193 m062x/aug-cc-pVDZ   counterpoise=2

 0  1  0  1  0  1
  N          1.539511        1.146843        0.000008  1
  C          2.282559       -0.000000        0.000010  1
  N          1.579169       -1.093212       -0.000011  1
  C          0.271756       -0.658892       -0.000020  1
  N         -0.826203       -1.407904       -0.000024  1
  C         -1.954256       -0.717000        0.000013  1
  N         -2.103571        0.617063        0.000005  1
  C         -1.012310        1.366786        0.000017  1
  C          0.223346        0.746317        0.000002  1
  H          3.360741        0.037790        0.000016  1
  H         -2.872159       -1.291240       -0.000062  1
  H         -1.137508        2.443814        0.000028  1
  H          1.894258        2.086662       -0.000024  1
  C         -0.592413        1.627585        0.999960  2
  H         -1.001569        1.373457        0.025595  2
  H         -1.236337        1.227642        1.778988  2
  H          0.402448        1.200794        1.097830  2
  H         -0.534024        2.708552        1.097830  2

%mem=32GB
%nprocshared= 8
#p m062x/aug-cc-pVDZ   counterpoise=2

00194 m062x/aug-cc-pVDZ   counterpoise=2

 0  1  0  1  0  1
  N          1.539511        1.146843        0.000008  1
  C          2.282559       -0.000000        0.000010  1
  N          1.579169       -1.093212       -0.000011  1
  C          0.271756       -0.658892       -0.000020  1
  N         -0.826203       -1.407904       -0.000024  1
  C         -1.954256       -0.717000        0.000013  1
  N         -2.103571        0.617063        0.000005  1
  C         -1.012310        1.366786        0.000017  1
  C          0.223346        0.746317        0.000002  1
  H          3.360741        0.037790        0.000016  1
  H         -2.872159       -1.291240       -0.000062  1
  H         -1.137508        2.443814        0.000028  1
  H          1.894258        2.086662       -0.000024  1
  C         -0.866032        1.499994        0.999956  2
  H         -1.022009        1.357953       -0.066286  2
  H         -1.557272        0.870516        1.554412  2
  H          0.155137        1.229628        1.256070  2
  H         -1.039918        2.541938        1.256070  2

%mem=32GB
%nprocshared= 8
#p m062x/aug-cc-pVDZ   counterpoise=2

00195 m062x/aug-cc-pVDZ   counterpoise=2

 0  1  0  1  0  1
  N          1.539511        1.146843        0.000008  1
  C          2.282559       -0.000000        0.000010  1
  N          1.579169       -1.093212       -0.000011  1
  C          0.271756       -0.658892       -0.000020  1
  N         -0.826203       -1.407904       -0.000024  1
  C         -1.954256       -0.717000        0.000013  1
  N         -2.103571        0.617063        0.000005  1
  C         -1.012310        1.366786        0.000017  1
  C          0.223346        0.746317        0.000002  1
  H          3.360741        0.037790        0.000016  1
  H         -2.872159       -1.291240       -0.000062  1
  H         -1.137508        2.443814        0.000028  1
  H          1.894258        2.086662       -0.000024  1
  C         -1.113336        1.326830        0.999955  2
  H         -1.004165        1.370007       -0.080597  2
  H         -0.202394        1.687111        1.470973  2
  H         -1.949808        1.950347        1.304946  2
  H         -1.297024        0.299836        1.304946  2

%mem=32GB
%nprocshared= 8
#p m062x/aug-cc-pVDZ   counterpoise=2

00196 m062x/aug-cc-pVDZ   counterpoise=2

 0  1  0  1  0  1
  N          1.539511        1.146843        0.000008  1
  C          2.282559       -0.000000        0.000010  1
  N          1.579169       -1.093212       -0.000011  1
  C          0.271756       -0.658892       -0.000020  1
  N         -0.826203       -1.407904       -0.000024  1
  C         -1.954256       -0.717000        0.000013  1
  N         -2.103571        0.617063        0.000005  1
  C         -1.012310        1.366786        0.000017  1
  C          0.223346        0.746317        0.000002  1
  H          3.360741        0.037790        0.000016  1
  H         -2.872159       -1.291240       -0.000062  1
  H         -1.137508        2.443814        0.000028  1
  H          1.894258        2.086662       -0.000024  1
  C         -1.326815        1.113351        0.999958  2
  H         -1.009839        1.368778       -0.007841  2
  H         -0.692673        1.624356        1.719831  2
  H         -2.359278        1.421103        1.144131  2
  H         -1.245601        0.039063        1.144131  2

%mem=32GB
%nprocshared= 8
#p m062x/aug-cc-pVDZ   counterpoise=2

00197 m062x/aug-cc-pVDZ   counterpoise=2

 0  1  0  1  0  1
  N          1.539511        1.146843        0.000008  1
  C          2.282559       -0.000000        0.000010  1
  N          1.579169       -1.093212       -0.000011  1
  C          0.271756       -0.658892       -0.000020  1
  N         -0.826203       -1.407904       -0.000024  1
  C         -1.954256       -0.717000        0.000013  1
  N         -2.103571        0.617063        0.000005  1
  C         -1.012310        1.366786        0.000017  1
  C          0.223346        0.746317        0.000002  1
  H          3.360741        0.037790        0.000016  1
  H         -2.872159       -1.291240       -0.000062  1
  H         -1.137508        2.443814        0.000028  1
  H          1.894258        2.086662       -0.000024  1
  C         -1.500023        0.866016        0.999962  2
  H         -2.049338        0.639433        0.089859  2
  H         -2.110062        0.614385        1.863682  2
  H         -0.581829        0.284766        1.023343  2
  H         -1.258634        1.925573        1.023343  2

%mem=32GB
%nprocshared= 8
#p m062x/aug-cc-pVDZ   counterpoise=2

00198 m062x/aug-cc-pVDZ   counterpoise=2

 0  1  0  1  0  1
  N          1.539511        1.146843        0.000008  1
  C          2.282559       -0.000000        0.000010  1
  N          1.579169       -1.093212       -0.000011  1
  C          0.271756       -0.658892       -0.000020  1
  N         -0.826203       -1.407904       -0.000024  1
  C         -1.954256       -0.717000        0.000013  1
  N         -2.103571        0.617063        0.000005  1
  C         -1.012310        1.366786        0.000017  1
  C          0.223346        0.746317        0.000002  1
  H          3.360741        0.037790        0.000016  1
  H         -2.872159       -1.291240       -0.000062  1
  H         -1.137508        2.443814        0.000028  1
  H          1.894258        2.086662       -0.000024  1
  C         -1.627615        0.592397        0.999959  2
  H         -2.094628        0.616600        0.018793  2
  H         -2.395689        0.632202        1.768045  2
  H         -1.055903       -0.325878        1.106704  2
  H         -0.964044        1.446656        1.106704  2

%mem=32GB
%nprocshared= 8
#p m062x/aug-cc-pVDZ   counterpoise=2

00199 m062x/aug-cc-pVDZ   counterpoise=2

 0  1  0  1  0  1
  N          1.539511        1.146843        0.000008  1
  C          2.282559       -0.000000        0.000010  1
  N          1.579169       -1.093212       -0.000011  1
  C          0.271756       -0.658892       -0.000020  1
  N         -0.826203       -1.407904       -0.000024  1
  C         -1.954256       -0.717000        0.000013  1
  N         -2.103571        0.617063        0.000005  1
  C         -1.012310        1.366786        0.000017  1
  C          0.223346        0.746317        0.000002  1
  H          3.360741        0.037790        0.000016  1
  H         -2.872159       -1.291240       -0.000062  1
  H         -1.137508        2.443814        0.000028  1
  H          1.894258        2.086662       -0.000024  1
  C         -1.705753        0.300780        0.999960  2
  H         -2.091234        0.607255        0.031015  2
  H         -2.292276        0.767092        1.787375  2
  H         -1.771959       -0.780339        1.090926  2
  H         -0.667384        0.608987        1.090926  2

%mem=32GB
%nprocshared= 8
#p m062x/aug-cc-pVDZ   counterpoise=2

00200 m062x/aug-cc-pVDZ   counterpoise=2

 0  1  0  1  0  1
  N          1.539511        1.146843        0.000008  1
  C          2.282559       -0.000000        0.000010  1
  N          1.579169       -1.093212       -0.000011  1
  C          0.271756       -0.658892       -0.000020  1
  N         -0.826203       -1.407904       -0.000024  1
  C         -1.954256       -0.717000        0.000013  1
  N         -2.103571        0.617063        0.000005  1
  C         -1.012310        1.366786        0.000017  1
  C          0.223346        0.746317        0.000002  1
  H          3.360741        0.037790        0.000016  1
  H         -2.872159       -1.291240       -0.000062  1
  H         -1.137508        2.443814        0.000028  1
  H          1.894258        2.086662       -0.000024  1
  C         -1.732064        0.000023        0.999963  2
  H         -2.059728        0.544244        0.118014  2
  H         -2.051693        0.530898        1.892984  2
  H         -2.168640       -0.995392        0.994611  2
  H         -0.648061       -0.079885        0.994611  2

%mem=32GB
%nprocshared= 8
#p m062x/aug-cc-pVDZ   counterpoise=2

00201 m062x/aug-cc-pVDZ   counterpoise=2

 0  1  0  1  0  1
  N          1.539511        1.146843        0.000008  1
  C          2.282559       -0.000000        0.000010  1
  N          1.579169       -1.093212       -0.000011  1
  C          0.271756       -0.658892       -0.000020  1
  N         -0.826203       -1.407904       -0.000024  1
  C         -1.954256       -0.717000        0.000013  1
  N         -2.103571        0.617063        0.000005  1
  C         -1.012310        1.366786        0.000017  1
  C          0.223346        0.746317        0.000002  1
  H          3.360741        0.037790        0.000016  1
  H         -2.872159       -1.291240       -0.000062  1
  H         -1.137508        2.443814        0.000028  1
  H          1.894258        2.086662       -0.000024  1
  C         -1.705747       -0.300784        0.999960  2
  H         -1.948812       -0.707882        0.021918  2
  H         -2.097402       -0.956748        1.773131  2
  H         -0.626365       -0.224117        1.102597  2
  H         -2.150308        0.685780        1.102597  2

%mem=32GB
%nprocshared= 8
#p m062x/aug-cc-pVDZ   counterpoise=2

00202 m062x/aug-cc-pVDZ   counterpoise=2

 0  1  0  1  0  1
  N          1.539511        1.146843        0.000008  1
  C          2.282559       -0.000000        0.000010  1
  N          1.579169       -1.093212       -0.000011  1
  C          0.271756       -0.658892       -0.000020  1
  N         -0.826203       -1.407904       -0.000024  1
  C         -1.954256       -0.717000        0.000013  1
  N         -2.103571        0.617063        0.000005  1
  C         -1.012310        1.366786        0.000017  1
  C          0.223346        0.746317        0.000002  1
  H          3.360741        0.037790        0.000016  1
  H         -2.872159       -1.291240       -0.000062  1
  H         -1.137508        2.443814        0.000028  1
  H          1.894258        2.086662       -0.000024  1
  C         -1.627609       -0.592402        0.999958  2
  H         -1.962771       -0.720248       -0.026053  2
  H         -2.419650       -0.894523        1.680304  2
  H         -0.747650       -1.206571        1.173003  2
  H         -1.380227        0.451789        1.173003  2

%mem=32GB
%nprocshared= 8
#p m062x/aug-cc-pVDZ   counterpoise=2

00203 m062x/aug-cc-pVDZ   counterpoise=2

 0  1  0  1  0  1
  N          1.539511        1.146843        0.000008  1
  C          2.282559       -0.000000        0.000010  1
  N          1.579169       -1.093212       -0.000011  1
  C          0.271756       -0.658892       -0.000020  1
  N         -0.826203       -1.407904       -0.000024  1
  C         -1.954256       -0.717000        0.000013  1
  N         -2.103571        0.617063        0.000005  1
  C         -1.012310        1.366786        0.000017  1
  C          0.223346        0.746317        0.000002  1
  H          3.360741        0.037790        0.000016  1
  H         -2.872159       -1.291240       -0.000062  1
  H         -1.137508        2.443814        0.000028  1
  H          1.894258        2.086662       -0.000024  1
  C         -1.500018       -0.866019        0.999959  2
  H         -1.945471       -0.719882        0.019352  2
  H         -2.229930       -0.626561        1.768962  2
  H         -1.188880       -1.902086        1.105965  2
  H         -0.635607       -0.215610        1.105965  2

%mem=32GB
%nprocshared= 8
#p m062x/aug-cc-pVDZ   counterpoise=2

00204 m062x/aug-cc-pVDZ   counterpoise=2

 0  1  0  1  0  1
  N          1.539511        1.146843        0.000008  1
  C          2.282559       -0.000000        0.000010  1
  N          1.579169       -1.093212       -0.000011  1
  C          0.271756       -0.658892       -0.000020  1
  N         -0.826203       -1.407904       -0.000024  1
  C         -1.954256       -0.717000        0.000013  1
  N         -2.103571        0.617063        0.000005  1
  C         -1.012310        1.366786        0.000017  1
  C          0.223346        0.746317        0.000002  1
  H          3.360741        0.037790        0.000016  1
  H         -2.872159       -1.291240       -0.000062  1
  H         -1.137508        2.443814        0.000028  1
  H          1.894258        2.086662       -0.000024  1
  C         -1.326808       -1.113352        0.999961  2
  H         -0.856298       -1.390196        0.060093  2
  H         -0.719991       -1.470398        1.828072  2
  H         -1.415524       -0.031473        1.056035  2
  H         -2.315617       -1.561226        1.056035  2

%mem=32GB
%nprocshared= 8
#p m062x/aug-cc-pVDZ   counterpoise=2

00205 m062x/aug-cc-pVDZ   counterpoise=2

 0  1  0  1  0  1
  N          1.539511        1.146843        0.000008  1
  C          2.282559       -0.000000        0.000010  1
  N          1.579169       -1.093212       -0.000011  1
  C          0.271756       -0.658892       -0.000020  1
  N         -0.826203       -1.407904       -0.000024  1
  C         -1.954256       -0.717000        0.000013  1
  N         -2.103571        0.617063        0.000005  1
  C         -1.012310        1.366786        0.000017  1
  C          0.223346        0.746317        0.000002  1
  H          3.360741        0.037790        0.000016  1
  H         -2.872159       -1.291240       -0.000062  1
  H         -1.137508        2.443814        0.000028  1
  H          1.894258        2.086662       -0.000024  1
  C         -1.113328       -1.326831        0.999957  2
  H         -0.814270       -1.411274       -0.041585  2
  H         -0.268034       -1.565508        1.640260  2
  H         -1.444414       -0.311191        1.200792  2
  H         -1.926720       -2.019317        1.200792  2

%mem=32GB
%nprocshared= 8
#p m062x/aug-cc-pVDZ   counterpoise=2

00206 m062x/aug-cc-pVDZ   counterpoise=2

 0  1  0  1  0  1
  N          1.539511        1.146843        0.000008  1
  C          2.282559       -0.000000        0.000010  1
  N          1.579169       -1.093212       -0.000011  1
  C          0.271756       -0.658892       -0.000020  1
  N         -0.826203       -1.407904       -0.000024  1
  C         -1.954256       -0.717000        0.000013  1
  N         -2.103571        0.617063        0.000005  1
  C         -1.012310        1.366786        0.000017  1
  C          0.223346        0.746317        0.000002  1
  H          3.360741        0.037790        0.000016  1
  H         -2.872159       -1.291240       -0.000062  1
  H         -1.137508        2.443814        0.000028  1
  H          1.894258        2.086662       -0.000024  1
  C         -0.866024       -1.499996        0.999955  2
  H         -0.822957       -1.400398       -0.081526  2
  H         -0.475709       -0.597327        1.462902  2
  H         -1.897290       -1.648930        1.309447  2
  H         -0.268156       -2.353370        1.309447  2

%mem=32GB
%nprocshared= 8
#p m062x/aug-cc-pVDZ   counterpoise=2

00207 m062x/aug-cc-pVDZ   counterpoise=2

 0  1  0  1  0  1
  N          1.539511        1.146843        0.000008  1
  C          2.282559       -0.000000        0.000010  1
  N          1.579169       -1.093212       -0.000011  1
  C          0.271756       -0.658892       -0.000020  1
  N         -0.826203       -1.407904       -0.000024  1
  C         -1.954256       -0.717000        0.000013  1
  N         -2.103571        0.617063        0.000005  1
  C         -1.012310        1.366786        0.000017  1
  C          0.223346        0.746317        0.000002  1
  H          3.360741        0.037790        0.000016  1
  H         -2.872159       -1.291240       -0.000062  1
  H         -1.137508        2.443814        0.000028  1
  H          1.894258        2.086662       -0.000024  1
  C         -0.592406       -1.627586        0.999957  2
  H         -0.834380       -1.400221       -0.034997  2
  H         -1.222813       -1.035238        1.658128  2
  H         -0.763866       -2.684235        1.188564  2
  H          0.451534       -1.390745        1.188564  2

%mem=32GB
%nprocshared= 8
#p m062x/aug-cc-pVDZ   counterpoise=2

00208 m062x/aug-cc-pVDZ   counterpoise=2

 0  1  0  1  0  1
  N          1.539511        1.146843        0.000008  1
  C          2.282559       -0.000000        0.000010  1
  N          1.579169       -1.093212       -0.000011  1
  C          0.271756       -0.658892       -0.000020  1
  N         -0.826203       -1.407904       -0.000024  1
  C         -1.954256       -0.717000        0.000013  1
  N         -2.103571        0.617063        0.000005  1
  C         -1.012310        1.366786        0.000017  1
  C          0.223346        0.746317        0.000002  1
  H          3.360741        0.037790        0.000016  1
  H         -2.872159       -1.291240       -0.000062  1
  H         -1.137508        2.443814        0.000028  1
  H          1.894258        2.086662       -0.000024  1
  C         -0.300788       -1.705726        0.999961  2
  H         -0.789635       -1.428632        0.069573  2
  H         -0.900879       -1.365575        1.840000  2
  H         -0.193840       -2.786457        1.045329  2
  H          0.681406       -1.242353        1.045329  2

%mem=32GB
%nprocshared= 8
#p m062x/aug-cc-pVDZ   counterpoise=2

00209 m062x/aug-cc-pVDZ   counterpoise=2

 0  1  0  1  0  1
  N          1.539511        1.146843        0.000008  1
  C          2.282559       -0.000000        0.000010  1
  N          1.579169       -1.093212       -0.000011  1
  C          0.271756       -0.658892       -0.000020  1
  N         -0.826203       -1.407904       -0.000024  1
  C         -1.954256       -0.717000        0.000013  1
  N         -2.103571        0.617063        0.000005  1
  C         -1.012310        1.366786        0.000017  1
  C          0.223346        0.746317        0.000002  1
  H          3.360741        0.037790        0.000016  1
  H         -2.872159       -1.291240       -0.000062  1
  H         -1.137508        2.443814        0.000028  1
  H          1.894258        2.086662       -0.000024  1
  C         -0.000028       -1.732040        0.999966  2
  H         -0.671657       -1.468537        0.187036  2
  H         -0.489547       -1.539985        1.951262  2
  H          0.256560       -2.786021        0.930952  2
  H          0.904811       -1.133725        0.930952  2

%mem=32GB
%nprocshared= 8
#p m062x/aug-cc-pVDZ   counterpoise=2

00210 m062x/aug-cc-pVDZ   counterpoise=2

 0  1  0  1  0  1
  N          1.539511        1.146843        0.000008  1
  C          2.282559       -0.000000        0.000010  1
  N          1.579169       -1.093212       -0.000011  1
  C          0.271756       -0.658892       -0.000020  1
  N         -0.826203       -1.407904       -0.000024  1
  C         -1.954256       -0.717000        0.000013  1
  N         -2.103571        0.617063        0.000005  1
  C         -1.012310        1.366786        0.000017  1
  C          0.223346        0.746317        0.000002  1
  H          3.360741        0.037790        0.000016  1
  H         -2.872159       -1.291240       -0.000062  1
  H         -1.137508        2.443814        0.000028  1
  H          1.894258        2.086662       -0.000024  1
  C          0.300767       -1.705705        0.999969  2
  H          0.278990       -0.919924        0.249336  2
  H          0.288423       -1.260311        1.991407  2
  H         -0.569284       -2.346040        0.879722  2
  H          1.204946       -2.296870        0.879722  2

%mem=32GB
%nprocshared= 8
#p m062x/aug-cc-pVDZ   counterpoise=2

00211 m062x/aug-cc-pVDZ   counterpoise=2

 0  1  0  1  0  1
  N          1.539511        1.146843        0.000008  1
  C          2.282559       -0.000000        0.000010  1
  N          1.579169       -1.093212       -0.000011  1
  C          0.271756       -0.658892       -0.000020  1
  N         -0.826203       -1.407904       -0.000024  1
  C         -1.954256       -0.717000        0.000013  1
  N         -2.103571        0.617063        0.000005  1
  C         -1.012310        1.366786        0.000017  1
  C          0.223346        0.746317        0.000002  1
  H          3.360741        0.037790        0.000016  1
  H         -2.872159       -1.291240       -0.000062  1
  H         -1.137508        2.443814        0.000028  1
  H          1.894258        2.086662       -0.000024  1
  C          0.592386       -1.627565        0.999969  2
  H          0.348456       -0.890615        0.239194  2
  H          0.448342       -1.192386        1.985539  2
  H         -0.056079       -2.492650        0.887729  2
  H          1.628926       -1.934914        0.887729  2

%mem=32GB
%nprocshared= 8
#p m062x/aug-cc-pVDZ   counterpoise=2

00212 m062x/aug-cc-pVDZ   counterpoise=2

 0  1  0  1  0  1
  N          1.539511        1.146843        0.000008  1
  C          2.282559       -0.000000        0.000010  1
  N          1.579169       -1.093212       -0.000011  1
  C          0.271756       -0.658892       -0.000020  1
  N         -0.826203       -1.407904       -0.000024  1
  C         -1.954256       -0.717000        0.000013  1
  N         -2.103571        0.617063        0.000005  1
  C         -1.012310        1.366786        0.000017  1
  C          0.223346        0.746317        0.000002  1
  H          3.360741        0.037790        0.000016  1
  H         -2.872159       -1.291240       -0.000062  1
  H         -1.137508        2.443814        0.000028  1
  H          1.894258        2.086662       -0.000024  1
  C          0.866050       -1.499986        0.999965  2
  H          1.465129       -1.158262        0.159903  2
  H          1.354237       -1.221517        1.930345  2
  H         -0.117419       -1.039289        0.954981  2
  H          0.762006       -2.581017        0.954981  2

%mem=32GB
%nprocshared= 8
#p m062x/aug-cc-pVDZ   counterpoise=2

00213 m062x/aug-cc-pVDZ   counterpoise=2

 0  1  0  1  0  1
  N          1.539511        1.146843        0.000008  1
  C          2.282559       -0.000000        0.000010  1
  N          1.579169       -1.093212       -0.000011  1
  C          0.271756       -0.658892       -0.000020  1
  N         -0.826203       -1.407904       -0.000024  1
  C         -1.954256       -0.717000        0.000013  1
  N         -2.103571        0.617063        0.000005  1
  C         -1.012310        1.366786        0.000017  1
  C          0.223346        0.746317        0.000002  1
  H          3.360741        0.037790        0.000016  1
  H         -2.872159       -1.291240       -0.000062  1
  H         -1.137508        2.443814        0.000028  1
  H          1.894258        2.086662       -0.000024  1
  C          1.113359       -1.326819        0.999960  2
  H          1.562358       -1.101643        0.036077  2
  H          1.775956       -0.994522        1.794958  2
  H          0.159630       -0.812315        1.084603  2
  H          0.955307       -2.398888        1.084603  2

%mem=32GB
%nprocshared= 8
#p m062x/aug-cc-pVDZ   counterpoise=2

00214 m062x/aug-cc-pVDZ   counterpoise=2

 0  1  0  1  0  1
  N          1.539511        1.146843        0.000008  1
  C          2.282559       -0.000000        0.000010  1
  N          1.579169       -1.093212       -0.000011  1
  C          0.271756       -0.658892       -0.000020  1
  N         -0.826203       -1.407904       -0.000024  1
  C         -1.954256       -0.717000        0.000013  1
  N         -2.103571        0.617063        0.000005  1
  C         -1.012310        1.366786        0.000017  1
  C          0.223346        0.746317        0.000002  1
  H          3.360741        0.037790        0.000016  1
  H         -2.872159       -1.291240       -0.000062  1
  H         -1.137508        2.443814        0.000028  1
  H          1.894258        2.086662       -0.000024  1
  C          1.326839       -1.113340        0.999956  2
  H          1.592722       -1.092131       -0.053719  2
  H          2.228440       -1.041421        1.602799  2
  H          0.672475       -0.275262        1.225591  2
  H          0.813608       -2.044554        1.225591  2

%mem=32GB
%nprocshared= 8
#p m062x/aug-cc-pVDZ   counterpoise=2

00215 m062x/aug-cc-pVDZ   counterpoise=2

 0  1  0  1  0  1
  N          1.539511        1.146843        0.000008  1
  C          2.282559       -0.000000        0.000010  1
  N          1.579169       -1.093212       -0.000011  1
  C          0.271756       -0.658892       -0.000020  1
  N         -0.826203       -1.407904       -0.000024  1
  C         -1.954256       -0.717000        0.000013  1
  N         -2.103571        0.617063        0.000005  1
  C         -1.012310        1.366786        0.000017  1
  C          0.223346        0.746317        0.000002  1
  H          3.360741        0.037790        0.000016  1
  H         -2.872159       -1.291240       -0.000062  1
  H         -1.137508        2.443814        0.000028  1
  H          1.894258        2.086662       -0.000024  1
  C          1.500003       -0.866035        0.999956  2
  H          1.583665       -1.106114       -0.056802  2
  H          1.799961       -1.726805        1.592052  2
  H          2.146207       -0.023528        1.232507  2
  H          0.470146       -0.607594        1.232507  2

%mem=32GB
%nprocshared= 8
#p m062x/aug-cc-pVDZ   counterpoise=2

00216 m062x/aug-cc-pVDZ   counterpoise=2

 0  1  0  1  0  1
  N          1.539511        1.146843        0.000008  1
  C          2.282559       -0.000000        0.000010  1
  N          1.579169       -1.093212       -0.000011  1
  C          0.271756       -0.658892       -0.000020  1
  N         -0.826203       -1.407904       -0.000024  1
  C         -1.954256       -0.717000        0.000013  1
  N         -2.103571        0.617063        0.000005  1
  C         -1.012310        1.366786        0.000017  1
  C          0.223346        0.746317        0.000002  1
  H          3.360741        0.037790        0.000016  1
  H         -2.872159       -1.291240       -0.000062  1
  H         -1.137508        2.443814        0.000028  1
  H          1.894258        2.086662       -0.000024  1
  C          1.627593       -0.592416        0.999960  2
  H          1.580575       -1.078672        0.029022  2
  H          1.555169       -1.341420        1.784323  2
  H          2.570661       -0.060100        1.093449  2
  H          0.803989        0.110728        1.093449  2

%mem=32GB
%nprocshared= 8
#p m062x/aug-cc-pVDZ   counterpoise=2

00217 m062x/aug-cc-pVDZ   counterpoise=2

 0  1  0  1  0  1
  N          1.539511        1.146843        0.000008  1
  C          2.282559       -0.000000        0.000010  1
  N          1.579169       -1.093212       -0.000011  1
  C          0.271756       -0.658892       -0.000020  1
  N         -0.826203       -1.407904       -0.000024  1
  C         -1.954256       -0.717000        0.000013  1
  N         -2.103571        0.617063        0.000005  1
  C         -1.012310        1.366786        0.000017  1
  C          0.223346        0.746317        0.000002  1
  H          3.360741        0.037790        0.000016  1
  H         -2.872159       -1.291240       -0.000062  1
  H         -1.137508        2.443814        0.000028  1
  H          1.894258        2.086662       -0.000024  1
  C          1.705717       -0.300755        0.999962  2
  H          1.219557        0.003035        0.076525  2
  H          1.129511        0.059303        1.848385  2
  H          1.766716       -1.385345        1.037660  2
  H          2.707285        0.119860        1.037660  2

%mem=32GB
%nprocshared= 8
#p m062x/aug-cc-pVDZ   counterpoise=2

00218 m062x/aug-cc-pVDZ   counterpoise=2

 0  1  0  1  0  1
  N          1.539511        1.146843        0.000008  1
  C          2.282559       -0.000000        0.000010  1
  N          1.579169       -1.093212       -0.000011  1
  C          0.271756       -0.658892       -0.000020  1
  N         -0.826203       -1.407904       -0.000024  1
  C         -1.954256       -0.717000        0.000013  1
  N         -2.103571        0.617063        0.000005  1
  C         -1.012310        1.366786        0.000017  1
  C          0.223346        0.746317        0.000002  1
  H          3.360741        0.037790        0.000016  1
  H         -2.872159       -1.291240       -0.000062  1
  H         -1.137508        2.443814        0.000028  1
  H          1.894258        2.086662       -0.000024  1
  C          1.879408       -0.000000        0.684002  2
  H          2.431310       -0.000000       -0.252364  2
  H          2.578175       -0.000000        1.516589  2
  H          1.253959        0.887456        0.736084  2
  H          1.253959       -0.887456        0.736084  2

%mem=32GB
%nprocshared= 8
#p m062x/aug-cc-pVDZ   counterpoise=2

00219 m062x/aug-cc-pVDZ   counterpoise=2

 0  1  0  1  0  1
  N          1.539511        1.146843        0.000008  1
  C          2.282559       -0.000000        0.000010  1
  N          1.579169       -1.093212       -0.000011  1
  C          0.271756       -0.658892       -0.000020  1
  N         -0.826203       -1.407904       -0.000024  1
  C         -1.954256       -0.717000        0.000013  1
  N         -2.103571        0.617063        0.000005  1
  C         -1.012310        1.366786        0.000017  1
  C          0.223346        0.746317        0.000002  1
  H          3.360741        0.037790        0.000016  1
  H         -2.872159       -1.291240       -0.000062  1
  H         -1.137508        2.443814        0.000028  1
  H          1.894258        2.086662       -0.000024  1
  C          1.850855        0.326335        0.684005  2
  H          2.388840       -0.080340       -0.168382  2
  H          2.312534       -0.022659        1.604078  2
  H          1.886066        1.412201        0.650339  2
  H          0.815759       -0.003693        0.650339  2

%mem=32GB
%nprocshared= 8
#p m062x/aug-cc-pVDZ   counterpoise=2

00220 m062x/aug-cc-pVDZ   counterpoise=2

 0  1  0  1  0  1
  N          1.539511        1.146843        0.000008  1
  C          2.282559       -0.000000        0.000010  1
  N          1.579169       -1.093212       -0.000011  1
  C          0.271756       -0.658892       -0.000020  1
  N         -0.826203       -1.407904       -0.000024  1
  C         -1.954256       -0.717000        0.000013  1
  N         -2.103571        0.617063        0.000005  1
  C         -1.012310        1.366786        0.000017  1
  C          0.223346        0.746317        0.000002  1
  H          3.360741        0.037790        0.000016  1
  H         -2.872159       -1.291240       -0.000062  1
  H         -1.137508        2.443814        0.000028  1
  H          1.894258        2.086662       -0.000024  1
  C          1.766033        0.642813        0.684005  2
  H          1.486035        1.265832       -0.161467  2
  H          1.532646        1.162119        1.609926  2
  H          1.213318       -0.292269        0.643957  2
  H          2.832249        0.435313        0.643957  2

%mem=32GB
%nprocshared= 8
#p m062x/aug-cc-pVDZ   counterpoise=2

00221 m062x/aug-cc-pVDZ   counterpoise=2

 0  1  0  1  0  1
  N          1.539511        1.146843        0.000008  1
  C          2.282559       -0.000000        0.000010  1
  N          1.579169       -1.093212       -0.000011  1
  C          0.271756       -0.658892       -0.000020  1
  N         -0.826203       -1.407904       -0.000024  1
  C         -1.954256       -0.717000        0.000013  1
  N         -2.103571        0.617063        0.000005  1
  C         -1.012310        1.366786        0.000017  1
  C          0.223346        0.746317        0.000002  1
  H          3.360741        0.037790        0.000016  1
  H         -2.872159       -1.291240       -0.000062  1
  H         -1.137508        2.443814        0.000028  1
  H          1.894258        2.086662       -0.000024  1
  C          1.627590        0.939706        0.683998  2
  H          1.494640        1.252368       -0.348447  2
  H          1.291024        1.731216        1.348612  2
  H          1.045687        0.040282        0.868127  2
  H          2.679064        0.734826        0.868127  2

%mem=32GB
%nprocshared= 8
#p m062x/aug-cc-pVDZ   counterpoise=2

00222 m062x/aug-cc-pVDZ   counterpoise=2

 0  1  0  1  0  1
  N          1.539511        1.146843        0.000008  1
  C          2.282559       -0.000000        0.000010  1
  N          1.579169       -1.093212       -0.000011  1
  C          0.271756       -0.658892       -0.000020  1
  N         -0.826203       -1.407904       -0.000024  1
  C         -1.954256       -0.717000        0.000013  1
  N         -2.103571        0.617063        0.000005  1
  C         -1.012310        1.366786        0.000017  1
  C          0.223346        0.746317        0.000002  1
  H          3.360741        0.037790        0.000016  1
  H         -2.872159       -1.291240       -0.000062  1
  H         -1.137508        2.443814        0.000028  1
  H          1.894258        2.086662       -0.000024  1
  C          1.439699        1.208042        0.683996  2
  H          1.596034        1.112186       -0.387333  2
  H          2.248650        0.712042        1.214147  2
  H          1.420904        2.260555        0.954807  2
  H          0.493143        0.747422        0.954807  2

%mem=32GB
%nprocshared= 8
#p m062x/aug-cc-pVDZ   counterpoise=2

00223 m062x/aug-cc-pVDZ   counterpoise=2

 0  1  0  1  0  1
  N          1.539511        1.146843        0.000008  1
  C          2.282559       -0.000000        0.000010  1
  N          1.579169       -1.093212       -0.000011  1
  C          0.271756       -0.658892       -0.000020  1
  N         -0.826203       -1.407904       -0.000024  1
  C         -1.954256       -0.717000        0.000013  1
  N         -2.103571        0.617063        0.000005  1
  C         -1.012310        1.366786        0.000017  1
  C          0.223346        0.746317        0.000002  1
  H          3.360741        0.037790        0.000016  1
  H         -2.872159       -1.291240       -0.000062  1
  H         -1.137508        2.443814        0.000028  1
  H          1.894258        2.086662       -0.000024  1
  C          1.208064        1.439676        0.684002  2
  H          1.650348        1.048918       -0.228723  2
  H          1.705460        1.000227        1.544792  2
  H          1.325720        2.519931        0.710160  2
  H          0.150543        1.189792        0.710160  2

%mem=32GB
%nprocshared= 8
#p m062x/aug-cc-pVDZ   counterpoise=2

00224 m062x/aug-cc-pVDZ   counterpoise=2

 0  1  0  1  0  1
  N          1.539511        1.146843        0.000008  1
  C          2.282559       -0.000000        0.000010  1
  N          1.579169       -1.093212       -0.000011  1
  C          0.271756       -0.658892       -0.000020  1
  N         -0.826203       -1.407904       -0.000024  1
  C         -1.954256       -0.717000        0.000013  1
  N         -2.103571        0.617063        0.000005  1
  C         -1.012310        1.366786        0.000017  1
  C          0.223346        0.746317        0.000002  1
  H          3.360741        0.037790        0.000016  1
  H         -2.872159       -1.291240       -0.000062  1
  H         -1.137508        2.443814        0.000028  1
  H          1.894258        2.086662       -0.000024  1
  C          0.939719        1.627574        0.684010  2
  H          1.573305        1.119757       -0.038531  2
  H          1.259988        1.370880        1.690496  2
  H          1.017681        2.702416        0.542188  2
  H         -0.092361        1.317455        0.542188  2

%mem=32GB
%nprocshared= 8
#p m062x/aug-cc-pVDZ   counterpoise=2

00225 m062x/aug-cc-pVDZ   counterpoise=2

 0  1  0  1  0  1
  N          1.539511        1.146843        0.000008  1
  C          2.282559       -0.000000        0.000010  1
  N          1.579169       -1.093212       -0.000011  1
  C          0.271756       -0.658892       -0.000020  1
  N         -0.826203       -1.407904       -0.000024  1
  C         -1.954256       -0.717000        0.000013  1
  N         -2.103571        0.617063        0.000005  1
  C         -1.012310        1.366786        0.000017  1
  C          0.223346        0.746317        0.000002  1
  H          3.360741        0.037790        0.000016  1
  H         -2.872159       -1.291240       -0.000062  1
  H         -1.137508        2.443814        0.000028  1
  H          1.894258        2.086662       -0.000024  1
  C          0.642819        1.766023        0.684016  2
  H          1.400346        1.242939        0.106165  2
  H          0.838513        1.630893        1.744639  2
  H          0.670315        2.825509        0.442750  2
  H         -0.338212        1.364967        0.442750  2

%mem=32GB
%nprocshared= 8
#p m062x/aug-cc-pVDZ   counterpoise=2

00226 m062x/aug-cc-pVDZ   counterpoise=2

 0  1  0  1  0  1
  N          1.539511        1.146843        0.000008  1
  C          2.282559       -0.000000        0.000010  1
  N          1.579169       -1.093212       -0.000011  1
  C          0.271756       -0.658892       -0.000020  1
  N         -0.826203       -1.407904       -0.000024  1
  C         -1.954256       -0.717000        0.000013  1
  N         -2.103571        0.617063        0.000005  1
  C         -1.012310        1.366786        0.000017  1
  C          0.223346        0.746317        0.000002  1
  H          3.360741        0.037790        0.000016  1
  H         -2.872159       -1.291240       -0.000062  1
  H         -1.137508        2.443814        0.000028  1
  H          1.894258        2.086662       -0.000024  1
  C          0.326348        1.850795        0.684017  2
  H          0.240442        0.929632        0.113531  2
  H          0.305052        1.622443        1.746504  2
  H          1.263589        2.343338        0.438134  2
  H         -0.503655        2.508149        0.438134  2

%mem=32GB
%nprocshared= 8
#p m062x/aug-cc-pVDZ   counterpoise=2

00227 m062x/aug-cc-pVDZ   counterpoise=2

 0  1  0  1  0  1
  N          1.539511        1.146843        0.000008  1
  C          2.282559       -0.000000        0.000010  1
  N          1.579169       -1.093212       -0.000011  1
  C          0.271756       -0.658892       -0.000020  1
  N         -0.826203       -1.407904       -0.000024  1
  C         -1.954256       -0.717000        0.000013  1
  N         -2.103571        0.617063        0.000005  1
  C         -1.012310        1.366786        0.000017  1
  C          0.223346        0.746317        0.000002  1
  H          3.360741        0.037790        0.000016  1
  H         -2.872159       -1.291240       -0.000062  1
  H         -1.137508        2.443814        0.000028  1
  H          1.894258        2.086662       -0.000024  1
  C         -0.000034        1.879368        0.684017  2
  H         -0.830492        1.458853        0.122873  2
  H         -0.195089        1.780599        1.748759  2
  H          0.913803        1.347359        0.432335  2
  H          0.111985        2.930836        0.432335  2

%mem=32GB
%nprocshared= 8
#p m062x/aug-cc-pVDZ   counterpoise=2

00228 m062x/aug-cc-pVDZ   counterpoise=2

 0  1  0  1  0  1
  N          1.539511        1.146843        0.000008  1
  C          2.282559       -0.000000        0.000010  1
  N          1.579169       -1.093212       -0.000011  1
  C          0.271756       -0.658892       -0.000020  1
  N         -0.826203       -1.407904       -0.000024  1
  C         -1.954256       -0.717000        0.000013  1
  N         -2.103571        0.617063        0.000005  1
  C         -1.012310        1.366786        0.000017  1
  C          0.223346        0.746317        0.000002  1
  H          3.360741        0.037790        0.000016  1
  H         -2.872159       -1.291240       -0.000062  1
  H         -1.137508        2.443814        0.000028  1
  H          1.894258        2.086662       -0.000024  1
  C         -0.326380        1.850813        0.684012  2
  H         -1.014863        1.364985       -0.002529  2
  H         -0.625651        1.639632        1.707397  2
  H          0.679308        1.474316        0.515732  2
  H         -0.344030        2.924520        0.515732  2

%mem=32GB
%nprocshared= 8
#p m062x/aug-cc-pVDZ   counterpoise=2

00229 m062x/aug-cc-pVDZ   counterpoise=2

 0  1  0  1  0  1
  N          1.539511        1.146843        0.000008  1
  C          2.282559       -0.000000        0.000010  1
  N          1.579169       -1.093212       -0.000011  1
  C          0.271756       -0.658892       -0.000020  1
  N         -0.826203       -1.407904       -0.000024  1
  C         -1.954256       -0.717000        0.000013  1
  N         -2.103571        0.617063        0.000005  1
  C         -1.012310        1.366786        0.000017  1
  C          0.223346        0.746317        0.000002  1
  H          3.360741        0.037790        0.000016  1
  H         -2.872159       -1.291240       -0.000062  1
  H         -1.137508        2.443814        0.000028  1
  H          1.894258        2.086662       -0.000024  1
  C         -0.642807        1.766024        0.684005  2
  H         -1.102357        1.269493       -0.166669  2
  H         -1.034331        1.342993        1.605543  2
  H          0.434137        1.623105        0.648750  2
  H         -0.868486        2.828711        0.648750  2

%mem=32GB
%nprocshared= 8
#p m062x/aug-cc-pVDZ   counterpoise=2

00230 m062x/aug-cc-pVDZ   counterpoise=2

 0  1  0  1  0  1
  N          1.539511        1.146843        0.000008  1
  C          2.282559       -0.000000        0.000010  1
  N          1.579169       -1.093212       -0.000011  1
  C          0.271756       -0.658892       -0.000020  1
  N         -0.826203       -1.407904       -0.000024  1
  C         -1.954256       -0.717000        0.000013  1
  N         -2.103571        0.617063        0.000005  1
  C         -1.012310        1.366786        0.000017  1
  C          0.223346        0.746317        0.000002  1
  H          3.360741        0.037790        0.000016  1
  H         -2.872159       -1.291240       -0.000062  1
  H         -1.137508        2.443814        0.000028  1
  H          1.894258        2.086662       -0.000024  1
  C         -0.939697        1.627579        0.683998  2
  H         -1.046988        1.242238       -0.326633  2
  H         -1.159494        0.838166        1.398137  2
  H          0.078805        1.976996        0.832455  2
  H         -1.631066        2.453077        0.832455  2

%mem=32GB
%nprocshared= 8
#p m062x/aug-cc-pVDZ   counterpoise=2

00231 m062x/aug-cc-pVDZ   counterpoise=2

 0  1  0  1  0  1
  N          1.539511        1.146843        0.000008  1
  C          2.282559       -0.000000        0.000010  1
  N          1.579169       -1.093212       -0.000011  1
  C          0.271756       -0.658892       -0.000020  1
  N         -0.826203       -1.407904       -0.000024  1
  C         -1.954256       -0.717000        0.000013  1
  N         -2.103571        0.617063        0.000005  1
  C         -1.012310        1.366786        0.000017  1
  C          0.223346        0.746317        0.000002  1
  H          3.360741        0.037790        0.000016  1
  H         -2.872159       -1.291240       -0.000062  1
  H         -1.137508        2.443814        0.000028  1
  H          1.894258        2.086662       -0.000024  1
  C         -1.208033        1.439688        0.683997  2
  H         -0.910569        1.328890       -0.355529  2
  H         -0.388800        1.134544        1.329923  2
  H         -1.456679        2.479321        0.881013  2
  H         -2.076209        0.816043        0.881013  2

%mem=32GB
%nprocshared= 8
#p m062x/aug-cc-pVDZ   counterpoise=2

00232 m062x/aug-cc-pVDZ   counterpoise=2

 0  1  0  1  0  1
  N          1.539511        1.146843        0.000008  1
  C          2.282559       -0.000000        0.000010  1
  N          1.579169       -1.093212       -0.000011  1
  C          0.271756       -0.658892       -0.000020  1
  N         -0.826203       -1.407904       -0.000024  1
  C         -1.954256       -0.717000        0.000013  1
  N         -2.103571        0.617063        0.000005  1
  C         -1.012310        1.366786        0.000017  1
  C          0.223346        0.746317        0.000002  1
  H          3.360741        0.037790        0.000016  1
  H         -2.872159       -1.291240       -0.000062  1
  H         -1.137508        2.443814        0.000028  1
  H          1.894258        2.086662       -0.000024  1
  C         -1.439669        1.208054        0.684003  2
  H         -0.874576        1.417944       -0.220426  2
  H         -0.828768        1.434958        1.553940  2
  H         -2.336781        1.821539        0.701436  2
  H         -1.718787        0.157689        0.701436  2

%mem=32GB
%nprocshared= 8
#p m062x/aug-cc-pVDZ   counterpoise=2

00233 m062x/aug-cc-pVDZ   counterpoise=2

 0  1  0  1  0  1
  N          1.539511        1.146843        0.000008  1
  C          2.282559       -0.000000        0.000010  1
  N          1.579169       -1.093212       -0.000011  1
  C          0.271756       -0.658892       -0.000020  1
  N         -0.826203       -1.407904       -0.000024  1
  C         -1.954256       -0.717000        0.000013  1
  N         -2.103571        0.617063        0.000005  1
  C         -1.012310        1.366786        0.000017  1
  C          0.223346        0.746317        0.000002  1
  H          3.360741        0.037790        0.000016  1
  H         -2.872159       -1.291240       -0.000062  1
  H         -1.137508        2.443814        0.000028  1
  H          1.894258        2.086662       -0.000024  1
  C         -1.627619        0.939676        0.684006  2
  H         -2.206553        0.547259       -0.147992  2
  H         -2.083868        0.630418        1.620848  2
  H         -0.611974        0.555993        0.631756  2
  H         -1.607842        2.025197        0.631756  2

%mem=32GB
%nprocshared= 8
#p m062x/aug-cc-pVDZ   counterpoise=2

00234 m062x/aug-cc-pVDZ   counterpoise=2

 0  1  0  1  0  1
  N          1.539511        1.146843        0.000008  1
  C          2.282559       -0.000000        0.000010  1
  N          1.579169       -1.093212       -0.000011  1
  C          0.271756       -0.658892       -0.000020  1
  N         -0.826203       -1.407904       -0.000024  1
  C         -1.954256       -0.717000        0.000013  1
  N         -2.103571        0.617063        0.000005  1
  C         -1.012310        1.366786        0.000017  1
  C          0.223346        0.746317        0.000002  1
  H          3.360741        0.037790        0.000016  1
  H         -2.872159       -1.291240       -0.000062  1
  H         -1.137508        2.443814        0.000028  1
  H          1.894258        2.086662       -0.000024  1
  C         -1.766064        0.642786        0.684000  2
  H         -2.246746        0.606151       -0.290155  2
  H         -2.521554        0.585206        1.463357  2
  H         -1.080437       -0.194989        0.781601  2
  H         -1.215321        1.574791        0.781601  2

%mem=32GB
%nprocshared= 8
#p m062x/aug-cc-pVDZ   counterpoise=2

00235 m062x/aug-cc-pVDZ   counterpoise=2

 0  1  0  1  0  1
  N          1.539511        1.146843        0.000008  1
  C          2.282559       -0.000000        0.000010  1
  N          1.579169       -1.093212       -0.000011  1
  C          0.271756       -0.658892       -0.000020  1
  N         -0.826203       -1.407904       -0.000024  1
  C         -1.954256       -0.717000        0.000013  1
  N         -2.103571        0.617063        0.000005  1
  C         -1.012310        1.366786        0.000017  1
  C          0.223346        0.746317        0.000002  1
  H          3.360741        0.037790        0.000016  1
  H         -2.872159       -1.291240       -0.000062  1
  H         -1.137508        2.443814        0.000028  1
  H          1.894258        2.086662       -0.000024  1
  C         -1.850848        0.326368        0.684001  2
  H         -2.200769        0.728865       -0.263061  2
  H         -2.319986        0.865994        1.502653  2
  H         -2.110986       -0.727034        0.748403  2
  H         -0.771504        0.437482        0.748403  2

%mem=32GB
%nprocshared= 8
#p m062x/aug-cc-pVDZ   counterpoise=2

00236 m062x/aug-cc-pVDZ   counterpoise=2

 0  1  0  1  0  1
  N          1.539511        1.146843        0.000008  1
  C          2.282559       -0.000000        0.000010  1
  N          1.579169       -1.093212       -0.000011  1
  C          0.271756       -0.658892       -0.000020  1
  N         -0.826203       -1.407904       -0.000024  1
  C         -1.954256       -0.717000        0.000013  1
  N         -2.103571        0.617063        0.000005  1
  C         -1.012310        1.366786        0.000017  1
  C          0.223346        0.746317        0.000002  1
  H          3.360741        0.037790        0.000016  1
  H         -2.872159       -1.291240       -0.000062  1
  H         -1.137508        2.443814        0.000028  1
  H          1.894258        2.086662       -0.000024  1
  C         -1.879396        0.000029        0.684008  2
  H         -2.136399        0.707422       -0.100161  2
  H         -2.046150        0.459013        1.655092  2
  H         -2.501576       -0.886348        0.590713  2
  H         -0.833351       -0.280264        0.590713  2

%mem=32GB
%nprocshared= 8
#p m062x/aug-cc-pVDZ   counterpoise=2

00237 m062x/aug-cc-pVDZ   counterpoise=2

 0  1  0  1  0  1
  N          1.539511        1.146843        0.000008  1
  C          2.282559       -0.000000        0.000010  1
  N          1.579169       -1.093212       -0.000011  1
  C          0.271756       -0.658892       -0.000020  1
  N         -0.826203       -1.407904       -0.000024  1
  C         -1.954256       -0.717000        0.000013  1
  N         -2.103571        0.617063        0.000005  1
  C         -1.012310        1.366786        0.000017  1
  C          0.223346        0.746317        0.000002  1
  H          3.360741        0.037790        0.000016  1
  H         -2.872159       -1.291240       -0.000062  1
  H         -1.137508        2.443814        0.000028  1
  H          1.894258        2.086662       -0.000024  1
  C         -1.850839       -0.326374        0.684002  2
  H         -1.992330       -0.860813       -0.251804  2
  H         -2.029458       -1.001052        1.517297  2
  H         -0.832855        0.051169        0.735450  2
  H         -2.548654        0.505422        0.735450  2

%mem=32GB
%nprocshared= 8
#p m062x/aug-cc-pVDZ   counterpoise=2

00238 m062x/aug-cc-pVDZ   counterpoise=2

 0  1  0  1  0  1
  N          1.539511        1.146843        0.000008  1
  C          2.282559       -0.000000        0.000010  1
  N          1.579169       -1.093212       -0.000011  1
  C          0.271756       -0.658892       -0.000020  1
  N         -0.826203       -1.407904       -0.000024  1
  C         -1.954256       -0.717000        0.000013  1
  N         -2.103571        0.617063        0.000005  1
  C         -1.012310        1.366786        0.000017  1
  C          0.223346        0.746317        0.000002  1
  H          3.360741        0.037790        0.000016  1
  H         -2.872159       -1.291240       -0.000062  1
  H         -1.137508        2.443814        0.000028  1
  H          1.894258        2.086662       -0.000024  1
  C         -1.766056       -0.642792        0.683997  2
  H         -2.052841       -0.755872       -0.358281  2
  H         -2.584588       -0.965542        1.322209  2
  H         -0.887804       -1.250448        0.886246  2
  H         -1.538873        0.400740        0.886246  2

%mem=32GB
%nprocshared= 8
#p m062x/aug-cc-pVDZ   counterpoise=2

00239 m062x/aug-cc-pVDZ   counterpoise=2

 0  1  0  1  0  1
  N          1.539511        1.146843        0.000008  1
  C          2.282559       -0.000000        0.000010  1
  N          1.579169       -1.093212       -0.000011  1
  C          0.271756       -0.658892       -0.000020  1
  N         -0.826203       -1.407904       -0.000024  1
  C         -1.954256       -0.717000        0.000013  1
  N         -2.103571        0.617063        0.000005  1
  C         -1.012310        1.366786        0.000017  1
  C          0.223346        0.746317        0.000002  1
  H          3.360741        0.037790        0.000016  1
  H         -2.872159       -1.291240       -0.000062  1
  H         -1.137508        2.443814        0.000028  1
  H          1.894258        2.086662       -0.000024  1
  C         -1.627614       -0.939680        0.684001  2
  H         -2.077012       -0.633314       -0.257039  2
  H         -2.210828       -0.542088        1.510597  2
  H         -1.611104       -2.024995        0.741419  2
  H         -0.611325       -0.558450        0.741419  2

%mem=32GB
%nprocshared= 8
#p m062x/aug-cc-pVDZ   counterpoise=2

00240 m062x/aug-cc-pVDZ   counterpoise=2

 0  1  0  1  0  1
  N          1.539511        1.146843        0.000008  1
  C          2.282559       -0.000000        0.000010  1
  N          1.579169       -1.093212       -0.000011  1
  C          0.271756       -0.658892       -0.000020  1
  N         -0.826203       -1.407904       -0.000024  1
  C         -1.954256       -0.717000        0.000013  1
  N         -2.103571        0.617063        0.000005  1
  C         -1.012310        1.366786        0.000017  1
  C          0.223346        0.746317        0.000002  1
  H          3.360741        0.037790        0.000016  1
  H         -2.872159       -1.291240       -0.000062  1
  H         -1.137508        2.443814        0.000028  1
  H          1.894258        2.086662       -0.000024  1
  C         -1.439663       -1.208055        0.684008  2
  H         -0.730556       -1.439063       -0.106674  2
  H         -0.967335       -1.361927        1.650810  2
  H         -1.755638       -0.171758        0.596111  2
  H         -2.305419       -1.859376        0.596111  2

%mem=32GB
%nprocshared= 8
#p m062x/aug-cc-pVDZ   counterpoise=2

00241 m062x/aug-cc-pVDZ   counterpoise=2

 0  1  0  1  0  1
  N          1.539511        1.146843        0.000008  1
  C          2.282559       -0.000000        0.000010  1
  N          1.579169       -1.093212       -0.000011  1
  C          0.271756       -0.658892       -0.000020  1
  N         -0.826203       -1.407904       -0.000024  1
  C         -1.954256       -0.717000        0.000013  1
  N         -2.103571        0.617063        0.000005  1
  C         -1.012310        1.366786        0.000017  1
  C          0.223346        0.746317        0.000002  1
  H          3.360741        0.037790        0.000016  1
  H         -2.872159       -1.291240       -0.000062  1
  H         -1.137508        2.443814        0.000028  1
  H          1.894258        2.086662       -0.000024  1
  C         -1.208024       -1.439691        0.684001  2
  H         -0.678694       -1.395624       -0.264284  2
  H         -0.493574       -1.380212        1.501008  2
  H         -1.903650       -0.607076        0.749836  2
  H         -1.756397       -2.375869        0.749836  2

%mem=32GB
%nprocshared= 8
#p m062x/aug-cc-pVDZ   counterpoise=2

00242 m062x/aug-cc-pVDZ   counterpoise=2

 0  1  0  1  0  1
  N          1.539511        1.146843        0.000008  1
  C          2.282559       -0.000000        0.000010  1
  N          1.579169       -1.093212       -0.000011  1
  C          0.271756       -0.658892       -0.000020  1
  N         -0.826203       -1.407904       -0.000024  1
  C         -1.954256       -0.717000        0.000013  1
  N         -2.103571        0.617063        0.000005  1
  C         -1.012310        1.366786        0.000017  1
  C          0.223346        0.746317        0.000002  1
  H          3.360741        0.037790        0.000016  1
  H         -2.872159       -1.291240       -0.000062  1
  H         -1.137508        2.443814        0.000028  1
  H          1.894258        2.086662       -0.000024  1
  C         -0.939686       -1.627582        0.683998  2
  H         -0.770101       -1.299303       -0.338181  2
  H         -0.553926       -0.880835        1.373227  2
  H         -2.005857       -1.757852        0.850685  2
  H         -0.428928       -2.572473        0.850685  2

%mem=32GB
%nprocshared= 8
#p m062x/aug-cc-pVDZ   counterpoise=2

00243 m062x/aug-cc-pVDZ   counterpoise=2

 0  1  0  1  0  1
  N          1.539511        1.146843        0.000008  1
  C          2.282559       -0.000000        0.000010  1
  N          1.579169       -1.093212       -0.000011  1
  C          0.271756       -0.658892       -0.000020  1
  N         -0.826203       -1.407904       -0.000024  1
  C         -1.954256       -0.717000        0.000013  1
  N         -2.103571        0.617063        0.000005  1
  C         -1.012310        1.366786        0.000017  1
  C          0.223346        0.746317        0.000002  1
  H          3.360741        0.037790        0.000016  1
  H         -2.872159       -1.291240       -0.000062  1
  H         -1.137508        2.443814        0.000028  1
  H          1.894258        2.086662       -0.000024  1
  C         -0.642798       -1.766024        0.684001  2
  H         -0.893993       -1.275536       -0.252854  2
  H         -0.961655       -1.143417        1.515968  2
  H         -1.147614       -2.727204        0.736640  2
  H          0.432175       -1.918143        0.736640  2

%mem=32GB
%nprocshared= 8
#p m062x/aug-cc-pVDZ   counterpoise=2

00244 m062x/aug-cc-pVDZ   counterpoise=2

 0  1  0  1  0  1
  N          1.539511        1.146843        0.000008  1
  C          2.282559       -0.000000        0.000010  1
  N          1.579169       -1.093212       -0.000011  1
  C          0.271756       -0.658892       -0.000020  1
  N         -0.826203       -1.407904       -0.000024  1
  C         -1.954256       -0.717000        0.000013  1
  N         -2.103571        0.617063        0.000005  1
  C         -1.012310        1.366786        0.000017  1
  C          0.223346        0.746317        0.000002  1
  H          3.360741        0.037790        0.000016  1
  H         -2.872159       -1.291240       -0.000062  1
  H         -1.137508        2.443814        0.000028  1
  H          1.894258        2.086662       -0.000024  1
  C         -0.326375       -1.850812        0.684008  2
  H         -0.894660       -1.347243       -0.093710  2
  H         -0.685650       -1.532451        1.659223  2
  H         -0.451044       -2.926087        0.585421  2
  H          0.726089       -1.597678        0.585421  2

%mem=32GB
%nprocshared= 8
#p m062x/aug-cc-pVDZ   counterpoise=2

00245 m062x/aug-cc-pVDZ   counterpoise=2

 0  1  0  1  0  1
  N          1.539511        1.146843        0.000008  1
  C          2.282559       -0.000000        0.000010  1
  N          1.579169       -1.093212       -0.000011  1
  C          0.271756       -0.658892       -0.000020  1
  N         -0.826203       -1.407904       -0.000024  1
  C         -1.954256       -0.717000        0.000013  1
  N         -2.103571        0.617063        0.000005  1
  C         -1.012310        1.366786        0.000017  1
  C          0.223346        0.746317        0.000002  1
  H          3.360741        0.037790        0.000016  1
  H         -2.872159       -1.291240       -0.000062  1
  H         -1.137508        2.443814        0.000028  1
  H          1.894258        2.086662       -0.000024  1
  C         -0.000032       -1.879367        0.684014  2
  H         -0.766456       -1.441999        0.049444  2
  H         -0.264072       -1.728690        1.727593  2
  H          0.075505       -2.944263        0.479641  2
  H          0.955214       -1.402698        0.479641  2

%mem=32GB
%nprocshared= 8
#p m062x/aug-cc-pVDZ   counterpoise=2

00246 m062x/aug-cc-pVDZ   counterpoise=2

 0  1  0  1  0  1
  N          1.539511        1.146843        0.000008  1
  C          2.282559       -0.000000        0.000010  1
  N          1.579169       -1.093212       -0.000011  1
  C          0.271756       -0.658892       -0.000020  1
  N         -0.826203       -1.407904       -0.000024  1
  C         -1.954256       -0.717000        0.000013  1
  N         -2.103571        0.617063        0.000005  1
  C         -1.012310        1.366786        0.000017  1
  C          0.223346        0.746317        0.000002  1
  H          3.360741        0.037790        0.000016  1
  H         -2.872159       -1.291240       -0.000062  1
  H         -1.137508        2.443814        0.000028  1
  H          1.894258        2.086662       -0.000024  1
  C          0.326350       -1.850794        0.684018  2
  H          0.283205       -0.908841        0.143427  2
  H          0.317417       -1.655770        1.753300  2
  H         -0.534128       -2.460085        0.419785  2
  H          1.238925       -2.378871        0.419785  2

%mem=32GB
%nprocshared= 8
#p m062x/aug-cc-pVDZ   counterpoise=2

00247 m062x/aug-cc-pVDZ   counterpoise=2

 0  1  0  1  0  1
  N          1.539511        1.146843        0.000008  1
  C          2.282559       -0.000000        0.000010  1
  N          1.579169       -1.093212       -0.000011  1
  C          0.271756       -0.658892       -0.000020  1
  N         -0.826203       -1.407904       -0.000024  1
  C         -1.954256       -0.717000        0.000013  1
  N         -2.103571        0.617063        0.000005  1
  C         -1.012310        1.366786        0.000017  1
  C          0.223346        0.746317        0.000002  1
  H          3.360741        0.037790        0.000016  1
  H         -2.872159       -1.291240       -0.000062  1
  H         -1.137508        2.443814        0.000028  1
  H          1.894258        2.086662       -0.000024  1
  C          0.642819       -1.766022        0.684017  2
  H          1.401955       -1.220548        0.129448  2
  H          0.814273       -1.642825        1.750274  2
  H         -0.340487       -1.379773        0.428288  2
  H          0.695221       -2.821168        0.428288  2

%mem=32GB
%nprocshared= 8
#p m062x/aug-cc-pVDZ   counterpoise=2

00248 m062x/aug-cc-pVDZ   counterpoise=2

 0  1  0  1  0  1
  N          1.539511        1.146843        0.000008  1
  C          2.282559       -0.000000        0.000010  1
  N          1.579169       -1.093212       -0.000011  1
  C          0.271756       -0.658892       -0.000020  1
  N         -0.826203       -1.407904       -0.000024  1
  C         -1.954256       -0.717000        0.000013  1
  N         -2.103571        0.617063        0.000005  1
  C         -1.012310        1.366786        0.000017  1
  C          0.223346        0.746317        0.000002  1
  H          3.360741        0.037790        0.000016  1
  H         -2.872159       -1.291240       -0.000062  1
  H         -1.137508        2.443814        0.000028  1
  H          1.894258        2.086662       -0.000024  1
  C          0.939719       -1.627573        0.684012  2
  H          1.584388       -1.088851       -0.005594  2
  H          1.223640       -1.390313        1.706056  2
  H         -0.093778       -1.334693        0.517936  2
  H          1.044360       -2.696660        0.517936  2

%mem=32GB
%nprocshared= 8
#p m062x/aug-cc-pVDZ   counterpoise=2

00249 m062x/aug-cc-pVDZ   counterpoise=2

 0  1  0  1  0  1
  N          1.539511        1.146843        0.000008  1
  C          2.282559       -0.000000        0.000010  1
  N          1.579169       -1.093212       -0.000011  1
  C          0.271756       -0.658892       -0.000020  1
  N         -0.826203       -1.407904       -0.000024  1
  C         -1.954256       -0.717000        0.000013  1
  N         -2.103571        0.617063        0.000005  1
  C         -1.012310        1.366786        0.000017  1
  C          0.223346        0.746317        0.000002  1
  H          3.360741        0.037790        0.000016  1
  H         -2.872159       -1.291240       -0.000062  1
  H         -1.137508        2.443814        0.000028  1
  H          1.894258        2.086662       -0.000024  1
  C          1.208065       -1.439674        0.684004  2
  H          1.681578       -0.997603       -0.188770  2
  H          1.651636       -1.025557        1.585796  2
  H          0.143806       -1.219167        0.669676  2
  H          1.355045       -2.516554        0.669676  2

%mem=32GB
%nprocshared= 8
#p m062x/aug-cc-pVDZ   counterpoise=2

00250 m062x/aug-cc-pVDZ   counterpoise=2

 0  1  0  1  0  1
  N          1.539511        1.146843        0.000008  1
  C          2.282559       -0.000000        0.000010  1
  N          1.579169       -1.093212       -0.000011  1
  C          0.271756       -0.658892       -0.000020  1
  N         -0.826203       -1.407904       -0.000024  1
  C         -1.954256       -0.717000        0.000013  1
  N         -2.103571        0.617063        0.000005  1
  C         -1.012310        1.366786        0.000017  1
  C          0.223346        0.746317        0.000002  1
  H          3.360741        0.037790        0.000016  1
  H         -2.872159       -1.291240       -0.000062  1
  H         -1.137508        2.443814        0.000028  1
  H          1.894258        2.086662       -0.000024  1
  C          1.439701       -1.208038        0.683997  2
  H          1.653973       -1.031625       -0.366880  2
  H          2.133134       -0.637122        1.296110  2
  H          0.421729       -0.896615        0.903597  2
  H          1.549881       -2.266865        0.903597  2

%mem=32GB
%nprocshared= 8
#p m062x/aug-cc-pVDZ   counterpoise=2

00251 m062x/aug-cc-pVDZ   counterpoise=2

 0  1  0  1  0  1
  N          1.539511        1.146843        0.000008  1
  C          2.282559       -0.000000        0.000010  1
  N          1.579169       -1.093212       -0.000011  1
  C          0.271756       -0.658892       -0.000020  1
  N         -0.826203       -1.407904       -0.000024  1
  C         -1.954256       -0.717000        0.000013  1
  N         -2.103571        0.617063        0.000005  1
  C         -1.012310        1.366786        0.000017  1
  C          0.223346        0.746317        0.000002  1
  H          3.360741        0.037790        0.000016  1
  H         -2.872159       -1.291240       -0.000062  1
  H         -1.137508        2.443814        0.000028  1
  H          1.894258        2.086662       -0.000024  1
  C          1.627592       -0.939702        0.683996  2
  H          1.552692       -1.177148       -0.374013  2
  H          1.352493       -1.811813        1.271552  2
  H          2.648955       -0.651848        0.919443  2
  H          0.956261       -0.117902        0.919443  2

%mem=32GB
%nprocshared= 8
#p m062x/aug-cc-pVDZ   counterpoise=2

00252 m062x/aug-cc-pVDZ   counterpoise=2

 0  1  0  1  0  1
  N          1.539511        1.146843        0.000008  1
  C          2.282559       -0.000000        0.000010  1
  N          1.579169       -1.093212       -0.000011  1
  C          0.271756       -0.658892       -0.000020  1
  N         -0.826203       -1.407904       -0.000024  1
  C         -1.954256       -0.717000        0.000013  1
  N         -2.103571        0.617063        0.000005  1
  C         -1.012310        1.366786        0.000017  1
  C          0.223346        0.746317        0.000002  1
  H          3.360741        0.037790        0.000016  1
  H         -2.872159       -1.291240       -0.000062  1
  H         -1.137508        2.443814        0.000028  1
  H          1.894258        2.086662       -0.000024  1
  C          1.766034       -0.642812        0.684004  2
  H          1.524251       -1.225581       -0.201037  2
  H          1.526900       -1.219196        1.573989  2
  H          2.826251       -0.403201        0.681715  2
  H          1.186837        0.276972        0.681715  2

%mem=32GB
%nprocshared= 8
#p m062x/aug-cc-pVDZ   counterpoise=2

00253 m062x/aug-cc-pVDZ   counterpoise=2

 0  1  0  1  0  1
  N          1.539511        1.146843        0.000008  1
  C          2.282559       -0.000000        0.000010  1
  N          1.579169       -1.093212       -0.000011  1
  C          0.271756       -0.658892       -0.000020  1
  N         -0.826203       -1.407904       -0.000024  1
  C         -1.954256       -0.717000        0.000013  1
  N         -2.103571        0.617063        0.000005  1
  C         -1.012310        1.366786        0.000017  1
  C          0.223346        0.746317        0.000002  1
  H          3.360741        0.037790        0.000016  1
  H         -2.872159       -1.291240       -0.000062  1
  H         -1.137508        2.443814        0.000028  1
  H          1.894258        2.086662       -0.000024  1
  C          1.850855       -0.326335        0.684005  2
  H          2.388840        0.080340       -0.168382  2
  H          2.312534        0.022659        1.604078  2
  H          0.815759        0.003693        0.650339  2
  H          1.886066       -1.412201        0.650339  2

%mem=32GB
%nprocshared= 8
#p m062x/aug-cc-pVDZ   counterpoise=2

00254 m062x/aug-cc-pVDZ   counterpoise=2

 0  1  0  1  0  1
  N          1.539511        1.146843        0.000008  1
  C          2.282559       -0.000000        0.000010  1
  N          1.579169       -1.093212       -0.000011  1
  C          0.271756       -0.658892       -0.000020  1
  N         -0.826203       -1.407904       -0.000024  1
  C         -1.954256       -0.717000        0.000013  1
  N         -2.103571        0.617063        0.000005  1
  C         -1.012310        1.366786        0.000017  1
  C          0.223346        0.746317        0.000002  1
  H          3.360741        0.037790        0.000016  1
  H         -2.872159       -1.291240       -0.000062  1
  H         -1.137508        2.443814        0.000028  1
  H          1.894258        2.086662       -0.000024  1
  C          1.969646       -0.000000        0.347263  2
  H          2.697246       -0.000000       -0.460186  2
  H          2.488279       -0.000000        1.302510  2
  H          1.346378        0.887456        0.273531  2
  H          1.346378       -0.887456        0.273531  2

%mem=32GB
%nprocshared= 8
#p m062x/aug-cc-pVDZ   counterpoise=2

00255 m062x/aug-cc-pVDZ   counterpoise=2

 0  1  0  1  0  1
  N          1.539511        1.146843        0.000008  1
  C          2.282559       -0.000000        0.000010  1
  N          1.579169       -1.093212       -0.000011  1
  C          0.271756       -0.658892       -0.000020  1
  N         -0.826203       -1.407904       -0.000024  1
  C         -1.954256       -0.717000        0.000013  1
  N         -2.103571        0.617063        0.000005  1
  C         -1.012310        1.366786        0.000017  1
  C          0.223346        0.746317        0.000002  1
  H          3.360741        0.037790        0.000016  1
  H         -2.872159       -1.291240       -0.000062  1
  H         -1.137508        2.443814        0.000028  1
  H          1.894258        2.086662       -0.000024  1
  C          1.939719        0.341994        0.347270  2
  H          2.565060       -0.281804       -0.286133  2
  H          2.153973        0.128268        1.391250  2
  H          2.146541        1.389187        0.142113  2
  H          0.893040        0.132585        0.142113  2

%mem=32GB
%nprocshared= 8
#p m062x/aug-cc-pVDZ   counterpoise=2

00256 m062x/aug-cc-pVDZ   counterpoise=2

 0  1  0  1  0  1
  N          1.539511        1.146843        0.000008  1
  C          2.282559       -0.000000        0.000010  1
  N          1.579169       -1.093212       -0.000011  1
  C          0.271756       -0.658892       -0.000020  1
  N         -0.826203       -1.407904       -0.000024  1
  C         -1.954256       -0.717000        0.000013  1
  N         -2.103571        0.617063        0.000005  1
  C         -1.012310        1.366786        0.000017  1
  C          0.223346        0.746317        0.000002  1
  H          3.360741        0.037790        0.000016  1
  H         -2.872159       -1.291240       -0.000062  1
  H         -1.137508        2.443814        0.000028  1
  H          1.894258        2.086662       -0.000024  1
  C          1.850812        0.673680        0.347273  2
  H          1.341521        1.447779       -0.220855  2
  H          1.726246        0.863014        1.410341  2
  H          1.426457       -0.295968        0.099921  2
  H          2.909235        0.679574        0.099921  2

%mem=32GB
%nprocshared= 8
#p m062x/aug-cc-pVDZ   counterpoise=2

00257 m062x/aug-cc-pVDZ   counterpoise=2

 0  1  0  1  0  1
  N          1.539511        1.146843        0.000008  1
  C          2.282559       -0.000000        0.000010  1
  N          1.579169       -1.093212       -0.000011  1
  C          0.271756       -0.658892       -0.000020  1
  N         -0.826203       -1.407904       -0.000024  1
  C         -1.954256       -0.717000        0.000013  1
  N         -2.103571        0.617063        0.000005  1
  C         -1.012310        1.366786        0.000017  1
  C          0.223346        0.746317        0.000002  1
  H          3.360741        0.037790        0.000016  1
  H         -2.872159       -1.291240       -0.000062  1
  H         -1.137508        2.443814        0.000028  1
  H          1.894258        2.086662       -0.000024  1
  C          1.705719        0.984825        0.347259  2
  H          1.273205        1.406435       -0.556373  2
  H          1.239890        1.438910        1.218056  2
  H          1.535517       -0.088596        0.363864  2
  H          2.774445        1.182376        0.363864  2

%mem=32GB
%nprocshared= 8
#p m062x/aug-cc-pVDZ   counterpoise=2

00258 m062x/aug-cc-pVDZ   counterpoise=2

 0  1  0  1  0  1
  N          1.539511        1.146843        0.000008  1
  C          2.282559       -0.000000        0.000010  1
  N          1.579169       -1.093212       -0.000011  1
  C          0.271756       -0.658892       -0.000020  1
  N         -0.826203       -1.407904       -0.000024  1
  C         -1.954256       -0.717000        0.000013  1
  N         -2.103571        0.617063        0.000005  1
  C         -1.012310        1.366786        0.000017  1
  C          0.223346        0.746317        0.000002  1
  H          3.360741        0.037790        0.000016  1
  H         -2.872159       -1.291240       -0.000062  1
  H         -1.137508        2.443814        0.000028  1
  H          1.894258        2.086662       -0.000024  1
  C          1.508817        1.266030        0.347254  2
  H          1.599373        0.914398       -0.677212  2
  H          1.719501        0.447936        1.031222  2
  H          2.217593        2.072291        0.517715  2
  H          0.498764        1.629640        0.517715  2

%mem=32GB
%nprocshared= 8
#p m062x/aug-cc-pVDZ   counterpoise=2

00259 m062x/aug-cc-pVDZ   counterpoise=2

 0  1  0  1  0  1
  N          1.539511        1.146843        0.000008  1
  C          2.282559       -0.000000        0.000010  1
  N          1.579169       -1.093212       -0.000011  1
  C          0.271756       -0.658892       -0.000020  1
  N         -0.826203       -1.407904       -0.000024  1
  C         -1.954256       -0.717000        0.000013  1
  N         -2.103571        0.617063        0.000005  1
  C         -1.012310        1.366786        0.000017  1
  C          0.223346        0.746317        0.000002  1
  H          3.360741        0.037790        0.000016  1
  H         -2.872159       -1.291240       -0.000062  1
  H         -1.137508        2.443814        0.000028  1
  H          1.894258        2.086662       -0.000024  1
  C          1.266066        1.508785        0.347269  2
  H          1.786317        0.820162       -0.313423  2
  H          1.468065        1.241411        1.381283  2
  H          1.612926        2.521886        0.160745  2
  H          0.196740        1.451965        0.160745  2

%mem=32GB
%nprocshared= 8
#p m062x/aug-cc-pVDZ   counterpoise=2

00260 m062x/aug-cc-pVDZ   counterpoise=2

 0  1  0  1  0  1
  N          1.539511        1.146843        0.000008  1
  C          2.282559       -0.000000        0.000010  1
  N          1.579169       -1.093212       -0.000011  1
  C          0.271756       -0.658892       -0.000020  1
  N         -0.826203       -1.407904       -0.000024  1
  C         -1.954256       -0.717000        0.000013  1
  N         -2.103571        0.617063        0.000005  1
  C         -1.012310        1.366786        0.000017  1
  C          0.223346        0.746317        0.000002  1
  H          3.360741        0.037790        0.000016  1
  H         -2.872159       -1.291240       -0.000062  1
  H         -1.137508        2.443814        0.000028  1
  H          1.894258        2.086662       -0.000024  1
  C          0.984837        1.705708        0.347278  2
  H          1.685393        0.999859       -0.091326  2
  H          1.042520        1.647589        1.431147  2
  H          1.235455        2.712999        0.024737  2
  H         -0.024312        1.462678        0.024737  2

%mem=32GB
%nprocshared= 8
#p m062x/aug-cc-pVDZ   counterpoise=2

00261 m062x/aug-cc-pVDZ   counterpoise=2

 0  1  0  1  0  1
  N          1.539511        1.146843        0.000008  1
  C          2.282559       -0.000000        0.000010  1
  N          1.579169       -1.093212       -0.000011  1
  C          0.271756       -0.658892       -0.000020  1
  N         -0.826203       -1.407904       -0.000024  1
  C         -1.954256       -0.717000        0.000013  1
  N         -2.103571        0.617063        0.000005  1
  C         -1.012310        1.366786        0.000017  1
  C          0.223346        0.746317        0.000002  1
  H          3.360741        0.037790        0.000016  1
  H         -2.872159       -1.291240       -0.000062  1
  H         -1.137508        2.443814        0.000028  1
  H          1.894258        2.086662       -0.000024  1
  C          0.673682        1.850806        0.347283  2
  H          1.478928        1.196100        0.024307  2
  H          0.641420        1.877036        1.433445  2
  H          0.846873        2.853761       -0.034243  2
  H         -0.272830        1.476598       -0.034243  2

%mem=32GB
%nprocshared= 8
#p m062x/aug-cc-pVDZ   counterpoise=2

00262 m062x/aug-cc-pVDZ   counterpoise=2

 0  1  0  1  0  1
  N          1.539511        1.146843        0.000008  1
  C          2.282559       -0.000000        0.000010  1
  N          1.579169       -1.093212       -0.000011  1
  C          0.271756       -0.658892       -0.000020  1
  N         -0.826203       -1.407904       -0.000024  1
  C         -1.954256       -0.717000        0.000013  1
  N         -2.103571        0.617063        0.000005  1
  C         -1.012310        1.366786        0.000017  1
  C          0.223346        0.746317        0.000002  1
  H          3.360741        0.037790        0.000016  1
  H         -2.872159       -1.291240       -0.000062  1
  H         -1.137508        2.443814        0.000028  1
  H          1.894258        2.086662       -0.000024  1
  C          0.342016        1.939650        0.347284  2
  H          0.238704        0.900758        0.044947  2
  H          0.348260        2.002445        1.432408  2
  H          1.273671        2.340094       -0.044047  2
  H         -0.492529        2.515732       -0.044047  2

%mem=32GB
%nprocshared= 8
#p m062x/aug-cc-pVDZ   counterpoise=2

00263 m062x/aug-cc-pVDZ   counterpoise=2

 0  1  0  1  0  1
  N          1.539511        1.146843        0.000008  1
  C          2.282559       -0.000000        0.000010  1
  N          1.579169       -1.093212       -0.000011  1
  C          0.271756       -0.658892       -0.000020  1
  N         -0.826203       -1.407904       -0.000024  1
  C         -1.954256       -0.717000        0.000013  1
  N         -2.103571        0.617063        0.000005  1
  C         -1.012310        1.366786        0.000017  1
  C          0.223346        0.746317        0.000002  1
  H          3.360741        0.037790        0.000016  1
  H         -2.872159       -1.291240       -0.000062  1
  H         -1.137508        2.443814        0.000028  1
  H          1.894258        2.086662       -0.000024  1
  C         -0.000037        1.969593        0.347284  2
  H         -0.895804        1.436165        0.039985  2
  H          0.049748        1.999240        1.432696  2
  H          0.877206        1.459098       -0.041710  2
  H         -0.030927        2.984092       -0.041710  2

%mem=32GB
%nprocshared= 8
#p m062x/aug-cc-pVDZ   counterpoise=2

00264 m062x/aug-cc-pVDZ   counterpoise=2

 0  1  0  1  0  1
  N          1.539511        1.146843        0.000008  1
  C          2.282559       -0.000000        0.000010  1
  N          1.579169       -1.093212       -0.000011  1
  C          0.271756       -0.658892       -0.000020  1
  N         -0.826203       -1.407904       -0.000024  1
  C         -1.954256       -0.717000        0.000013  1
  N         -2.103571        0.617063        0.000005  1
  C         -1.012310        1.366786        0.000017  1
  C          0.223346        0.746317        0.000002  1
  H          3.360741        0.037790        0.000016  1
  H         -2.872159       -1.291240       -0.000062  1
  H         -1.137508        2.443814        0.000028  1
  H          1.894258        2.086662       -0.000024  1
  C         -0.342052        1.939665        0.347280  2
  H         -1.110812        1.282595       -0.051017  2
  H         -0.371148        1.914797        1.433564  2
  H          0.633640        1.606156        0.003369  2
  H         -0.519568        2.955387        0.003369  2

%mem=32GB
%nprocshared= 8
#p m062x/aug-cc-pVDZ   counterpoise=2

00265 m062x/aug-cc-pVDZ   counterpoise=2

 0  1  0  1  0  1
  N          1.539511        1.146843        0.000008  1
  C          2.282559       -0.000000        0.000010  1
  N          1.579169       -1.093212       -0.000011  1
  C          0.271756       -0.658892       -0.000020  1
  N         -0.826203       -1.407904       -0.000024  1
  C         -1.954256       -0.717000        0.000013  1
  N         -2.103571        0.617063        0.000005  1
  C         -1.012310        1.366786        0.000017  1
  C          0.223346        0.746317        0.000002  1
  H          3.360741        0.037790        0.000016  1
  H         -2.872159       -1.291240       -0.000062  1
  H         -1.137508        2.443814        0.000028  1
  H          1.894258        2.086662       -0.000024  1
  C         -0.673670        1.850801        0.347274  2
  H         -1.210823        1.083052       -0.203548  2
  H         -0.792253        1.681312        1.414367  2
  H          0.381462        1.810830        0.089252  2
  H         -1.072844        2.828330        0.089252  2

%mem=32GB
%nprocshared= 8
#p m062x/aug-cc-pVDZ   counterpoise=2

00266 m062x/aug-cc-pVDZ   counterpoise=2

 0  1  0  1  0  1
  N          1.539511        1.146843        0.000008  1
  C          2.282559       -0.000000        0.000010  1
  N          1.579169       -1.093212       -0.000011  1
  C          0.271756       -0.658892       -0.000020  1
  N         -0.826203       -1.407904       -0.000024  1
  C         -1.954256       -0.717000        0.000013  1
  N         -2.103571        0.617063        0.000005  1
  C         -1.012310        1.366786        0.000017  1
  C          0.223346        0.746317        0.000002  1
  H          3.360741        0.037790        0.000016  1
  H         -2.872159       -1.291240       -0.000062  1
  H         -1.137508        2.443814        0.000028  1
  H          1.894258        2.086662       -0.000024  1
  C         -0.984810        1.705706        0.347264  2
  H         -1.046311        0.947743       -0.429322  2
  H         -1.023515        1.228693        1.323194  2
  H         -0.050146        2.251579        0.247754  2
  H         -1.819244        2.395122        0.247754  2

%mem=32GB
%nprocshared= 8
#p m062x/aug-cc-pVDZ   counterpoise=2

00267 m062x/aug-cc-pVDZ   counterpoise=2

 0  1  0  1  0  1
  N          1.539511        1.146843        0.000008  1
  C          2.282559       -0.000000        0.000010  1
  N          1.579169       -1.093212       -0.000011  1
  C          0.271756       -0.658892       -0.000020  1
  N         -0.826203       -1.407904       -0.000024  1
  C         -1.954256       -0.717000        0.000013  1
  N         -2.103571        0.617063        0.000005  1
  C         -1.012310        1.366786        0.000017  1
  C          0.223346        0.746317        0.000002  1
  H          3.360741        0.037790        0.000016  1
  H         -2.872159       -1.291240       -0.000062  1
  H         -1.137508        2.443814        0.000028  1
  H          1.894258        2.086662       -0.000024  1
  C         -1.266019        1.508799        0.347262  2
  H         -0.657140        1.167980       -0.486095  2
  H         -0.783467        1.238692        1.283030  2
  H         -1.378397        2.588727        0.296229  2
  H         -2.245326        1.039938        0.296229  2

%mem=32GB
%nprocshared= 8
#p m062x/aug-cc-pVDZ   counterpoise=2

00268 m062x/aug-cc-pVDZ   counterpoise=2

 0  1  0  1  0  1
  N          1.539511        1.146843        0.000008  1
  C          2.282559       -0.000000        0.000010  1
  N          1.579169       -1.093212       -0.000011  1
  C          0.271756       -0.658892       -0.000020  1
  N         -0.826203       -1.407904       -0.000024  1
  C         -1.954256       -0.717000        0.000013  1
  N         -2.103571        0.617063        0.000005  1
  C         -1.012310        1.366786        0.000017  1
  C          0.223346        0.746317        0.000002  1
  H          3.360741        0.037790        0.000016  1
  H         -2.872159       -1.291240       -0.000062  1
  H         -1.137508        2.443814        0.000028  1
  H          1.894258        2.086662       -0.000024  1
  C         -1.508777        1.266052        0.347271  2
  H         -0.630176        1.444322       -0.267267  2
  H         -1.233946        1.321816        1.397431  2
  H         -2.262145        2.018731        0.129587  2
  H         -1.909204        0.279265        0.129587  2

%mem=32GB
%nprocshared= 8
#p m062x/aug-cc-pVDZ   counterpoise=2

00269 m062x/aug-cc-pVDZ   counterpoise=2

 0  1  0  1  0  1
  N          1.539511        1.146843        0.000008  1
  C          2.282559       -0.000000        0.000010  1
  N          1.579169       -1.093212       -0.000011  1
  C          0.271756       -0.658892       -0.000020  1
  N         -0.826203       -1.407904       -0.000024  1
  C         -1.954256       -0.717000        0.000013  1
  N         -2.103571        0.617063        0.000005  1
  C         -1.012310        1.366786        0.000017  1
  C          0.223346        0.746317        0.000002  1
  H          3.360741        0.037790        0.000016  1
  H         -2.872159       -1.291240       -0.000062  1
  H         -1.137508        2.443814        0.000028  1
  H          1.894258        2.086662       -0.000024  1
  C         -1.705765        0.984782        0.347272  2
  H         -2.377709        0.363659       -0.239305  2
  H         -1.887797        0.816518        1.405586  2
  H         -0.676240        0.727918        0.111525  2
  H         -1.881035        2.031291        0.111525  2

%mem=32GB
%nprocshared= 8
#p m062x/aug-cc-pVDZ   counterpoise=2

00270 m062x/aug-cc-pVDZ   counterpoise=2

 0  1  0  1  0  1
  N          1.539511        1.146843        0.000008  1
  C          2.282559       -0.000000        0.000010  1
  N          1.579169       -1.093212       -0.000011  1
  C          0.271756       -0.658892       -0.000020  1
  N         -0.826203       -1.407904       -0.000024  1
  C         -1.954256       -0.717000        0.000013  1
  N         -2.103571        0.617063        0.000005  1
  C         -1.012310        1.366786        0.000017  1
  C          0.223346        0.746317        0.000002  1
  H          3.360741        0.037790        0.000016  1
  H         -2.872159       -1.291240       -0.000062  1
  H         -1.137508        2.443814        0.000028  1
  H          1.894258        2.086662       -0.000024  1
  C         -1.850859        0.673642        0.347260  2
  H         -2.484940        0.531679       -0.524040  2
  H         -2.441033        0.541509        1.250429  2
  H         -1.044710       -0.055296        0.331507  2
  H         -1.432492        1.676736        0.331507  2

%mem=32GB
%nprocshared= 8
#p m062x/aug-cc-pVDZ   counterpoise=2

00271 m062x/aug-cc-pVDZ   counterpoise=2

 0  1  0  1  0  1
  N          1.539511        1.146843        0.000008  1
  C          2.282559       -0.000000        0.000010  1
  N          1.579169       -1.093212       -0.000011  1
  C          0.271756       -0.658892       -0.000020  1
  N         -0.826203       -1.407904       -0.000024  1
  C         -1.954256       -0.717000        0.000013  1
  N         -2.103571        0.617063        0.000005  1
  C         -1.012310        1.366786        0.000017  1
  C          0.223346        0.746317        0.000002  1
  H          3.360741        0.037790        0.000016  1
  H         -2.872159       -1.291240       -0.000062  1
  H         -1.137508        2.443814        0.000028  1
  H          1.894258        2.086662       -0.000024  1
  C         -1.939708        0.342046        0.347263  2
  H         -2.316803        0.974937       -0.451876  2
  H         -2.199609        0.778247        1.308334  2
  H         -2.383519       -0.646883        0.266463  2
  H         -0.858746        0.261621        0.266463  2

%mem=32GB
%nprocshared= 8
#p m062x/aug-cc-pVDZ   counterpoise=2

00272 m062x/aug-cc-pVDZ   counterpoise=2

 0  1  0  1  0  1
  N          1.539511        1.146843        0.000008  1
  C          2.282559       -0.000000        0.000010  1
  N          1.579169       -1.093212       -0.000011  1
  C          0.271756       -0.658892       -0.000020  1
  N         -0.826203       -1.407904       -0.000024  1
  C         -1.954256       -0.717000        0.000013  1
  N         -2.103571        0.617063        0.000005  1
  C         -1.012310        1.366786        0.000017  1
  C          0.223346        0.746317        0.000002  1
  H          3.360741        0.037790        0.000016  1
  H         -2.872159       -1.291240       -0.000062  1
  H         -1.137508        2.443814        0.000028  1
  H          1.894258        2.086662       -0.000024  1
  C         -1.969624        0.000039        0.347275  2
  H         -2.171663        0.930729       -0.176530  2
  H         -2.007016        0.172285        1.419846  2
  H         -2.717122       -0.739892        0.073000  2
  H         -0.982610       -0.363354        0.073000  2

%mem=32GB
%nprocshared= 8
#p m062x/aug-cc-pVDZ   counterpoise=2

00273 m062x/aug-cc-pVDZ   counterpoise=2

 0  1  0  1  0  1
  N          1.539511        1.146843        0.000008  1
  C          2.282559       -0.000000        0.000010  1
  N          1.579169       -1.093212       -0.000011  1
  C          0.271756       -0.658892       -0.000020  1
  N         -0.826203       -1.407904       -0.000024  1
  C         -1.954256       -0.717000        0.000013  1
  N         -2.103571        0.617063        0.000005  1
  C         -1.012310        1.366786        0.000017  1
  C          0.223346        0.746317        0.000002  1
  H          3.360741        0.037790        0.000016  1
  H         -2.872159       -1.291240       -0.000062  1
  H         -1.137508        2.443814        0.000028  1
  H          1.894258        2.086662       -0.000024  1
  C         -1.939694       -0.342053        0.347266  2
  H         -1.970652       -1.139178       -0.390982  2
  H         -1.956382       -0.771735        1.345551  2
  H         -1.029077        0.237074        0.217400  2
  H         -2.802652        0.305956        0.217400  2

%mem=32GB
%nprocshared= 8
#p m062x/aug-cc-pVDZ   counterpoise=2

00274 m062x/aug-cc-pVDZ   counterpoise=2

 0  1  0  1  0  1
  N          1.539511        1.146843        0.000008  1
  C          2.282559       -0.000000        0.000010  1
  N          1.579169       -1.093212       -0.000011  1
  C          0.271756       -0.658892       -0.000020  1
  N         -0.826203       -1.407904       -0.000024  1
  C         -1.954256       -0.717000        0.000013  1
  N         -2.103571        0.617063        0.000005  1
  C         -1.012310        1.366786        0.000017  1
  C          0.223346        0.746317        0.000002  1
  H          3.360741        0.037790        0.000016  1
  H         -2.872159       -1.291240       -0.000062  1
  H         -1.137508        2.443814        0.000028  1
  H          1.894258        2.086662       -0.000024  1
  C         -1.850846       -0.673654        0.347254  2
  H         -2.158873       -0.802769       -0.687069  2
  H         -2.647479       -1.007579        1.007062  2
  H         -0.955377       -1.260567        0.534726  2
  H         -1.641527        0.376355        0.534726  2

%mem=32GB
%nprocshared= 8
#p m062x/aug-cc-pVDZ   counterpoise=2

00275 m062x/aug-cc-pVDZ   counterpoise=2

 0  1  0  1  0  1
  N          1.539511        1.146843        0.000008  1
  C          2.282559       -0.000000        0.000010  1
  N          1.579169       -1.093212       -0.000011  1
  C          0.271756       -0.658892       -0.000020  1
  N         -0.826203       -1.407904       -0.000024  1
  C         -1.954256       -0.717000        0.000013  1
  N         -2.103571        0.617063        0.000005  1
  C         -1.012310        1.366786        0.000017  1
  C          0.223346        0.746317        0.000002  1
  H          3.360741        0.037790        0.000016  1
  H         -2.872159       -1.291240       -0.000062  1
  H         -1.137508        2.443814        0.000028  1
  H          1.894258        2.086662       -0.000024  1
  C         -1.705759       -0.984784        0.347265  2
  H         -2.241631       -0.407320       -0.401569  2
  H         -2.007297       -0.659842        1.339719  2
  H         -1.937458       -2.039769        0.225611  2
  H         -0.636428       -0.832444        0.225611  2

%mem=32GB
%nprocshared= 8
#p m062x/aug-cc-pVDZ   counterpoise=2

00276 m062x/aug-cc-pVDZ   counterpoise=2

 0  1  0  1  0  1
  N          1.539511        1.146843        0.000008  1
  C          2.282559       -0.000000        0.000010  1
  N          1.579169       -1.093212       -0.000011  1
  C          0.271756       -0.658892       -0.000020  1
  N         -0.826203       -1.407904       -0.000024  1
  C         -1.954256       -0.717000        0.000013  1
  N         -2.103571        0.617063        0.000005  1
  C         -1.012310        1.366786        0.000017  1
  C          0.223346        0.746317        0.000002  1
  H          3.360741        0.037790        0.000016  1
  H         -2.872159       -1.291240       -0.000062  1
  H         -1.137508        2.443814        0.000028  1
  H          1.894258        2.086662       -0.000024  1
  C         -1.508774       -1.266053        0.347276  2
  H         -0.556251       -1.464005       -0.137379  2
  H         -1.379036       -1.293015        1.426127  2
  H         -1.869529       -0.284663        0.050279  2
  H         -2.230674       -2.022445        0.050279  2

%mem=32GB
%nprocshared= 8
#p m062x/aug-cc-pVDZ   counterpoise=2

00277 m062x/aug-cc-pVDZ   counterpoise=2

 0  1  0  1  0  1
  N          1.539511        1.146843        0.000008  1
  C          2.282559       -0.000000        0.000010  1
  N          1.579169       -1.093212       -0.000011  1
  C          0.271756       -0.658892       -0.000020  1
  N         -0.826203       -1.407904       -0.000024  1
  C         -1.954256       -0.717000        0.000013  1
  N         -2.103571        0.617063        0.000005  1
  C         -1.012310        1.366786        0.000017  1
  C          0.223346        0.746317        0.000002  1
  H          3.360741        0.037790        0.000016  1
  H         -2.872159       -1.291240       -0.000062  1
  H         -1.137508        2.443814        0.000028  1
  H          1.894258        2.086662       -0.000024  1
  C         -1.266010       -1.508805        0.347269  2
  H         -0.426485       -1.316200       -0.315661  2
  H         -0.936780       -1.433273        1.380410  2
  H         -2.049007       -0.777930        0.162301  2
  H         -1.652116       -2.507898        0.162301  2

%mem=32GB
%nprocshared= 8
#p m062x/aug-cc-pVDZ   counterpoise=2

00278 m062x/aug-cc-pVDZ   counterpoise=2

 0  1  0  1  0  1
  N          1.539511        1.146843        0.000008  1
  C          2.282559       -0.000000        0.000010  1
  N          1.579169       -1.093212       -0.000011  1
  C          0.271756       -0.658892       -0.000020  1
  N         -0.826203       -1.407904       -0.000024  1
  C         -1.954256       -0.717000        0.000013  1
  N         -2.103571        0.617063        0.000005  1
  C         -1.012310        1.366786        0.000017  1
  C          0.223346        0.746317        0.000002  1
  H          3.360741        0.037790        0.000016  1
  H         -2.872159       -1.291240       -0.000062  1
  H         -1.137508        2.443814        0.000028  1
  H          1.894258        2.086662       -0.000024  1
  C         -0.984793       -1.705709        0.347264  2
  H         -0.628796       -1.037206       -0.432316  2
  H         -0.758035       -1.279897        1.321298  2
  H         -2.059555       -1.835870        0.250199  2
  H         -0.492933       -2.670142        0.250199  2

%mem=32GB
%nprocshared= 8
#p m062x/aug-cc-pVDZ   counterpoise=2

00279 m062x/aug-cc-pVDZ   counterpoise=2

 0  1  0  1  0  1
  N          1.539511        1.146843        0.000008  1
  C          2.282559       -0.000000        0.000010  1
  N          1.579169       -1.093212       -0.000011  1
  C          0.271756       -0.658892       -0.000020  1
  N         -0.826203       -1.407904       -0.000024  1
  C         -1.954256       -0.717000        0.000013  1
  N         -2.103571        0.617063        0.000005  1
  C         -1.012310        1.366786        0.000017  1
  C          0.223346        0.746317        0.000002  1
  H          3.360741        0.037790        0.000016  1
  H         -2.872159       -1.291240       -0.000062  1
  H         -1.137508        2.443814        0.000028  1
  H          1.894258        2.086662       -0.000024  1
  C         -0.673660       -1.850799        0.347270  2
  H         -0.957990       -1.025273       -0.300062  2
  H         -0.777590       -1.549048        1.386318  2
  H         -1.318553       -2.703608        0.151545  2
  H          0.359611       -2.125610        0.151545  2

%mem=32GB
%nprocshared= 8
#p m062x/aug-cc-pVDZ   counterpoise=2

00280 m062x/aug-cc-pVDZ   counterpoise=2

 0  1  0  1  0  1
  N          1.539511        1.146843        0.000008  1
  C          2.282559       -0.000000        0.000010  1
  N          1.579169       -1.093212       -0.000011  1
  C          0.271756       -0.658892       -0.000020  1
  N         -0.826203       -1.407904       -0.000024  1
  C         -1.954256       -0.717000        0.000013  1
  N         -2.103571        0.617063        0.000005  1
  C         -1.012310        1.366786        0.000017  1
  C          0.223346        0.746317        0.000002  1
  H          3.360741        0.037790        0.000016  1
  H         -2.872159       -1.291240       -0.000062  1
  H         -1.137508        2.443814        0.000028  1
  H          1.894258        2.086662       -0.000024  1
  C         -0.342047       -1.939663        0.347277  2
  H         -1.000978       -1.215945       -0.125396  2
  H         -0.422332       -1.851484        1.427673  2
  H         -0.628514       -2.943227        0.043513  2
  H          0.683907       -1.748294        0.043513  2

%mem=32GB
%nprocshared= 8
#p m062x/aug-cc-pVDZ   counterpoise=2

00281 m062x/aug-cc-pVDZ   counterpoise=2

 0  1  0  1  0  1
  N          1.539511        1.146843        0.000008  1
  C          2.282559       -0.000000        0.000010  1
  N          1.579169       -1.093212       -0.000011  1
  C          0.271756       -0.658892       -0.000020  1
  N         -0.826203       -1.407904       -0.000024  1
  C         -1.954256       -0.717000        0.000013  1
  N         -2.103571        0.617063        0.000005  1
  C         -1.012310        1.366786        0.000017  1
  C          0.223346        0.746317        0.000002  1
  H          3.360741        0.037790        0.000016  1
  H         -2.872159       -1.291240       -0.000062  1
  H         -1.137508        2.443814        0.000028  1
  H          1.894258        2.086662       -0.000024  1
  C         -0.000035       -1.969592        0.347282  2
  H         -0.849043       -1.392376       -0.009626  2
  H          0.004812       -1.972887        1.434224  2
  H         -0.076739       -2.990576       -0.017662  2
  H          0.921182       -1.522767       -0.017662  2

%mem=32GB
%nprocshared= 8
#p m062x/aug-cc-pVDZ   counterpoise=2

00282 m062x/aug-cc-pVDZ   counterpoise=2

 0  1  0  1  0  1
  N          1.539511        1.146843        0.000008  1
  C          2.282559       -0.000000        0.000010  1
  N          1.579169       -1.093212       -0.000011  1
  C          0.271756       -0.658892       -0.000020  1
  N         -0.826203       -1.407904       -0.000024  1
  C         -1.954256       -0.717000        0.000013  1
  N         -2.103571        0.617063        0.000005  1
  C         -1.012310        1.366786        0.000017  1
  C          0.223346        0.746317        0.000002  1
  H          3.360741        0.037790        0.000016  1
  H         -2.872159       -1.291240       -0.000062  1
  H         -1.137508        2.443814        0.000028  1
  H          1.894258        2.086662       -0.000024  1
  C          0.342018       -1.939649        0.347285  2
  H          0.284549       -0.892091        0.063217  2
  H          0.346511       -2.021562        1.431142  2
  H         -0.517606       -2.471302       -0.052551  2
  H          1.254641       -2.374077       -0.052551  2

%mem=32GB
%nprocshared= 8
#p m062x/aug-cc-pVDZ   counterpoise=2

00283 m062x/aug-cc-pVDZ   counterpoise=2

 0  1  0  1  0  1
  N          1.539511        1.146843        0.000008  1
  C          2.282559       -0.000000        0.000010  1
  N          1.579169       -1.093212       -0.000011  1
  C          0.271756       -0.658892       -0.000020  1
  N         -0.826203       -1.407904       -0.000024  1
  C         -1.954256       -0.717000        0.000013  1
  N         -2.103571        0.617063        0.000005  1
  C         -1.012310        1.366786        0.000017  1
  C          0.223346        0.746317        0.000002  1
  H          3.360741        0.037790        0.000016  1
  H         -2.872159       -1.291240       -0.000062  1
  H         -1.137508        2.443814        0.000028  1
  H          1.894258        2.086662       -0.000024  1
  C          0.673681       -1.850805        0.347284  2
  H          1.473417       -1.181692        0.040550  2
  H          0.628790       -1.888364        1.432664  2
  H         -0.273381       -1.486077       -0.041976  2
  H          0.865567       -2.847366       -0.041976  2

%mem=32GB
%nprocshared= 8
#p m062x/aug-cc-pVDZ   counterpoise=2

00284 m062x/aug-cc-pVDZ   counterpoise=2

 0  1  0  1  0  1
  N          1.539511        1.146843        0.000008  1
  C          2.282559       -0.000000        0.000010  1
  N          1.579169       -1.093212       -0.000011  1
  C          0.271756       -0.658892       -0.000020  1
  N         -0.826203       -1.407904       -0.000024  1
  C         -1.954256       -0.717000        0.000013  1
  N         -2.103571        0.617063        0.000005  1
  C         -1.012310        1.366786        0.000017  1
  C          0.223346        0.746317        0.000002  1
  H          3.360741        0.037790        0.000016  1
  H         -2.872159       -1.291240       -0.000062  1
  H         -1.137508        2.443814        0.000028  1
  H          1.894258        2.086662       -0.000024  1
  C          0.984837       -1.705707        0.347279  2
  H          1.685923       -0.983195       -0.062391  2
  H          1.020016       -1.669452        1.433063  2
  H         -0.020340       -1.467228        0.009308  2
  H          1.253457       -2.703252        0.009308  2

%mem=32GB
%nprocshared= 8
#p m062x/aug-cc-pVDZ   counterpoise=2

00285 m062x/aug-cc-pVDZ   counterpoise=2

 0  1  0  1  0  1
  N          1.539511        1.146843        0.000008  1
  C          2.282559       -0.000000        0.000010  1
  N          1.579169       -1.093212       -0.000011  1
  C          0.271756       -0.658892       -0.000020  1
  N         -0.826203       -1.407904       -0.000024  1
  C         -1.954256       -0.717000        0.000013  1
  N         -2.103571        0.617063        0.000005  1
  C         -1.012310        1.366786        0.000017  1
  C          0.223346        0.746317        0.000002  1
  H          3.360741        0.037790        0.000016  1
  H         -2.872159       -1.291240       -0.000062  1
  H         -1.137508        2.443814        0.000028  1
  H          1.894258        2.086662       -0.000024  1
  C          1.266067       -1.508783        0.347271  2
  H          1.810074       -0.786739       -0.256123  2
  H          1.426982       -1.295206        1.400822  2
  H          0.204696       -1.442717        0.122318  2
  H          1.622291       -2.510770        0.122318  2

%mem=32GB
%nprocshared= 8
#p m062x/aug-cc-pVDZ   counterpoise=2

00286 m062x/aug-cc-pVDZ   counterpoise=2

 0  1  0  1  0  1
  N          1.539511        1.146843        0.000008  1
  C          2.282559       -0.000000        0.000010  1
  N          1.579169       -1.093212       -0.000011  1
  C          0.271756       -0.658892       -0.000020  1
  N         -0.826203       -1.407904       -0.000024  1
  C         -1.954256       -0.717000        0.000013  1
  N         -2.103571        0.617063        0.000005  1
  C         -1.012310        1.366786        0.000017  1
  C          0.223346        0.746317        0.000002  1
  H          3.360741        0.037790        0.000016  1
  H         -2.872159       -1.291240       -0.000062  1
  H         -1.137508        2.443814        0.000028  1
  H          1.894258        2.086662       -0.000024  1
  C          1.508821       -1.266025        0.347257  2
  H          1.702780       -0.789557       -0.610206  2
  H          1.784490       -0.588832        1.151553  2
  H          0.452006       -1.508353        0.424038  2
  H          2.095928       -2.177555        0.424038  2

%mem=32GB
%nprocshared= 8
#p m062x/aug-cc-pVDZ   counterpoise=2

00287 m062x/aug-cc-pVDZ   counterpoise=2

 0  1  0  1  0  1
  N          1.539511        1.146843        0.000008  1
  C          2.282559       -0.000000        0.000010  1
  N          1.579169       -1.093212       -0.000011  1
  C          0.271756       -0.658892       -0.000020  1
  N         -0.826203       -1.407904       -0.000024  1
  C         -1.954256       -0.717000        0.000013  1
  N         -2.103571        0.617063        0.000005  1
  C         -1.012310        1.366786        0.000017  1
  C          0.223346        0.746317        0.000002  1
  H          3.360741        0.037790        0.000016  1
  H         -2.872159       -1.291240       -0.000062  1
  H         -1.137508        2.443814        0.000028  1
  H          1.894258        2.086662       -0.000024  1
  C          1.705722       -0.984820        0.347256  2
  H          1.348605       -1.290688       -0.632687  2
  H          1.123110       -1.483822        1.117346  2
  H          2.752956       -1.256347        0.452386  2
  H          1.598366        0.091702        0.452386  2

%mem=32GB
%nprocshared= 8
#p m062x/aug-cc-pVDZ   counterpoise=2

00288 m062x/aug-cc-pVDZ   counterpoise=2

 0  1  0  1  0  1
  N          1.539511        1.146843        0.000008  1
  C          2.282559       -0.000000        0.000010  1
  N          1.579169       -1.093212       -0.000011  1
  C          0.271756       -0.658892       -0.000020  1
  N         -0.826203       -1.407904       -0.000024  1
  C         -1.954256       -0.717000        0.000013  1
  N         -2.103571        0.617063        0.000005  1
  C         -1.012310        1.366786        0.000017  1
  C          0.223346        0.746317        0.000002  1
  H          3.360741        0.037790        0.000016  1
  H         -2.872159       -1.291240       -0.000062  1
  H         -1.137508        2.443814        0.000028  1
  H          1.894258        2.086662       -0.000024  1
  C          1.850813       -0.673679        0.347271  2
  H          1.365684       -1.422922       -0.272939  2
  H          1.694781       -0.914659        1.395631  2
  H          2.916429       -0.660751        0.133324  2
  H          1.426560        0.303927        0.133324  2

%mem=32GB
%nprocshared= 8
#p m062x/aug-cc-pVDZ   counterpoise=2

00289 m062x/aug-cc-pVDZ   counterpoise=2

 0  1  0  1  0  1
  N          1.539511        1.146843        0.000008  1
  C          2.282559       -0.000000        0.000010  1
  N          1.579169       -1.093212       -0.000011  1
  C          0.271756       -0.658892       -0.000020  1
  N         -0.826203       -1.407904       -0.000024  1
  C         -1.954256       -0.717000        0.000013  1
  N         -2.103571        0.617063        0.000005  1
  C         -1.012310        1.366786        0.000017  1
  C          0.223346        0.746317        0.000002  1
  H          3.360741        0.037790        0.000016  1
  H         -2.872159       -1.291240       -0.000062  1
  H         -1.137508        2.443814        0.000028  1
  H          1.894258        2.086662       -0.000024  1
  C          1.939719       -0.341994        0.347270  2
  H          2.565060        0.281804       -0.286133  2
  H          2.153973       -0.128268        1.391250  2
  H          0.893040       -0.132585        0.142113  2
  H          2.146541       -1.389187        0.142113  2

%mem=32GB
%nprocshared= 8
#p m062x/aug-cc-pVDZ   counterpoise=2

00290 m062x/aug-cc-pVDZ   counterpoise=2

 0  1  0  1  0  1
  N          1.539511        1.146843        0.000008  1
  C          2.282559       -0.000000        0.000010  1
  N          1.579169       -1.093212       -0.000011  1
  C          0.271756       -0.658892       -0.000020  1
  N         -0.826203       -1.407904       -0.000024  1
  C         -1.954256       -0.717000        0.000013  1
  N         -2.103571        0.617063        0.000005  1
  C         -1.012310        1.366786        0.000017  1
  C          0.223346        0.746317        0.000002  1
  H          3.360741        0.037790        0.000016  1
  H         -2.872159       -1.291240       -0.000062  1
  H         -1.137508        2.443814        0.000028  1
  H          1.894258        2.086662       -0.000024  1
  C          2.000045       -0.000000        0.000000  2
  H          3.086956       -0.000000        0.000038  2
  H          1.637555        0.000000        1.024733  2
  H          1.637609        0.887456       -0.512386  2
  H          1.637609       -0.887456       -0.512386  2

%mem=32GB
%nprocshared= 8
#p m062x/aug-cc-pVDZ   counterpoise=2

00291 m062x/aug-cc-pVDZ   counterpoise=2

 0  1  0  1  0  1
  N          1.539511        1.146843        0.000008  1
  C          2.282559       -0.000000        0.000010  1
  N          1.579169       -1.093212       -0.000011  1
  C          0.271756       -0.658892       -0.000020  1
  N         -0.826203       -1.407904       -0.000024  1
  C         -1.954256       -0.717000        0.000013  1
  N         -2.103571        0.617063        0.000005  1
  C         -1.012310        1.366786        0.000017  1
  C          0.223346        0.746317        0.000002  1
  H          3.360741        0.037790        0.000016  1
  H         -2.872159       -1.291240       -0.000062  1
  H         -1.137508        2.443814        0.000028  1
  H          1.894258        2.086662       -0.000024  1
  C          1.969646        0.347263        0.000000  2
  H          2.697235       -0.460196        0.000023  2
  H          1.727001        0.616544        1.024738  2
  H          2.386308        1.210591       -0.512381  2
  H          1.067738        0.022448       -0.512381  2

%mem=32GB
%nprocshared= 8
#p m062x/aug-cc-pVDZ   counterpoise=2

00292 m062x/aug-cc-pVDZ   counterpoise=2

 0  1  0  1  0  1
  N          1.539511        1.146843        0.000008  1
  C          2.282559       -0.000000        0.000010  1
  N          1.579169       -1.093212       -0.000011  1
  C          0.271756       -0.658892       -0.000020  1
  N         -0.826203       -1.407904       -0.000024  1
  C         -1.954256       -0.717000        0.000013  1
  N         -2.103571        0.617063        0.000005  1
  C         -1.012310        1.366786        0.000017  1
  C          0.223346        0.746317        0.000002  1
  H          3.360741        0.037790        0.000016  1
  H         -2.872159       -1.291240       -0.000062  1
  H         -1.137508        2.443814        0.000028  1
  H          1.894258        2.086662       -0.000024  1
  C          1.879359        0.684077        0.000000  2
  H          1.236001        1.560128        0.000015  2
  H          2.093908        0.391927        1.024741  2
  H          1.378605       -0.133353       -0.512378  2
  H          2.809187        0.917241       -0.512378  2

%mem=32GB
%nprocshared= 8
#p m062x/aug-cc-pVDZ   counterpoise=2

00293 m062x/aug-cc-pVDZ   counterpoise=2

 0  1  0  1  0  1
  N          1.539511        1.146843        0.000008  1
  C          2.282559       -0.000000        0.000010  1
  N          1.579169       -1.093212       -0.000011  1
  C          0.271756       -0.658892       -0.000020  1
  N         -0.826203       -1.407904       -0.000024  1
  C         -1.954256       -0.717000        0.000013  1
  N         -2.103571        0.617063        0.000005  1
  C         -1.012310        1.366786        0.000017  1
  C          0.223346        0.746317        0.000002  1
  H          3.360741        0.037790        0.000016  1
  H         -2.872159       -1.291240       -0.000062  1
  H         -1.137508        2.443814        0.000028  1
  H          1.894258        2.086662       -0.000024  1
  C          1.732015        1.000027        0.000000  2
  H          0.867768        1.659157        0.000036  2
  H          2.020244        0.780206        1.024734  2
  H          1.482028        0.074584       -0.512385  2
  H          2.558379        1.485889       -0.512385  2

%mem=32GB
%nprocshared= 8
#p m062x/aug-cc-pVDZ   counterpoise=2

00294 m062x/aug-cc-pVDZ   counterpoise=2

 0  1  0  1  0  1
  N          1.539511        1.146843        0.000008  1
  C          2.282559       -0.000000        0.000010  1
  N          1.579169       -1.093212       -0.000011  1
  C          0.271756       -0.658892       -0.000020  1
  N         -0.826203       -1.407904       -0.000024  1
  C         -1.954256       -0.717000        0.000013  1
  N         -2.103571        0.617063        0.000005  1
  C         -1.012310        1.366786        0.000017  1
  C          0.223346        0.746317        0.000002  1
  H          3.360741        0.037790        0.000016  1
  H         -2.872159       -1.291240       -0.000062  1
  H         -1.137508        2.443814        0.000028  1
  H          1.894258        2.086662       -0.000024  1
  C          1.532091        1.285530        0.000000  2
  H          1.590158        0.200171        0.000063  2
  H          1.512725        1.647526        1.024725  2
  H          2.398918        1.694848       -0.512394  2
  H          0.626541        1.600027       -0.512394  2

%mem=32GB
%nprocshared= 8
#p m062x/aug-cc-pVDZ   counterpoise=2

00295 m062x/aug-cc-pVDZ   counterpoise=2

 0  1  0  1  0  1
  N          1.539511        1.146843        0.000008  1
  C          2.282559       -0.000000        0.000010  1
  N          1.579169       -1.093212       -0.000011  1
  C          0.271756       -0.658892       -0.000020  1
  N         -0.826203       -1.407904       -0.000024  1
  C         -1.954256       -0.717000        0.000013  1
  N         -2.103571        0.617063        0.000005  1
  C         -1.012310        1.366786        0.000017  1
  C          0.223346        0.746317        0.000002  1
  H          3.360741        0.037790        0.000016  1
  H         -2.872159       -1.291240       -0.000062  1
  H         -1.137508        2.443814        0.000028  1
  H          1.894258        2.086662       -0.000024  1
  C          1.285600        1.532051        0.000000  2
  H          1.883781        0.624552        0.000019  2
  H          1.086114        1.834692        1.024740  2
  H          1.827096        2.323080       -0.512379  2
  H          0.345161        1.346259       -0.512379  2

%mem=32GB
%nprocshared= 8
#p m062x/aug-cc-pVDZ   counterpoise=2

00296 m062x/aug-cc-pVDZ   counterpoise=2

 0  1  0  1  0  1
  N          1.539511        1.146843        0.000008  1
  C          2.282559       -0.000000        0.000010  1
  N          1.579169       -1.093212       -0.000011  1
  C          0.271756       -0.658892       -0.000020  1
  N         -0.826203       -1.407904       -0.000024  1
  C         -1.954256       -0.717000        0.000013  1
  N         -2.103571        0.617063        0.000005  1
  C         -1.012310        1.366786        0.000017  1
  C          0.223346        0.746317        0.000002  1
  H          3.360741        0.037790        0.000016  1
  H         -2.872159       -1.291240       -0.000062  1
  H         -1.137508        2.443814        0.000028  1
  H          1.894258        2.086662       -0.000024  1
  C          1.000031        1.732018        0.000000  2
  H          1.736758        0.932889        0.000011  2
  H          0.754346        1.998512        1.024742  2
  H          1.406840        2.600035       -0.512377  2
  H          0.101872        1.396967       -0.512377  2

%mem=32GB
%nprocshared= 8
#p m062x/aug-cc-pVDZ   counterpoise=2

00297 m062x/aug-cc-pVDZ   counterpoise=2

 0  1  0  1  0  1
  N          1.539511        1.146843        0.000008  1
  C          2.282559       -0.000000        0.000010  1
  N          1.579169       -1.093212       -0.000011  1
  C          0.271756       -0.658892       -0.000020  1
  N         -0.826203       -1.407904       -0.000024  1
  C         -1.954256       -0.717000        0.000013  1
  N         -2.103571        0.617063        0.000005  1
  C         -1.012310        1.366786        0.000017  1
  C          0.223346        0.746317        0.000002  1
  H          3.360741        0.037790        0.000016  1
  H         -2.872159       -1.291240       -0.000062  1
  H         -1.137508        2.443814        0.000028  1
  H          1.894258        2.086662       -0.000024  1
  C          0.684074        1.879356        0.000000  2
  H          1.509661        1.172403        0.000008  2
  H          0.408759        2.115109        1.024743  2
  H          0.985990        2.789189       -0.512376  2
  H         -0.168455        1.441016       -0.512376  2

%mem=32GB
%nprocshared= 8
#p m062x/aug-cc-pVDZ   counterpoise=2

00298 m062x/aug-cc-pVDZ   counterpoise=2

 0  1  0  1  0  1
  N          1.539511        1.146843        0.000008  1
  C          2.282559       -0.000000        0.000010  1
  N          1.579169       -1.093212       -0.000011  1
  C          0.271756       -0.658892       -0.000020  1
  N         -0.826203       -1.407904       -0.000024  1
  C         -1.954256       -0.717000        0.000013  1
  N         -2.103571        0.617063        0.000005  1
  C         -1.012310        1.366786        0.000017  1
  C          0.223346        0.746317        0.000002  1
  H          3.360741        0.037790        0.000016  1
  H         -2.872159       -1.291240       -0.000062  1
  H         -1.137508        2.443814        0.000028  1
  H          1.894258        2.086662       -0.000024  1
  C          0.347292        1.969571        0.000000  2
  H          0.237722        0.888197        0.000002  2
  H          0.383830        2.330180        1.024745  2
  H          1.266765        2.240714       -0.512374  2
  H         -0.499105        2.419641       -0.512374  2

%mem=32GB
%nprocshared= 8
#p m062x/aug-cc-pVDZ   counterpoise=2

00299 m062x/aug-cc-pVDZ   counterpoise=2

 0  1  0  1  0  1
  N          1.539511        1.146843        0.000008  1
  C          2.282559       -0.000000        0.000010  1
  N          1.579169       -1.093212       -0.000011  1
  C          0.271756       -0.658892       -0.000020  1
  N         -0.826203       -1.407904       -0.000024  1
  C         -1.954256       -0.717000        0.000013  1
  N         -2.103571        0.617063        0.000005  1
  C         -1.012310        1.366786        0.000017  1
  C          0.223346        0.746317        0.000002  1
  H          3.360741        0.037790        0.000016  1
  H         -2.872159       -1.291240       -0.000062  1
  H         -1.137508        2.443814        0.000028  1
  H          1.894258        2.086662       -0.000024  1
  C         -0.000038        1.999976        0.000000  2
  H         -0.921524        1.423574        0.000015  2
  H          0.307264        2.192198        1.024741  2
  H          0.777874        1.439799       -0.512378  2
  H         -0.163384        2.944573       -0.512378  2

%mem=32GB
%nprocshared= 8
#p m062x/aug-cc-pVDZ   counterpoise=2

00300 m062x/aug-cc-pVDZ   counterpoise=2

 0  1  0  1  0  1
  N          1.539511        1.146843        0.000008  1
  C          2.282559       -0.000000        0.000010  1
  N          1.579169       -1.093212       -0.000011  1
  C          0.271756       -0.658892       -0.000020  1
  N         -0.826203       -1.407904       -0.000024  1
  C         -1.954256       -0.717000        0.000013  1
  N         -2.103571        0.617063        0.000005  1
  C         -1.012310        1.366786        0.000017  1
  C          0.223346        0.746317        0.000002  1
  H          3.360741        0.037790        0.000016  1
  H         -2.872159       -1.291240       -0.000062  1
  H         -1.137508        2.443814        0.000028  1
  H          1.894258        2.086662       -0.000024  1
  C         -0.347330        1.969585        0.000000  2
  H         -1.152620        1.239596        0.000021  2
  H         -0.078774        2.213029        1.024739  2
  H          0.517236        1.555495       -0.512380  2
  H         -0.674827        2.870523       -0.512380  2

%mem=32GB
%nprocshared= 8
#p m062x/aug-cc-pVDZ   counterpoise=2

00301 m062x/aug-cc-pVDZ   counterpoise=2

 0  1  0  1  0  1
  N          1.539511        1.146843        0.000008  1
  C          2.282559       -0.000000        0.000010  1
  N          1.579169       -1.093212       -0.000011  1
  C          0.271756       -0.658892       -0.000020  1
  N         -0.826203       -1.407904       -0.000024  1
  C         -1.954256       -0.717000        0.000013  1
  N         -2.103571        0.617063        0.000005  1
  C         -1.012310        1.366786        0.000017  1
  C          0.223346        0.746317        0.000002  1
  H          3.360741        0.037790        0.000016  1
  H         -2.872159       -1.291240       -0.000062  1
  H         -1.137508        2.443814        0.000028  1
  H          1.894258        2.086662       -0.000024  1
  C         -0.684065        1.879347        0.000000  2
  H         -1.270229        0.964041        0.000030  2
  H         -0.488580        2.184600        1.024736  2
  H          0.258739        1.705964       -0.512383  2
  H         -1.235945        2.663164       -0.512383  2

%mem=32GB
%nprocshared= 8
#p m062x/aug-cc-pVDZ   counterpoise=2

00302 m062x/aug-cc-pVDZ   counterpoise=2

 0  1  0  1  0  1
  N          1.539511        1.146843        0.000008  1
  C          2.282559       -0.000000        0.000010  1
  N          1.579169       -1.093212       -0.000011  1
  C          0.271756       -0.658892       -0.000020  1
  N         -0.826203       -1.407904       -0.000024  1
  C         -1.954256       -0.717000        0.000013  1
  N         -2.103571        0.617063        0.000005  1
  C         -1.012310        1.366786        0.000017  1
  C          0.223346        0.746317        0.000002  1
  H          3.360741        0.037790        0.000016  1
  H         -2.872159       -1.291240       -0.000062  1
  H         -1.137508        2.443814        0.000028  1
  H          1.894258        2.086662       -0.000024  1
  C         -1.000002        1.732006        0.000000  2
  H         -1.036611        0.645712        0.000051  2
  H         -0.987792        2.094302        1.024729  2
  H         -0.100842        2.064339       -0.512390  2
  H         -1.874746        2.124122       -0.512390  2

%mem=32GB
%nprocshared= 8
#p m062x/aug-cc-pVDZ   counterpoise=2

00303 m062x/aug-cc-pVDZ   counterpoise=2

 0  1  0  1  0  1
  N          1.539511        1.146843        0.000008  1
  C          2.282559       -0.000000        0.000010  1
  N          1.579169       -1.093212       -0.000011  1
  C          0.271756       -0.658892       -0.000020  1
  N         -0.826203       -1.407904       -0.000024  1
  C         -1.954256       -0.717000        0.000013  1
  N         -2.103571        0.617063        0.000005  1
  C         -1.012310        1.366786        0.000017  1
  C          0.223346        0.746317        0.000002  1
  H          3.360741        0.037790        0.000016  1
  H         -2.872159       -1.291240       -0.000062  1
  H         -1.137508        2.443814        0.000028  1
  H          1.894258        2.086662       -0.000024  1
  C         -1.285537        1.532066        0.000000  2
  H         -0.355542        0.969496        0.000058  2
  H         -1.595710        1.719695        1.024727  2
  H         -1.136305        2.478988       -0.512392  2
  H         -2.054975        0.960318       -0.512392  2

%mem=32GB
%nprocshared= 8
#p m062x/aug-cc-pVDZ   counterpoise=2

00304 m062x/aug-cc-pVDZ   counterpoise=2

 0  1  0  1  0  1
  N          1.539511        1.146843        0.000008  1
  C          2.282559       -0.000000        0.000010  1
  N          1.579169       -1.093212       -0.000011  1
  C          0.271756       -0.658892       -0.000020  1
  N         -0.826203       -1.407904       -0.000024  1
  C         -1.954256       -0.717000        0.000013  1
  N         -2.103571        0.617063        0.000005  1
  C         -1.012310        1.366786        0.000017  1
  C          0.223346        0.746317        0.000002  1
  H          3.360741        0.037790        0.000016  1
  H         -2.872159       -1.291240       -0.000062  1
  H         -1.137508        2.443814        0.000028  1
  H          1.894258        2.086662       -0.000024  1
  C         -1.532044        1.285582        0.000000  2
  H         -0.458162        1.453367        0.000035  2
  H         -1.890187        1.229626        1.024734  2
  H         -2.027132        2.106452       -0.512385  2
  H         -1.753142        0.352815       -0.512385  2

%mem=32GB
%nprocshared= 8
#p m062x/aug-cc-pVDZ   counterpoise=2

00305 m062x/aug-cc-pVDZ   counterpoise=2

 0  1  0  1  0  1
  N          1.539511        1.146843        0.000008  1
  C          2.282559       -0.000000        0.000010  1
  N          1.579169       -1.093212       -0.000011  1
  C          0.271756       -0.658892       -0.000020  1
  N         -0.826203       -1.407904       -0.000024  1
  C         -1.954256       -0.717000        0.000013  1
  N         -2.103571        0.617063        0.000005  1
  C         -1.012310        1.366786        0.000017  1
  C          0.223346        0.746317        0.000002  1
  H          3.360741        0.037790        0.000016  1
  H         -2.872159       -1.291240       -0.000062  1
  H         -1.137508        2.443814        0.000028  1
  H          1.894258        2.086662       -0.000024  1
  C         -1.732082        0.999968        0.000000  2
  H         -2.488927        0.219865        0.000010  2
  H         -1.479689        1.260117        1.024743  2
  H         -0.842750        0.642147       -0.512376  2
  H         -2.116648        1.878066       -0.512376  2

%mem=32GB
%nprocshared= 8
#p m062x/aug-cc-pVDZ   counterpoise=2

00306 m062x/aug-cc-pVDZ   counterpoise=2

 0  1  0  1  0  1
  N          1.539511        1.146843        0.000008  1
  C          2.282559       -0.000000        0.000010  1
  N          1.579169       -1.093212       -0.000011  1
  C          0.271756       -0.658892       -0.000020  1
  N         -0.826203       -1.407904       -0.000024  1
  C         -1.954256       -0.717000        0.000013  1
  N         -2.103571        0.617063        0.000005  1
  C         -1.012310        1.366786        0.000017  1
  C          0.223346        0.746317        0.000002  1
  H          3.360741        0.037790        0.000016  1
  H         -2.872159       -1.291240       -0.000062  1
  H         -1.137508        2.443814        0.000028  1
  H          1.894258        2.086662       -0.000024  1
  C         -1.879428        0.684027        0.000000  2
  H         -2.920856        0.372893        0.000023  2
  H         -1.532121        0.787788        1.024738  2
  H         -1.278113       -0.062540       -0.512381  2
  H         -1.786192        1.638098       -0.512381  2

%mem=32GB
%nprocshared= 8
#p m062x/aug-cc-pVDZ   counterpoise=2

00307 m062x/aug-cc-pVDZ   counterpoise=2

 0  1  0  1  0  1
  N          1.539511        1.146843        0.000008  1
  C          2.282559       -0.000000        0.000010  1
  N          1.579169       -1.093212       -0.000011  1
  C          0.271756       -0.658892       -0.000020  1
  N         -0.826203       -1.407904       -0.000024  1
  C         -1.954256       -0.717000        0.000013  1
  N         -2.103571        0.617063        0.000005  1
  C         -1.012310        1.366786        0.000017  1
  C          0.223346        0.746317        0.000002  1
  H          3.360741        0.037790        0.000016  1
  H         -2.872159       -1.291240       -0.000062  1
  H         -1.137508        2.443814        0.000028  1
  H          1.894258        2.086662       -0.000024  1
  C         -1.969636        0.347337        0.000000  2
  H         -2.453036        1.320835        0.000018  2
  H         -1.808427        0.022687        1.024740  2
  H         -2.603294       -0.371984       -0.512379  2
  H         -1.013584        0.417404       -0.512379  2

%mem=32GB
%nprocshared= 8
#p m062x/aug-cc-pVDZ   counterpoise=2

00308 m062x/aug-cc-pVDZ   counterpoise=2

 0  1  0  1  0  1
  N          1.539511        1.146843        0.000008  1
  C          2.282559       -0.000000        0.000010  1
  N          1.579169       -1.093212       -0.000011  1
  C          0.271756       -0.658892       -0.000020  1
  N         -0.826203       -1.407904       -0.000024  1
  C         -1.954256       -0.717000        0.000013  1
  N         -2.103571        0.617063        0.000005  1
  C         -1.012310        1.366786        0.000017  1
  C          0.223346        0.746317        0.000002  1
  H          3.360741        0.037790        0.000016  1
  H         -2.872159       -1.291240       -0.000062  1
  H         -1.137508        2.443814        0.000028  1
  H          1.894258        2.086662       -0.000024  1
  C         -2.000007        0.000044        0.000000  2
  H         -2.179923        1.071961        0.000009  2
  H         -1.940009       -0.357418        1.024743  2
  H         -2.815225       -0.504306       -0.512376  2
  H         -1.064798       -0.210505       -0.512376  2

%mem=32GB
%nprocshared= 8
#p m062x/aug-cc-pVDZ   counterpoise=2

00309 m062x/aug-cc-pVDZ   counterpoise=2

 0  1  0  1  0  1
  N          1.539511        1.146843        0.000008  1
  C          2.282559       -0.000000        0.000010  1
  N          1.579169       -1.093212       -0.000011  1
  C          0.271756       -0.658892       -0.000020  1
  N         -0.826203       -1.407904       -0.000024  1
  C         -1.954256       -0.717000        0.000013  1
  N         -2.103571        0.617063        0.000005  1
  C         -1.012310        1.366786        0.000017  1
  C          0.223346        0.746317        0.000002  1
  H          3.360741        0.037790        0.000016  1
  H         -2.872159       -1.291240       -0.000062  1
  H         -1.137508        2.443814        0.000028  1
  H          1.894258        2.086662       -0.000024  1
  C         -1.969614       -0.347341        0.000000  2
  H         -1.924496       -1.433316        0.000038  2
  H         -1.984660        0.014836        1.024733  2
  H         -1.097967        0.051620       -0.512386  2
  H         -2.871349       -0.022056       -0.512386  2

%mem=32GB
%nprocshared= 8
#p m062x/aug-cc-pVDZ   counterpoise=2

00310 m062x/aug-cc-pVDZ   counterpoise=2

 0  1  0  1  0  1
  N          1.539511        1.146843        0.000008  1
  C          2.282559       -0.000000        0.000010  1
  N          1.579169       -1.093212       -0.000011  1
  C          0.271756       -0.658892       -0.000020  1
  N         -0.826203       -1.407904       -0.000024  1
  C         -1.954256       -0.717000        0.000013  1
  N         -2.103571        0.617063        0.000005  1
  C         -1.012310        1.366786        0.000017  1
  C          0.223346        0.746317        0.000002  1
  H          3.360741        0.037790        0.000016  1
  H         -2.872159       -1.291240       -0.000062  1
  H         -1.137508        2.443814        0.000028  1
  H          1.894258        2.086662       -0.000024  1
  C         -1.879426       -0.684058        0.000000  2
  H         -2.874211       -1.121984        0.000173  2
  H         -1.547545       -0.537957        1.024688  2
  H         -1.190205       -1.350291       -0.512431  2
  H         -1.905332        0.274180       -0.512431  2

%mem=32GB
%nprocshared= 8
#p m062x/aug-cc-pVDZ   counterpoise=2

00311 m062x/aug-cc-pVDZ   counterpoise=2

 0  1  0  1  0  1
  N          1.539511        1.146843        0.000008  1
  C          2.282559       -0.000000        0.000010  1
  N          1.579169       -1.093212       -0.000011  1
  C          0.271756       -0.658892       -0.000020  1
  N         -0.826203       -1.407904       -0.000024  1
  C         -1.954256       -0.717000        0.000013  1
  N         -2.103571        0.617063        0.000005  1
  C         -1.012310        1.366786        0.000017  1
  C          0.223346        0.746317        0.000002  1
  H          3.360741        0.037790        0.000016  1
  H         -2.872159       -1.291240       -0.000062  1
  H         -1.137508        2.443814        0.000028  1
  H          1.894258        2.086662       -0.000024  1
  C         -1.732079       -0.999965        0.000000  2
  H         -2.403312       -0.145084        0.000039  2
  H         -1.508218       -1.285072        1.024733  2
  H         -2.206258       -1.833086       -0.512386  2
  H         -0.810248       -0.736971       -0.512386  2

%mem=32GB
%nprocshared= 8
#p m062x/aug-cc-pVDZ   counterpoise=2

00312 m062x/aug-cc-pVDZ   counterpoise=2

 0  1  0  1  0  1
  N          1.539511        1.146843        0.000008  1
  C          2.282559       -0.000000        0.000010  1
  N          1.579169       -1.093212       -0.000011  1
  C          0.271756       -0.658892       -0.000020  1
  N         -0.826203       -1.407904       -0.000024  1
  C         -1.954256       -0.717000        0.000013  1
  N         -2.103571        0.617063        0.000005  1
  C         -1.012310        1.366786        0.000017  1
  C          0.223346        0.746317        0.000002  1
  H          3.360741        0.037790        0.000016  1
  H         -2.872159       -1.291240       -0.000062  1
  H         -1.137508        2.443814        0.000028  1
  H          1.894258        2.086662       -0.000024  1
  C         -1.532116       -1.285539        0.000000  2
  H         -2.180066       -0.412879        0.000020  2
  H         -1.316031       -1.576562        1.024739  2
  H         -2.028570       -2.105586       -0.512380  2
  H         -0.603527       -1.047492       -0.512380  2

%mem=32GB
%nprocshared= 8
#p m062x/aug-cc-pVDZ   counterpoise=2

00313 m062x/aug-cc-pVDZ   counterpoise=2

 0  1  0  1  0  1
  N          1.539511        1.146843        0.000008  1
  C          2.282559       -0.000000        0.000010  1
  N          1.579169       -1.093212       -0.000011  1
  C          0.271756       -0.658892       -0.000020  1
  N         -0.826203       -1.407904       -0.000024  1
  C         -1.954256       -0.717000        0.000013  1
  N         -2.103571        0.617063        0.000005  1
  C         -1.012310        1.366786        0.000017  1
  C          0.223346        0.746317        0.000002  1
  H          3.360741        0.037790        0.000016  1
  H         -2.872159       -1.291240       -0.000062  1
  H         -1.137508        2.443814        0.000028  1
  H          1.894258        2.086662       -0.000024  1
  C         -1.285532       -1.532077       -0.000000  2
  H         -0.236285       -1.248428       -0.000055  2
  H         -1.635376       -1.626653        1.024764  2
  H         -1.867049       -0.769970       -0.512355  2
  H         -1.403853       -2.483376       -0.512355  2

%mem=32GB
%nprocshared= 8
#p m062x/aug-cc-pVDZ   counterpoise=2

00314 m062x/aug-cc-pVDZ   counterpoise=2

 0  1  0  1  0  1
  N          1.539511        1.146843        0.000008  1
  C          2.282559       -0.000000        0.000010  1
  N          1.579169       -1.093212       -0.000011  1
  C          0.271756       -0.658892       -0.000020  1
  N         -0.826203       -1.407904       -0.000024  1
  C         -1.954256       -0.717000        0.000013  1
  N         -2.103571        0.617063        0.000005  1
  C         -1.012310        1.366786        0.000017  1
  C          0.223346        0.746317        0.000002  1
  H          3.360741        0.037790        0.000016  1
  H         -2.872159       -1.291240       -0.000062  1
  H         -1.137508        2.443814        0.000028  1
  H          1.894258        2.086662       -0.000024  1
  C         -0.999979       -1.732011       -0.000000  2
  H         -0.486379       -0.774102       -0.000071  2
  H         -1.171218       -2.051388        1.024770  2
  H         -1.953393       -1.632125       -0.512349  2
  H         -0.389138       -2.470827       -0.512349  2

%mem=32GB
%nprocshared= 8
#p m062x/aug-cc-pVDZ   counterpoise=2

00315 m062x/aug-cc-pVDZ   counterpoise=2

 0  1  0  1  0  1
  N          1.539511        1.146843        0.000008  1
  C          2.282559       -0.000000        0.000010  1
  N          1.579169       -1.093212       -0.000011  1
  C          0.271756       -0.658892       -0.000020  1
  N         -0.826203       -1.407904       -0.000024  1
  C         -1.954256       -0.717000        0.000013  1
  N         -2.103571        0.617063        0.000005  1
  C         -1.012310        1.366786        0.000017  1
  C          0.223346        0.746317        0.000002  1
  H          3.360741        0.037790        0.000016  1
  H         -2.872159       -1.291240       -0.000062  1
  H         -1.137508        2.443814        0.000028  1
  H          1.894258        2.086662       -0.000024  1
  C         -0.684053       -1.879342       -0.000000  2
  H         -0.997829       -0.838708       -0.000053  2
  H         -0.579432       -2.226316        1.024764  2
  H         -1.429082       -2.482584       -0.512355  2
  H          0.270261       -1.970192       -0.512355  2

%mem=32GB
%nprocshared= 8
#p m062x/aug-cc-pVDZ   counterpoise=2

00316 m062x/aug-cc-pVDZ   counterpoise=2

 0  1  0  1  0  1
  N          1.539511        1.146843        0.000008  1
  C          2.282559       -0.000000        0.000010  1
  N          1.579169       -1.093212       -0.000011  1
  C          0.271756       -0.658892       -0.000020  1
  N         -0.826203       -1.407904       -0.000024  1
  C         -1.954256       -0.717000        0.000013  1
  N         -2.103571        0.617063        0.000005  1
  C         -1.012310        1.366786        0.000017  1
  C          0.223346        0.746317        0.000002  1
  H          3.360741        0.037790        0.000016  1
  H         -2.872159       -1.291240       -0.000062  1
  H         -1.137508        2.443814        0.000028  1
  H          1.894258        2.086662       -0.000024  1
  C         -0.347326       -1.969581       -0.000000  2
  H         -1.052502       -1.142477       -0.000035  2
  H         -0.112191       -2.245372        1.024758  2
  H         -0.787484       -2.821182       -0.512361  2
  H          0.563167       -1.669638       -0.512361  2

%mem=32GB
%nprocshared= 8
#p m062x/aug-cc-pVDZ   counterpoise=2

00317 m062x/aug-cc-pVDZ   counterpoise=2

 0  1  0  1  0  1
  N          1.539511        1.146843        0.000008  1
  C          2.282559       -0.000000        0.000010  1
  N          1.579169       -1.093212       -0.000011  1
  C          0.271756       -0.658892       -0.000020  1
  N         -0.826203       -1.407904       -0.000024  1
  C         -1.954256       -0.717000        0.000013  1
  N         -2.103571        0.617063        0.000005  1
  C         -1.012310        1.366786        0.000017  1
  C          0.223346        0.746317        0.000002  1
  H          3.360741        0.037790        0.000016  1
  H         -2.872159       -1.291240       -0.000062  1
  H         -1.137508        2.443814        0.000028  1
  H          1.894258        2.086662       -0.000024  1
  C         -0.000037       -1.999974       -0.000000  2
  H         -0.883505       -1.366839       -0.000026  2
  H          0.294555       -2.211092        1.024755  2
  H         -0.222366       -2.932459       -0.512364  2
  H          0.811535       -1.489767       -0.512364  2

%mem=32GB
%nprocshared= 8
#p m062x/aug-cc-pVDZ   counterpoise=2

00318 m062x/aug-cc-pVDZ   counterpoise=2

 0  1  0  1  0  1
  N          1.539511        1.146843        0.000008  1
  C          2.282559       -0.000000        0.000010  1
  N          1.579169       -1.093212       -0.000011  1
  C          0.271756       -0.658892       -0.000020  1
  N         -0.826203       -1.407904       -0.000024  1
  C         -1.954256       -0.717000        0.000013  1
  N         -2.103571        0.617063        0.000005  1
  C         -1.012310        1.366786        0.000017  1
  C          0.223346        0.746317        0.000002  1
  H          3.360741        0.037790        0.000016  1
  H         -2.872159       -1.291240       -0.000062  1
  H         -1.137508        2.443814        0.000028  1
  H          1.894258        2.086662       -0.000024  1
  C          0.347256       -1.969596       -0.000000  2
  H         -0.633130       -1.500321       -0.000020  2
  H          0.674170       -2.126078        1.024753  2
  H          0.291035       -2.926569       -0.512366  2
  H          1.057355       -1.325611       -0.512366  2

%mem=32GB
%nprocshared= 8
#p m062x/aug-cc-pVDZ   counterpoise=2

00319 m062x/aug-cc-pVDZ   counterpoise=2

 0  1  0  1  0  1
  N          1.539511        1.146843        0.000008  1
  C          2.282559       -0.000000        0.000010  1
  N          1.579169       -1.093212       -0.000011  1
  C          0.271756       -0.658892       -0.000020  1
  N         -0.826203       -1.407904       -0.000024  1
  C         -1.954256       -0.717000        0.000013  1
  N         -2.103571        0.617063        0.000005  1
  C         -1.012310        1.366786        0.000017  1
  C          0.223346        0.746317        0.000002  1
  H          3.360741        0.037790        0.000016  1
  H         -2.872159       -1.291240       -0.000062  1
  H         -1.137508        2.443814        0.000028  1
  H          1.894258        2.086662       -0.000024  1
  C          0.684074       -1.879356       -0.000000  2
  H          1.500729       -1.162104       -0.000010  2
  H          0.411750       -2.118532        1.024749  2
  H         -0.173892       -1.451748       -0.512370  2
  H          0.997371       -2.785336       -0.512370  2

%mem=32GB
%nprocshared= 8
#p m062x/aug-cc-pVDZ   counterpoise=2

00320 m062x/aug-cc-pVDZ   counterpoise=2

 0  1  0  1  0  1
  N          1.539511        1.146843        0.000008  1
  C          2.282559       -0.000000        0.000010  1
  N          1.579169       -1.093212       -0.000011  1
  C          0.271756       -0.658892       -0.000020  1
  N         -0.826203       -1.407904       -0.000024  1
  C         -1.954256       -0.717000        0.000013  1
  N         -2.103571        0.617063        0.000005  1
  C         -1.012310        1.366786        0.000017  1
  C          0.223346        0.746317        0.000002  1
  H          3.360741        0.037790        0.000016  1
  H         -2.872159       -1.291240       -0.000062  1
  H         -1.137508        2.443814        0.000028  1
  H          1.894258        2.086662       -0.000024  1
  C          1.000030       -1.732017       -0.000000  2
  H          1.730065       -0.926769       -0.000014  2
  H          0.756593       -2.000535        1.024751  2
  H          0.099100       -1.404481       -0.512368  2
  H          1.414060       -2.596619       -0.512368  2

%mem=32GB
%nprocshared= 8
#p m062x/aug-cc-pVDZ   counterpoise=2

00321 m062x/aug-cc-pVDZ   counterpoise=2

 0  1  0  1  0  1
  N          1.539511        1.146843        0.000008  1
  C          2.282559       -0.000000        0.000010  1
  N          1.579169       -1.093212       -0.000011  1
  C          0.271756       -0.658892       -0.000020  1
  N         -0.826203       -1.407904       -0.000024  1
  C         -1.954256       -0.717000        0.000013  1
  N         -2.103571        0.617063        0.000005  1
  C         -1.012310        1.366786        0.000017  1
  C          0.223346        0.746317        0.000002  1
  H          3.360741        0.037790        0.000016  1
  H         -2.872159       -1.291240       -0.000062  1
  H         -1.137508        2.443814        0.000028  1
  H          1.894258        2.086662       -0.000024  1
  C          1.285600       -1.532051       -0.000000  2
  H          1.889947       -0.628647       -0.000023  2
  H          1.084079       -1.833294        1.024754  2
  H          0.346437       -1.339875       -0.512365  2
  H          1.821686       -2.326766       -0.512365  2

%mem=32GB
%nprocshared= 8
#p m062x/aug-cc-pVDZ   counterpoise=2

00322 m062x/aug-cc-pVDZ   counterpoise=2

 0  1  0  1  0  1
  N          1.539511        1.146843        0.000008  1
  C          2.282559       -0.000000        0.000010  1
  N          1.579169       -1.093212       -0.000011  1
  C          0.271756       -0.658892       -0.000020  1
  N         -0.826203       -1.407904       -0.000024  1
  C         -1.954256       -0.717000        0.000013  1
  N         -2.103571        0.617063        0.000005  1
  C         -1.012310        1.366786        0.000017  1
  C          0.223346        0.746317        0.000002  1
  H          3.360741        0.037790        0.000016  1
  H         -2.872159       -1.291240       -0.000062  1
  H         -1.137508        2.443814        0.000028  1
  H          1.894258        2.086662       -0.000024  1
  C          1.532100       -1.285532       -0.000000  2
  H          1.790490       -0.229781       -0.000060  2
  H          1.445947       -1.637539        1.024766  2
  H          0.583913       -1.426648       -0.512353  2
  H          2.307941       -1.848596       -0.512353  2

%mem=32GB
%nprocshared= 8
#p m062x/aug-cc-pVDZ   counterpoise=2

00323 m062x/aug-cc-pVDZ   counterpoise=2

 0  1  0  1  0  1
  N          1.539511        1.146843        0.000008  1
  C          2.282559       -0.000000        0.000010  1
  N          1.579169       -1.093212       -0.000011  1
  C          0.271756       -0.658892       -0.000020  1
  N         -0.826203       -1.407904       -0.000024  1
  C         -1.954256       -0.717000        0.000013  1
  N         -2.103571        0.617063        0.000005  1
  C         -1.012310        1.366786        0.000017  1
  C          0.223346        0.746317        0.000002  1
  H          3.360741        0.037790        0.000016  1
  H         -2.872159       -1.291240       -0.000062  1
  H         -1.137508        2.443814        0.000028  1
  H          1.894258        2.086662       -0.000024  1
  C          1.732012       -1.000023       -0.000000  2
  H          0.803989       -1.565839       -0.000067  2
  H          2.041428       -0.811373        1.024768  2
  H          2.503494       -1.569049       -0.512351  2
  H          1.579524       -0.053598       -0.512351  2

%mem=32GB
%nprocshared= 8
#p m062x/aug-cc-pVDZ   counterpoise=2

00324 m062x/aug-cc-pVDZ   counterpoise=2

 0  1  0  1  0  1
  N          1.539511        1.146843        0.000008  1
  C          2.282559       -0.000000        0.000010  1
  N          1.579169       -1.093212       -0.000011  1
  C          0.271756       -0.658892       -0.000020  1
  N         -0.826203       -1.407904       -0.000024  1
  C         -1.954256       -0.717000        0.000013  1
  N         -2.103571        0.617063        0.000005  1
  C         -1.012310        1.366786        0.000017  1
  C          0.223346        0.746317        0.000002  1
  H          3.360741        0.037790        0.000016  1
  H         -2.872159       -1.291240       -0.000062  1
  H         -1.137508        2.443814        0.000028  1
  H          1.894258        2.086662       -0.000024  1
  C          1.879359       -0.684077       -0.000000  2
  H          1.236380       -1.560407       -0.000024  2
  H          2.093761       -0.391863        1.024754  2
  H          2.809298       -0.916824       -0.512365  2
  H          1.378262        0.133151       -0.512365  2

%mem=32GB
%nprocshared= 8
#p m062x/aug-cc-pVDZ   counterpoise=2

00325 m062x/aug-cc-pVDZ   counterpoise=2

 0  1  0  1  0  1
  N          1.539511        1.146843        0.000008  1
  C          2.282559       -0.000000        0.000010  1
  N          1.579169       -1.093212       -0.000011  1
  C          0.271756       -0.658892       -0.000020  1
  N         -0.826203       -1.407904       -0.000024  1
  C         -1.954256       -0.717000        0.000013  1
  N         -2.103571        0.617063        0.000005  1
  C         -1.012310        1.366786        0.000017  1
  C          0.223346        0.746317        0.000002  1
  H          3.360741        0.037790        0.000016  1
  H         -2.872159       -1.291240       -0.000062  1
  H         -1.137508        2.443814        0.000028  1
  H          1.894258        2.086662       -0.000024  1
  C          1.969646       -0.347263        0.000000  2
  H          2.697235        0.460196        0.000023  2
  H          1.727001       -0.616544        1.024738  2
  H          1.067738       -0.022448       -0.512381  2
  H          2.386308       -1.210591       -0.512381  2

%mem=32GB
%nprocshared= 8
#p m062x/aug-cc-pVDZ   counterpoise=2

00326 m062x/aug-cc-pVDZ   counterpoise=2

 0  1  0  1  0  1
  N          1.539511        1.146843        0.000008  1
  C          2.282559       -0.000000        0.000010  1
  N          1.579169       -1.093212       -0.000011  1
  C          0.271756       -0.658892       -0.000020  1
  N         -0.826203       -1.407904       -0.000024  1
  C         -1.954256       -0.717000        0.000013  1
  N         -2.103571        0.617063        0.000005  1
  C         -1.012310        1.366786        0.000017  1
  C          0.223346        0.746317        0.000002  1
  H          3.360741        0.037790        0.000016  1
  H         -2.872159       -1.291240       -0.000062  1
  H         -1.137508        2.443814        0.000028  1
  H          1.894258        2.086662       -0.000024  1
  C          1.969646       -0.000000       -0.347263  2
  H          2.697223       -0.000000        0.460206  2
  H          0.965732        0.000000        0.069433  2
  H          2.107663        0.887456       -0.959513  2
  H          2.107663       -0.887456       -0.959513  2

%mem=32GB
%nprocshared= 8
#p m062x/aug-cc-pVDZ   counterpoise=2

00327 m062x/aug-cc-pVDZ   counterpoise=2

 0  1  0  1  0  1
  N          1.539511        1.146843        0.000008  1
  C          2.282559       -0.000000        0.000010  1
  N          1.579169       -1.093212       -0.000011  1
  C          0.271756       -0.658892       -0.000020  1
  N         -0.826203       -1.407904       -0.000024  1
  C         -1.954256       -0.717000        0.000013  1
  N         -2.103571        0.617063        0.000005  1
  C         -1.012310        1.366786        0.000017  1
  C          0.223346        0.746317        0.000002  1
  H          3.360741        0.037790        0.000016  1
  H         -2.872159       -1.291240       -0.000062  1
  H         -1.137508        2.443814        0.000028  1
  H          1.894258        2.086662       -0.000024  1
  C          1.939719        0.341994       -0.347270  2
  H          2.565048       -0.281792        0.286157  2
  H          1.308384        0.971770        0.274241  2
  H          2.569342        0.967430       -0.974871  2
  H          1.315841       -0.289172       -0.974871  2

%mem=32GB
%nprocshared= 8
#p m062x/aug-cc-pVDZ   counterpoise=2

00328 m062x/aug-cc-pVDZ   counterpoise=2

 0  1  0  1  0  1
  N          1.539511        1.146843        0.000008  1
  C          2.282559       -0.000000        0.000010  1
  N          1.579169       -1.093212       -0.000011  1
  C          0.271756       -0.658892       -0.000020  1
  N         -0.826203       -1.407904       -0.000024  1
  C         -1.954256       -0.717000        0.000013  1
  N         -2.103571        0.617063        0.000005  1
  C         -1.012310        1.366786        0.000017  1
  C          0.223346        0.746317        0.000002  1
  H          3.360741        0.037790        0.000016  1
  H         -2.872159       -1.291240       -0.000062  1
  H         -1.137508        2.443814        0.000028  1
  H          1.894258        2.086662       -0.000024  1
  C          1.850812        0.673680       -0.347273  2
  H          1.341527        1.447769        0.220874  2
  H          2.315054       -0.031945        0.336868  2
  H          1.132050        0.151517       -0.973535  2
  H          2.614828        1.127059       -0.973535  2

%mem=32GB
%nprocshared= 8
#p m062x/aug-cc-pVDZ   counterpoise=2

00329 m062x/aug-cc-pVDZ   counterpoise=2

 0  1  0  1  0  1
  N          1.539511        1.146843        0.000008  1
  C          2.282559       -0.000000        0.000010  1
  N          1.579169       -1.093212       -0.000011  1
  C          0.271756       -0.658892       -0.000020  1
  N         -0.826203       -1.407904       -0.000024  1
  C         -1.954256       -0.717000        0.000013  1
  N         -2.103571        0.617063        0.000005  1
  C         -1.012310        1.366786        0.000017  1
  C          0.223346        0.746317        0.000002  1
  H          3.360741        0.037790        0.000016  1
  H         -2.872159       -1.291240       -0.000062  1
  H         -1.137508        2.443814        0.000028  1
  H          1.894258        2.086662       -0.000024  1
  C          1.705719        0.984825       -0.347259  2
  H          1.273218        1.406422        0.556386  2
  H          2.460015        0.249546       -0.079156  2
  H          0.925447        0.506093       -0.933320  2
  H          2.164375        1.777065       -0.933320  2

%mem=32GB
%nprocshared= 8
#p m062x/aug-cc-pVDZ   counterpoise=2

00330 m062x/aug-cc-pVDZ   counterpoise=2

 0  1  0  1  0  1
  N          1.539511        1.146843        0.000008  1
  C          2.282559       -0.000000        0.000010  1
  N          1.579169       -1.093212       -0.000011  1
  C          0.271756       -0.658892       -0.000020  1
  N         -0.826203       -1.407904       -0.000024  1
  C         -1.954256       -0.717000        0.000013  1
  N         -2.103571        0.617063        0.000005  1
  C         -1.012310        1.366786        0.000017  1
  C          0.223346        0.746317        0.000002  1
  H          3.360741        0.037790        0.000016  1
  H         -2.872159       -1.291240       -0.000062  1
  H         -1.137508        2.443814        0.000028  1
  H          1.894258        2.086662       -0.000024  1
  C          1.508817        1.266030       -0.347254  2
  H          1.599369        0.914412        0.677217  2
  H          1.237737        2.318642       -0.346562  2
  H          2.458476        1.136931       -0.860048  2
  H          0.739647        0.694280       -0.860048  2

%mem=32GB
%nprocshared= 8
#p m062x/aug-cc-pVDZ   counterpoise=2

00331 m062x/aug-cc-pVDZ   counterpoise=2

 0  1  0  1  0  1
  N          1.539511        1.146843        0.000008  1
  C          2.282559       -0.000000        0.000010  1
  N          1.579169       -1.093212       -0.000011  1
  C          0.271756       -0.658892       -0.000020  1
  N         -0.826203       -1.407904       -0.000024  1
  C         -1.954256       -0.717000        0.000013  1
  N         -2.103571        0.617063        0.000005  1
  C         -1.012310        1.366786        0.000017  1
  C          0.223346        0.746317        0.000002  1
  H          3.360741        0.037790        0.000016  1
  H         -2.872159       -1.291240       -0.000062  1
  H         -1.137508        2.443814        0.000028  1
  H          1.894258        2.086662       -0.000024  1
  C          1.266066        1.508785       -0.347269  2
  H          1.786308        0.820174        0.313442  2
  H          0.717081        2.235440        0.246081  2
  H          1.988422        2.024865       -0.974437  2
  H          0.572237        0.954944       -0.974437  2

%mem=32GB
%nprocshared= 8
#p m062x/aug-cc-pVDZ   counterpoise=2

00332 m062x/aug-cc-pVDZ   counterpoise=2

 0  1  0  1  0  1
  N          1.539511        1.146843        0.000008  1
  C          2.282559       -0.000000        0.000010  1
  N          1.579169       -1.093212       -0.000011  1
  C          0.271756       -0.658892       -0.000020  1
  N         -0.826203       -1.407904       -0.000024  1
  C         -1.954256       -0.717000        0.000013  1
  N         -2.103571        0.617063        0.000005  1
  C         -1.012310        1.366786        0.000017  1
  C          0.223346        0.746317        0.000002  1
  H          3.360741        0.037790        0.000016  1
  H         -2.872159       -1.291240       -0.000062  1
  H         -1.137508        2.443814        0.000028  1
  H          1.894258        2.086662       -0.000024  1
  C          0.984837        1.705708       -0.347278  2
  H          1.685388        0.999864        0.091343  2
  H          0.459912        2.234598        0.444054  2
  H          1.526761        2.419491       -0.962346  2
  H          0.266995        1.169171       -0.962346  2

%mem=32GB
%nprocshared= 8
#p m062x/aug-cc-pVDZ   counterpoise=2

00333 m062x/aug-cc-pVDZ   counterpoise=2

 0  1  0  1  0  1
  N          1.539511        1.146843        0.000008  1
  C          2.282559       -0.000000        0.000010  1
  N          1.579169       -1.093212       -0.000011  1
  C          0.271756       -0.658892       -0.000020  1
  N         -0.826203       -1.407904       -0.000024  1
  C         -1.954256       -0.717000        0.000013  1
  N         -2.103571        0.617063        0.000005  1
  C         -1.012310        1.366786        0.000017  1
  C          0.223346        0.746317        0.000002  1
  H          3.360741        0.037790        0.000016  1
  H         -2.872159       -1.291240       -0.000062  1
  H         -1.137508        2.443814        0.000028  1
  H          1.894258        2.086662       -0.000024  1
  C          0.673682        1.850806       -0.347283  2
  H          1.478925        1.196103       -0.024294  2
  H          0.168880        2.261235        0.523464  2
  H          1.083145        2.661661       -0.944218  2
  H         -0.036558        1.284498       -0.944218  2

%mem=32GB
%nprocshared= 8
#p m062x/aug-cc-pVDZ   counterpoise=2

00334 m062x/aug-cc-pVDZ   counterpoise=2

 0  1  0  1  0  1
  N          1.539511        1.146843        0.000008  1
  C          2.282559       -0.000000        0.000010  1
  N          1.579169       -1.093212       -0.000011  1
  C          0.271756       -0.658892       -0.000020  1
  N         -0.826203       -1.407904       -0.000024  1
  C         -1.954256       -0.717000        0.000013  1
  N         -2.103571        0.617063        0.000005  1
  C         -1.012310        1.366786        0.000017  1
  C          0.223346        0.746317        0.000002  1
  H          3.360741        0.037790        0.000016  1
  H         -2.872159       -1.291240       -0.000062  1
  H         -1.137508        2.443814        0.000028  1
  H          1.894258        2.086662       -0.000024  1
  C          0.342016        1.939650       -0.347284  2
  H          0.238704        0.900759       -0.044944  2
  H          0.404674        2.569739        0.536197  2
  H          1.245464        2.056447       -0.940257  2
  H         -0.520736        2.232085       -0.940257  2

%mem=32GB
%nprocshared= 8
#p m062x/aug-cc-pVDZ   counterpoise=2

00335 m062x/aug-cc-pVDZ   counterpoise=2

 0  1  0  1  0  1
  N          1.539511        1.146843        0.000008  1
  C          2.282559       -0.000000        0.000010  1
  N          1.579169       -1.093212       -0.000011  1
  C          0.271756       -0.658892       -0.000020  1
  N         -0.826203       -1.407904       -0.000024  1
  C         -1.954256       -0.717000        0.000013  1
  N         -2.103571        0.617063        0.000005  1
  C         -1.012310        1.366786        0.000017  1
  C          0.223346        0.746317        0.000002  1
  H          3.360741        0.037790        0.000016  1
  H         -2.872159       -1.291240       -0.000062  1
  H         -1.137508        2.443814        0.000028  1
  H          1.894258        2.086662       -0.000024  1
  C         -0.000037        1.969593       -0.347284  2
  H         -0.895797        1.436170       -0.039958  2
  H          0.547624        2.295725        0.533161  2
  H          0.628264        1.310853       -0.941233  2
  H         -0.279868        2.835847       -0.941233  2

%mem=32GB
%nprocshared= 8
#p m062x/aug-cc-pVDZ   counterpoise=2

00336 m062x/aug-cc-pVDZ   counterpoise=2

 0  1  0  1  0  1
  N          1.539511        1.146843        0.000008  1
  C          2.282559       -0.000000        0.000010  1
  N          1.579169       -1.093212       -0.000011  1
  C          0.271756       -0.658892       -0.000020  1
  N         -0.826203       -1.407904       -0.000024  1
  C         -1.954256       -0.717000        0.000013  1
  N         -2.103571        0.617063        0.000005  1
  C         -1.012310        1.366786        0.000017  1
  C          0.223346        0.746317        0.000002  1
  H          3.360741        0.037790        0.000016  1
  H         -2.872159       -1.291240       -0.000062  1
  H         -1.137508        2.443814        0.000028  1
  H          1.894258        2.086662       -0.000024  1
  C         -0.342052        1.939665       -0.347280  2
  H         -1.110802        1.282603        0.051051  2
  H          0.199785        2.402781        0.473338  2
  H          0.348168        1.362159       -0.956837  2
  H         -0.805039        2.711391       -0.956837  2

%mem=32GB
%nprocshared= 8
#p m062x/aug-cc-pVDZ   counterpoise=2

00337 m062x/aug-cc-pVDZ   counterpoise=2

 0  1  0  1  0  1
  N          1.539511        1.146843        0.000008  1
  C          2.282559       -0.000000        0.000010  1
  N          1.579169       -1.093212       -0.000011  1
  C          0.271756       -0.658892       -0.000020  1
  N         -0.826203       -1.407904       -0.000024  1
  C         -1.954256       -0.717000        0.000013  1
  N         -2.103571        0.617063        0.000005  1
  C         -1.012310        1.366786        0.000017  1
  C          0.223346        0.746317        0.000002  1
  H          3.360741        0.037790        0.000016  1
  H         -2.872159       -1.291240       -0.000062  1
  H         -1.137508        2.443814        0.000028  1
  H          1.894258        2.086662       -0.000024  1
  C         -0.673670        1.850801       -0.347274  2
  H         -1.210810        1.083072        0.203588  2
  H         -0.196820        2.532360        0.352418  2
  H          0.083739        1.385296       -0.972664  2
  H         -1.370568        2.402796       -0.972664  2

%mem=32GB
%nprocshared= 8
#p m062x/aug-cc-pVDZ   counterpoise=2

00338 m062x/aug-cc-pVDZ   counterpoise=2

 0  1  0  1  0  1
  N          1.539511        1.146843        0.000008  1
  C          2.282559       -0.000000        0.000010  1
  N          1.579169       -1.093212       -0.000011  1
  C          0.271756       -0.658892       -0.000020  1
  N         -0.826203       -1.407904       -0.000024  1
  C         -1.954256       -0.717000        0.000013  1
  N         -2.103571        0.617063        0.000005  1
  C         -1.012310        1.366786        0.000017  1
  C          0.223346        0.746317        0.000002  1
  H          3.360741        0.037790        0.000016  1
  H         -2.872159       -1.291240       -0.000062  1
  H         -1.137508        2.443814        0.000028  1
  H          1.894258        2.086662       -0.000024  1
  C         -0.984810        1.705706       -0.347264  2
  H         -1.046308        0.947781        0.429359  2
  H         -0.905087        2.688259        0.110678  2
  H         -0.109362        1.521777       -0.964708  2
  H         -1.878460        1.665320       -0.964708  2

%mem=32GB
%nprocshared= 8
#p m062x/aug-cc-pVDZ   counterpoise=2

00339 m062x/aug-cc-pVDZ   counterpoise=2

 0  1  0  1  0  1
  N          1.539511        1.146843        0.000008  1
  C          2.282559       -0.000000        0.000010  1
  N          1.579169       -1.093212       -0.000011  1
  C          0.271756       -0.658892       -0.000020  1
  N         -0.826203       -1.407904       -0.000024  1
  C         -1.954256       -0.717000        0.000013  1
  N         -2.103571        0.617063        0.000005  1
  C         -1.012310        1.366786        0.000017  1
  C          0.223346        0.746317        0.000002  1
  H          3.360741        0.037790        0.000016  1
  H         -2.872159       -1.291240       -0.000062  1
  H         -1.137508        2.443814        0.000028  1
  H          1.894258        2.086662       -0.000024  1
  C         -1.266019        1.508799       -0.347262  2
  H         -0.657175        1.168000        0.486129  2
  H         -2.154676        2.006222        0.032656  2
  H         -0.692775        2.204952       -0.954089  2
  H         -1.559704        0.656163       -0.954089  2

%mem=32GB
%nprocshared= 8
#p m062x/aug-cc-pVDZ   counterpoise=2

00340 m062x/aug-cc-pVDZ   counterpoise=2

 0  1  0  1  0  1
  N          1.539511        1.146843        0.000008  1
  C          2.282559       -0.000000        0.000010  1
  N          1.579169       -1.093212       -0.000011  1
  C          0.271756       -0.658892       -0.000020  1
  N         -0.826203       -1.407904       -0.000024  1
  C         -1.954256       -0.717000        0.000013  1
  N         -2.103571        0.617063        0.000005  1
  C         -1.012310        1.366786        0.000017  1
  C          0.223346        0.746317        0.000002  1
  H          3.360741        0.037790        0.000016  1
  H         -2.872159       -1.291240       -0.000062  1
  H         -1.137508        2.443814        0.000028  1
  H          1.894258        2.086662       -0.000024  1
  C         -1.508777        1.266052       -0.347271  2
  H         -0.630204        1.444316        0.267308  2
  H         -2.369613        1.091386        0.292987  2
  H         -1.694298        2.133949       -0.974817  2
  H         -1.341356        0.394482       -0.974817  2

%mem=32GB
%nprocshared= 8
#p m062x/aug-cc-pVDZ   counterpoise=2

00341 m062x/aug-cc-pVDZ   counterpoise=2

 0  1  0  1  0  1
  N          1.539511        1.146843        0.000008  1
  C          2.282559       -0.000000        0.000010  1
  N          1.579169       -1.093212       -0.000011  1
  C          0.271756       -0.658892       -0.000020  1
  N         -0.826203       -1.407904       -0.000024  1
  C         -1.954256       -0.717000        0.000013  1
  N         -2.103571        0.617063        0.000005  1
  C         -1.012310        1.366786        0.000017  1
  C          0.223346        0.746317        0.000002  1
  H          3.360741        0.037790        0.000016  1
  H         -2.872159       -1.291240       -0.000062  1
  H         -1.137508        2.443814        0.000028  1
  H          1.894258        2.086662       -0.000024  1
  C         -1.705765        0.984782       -0.347272  2
  H         -2.377703        0.363664        0.239317  2
  H         -1.075578        1.567306        0.319817  2
  H         -1.082352        0.352522       -0.974233  2
  H         -2.287147        1.655894       -0.974233  2

%mem=32GB
%nprocshared= 8
#p m062x/aug-cc-pVDZ   counterpoise=2

00342 m062x/aug-cc-pVDZ   counterpoise=2

 0  1  0  1  0  1
  N          1.539511        1.146843        0.000008  1
  C          2.282559       -0.000000        0.000010  1
  N          1.579169       -1.093212       -0.000011  1
  C          0.271756       -0.658892       -0.000020  1
  N         -0.826203       -1.407904       -0.000024  1
  C         -1.954256       -0.717000        0.000013  1
  N         -2.103571        0.617063        0.000005  1
  C         -1.012310        1.366786        0.000017  1
  C          0.223346        0.746317        0.000002  1
  H          3.360741        0.037790        0.000016  1
  H         -2.872159       -1.291240       -0.000062  1
  H         -1.137508        2.443814        0.000028  1
  H          1.894258        2.086662       -0.000024  1
  C         -1.850859        0.673642       -0.347260  2
  H         -2.484928        0.531681        0.524049  2
  H         -0.837786        0.900458       -0.025214  2
  H         -1.846339       -0.234772       -0.944119  2
  H         -2.234122        1.497261       -0.944119  2

%mem=32GB
%nprocshared= 8
#p m062x/aug-cc-pVDZ   counterpoise=2

00343 m062x/aug-cc-pVDZ   counterpoise=2

 0  1  0  1  0  1
  N          1.539511        1.146843        0.000008  1
  C          2.282559       -0.000000        0.000010  1
  N          1.579169       -1.093212       -0.000011  1
  C          0.271756       -0.658892       -0.000020  1
  N         -0.826203       -1.407904       -0.000024  1
  C         -1.954256       -0.717000        0.000013  1
  N         -2.103571        0.617063        0.000005  1
  C         -1.012310        1.366786        0.000017  1
  C          0.223346        0.746317        0.000002  1
  H          3.360741        0.037790        0.000016  1
  H         -2.872159       -1.291240       -0.000062  1
  H         -1.137508        2.443814        0.000028  1
  H          1.894258        2.086662       -0.000024  1
  C         -1.939708        0.342046       -0.347263  2
  H         -2.316797        0.974928        0.451887  2
  H         -1.428304       -0.516262        0.080813  2
  H         -2.769175        0.000377       -0.961042  2
  H         -1.244401        0.908880       -0.961042  2

%mem=32GB
%nprocshared= 8
#p m062x/aug-cc-pVDZ   counterpoise=2

00344 m062x/aug-cc-pVDZ   counterpoise=2

 0  1  0  1  0  1
  N          1.539511        1.146843        0.000008  1
  C          2.282559       -0.000000        0.000010  1
  N          1.579169       -1.093212       -0.000011  1
  C          0.271756       -0.658892       -0.000020  1
  N         -0.826203       -1.407904       -0.000024  1
  C         -1.954256       -0.717000        0.000013  1
  N         -2.103571        0.617063        0.000005  1
  C         -1.012310        1.366786        0.000017  1
  C          0.223346        0.746317        0.000002  1
  H          3.360741        0.037790        0.000016  1
  H         -2.872159       -1.291240       -0.000062  1
  H         -1.137508        2.443814        0.000028  1
  H          1.894258        2.086662       -0.000024  1
  C         -1.969624        0.000039       -0.347275  2
  H         -2.171662        0.930722        0.176542  2
  H         -1.797481       -0.792934        0.375939  2
  H         -2.821890       -0.257279       -0.970898  2
  H         -1.087378        0.119259       -0.970898  2

%mem=32GB
%nprocshared= 8
#p m062x/aug-cc-pVDZ   counterpoise=2

00345 m062x/aug-cc-pVDZ   counterpoise=2

 0  1  0  1  0  1
  N          1.539511        1.146843        0.000008  1
  C          2.282559       -0.000000        0.000010  1
  N          1.579169       -1.093212       -0.000011  1
  C          0.271756       -0.658892       -0.000020  1
  N         -0.826203       -1.407904       -0.000024  1
  C         -1.954256       -0.717000        0.000013  1
  N         -2.103571        0.617063        0.000005  1
  C         -1.012310        1.366786        0.000017  1
  C          0.223346        0.746317        0.000002  1
  H          3.360741        0.037790        0.000016  1
  H         -2.872159       -1.291240       -0.000062  1
  H         -1.137508        2.443814        0.000028  1
  H          1.894258        2.086662       -0.000024  1
  C         -1.939694       -0.342053       -0.347266  2
  H         -1.970651       -1.139150        0.391012  2
  H         -1.902358        0.619284        0.158614  2
  H         -1.056089       -0.458449       -0.969497  2
  H         -2.829664       -0.389567       -0.969497  2

%mem=32GB
%nprocshared= 8
#p m062x/aug-cc-pVDZ   counterpoise=2

00346 m062x/aug-cc-pVDZ   counterpoise=2

 0  1  0  1  0  1
  N          1.539511        1.146843        0.000008  1
  C          2.282559       -0.000000        0.000010  1
  N          1.579169       -1.093212       -0.000011  1
  C          0.271756       -0.658892       -0.000020  1
  N         -0.826203       -1.407904       -0.000024  1
  C         -1.954256       -0.717000        0.000013  1
  N         -2.103571        0.617063        0.000005  1
  C         -1.012310        1.366786        0.000017  1
  C          0.223346        0.746317        0.000002  1
  H          3.360741        0.037790        0.000016  1
  H         -2.872159       -1.291240       -0.000062  1
  H         -1.137508        2.443814        0.000028  1
  H          1.894258        2.086662       -0.000024  1
  C         -1.850846       -0.673654       -0.347254  2
  H         -2.158852       -0.802761        0.687077  2
  H         -0.848777       -0.253616       -0.377304  2
  H         -1.854739       -1.637553       -0.849608  2
  H         -2.540888       -0.000631       -0.849608  2

%mem=32GB
%nprocshared= 8
#p m062x/aug-cc-pVDZ   counterpoise=2

00347 m062x/aug-cc-pVDZ   counterpoise=2

 0  1  0  1  0  1
  N          1.539511        1.146843        0.000008  1
  C          2.282559       -0.000000        0.000010  1
  N          1.579169       -1.093212       -0.000011  1
  C          0.271756       -0.658892       -0.000020  1
  N         -0.826203       -1.407904       -0.000024  1
  C         -1.954256       -0.717000        0.000013  1
  N         -2.103571        0.617063        0.000005  1
  C         -1.012310        1.366786        0.000017  1
  C          0.223346        0.746317        0.000002  1
  H          3.360741        0.037790        0.000016  1
  H         -2.872159       -1.291240       -0.000062  1
  H         -1.137508        2.443814        0.000028  1
  H          1.894258        2.086662       -0.000024  1
  C         -1.705759       -0.984784       -0.347265  2
  H         -2.241612       -0.407341        0.401598  2
  H         -1.046812       -1.694875        0.145723  2
  H         -2.417710       -1.522242       -0.968346  2
  H         -1.116680       -0.314918       -0.968346  2

%mem=32GB
%nprocshared= 8
#p m062x/aug-cc-pVDZ   counterpoise=2

00348 m062x/aug-cc-pVDZ   counterpoise=2

 0  1  0  1  0  1
  N          1.539511        1.146843        0.000008  1
  C          2.282559       -0.000000        0.000010  1
[truncated: 17,990,546 more chars]
