# Supplementary material for: Three-Dimensional CH/π and CH/N Interactions from Quantum-Mechanical and Database Analyses
Source: J Chem Inf Model. 2025 Apr 14;65(8):4116–27. doi: 10.1021/acs.jcim.5c00124 (PMC12042816; doi:10.1021/acs.jcim.5c00124)
Supplement: Supplementary file 4 — ci5c00124_si_004.zip [file ci5c00124_si_004.zip › inp_files/mif_qm_bz_pyrazine_inp.txt]

%mem=32GB
%nprocshared= 8
#p m062x/aug-cc-pVDZ   counterpoise=2

00001 m062x/aug-cc-pVDZ   counterpoise=2

 0  1  0  1  0  1
  N          1.396804        0.000000       -0.000000  1
  C          0.694718        1.127126        0.000018  1
  C         -0.694752        1.127133        0.000000  1
  N         -1.396804       -0.000000        0.000000  1
  C         -0.694718       -1.127126       -0.000018  1
  C          0.694752       -1.127133       -0.000000  1
  H          1.249619        2.057126        0.000037  1
  H         -1.249460        2.057237        0.000041  1
  H         -1.249619       -2.057126       -0.000037  1
  H          1.249460       -2.057237       -0.000041  1
  C          0.000000        0.000000        2.000000  2
  H          0.000000        0.000000        0.918454  2
  C         -1.202290        0.000000        2.694142  2
  H         -2.138935        0.000000        2.153369  2
  C         -1.202290        0.000000        4.082426  2
  H         -2.138935        0.000000        4.623199  2
  C         -0.000000       -0.000000        4.776568  2
  H         -0.000000       -0.000000        5.858114  2
  C          1.202290       -0.000000        4.082426  2
  H          2.138935       -0.000000        4.623199  2
  C          1.202290       -0.000000        2.694142  2
  H          2.138935       -0.000000        2.153369  2

%mem=32GB
%nprocshared= 8
#p m062x/aug-cc-pVDZ   counterpoise=2

00002 m062x/aug-cc-pVDZ   counterpoise=2

 0  1  0  1  0  1
  N          1.396804        0.000000       -0.000000  1
  C          0.694718        1.127126        0.000018  1
  C         -0.694752        1.127133        0.000000  1
  N         -1.396804       -0.000000        0.000000  1
  C         -0.694718       -1.127126       -0.000018  1
  C          0.694752       -1.127133       -0.000000  1
  H          1.249619        2.057126        0.000037  1
  H         -1.249460        2.057237        0.000041  1
  H         -1.249619       -2.057126       -0.000037  1
  H          1.249460       -2.057237       -0.000041  1
  C          0.347296        0.000000        1.969616  2
  H          0.159488        0.000000        0.904501  2
  C          0.467833       -1.202290        2.653212  2
  H          0.373929       -2.138935        2.120654  2
  C          0.708906       -1.202290        4.020405  2
  H          0.802810       -2.138935        4.552962  2
  C          0.829442       -0.000000        4.704001  2
  H          1.017251       -0.000000        5.769116  2
  C          0.708906        1.202290        4.020405  2
  H          0.802810        2.138935        4.552962  2
  C          0.467833        1.202290        2.653212  2
  H          0.373929        2.138935        2.120654  2

%mem=32GB
%nprocshared= 8
#p m062x/aug-cc-pVDZ   counterpoise=2

00003 m062x/aug-cc-pVDZ   counterpoise=2

 0  1  0  1  0  1
  N          1.396804        0.000000       -0.000000  1
  C          0.694718        1.127126        0.000018  1
  C         -0.694752        1.127133        0.000000  1
  N         -1.396804       -0.000000        0.000000  1
  C         -0.694718       -1.127126       -0.000018  1
  C          0.694752       -1.127133       -0.000000  1
  H          1.249619        2.057126        0.000037  1
  H         -1.249460        2.057237        0.000041  1
  H         -1.249619       -2.057126       -0.000037  1
  H          1.249460       -2.057237       -0.000041  1
  C          0.342020        0.060307        1.969616  2
  H          0.157065        0.027695        0.904501  2
  C          0.669501       -1.102786        2.653212  2
  H          0.739670       -2.041508        2.120654  2
  C          0.906911       -1.060924        4.020405  2
  H          1.162036       -1.967033        4.552962  2
  C          0.816841        0.144031        4.704001  2
  H          1.001796        0.176644        5.769116  2
  C          0.489360        1.307125        4.020405  2
  H          0.419191        2.245846        4.552962  2
  C          0.251950        1.265263        2.653212  2
  H         -0.003174        2.171372        2.120654  2

%mem=32GB
%nprocshared= 8
#p m062x/aug-cc-pVDZ   counterpoise=2

00004 m062x/aug-cc-pVDZ   counterpoise=2

 0  1  0  1  0  1
  N          1.396804        0.000000       -0.000000  1
  C          0.694718        1.127126        0.000018  1
  C         -0.694752        1.127133        0.000000  1
  N         -1.396804       -0.000000        0.000000  1
  C         -0.694718       -1.127126       -0.000018  1
  C          0.694752       -1.127133       -0.000000  1
  H          1.249619        2.057126        0.000037  1
  H         -1.249460        2.057237        0.000041  1
  H         -1.249619       -2.057126       -0.000037  1
  H          1.249460       -2.057237       -0.000041  1
  C          0.326352        0.118782        1.969616  2
  H          0.149870        0.054548        0.904501  2
  C          0.850826       -0.969775        2.653212  2
  H          1.082937       -1.882050        2.120654  2
  C          1.077361       -0.887323        4.020405  2
  H          1.485954       -1.735364        4.552962  2
  C          0.779421        0.283686        4.704001  2
  H          0.955903        0.347920        5.769116  2
  C          0.254946        1.372243        4.020405  2
  H          0.022836        2.284519        4.552962  2
  C          0.028412        1.289791        2.653212  2
  H         -0.380181        2.137833        2.120654  2

%mem=32GB
%nprocshared= 8
#p m062x/aug-cc-pVDZ   counterpoise=2

00005 m062x/aug-cc-pVDZ   counterpoise=2

 0  1  0  1  0  1
  N          1.396804        0.000000       -0.000000  1
  C          0.694718        1.127126        0.000018  1
  C         -0.694752        1.127133        0.000000  1
  N         -1.396804       -0.000000        0.000000  1
  C         -0.694718       -1.127126       -0.000018  1
  C          0.694752       -1.127133       -0.000000  1
  H          1.249619        2.057126        0.000037  1
  H         -1.249460        2.057237        0.000041  1
  H         -1.249619       -2.057126       -0.000037  1
  H          1.249460       -2.057237       -0.000041  1
  C          0.300767        0.173648        1.969616  2
  H          0.138121        0.079744        0.904501  2
  C          1.006300       -0.807297        2.653212  2
  H          1.393299       -1.665408        2.120654  2
  C          1.215075       -0.686761        4.020405  2
  H          1.764721       -1.450967        4.552962  2
  C          0.718318        0.414721        4.704001  2
  H          0.880965        0.508625        5.769116  2
  C          0.012785        1.395667        4.020405  2
  H         -0.374214        2.253777        4.552962  2
  C         -0.195990        1.275130        2.653212  2
  H         -0.745636        2.039336        2.120654  2

%mem=32GB
%nprocshared= 8
#p m062x/aug-cc-pVDZ   counterpoise=2

00006 m062x/aug-cc-pVDZ   counterpoise=2

 0  1  0  1  0  1
  N          1.396804        0.000000       -0.000000  1
  C          0.694718        1.127126        0.000018  1
  C         -0.694752        1.127133        0.000000  1
  N         -1.396804       -0.000000        0.000000  1
  C         -0.694718       -1.127126       -0.000018  1
  C          0.694752       -1.127133       -0.000000  1
  H          1.249619        2.057126        0.000037  1
  H         -1.249460        2.057237        0.000041  1
  H         -1.249619       -2.057126       -0.000037  1
  H          1.249460       -2.057237       -0.000041  1
  C          0.266044        0.223238        1.969616  2
  H          0.122175        0.102517        0.904501  2
  C          1.131198       -0.620290        2.653212  2
  H          1.661327       -1.398163        2.120654  2
  C          1.315870       -0.465332        4.020405  2
  H          1.989869       -1.122483        4.552962  2
  C          0.635390        0.533155        4.704001  2
  H          0.779259        0.653876        5.769116  2
  C         -0.229764        1.376683        4.020405  2
  H         -0.759893        2.154556        4.552962  2
  C         -0.414436        1.221725        2.653212  2
  H         -1.088435        1.878876        2.120654  2

%mem=32GB
%nprocshared= 8
#p m062x/aug-cc-pVDZ   counterpoise=2

00007 m062x/aug-cc-pVDZ   counterpoise=2

 0  1  0  1  0  1
  N          1.396804        0.000000       -0.000000  1
  C          0.694718        1.127126        0.000018  1
  C         -0.694752        1.127133        0.000000  1
  N         -1.396804       -0.000000        0.000000  1
  C         -0.694718       -1.127126       -0.000018  1
  C          0.694752       -1.127133       -0.000000  1
  H          1.249619        2.057126        0.000037  1
  H         -1.249460        2.057237        0.000041  1
  H         -1.249619       -2.057126       -0.000037  1
  H          1.249460       -2.057237       -0.000041  1
  C          0.223238        0.266044        1.969616  2
  H          0.102517        0.122175        0.904501  2
  C          1.221725       -0.414436        2.653212  2
  H          1.878876       -1.088435        2.120654  2
  C          1.376683       -0.229764        4.020405  2
  H          2.154556       -0.759893        4.552962  2
  C          0.533155        0.635390        4.704001  2
  H          0.653876        0.779259        5.769116  2
  C         -0.465332        1.315870        4.020405  2
  H         -1.122483        1.989869        4.552962  2
  C         -0.620290        1.131198        2.653212  2
  H         -1.398163        1.661327        2.120654  2

%mem=32GB
%nprocshared= 8
#p m062x/aug-cc-pVDZ   counterpoise=2

00008 m062x/aug-cc-pVDZ   counterpoise=2

 0  1  0  1  0  1
  N          1.396804        0.000000       -0.000000  1
  C          0.694718        1.127126        0.000018  1
  C         -0.694752        1.127133        0.000000  1
  N         -1.396804       -0.000000        0.000000  1
  C         -0.694718       -1.127126       -0.000018  1
  C          0.694752       -1.127133       -0.000000  1
  H          1.249619        2.057126        0.000037  1
  H         -1.249460        2.057237        0.000041  1
  H         -1.249619       -2.057126       -0.000037  1
  H          1.249460       -2.057237       -0.000041  1
  C          0.173648        0.300767        1.969616  2
  H          0.079744        0.138121        0.904501  2
  C          1.275130       -0.195990        2.653212  2
  H          2.039336       -0.745636        2.120654  2
  C          1.395667        0.012785        4.020405  2
  H          2.253777       -0.374214        4.552962  2
  C          0.414721        0.718318        4.704001  2
  H          0.508625        0.880965        5.769116  2
  C         -0.686761        1.215075        4.020405  2
  H         -1.450967        1.764721        4.552962  2
  C         -0.807297        1.006300        2.653212  2
  H         -1.665408        1.393299        2.120654  2

%mem=32GB
%nprocshared= 8
#p m062x/aug-cc-pVDZ   counterpoise=2

00009 m062x/aug-cc-pVDZ   counterpoise=2

 0  1  0  1  0  1
  N          1.396804        0.000000       -0.000000  1
  C          0.694718        1.127126        0.000018  1
  C         -0.694752        1.127133        0.000000  1
  N         -1.396804       -0.000000        0.000000  1
  C         -0.694718       -1.127126       -0.000018  1
  C          0.694752       -1.127133       -0.000000  1
  H          1.249619        2.057126        0.000037  1
  H         -1.249460        2.057237        0.000041  1
  H         -1.249619       -2.057126       -0.000037  1
  H          1.249460       -2.057237       -0.000041  1
  C          0.118782        0.326352        1.969616  2
  H          0.054548        0.149870        0.904501  2
  C          1.289791        0.028412        2.653212  2
  H          2.137833       -0.380181        2.120654  2
  C          1.372243        0.254946        4.020405  2
  H          2.284519        0.022836        4.552962  2
  C          0.283686        0.779421        4.704001  2
  H          0.347920        0.955903        5.769116  2
  C         -0.887323        1.077361        4.020405  2
  H         -1.735364        1.485954        4.552962  2
  C         -0.969775        0.850826        2.653212  2
  H         -1.882050        1.082937        2.120654  2

%mem=32GB
%nprocshared= 8
#p m062x/aug-cc-pVDZ   counterpoise=2

00010 m062x/aug-cc-pVDZ   counterpoise=2

 0  1  0  1  0  1
  N          1.396804        0.000000       -0.000000  1
  C          0.694718        1.127126        0.000018  1
  C         -0.694752        1.127133        0.000000  1
  N         -1.396804       -0.000000        0.000000  1
  C         -0.694718       -1.127126       -0.000018  1
  C          0.694752       -1.127133       -0.000000  1
  H          1.249619        2.057126        0.000037  1
  H         -1.249460        2.057237        0.000041  1
  H         -1.249619       -2.057126       -0.000037  1
  H          1.249460       -2.057237       -0.000041  1
  C          0.060307        0.342020        1.969616  2
  H          0.027695        0.157065        0.904501  2
  C          1.265263        0.251950        2.653212  2
  H          2.171372       -0.003174        2.120654  2
  C          1.307125        0.489360        4.020405  2
  H          2.245846        0.419191        4.552962  2
  C          0.144031        0.816841        4.704001  2
  H          0.176644        1.001796        5.769116  2
  C         -1.060924        0.906911        4.020405  2
  H         -1.967033        1.162036        4.552962  2
  C         -1.102786        0.669501        2.653212  2
  H         -2.041508        0.739670        2.120654  2

%mem=32GB
%nprocshared= 8
#p m062x/aug-cc-pVDZ   counterpoise=2

00011 m062x/aug-cc-pVDZ   counterpoise=2

 0  1  0  1  0  1
  N          1.396804        0.000000       -0.000000  1
  C          0.694718        1.127126        0.000018  1
  C         -0.694752        1.127133        0.000000  1
  N         -1.396804       -0.000000        0.000000  1
  C         -0.694718       -1.127126       -0.000018  1
  C          0.694752       -1.127133       -0.000000  1
  H          1.249619        2.057126        0.000037  1
  H         -1.249460        2.057237        0.000041  1
  H         -1.249619       -2.057126       -0.000037  1
  H          1.249460       -2.057237       -0.000041  1
  C          0.000000        0.347296        1.969616  2
  H         -0.000000        0.159488        0.904501  2
  C          1.202290        0.467833        2.653212  2
  H          2.138935        0.373929        2.120654  2
  C          1.202290        0.708906        4.020405  2
  H          2.138935        0.802810        4.552962  2
  C          0.000000        0.829442        4.704001  2
  H          0.000000        1.017251        5.769116  2
  C         -1.202290        0.708906        4.020405  2
  H         -2.138935        0.802810        4.552962  2
  C         -1.202290        0.467833        2.653212  2
  H         -2.138935        0.373929        2.120654  2

%mem=32GB
%nprocshared= 8
#p m062x/aug-cc-pVDZ   counterpoise=2

00012 m062x/aug-cc-pVDZ   counterpoise=2

 0  1  0  1  0  1
  N          1.396804        0.000000       -0.000000  1
  C          0.694718        1.127126        0.000018  1
  C         -0.694752        1.127133        0.000000  1
  N         -1.396804       -0.000000        0.000000  1
  C         -0.694718       -1.127126       -0.000018  1
  C          0.694752       -1.127133       -0.000000  1
  H          1.249619        2.057126        0.000037  1
  H         -1.249460        2.057237        0.000041  1
  H         -1.249619       -2.057126       -0.000037  1
  H          1.249460       -2.057237       -0.000041  1
  C         -0.060307        0.342020        1.969616  2
  H         -0.027695        0.157065        0.904501  2
  C          1.102786        0.669501        2.653212  2
  H          2.041508        0.739670        2.120654  2
  C          1.060924        0.906911        4.020405  2
  H          1.967033        1.162036        4.552962  2
  C         -0.144031        0.816841        4.704001  2
  H         -0.176644        1.001796        5.769116  2
  C         -1.307125        0.489360        4.020405  2
  H         -2.245846        0.419191        4.552962  2
  C         -1.265263        0.251950        2.653212  2
  H         -2.171372       -0.003174        2.120654  2

%mem=32GB
%nprocshared= 8
#p m062x/aug-cc-pVDZ   counterpoise=2

00013 m062x/aug-cc-pVDZ   counterpoise=2

 0  1  0  1  0  1
  N          1.396804        0.000000       -0.000000  1
  C          0.694718        1.127126        0.000018  1
  C         -0.694752        1.127133        0.000000  1
  N         -1.396804       -0.000000        0.000000  1
  C         -0.694718       -1.127126       -0.000018  1
  C          0.694752       -1.127133       -0.000000  1
  H          1.249619        2.057126        0.000037  1
  H         -1.249460        2.057237        0.000041  1
  H         -1.249619       -2.057126       -0.000037  1
  H          1.249460       -2.057237       -0.000041  1
  C         -0.118782        0.326352        1.969616  2
  H         -0.054548        0.149870        0.904501  2
  C          0.969775        0.850826        2.653212  2
  H          1.882050        1.082937        2.120654  2
  C          0.887323        1.077361        4.020405  2
  H          1.735364        1.485954        4.552962  2
  C         -0.283686        0.779421        4.704001  2
  H         -0.347920        0.955903        5.769116  2
  C         -1.372243        0.254946        4.020405  2
  H         -2.284519        0.022836        4.552962  2
  C         -1.289791        0.028412        2.653212  2
  H         -2.137833       -0.380181        2.120654  2

%mem=32GB
%nprocshared= 8
#p m062x/aug-cc-pVDZ   counterpoise=2

00014 m062x/aug-cc-pVDZ   counterpoise=2

 0  1  0  1  0  1
  N          1.396804        0.000000       -0.000000  1
  C          0.694718        1.127126        0.000018  1
  C         -0.694752        1.127133        0.000000  1
  N         -1.396804       -0.000000        0.000000  1
  C         -0.694718       -1.127126       -0.000018  1
  C          0.694752       -1.127133       -0.000000  1
  H          1.249619        2.057126        0.000037  1
  H         -1.249460        2.057237        0.000041  1
  H         -1.249619       -2.057126       -0.000037  1
  H          1.249460       -2.057237       -0.000041  1
  C         -0.173648        0.300767        1.969616  2
  H         -0.079744        0.138121        0.904501  2
  C          0.807297        1.006300        2.653212  2
  H          1.665408        1.393299        2.120654  2
  C          0.686761        1.215075        4.020405  2
  H          1.450967        1.764721        4.552962  2
  C         -0.414721        0.718318        4.704001  2
  H         -0.508625        0.880965        5.769116  2
  C         -1.395667        0.012785        4.020405  2
  H         -2.253777       -0.374214        4.552962  2
  C         -1.275130       -0.195990        2.653212  2
  H         -2.039336       -0.745636        2.120654  2

%mem=32GB
%nprocshared= 8
#p m062x/aug-cc-pVDZ   counterpoise=2

00015 m062x/aug-cc-pVDZ   counterpoise=2

 0  1  0  1  0  1
  N          1.396804        0.000000       -0.000000  1
  C          0.694718        1.127126        0.000018  1
  C         -0.694752        1.127133        0.000000  1
  N         -1.396804       -0.000000        0.000000  1
  C         -0.694718       -1.127126       -0.000018  1
  C          0.694752       -1.127133       -0.000000  1
  H          1.249619        2.057126        0.000037  1
  H         -1.249460        2.057237        0.000041  1
  H         -1.249619       -2.057126       -0.000037  1
  H          1.249460       -2.057237       -0.000041  1
  C         -0.223238        0.266044        1.969616  2
  H         -0.102517        0.122175        0.904501  2
  C          0.620290        1.131198        2.653212  2
  H          1.398163        1.661327        2.120654  2
  C          0.465332        1.315870        4.020405  2
  H          1.122483        1.989869        4.552962  2
  C         -0.533155        0.635390        4.704001  2
  H         -0.653876        0.779259        5.769116  2
  C         -1.376683       -0.229764        4.020405  2
  H         -2.154556       -0.759893        4.552962  2
  C         -1.221725       -0.414436        2.653212  2
  H         -1.878876       -1.088435        2.120654  2

%mem=32GB
%nprocshared= 8
#p m062x/aug-cc-pVDZ   counterpoise=2

00016 m062x/aug-cc-pVDZ   counterpoise=2

 0  1  0  1  0  1
  N          1.396804        0.000000       -0.000000  1
  C          0.694718        1.127126        0.000018  1
  C         -0.694752        1.127133        0.000000  1
  N         -1.396804       -0.000000        0.000000  1
  C         -0.694718       -1.127126       -0.000018  1
  C          0.694752       -1.127133       -0.000000  1
  H          1.249619        2.057126        0.000037  1
  H         -1.249460        2.057237        0.000041  1
  H         -1.249619       -2.057126       -0.000037  1
  H          1.249460       -2.057237       -0.000041  1
  C         -0.266044        0.223238        1.969616  2
  H         -0.122175        0.102517        0.904501  2
  C          0.414436        1.221725        2.653212  2
  H          1.088435        1.878876        2.120654  2
  C          0.229764        1.376683        4.020405  2
  H          0.759893        2.154556        4.552962  2
  C         -0.635390        0.533155        4.704001  2
  H         -0.779259        0.653876        5.769116  2
  C         -1.315870       -0.465332        4.020405  2
  H         -1.989869       -1.122483        4.552962  2
  C         -1.131198       -0.620290        2.653212  2
  H         -1.661327       -1.398163        2.120654  2

%mem=32GB
%nprocshared= 8
#p m062x/aug-cc-pVDZ   counterpoise=2

00017 m062x/aug-cc-pVDZ   counterpoise=2

 0  1  0  1  0  1
  N          1.396804        0.000000       -0.000000  1
  C          0.694718        1.127126        0.000018  1
  C         -0.694752        1.127133        0.000000  1
  N         -1.396804       -0.000000        0.000000  1
  C         -0.694718       -1.127126       -0.000018  1
  C          0.694752       -1.127133       -0.000000  1
  H          1.249619        2.057126        0.000037  1
  H         -1.249460        2.057237        0.000041  1
  H         -1.249619       -2.057126       -0.000037  1
  H          1.249460       -2.057237       -0.000041  1
  C         -0.300767        0.173648        1.969616  2
  H         -0.138121        0.079744        0.904501  2
  C          0.195990        1.275130        2.653212  2
  H          0.745636        2.039336        2.120654  2
  C         -0.012785        1.395667        4.020405  2
  H          0.374214        2.253777        4.552962  2
  C         -0.718318        0.414721        4.704001  2
  H         -0.880965        0.508625        5.769116  2
  C         -1.215075       -0.686761        4.020405  2
  H         -1.764721       -1.450967        4.552962  2
  C         -1.006300       -0.807297        2.653212  2
  H         -1.393299       -1.665408        2.120654  2

%mem=32GB
%nprocshared= 8
#p m062x/aug-cc-pVDZ   counterpoise=2

00018 m062x/aug-cc-pVDZ   counterpoise=2

 0  1  0  1  0  1
  N          1.396804        0.000000       -0.000000  1
  C          0.694718        1.127126        0.000018  1
  C         -0.694752        1.127133        0.000000  1
  N         -1.396804       -0.000000        0.000000  1
  C         -0.694718       -1.127126       -0.000018  1
  C          0.694752       -1.127133       -0.000000  1
  H          1.249619        2.057126        0.000037  1
  H         -1.249460        2.057237        0.000041  1
  H         -1.249619       -2.057126       -0.000037  1
  H          1.249460       -2.057237       -0.000041  1
  C         -0.326352        0.118782        1.969616  2
  H         -0.149870        0.054548        0.904501  2
  C         -0.028412        1.289791        2.653212  2
  H          0.380181        2.137833        2.120654  2
  C         -0.254946        1.372243        4.020405  2
  H         -0.022836        2.284519        4.552962  2
  C         -0.779421        0.283686        4.704001  2
  H         -0.955903        0.347920        5.769116  2
  C         -1.077361       -0.887323        4.020405  2
  H         -1.485954       -1.735364        4.552962  2
  C         -0.850826       -0.969775        2.653212  2
  H         -1.082937       -1.882050        2.120654  2

%mem=32GB
%nprocshared= 8
#p m062x/aug-cc-pVDZ   counterpoise=2

00019 m062x/aug-cc-pVDZ   counterpoise=2

 0  1  0  1  0  1
  N          1.396804        0.000000       -0.000000  1
  C          0.694718        1.127126        0.000018  1
  C         -0.694752        1.127133        0.000000  1
  N         -1.396804       -0.000000        0.000000  1
  C         -0.694718       -1.127126       -0.000018  1
  C          0.694752       -1.127133       -0.000000  1
  H          1.249619        2.057126        0.000037  1
  H         -1.249460        2.057237        0.000041  1
  H         -1.249619       -2.057126       -0.000037  1
  H          1.249460       -2.057237       -0.000041  1
  C         -0.342020        0.060307        1.969616  2
  H         -0.157065        0.027695        0.904501  2
  C         -0.251950        1.265263        2.653212  2
  H          0.003174        2.171372        2.120654  2
  C         -0.489360        1.307125        4.020405  2
  H         -0.419191        2.245846        4.552962  2
  C         -0.816841        0.144031        4.704001  2
  H         -1.001796        0.176644        5.769116  2
  C         -0.906911       -1.060924        4.020405  2
  H         -1.162036       -1.967033        4.552962  2
  C         -0.669501       -1.102786        2.653212  2
  H         -0.739670       -2.041508        2.120654  2

%mem=32GB
%nprocshared= 8
#p m062x/aug-cc-pVDZ   counterpoise=2

00020 m062x/aug-cc-pVDZ   counterpoise=2

 0  1  0  1  0  1
  N          1.396804        0.000000       -0.000000  1
  C          0.694718        1.127126        0.000018  1
  C         -0.694752        1.127133        0.000000  1
  N         -1.396804       -0.000000        0.000000  1
  C         -0.694718       -1.127126       -0.000018  1
  C          0.694752       -1.127133       -0.000000  1
  H          1.249619        2.057126        0.000037  1
  H         -1.249460        2.057237        0.000041  1
  H         -1.249619       -2.057126       -0.000037  1
  H          1.249460       -2.057237       -0.000041  1
  C         -0.347296        0.000000        1.969616  2
  H         -0.159488       -0.000000        0.904501  2
  C         -0.467833        1.202290        2.653212  2
  H         -0.373929        2.138935        2.120654  2
  C         -0.708906        1.202290        4.020405  2
  H         -0.802810        2.138935        4.552962  2
  C         -0.829442        0.000000        4.704001  2
  H         -1.017251        0.000000        5.769116  2
  C         -0.708906       -1.202290        4.020405  2
  H         -0.802810       -2.138935        4.552962  2
  C         -0.467833       -1.202290        2.653212  2
  H         -0.373929       -2.138935        2.120654  2

%mem=32GB
%nprocshared= 8
#p m062x/aug-cc-pVDZ   counterpoise=2

00021 m062x/aug-cc-pVDZ   counterpoise=2

 0  1  0  1  0  1
  N          1.396804        0.000000       -0.000000  1
  C          0.694718        1.127126        0.000018  1
  C         -0.694752        1.127133        0.000000  1
  N         -1.396804       -0.000000        0.000000  1
  C         -0.694718       -1.127126       -0.000018  1
  C          0.694752       -1.127133       -0.000000  1
  H          1.249619        2.057126        0.000037  1
  H         -1.249460        2.057237        0.000041  1
  H         -1.249619       -2.057126       -0.000037  1
  H          1.249460       -2.057237       -0.000041  1
  C         -0.342020       -0.060307        1.969616  2
  H         -0.157065       -0.027695        0.904501  2
  C         -0.669501        1.102786        2.653212  2
  H         -0.739670        2.041508        2.120654  2
  C         -0.906911        1.060924        4.020405  2
  H         -1.162036        1.967033        4.552962  2
  C         -0.816841       -0.144031        4.704001  2
  H         -1.001796       -0.176644        5.769116  2
  C         -0.489360       -1.307125        4.020405  2
  H         -0.419191       -2.245846        4.552962  2
  C         -0.251950       -1.265263        2.653212  2
  H          0.003174       -2.171372        2.120654  2

%mem=32GB
%nprocshared= 8
#p m062x/aug-cc-pVDZ   counterpoise=2

00022 m062x/aug-cc-pVDZ   counterpoise=2

 0  1  0  1  0  1
  N          1.396804        0.000000       -0.000000  1
  C          0.694718        1.127126        0.000018  1
  C         -0.694752        1.127133        0.000000  1
  N         -1.396804       -0.000000        0.000000  1
  C         -0.694718       -1.127126       -0.000018  1
  C          0.694752       -1.127133       -0.000000  1
  H          1.249619        2.057126        0.000037  1
  H         -1.249460        2.057237        0.000041  1
  H         -1.249619       -2.057126       -0.000037  1
  H          1.249460       -2.057237       -0.000041  1
  C         -0.326352       -0.118782        1.969616  2
  H         -0.149870       -0.054548        0.904501  2
  C         -0.850826        0.969775        2.653212  2
  H         -1.082937        1.882050        2.120654  2
  C         -1.077361        0.887323        4.020405  2
  H         -1.485954        1.735364        4.552962  2
  C         -0.779421       -0.283686        4.704001  2
  H         -0.955903       -0.347920        5.769116  2
  C         -0.254946       -1.372243        4.020405  2
  H         -0.022836       -2.284519        4.552962  2
  C         -0.028412       -1.289791        2.653212  2
  H          0.380181       -2.137833        2.120654  2

%mem=32GB
%nprocshared= 8
#p m062x/aug-cc-pVDZ   counterpoise=2

00023 m062x/aug-cc-pVDZ   counterpoise=2

 0  1  0  1  0  1
  N          1.396804        0.000000       -0.000000  1
  C          0.694718        1.127126        0.000018  1
  C         -0.694752        1.127133        0.000000  1
  N         -1.396804       -0.000000        0.000000  1
  C         -0.694718       -1.127126       -0.000018  1
  C          0.694752       -1.127133       -0.000000  1
  H          1.249619        2.057126        0.000037  1
  H         -1.249460        2.057237        0.000041  1
  H         -1.249619       -2.057126       -0.000037  1
  H          1.249460       -2.057237       -0.000041  1
  C         -0.300767       -0.173648        1.969616  2
  H         -0.138121       -0.079744        0.904501  2
  C         -1.006300        0.807297        2.653212  2
  H         -1.393299        1.665408        2.120654  2
  C         -1.215075        0.686761        4.020405  2
  H         -1.764721        1.450967        4.552962  2
  C         -0.718318       -0.414721        4.704001  2
  H         -0.880965       -0.508625        5.769116  2
  C         -0.012785       -1.395667        4.020405  2
  H          0.374214       -2.253777        4.552962  2
  C          0.195990       -1.275130        2.653212  2
  H          0.745636       -2.039336        2.120654  2

%mem=32GB
%nprocshared= 8
#p m062x/aug-cc-pVDZ   counterpoise=2

00024 m062x/aug-cc-pVDZ   counterpoise=2

 0  1  0  1  0  1
  N          1.396804        0.000000       -0.000000  1
  C          0.694718        1.127126        0.000018  1
  C         -0.694752        1.127133        0.000000  1
  N         -1.396804       -0.000000        0.000000  1
  C         -0.694718       -1.127126       -0.000018  1
  C          0.694752       -1.127133       -0.000000  1
  H          1.249619        2.057126        0.000037  1
  H         -1.249460        2.057237        0.000041  1
  H         -1.249619       -2.057126       -0.000037  1
  H          1.249460       -2.057237       -0.000041  1
  C         -0.266044       -0.223238        1.969616  2
  H         -0.122175       -0.102517        0.904501  2
  C         -1.131198        0.620290        2.653212  2
  H         -1.661327        1.398163        2.120654  2
  C         -1.315870        0.465332        4.020405  2
  H         -1.989869        1.122483        4.552962  2
  C         -0.635390       -0.533155        4.704001  2
  H         -0.779259       -0.653876        5.769116  2
  C          0.229764       -1.376683        4.020405  2
  H          0.759893       -2.154556        4.552962  2
  C          0.414436       -1.221725        2.653212  2
  H          1.088435       -1.878876        2.120654  2

%mem=32GB
%nprocshared= 8
#p m062x/aug-cc-pVDZ   counterpoise=2

00025 m062x/aug-cc-pVDZ   counterpoise=2

 0  1  0  1  0  1
  N          1.396804        0.000000       -0.000000  1
  C          0.694718        1.127126        0.000018  1
  C         -0.694752        1.127133        0.000000  1
  N         -1.396804       -0.000000        0.000000  1
  C         -0.694718       -1.127126       -0.000018  1
  C          0.694752       -1.127133       -0.000000  1
  H          1.249619        2.057126        0.000037  1
  H         -1.249460        2.057237        0.000041  1
  H         -1.249619       -2.057126       -0.000037  1
  H          1.249460       -2.057237       -0.000041  1
  C         -0.223238       -0.266044        1.969616  2
  H         -0.102517       -0.122175        0.904501  2
  C         -1.221725        0.414436        2.653212  2
  H         -1.878876        1.088435        2.120654  2
  C         -1.376683        0.229764        4.020405  2
  H         -2.154556        0.759893        4.552962  2
  C         -0.533155       -0.635390        4.704001  2
  H         -0.653876       -0.779259        5.769116  2
  C          0.465332       -1.315870        4.020405  2
  H          1.122483       -1.989869        4.552962  2
  C          0.620290       -1.131198        2.653212  2
  H          1.398163       -1.661327        2.120654  2

%mem=32GB
%nprocshared= 8
#p m062x/aug-cc-pVDZ   counterpoise=2

00026 m062x/aug-cc-pVDZ   counterpoise=2

 0  1  0  1  0  1
  N          1.396804        0.000000       -0.000000  1
  C          0.694718        1.127126        0.000018  1
  C         -0.694752        1.127133        0.000000  1
  N         -1.396804       -0.000000        0.000000  1
  C         -0.694718       -1.127126       -0.000018  1
  C          0.694752       -1.127133       -0.000000  1
  H          1.249619        2.057126        0.000037  1
  H         -1.249460        2.057237        0.000041  1
  H         -1.249619       -2.057126       -0.000037  1
  H          1.249460       -2.057237       -0.000041  1
  C         -0.173648       -0.300767        1.969616  2
  H         -0.079744       -0.138121        0.904501  2
  C         -1.275130        0.195990        2.653212  2
  H         -2.039336        0.745636        2.120654  2
  C         -1.395667       -0.012785        4.020405  2
  H         -2.253777        0.374214        4.552962  2
  C         -0.414721       -0.718318        4.704001  2
  H         -0.508625       -0.880965        5.769116  2
  C          0.686761       -1.215075        4.020405  2
  H          1.450967       -1.764721        4.552962  2
  C          0.807297       -1.006300        2.653212  2
  H          1.665408       -1.393299        2.120654  2

%mem=32GB
%nprocshared= 8
#p m062x/aug-cc-pVDZ   counterpoise=2

00027 m062x/aug-cc-pVDZ   counterpoise=2

 0  1  0  1  0  1
  N          1.396804        0.000000       -0.000000  1
  C          0.694718        1.127126        0.000018  1
  C         -0.694752        1.127133        0.000000  1
  N         -1.396804       -0.000000        0.000000  1
  C         -0.694718       -1.127126       -0.000018  1
  C          0.694752       -1.127133       -0.000000  1
  H          1.249619        2.057126        0.000037  1
  H         -1.249460        2.057237        0.000041  1
  H         -1.249619       -2.057126       -0.000037  1
  H          1.249460       -2.057237       -0.000041  1
  C         -0.118782       -0.326352        1.969616  2
  H         -0.054548       -0.149870        0.904501  2
  C         -1.289791       -0.028412        2.653212  2
  H         -2.137833        0.380181        2.120654  2
  C         -1.372243       -0.254946        4.020405  2
  H         -2.284519       -0.022836        4.552962  2
  C         -0.283686       -0.779421        4.704001  2
  H         -0.347920       -0.955903        5.769116  2
  C          0.887323       -1.077361        4.020405  2
  H          1.735364       -1.485954        4.552962  2
  C          0.969775       -0.850826        2.653212  2
  H          1.882050       -1.082937        2.120654  2

%mem=32GB
%nprocshared= 8
#p m062x/aug-cc-pVDZ   counterpoise=2

00028 m062x/aug-cc-pVDZ   counterpoise=2

 0  1  0  1  0  1
  N          1.396804        0.000000       -0.000000  1
  C          0.694718        1.127126        0.000018  1
  C         -0.694752        1.127133        0.000000  1
  N         -1.396804       -0.000000        0.000000  1
  C         -0.694718       -1.127126       -0.000018  1
  C          0.694752       -1.127133       -0.000000  1
  H          1.249619        2.057126        0.000037  1
  H         -1.249460        2.057237        0.000041  1
  H         -1.249619       -2.057126       -0.000037  1
  H          1.249460       -2.057237       -0.000041  1
  C         -0.060307       -0.342020        1.969616  2
  H         -0.027695       -0.157065        0.904501  2
  C         -1.265263       -0.251950        2.653212  2
  H         -2.171372        0.003174        2.120654  2
  C         -1.307125       -0.489360        4.020405  2
  H         -2.245846       -0.419191        4.552962  2
  C         -0.144031       -0.816841        4.704001  2
  H         -0.176644       -1.001796        5.769116  2
  C          1.060924       -0.906911        4.020405  2
  H          1.967033       -1.162036        4.552962  2
  C          1.102786       -0.669501        2.653212  2
  H          2.041508       -0.739670        2.120654  2

%mem=32GB
%nprocshared= 8
#p m062x/aug-cc-pVDZ   counterpoise=2

00029 m062x/aug-cc-pVDZ   counterpoise=2

 0  1  0  1  0  1
  N          1.396804        0.000000       -0.000000  1
  C          0.694718        1.127126        0.000018  1
  C         -0.694752        1.127133        0.000000  1
  N         -1.396804       -0.000000        0.000000  1
  C         -0.694718       -1.127126       -0.000018  1
  C          0.694752       -1.127133       -0.000000  1
  H          1.249619        2.057126        0.000037  1
  H         -1.249460        2.057237        0.000041  1
  H         -1.249619       -2.057126       -0.000037  1
  H          1.249460       -2.057237       -0.000041  1
  C         -0.000000       -0.347296        1.969616  2
  H         -0.000000       -0.159488        0.904501  2
  C         -1.202290       -0.467833        2.653212  2
  H         -2.138935       -0.373929        2.120654  2
  C         -1.202290       -0.708906        4.020405  2
  H         -2.138935       -0.802810        4.552962  2
  C         -0.000000       -0.829442        4.704001  2
  H         -0.000000       -1.017251        5.769116  2
  C          1.202290       -0.708906        4.020405  2
  H          2.138935       -0.802810        4.552962  2
  C          1.202290       -0.467833        2.653212  2
  H          2.138935       -0.373929        2.120654  2

%mem=32GB
%nprocshared= 8
#p m062x/aug-cc-pVDZ   counterpoise=2

00030 m062x/aug-cc-pVDZ   counterpoise=2

 0  1  0  1  0  1
  N          1.396804        0.000000       -0.000000  1
  C          0.694718        1.127126        0.000018  1
  C         -0.694752        1.127133        0.000000  1
  N         -1.396804       -0.000000        0.000000  1
  C         -0.694718       -1.127126       -0.000018  1
  C          0.694752       -1.127133       -0.000000  1
  H          1.249619        2.057126        0.000037  1
  H         -1.249460        2.057237        0.000041  1
  H         -1.249619       -2.057126       -0.000037  1
  H          1.249460       -2.057237       -0.000041  1
  C          0.060307       -0.342020        1.969616  2
  H          0.027695       -0.157065        0.904501  2
  C         -1.102786       -0.669501        2.653212  2
  H         -2.041508       -0.739670        2.120654  2
  C         -1.060924       -0.906911        4.020405  2
  H         -1.967033       -1.162036        4.552962  2
  C          0.144031       -0.816841        4.704001  2
  H          0.176644       -1.001796        5.769116  2
  C          1.307125       -0.489360        4.020405  2
  H          2.245846       -0.419191        4.552962  2
  C          1.265263       -0.251950        2.653212  2
  H          2.171372        0.003174        2.120654  2

%mem=32GB
%nprocshared= 8
#p m062x/aug-cc-pVDZ   counterpoise=2

00031 m062x/aug-cc-pVDZ   counterpoise=2

 0  1  0  1  0  1
  N          1.396804        0.000000       -0.000000  1
  C          0.694718        1.127126        0.000018  1
  C         -0.694752        1.127133        0.000000  1
  N         -1.396804       -0.000000        0.000000  1
  C         -0.694718       -1.127126       -0.000018  1
  C          0.694752       -1.127133       -0.000000  1
  H          1.249619        2.057126        0.000037  1
  H         -1.249460        2.057237        0.000041  1
  H         -1.249619       -2.057126       -0.000037  1
  H          1.249460       -2.057237       -0.000041  1
  C          0.118782       -0.326352        1.969616  2
  H          0.054548       -0.149870        0.904501  2
  C         -0.969775       -0.850826        2.653212  2
  H         -1.882050       -1.082937        2.120654  2
  C         -0.887323       -1.077361        4.020405  2
  H         -1.735364       -1.485954        4.552962  2
  C          0.283686       -0.779421        4.704001  2
  H          0.347920       -0.955903        5.769116  2
  C          1.372243       -0.254946        4.020405  2
  H          2.284519       -0.022836        4.552962  2
  C          1.289791       -0.028412        2.653212  2
  H          2.137833        0.380181        2.120654  2

%mem=32GB
%nprocshared= 8
#p m062x/aug-cc-pVDZ   counterpoise=2

00032 m062x/aug-cc-pVDZ   counterpoise=2

 0  1  0  1  0  1
  N          1.396804        0.000000       -0.000000  1
  C          0.694718        1.127126        0.000018  1
  C         -0.694752        1.127133        0.000000  1
  N         -1.396804       -0.000000        0.000000  1
  C         -0.694718       -1.127126       -0.000018  1
  C          0.694752       -1.127133       -0.000000  1
  H          1.249619        2.057126        0.000037  1
  H         -1.249460        2.057237        0.000041  1
  H         -1.249619       -2.057126       -0.000037  1
  H          1.249460       -2.057237       -0.000041  1
  C          0.173648       -0.300767        1.969616  2
  H          0.079744       -0.138121        0.904501  2
  C         -0.807297       -1.006300        2.653212  2
  H         -1.665408       -1.393299        2.120654  2
  C         -0.686761       -1.215075        4.020405  2
  H         -1.450967       -1.764721        4.552962  2
  C          0.414721       -0.718318        4.704001  2
  H          0.508625       -0.880965        5.769116  2
  C          1.395667       -0.012785        4.020405  2
  H          2.253777        0.374214        4.552962  2
  C          1.275130        0.195990        2.653212  2
  H          2.039336        0.745636        2.120654  2

%mem=32GB
%nprocshared= 8
#p m062x/aug-cc-pVDZ   counterpoise=2

00033 m062x/aug-cc-pVDZ   counterpoise=2

 0  1  0  1  0  1
  N          1.396804        0.000000       -0.000000  1
  C          0.694718        1.127126        0.000018  1
  C         -0.694752        1.127133        0.000000  1
  N         -1.396804       -0.000000        0.000000  1
  C         -0.694718       -1.127126       -0.000018  1
  C          0.694752       -1.127133       -0.000000  1
  H          1.249619        2.057126        0.000037  1
  H         -1.249460        2.057237        0.000041  1
  H         -1.249619       -2.057126       -0.000037  1
  H          1.249460       -2.057237       -0.000041  1
  C          0.223238       -0.266044        1.969616  2
  H          0.102517       -0.122175        0.904501  2
  C         -0.620290       -1.131198        2.653212  2
  H         -1.398163       -1.661327        2.120654  2
  C         -0.465332       -1.315870        4.020405  2
  H         -1.122483       -1.989869        4.552962  2
  C          0.533155       -0.635390        4.704001  2
  H          0.653876       -0.779259        5.769116  2
  C          1.376683        0.229764        4.020405  2
  H          2.154556        0.759893        4.552962  2
  C          1.221725        0.414436        2.653212  2
  H          1.878876        1.088435        2.120654  2

%mem=32GB
%nprocshared= 8
#p m062x/aug-cc-pVDZ   counterpoise=2

00034 m062x/aug-cc-pVDZ   counterpoise=2

 0  1  0  1  0  1
  N          1.396804        0.000000       -0.000000  1
  C          0.694718        1.127126        0.000018  1
  C         -0.694752        1.127133        0.000000  1
  N         -1.396804       -0.000000        0.000000  1
  C         -0.694718       -1.127126       -0.000018  1
  C          0.694752       -1.127133       -0.000000  1
  H          1.249619        2.057126        0.000037  1
  H         -1.249460        2.057237        0.000041  1
  H         -1.249619       -2.057126       -0.000037  1
  H          1.249460       -2.057237       -0.000041  1
  C          0.266044       -0.223238        1.969616  2
  H          0.122175       -0.102517        0.904501  2
  C         -0.414436       -1.221725        2.653212  2
  H         -1.088435       -1.878876        2.120654  2
  C         -0.229764       -1.376683        4.020405  2
  H         -0.759893       -2.154556        4.552962  2
  C          0.635390       -0.533155        4.704001  2
  H          0.779259       -0.653876        5.769116  2
  C          1.315870        0.465332        4.020405  2
  H          1.989869        1.122483        4.552962  2
  C          1.131198        0.620290        2.653212  2
  H          1.661327        1.398163        2.120654  2

%mem=32GB
%nprocshared= 8
#p m062x/aug-cc-pVDZ   counterpoise=2

00035 m062x/aug-cc-pVDZ   counterpoise=2

 0  1  0  1  0  1
  N          1.396804        0.000000       -0.000000  1
  C          0.694718        1.127126        0.000018  1
  C         -0.694752        1.127133        0.000000  1
  N         -1.396804       -0.000000        0.000000  1
  C         -0.694718       -1.127126       -0.000018  1
  C          0.694752       -1.127133       -0.000000  1
  H          1.249619        2.057126        0.000037  1
  H         -1.249460        2.057237        0.000041  1
  H         -1.249619       -2.057126       -0.000037  1
  H          1.249460       -2.057237       -0.000041  1
  C          0.300767       -0.173648        1.969616  2
  H          0.138121       -0.079744        0.904501  2
  C         -0.195990       -1.275130        2.653212  2
  H         -0.745636       -2.039336        2.120654  2
  C          0.012785       -1.395667        4.020405  2
  H         -0.374214       -2.253777        4.552962  2
  C          0.718318       -0.414721        4.704001  2
  H          0.880965       -0.508625        5.769116  2
  C          1.215075        0.686761        4.020405  2
  H          1.764721        1.450967        4.552962  2
  C          1.006300        0.807297        2.653212  2
  H          1.393299        1.665408        2.120654  2

%mem=32GB
%nprocshared= 8
#p m062x/aug-cc-pVDZ   counterpoise=2

00036 m062x/aug-cc-pVDZ   counterpoise=2

 0  1  0  1  0  1
  N          1.396804        0.000000       -0.000000  1
  C          0.694718        1.127126        0.000018  1
  C         -0.694752        1.127133        0.000000  1
  N         -1.396804       -0.000000        0.000000  1
  C         -0.694718       -1.127126       -0.000018  1
  C          0.694752       -1.127133       -0.000000  1
  H          1.249619        2.057126        0.000037  1
  H         -1.249460        2.057237        0.000041  1
  H         -1.249619       -2.057126       -0.000037  1
  H          1.249460       -2.057237       -0.000041  1
  C          0.326352       -0.118782        1.969616  2
  H          0.149870       -0.054548        0.904501  2
  C          0.028412       -1.289791        2.653212  2
  H         -0.380181       -2.137833        2.120654  2
  C          0.254946       -1.372243        4.020405  2
  H          0.022836       -2.284519        4.552962  2
  C          0.779421       -0.283686        4.704001  2
  H          0.955903       -0.347920        5.769116  2
  C          1.077361        0.887323        4.020405  2
  H          1.485954        1.735364        4.552962  2
  C          0.850826        0.969775        2.653212  2
  H          1.082937        1.882050        2.120654  2

%mem=32GB
%nprocshared= 8
#p m062x/aug-cc-pVDZ   counterpoise=2

00037 m062x/aug-cc-pVDZ   counterpoise=2

 0  1  0  1  0  1
  N          1.396804        0.000000       -0.000000  1
  C          0.694718        1.127126        0.000018  1
  C         -0.694752        1.127133        0.000000  1
  N         -1.396804       -0.000000        0.000000  1
  C         -0.694718       -1.127126       -0.000018  1
  C          0.694752       -1.127133       -0.000000  1
  H          1.249619        2.057126        0.000037  1
  H         -1.249460        2.057237        0.000041  1
  H         -1.249619       -2.057126       -0.000037  1
  H          1.249460       -2.057237       -0.000041  1
  C          0.342020       -0.060307        1.969616  2
  H          0.157065       -0.027695        0.904501  2
  C          0.251950       -1.265263        2.653212  2
  H         -0.003174       -2.171372        2.120654  2
  C          0.489360       -1.307125        4.020405  2
  H          0.419191       -2.245846        4.552962  2
  C          0.816841       -0.144031        4.704001  2
  H          1.001796       -0.176644        5.769116  2
  C          0.906911        1.060924        4.020405  2
  H          1.162036        1.967033        4.552962  2
  C          0.669501        1.102786        2.653212  2
  H          0.739670        2.041508        2.120654  2

%mem=32GB
%nprocshared= 8
#p m062x/aug-cc-pVDZ   counterpoise=2

00038 m062x/aug-cc-pVDZ   counterpoise=2

 0  1  0  1  0  1
  N          1.396804        0.000000       -0.000000  1
  C          0.694718        1.127126        0.000018  1
  C         -0.694752        1.127133        0.000000  1
  N         -1.396804       -0.000000        0.000000  1
  C         -0.694718       -1.127126       -0.000018  1
  C          0.694752       -1.127133       -0.000000  1
  H          1.249619        2.057126        0.000037  1
  H         -1.249460        2.057237        0.000041  1
  H         -1.249619       -2.057126       -0.000037  1
  H          1.249460       -2.057237       -0.000041  1
  C          0.684040        0.000000        1.879385  2
  H          0.314130        0.000000        0.863064  2
  C          0.921451       -1.202290        2.531665  2
  H          0.736496       -2.138935        2.023505  2
  C          1.396272       -1.202290        3.836226  2
  H          1.581227       -2.138935        4.344386  2
  C          1.633682       -0.000000        4.488506  2
  H          2.003593       -0.000000        5.504826  2
  C          1.396272        1.202290        3.836226  2
  H          1.581227        2.138935        4.344386  2
  C          0.921451        1.202290        2.531665  2
  H          0.736496        2.138935        2.023505  2

%mem=32GB
%nprocshared= 8
#p m062x/aug-cc-pVDZ   counterpoise=2

00039 m062x/aug-cc-pVDZ   counterpoise=2

 0  1  0  1  0  1
  N          1.396804        0.000000       -0.000000  1
  C          0.694718        1.127126        0.000018  1
  C         -0.694752        1.127133        0.000000  1
  N         -1.396804       -0.000000        0.000000  1
  C         -0.694718       -1.127126       -0.000018  1
  C          0.694752       -1.127133       -0.000000  1
  H          1.249619        2.057126        0.000037  1
  H         -1.249460        2.057237        0.000041  1
  H         -1.249619       -2.057126       -0.000037  1
  H          1.249460       -2.057237       -0.000041  1
  C          0.673648        0.118782        1.879385  2
  H          0.309357        0.054548        0.863064  2
  C          1.116227       -1.024016        2.531665  2
  H          1.096729       -1.978549        2.023505  2
  C          1.583835       -0.941564        3.836226  2
  H          1.928627       -1.831863        4.344386  2
  C          1.608863        0.283686        4.488506  2
  H          1.973154        0.347920        5.504826  2
  C          1.166284        1.426485        3.836226  2
  H          1.185783        2.381017        4.344386  2
  C          0.698676        1.344033        2.531665  2
  H          0.353884        2.234331        2.023505  2

%mem=32GB
%nprocshared= 8
#p m062x/aug-cc-pVDZ   counterpoise=2

00040 m062x/aug-cc-pVDZ   counterpoise=2

 0  1  0  1  0  1
  N          1.396804        0.000000       -0.000000  1
  C          0.694718        1.127126        0.000018  1
  C         -0.694752        1.127133        0.000000  1
  N         -1.396804       -0.000000        0.000000  1
  C         -0.694718       -1.127126       -0.000018  1
  C          0.694752       -1.127133       -0.000000  1
  H          1.249619        2.057126        0.000037  1
  H         -1.249460        2.057237        0.000041  1
  H         -1.249619       -2.057126       -0.000037  1
  H          1.249460       -2.057237       -0.000041  1
  C          0.642788        0.233956        1.879385  2
  H          0.295185        0.107439        0.863064  2
  C          1.277088       -0.814628        2.531665  2
  H          1.423638       -1.758045        2.023505  2
  C          1.723274       -0.652230        3.836226  2
  H          2.217426       -1.469130        4.344386  2
  C          1.535159        0.558752        4.488506  2
  H          1.882762        0.685269        5.504826  2
  C          0.900859        1.607336        3.836226  2
  H          0.754309        2.550753        4.344386  2
  C          0.454673        1.444938        2.531665  2
  H         -0.039479        2.261838        2.023505  2

%mem=32GB
%nprocshared= 8
#p m062x/aug-cc-pVDZ   counterpoise=2

00041 m062x/aug-cc-pVDZ   counterpoise=2

 0  1  0  1  0  1
  N          1.396804        0.000000       -0.000000  1
  C          0.694718        1.127126        0.000018  1
  C         -0.694752        1.127133        0.000000  1
  N         -1.396804       -0.000000        0.000000  1
  C         -0.694718       -1.127126       -0.000018  1
  C          0.694752       -1.127133       -0.000000  1
  H          1.249619        2.057126        0.000037  1
  H         -1.249460        2.057237        0.000041  1
  H         -1.249619       -2.057126       -0.000037  1
  H          1.249460       -2.057237       -0.000041  1
  C          0.592396        0.342020        1.879385  2
  H          0.272044        0.157065        0.863064  2
  C          1.399145       -0.580488        2.531665  2
  H          1.707291       -1.484124        2.023505  2
  C          1.810352       -0.343078        3.836226  2
  H          2.438850       -1.061758        4.344386  2
  C          1.414811        0.816841        4.488506  2
  H          1.735162        1.001796        5.504826  2
  C          0.608062        1.739350        3.836226  2
  H          0.299915        2.642986        4.344386  2
  C          0.196855        1.501939        2.531665  2
  H         -0.431644        2.220620        2.023505  2

%mem=32GB
%nprocshared= 8
#p m062x/aug-cc-pVDZ   counterpoise=2

00042 m062x/aug-cc-pVDZ   counterpoise=2

 0  1  0  1  0  1
  N          1.396804        0.000000       -0.000000  1
  C          0.694718        1.127126        0.000018  1
  C         -0.694752        1.127133        0.000000  1
  N         -1.396804       -0.000000        0.000000  1
  C         -0.694718       -1.127126       -0.000018  1
  C          0.694752       -1.127133       -0.000000  1
  H          1.249619        2.057126        0.000037  1
  H         -1.249460        2.057237        0.000041  1
  H         -1.249619       -2.057126       -0.000037  1
  H          1.249460       -2.057237       -0.000041  1
  C          0.524005        0.439693        1.879385  2
  H          0.240637        0.201919        0.863064  2
  C          1.478689       -0.328710        2.531665  2
  H          1.939069       -1.165109        2.023505  2
  C          1.842423       -0.023501        3.836226  2
  H          2.586171       -0.622126        4.344386  2
  C          1.251473        1.050111        4.488506  2
  H          1.534841        1.287885        5.504826  2
  C          0.296789        1.818514        3.836226  2
  H         -0.163591        2.654913        4.344386  2
  C         -0.066945        1.513305        2.531665  2
  H         -0.810693        2.111930        2.023505  2

%mem=32GB
%nprocshared= 8
#p m062x/aug-cc-pVDZ   counterpoise=2

00043 m062x/aug-cc-pVDZ   counterpoise=2

 0  1  0  1  0  1
  N          1.396804        0.000000       -0.000000  1
  C          0.694718        1.127126        0.000018  1
  C         -0.694752        1.127133        0.000000  1
  N         -1.396804       -0.000000        0.000000  1
  C         -0.694718       -1.127126       -0.000018  1
  C          0.694752       -1.127133       -0.000000  1
  H          1.249619        2.057126        0.000037  1
  H         -1.249460        2.057237        0.000041  1
  H         -1.249619       -2.057126       -0.000037  1
  H          1.249460       -2.057237       -0.000041  1
  C          0.439693        0.524005        1.879385  2
  H          0.578284        0.851766        0.858059  2
  C         -0.756619        0.781887        2.534878  2
  H         -1.550015        1.310551        2.024215  2
  C         -0.934516        0.361170        3.845863  2
  H         -1.866504        0.562073        4.356526  2
  C          0.083898       -0.317429        4.501355  2
  H         -0.054693       -0.645190        5.522682  2
  C          1.280209       -0.575311        3.845863  2
  H          2.073605       -1.103975        4.356526  2
  C          1.458107       -0.154594        2.534878  2
  H          2.390094       -0.355497        2.024215  2

%mem=32GB
%nprocshared= 8
#p m062x/aug-cc-pVDZ   counterpoise=2

00044 m062x/aug-cc-pVDZ   counterpoise=2

 0  1  0  1  0  1
  N          1.396804        0.000000       -0.000000  1
  C          0.694718        1.127126        0.000018  1
  C         -0.694752        1.127133        0.000000  1
  N         -1.396804       -0.000000        0.000000  1
  C         -0.694718       -1.127126       -0.000018  1
  C          0.694752       -1.127133       -0.000000  1
  H          1.249619        2.057126        0.000037  1
  H         -1.249460        2.057237        0.000041  1
  H         -1.249619       -2.057126       -0.000037  1
  H          1.249460       -2.057237       -0.000041  1
  C          0.342020        0.592396        1.879385  2
  H          0.534139        0.883670        0.855671  2
  C         -0.784918        1.067435        2.536411  2
  H         -1.470742        1.728787        2.024553  2
  C         -1.031524        0.693552        3.850462  2
  H         -1.909467        1.063631        4.362319  2
  C         -0.151192       -0.155368        4.507487  2
  H         -0.343310       -0.446642        5.531202  2
  C          0.975747       -0.630407        3.850462  2
  H          1.661571       -1.291759        4.362319  2
  C          1.222353       -0.256524        2.536411  2
  H          2.100295       -0.626603        2.024553  2

%mem=32GB
%nprocshared= 8
#p m062x/aug-cc-pVDZ   counterpoise=2

00045 m062x/aug-cc-pVDZ   counterpoise=2

 0  1  0  1  0  1
  N          1.396804        0.000000       -0.000000  1
  C          0.694718        1.127126        0.000018  1
  C         -0.694752        1.127133        0.000000  1
  N         -1.396804       -0.000000        0.000000  1
  C         -0.694718       -1.127126       -0.000018  1
  C          0.694752       -1.127133       -0.000000  1
  H          1.249619        2.057126        0.000037  1
  H         -1.249460        2.057237        0.000041  1
  H         -1.249619       -2.057126       -0.000037  1
  H          1.249460       -2.057237       -0.000041  1
  C          0.233956        0.642788        1.879385  2
  H          0.483783        0.905398        0.860384  2
  C         -0.797469        1.302925        2.533386  2
  H         -1.351174        2.079816        2.023885  2
  C         -1.118150        0.965836        3.841387  2
  H         -1.921682        1.480116        4.350887  2
  C         -0.407407       -0.031392        4.495387  2
  H         -0.657234       -0.294002        5.514389  2
  C          0.624017       -0.691529        3.841387  2
  H          1.177722       -1.468420        4.350887  2
  C          0.944699       -0.354440        2.533386  2
  H          1.748231       -0.868720        2.023885  2

%mem=32GB
%nprocshared= 8
#p m062x/aug-cc-pVDZ   counterpoise=2

00046 m062x/aug-cc-pVDZ   counterpoise=2

 0  1  0  1  0  1
  N          1.396804        0.000000       -0.000000  1
  C          0.694718        1.127126        0.000018  1
  C         -0.694752        1.127133        0.000000  1
  N         -1.396804       -0.000000        0.000000  1
  C         -0.694718       -1.127126       -0.000018  1
  C          0.694752       -1.127133       -0.000000  1
  H          1.249619        2.057126        0.000037  1
  H         -1.249460        2.057237        0.000041  1
  H         -1.249619       -2.057126       -0.000037  1
  H          1.249460       -2.057237       -0.000041  1
  C          0.118782        0.673648        1.879385  2
  H          0.054548        0.309357        0.863064  2
  C          1.344033        0.698676        2.531665  2
  H          2.234331        0.353884        2.023505  2
  C          1.426485        1.166284        3.836226  2
  H          2.381017        1.185783        4.344386  2
  C          0.283686        1.608863        4.488506  2
  H          0.347920        1.973154        5.504826  2
  C         -0.941564        1.583835        3.836226  2
  H         -1.831863        1.928627        4.344386  2
  C         -1.024016        1.116227        2.531665  2
  H         -1.978549        1.096729        2.023505  2

%mem=32GB
%nprocshared= 8
#p m062x/aug-cc-pVDZ   counterpoise=2

00047 m062x/aug-cc-pVDZ   counterpoise=2

 0  1  0  1  0  1
  N          1.396804        0.000000       -0.000000  1
  C          0.694718        1.127126        0.000018  1
  C         -0.694752        1.127133        0.000000  1
  N         -1.396804       -0.000000        0.000000  1
  C         -0.694718       -1.127126       -0.000018  1
  C          0.694752       -1.127133       -0.000000  1
  H          1.249619        2.057126        0.000037  1
  H         -1.249460        2.057237        0.000041  1
  H         -1.249619       -2.057126       -0.000037  1
  H          1.249460       -2.057237       -0.000041  1
  C          0.000000        0.684040        1.879385  2
  H         -0.000000        0.314130        0.863064  2
  C          1.202290        0.921451        2.531665  2
  H          2.138935        0.736496        2.023505  2
  C          1.202290        1.396272        3.836226  2
  H          2.138935        1.581227        4.344386  2
  C          0.000000        1.633682        4.488506  2
  H          0.000000        2.003593        5.504826  2
  C         -1.202290        1.396272        3.836226  2
  H         -2.138935        1.581227        4.344386  2
  C         -1.202290        0.921451        2.531665  2
  H         -2.138935        0.736496        2.023505  2

%mem=32GB
%nprocshared= 8
#p m062x/aug-cc-pVDZ   counterpoise=2

00048 m062x/aug-cc-pVDZ   counterpoise=2

 0  1  0  1  0  1
  N          1.396804        0.000000       -0.000000  1
  C          0.694718        1.127126        0.000018  1
  C         -0.694752        1.127133        0.000000  1
  N         -1.396804       -0.000000        0.000000  1
  C         -0.694718       -1.127126       -0.000018  1
  C          0.694752       -1.127133       -0.000000  1
  H          1.249619        2.057126        0.000037  1
  H         -1.249460        2.057237        0.000041  1
  H         -1.249619       -2.057126       -0.000037  1
  H          1.249460       -2.057237       -0.000041  1
  C         -0.118782        0.673648        1.879385  2
  H         -0.054548        0.309357        0.863064  2
  C          1.024016        1.116227        2.531665  2
  H          1.978549        1.096729        2.023505  2
  C          0.941564        1.583835        3.836226  2
  H          1.831863        1.928627        4.344386  2
  C         -0.283686        1.608863        4.488506  2
  H         -0.347920        1.973154        5.504826  2
  C         -1.426485        1.166284        3.836226  2
  H         -2.381017        1.185783        4.344386  2
  C         -1.344033        0.698676        2.531665  2
  H         -2.234331        0.353884        2.023505  2

%mem=32GB
%nprocshared= 8
#p m062x/aug-cc-pVDZ   counterpoise=2

00049 m062x/aug-cc-pVDZ   counterpoise=2

 0  1  0  1  0  1
  N          1.396804        0.000000       -0.000000  1
  C          0.694718        1.127126        0.000018  1
  C         -0.694752        1.127133        0.000000  1
  N         -1.396804       -0.000000        0.000000  1
  C         -0.694718       -1.127126       -0.000018  1
  C          0.694752       -1.127133       -0.000000  1
  H          1.249619        2.057126        0.000037  1
  H         -1.249460        2.057237        0.000041  1
  H         -1.249619       -2.057126       -0.000037  1
  H          1.249460       -2.057237       -0.000041  1
  C         -0.233956        0.642788        1.879385  2
  H         -0.483798        0.905398        0.860388  2
  C         -0.944664       -0.354466        2.533383  2
  H         -1.748185       -0.868766        2.023885  2
  C         -0.623964       -0.691555        3.841379  2
  H         -1.177642       -1.468467        4.350878  2
  C          0.407446       -0.031392        4.495378  2
  H          0.657288       -0.294003        5.514375  2
  C          1.118155        0.965861        3.841379  2
  H          1.921675        1.480161        4.350878  2
  C          0.797454        1.302951        2.533383  2
  H          1.351132        2.079862        2.023885  2

%mem=32GB
%nprocshared= 8
#p m062x/aug-cc-pVDZ   counterpoise=2

00050 m062x/aug-cc-pVDZ   counterpoise=2

 0  1  0  1  0  1
  N          1.396804        0.000000       -0.000000  1
  C          0.694718        1.127126        0.000018  1
  C         -0.694752        1.127133        0.000000  1
  N         -1.396804       -0.000000        0.000000  1
  C         -0.694718       -1.127126       -0.000018  1
  C          0.694752       -1.127133       -0.000000  1
  H          1.249619        2.057126        0.000037  1
  H         -1.249460        2.057237        0.000041  1
  H         -1.249619       -2.057126       -0.000037  1
  H          1.249460       -2.057237       -0.000041  1
  C         -0.342020        0.592396        1.879385  2
  H         -0.534155        0.883670        0.855674  2
  C         -1.222317       -0.256563        2.536409  2
  H         -2.100248       -0.626671        2.024553  2
  C         -0.975691       -0.630445        3.850456  2
  H         -1.661486       -1.291828        4.362312  2
  C          0.151233       -0.155369        4.507479  2
  H          0.343368       -0.446643        5.531191  2
  C          1.031530        0.693590        3.850456  2
  H          1.909461        1.063699        4.362312  2
  C          0.784903        1.067473        2.536409  2
  H          1.470699        1.728856        2.024553  2

%mem=32GB
%nprocshared= 8
#p m062x/aug-cc-pVDZ   counterpoise=2

00051 m062x/aug-cc-pVDZ   counterpoise=2

 0  1  0  1  0  1
  N          1.396804        0.000000       -0.000000  1
  C          0.694718        1.127126        0.000018  1
  C         -0.694752        1.127133        0.000000  1
  N         -1.396804       -0.000000        0.000000  1
  C         -0.694718       -1.127126       -0.000018  1
  C          0.694752       -1.127133       -0.000000  1
  H          1.249619        2.057126        0.000037  1
  H         -1.249460        2.057237        0.000041  1
  H         -1.249619       -2.057126       -0.000037  1
  H          1.249460       -2.057237       -0.000041  1
  C         -0.439693        0.524005        1.879385  2
  H         -0.578301        0.851766        0.858061  2
  C         -1.458075       -0.154642        2.534876  2
  H         -2.390055       -0.355583        2.024214  2
  C         -1.280156       -0.575359        3.845859  2
  H         -2.073528       -1.104061        4.356520  2
  C         -0.083855       -0.317429        4.501350  2
  H          0.054754       -0.645190        5.522673  2
  C          0.934528        0.361218        3.845859  2
  H          1.866508        0.562159        4.356520  2
  C          0.756609        0.781936        2.534876  2
  H          1.549981        1.310637        2.024214  2

%mem=32GB
%nprocshared= 8
#p m062x/aug-cc-pVDZ   counterpoise=2

00052 m062x/aug-cc-pVDZ   counterpoise=2

 0  1  0  1  0  1
  N          1.396804        0.000000       -0.000000  1
  C          0.694718        1.127126        0.000018  1
  C         -0.694752        1.127133        0.000000  1
  N         -1.396804       -0.000000        0.000000  1
  C         -0.694718       -1.127126       -0.000018  1
  C          0.694752       -1.127133       -0.000000  1
  H          1.249619        2.057126        0.000037  1
  H         -1.249460        2.057237        0.000041  1
  H         -1.249619       -2.057126       -0.000037  1
  H          1.249460       -2.057237       -0.000041  1
  C         -0.524005        0.439693        1.879385  2
  H         -0.240637        0.201919        0.863064  2
  C          0.066945        1.513305        2.531665  2
  H          0.810693        2.111930        2.023505  2
  C         -0.296789        1.818514        3.836226  2
  H          0.163591        2.654913        4.344386  2
  C         -1.251473        1.050111        4.488506  2
  H         -1.534841        1.287885        5.504826  2
  C         -1.842423       -0.023501        3.836226  2
  H         -2.586171       -0.622126        4.344386  2
  C         -1.478689       -0.328710        2.531665  2
  H         -1.939069       -1.165109        2.023505  2

%mem=32GB
%nprocshared= 8
#p m062x/aug-cc-pVDZ   counterpoise=2

00053 m062x/aug-cc-pVDZ   counterpoise=2

 0  1  0  1  0  1
  N          1.396804        0.000000       -0.000000  1
  C          0.694718        1.127126        0.000018  1
  C         -0.694752        1.127133        0.000000  1
  N         -1.396804       -0.000000        0.000000  1
  C         -0.694718       -1.127126       -0.000018  1
  C          0.694752       -1.127133       -0.000000  1
  H          1.249619        2.057126        0.000037  1
  H         -1.249460        2.057237        0.000041  1
  H         -1.249619       -2.057126       -0.000037  1
  H          1.249460       -2.057237       -0.000041  1
  C         -0.592396        0.342020        1.879385  2
  H         -0.272044        0.157065        0.863064  2
  C         -0.196855        1.501939        2.531665  2
  H          0.431644        2.220620        2.023505  2
  C         -0.608062        1.739350        3.836226  2
  H         -0.299915        2.642986        4.344386  2
  C         -1.414811        0.816841        4.488506  2
  H         -1.735162        1.001796        5.504826  2
  C         -1.810352       -0.343078        3.836226  2
  H         -2.438850       -1.061758        4.344386  2
  C         -1.399145       -0.580488        2.531665  2
  H         -1.707291       -1.484124        2.023505  2

%mem=32GB
%nprocshared= 8
#p m062x/aug-cc-pVDZ   counterpoise=2

00054 m062x/aug-cc-pVDZ   counterpoise=2

 0  1  0  1  0  1
  N          1.396804        0.000000       -0.000000  1
  C          0.694718        1.127126        0.000018  1
  C         -0.694752        1.127133        0.000000  1
  N         -1.396804       -0.000000        0.000000  1
  C         -0.694718       -1.127126       -0.000018  1
  C          0.694752       -1.127133       -0.000000  1
  H          1.249619        2.057126        0.000037  1
  H         -1.249460        2.057237        0.000041  1
  H         -1.249619       -2.057126       -0.000037  1
  H          1.249460       -2.057237       -0.000041  1
  C         -0.642788        0.233956        1.879385  2
  H         -0.295185        0.107439        0.863064  2
  C         -0.454673        1.444938        2.531665  2
  H          0.039479        2.261838        2.023505  2
  C         -0.900859        1.607336        3.836226  2
  H         -0.754309        2.550753        4.344386  2
  C         -1.535159        0.558752        4.488506  2
  H         -1.882762        0.685269        5.504826  2
  C         -1.723274       -0.652230        3.836226  2
  H         -2.217426       -1.469130        4.344386  2
  C         -1.277088       -0.814628        2.531665  2
  H         -1.423638       -1.758045        2.023505  2

%mem=32GB
%nprocshared= 8
#p m062x/aug-cc-pVDZ   counterpoise=2

00055 m062x/aug-cc-pVDZ   counterpoise=2

 0  1  0  1  0  1
  N          1.396804        0.000000       -0.000000  1
  C          0.694718        1.127126        0.000018  1
  C         -0.694752        1.127133        0.000000  1
  N         -1.396804       -0.000000        0.000000  1
  C         -0.694718       -1.127126       -0.000018  1
  C          0.694752       -1.127133       -0.000000  1
  H          1.249619        2.057126        0.000037  1
  H         -1.249460        2.057237        0.000041  1
  H         -1.249619       -2.057126       -0.000037  1
  H          1.249460       -2.057237       -0.000041  1
  C         -0.673648        0.118782        1.879385  2
  H         -0.309357        0.054548        0.863064  2
  C         -0.698676        1.344033        2.531665  2
  H         -0.353884        2.234331        2.023505  2
  C         -1.166284        1.426485        3.836226  2
  H         -1.185783        2.381017        4.344386  2
  C         -1.608863        0.283686        4.488506  2
  H         -1.973154        0.347920        5.504826  2
  C         -1.583835       -0.941564        3.836226  2
  H         -1.928627       -1.831863        4.344386  2
  C         -1.116227       -1.024016        2.531665  2
  H         -1.096729       -1.978549        2.023505  2

%mem=32GB
%nprocshared= 8
#p m062x/aug-cc-pVDZ   counterpoise=2

00056 m062x/aug-cc-pVDZ   counterpoise=2

 0  1  0  1  0  1
  N          1.396804        0.000000       -0.000000  1
  C          0.694718        1.127126        0.000018  1
  C         -0.694752        1.127133        0.000000  1
  N         -1.396804       -0.000000        0.000000  1
  C         -0.694718       -1.127126       -0.000018  1
  C          0.694752       -1.127133       -0.000000  1
  H          1.249619        2.057126        0.000037  1
  H         -1.249460        2.057237        0.000041  1
  H         -1.249619       -2.057126       -0.000037  1
  H          1.249460       -2.057237       -0.000041  1
  C         -0.684040        0.000000        1.879385  2
  H         -0.314130       -0.000000        0.863064  2
  C         -0.921451        1.202290        2.531665  2
  H         -0.736496        2.138935        2.023505  2
  C         -1.396272        1.202290        3.836226  2
  H         -1.581227        2.138935        4.344386  2
  C         -1.633682        0.000000        4.488506  2
  H         -2.003593        0.000000        5.504826  2
  C         -1.396272       -1.202290        3.836226  2
  H         -1.581227       -2.138935        4.344386  2
  C         -0.921451       -1.202290        2.531665  2
  H         -0.736496       -2.138935        2.023505  2

%mem=32GB
%nprocshared= 8
#p m062x/aug-cc-pVDZ   counterpoise=2

00057 m062x/aug-cc-pVDZ   counterpoise=2

 0  1  0  1  0  1
  N          1.396804        0.000000       -0.000000  1
  C          0.694718        1.127126        0.000018  1
  C         -0.694752        1.127133        0.000000  1
  N         -1.396804       -0.000000        0.000000  1
  C         -0.694718       -1.127126       -0.000018  1
  C          0.694752       -1.127133       -0.000000  1
  H          1.249619        2.057126        0.000037  1
  H         -1.249460        2.057237        0.000041  1
  H         -1.249619       -2.057126       -0.000037  1
  H          1.249460       -2.057237       -0.000041  1
  C         -0.673648       -0.118782        1.879385  2
  H         -0.309357       -0.054548        0.863064  2
  C         -1.116227        1.024016        2.531665  2
  H         -1.096729        1.978549        2.023505  2
  C         -1.583835        0.941564        3.836226  2
  H         -1.928627        1.831863        4.344386  2
  C         -1.608863       -0.283686        4.488506  2
  H         -1.973154       -0.347920        5.504826  2
  C         -1.166284       -1.426485        3.836226  2
  H         -1.185783       -2.381017        4.344386  2
  C         -0.698676       -1.344033        2.531665  2
  H         -0.353884       -2.234331        2.023505  2

%mem=32GB
%nprocshared= 8
#p m062x/aug-cc-pVDZ   counterpoise=2

00058 m062x/aug-cc-pVDZ   counterpoise=2

 0  1  0  1  0  1
  N          1.396804        0.000000       -0.000000  1
  C          0.694718        1.127126        0.000018  1
  C         -0.694752        1.127133        0.000000  1
  N         -1.396804       -0.000000        0.000000  1
  C         -0.694718       -1.127126       -0.000018  1
  C          0.694752       -1.127133       -0.000000  1
  H          1.249619        2.057126        0.000037  1
  H         -1.249460        2.057237        0.000041  1
  H         -1.249619       -2.057126       -0.000037  1
  H          1.249460       -2.057237       -0.000041  1
  C         -0.642788       -0.233956        1.879385  2
  H         -0.295185       -0.107439        0.863064  2
  C         -1.277088        0.814628        2.531665  2
  H         -1.423638        1.758045        2.023505  2
  C         -1.723274        0.652230        3.836226  2
  H         -2.217426        1.469130        4.344386  2
  C         -1.535159       -0.558752        4.488506  2
  H         -1.882762       -0.685269        5.504826  2
  C         -0.900859       -1.607336        3.836226  2
  H         -0.754309       -2.550753        4.344386  2
  C         -0.454673       -1.444938        2.531665  2
  H          0.039479       -2.261838        2.023505  2

%mem=32GB
%nprocshared= 8
#p m062x/aug-cc-pVDZ   counterpoise=2

00059 m062x/aug-cc-pVDZ   counterpoise=2

 0  1  0  1  0  1
  N          1.396804        0.000000       -0.000000  1
  C          0.694718        1.127126        0.000018  1
  C         -0.694752        1.127133        0.000000  1
  N         -1.396804       -0.000000        0.000000  1
  C         -0.694718       -1.127126       -0.000018  1
  C          0.694752       -1.127133       -0.000000  1
  H          1.249619        2.057126        0.000037  1
  H         -1.249460        2.057237        0.000041  1
  H         -1.249619       -2.057126       -0.000037  1
  H          1.249460       -2.057237       -0.000041  1
  C         -0.592396       -0.342020        1.879385  2
  H         -0.272044       -0.157065        0.863064  2
  C         -1.399145        0.580488        2.531665  2
  H         -1.707291        1.484124        2.023505  2
  C         -1.810352        0.343078        3.836226  2
  H         -2.438850        1.061758        4.344386  2
  C         -1.414811       -0.816841        4.488506  2
  H         -1.735162       -1.001796        5.504826  2
  C         -0.608062       -1.739350        3.836226  2
  H         -0.299915       -2.642986        4.344386  2
  C         -0.196855       -1.501939        2.531665  2
  H          0.431644       -2.220620        2.023505  2

%mem=32GB
%nprocshared= 8
#p m062x/aug-cc-pVDZ   counterpoise=2

00060 m062x/aug-cc-pVDZ   counterpoise=2

 0  1  0  1  0  1
  N          1.396804        0.000000       -0.000000  1
  C          0.694718        1.127126        0.000018  1
  C         -0.694752        1.127133        0.000000  1
  N         -1.396804       -0.000000        0.000000  1
  C         -0.694718       -1.127126       -0.000018  1
  C          0.694752       -1.127133       -0.000000  1
  H          1.249619        2.057126        0.000037  1
  H         -1.249460        2.057237        0.000041  1
  H         -1.249619       -2.057126       -0.000037  1
  H          1.249460       -2.057237       -0.000041  1
  C         -0.524005       -0.439693        1.879385  2
  H         -0.240637       -0.201919        0.863064  2
  C         -1.478689        0.328710        2.531665  2
  H         -1.939069        1.165109        2.023505  2
  C         -1.842423        0.023501        3.836226  2
  H         -2.586171        0.622126        4.344386  2
  C         -1.251473       -1.050111        4.488506  2
  H         -1.534841       -1.287885        5.504826  2
  C         -0.296789       -1.818514        3.836226  2
  H          0.163591       -2.654913        4.344386  2
  C          0.066945       -1.513305        2.531665  2
  H          0.810693       -2.111930        2.023505  2

%mem=32GB
%nprocshared= 8
#p m062x/aug-cc-pVDZ   counterpoise=2

00061 m062x/aug-cc-pVDZ   counterpoise=2

 0  1  0  1  0  1
  N          1.396804        0.000000       -0.000000  1
  C          0.694718        1.127126        0.000018  1
  C         -0.694752        1.127133        0.000000  1
  N         -1.396804       -0.000000        0.000000  1
  C         -0.694718       -1.127126       -0.000018  1
  C          0.694752       -1.127133       -0.000000  1
  H          1.249619        2.057126        0.000037  1
  H         -1.249460        2.057237        0.000041  1
  H         -1.249619       -2.057126       -0.000037  1
  H          1.249460       -2.057237       -0.000041  1
  C         -0.439693       -0.524005        1.879385  2
  H         -0.578282       -0.851760        0.858057  2
  C          0.756617       -0.781891        2.534879  2
  H          1.550014       -1.310552        2.024215  2
  C          0.934512       -0.361181        3.845867  2
  H          1.866498       -0.562086        4.356531  2
  C         -0.083904        0.317415        4.501361  2
  H          0.054685        0.645170        5.522689  2
  C         -1.280214        0.575300        3.845867  2
  H         -2.073611        1.103961        4.356531  2
  C         -1.458108        0.154590        2.534879  2
  H         -2.390094        0.355496        2.024215  2

%mem=32GB
%nprocshared= 8
#p m062x/aug-cc-pVDZ   counterpoise=2

00062 m062x/aug-cc-pVDZ   counterpoise=2

 0  1  0  1  0  1
  N          1.396804        0.000000       -0.000000  1
  C          0.694718        1.127126        0.000018  1
  C         -0.694752        1.127133        0.000000  1
  N         -1.396804       -0.000000        0.000000  1
  C         -0.694718       -1.127126       -0.000018  1
  C          0.694752       -1.127133       -0.000000  1
  H          1.249619        2.057126        0.000037  1
  H         -1.249460        2.057237        0.000041  1
  H         -1.249619       -2.057126       -0.000037  1
  H          1.249460       -2.057237       -0.000041  1
  C         -0.342020       -0.592396        1.879385  2
  H         -0.534136       -0.883665        0.855669  2
  C          0.784916       -1.067438        2.536412  2
  H          1.470742       -1.728788        2.024554  2
  C          1.031518       -0.693562        3.850466  2
  H          1.909459       -1.063643        4.362324  2
  C          0.151183        0.155355        4.507492  2
  H          0.343299        0.446624        5.531209  2
  C         -0.975753        0.630397        3.850466  2
  H         -1.661579        1.291747        4.362324  2
  C         -1.222355        0.256521        2.536412  2
  H         -2.100296        0.626602        2.024554  2

%mem=32GB
%nprocshared= 8
#p m062x/aug-cc-pVDZ   counterpoise=2

00063 m062x/aug-cc-pVDZ   counterpoise=2

 0  1  0  1  0  1
  N          1.396804        0.000000       -0.000000  1
  C          0.694718        1.127126        0.000018  1
  C         -0.694752        1.127133        0.000000  1
  N         -1.396804       -0.000000        0.000000  1
  C         -0.694718       -1.127126       -0.000018  1
  C          0.694752       -1.127133       -0.000000  1
  H          1.249619        2.057126        0.000037  1
  H         -1.249460        2.057237        0.000041  1
  H         -1.249619       -2.057126       -0.000037  1
  H          1.249460       -2.057237       -0.000041  1
  C         -0.233956       -0.642788        1.879385  2
  H         -0.483779       -0.905394        0.860382  2
  C          0.797466       -1.302928        2.533387  2
  H          1.351173       -2.079817        2.023885  2
  C          1.118142       -0.965844        3.841391  2
  H          1.921672       -1.480127        4.350893  2
  C          0.407396        0.031380        4.495393  2
  H          0.657219        0.293986        5.514396  2
  C         -0.624026        0.691520        3.841391  2
  H         -1.177733        1.468409        4.350893  2
  C         -0.944701        0.354437        2.533387  2
  H         -1.748231        0.868719        2.023885  2

%mem=32GB
%nprocshared= 8
#p m062x/aug-cc-pVDZ   counterpoise=2

00064 m062x/aug-cc-pVDZ   counterpoise=2

 0  1  0  1  0  1
  N          1.396804        0.000000       -0.000000  1
  C          0.694718        1.127126        0.000018  1
  C         -0.694752        1.127133        0.000000  1
  N         -1.396804       -0.000000        0.000000  1
  C         -0.694718       -1.127126       -0.000018  1
  C          0.694752       -1.127133       -0.000000  1
  H          1.249619        2.057126        0.000037  1
  H         -1.249460        2.057237        0.000041  1
  H         -1.249619       -2.057126       -0.000037  1
  H          1.249460       -2.057237       -0.000041  1
  C         -0.118782       -0.673648        1.879385  2
  H         -0.054548       -0.309357        0.863064  2
  C         -1.344033       -0.698676        2.531665  2
  H         -2.234331       -0.353884        2.023505  2
  C         -1.426485       -1.166284        3.836226  2
  H         -2.381017       -1.185783        4.344386  2
  C         -0.283686       -1.608863        4.488506  2
  H         -0.347920       -1.973154        5.504826  2
  C          0.941564       -1.583835        3.836226  2
  H          1.831863       -1.928627        4.344386  2
  C          1.024016       -1.116227        2.531665  2
  H          1.978549       -1.096729        2.023505  2

%mem=32GB
%nprocshared= 8
#p m062x/aug-cc-pVDZ   counterpoise=2

00065 m062x/aug-cc-pVDZ   counterpoise=2

 0  1  0  1  0  1
  N          1.396804        0.000000       -0.000000  1
  C          0.694718        1.127126        0.000018  1
  C         -0.694752        1.127133        0.000000  1
  N         -1.396804       -0.000000        0.000000  1
  C         -0.694718       -1.127126       -0.000018  1
  C          0.694752       -1.127133       -0.000000  1
  H          1.249619        2.057126        0.000037  1
  H         -1.249460        2.057237        0.000041  1
  H         -1.249619       -2.057126       -0.000037  1
  H          1.249460       -2.057237       -0.000041  1
  C         -0.000000       -0.684040        1.879385  2
  H         -0.000000       -0.314130        0.863064  2
  C         -1.202290       -0.921451        2.531665  2
  H         -2.138935       -0.736496        2.023505  2
  C         -1.202290       -1.396272        3.836226  2
  H         -2.138935       -1.581227        4.344386  2
  C         -0.000000       -1.633682        4.488506  2
  H         -0.000000       -2.003593        5.504826  2
  C          1.202290       -1.396272        3.836226  2
  H          2.138935       -1.581227        4.344386  2
  C          1.202290       -0.921451        2.531665  2
  H          2.138935       -0.736496        2.023505  2

%mem=32GB
%nprocshared= 8
#p m062x/aug-cc-pVDZ   counterpoise=2

00066 m062x/aug-cc-pVDZ   counterpoise=2

 0  1  0  1  0  1
  N          1.396804        0.000000       -0.000000  1
  C          0.694718        1.127126        0.000018  1
  C         -0.694752        1.127133        0.000000  1
  N         -1.396804       -0.000000        0.000000  1
  C         -0.694718       -1.127126       -0.000018  1
  C          0.694752       -1.127133       -0.000000  1
  H          1.249619        2.057126        0.000037  1
  H         -1.249460        2.057237        0.000041  1
  H         -1.249619       -2.057126       -0.000037  1
  H          1.249460       -2.057237       -0.000041  1
  C          0.118782       -0.673648        1.879385  2
  H          0.054548       -0.309357        0.863064  2
  C         -1.024016       -1.116227        2.531665  2
  H         -1.978549       -1.096729        2.023505  2
  C         -0.941564       -1.583835        3.836226  2
  H         -1.831863       -1.928627        4.344386  2
  C          0.283686       -1.608863        4.488506  2
  H          0.347920       -1.973154        5.504826  2
  C          1.426485       -1.166284        3.836226  2
  H          2.381017       -1.185783        4.344386  2
  C          1.344033       -0.698676        2.531665  2
  H          2.234331       -0.353884        2.023505  2

%mem=32GB
%nprocshared= 8
#p m062x/aug-cc-pVDZ   counterpoise=2

00067 m062x/aug-cc-pVDZ   counterpoise=2

 0  1  0  1  0  1
  N          1.396804        0.000000       -0.000000  1
  C          0.694718        1.127126        0.000018  1
  C         -0.694752        1.127133        0.000000  1
  N         -1.396804       -0.000000        0.000000  1
  C         -0.694718       -1.127126       -0.000018  1
  C          0.694752       -1.127133       -0.000000  1
  H          1.249619        2.057126        0.000037  1
  H         -1.249460        2.057237        0.000041  1
  H         -1.249619       -2.057126       -0.000037  1
  H          1.249460       -2.057237       -0.000041  1
  C          0.233956       -0.642788        1.879385  2
  H          0.483798       -0.905398        0.860388  2
  C          0.944664        0.354466        2.533383  2
  H          1.748185        0.868766        2.023885  2
  C          0.623964        0.691555        3.841379  2
  H          1.177642        1.468467        4.350878  2
  C         -0.407446        0.031392        4.495378  2
  H         -0.657288        0.294003        5.514375  2
  C         -1.118155       -0.965861        3.841379  2
  H         -1.921675       -1.480161        4.350878  2
  C         -0.797454       -1.302951        2.533383  2
  H         -1.351132       -2.079862        2.023885  2

%mem=32GB
%nprocshared= 8
#p m062x/aug-cc-pVDZ   counterpoise=2

00068 m062x/aug-cc-pVDZ   counterpoise=2

 0  1  0  1  0  1
  N          1.396804        0.000000       -0.000000  1
  C          0.694718        1.127126        0.000018  1
  C         -0.694752        1.127133        0.000000  1
  N         -1.396804       -0.000000        0.000000  1
  C         -0.694718       -1.127126       -0.000018  1
  C          0.694752       -1.127133       -0.000000  1
  H          1.249619        2.057126        0.000037  1
  H         -1.249460        2.057237        0.000041  1
  H         -1.249619       -2.057126       -0.000037  1
  H          1.249460       -2.057237       -0.000041  1
  C          0.342020       -0.592396        1.879385  2
  H          0.534155       -0.883670        0.855674  2
  C          1.222317        0.256563        2.536409  2
  H          2.100248        0.626671        2.024553  2
  C          0.975691        0.630445        3.850456  2
  H          1.661486        1.291828        4.362312  2
  C         -0.151233        0.155369        4.507479  2
  H         -0.343368        0.446643        5.531191  2
  C         -1.031530       -0.693590        3.850456  2
  H         -1.909461       -1.063699        4.362312  2
  C         -0.784903       -1.067473        2.536409  2
  H         -1.470699       -1.728856        2.024553  2

%mem=32GB
%nprocshared= 8
#p m062x/aug-cc-pVDZ   counterpoise=2

00069 m062x/aug-cc-pVDZ   counterpoise=2

 0  1  0  1  0  1
  N          1.396804        0.000000       -0.000000  1
  C          0.694718        1.127126        0.000018  1
  C         -0.694752        1.127133        0.000000  1
  N         -1.396804       -0.000000        0.000000  1
  C         -0.694718       -1.127126       -0.000018  1
  C          0.694752       -1.127133       -0.000000  1
  H          1.249619        2.057126        0.000037  1
  H         -1.249460        2.057237        0.000041  1
  H         -1.249619       -2.057126       -0.000037  1
  H          1.249460       -2.057237       -0.000041  1
  C          0.439693       -0.524005        1.879385  2
  H          0.578301       -0.851766        0.858061  2
  C          1.458075        0.154642        2.534876  2
  H          2.390055        0.355583        2.024214  2
  C          1.280156        0.575359        3.845859  2
  H          2.073528        1.104061        4.356520  2
  C          0.083855        0.317429        4.501350  2
  H         -0.054754        0.645190        5.522673  2
  C         -0.934528       -0.361218        3.845859  2
  H         -1.866508       -0.562159        4.356520  2
  C         -0.756609       -0.781936        2.534876  2
  H         -1.549981       -1.310637        2.024214  2

%mem=32GB
%nprocshared= 8
#p m062x/aug-cc-pVDZ   counterpoise=2

00070 m062x/aug-cc-pVDZ   counterpoise=2

 0  1  0  1  0  1
  N          1.396804        0.000000       -0.000000  1
  C          0.694718        1.127126        0.000018  1
  C         -0.694752        1.127133        0.000000  1
  N         -1.396804       -0.000000        0.000000  1
  C         -0.694718       -1.127126       -0.000018  1
  C          0.694752       -1.127133       -0.000000  1
  H          1.249619        2.057126        0.000037  1
  H         -1.249460        2.057237        0.000041  1
  H         -1.249619       -2.057126       -0.000037  1
  H          1.249460       -2.057237       -0.000041  1
  C          0.524005       -0.439693        1.879385  2
  H          0.240637       -0.201919        0.863064  2
  C         -0.066945       -1.513305        2.531665  2
  H         -0.810693       -2.111930        2.023505  2
  C          0.296789       -1.818514        3.836226  2
  H         -0.163591       -2.654913        4.344386  2
  C          1.251473       -1.050111        4.488506  2
  H          1.534841       -1.287885        5.504826  2
  C          1.842423        0.023501        3.836226  2
  H          2.586171        0.622126        4.344386  2
  C          1.478689        0.328710        2.531665  2
  H          1.939069        1.165109        2.023505  2

%mem=32GB
%nprocshared= 8
#p m062x/aug-cc-pVDZ   counterpoise=2

00071 m062x/aug-cc-pVDZ   counterpoise=2

 0  1  0  1  0  1
  N          1.396804        0.000000       -0.000000  1
  C          0.694718        1.127126        0.000018  1
  C         -0.694752        1.127133        0.000000  1
  N         -1.396804       -0.000000        0.000000  1
  C         -0.694718       -1.127126       -0.000018  1
  C          0.694752       -1.127133       -0.000000  1
  H          1.249619        2.057126        0.000037  1
  H         -1.249460        2.057237        0.000041  1
  H         -1.249619       -2.057126       -0.000037  1
  H          1.249460       -2.057237       -0.000041  1
  C          0.592396       -0.342020        1.879385  2
  H          0.272044       -0.157065        0.863064  2
  C          0.196855       -1.501939        2.531665  2
  H         -0.431644       -2.220620        2.023505  2
  C          0.608062       -1.739350        3.836226  2
  H          0.299915       -2.642986        4.344386  2
  C          1.414811       -0.816841        4.488506  2
  H          1.735162       -1.001796        5.504826  2
  C          1.810352        0.343078        3.836226  2
  H          2.438850        1.061758        4.344386  2
  C          1.399145        0.580488        2.531665  2
  H          1.707291        1.484124        2.023505  2

%mem=32GB
%nprocshared= 8
#p m062x/aug-cc-pVDZ   counterpoise=2

00072 m062x/aug-cc-pVDZ   counterpoise=2

 0  1  0  1  0  1
  N          1.396804        0.000000       -0.000000  1
  C          0.694718        1.127126        0.000018  1
  C         -0.694752        1.127133        0.000000  1
  N         -1.396804       -0.000000        0.000000  1
  C         -0.694718       -1.127126       -0.000018  1
  C          0.694752       -1.127133       -0.000000  1
  H          1.249619        2.057126        0.000037  1
  H         -1.249460        2.057237        0.000041  1
  H         -1.249619       -2.057126       -0.000037  1
  H          1.249460       -2.057237       -0.000041  1
  C          0.642788       -0.233956        1.879385  2
  H          0.295185       -0.107439        0.863064  2
  C          0.454673       -1.444938        2.531665  2
  H         -0.039479       -2.261838        2.023505  2
  C          0.900859       -1.607336        3.836226  2
  H          0.754309       -2.550753        4.344386  2
  C          1.535159       -0.558752        4.488506  2
  H          1.882762       -0.685269        5.504826  2
  C          1.723274        0.652230        3.836226  2
  H          2.217426        1.469130        4.344386  2
  C          1.277088        0.814628        2.531665  2
  H          1.423638        1.758045        2.023505  2

%mem=32GB
%nprocshared= 8
#p m062x/aug-cc-pVDZ   counterpoise=2

00073 m062x/aug-cc-pVDZ   counterpoise=2

 0  1  0  1  0  1
  N          1.396804        0.000000       -0.000000  1
  C          0.694718        1.127126        0.000018  1
  C         -0.694752        1.127133        0.000000  1
  N         -1.396804       -0.000000        0.000000  1
  C         -0.694718       -1.127126       -0.000018  1
  C          0.694752       -1.127133       -0.000000  1
  H          1.249619        2.057126        0.000037  1
  H         -1.249460        2.057237        0.000041  1
  H         -1.249619       -2.057126       -0.000037  1
  H          1.249460       -2.057237       -0.000041  1
  C          0.673648       -0.118782        1.879385  2
  H          0.309357       -0.054548        0.863064  2
  C          0.698676       -1.344033        2.531665  2
  H          0.353884       -2.234331        2.023505  2
  C          1.166284       -1.426485        3.836226  2
  H          1.185783       -2.381017        4.344386  2
  C          1.608863       -0.283686        4.488506  2
  H          1.973154       -0.347920        5.504826  2
  C          1.583835        0.941564        3.836226  2
  H          1.928627        1.831863        4.344386  2
  C          1.116227        1.024016        2.531665  2
  H          1.096729        1.978549        2.023505  2

%mem=32GB
%nprocshared= 8
#p m062x/aug-cc-pVDZ   counterpoise=2

00074 m062x/aug-cc-pVDZ   counterpoise=2

 0  1  0  1  0  1
  N          1.396804        0.000000       -0.000000  1
  C          0.694718        1.127126        0.000018  1
  C         -0.694752        1.127133        0.000000  1
  N         -1.396804       -0.000000        0.000000  1
  C         -0.694718       -1.127126       -0.000018  1
  C          0.694752       -1.127133       -0.000000  1
  H          1.249619        2.057126        0.000037  1
  H         -1.249460        2.057237        0.000041  1
  H         -1.249619       -2.057126       -0.000037  1
  H          1.249460       -2.057237       -0.000041  1
  C          1.000000        0.000000        1.732051  2
  H          1.241520       -0.000000        0.677816  2
  C          0.844991        1.202290        2.408664  2
  H          0.965751        2.138935        1.881547  2
  C          0.534974        1.202290        3.761890  2
  H          0.414214        2.138935        4.289008  2
  C          0.379965        0.000000        4.438504  2
  H          0.138446        0.000000        5.492738  2
  C          0.534974       -1.202290        3.761890  2
  H          0.414214       -2.138935        4.289008  2
  C          0.844991       -1.202290        2.408664  2
  H          0.965751       -2.138935        1.881547  2

%mem=32GB
%nprocshared= 8
#p m062x/aug-cc-pVDZ   counterpoise=2

00075 m062x/aug-cc-pVDZ   counterpoise=2

 0  1  0  1  0  1
  N          1.396804        0.000000       -0.000000  1
  C          0.694718        1.127126        0.000018  1
  C         -0.694752        1.127133        0.000000  1
  N         -1.396804       -0.000000        0.000000  1
  C         -0.694718       -1.127126       -0.000018  1
  C          0.694752       -1.127133       -0.000000  1
  H          1.249619        2.057126        0.000037  1
  H         -1.249460        2.057237        0.000041  1
  H         -1.249619       -2.057126       -0.000037  1
  H          1.249460       -2.057237       -0.000041  1
  C          0.984808        0.173648        1.732051  2
  H          1.233906        0.068658        0.684831  2
  C          1.291894        1.348935        2.404162  2
  H          1.780228        2.159553        1.880552  2
  C          0.972149        1.483701        3.748384  2
  H          1.211385        2.399309        4.271994  2
  C          0.345318        0.443180        4.420495  2
  H          0.096220        0.548170        5.467715  2
  C          0.038231       -0.732106        3.748384  2
  H         -0.450103       -1.542724        4.271994  2
  C          0.357976       -0.866872        2.404162  2
  H          0.118740       -1.782480        1.880552  2

%mem=32GB
%nprocshared= 8
#p m062x/aug-cc-pVDZ   counterpoise=2

00076 m062x/aug-cc-pVDZ   counterpoise=2

 0  1  0  1  0  1
  N          1.396804        0.000000       -0.000000  1
  C          0.694718        1.127126        0.000018  1
  C         -0.694752        1.127133        0.000000  1
  N         -1.396804       -0.000000        0.000000  1
  C         -0.694718       -1.127126       -0.000018  1
  C          0.694752       -1.127133       -0.000000  1
  H          1.249619        2.057126        0.000037  1
  H         -1.249460        2.057237        0.000041  1
  H         -1.249619       -2.057126       -0.000037  1
  H          1.249460       -2.057237       -0.000041  1
  C          0.939693        0.342020        1.732051  2
  H          1.210781        0.139186        0.704865  2
  C          1.485984        1.434854        2.391304  2
  H          2.182661        2.083393        1.877711  2
  C          1.138012        1.695213        3.709812  2
  H          1.563601        2.546586        4.223405  2
  C          0.243749        0.862739        4.369065  2
  H         -0.027339        1.065573        5.396251  2
  C         -0.302542       -0.230094        3.709812  2
  H         -0.999219       -0.878633        4.223405  2
  C          0.045430       -0.490454        2.391304  2
  H         -0.380159       -1.341827        1.877711  2

%mem=32GB
%nprocshared= 8
#p m062x/aug-cc-pVDZ   counterpoise=2

00077 m062x/aug-cc-pVDZ   counterpoise=2

 0  1  0  1  0  1
  N          1.396804        0.000000       -0.000000  1
  C          0.694718        1.127126        0.000018  1
  C         -0.694752        1.127133        0.000000  1
  N         -1.396804       -0.000000        0.000000  1
  C         -0.694718       -1.127126       -0.000018  1
  C          0.694752       -1.127133       -0.000000  1
  H          1.249619        2.057126        0.000037  1
  H         -1.249460        2.057237        0.000041  1
  H         -1.249619       -2.057126       -0.000037  1
  H          1.249460       -2.057237       -0.000041  1
  C          0.866025        0.500000        1.732051  2
  H          0.765877        0.866626        0.719481  2
  C         -0.229496       -0.052116        2.381923  2
  H         -1.183112       -0.115617        1.875639  2
  C         -0.100944       -0.522721        3.681669  2
  H         -0.954411       -0.952848        4.187953  2
  C          1.123129       -0.441211        4.331541  2
  H          1.223278       -0.807837        5.344111  2
  C          2.218651        0.110905        3.681669  2
  H          3.172266        0.174406        4.187953  2
  C          2.090099        0.581511        2.381923  2
  H          2.943566        1.011638        1.875639  2

%mem=32GB
%nprocshared= 8
#p m062x/aug-cc-pVDZ   counterpoise=2

00078 m062x/aug-cc-pVDZ   counterpoise=2

 0  1  0  1  0  1
  N          1.396804        0.000000       -0.000000  1
  C          0.694718        1.127126        0.000018  1
  C         -0.694752        1.127133        0.000000  1
  N         -1.396804       -0.000000        0.000000  1
  C         -0.694718       -1.127126       -0.000018  1
  C          0.694752       -1.127133       -0.000000  1
  H          1.249619        2.057126        0.000037  1
  H         -1.249460        2.057237        0.000041  1
  H         -1.249619       -2.057126       -0.000037  1
  H          1.249460       -2.057237       -0.000041  1
  C          0.766044        0.642788        1.732051  2
  H          0.723185        0.933824        0.691281  2
  C         -0.395909        0.280832        2.400023  2
  H         -1.343990        0.289886        1.879638  2
  C         -0.340894       -0.092746        3.735966  2
  H         -1.246115       -0.374728        4.256351  2
  C          0.876075       -0.104368        4.403938  2
  H          0.918935       -0.395404        5.444708  2
  C          2.038028        0.257588        3.735966  2
  H          2.986109        0.248534        4.256351  2
  C          1.983013        0.631166        2.400023  2
  H          2.888234        0.913148        1.879638  2

%mem=32GB
%nprocshared= 8
#p m062x/aug-cc-pVDZ   counterpoise=2

00079 m062x/aug-cc-pVDZ   counterpoise=2

 0  1  0  1  0  1
  N          1.396804        0.000000       -0.000000  1
  C          0.694718        1.127126        0.000018  1
  C         -0.694752        1.127133        0.000000  1
  N         -1.396804       -0.000000        0.000000  1
  C         -0.694718       -1.127126       -0.000018  1
  C          0.694752       -1.127133       -0.000000  1
  H          1.249619        2.057126        0.000037  1
  H         -1.249460        2.057237        0.000041  1
  H         -1.249619       -2.057126       -0.000037  1
  H          1.249460       -2.057237       -0.000041  1
  C          0.642788        0.766044        1.732051  2
  H          0.674519        0.986677        0.673724  2
  C         -0.567623        0.795593        2.411291  2
  H         -1.478864        1.039244        1.882127  2
  C         -0.608354        0.512387        3.769771  2
  H         -1.551325        0.535406        4.298934  2
  C          0.561327        0.199632        4.449011  2
  H          0.529596       -0.021000        5.507338  2
  C          1.771738        0.170084        3.769771  2
  H          2.682978       -0.073567        4.298934  2
  C          1.812468        0.453290        2.411291  2
  H          2.755440        0.430271        1.882127  2

%mem=32GB
%nprocshared= 8
#p m062x/aug-cc-pVDZ   counterpoise=2

00080 m062x/aug-cc-pVDZ   counterpoise=2

 0  1  0  1  0  1
  N          1.396804        0.000000       -0.000000  1
  C          0.694718        1.127126        0.000018  1
  C         -0.694752        1.127133        0.000000  1
  N         -1.396804       -0.000000        0.000000  1
  C         -0.694718       -1.127126       -0.000018  1
  C          0.694752       -1.127133       -0.000000  1
  H          1.249619        2.057126        0.000037  1
  H         -1.249460        2.057237        0.000041  1
  H         -1.249619       -2.057126       -0.000037  1
  H          1.249460       -2.057237       -0.000041  1
  C          0.500000        0.866025        1.732051  2
  H          0.619495        1.026258        0.669136  2
  C         -0.540483        1.481942        2.414235  2
  H         -1.231577        2.122005        1.882778  2
  C         -0.693868        1.276266        3.778604  2
  H         -1.504457        1.756097        4.310062  2
  C          0.193231        0.454673        4.460789  2
  H          0.073736        0.294441        5.523704  2
  C          1.233714       -0.161244        3.778604  2
  H          1.924808       -0.801307        4.310062  2
  C          1.387098        0.044432        2.414235  2
  H          2.197688       -0.435398        1.882778  2

%mem=32GB
%nprocshared= 8
#p m062x/aug-cc-pVDZ   counterpoise=2

00081 m062x/aug-cc-pVDZ   counterpoise=2

 0  1  0  1  0  1
  N          1.396804        0.000000       -0.000000  1
  C          0.694718        1.127126        0.000018  1
  C         -0.694752        1.127133        0.000000  1
  N         -1.396804       -0.000000        0.000000  1
  C         -0.694718       -1.127126       -0.000018  1
  C          0.694752       -1.127133       -0.000000  1
  H          1.249619        2.057126        0.000037  1
  H         -1.249460        2.057237        0.000041  1
  H         -1.249619       -2.057126       -0.000037  1
  H          1.249460       -2.057237       -0.000041  1
  C          0.342020        0.939693        1.732051  2
  H          0.556626        1.053740        0.678163  2
  C         -0.359923        1.928179        2.408442  2
  H         -0.692166        2.812308        1.881498  2
  C         -0.635393        1.781787        3.761223  2
  H         -1.182242        2.551868        4.288167  2
  C         -0.208920        0.646908        4.437614  2
  H         -0.423526        0.532860        5.491502  2
  C          0.493023       -0.341579        3.761223  2
  H          0.825266       -1.225708        4.288167  2
  C          0.768493       -0.195187        2.408442  2
  H          1.315342       -0.965268        1.881498  2

%mem=32GB
%nprocshared= 8
#p m062x/aug-cc-pVDZ   counterpoise=2

00082 m062x/aug-cc-pVDZ   counterpoise=2

 0  1  0  1  0  1
  N          1.396804        0.000000       -0.000000  1
  C          0.694718        1.127126        0.000018  1
  C         -0.694752        1.127133        0.000000  1
  N         -1.396804       -0.000000        0.000000  1
  C         -0.694718       -1.127126       -0.000018  1
  C          0.694752       -1.127133       -0.000000  1
  H          1.249619        2.057126        0.000037  1
  H         -1.249460        2.057237        0.000041  1
  H         -1.249619       -2.057126       -0.000037  1
  H          1.249460       -2.057237       -0.000041  1
  C          0.173648        0.984808        1.732051  2
  H          0.484269        1.069647        0.699550  2
  C         -0.342485        2.090166        2.394716  2
  H         -0.433958        3.036135        1.878465  2
  C         -0.741201        1.981266        3.720045  2
  H         -1.143295        2.842396        4.236296  2
  C         -0.623784        0.767007        4.382710  2
  H         -0.934405        0.682169        5.415211  2
  C         -0.107651       -0.338351        3.720045  2
  H         -0.016178       -1.284319        4.236296  2
  C          0.291065       -0.229450        2.394716  2
  H          0.693159       -1.090580        1.878465  2

%mem=32GB
%nprocshared= 8
#p m062x/aug-cc-pVDZ   counterpoise=2

00083 m062x/aug-cc-pVDZ   counterpoise=2

 0  1  0  1  0  1
  N          1.396804        0.000000       -0.000000  1
  C          0.694718        1.127126        0.000018  1
  C         -0.694752        1.127133        0.000000  1
  N         -1.396804       -0.000000        0.000000  1
  C         -0.694718       -1.127126       -0.000018  1
  C          0.694752       -1.127133       -0.000000  1
  H          1.249619        2.057126        0.000037  1
  H         -1.249460        2.057237        0.000041  1
  H         -1.249619       -2.057126       -0.000037  1
  H          1.249460       -2.057237       -0.000041  1
  C          0.000000        1.000000        1.732051  2
  H          0.401697        1.073506        0.730563  2
  C         -0.474224        2.135476        2.374811  2
  H         -0.441972        3.093575        1.874067  2
  C         -0.989846        2.041122        3.660332  2
  H         -1.359291        2.925716        4.161076  2
  C         -1.031244        0.811293        4.303092  2
  H         -1.432941        0.737787        5.304580  2
  C         -0.557020       -0.324182        3.660332  2
  H         -0.589272       -1.282282        4.161076  2
  C         -0.041398       -0.229829        2.374811  2
  H          0.328047       -1.114422        1.874067  2

%mem=32GB
%nprocshared= 8
#p m062x/aug-cc-pVDZ   counterpoise=2

00084 m062x/aug-cc-pVDZ   counterpoise=2

 0  1  0  1  0  1
  N          1.396804        0.000000       -0.000000  1
  C          0.694718        1.127126        0.000018  1
  C         -0.694752        1.127133        0.000000  1
  N         -1.396804       -0.000000        0.000000  1
  C         -0.694718       -1.127126       -0.000018  1
  C          0.694752       -1.127133       -0.000000  1
  H          1.249619        2.057126        0.000037  1
  H         -1.249460        2.057237        0.000041  1
  H         -1.249619       -2.057126       -0.000037  1
  H          1.249460       -2.057237       -0.000041  1
  C         -0.173648        0.984808        1.732051  2
  H         -0.484284        1.069650        0.699554  2
  C         -0.291050       -0.229454        2.394712  2
  H         -0.693149       -1.090583        1.878464  2
  C          0.107686       -0.338357        3.720036  2
  H          0.016224       -1.284329        4.236284  2
  C          0.623824        0.767000        4.382698  2
  H          0.934460        0.682158        5.415194  2
  C          0.741226        1.981261        3.720036  2
  H          1.143324        2.842391        4.236284  2
  C          0.342490        2.090165        2.394712  2
  H          0.433952        3.036137        1.878464  2

%mem=32GB
%nprocshared= 8
#p m062x/aug-cc-pVDZ   counterpoise=2

00085 m062x/aug-cc-pVDZ   counterpoise=2

 0  1  0  1  0  1
  N          1.396804        0.000000       -0.000000  1
  C          0.694718        1.127126        0.000018  1
  C         -0.694752        1.127133        0.000000  1
  N         -1.396804       -0.000000        0.000000  1
  C         -0.694718       -1.127126       -0.000018  1
  C          0.694752       -1.127133       -0.000000  1
  H          1.249619        2.057126        0.000037  1
  H         -1.249460        2.057237        0.000041  1
  H         -1.249619       -2.057126       -0.000037  1
  H          1.249460       -2.057237       -0.000041  1
  C         -0.342020        0.939693        1.732051  2
  H         -0.556643        1.053743        0.678167  2
  C         -0.768455       -0.195202        2.408439  2
  H         -1.315293       -0.965293        1.881497  2
  C         -0.492963       -0.341598        3.761216  2
  H         -0.825177       -1.225739        4.288158  2
  C          0.208965        0.646901        4.437604  2
  H          0.423589        0.532851        5.491488  2
  C          0.635401        1.781796        3.761216  2
  H          1.182239        2.551887        4.288158  2
  C          0.359908        1.928192        2.408439  2
  H          0.692123        2.812332        1.881497  2

%mem=32GB
%nprocshared= 8
#p m062x/aug-cc-pVDZ   counterpoise=2

00086 m062x/aug-cc-pVDZ   counterpoise=2

 0  1  0  1  0  1
  N          1.396804        0.000000       -0.000000  1
  C          0.694718        1.127126        0.000018  1
  C         -0.694752        1.127133        0.000000  1
  N         -1.396804       -0.000000        0.000000  1
  C         -0.694718       -1.127126       -0.000018  1
  C          0.694752       -1.127133       -0.000000  1
  H          1.249619        2.057126        0.000037  1
  H         -1.249460        2.057237        0.000041  1
  H         -1.249619       -2.057126       -0.000037  1
  H          1.249460       -2.057237       -0.000041  1
  C         -0.500000        0.866025        1.732051  2
  H         -0.619514        1.026260        0.669138  2
  C         -1.387035        0.044363        2.414234  2
  H         -2.197594       -0.435520        1.882777  2
  C         -1.233626       -0.161316        3.778600  2
  H         -1.924671       -0.801434        4.310056  2
  C         -0.193181        0.454668        4.460783  2
  H         -0.073667        0.294433        5.523695  2
  C          0.693854        1.276330        3.778600  2
  H          1.504413        1.756213        4.310056  2
  C          0.540444        1.482009        2.414234  2
  H          1.231490        2.122127        1.882777  2

%mem=32GB
%nprocshared= 8
#p m062x/aug-cc-pVDZ   counterpoise=2

00087 m062x/aug-cc-pVDZ   counterpoise=2

 0  1  0  1  0  1
  N          1.396804        0.000000       -0.000000  1
  C          0.694718        1.127126        0.000018  1
  C         -0.694752        1.127133        0.000000  1
  N         -1.396804       -0.000000        0.000000  1
  C         -0.694718       -1.127126       -0.000018  1
  C          0.694752       -1.127133       -0.000000  1
  H          1.249619        2.057126        0.000037  1
  H         -1.249460        2.057237        0.000041  1
  H         -1.249619       -2.057126       -0.000037  1
  H          1.249460       -2.057237       -0.000041  1
  C         -0.642788        0.766044        1.732051  2
  H         -0.674539        0.986679        0.673725  2
  C         -1.812440        0.453183        2.411290  2
  H         -2.755409        0.430081        1.882127  2
  C         -1.771683        0.169974        3.769769  2
  H         -2.682901       -0.073761        4.298932  2
  C         -0.561274        0.199628        4.449008  2
  H         -0.529523       -0.021006        5.507334  2
  C          0.608378        0.512490        3.769769  2
  H          1.551347        0.535591        4.298932  2
  C          0.567621        0.795698        2.411290  2
  H          1.478839        1.039434        1.882127  2

%mem=32GB
%nprocshared= 8
#p m062x/aug-cc-pVDZ   counterpoise=2

00088 m062x/aug-cc-pVDZ   counterpoise=2

 0  1  0  1  0  1
  N          1.396804        0.000000       -0.000000  1
  C          0.694718        1.127126        0.000018  1
  C         -0.694752        1.127133        0.000000  1
  N         -1.396804       -0.000000        0.000000  1
  C         -0.694718       -1.127126       -0.000018  1
  C          0.694752       -1.127133       -0.000000  1
  H          1.249619        2.057126        0.000037  1
  H         -1.249460        2.057237        0.000041  1
  H         -1.249619       -2.057126       -0.000037  1
  H          1.249460       -2.057237       -0.000041  1
  C         -0.766044        0.642788        1.732051  2
  H         -0.723206        0.933826        0.691280  2
  C         -1.983012        0.631081        2.400023  2
  H         -2.888253        0.912998        1.879638  2
  C         -2.038001        0.257501        3.735967  2
  H         -2.986080        0.248381        4.256353  2
  C         -0.876021       -0.104371        4.403939  2
  H         -0.918860       -0.395409        5.444710  2
  C          0.340946       -0.092664        3.735967  2
  H          1.246187       -0.374581        4.256353  2
  C          0.395935        0.280915        2.400023  2
  H          1.344015        0.290036        1.879638  2

%mem=32GB
%nprocshared= 8
#p m062x/aug-cc-pVDZ   counterpoise=2

00089 m062x/aug-cc-pVDZ   counterpoise=2

 0  1  0  1  0  1
  N          1.396804        0.000000       -0.000000  1
  C          0.694718        1.127126        0.000018  1
  C         -0.694752        1.127133        0.000000  1
  N         -1.396804       -0.000000        0.000000  1
  C         -0.694718       -1.127126       -0.000018  1
  C          0.694752       -1.127133       -0.000000  1
  H          1.249619        2.057126        0.000037  1
  H         -1.249460        2.057237        0.000041  1
  H         -1.249619       -2.057126       -0.000037  1
  H          1.249460       -2.057237       -0.000041  1
  C         -0.866025        0.500000        1.732051  2
  H         -0.765898        0.866627        0.719479  2
  C         -2.090102        0.581448        2.381924  2
  H         -2.943593        1.011527        1.875639  2
  C         -2.218628        0.110842        3.681672  2
  H         -3.172246        0.174294        4.187958  2
  C         -1.123076       -0.441213        4.331546  2
  H         -1.223204       -0.807840        5.344117  2
  C          0.101001       -0.522661        3.681672  2
  H          0.954492       -0.952741        4.187958  2
  C          0.229527       -0.052055        2.381924  2
  H          1.183145       -0.115507        1.875639  2

%mem=32GB
%nprocshared= 8
#p m062x/aug-cc-pVDZ   counterpoise=2

00090 m062x/aug-cc-pVDZ   counterpoise=2

 0  1  0  1  0  1
  N          1.396804        0.000000       -0.000000  1
  C          0.694718        1.127126        0.000018  1
  C         -0.694752        1.127133        0.000000  1
  N         -1.396804       -0.000000        0.000000  1
  C         -0.694718       -1.127126       -0.000018  1
  C          0.694752       -1.127133       -0.000000  1
  H          1.249619        2.057126        0.000037  1
  H         -1.249460        2.057237        0.000041  1
  H         -1.249619       -2.057126       -0.000037  1
  H          1.249460       -2.057237       -0.000041  1
  C         -0.939693        0.342020        1.732051  2
  H         -1.210781        0.139186        0.704865  2
  C         -0.045430       -0.490454        2.391304  2
  H          0.380159       -1.341827        1.877711  2
  C          0.302542       -0.230094        3.709812  2
  H          0.999219       -0.878633        4.223405  2
  C         -0.243749        0.862739        4.369065  2
  H          0.027339        1.065573        5.396251  2
  C         -1.138012        1.695213        3.709812  2
  H         -1.563601        2.546586        4.223405  2
  C         -1.485984        1.434854        2.391304  2
  H         -2.182661        2.083393        1.877711  2

%mem=32GB
%nprocshared= 8
#p m062x/aug-cc-pVDZ   counterpoise=2

00091 m062x/aug-cc-pVDZ   counterpoise=2

 0  1  0  1  0  1
  N          1.396804        0.000000       -0.000000  1
  C          0.694718        1.127126        0.000018  1
  C         -0.694752        1.127133        0.000000  1
  N         -1.396804       -0.000000        0.000000  1
  C         -0.694718       -1.127126       -0.000018  1
  C          0.694752       -1.127133       -0.000000  1
  H          1.249619        2.057126        0.000037  1
  H         -1.249460        2.057237        0.000041  1
  H         -1.249619       -2.057126       -0.000037  1
  H          1.249460       -2.057237       -0.000041  1
  C         -0.984808        0.173648        1.732051  2
  H         -1.233906        0.068658        0.684831  2
  C         -0.357976       -0.866872        2.404162  2
  H         -0.118740       -1.782480        1.880552  2
  C         -0.038231       -0.732106        3.748384  2
  H          0.450103       -1.542724        4.271994  2
  C         -0.345318        0.443180        4.420495  2
  H         -0.096220        0.548170        5.467715  2
  C         -0.972149        1.483701        3.748384  2
  H         -1.211385        2.399309        4.271994  2
  C         -1.291894        1.348935        2.404162  2
  H         -1.780228        2.159553        1.880552  2

%mem=32GB
%nprocshared= 8
#p m062x/aug-cc-pVDZ   counterpoise=2

00092 m062x/aug-cc-pVDZ   counterpoise=2

 0  1  0  1  0  1
  N          1.396804        0.000000       -0.000000  1
  C          0.694718        1.127126        0.000018  1
  C         -0.694752        1.127133        0.000000  1
  N         -1.396804       -0.000000        0.000000  1
  C         -0.694718       -1.127126       -0.000018  1
  C          0.694752       -1.127133       -0.000000  1
  H          1.249619        2.057126        0.000037  1
  H         -1.249460        2.057237        0.000041  1
  H         -1.249619       -2.057126       -0.000037  1
  H          1.249460       -2.057237       -0.000041  1
  C         -1.000000        0.000000        1.732051  2
  H         -1.241520        0.000000        0.677816  2
  C         -0.844991       -1.202290        2.408664  2
  H         -0.965751       -2.138935        1.881547  2
  C         -0.534974       -1.202290        3.761890  2
  H         -0.414214       -2.138935        4.289008  2
  C         -0.379965       -0.000000        4.438504  2
  H         -0.138446       -0.000000        5.492738  2
  C         -0.534974        1.202290        3.761890  2
  H         -0.414214        2.138935        4.289008  2
  C         -0.844991        1.202290        2.408664  2
  H         -0.965751        2.138935        1.881547  2

%mem=32GB
%nprocshared= 8
#p m062x/aug-cc-pVDZ   counterpoise=2

00093 m062x/aug-cc-pVDZ   counterpoise=2

 0  1  0  1  0  1
  N          1.396804        0.000000       -0.000000  1
  C          0.694718        1.127126        0.000018  1
  C         -0.694752        1.127133        0.000000  1
  N         -1.396804       -0.000000        0.000000  1
  C         -0.694718       -1.127126       -0.000018  1
  C          0.694752       -1.127133       -0.000000  1
  H          1.249619        2.057126        0.000037  1
  H         -1.249460        2.057237        0.000041  1
  H         -1.249619       -2.057126       -0.000037  1
  H          1.249460       -2.057237       -0.000041  1
  C         -0.984808       -0.173648        1.732051  2
  H         -1.233906       -0.068658        0.684831  2
  C         -1.291894       -1.348935        2.404162  2
  H         -1.780228       -2.159553        1.880552  2
  C         -0.972149       -1.483701        3.748384  2
  H         -1.211385       -2.399309        4.271994  2
  C         -0.345318       -0.443180        4.420495  2
  H         -0.096220       -0.548170        5.467715  2
  C         -0.038231        0.732106        3.748384  2
  H          0.450103        1.542724        4.271994  2
  C         -0.357976        0.866872        2.404162  2
  H         -0.118740        1.782480        1.880552  2

%mem=32GB
%nprocshared= 8
#p m062x/aug-cc-pVDZ   counterpoise=2

00094 m062x/aug-cc-pVDZ   counterpoise=2

 0  1  0  1  0  1
  N          1.396804        0.000000       -0.000000  1
  C          0.694718        1.127126        0.000018  1
  C         -0.694752        1.127133        0.000000  1
  N         -1.396804       -0.000000        0.000000  1
  C         -0.694718       -1.127126       -0.000018  1
  C          0.694752       -1.127133       -0.000000  1
  H          1.249619        2.057126        0.000037  1
  H         -1.249460        2.057237        0.000041  1
  H         -1.249619       -2.057126       -0.000037  1
  H          1.249460       -2.057237       -0.000041  1
  C         -0.939693       -0.342020        1.732051  2
  H         -1.210781       -0.139186        0.704865  2
  C         -1.485984       -1.434854        2.391304  2
  H         -2.182661       -2.083393        1.877711  2
  C         -1.138012       -1.695213        3.709812  2
  H         -1.563601       -2.546586        4.223405  2
  C         -0.243749       -0.862739        4.369065  2
  H          0.027339       -1.065573        5.396251  2
  C          0.302542        0.230094        3.709812  2
  H          0.999219        0.878633        4.223405  2
  C         -0.045430        0.490454        2.391304  2
  H          0.380159        1.341827        1.877711  2

%mem=32GB
%nprocshared= 8
#p m062x/aug-cc-pVDZ   counterpoise=2

00095 m062x/aug-cc-pVDZ   counterpoise=2

 0  1  0  1  0  1
  N          1.396804        0.000000       -0.000000  1
  C          0.694718        1.127126        0.000018  1
  C         -0.694752        1.127133        0.000000  1
  N         -1.396804       -0.000000        0.000000  1
  C         -0.694718       -1.127126       -0.000018  1
  C          0.694752       -1.127133       -0.000000  1
  H          1.249619        2.057126        0.000037  1
  H         -1.249460        2.057237        0.000041  1
  H         -1.249619       -2.057126       -0.000037  1
  H          1.249460       -2.057237       -0.000041  1
  C         -0.866025       -0.500000        1.732051  2
  H         -0.765879       -0.866620        0.719479  2
  C          0.229497        0.052112        2.381925  2
  H          1.183112        0.115616        1.875639  2
  C          0.100948        0.522709        3.681674  2
  H          0.954416        0.952832        4.187960  2
  C         -1.123124        0.441194        4.331548  2
  H         -1.223271        0.807813        5.344120  2
  C         -2.218647       -0.110918        3.681674  2
  H         -3.172262       -0.174422        4.187960  2
  C         -2.090098       -0.581515        2.381925  2
  H         -2.943566       -1.011639        1.875639  2

%mem=32GB
%nprocshared= 8
#p m062x/aug-cc-pVDZ   counterpoise=2

00096 m062x/aug-cc-pVDZ   counterpoise=2

 0  1  0  1  0  1
  N          1.396804        0.000000       -0.000000  1
  C          0.694718        1.127126        0.000018  1
  C         -0.694752        1.127133        0.000000  1
  N         -1.396804       -0.000000        0.000000  1
  C         -0.694718       -1.127126       -0.000018  1
  C          0.694752       -1.127133       -0.000000  1
  H          1.249619        2.057126        0.000037  1
  H         -1.249460        2.057237        0.000041  1
  H         -1.249619       -2.057126       -0.000037  1
  H          1.249460       -2.057237       -0.000041  1
  C         -0.766044       -0.642788        1.732051  2
  H         -0.723186       -0.933819        0.691279  2
  C          0.395910       -0.280836        2.400024  2
  H          1.343990       -0.289887        1.879638  2
  C          0.340896        0.092735        3.735969  2
  H          1.246117        0.374714        4.256355  2
  C         -0.876073        0.104353        4.403942  2
  H         -0.918932        0.395384        5.444714  2
  C         -2.038027       -0.257599        3.735969  2
  H         -2.986107       -0.248547        4.256355  2
  C         -1.983013       -0.631169        2.400024  2
  H         -2.888234       -0.913149        1.879638  2

%mem=32GB
%nprocshared= 8
#p m062x/aug-cc-pVDZ   counterpoise=2

00097 m062x/aug-cc-pVDZ   counterpoise=2

 0  1  0  1  0  1
  N          1.396804        0.000000       -0.000000  1
  C          0.694718        1.127126        0.000018  1
  C         -0.694752        1.127133        0.000000  1
  N         -1.396804       -0.000000        0.000000  1
  C         -0.694718       -1.127126       -0.000018  1
  C          0.694752       -1.127133       -0.000000  1
  H          1.249619        2.057126        0.000037  1
  H         -1.249460        2.057237        0.000041  1
  H         -1.249619       -2.057126       -0.000037  1
  H          1.249460       -2.057237       -0.000041  1
  C         -0.642788       -0.766044        1.732051  2
  H         -0.674518       -0.986672        0.673723  2
  C          0.567623       -0.795595        2.411291  2
  H          1.478864       -1.039245        1.882127  2
  C          0.608352       -0.512395        3.769773  2
  H          1.551324       -0.535417        4.298937  2
  C         -0.561328       -0.199644        4.449013  2
  H         -0.529598        0.020984        5.507341  2
  C         -1.771739       -0.170093        3.769773  2
  H         -2.682980        0.073557        4.298937  2
  C         -1.812468       -0.453293        2.411291  2
  H         -2.755440       -0.430272        1.882127  2

%mem=32GB
%nprocshared= 8
#p m062x/aug-cc-pVDZ   counterpoise=2

00098 m062x/aug-cc-pVDZ   counterpoise=2

 0  1  0  1  0  1
  N          1.396804        0.000000       -0.000000  1
  C          0.694718        1.127126        0.000018  1
  C         -0.694752        1.127133        0.000000  1
  N         -1.396804       -0.000000        0.000000  1
  C         -0.694718       -1.127126       -0.000018  1
  C          0.694752       -1.127133       -0.000000  1
  H          1.249619        2.057126        0.000037  1
  H         -1.249460        2.057237        0.000041  1
  H         -1.249619       -2.057126       -0.000037  1
  H          1.249460       -2.057237       -0.000041  1
  C         -0.500000       -0.866025        1.732051  2
  H         -0.619492       -1.026255        0.669135  2
  C          0.540481       -1.481945        2.414236  2
  H          1.231577       -2.122006        1.882778  2
  C          0.693863       -1.276273        3.778606  2
  H          1.504451       -1.756105        4.310064  2
  C         -0.193237       -0.454682        4.460791  2
  H         -0.073745       -0.294452        5.523707  2
  C         -1.233718        0.161237        3.778606  2
  H         -1.924814        0.801299        4.310064  2
  C         -1.387100       -0.044434        2.414236  2
  H         -2.197688        0.435398        1.882778  2

%mem=32GB
%nprocshared= 8
#p m062x/aug-cc-pVDZ   counterpoise=2

00099 m062x/aug-cc-pVDZ   counterpoise=2

 0  1  0  1  0  1
  N          1.396804        0.000000       -0.000000  1
  C          0.694718        1.127126        0.000018  1
  C         -0.694752        1.127133        0.000000  1
  N         -1.396804       -0.000000        0.000000  1
  C         -0.694718       -1.127126       -0.000018  1
  C          0.694752       -1.127133       -0.000000  1
  H          1.249619        2.057126        0.000037  1
  H         -1.249460        2.057237        0.000041  1
  H         -1.249619       -2.057126       -0.000037  1
  H          1.249460       -2.057237       -0.000041  1
  C         -0.342020       -0.939693        1.732051  2
  H         -0.556622       -1.053738        0.678162  2
  C          0.359920       -1.928181        2.408442  2
  H          0.692166       -2.812309        1.881498  2
  C          0.635384       -1.781791        3.761225  2
  H          1.182232       -2.551874        4.288170  2
  C          0.208909       -0.646914        4.437617  2
  H          0.423510       -0.532869        5.491506  2
  C         -0.493031        0.341575        3.761225  2
  H         -0.825277        1.225702        4.288170  2
  C         -0.768496        0.195185        2.408442  2
  H         -1.315343        0.965268        1.881498  2

%mem=32GB
%nprocshared= 8
#p m062x/aug-cc-pVDZ   counterpoise=2

00100 m062x/aug-cc-pVDZ   counterpoise=2

 0  1  0  1  0  1
  N          1.396804        0.000000       -0.000000  1
  C          0.694718        1.127126        0.000018  1
  C         -0.694752        1.127133        0.000000  1
  N         -1.396804       -0.000000        0.000000  1
  C         -0.694718       -1.127126       -0.000018  1
  C          0.694752       -1.127133       -0.000000  1
  H          1.249619        2.057126        0.000037  1
  H         -1.249460        2.057237        0.000041  1
  H         -1.249619       -2.057126       -0.000037  1
  H          1.249460       -2.057237       -0.000041  1
  C         -0.173648       -0.984808        1.732051  2
  H         -0.484263       -1.069645        0.699548  2
  C          0.342481       -2.090167        2.394717  2
  H          0.433957       -3.036135        1.878465  2
  C          0.741190       -1.981269        3.720049  2
  H          1.143281       -2.842400        4.236301  2
  C          0.623769       -0.767012        4.382715  2
  H          0.934384       -0.682174        5.415218  2
  C          0.107640        0.338347        3.720049  2
  H          0.016163        1.284316        4.236301  2
  C         -0.291069        0.229449        2.394717  2
  H         -0.693160        1.090580        1.878465  2

%mem=32GB
%nprocshared= 8
#p m062x/aug-cc-pVDZ   counterpoise=2

00101 m062x/aug-cc-pVDZ   counterpoise=2

 0  1  0  1  0  1
  N          1.396804        0.000000       -0.000000  1
  C          0.694718        1.127126        0.000018  1
  C         -0.694752        1.127133        0.000000  1
  N         -1.396804       -0.000000        0.000000  1
  C         -0.694718       -1.127126       -0.000018  1
  C          0.694752       -1.127133       -0.000000  1
  H          1.249619        2.057126        0.000037  1
  H         -1.249460        2.057237        0.000041  1
  H         -1.249619       -2.057126       -0.000037  1
  H          1.249460       -2.057237       -0.000041  1
  C         -0.000000       -1.000000        1.732051  2
  H          0.401710       -1.073509        0.730568  2
  C         -0.041405        0.229831        2.374808  2
  H          0.328047        1.114422        1.874066  2
  C         -0.557045        0.324188        3.660321  2
  H         -0.589302        1.282288        4.161063  2
  C         -1.031278       -0.811286        4.303078  2
  H         -1.432988       -0.737777        5.304561  2
  C         -0.989873       -2.041117        3.660321  2
  H         -1.359325       -2.925708        4.161063  2
  C         -0.474234       -2.135474        2.374808  2
  H         -0.441976       -3.093574        1.874066  2

%mem=32GB
%nprocshared= 8
#p m062x/aug-cc-pVDZ   counterpoise=2

00102 m062x/aug-cc-pVDZ   counterpoise=2

 0  1  0  1  0  1
  N          1.396804        0.000000       -0.000000  1
  C          0.694718        1.127126        0.000018  1
  C         -0.694752        1.127133        0.000000  1
  N         -1.396804       -0.000000        0.000000  1
  C         -0.694718       -1.127126       -0.000018  1
  C          0.694752       -1.127133       -0.000000  1
  H          1.249619        2.057126        0.000037  1
  H         -1.249460        2.057237        0.000041  1
  H         -1.249619       -2.057126       -0.000037  1
  H          1.249460       -2.057237       -0.000041  1
  C          0.173648       -0.984808        1.732051  2
  H          0.484284       -1.069650        0.699554  2
  C          0.291050        0.229454        2.394712  2
  H          0.693149        1.090583        1.878464  2
  C         -0.107686        0.338357        3.720036  2
  H         -0.016224        1.284329        4.236284  2
  C         -0.623824       -0.767000        4.382698  2
  H         -0.934460       -0.682158        5.415194  2
  C         -0.741226       -1.981261        3.720036  2
  H         -1.143324       -2.842391        4.236284  2
  C         -0.342490       -2.090165        2.394712  2
  H         -0.433952       -3.036137        1.878464  2

%mem=32GB
%nprocshared= 8
#p m062x/aug-cc-pVDZ   counterpoise=2

00103 m062x/aug-cc-pVDZ   counterpoise=2

 0  1  0  1  0  1
  N          1.396804        0.000000       -0.000000  1
  C          0.694718        1.127126        0.000018  1
  C         -0.694752        1.127133        0.000000  1
  N         -1.396804       -0.000000        0.000000  1
  C         -0.694718       -1.127126       -0.000018  1
  C          0.694752       -1.127133       -0.000000  1
  H          1.249619        2.057126        0.000037  1
  H         -1.249460        2.057237        0.000041  1
  H         -1.249619       -2.057126       -0.000037  1
  H          1.249460       -2.057237       -0.000041  1
  C          0.342020       -0.939693        1.732051  2
  H          0.556643       -1.053743        0.678167  2
  C          0.768455        0.195202        2.408439  2
  H          1.315293        0.965293        1.881497  2
  C          0.492963        0.341598        3.761216  2
  H          0.825177        1.225739        4.288158  2
  C         -0.208965       -0.646901        4.437604  2
  H         -0.423589       -0.532851        5.491488  2
  C         -0.635401       -1.781796        3.761216  2
  H         -1.182239       -2.551887        4.288158  2
  C         -0.359908       -1.928192        2.408439  2
  H         -0.692123       -2.812332        1.881497  2

%mem=32GB
%nprocshared= 8
#p m062x/aug-cc-pVDZ   counterpoise=2

00104 m062x/aug-cc-pVDZ   counterpoise=2

 0  1  0  1  0  1
  N          1.396804        0.000000       -0.000000  1
  C          0.694718        1.127126        0.000018  1
  C         -0.694752        1.127133        0.000000  1
  N         -1.396804       -0.000000        0.000000  1
  C         -0.694718       -1.127126       -0.000018  1
  C          0.694752       -1.127133       -0.000000  1
  H          1.249619        2.057126        0.000037  1
  H         -1.249460        2.057237        0.000041  1
  H         -1.249619       -2.057126       -0.000037  1
  H          1.249460       -2.057237       -0.000041  1
  C          0.500000       -0.866025        1.732051  2
  H          0.619514       -1.026260        0.669138  2
  C          1.387035       -0.044363        2.414234  2
  H          2.197594        0.435520        1.882777  2
  C          1.233626        0.161316        3.778600  2
  H          1.924671        0.801434        4.310056  2
  C          0.193181       -0.454668        4.460783  2
  H          0.073667       -0.294433        5.523695  2
  C         -0.693854       -1.276330        3.778600  2
  H         -1.504413       -1.756213        4.310056  2
  C         -0.540444       -1.482009        2.414234  2
  H         -1.231490       -2.122127        1.882777  2

%mem=32GB
%nprocshared= 8
#p m062x/aug-cc-pVDZ   counterpoise=2

00105 m062x/aug-cc-pVDZ   counterpoise=2

 0  1  0  1  0  1
  N          1.396804        0.000000       -0.000000  1
  C          0.694718        1.127126        0.000018  1
  C         -0.694752        1.127133        0.000000  1
  N         -1.396804       -0.000000        0.000000  1
  C         -0.694718       -1.127126       -0.000018  1
  C          0.694752       -1.127133       -0.000000  1
  H          1.249619        2.057126        0.000037  1
  H         -1.249460        2.057237        0.000041  1
  H         -1.249619       -2.057126       -0.000037  1
  H          1.249460       -2.057237       -0.000041  1
  C          0.642788       -0.766044        1.732051  2
  H          0.674539       -0.986679        0.673725  2
  C          1.812440       -0.453183        2.411290  2
  H          2.755409       -0.430081        1.882127  2
  C          1.771683       -0.169974        3.769769  2
  H          2.682901        0.073761        4.298932  2
  C          0.561274       -0.199628        4.449008  2
  H          0.529523        0.021006        5.507334  2
  C         -0.608378       -0.512490        3.769769  2
  H         -1.551347       -0.535591        4.298932  2
  C         -0.567621       -0.795698        2.411290  2
  H         -1.478839       -1.039434        1.882127  2

%mem=32GB
%nprocshared= 8
#p m062x/aug-cc-pVDZ   counterpoise=2

00106 m062x/aug-cc-pVDZ   counterpoise=2

 0  1  0  1  0  1
  N          1.396804        0.000000       -0.000000  1
  C          0.694718        1.127126        0.000018  1
  C         -0.694752        1.127133        0.000000  1
  N         -1.396804       -0.000000        0.000000  1
  C         -0.694718       -1.127126       -0.000018  1
  C          0.694752       -1.127133       -0.000000  1
  H          1.249619        2.057126        0.000037  1
  H         -1.249460        2.057237        0.000041  1
  H         -1.249619       -2.057126       -0.000037  1
  H          1.249460       -2.057237       -0.000041  1
  C          0.766044       -0.642788        1.732051  2
  H          0.723206       -0.933826        0.691280  2
  C          1.983012       -0.631081        2.400023  2
  H          2.888253       -0.912998        1.879638  2
  C          2.038001       -0.257501        3.735967  2
  H          2.986080       -0.248381        4.256353  2
  C          0.876021        0.104371        4.403939  2
  H          0.918860        0.395409        5.444710  2
  C         -0.340946        0.092664        3.735967  2
  H         -1.246187        0.374581        4.256353  2
  C         -0.395935       -0.280915        2.400023  2
  H         -1.344015       -0.290036        1.879638  2

%mem=32GB
%nprocshared= 8
#p m062x/aug-cc-pVDZ   counterpoise=2

00107 m062x/aug-cc-pVDZ   counterpoise=2

 0  1  0  1  0  1
  N          1.396804        0.000000       -0.000000  1
  C          0.694718        1.127126        0.000018  1
  C         -0.694752        1.127133        0.000000  1
  N         -1.396804       -0.000000        0.000000  1
  C         -0.694718       -1.127126       -0.000018  1
  C          0.694752       -1.127133       -0.000000  1
  H          1.249619        2.057126        0.000037  1
  H         -1.249460        2.057237        0.000041  1
  H         -1.249619       -2.057126       -0.000037  1
  H          1.249460       -2.057237       -0.000041  1
  C          0.866025       -0.500000        1.732051  2
  H          0.765898       -0.866627        0.719479  2
  C          2.090102       -0.581448        2.381924  2
  H          2.943593       -1.011527        1.875639  2
  C          2.218628       -0.110842        3.681672  2
  H          3.172246       -0.174294        4.187958  2
  C          1.123076        0.441213        4.331546  2
  H          1.223204        0.807840        5.344117  2
  C         -0.101001        0.522661        3.681672  2
  H         -0.954492        0.952741        4.187958  2
  C         -0.229527        0.052055        2.381924  2
  H         -1.183145        0.115507        1.875639  2

%mem=32GB
%nprocshared= 8
#p m062x/aug-cc-pVDZ   counterpoise=2

00108 m062x/aug-cc-pVDZ   counterpoise=2

 0  1  0  1  0  1
  N          1.396804        0.000000       -0.000000  1
  C          0.694718        1.127126        0.000018  1
  C         -0.694752        1.127133        0.000000  1
  N         -1.396804       -0.000000        0.000000  1
  C         -0.694718       -1.127126       -0.000018  1
  C          0.694752       -1.127133       -0.000000  1
  H          1.249619        2.057126        0.000037  1
  H         -1.249460        2.057237        0.000041  1
  H         -1.249619       -2.057126       -0.000037  1
  H          1.249460       -2.057237       -0.000041  1
  C          0.939693       -0.342020        1.732051  2
  H          1.210781       -0.139186        0.704865  2
  C          0.045430        0.490454        2.391304  2
  H         -0.380159        1.341827        1.877711  2
  C         -0.302542        0.230094        3.709812  2
  H         -0.999219        0.878633        4.223405  2
  C          0.243749       -0.862739        4.369065  2
  H         -0.027339       -1.065573        5.396251  2
  C          1.138012       -1.695213        3.709812  2
  H          1.563601       -2.546586        4.223405  2
  C          1.485984       -1.434854        2.391304  2
  H          2.182661       -2.083393        1.877711  2

%mem=32GB
%nprocshared= 8
#p m062x/aug-cc-pVDZ   counterpoise=2

00109 m062x/aug-cc-pVDZ   counterpoise=2

 0  1  0  1  0  1
  N          1.396804        0.000000       -0.000000  1
  C          0.694718        1.127126        0.000018  1
  C         -0.694752        1.127133        0.000000  1
  N         -1.396804       -0.000000        0.000000  1
  C         -0.694718       -1.127126       -0.000018  1
  C          0.694752       -1.127133       -0.000000  1
  H          1.249619        2.057126        0.000037  1
  H         -1.249460        2.057237        0.000041  1
  H         -1.249619       -2.057126       -0.000037  1
  H          1.249460       -2.057237       -0.000041  1
  C          0.984808       -0.173648        1.732051  2
  H          1.233906       -0.068658        0.684831  2
  C          0.357976        0.866872        2.404162  2
  H          0.118740        1.782480        1.880552  2
  C          0.038231        0.732106        3.748384  2
  H         -0.450103        1.542724        4.271994  2
  C          0.345318       -0.443180        4.420495  2
  H          0.096220       -0.548170        5.467715  2
  C          0.972149       -1.483701        3.748384  2
  H          1.211385       -2.399309        4.271994  2
  C          1.291894       -1.348935        2.404162  2
  H          1.780228       -2.159553        1.880552  2

%mem=32GB
%nprocshared= 8
#p m062x/aug-cc-pVDZ   counterpoise=2

00110 m062x/aug-cc-pVDZ   counterpoise=2

 0  1  0  1  0  1
  N          1.396804        0.000000       -0.000000  1
  C          0.694718        1.127126        0.000018  1
  C         -0.694752        1.127133        0.000000  1
  N         -1.396804       -0.000000        0.000000  1
  C         -0.694718       -1.127126       -0.000018  1
  C          0.694752       -1.127133       -0.000000  1
  H          1.249619        2.057126        0.000037  1
  H         -1.249460        2.057237        0.000041  1
  H         -1.249619       -2.057126       -0.000037  1
  H          1.249460       -2.057237       -0.000041  1
  C          1.285575        0.000000        1.532089  2
  H          1.363889       -0.000000        0.453382  2
  C          1.235313        1.202290        2.224409  2
  H          1.274470        2.138935        1.685055  2
  C          1.134789        1.202290        3.609049  2
  H          1.095632        2.138935        4.148402  2
  C          1.084527        0.000000        4.301368  2
  H          1.006214        0.000000        5.380075  2
  C          1.134789       -1.202290        3.609049  2
  H          1.095632       -2.138935        4.148402  2
  C          1.235313       -1.202290        2.224409  2
  H          1.274470       -2.138935        1.685055  2

%mem=32GB
%nprocshared= 8
#p m062x/aug-cc-pVDZ   counterpoise=2

00111 m062x/aug-cc-pVDZ   counterpoise=2

 0  1  0  1  0  1
  N          1.396804        0.000000       -0.000000  1
  C          0.694718        1.127126        0.000018  1
  C         -0.694752        1.127133        0.000000  1
  N         -1.396804       -0.000000        0.000000  1
  C         -0.694718       -1.127126       -0.000018  1
  C          0.694752       -1.127133       -0.000000  1
  H          1.249619        2.057126        0.000037  1
  H         -1.249460        2.057237        0.000041  1
  H         -1.249619       -2.057126       -0.000037  1
  H          1.249460       -2.057237       -0.000041  1
  C          1.266044        0.223238        1.532089  2
  H          1.357063        0.067848        0.465641  2
  C          2.245052        0.930630        2.216541  2
  H          3.098767        1.326334        1.683317  2
  C          2.128220        1.130090        3.585445  2
  H          2.890917        1.681185        4.118669  2
  C          1.032380        0.622159        4.269897  2
  H          0.941362        0.777549        5.336345  2
  C          0.053372       -0.085233        3.585445  2
  H         -0.800343       -0.480938        4.118669  2
  C          0.170204       -0.284694        2.216541  2
  H         -0.592492       -0.835788        1.683317  2

%mem=32GB
%nprocshared= 8
#p m062x/aug-cc-pVDZ   counterpoise=2

00112 m062x/aug-cc-pVDZ   counterpoise=2

 0  1  0  1  0  1
  N          1.396804        0.000000       -0.000000  1
  C          0.694718        1.127126        0.000018  1
  C         -0.694752        1.127133        0.000000  1
  N         -1.396804       -0.000000        0.000000  1
  C         -0.694718       -1.127126       -0.000018  1
  C          0.694752       -1.127133       -0.000000  1
  H          1.249619        2.057126        0.000037  1
  H         -1.249460        2.057237        0.000041  1
  H         -1.249619       -2.057126       -0.000037  1
  H          1.249460       -2.057237       -0.000041  1
  C          1.208046        0.439693        1.532089  2
  H          1.335237        0.143414        0.499721  2
  C          2.231202        1.104127        2.194668  2
  H          3.155484        1.325478        1.678484  2
  C          2.067938        1.484433        3.519827  2
  H          2.865029        2.002062        4.036010  2
  C          0.881518        1.200304        4.182406  2
  H          0.754327        1.496583        5.214774  2
  C         -0.141639        0.535870        3.519827  2
  H         -1.065921        0.314519        4.036010  2
  C          0.021625        0.155564        2.194668  2
  H         -0.775466       -0.362065        1.678484  2

%mem=32GB
%nprocshared= 8
#p m062x/aug-cc-pVDZ   counterpoise=2

00113 m062x/aug-cc-pVDZ   counterpoise=2

 0  1  0  1  0  1
  N          1.396804        0.000000       -0.000000  1
  C          0.694718        1.127126        0.000018  1
  C         -0.694752        1.127133        0.000000  1
  N         -1.396804       -0.000000        0.000000  1
  C         -0.694718       -1.127126       -0.000018  1
  C          0.694752       -1.127133       -0.000000  1
  H          1.249619        2.057126        0.000037  1
  H         -1.249460        2.057237        0.000041  1
  H         -1.249619       -2.057126       -0.000037  1
  H          1.249460       -2.057237       -0.000041  1
  C          1.113341        0.642788        1.532089  2
  H          0.840667        0.958266        0.534159  2
  C          0.378731       -0.345884        2.172566  2
  H         -0.466241       -0.800632        1.673601  2
  C          0.728738       -0.750836        3.453519  2
  H          0.156440       -1.521062        3.952484  2
  C          1.813356       -0.167116        4.093995  2
  H          2.086030       -0.482595        5.091925  2
  C          2.547966        0.821556        3.453519  2
  H          3.392938        1.276303        3.952484  2
  C          2.197958        1.226508        2.172566  2
  H          2.770256        1.996734        1.673601  2

%mem=32GB
%nprocshared= 8
#p m062x/aug-cc-pVDZ   counterpoise=2

00114 m062x/aug-cc-pVDZ   counterpoise=2

 0  1  0  1  0  1
  N          1.396804        0.000000       -0.000000  1
  C          0.694718        1.127126        0.000018  1
  C         -0.694752        1.127133        0.000000  1
  N         -1.396804       -0.000000        0.000000  1
  C         -0.694718       -1.127126       -0.000018  1
  C          0.694752       -1.127133       -0.000000  1
  H          1.249619        2.057126        0.000037  1
  H         -1.249460        2.057237        0.000041  1
  H         -1.249619       -2.057126       -0.000037  1
  H          1.249460       -2.057237       -0.000041  1
  C          0.984808        0.826352        1.532089  2
  H          0.787240        1.031197        0.488658  2
  C          0.246229       -0.139757        2.201768  2
  H         -0.526729       -0.687560        1.680053  2
  C          0.499830       -0.402698        3.541127  2
  H         -0.075560       -1.155346        4.062842  2
  C          1.492009        0.300470        4.210806  2
  H          1.689577        0.095625        5.254236  2
  C          2.230588        1.266578        3.541127  2
  H          3.003546        1.814381        4.062842  2
  C          1.976987        1.529519        2.201768  2
  H          2.552377        2.282167        1.680053  2

%mem=32GB
%nprocshared= 8
#p m062x/aug-cc-pVDZ   counterpoise=2

00115 m062x/aug-cc-pVDZ   counterpoise=2

 0  1  0  1  0  1
  N          1.396804        0.000000       -0.000000  1
  C          0.694718        1.127126        0.000018  1
  C         -0.694752        1.127133        0.000000  1
  N         -1.396804       -0.000000        0.000000  1
  C         -0.694718       -1.127126       -0.000018  1
  C          0.694752       -1.127133       -0.000000  1
  H          1.249619        2.057126        0.000037  1
  H         -1.249460        2.057237        0.000041  1
  H         -1.249619       -2.057126       -0.000037  1
  H          1.249460       -2.057237       -0.000041  1
  C          0.826352        0.984808        1.532089  2
  H          0.734162        1.084481        0.459099  2
  C          0.002887        0.104467        2.220740  2
  H         -0.730824       -0.481690        1.684245  2
  C          0.121223       -0.023474        3.598041  2
  H         -0.520298       -0.709305        4.134537  2
  C          1.063024        0.728925        4.286692  2
  H          1.155214        0.629252        5.359683  2
  C          1.886489        1.609266        3.598041  2
  H          2.620200        2.195423        4.134537  2
  C          1.768153        1.737207        2.220740  2
  H          2.409674        2.423037        1.684245  2

%mem=32GB
%nprocshared= 8
#p m062x/aug-cc-pVDZ   counterpoise=2

00116 m062x/aug-cc-pVDZ   counterpoise=2

 0  1  0  1  0  1
  N          1.396804        0.000000       -0.000000  1
  C          0.694718        1.127126        0.000018  1
  C         -0.694752        1.127133        0.000000  1
  N         -1.396804       -0.000000        0.000000  1
  C         -0.694718       -1.127126       -0.000018  1
  C          0.694752       -1.127133       -0.000000  1
  H          1.249619        2.057126        0.000037  1
  H         -1.249460        2.057237        0.000041  1
  H         -1.249619       -2.057126       -0.000037  1
  H          1.249460       -2.057237       -0.000041  1
  C          0.642788        1.113341        1.532089  2
  H          0.679425        1.123066        0.451207  2
  C          0.310803        2.269143        2.225804  2
  H          0.088807        3.179298        1.685364  2
  C          0.263775        2.256659        3.613236  2
  H          0.005142        3.157088        4.153676  2
  C          0.548732        1.088373        4.306951  2
  H          0.512095        1.078648        5.387833  2
  C          0.880717       -0.067429        3.613236  2
  H          1.102713       -0.977583        4.153676  2
  C          0.927745       -0.054945        2.225804  2
  H          1.186378       -0.955374        1.685364  2

%mem=32GB
%nprocshared= 8
#p m062x/aug-cc-pVDZ   counterpoise=2

00117 m062x/aug-cc-pVDZ   counterpoise=2

 0  1  0  1  0  1
  N          1.396804        0.000000       -0.000000  1
  C          0.694718        1.127126        0.000018  1
  C         -0.694752        1.127133        0.000000  1
  N         -1.396804       -0.000000        0.000000  1
  C         -0.694718       -1.127126       -0.000018  1
  C          0.694752       -1.127133       -0.000000  1
  H          1.249619        2.057126        0.000037  1
  H         -1.249460        2.057237        0.000041  1
  H         -1.249619       -2.057126       -0.000037  1
  H          1.249460       -2.057237       -0.000041  1
  C          0.439693        1.208046        1.532089  2
  H          0.617040        1.151773        0.466667  2
  C          0.689491        2.390146        2.215882  2
  H          1.061444        3.254790        1.683171  2
  C          0.461845        2.462378        3.583468  2
  H          0.656450        3.383295        4.116179  2
  C         -0.015599        1.352509        4.267262  2
  H         -0.192946        1.408782        5.332683  2
  C         -0.265397        0.170409        3.583468  2
  H         -0.637350       -0.694235        4.116179  2
  C         -0.037751        0.098177        2.215882  2
  H         -0.232356       -0.822740        1.683171  2

%mem=32GB
%nprocshared= 8
#p m062x/aug-cc-pVDZ   counterpoise=2

00118 m062x/aug-cc-pVDZ   counterpoise=2

 0  1  0  1  0  1
  N          1.396804        0.000000       -0.000000  1
  C          0.694718        1.127126        0.000018  1
  C         -0.694752        1.127133        0.000000  1
  N         -1.396804       -0.000000        0.000000  1
  C         -0.694718       -1.127126       -0.000018  1
  C          0.694752       -1.127133       -0.000000  1
  H          1.249619        2.057126        0.000037  1
  H         -1.249460        2.057237        0.000041  1
  H         -1.249619       -2.057126       -0.000037  1
  H          1.249460       -2.057237       -0.000041  1
  C          0.223238        1.266044        1.532089  2
  H          0.540163        1.172665        0.502244  2
  C          0.359637        2.479247        2.193049  2
  H          0.782824        3.331015        1.678126  2
  C         -0.047171        2.599111        3.514969  2
  H          0.059091        3.544258        4.029891  2
  C         -0.590379        1.505771        4.175929  2
  H         -0.907304        1.599151        5.205774  2
  C         -0.726778        0.292568        3.514969  2
  H         -1.149965       -0.559199        4.029891  2
  C         -0.319970        0.172705        2.193049  2
  H         -0.426232       -0.772442        1.678126  2

%mem=32GB
%nprocshared= 8
#p m062x/aug-cc-pVDZ   counterpoise=2

00119 m062x/aug-cc-pVDZ   counterpoise=2

 0  1  0  1  0  1
  N          1.396804        0.000000       -0.000000  1
  C          0.694718        1.127126        0.000018  1
  C         -0.694752        1.127133        0.000000  1
  N         -1.396804       -0.000000        0.000000  1
  C         -0.694718       -1.127126       -0.000018  1
  C          0.694752       -1.127133       -0.000000  1
  H          1.249619        2.057126        0.000037  1
  H         -1.249460        2.057237        0.000041  1
  H         -1.249619       -2.057126       -0.000037  1
  H          1.249460       -2.057237       -0.000041  1
  C          0.000000        1.285575        1.532089  2
  H          0.444684        1.184153        0.551420  2
  C         -0.018052        2.522857        2.161487  2
  H          0.412569        3.385340        1.671153  2
  C         -0.588853        2.653044        3.420284  2
  H         -0.602917        3.616949        3.910618  2
  C         -1.141604        1.545949        4.049682  2
  H         -1.586288        1.647371        5.030351  2
  C         -1.123552        0.308667        3.420284  2
  H         -1.554173       -0.553816        3.910618  2
  C         -0.552750        0.178480        2.161487  2
  H         -0.538687       -0.785425        1.671153  2

%mem=32GB
%nprocshared= 8
#p m062x/aug-cc-pVDZ   counterpoise=2

00120 m062x/aug-cc-pVDZ   counterpoise=2

 0  1  0  1  0  1
  N          1.396804        0.000000       -0.000000  1
  C          0.694718        1.127126        0.000018  1
  C         -0.694752        1.127133        0.000000  1
  N         -1.396804       -0.000000        0.000000  1
  C         -0.694718       -1.127126       -0.000018  1
  C          0.694752       -1.127133       -0.000000  1
  H          1.249619        2.057126        0.000037  1
  H         -1.249460        2.057237        0.000041  1
  H         -1.249619       -2.057126       -0.000037  1
  H          1.249460       -2.057237       -0.000041  1
  C         -0.223238        1.266044        1.532089  2
  H         -0.540180        1.172671        0.502249  2
  C          0.319943        0.172689        2.193046  2
  H          0.426166       -0.772463        1.678126  2
  C          0.726774        0.292545        3.514959  2
  H          1.149940       -0.559234        4.029879  2
  C          0.590424        1.505755        4.175916  2
  H          0.907367        1.599129        5.205756  2
  C          0.047243        2.599110        3.514959  2
  H         -0.058980        3.544263        4.029879  2
  C         -0.359588        2.479255        2.193046  2
  H         -0.782753        3.331034        1.678126  2

%mem=32GB
%nprocshared= 8
#p m062x/aug-cc-pVDZ   counterpoise=2

00121 m062x/aug-cc-pVDZ   counterpoise=2

 0  1  0  1  0  1
  N          1.396804        0.000000       -0.000000  1
  C          0.694718        1.127126        0.000018  1
  C         -0.694752        1.127133        0.000000  1
  N         -1.396804       -0.000000        0.000000  1
  C         -0.694718       -1.127126       -0.000018  1
  C          0.694752       -1.127133       -0.000000  1
  H          1.249619        2.057126        0.000037  1
  H         -1.249460        2.057237        0.000041  1
  H         -1.249619       -2.057126       -0.000037  1
  H          1.249460       -2.057237       -0.000041  1
  C         -0.439693        1.208046        1.532089  2
  H         -0.617062        1.151779        0.466671  2
  C          0.037692        0.098150        2.215880  2
  H          0.232230       -0.822782        1.683171  2
  C          0.265365        0.170375        3.583462  2
  H          0.637272       -0.694290        4.116171  2
  C          0.015653        1.352495        4.267253  2
  H          0.193022        1.408762        5.332672  2
  C         -0.461732        2.462390        3.583462  2
  H         -0.656270        3.383322        4.116171  2
  C         -0.689405        2.390166        2.215880  2
  H         -1.061312        3.254831        1.683171  2

%mem=32GB
%nprocshared= 8
#p m062x/aug-cc-pVDZ   counterpoise=2

00122 m062x/aug-cc-pVDZ   counterpoise=2

 0  1  0  1  0  1
  N          1.396804        0.000000       -0.000000  1
  C          0.694718        1.127126        0.000018  1
  C         -0.694752        1.127133        0.000000  1
  N         -1.396804       -0.000000        0.000000  1
  C         -0.694718       -1.127126       -0.000018  1
  C          0.694752       -1.127133       -0.000000  1
  H          1.249619        2.057126        0.000037  1
  H         -1.249460        2.057237        0.000041  1
  H         -1.249619       -2.057126       -0.000037  1
  H          1.249460       -2.057237       -0.000041  1
  C         -0.642788        1.113341        1.532089  2
  H         -0.679448        1.123071        0.451208  2
  C         -0.927687       -0.054960        2.225804  2
  H         -1.186299       -0.955395        1.685364  2
  C         -0.880629       -0.067450        3.613234  2
  H         -1.102581       -0.977615        4.153674  2
  C         -0.548672        1.088361        4.306949  2
  H         -0.512011        1.078631        5.387830  2
  C         -0.263772        2.256661        3.613234  2
  H         -0.005160        3.157097        4.153674  2
  C         -0.310830        2.269151        2.225804  2
  H         -0.088879        3.179317        1.685364  2

%mem=32GB
%nprocshared= 8
#p m062x/aug-cc-pVDZ   counterpoise=2

00123 m062x/aug-cc-pVDZ   counterpoise=2

 0  1  0  1  0  1
  N          1.396804        0.000000       -0.000000  1
  C          0.694718        1.127126        0.000018  1
  C         -0.694752        1.127133        0.000000  1
  N         -1.396804       -0.000000        0.000000  1
  C         -0.694718       -1.127126       -0.000018  1
  C          0.694752       -1.127133       -0.000000  1
  H          1.249619        2.057126        0.000037  1
  H         -1.249460        2.057237        0.000041  1
  H         -1.249619       -2.057126       -0.000037  1
  H          1.249460       -2.057237       -0.000041  1
  C         -0.826352        0.984808        1.532089  2
  H         -0.734186        1.084485        0.459097  2
  C         -1.768262        1.737069        2.220741  2
  H         -2.409893        2.422796        1.684245  2
  C         -1.886567        1.609123        3.598045  2
  H         -2.620363        2.195173        4.134541  2
  C         -1.062961        0.728915        4.286697  2
  H         -1.155126        0.629238        5.359689  2
  C         -0.121050       -0.023347        3.598045  2
  H          0.520580       -0.709073        4.134541  2
  C         -0.002746        0.104600        2.220741  2
  H          0.731050       -0.481450        1.684245  2

%mem=32GB
%nprocshared= 8
#p m062x/aug-cc-pVDZ   counterpoise=2

00124 m062x/aug-cc-pVDZ   counterpoise=2

 0  1  0  1  0  1
  N          1.396804        0.000000       -0.000000  1
  C          0.694718        1.127126        0.000018  1
  C         -0.694752        1.127133        0.000000  1
  N         -1.396804       -0.000000        0.000000  1
  C         -0.694718       -1.127126       -0.000018  1
  C          0.694752       -1.127133       -0.000000  1
  H          1.249619        2.057126        0.000037  1
  H         -1.249460        2.057237        0.000041  1
  H         -1.249619       -2.057126       -0.000037  1
  H          1.249460       -2.057237       -0.000041  1
  C         -0.984808        0.826352        1.532089  2
  H         -0.787264        1.031200        0.488654  2
  C         -1.977030        1.529456        2.201771  2
  H         -2.552478        2.282059        1.680053  2
  C         -2.230599        1.266511        3.541134  2
  H         -3.003590        1.814265        4.062852  2
  C         -1.491946        0.300461        4.210816  2
  H         -1.689489        0.095613        5.254251  2
  C         -0.499724       -0.402643        3.541134  2
  H          0.075724       -1.155245        4.062852  2
  C         -0.246155       -0.139698        2.201771  2
  H          0.526837       -0.687452        1.680053  2

%mem=32GB
%nprocshared= 8
#p m062x/aug-cc-pVDZ   counterpoise=2

00125 m062x/aug-cc-pVDZ   counterpoise=2

 0  1  0  1  0  1
  N          1.396804        0.000000       -0.000000  1
  C          0.694718        1.127126        0.000018  1
  C         -0.694752        1.127133        0.000000  1
  N         -1.396804       -0.000000        0.000000  1
  C         -0.694718       -1.127126       -0.000018  1
  C          0.694752       -1.127133       -0.000000  1
  H          1.249619        2.057126        0.000037  1
  H         -1.249460        2.057237        0.000041  1
  H         -1.249619       -2.057126       -0.000037  1
  H          1.249460       -2.057237       -0.000041  1
  C         -1.113341        0.642788        1.532089  2
  H         -0.840690        0.958269        0.534153  2
  C         -2.197980        1.226463        2.172569  2
  H         -2.770319        1.996657        1.673601  2
  C         -2.547957        0.821508        3.453530  2
  H         -3.392946        1.276220        3.952497  2
  C         -1.813295       -0.167123        4.094010  2
  H         -2.085945       -0.482604        5.091945  2
  C         -0.728655       -0.750798        3.453530  2
  H         -0.156316       -1.520992        3.952497  2
  C         -0.378678       -0.345843        2.172569  2
  H          0.466311       -0.800556        1.673601  2

%mem=32GB
%nprocshared= 8
#p m062x/aug-cc-pVDZ   counterpoise=2

00126 m062x/aug-cc-pVDZ   counterpoise=2

 0  1  0  1  0  1
  N          1.396804        0.000000       -0.000000  1
  C          0.694718        1.127126        0.000018  1
  C         -0.694752        1.127133        0.000000  1
  N         -1.396804       -0.000000        0.000000  1
  C         -0.694718       -1.127126       -0.000018  1
  C          0.694752       -1.127133       -0.000000  1
  H          1.249619        2.057126        0.000037  1
  H         -1.249460        2.057237        0.000041  1
  H         -1.249619       -2.057126       -0.000037  1
  H          1.249460       -2.057237       -0.000041  1
  C         -1.208046        0.439693        1.532089  2
  H         -1.335237        0.143414        0.499721  2
  C         -0.021625        0.155564        2.194668  2
  H          0.775466       -0.362065        1.678484  2
  C          0.141639        0.535870        3.519827  2
  H          1.065921        0.314519        4.036010  2
  C         -0.881518        1.200304        4.182406  2
  H         -0.754327        1.496583        5.214774  2
  C         -2.067938        1.484433        3.519827  2
  H         -2.865029        2.002062        4.036010  2
  C         -2.231202        1.104127        2.194668  2
  H         -3.155484        1.325478        1.678484  2

%mem=32GB
%nprocshared= 8
#p m062x/aug-cc-pVDZ   counterpoise=2

00127 m062x/aug-cc-pVDZ   counterpoise=2

 0  1  0  1  0  1
  N          1.396804        0.000000       -0.000000  1
  C          0.694718        1.127126        0.000018  1
  C         -0.694752        1.127133        0.000000  1
  N         -1.396804       -0.000000        0.000000  1
  C         -0.694718       -1.127126       -0.000018  1
  C          0.694752       -1.127133       -0.000000  1
  H          1.249619        2.057126        0.000037  1
  H         -1.249460        2.057237        0.000041  1
  H         -1.249619       -2.057126       -0.000037  1
  H          1.249460       -2.057237       -0.000041  1
  C         -1.266044        0.223238        1.532089  2
  H         -1.357063        0.067848        0.465641  2
  C         -0.170204       -0.284694        2.216541  2
  H          0.592492       -0.835788        1.683317  2
  C         -0.053372       -0.085233        3.585445  2
  H          0.800343       -0.480938        4.118669  2
  C         -1.032380        0.622159        4.269897  2
  H         -0.941362        0.777549        5.336345  2
  C         -2.128220        1.130090        3.585445  2
  H         -2.890917        1.681185        4.118669  2
  C         -2.245052        0.930630        2.216541  2
  H         -3.098767        1.326334        1.683317  2

%mem=32GB
%nprocshared= 8
#p m062x/aug-cc-pVDZ   counterpoise=2

00128 m062x/aug-cc-pVDZ   counterpoise=2

 0  1  0  1  0  1
  N          1.396804        0.000000       -0.000000  1
  C          0.694718        1.127126        0.000018  1
  C         -0.694752        1.127133        0.000000  1
  N         -1.396804       -0.000000        0.000000  1
  C         -0.694718       -1.127126       -0.000018  1
  C          0.694752       -1.127133       -0.000000  1
  H          1.249619        2.057126        0.000037  1
  H         -1.249460        2.057237        0.000041  1
  H         -1.249619       -2.057126       -0.000037  1
  H          1.249460       -2.057237       -0.000041  1
  C         -1.285575        0.000000        1.532089  2
  H         -1.363889        0.000000        0.453382  2
  C         -1.235313       -1.202290        2.224409  2
  H         -1.274470       -2.138935        1.685055  2
  C         -1.134789       -1.202290        3.609049  2
  H         -1.095632       -2.138935        4.148402  2
  C         -1.084527        0.000000        4.301368  2
  H         -1.006214        0.000000        5.380075  2
  C         -1.134789        1.202290        3.609049  2
  H         -1.095632        2.138935        4.148402  2
  C         -1.235313        1.202290        2.224409  2
  H         -1.274470        2.138935        1.685055  2

%mem=32GB
%nprocshared= 8
#p m062x/aug-cc-pVDZ   counterpoise=2

00129 m062x/aug-cc-pVDZ   counterpoise=2

 0  1  0  1  0  1
  N          1.396804        0.000000       -0.000000  1
  C          0.694718        1.127126        0.000018  1
  C         -0.694752        1.127133        0.000000  1
  N         -1.396804       -0.000000        0.000000  1
  C         -0.694718       -1.127126       -0.000018  1
  C          0.694752       -1.127133       -0.000000  1
  H          1.249619        2.057126        0.000037  1
  H         -1.249460        2.057237        0.000041  1
  H         -1.249619       -2.057126       -0.000037  1
  H          1.249460       -2.057237       -0.000041  1
  C         -1.266044       -0.223238        1.532089  2
  H         -1.357063       -0.067848        0.465641  2
  C         -2.245052       -0.930630        2.216541  2
  H         -3.098767       -1.326334        1.683317  2
  C         -2.128220       -1.130090        3.585445  2
  H         -2.890917       -1.681185        4.118669  2
  C         -1.032380       -0.622159        4.269897  2
  H         -0.941362       -0.777549        5.336345  2
  C         -0.053372        0.085233        3.585445  2
  H          0.800343        0.480938        4.118669  2
  C         -0.170204        0.284694        2.216541  2
  H          0.592492        0.835788        1.683317  2

%mem=32GB
%nprocshared= 8
#p m062x/aug-cc-pVDZ   counterpoise=2

00130 m062x/aug-cc-pVDZ   counterpoise=2

 0  1  0  1  0  1
  N          1.396804        0.000000       -0.000000  1
  C          0.694718        1.127126        0.000018  1
  C         -0.694752        1.127133        0.000000  1
  N         -1.396804       -0.000000        0.000000  1
  C         -0.694718       -1.127126       -0.000018  1
  C          0.694752       -1.127133       -0.000000  1
  H          1.249619        2.057126        0.000037  1
  H         -1.249460        2.057237        0.000041  1
  H         -1.249619       -2.057126       -0.000037  1
  H          1.249460       -2.057237       -0.000041  1
  C         -1.208046       -0.439693        1.532089  2
  H         -1.335237       -0.143414        0.499721  2
  C         -2.231202       -1.104127        2.194668  2
  H         -3.155484       -1.325478        1.678484  2
  C         -2.067938       -1.484433        3.519827  2
  H         -2.865029       -2.002062        4.036010  2
  C         -0.881518       -1.200304        4.182406  2
  H         -0.754327       -1.496583        5.214774  2
  C          0.141639       -0.535870        3.519827  2
  H          1.065921       -0.314519        4.036010  2
  C         -0.021625       -0.155564        2.194668  2
  H          0.775466        0.362065        1.678484  2

%mem=32GB
%nprocshared= 8
#p m062x/aug-cc-pVDZ   counterpoise=2

00131 m062x/aug-cc-pVDZ   counterpoise=2

 0  1  0  1  0  1
  N          1.396804        0.000000       -0.000000  1
  C          0.694718        1.127126        0.000018  1
  C         -0.694752        1.127133        0.000000  1
  N         -1.396804       -0.000000        0.000000  1
  C         -0.694718       -1.127126       -0.000018  1
  C          0.694752       -1.127133       -0.000000  1
  H          1.249619        2.057126        0.000037  1
  H         -1.249460        2.057237        0.000041  1
  H         -1.249619       -2.057126       -0.000037  1
  H          1.249460       -2.057237       -0.000041  1
  C         -1.113341       -0.642788        1.532089  2
  H         -0.840672       -0.958260        0.534156  2
  C         -0.378727        0.345880        2.172568  2
  H          0.466242        0.800631        1.673601  2
  C         -0.728728        0.750824        3.453526  2
  H         -0.156427        1.521047        3.952492  2
  C         -1.813342        0.167100        4.094004  2
  H         -2.086010        0.482572        5.091938  2
  C         -2.547955       -0.821568        3.453526  2
  H         -3.392925       -1.276319        3.952492  2
  C         -2.197955       -1.226512        2.172568  2
  H         -2.770255       -1.996735        1.673601  2

%mem=32GB
%nprocshared= 8
#p m062x/aug-cc-pVDZ   counterpoise=2

00132 m062x/aug-cc-pVDZ   counterpoise=2

 0  1  0  1  0  1
  N          1.396804        0.000000       -0.000000  1
  C          0.694718        1.127126        0.000018  1
  C         -0.694752        1.127133        0.000000  1
  N         -1.396804       -0.000000        0.000000  1
  C         -0.694718       -1.127126       -0.000018  1
  C          0.694752       -1.127133       -0.000000  1
  H          1.249619        2.057126        0.000037  1
  H         -1.249460        2.057237        0.000041  1
  H         -1.249619       -2.057126       -0.000037  1
  H          1.249460       -2.057237       -0.000041  1
  C         -0.984808       -0.826352        1.532089  2
  H         -0.787244       -1.031192        0.488657  2
  C         -0.246226        0.139754        2.201769  2
  H          0.526730        0.687559        1.680053  2
  C         -0.499821        0.402689        3.541130  2
  H          0.075571        1.155335        4.062846  2
  C         -1.491998       -0.300481        4.210810  2
  H         -1.689562       -0.095641        5.254242  2
  C         -2.230579       -1.266587        3.541130  2
  H         -3.003535       -1.814392        4.062846  2
  C         -1.976984       -1.529522        2.201769  2
  H         -2.552376       -2.282168        1.680053  2

%mem=32GB
%nprocshared= 8
#p m062x/aug-cc-pVDZ   counterpoise=2

00133 m062x/aug-cc-pVDZ   counterpoise=2

 0  1  0  1  0  1
  N          1.396804        0.000000       -0.000000  1
  C          0.694718        1.127126        0.000018  1
  C         -0.694752        1.127133        0.000000  1
  N         -1.396804       -0.000000        0.000000  1
  C         -0.694718       -1.127126       -0.000018  1
  C          0.694752       -1.127133       -0.000000  1
  H          1.249619        2.057126        0.000037  1
  H         -1.249460        2.057237        0.000041  1
  H         -1.249619       -2.057126       -0.000037  1
  H          1.249460       -2.057237       -0.000041  1
  C         -0.826352       -0.984808        1.532089  2
  H         -0.734164       -1.084478        0.459098  2
  C         -0.002886       -0.104468        2.220740  2
  H          0.730824        0.481690        1.684245  2
  C         -0.121219        0.023470        3.598042  2
  H          0.520303        0.709299        4.134538  2
  C         -1.063019       -0.728931        4.286693  2
  H         -1.155207       -0.629260        5.359684  2
  C         -1.886485       -1.609270        3.598042  2
  H         -2.620195       -2.195429        4.134538  2
  C         -1.768152       -1.737209        2.220740  2
  H         -2.409674       -2.423038        1.684245  2

%mem=32GB
%nprocshared= 8
#p m062x/aug-cc-pVDZ   counterpoise=2

00134 m062x/aug-cc-pVDZ   counterpoise=2

 0  1  0  1  0  1
  N          1.396804        0.000000       -0.000000  1
  C          0.694718        1.127126        0.000018  1
  C         -0.694752        1.127133        0.000000  1
  N         -1.396804       -0.000000        0.000000  1
  C         -0.694718       -1.127126       -0.000018  1
  C          0.694752       -1.127133       -0.000000  1
  H          1.249619        2.057126        0.000037  1
  H         -1.249460        2.057237        0.000041  1
  H         -1.249619       -2.057126       -0.000037  1
  H          1.249460       -2.057237       -0.000041  1
  C         -0.642788       -1.113341        1.532089  2
  H         -0.679424       -1.123066        0.451207  2
  C         -0.310803       -2.269143        2.225804  2
  H         -0.088807       -3.179298        1.685364  2
  C         -0.263777       -2.256660        3.613236  2
  H         -0.005144       -3.157089        4.153676  2
  C         -0.548734       -1.088374        4.306951  2
  H         -0.512098       -1.078649        5.387833  2
  C         -0.880719        0.067429        3.613236  2
  H         -1.102715        0.977583        4.153676  2
  C         -0.927745        0.054945        2.225804  2
  H         -1.186378        0.955374        1.685364  2

%mem=32GB
%nprocshared= 8
#p m062x/aug-cc-pVDZ   counterpoise=2

00135 m062x/aug-cc-pVDZ   counterpoise=2

 0  1  0  1  0  1
  N          1.396804        0.000000       -0.000000  1
  C          0.694718        1.127126        0.000018  1
  C         -0.694752        1.127133        0.000000  1
  N         -1.396804       -0.000000        0.000000  1
  C         -0.694718       -1.127126       -0.000018  1
  C          0.694752       -1.127133       -0.000000  1
  H          1.249619        2.057126        0.000037  1
  H         -1.249460        2.057237        0.000041  1
  H         -1.249619       -2.057126       -0.000037  1
  H          1.249460       -2.057237       -0.000041  1
  C         -0.439693       -1.208046        1.532089  2
  H         -0.617036       -1.151774        0.466667  2
  C         -0.689493       -2.390145        2.215883  2
  H         -1.061444       -3.254790        1.683171  2
  C         -0.461853       -2.462376        3.583470  2
  H         -0.656460       -3.383292        4.116181  2
  C          0.015588       -1.352506        4.267264  2
  H          0.192932       -1.408777        5.332686  2
  C          0.265389       -0.170406        3.583470  2
  H          0.637340        0.694239        4.116181  2
  C          0.037749       -0.098176        2.215883  2
  H          0.232356        0.822740        1.683171  2

%mem=32GB
%nprocshared= 8
#p m062x/aug-cc-pVDZ   counterpoise=2

00136 m062x/aug-cc-pVDZ   counterpoise=2

 0  1  0  1  0  1
  N          1.396804        0.000000       -0.000000  1
  C          0.694718        1.127126        0.000018  1
  C         -0.694752        1.127133        0.000000  1
  N         -1.396804       -0.000000        0.000000  1
  C         -0.694718       -1.127126       -0.000018  1
  C          0.694752       -1.127133       -0.000000  1
  H          1.249619        2.057126        0.000037  1
  H         -1.249460        2.057237        0.000041  1
  H         -1.249619       -2.057126       -0.000037  1
  H          1.249460       -2.057237       -0.000041  1
  C         -0.223238       -1.266044        1.532089  2
  H         -0.540156       -1.172667        0.502242  2
  C         -0.359642       -2.479246        2.193050  2
  H         -0.782825       -3.331014        1.678127  2
  C          0.047158       -2.599107        3.514973  2
  H         -0.059107       -3.544253        4.029897  2
  C          0.590361       -1.505766        4.175935  2
  H          0.907280       -1.599144        5.205782  2
  C          0.726765       -0.292564        3.514973  2
  H          1.149949        0.559204        4.029897  2
  C          0.319966       -0.172703        2.193050  2
  H          0.426231        0.772442        1.678127  2

%mem=32GB
%nprocshared= 8
#p m062x/aug-cc-pVDZ   counterpoise=2

00137 m062x/aug-cc-pVDZ   counterpoise=2

 0  1  0  1  0  1
  N          1.396804        0.000000       -0.000000  1
  C          0.694718        1.127126        0.000018  1
  C         -0.694752        1.127133        0.000000  1
  N         -1.396804       -0.000000        0.000000  1
  C         -0.694718       -1.127126       -0.000018  1
  C          0.694752       -1.127133       -0.000000  1
  H          1.249619        2.057126        0.000037  1
  H         -1.249460        2.057237        0.000041  1
  H         -1.249619       -2.057126       -0.000037  1
  H          1.249460       -2.057237       -0.000041  1
  C         -0.000000       -1.285575        1.532089  2
  H          0.444698       -1.184159        0.551426  2
  C         -0.552735       -0.178471        2.161484  2
  H         -0.538646        0.785436        1.671152  2
  C         -1.123555       -0.308650        3.420273  2
  H         -1.554165        0.553841        3.910605  2
  C         -1.141639       -1.545933        4.049668  2
  H         -1.586338       -1.647349        5.030331  2
  C         -0.588904       -2.653037        3.420273  2
  H         -0.602993       -3.616944        3.910605  2
  C         -0.018084       -2.522858        2.161484  2
  H          0.412525       -3.385349        1.671152  2

%mem=32GB
%nprocshared= 8
#p m062x/aug-cc-pVDZ   counterpoise=2

00138 m062x/aug-cc-pVDZ   counterpoise=2

 0  1  0  1  0  1
  N          1.396804        0.000000       -0.000000  1
  C          0.694718        1.127126        0.000018  1
  C         -0.694752        1.127133        0.000000  1
  N         -1.396804       -0.000000        0.000000  1
  C         -0.694718       -1.127126       -0.000018  1
  C          0.694752       -1.127133       -0.000000  1
  H          1.249619        2.057126        0.000037  1
  H         -1.249460        2.057237        0.000041  1
  H         -1.249619       -2.057126       -0.000037  1
  H          1.249460       -2.057237       -0.000041  1
  C          0.223238       -1.266044        1.532089  2
  H          0.540180       -1.172671        0.502249  2
  C         -0.319943       -0.172689        2.193046  2
  H         -0.426166        0.772463        1.678126  2
  C         -0.726774       -0.292545        3.514959  2
  H         -1.149940        0.559234        4.029879  2
  C         -0.590424       -1.505755        4.175916  2
  H         -0.907367       -1.599129        5.205756  2
  C         -0.047243       -2.599110        3.514959  2
  H          0.058980       -3.544263        4.029879  2
  C          0.359588       -2.479255        2.193046  2
  H          0.782753       -3.331034        1.678126  2

%mem=32GB
%nprocshared= 8
#p m062x/aug-cc-pVDZ   counterpoise=2

00139 m062x/aug-cc-pVDZ   counterpoise=2

 0  1  0  1  0  1
  N          1.396804        0.000000       -0.000000  1
  C          0.694718        1.127126        0.000018  1
  C         -0.694752        1.127133        0.000000  1
  N         -1.396804       -0.000000        0.000000  1
  C         -0.694718       -1.127126       -0.000018  1
  C          0.694752       -1.127133       -0.000000  1
  H          1.249619        2.057126        0.000037  1
  H         -1.249460        2.057237        0.000041  1
  H         -1.249619       -2.057126       -0.000037  1
  H          1.249460       -2.057237       -0.000041  1
  C          0.439693       -1.208046        1.532089  2
  H          0.617062       -1.151779        0.466671  2
  C         -0.037692       -0.098150        2.215880  2
  H         -0.232230        0.822782        1.683171  2
  C         -0.265365       -0.170375        3.583462  2
  H         -0.637272        0.694290        4.116171  2
  C         -0.015653       -1.352495        4.267253  2
  H         -0.193022       -1.408762        5.332672  2
  C          0.461732       -2.462390        3.583462  2
  H          0.656270       -3.383322        4.116171  2
  C          0.689405       -2.390166        2.215880  2
  H          1.061312       -3.254831        1.683171  2

%mem=32GB
%nprocshared= 8
#p m062x/aug-cc-pVDZ   counterpoise=2

00140 m062x/aug-cc-pVDZ   counterpoise=2

 0  1  0  1  0  1
  N          1.396804        0.000000       -0.000000  1
  C          0.694718        1.127126        0.000018  1
  C         -0.694752        1.127133        0.000000  1
  N         -1.396804       -0.000000        0.000000  1
  C         -0.694718       -1.127126       -0.000018  1
  C          0.694752       -1.127133       -0.000000  1
  H          1.249619        2.057126        0.000037  1
  H         -1.249460        2.057237        0.000041  1
  H         -1.249619       -2.057126       -0.000037  1
  H          1.249460       -2.057237       -0.000041  1
  C          0.642788       -1.113341        1.532089  2
  H          0.679448       -1.123071        0.451208  2
  C          0.927687        0.054960        2.225804  2
  H          1.186299        0.955395        1.685364  2
  C          0.880629        0.067450        3.613234  2
  H          1.102581        0.977615        4.153674  2
  C          0.548672       -1.088361        4.306949  2
  H          0.512011       -1.078631        5.387830  2
  C          0.263772       -2.256661        3.613234  2
  H          0.005160       -3.157097        4.153674  2
  C          0.310830       -2.269151        2.225804  2
  H          0.088879       -3.179317        1.685364  2

%mem=32GB
%nprocshared= 8
#p m062x/aug-cc-pVDZ   counterpoise=2

00141 m062x/aug-cc-pVDZ   counterpoise=2

 0  1  0  1  0  1
  N          1.396804        0.000000       -0.000000  1
  C          0.694718        1.127126        0.000018  1
  C         -0.694752        1.127133        0.000000  1
  N         -1.396804       -0.000000        0.000000  1
  C         -0.694718       -1.127126       -0.000018  1
  C          0.694752       -1.127133       -0.000000  1
  H          1.249619        2.057126        0.000037  1
  H         -1.249460        2.057237        0.000041  1
  H         -1.249619       -2.057126       -0.000037  1
  H          1.249460       -2.057237       -0.000041  1
  C          0.826352       -0.984808        1.532089  2
  H          0.734186       -1.084485        0.459097  2
  C          1.768262       -1.737069        2.220741  2
  H          2.409893       -2.422796        1.684245  2
  C          1.886567       -1.609123        3.598045  2
  H          2.620363       -2.195173        4.134541  2
  C          1.062961       -0.728915        4.286697  2
  H          1.155126       -0.629238        5.359689  2
  C          0.121050        0.023347        3.598045  2
  H         -0.520580        0.709073        4.134541  2
  C          0.002746       -0.104600        2.220741  2
  H         -0.731050        0.481450        1.684245  2

%mem=32GB
%nprocshared= 8
#p m062x/aug-cc-pVDZ   counterpoise=2

00142 m062x/aug-cc-pVDZ   counterpoise=2

 0  1  0  1  0  1
  N          1.396804        0.000000       -0.000000  1
  C          0.694718        1.127126        0.000018  1
  C         -0.694752        1.127133        0.000000  1
  N         -1.396804       -0.000000        0.000000  1
  C         -0.694718       -1.127126       -0.000018  1
  C          0.694752       -1.127133       -0.000000  1
  H          1.249619        2.057126        0.000037  1
  H         -1.249460        2.057237        0.000041  1
  H         -1.249619       -2.057126       -0.000037  1
  H          1.249460       -2.057237       -0.000041  1
  C          0.984808       -0.826352        1.532089  2
  H          0.787264       -1.031200        0.488654  2
  C          1.977030       -1.529456        2.201771  2
  H          2.552478       -2.282059        1.680053  2
  C          2.230599       -1.266511        3.541134  2
  H          3.003590       -1.814265        4.062852  2
  C          1.491946       -0.300461        4.210816  2
  H          1.689489       -0.095613        5.254251  2
  C          0.499724        0.402643        3.541134  2
  H         -0.075724        1.155245        4.062852  2
  C          0.246155        0.139698        2.201771  2
  H         -0.526837        0.687452        1.680053  2

%mem=32GB
%nprocshared= 8
#p m062x/aug-cc-pVDZ   counterpoise=2

00143 m062x/aug-cc-pVDZ   counterpoise=2

 0  1  0  1  0  1
  N          1.396804        0.000000       -0.000000  1
  C          0.694718        1.127126        0.000018  1
  C         -0.694752        1.127133        0.000000  1
  N         -1.396804       -0.000000        0.000000  1
  C         -0.694718       -1.127126       -0.000018  1
  C          0.694752       -1.127133       -0.000000  1
  H          1.249619        2.057126        0.000037  1
  H         -1.249460        2.057237        0.000041  1
  H         -1.249619       -2.057126       -0.000037  1
  H          1.249460       -2.057237       -0.000041  1
  C          1.113341       -0.642788        1.532089  2
  H          0.840690       -0.958269        0.534153  2
  C          2.197980       -1.226463        2.172569  2
  H          2.770319       -1.996657        1.673601  2
  C          2.547957       -0.821508        3.453530  2
  H          3.392946       -1.276220        3.952497  2
  C          1.813295        0.167123        4.094010  2
  H          2.085945        0.482604        5.091945  2
  C          0.728655        0.750798        3.453530  2
  H          0.156316        1.520992        3.952497  2
  C          0.378678        0.345843        2.172569  2
  H         -0.466311        0.800556        1.673601  2

%mem=32GB
%nprocshared= 8
#p m062x/aug-cc-pVDZ   counterpoise=2

00144 m062x/aug-cc-pVDZ   counterpoise=2

 0  1  0  1  0  1
  N          1.396804        0.000000       -0.000000  1
  C          0.694718        1.127126        0.000018  1
  C         -0.694752        1.127133        0.000000  1
  N         -1.396804       -0.000000        0.000000  1
  C         -0.694718       -1.127126       -0.000018  1
  C          0.694752       -1.127133       -0.000000  1
  H          1.249619        2.057126        0.000037  1
  H         -1.249460        2.057237        0.000041  1
  H         -1.249619       -2.057126       -0.000037  1
  H          1.249460       -2.057237       -0.000041  1
  C          1.208046       -0.439693        1.532089  2
  H          1.335237       -0.143414        0.499721  2
  C          0.021625       -0.155564        2.194668  2
  H         -0.775466        0.362065        1.678484  2
  C         -0.141639       -0.535870        3.519827  2
  H         -1.065921       -0.314519        4.036010  2
  C          0.881518       -1.200304        4.182406  2
  H          0.754327       -1.496583        5.214774  2
  C          2.067938       -1.484433        3.519827  2
  H          2.865029       -2.002062        4.036010  2
  C          2.231202       -1.104127        2.194668  2
  H          3.155484       -1.325478        1.678484  2

%mem=32GB
%nprocshared= 8
#p m062x/aug-cc-pVDZ   counterpoise=2

00145 m062x/aug-cc-pVDZ   counterpoise=2

 0  1  0  1  0  1
  N          1.396804        0.000000       -0.000000  1
  C          0.694718        1.127126        0.000018  1
  C         -0.694752        1.127133        0.000000  1
  N         -1.396804       -0.000000        0.000000  1
  C         -0.694718       -1.127126       -0.000018  1
  C          0.694752       -1.127133       -0.000000  1
  H          1.249619        2.057126        0.000037  1
  H         -1.249460        2.057237        0.000041  1
  H         -1.249619       -2.057126       -0.000037  1
  H          1.249460       -2.057237       -0.000041  1
  C          1.266044       -0.223238        1.532089  2
  H          1.357063       -0.067848        0.465641  2
  C          0.170204        0.284694        2.216541  2
  H         -0.592492        0.835788        1.683317  2
  C          0.053372        0.085233        3.585445  2
  H         -0.800343        0.480938        4.118669  2
  C          1.032380       -0.622159        4.269897  2
  H          0.941362       -0.777549        5.336345  2
  C          2.128220       -1.130090        3.585445  2
  H          2.890917       -1.681185        4.118669  2
  C          2.245052       -0.930630        2.216541  2
  H          3.098767       -1.326334        1.683317  2

%mem=32GB
%nprocshared= 8
#p m062x/aug-cc-pVDZ   counterpoise=2

00146 m062x/aug-cc-pVDZ   counterpoise=2

 0  1  0  1  0  1
  N          1.396804        0.000000       -0.000000  1
  C          0.694718        1.127126        0.000018  1
  C         -0.694752        1.127133        0.000000  1
  N         -1.396804       -0.000000        0.000000  1
  C         -0.694718       -1.127126       -0.000018  1
  C          0.694752       -1.127133       -0.000000  1
  H          1.249619        2.057126        0.000037  1
  H         -1.249460        2.057237        0.000041  1
  H         -1.249619       -2.057126       -0.000037  1
  H          1.249460       -2.057237       -0.000041  1
  C          1.532089        0.000000        1.285575  2
  H          1.418900        0.000000        0.209968  2
  C          1.604734       -1.202290        1.975905  2
  H          1.548140       -2.138935        1.438102  2
  C          1.750025       -1.202290        3.356566  2
  H          1.806620       -2.138935        3.894369  2
  C          1.822671       -0.000000        4.046896  2
  H          1.935860       -0.000000        5.122503  2
  C          1.750025        1.202290        3.356566  2
  H          1.806620        2.138935        3.894369  2
  C          1.604734        1.202290        1.975905  2
  H          1.548140        2.138935        1.438102  2

%mem=32GB
%nprocshared= 8
#p m062x/aug-cc-pVDZ   counterpoise=2

00147 m062x/aug-cc-pVDZ   counterpoise=2

 0  1  0  1  0  1
  N          1.396804        0.000000       -0.000000  1
  C          0.694718        1.127126        0.000018  1
  C         -0.694752        1.127133        0.000000  1
  N         -1.396804       -0.000000        0.000000  1
  C         -0.694718       -1.127126       -0.000018  1
  C          0.694752       -1.127133       -0.000000  1
  H          1.249619        2.057126        0.000037  1
  H         -1.249460        2.057237        0.000041  1
  H         -1.249619       -2.057126       -0.000037  1
  H          1.249460       -2.057237       -0.000041  1
  C          1.508813        0.266044        1.285575  2
  H          1.416870        0.047661        0.230304  2
  C          2.675910       -0.060318        1.962854  2
  H          3.493195       -0.532955        1.435218  2
  C          2.793929        0.220002        3.317411  2
  H          3.703157       -0.034251        3.845046  2
  C          1.744851        0.826684        3.994689  2
  H          1.836795        1.045068        5.049960  2
  C          0.577754        1.153047        3.317411  2
  H         -0.239530        1.625684        3.845046  2
  C          0.459735        0.872727        1.962854  2
  H         -0.449493        1.126980        1.435218  2

%mem=32GB
%nprocshared= 8
#p m062x/aug-cc-pVDZ   counterpoise=2

00148 m062x/aug-cc-pVDZ   counterpoise=2

 0  1  0  1  0  1
  N          1.396804        0.000000       -0.000000  1
  C          0.694718        1.127126        0.000018  1
  C         -0.694752        1.127133        0.000000  1
  N         -1.396804       -0.000000        0.000000  1
  C         -0.694718       -1.127126       -0.000018  1
  C          0.694752       -1.127133       -0.000000  1
  H          1.249619        2.057126        0.000037  1
  H         -1.249460        2.057237        0.000041  1
  H         -1.249619       -2.057126       -0.000037  1
  H          1.249460       -2.057237       -0.000041  1
  C          1.439693        0.524005        1.285575  2
  H          1.406296        0.115967        0.284510  2
  C          2.659410        0.687809        1.928064  2
  H          3.576235        0.407384        1.427532  2
  C          2.702279        1.211571        3.213042  2
  H          3.652501        1.339183        3.713575  2
  C          1.525430        1.571529        3.855531  2
  H          1.558827        1.979567        4.856596  2
  C          0.305713        1.407725        3.213042  2
  H         -0.611112        1.688150        3.713575  2
  C          0.262844        0.883963        1.928064  2
  H         -0.687378        0.756351        1.427532  2

%mem=32GB
%nprocshared= 8
#p m062x/aug-cc-pVDZ   counterpoise=2

00149 m062x/aug-cc-pVDZ   counterpoise=2

 0  1  0  1  0  1
  N          1.396804        0.000000       -0.000000  1
  C          0.694718        1.127126        0.000018  1
  C         -0.694752        1.127133        0.000000  1
  N         -1.396804       -0.000000        0.000000  1
  C         -0.694718       -1.127126       -0.000018  1
  C          0.694752       -1.127133       -0.000000  1
  H          1.249619        2.057126        0.000037  1
  H         -1.249460        2.057237        0.000041  1
  H         -1.249619       -2.057126       -0.000037  1
  H          1.249460       -2.057237       -0.000041  1
  C          1.326828        0.766044        1.285575  2
  H          0.864074        1.030385        0.344446  2
  C          1.027478       -0.447579        1.889597  2
  H          0.331515       -1.128713        1.419032  2
  C          1.621474       -0.786889        3.097641  2
  H          1.388266       -1.732363        3.568205  2
  C          2.514821        0.087425        3.701663  2
  H          2.977575       -0.176916        4.642792  2
  C          2.814171        1.301048        3.097641  2
  H          3.510134        1.982182        3.568205  2
  C          2.220174        1.640358        1.889597  2
  H          2.453383        2.585832        1.419032  2

%mem=32GB
%nprocshared= 8
#p m062x/aug-cc-pVDZ   counterpoise=2

00150 m062x/aug-cc-pVDZ   counterpoise=2

 0  1  0  1  0  1
  N          1.396804        0.000000       -0.000000  1
  C          0.694718        1.127126        0.000018  1
  C         -0.694752        1.127133        0.000000  1
  N         -1.396804       -0.000000        0.000000  1
  C         -0.694718       -1.127126       -0.000018  1
  C          0.694752       -1.127133       -0.000000  1
  H          1.249619        2.057126        0.000037  1
  H         -1.249460        2.057237        0.000041  1
  H         -1.249619       -2.057126       -0.000037  1
  H          1.249460       -2.057237       -0.000041  1
  C          1.173648        0.984808        1.285575  2
  H          0.798088        1.096409        0.277487  2
  C          1.072214       -0.239301        1.932572  2
  H          0.617633       -1.081342        1.428528  2
  C          1.554287       -0.382553        3.226564  2
  H          1.475266       -1.336195        3.730608  2
  C          2.137794        0.698304        3.873561  2
  H          2.513354        0.586703        4.881649  2
  C          2.239227        1.922412        3.226564  2
  H          2.693809        2.764454        3.730608  2
  C          1.757155        2.065664        1.932572  2
  H          1.836176        3.019307        1.428528  2

%mem=32GB
%nprocshared= 8
#p m062x/aug-cc-pVDZ   counterpoise=2

00151 m062x/aug-cc-pVDZ   counterpoise=2

 0  1  0  1  0  1
  N          1.396804        0.000000       -0.000000  1
  C          0.694718        1.127126        0.000018  1
  C         -0.694752        1.127133        0.000000  1
  N         -1.396804       -0.000000        0.000000  1
  C         -0.694718       -1.127126       -0.000018  1
  C          0.694752       -1.127133       -0.000000  1
  H          1.249619        2.057126        0.000037  1
  H         -1.249460        2.057237        0.000041  1
  H         -1.249619       -2.057126       -0.000037  1
  H          1.249460       -2.057237       -0.000041  1
  C          0.984808        1.173648        1.285575  2
  H          0.746888        1.135493        0.231213  2
  C          1.327887        0.011016        1.962271  2
  H          1.357243       -0.932890        1.435089  2
  C          1.633283        0.059993        3.315661  2
  H          1.900559       -0.845757        3.842843  2
  C          1.595601        1.271602        3.992357  2
  H          1.833521        1.309758        5.046719  2
  C          1.252522        2.434235        3.315661  2
  H          1.223166        3.378140        3.842843  2
  C          0.947125        2.385258        1.962271  2
  H          0.679849        3.291008        1.435089  2

%mem=32GB
%nprocshared= 8
#p m062x/aug-cc-pVDZ   counterpoise=2

00152 m062x/aug-cc-pVDZ   counterpoise=2

 0  1  0  1  0  1
  N          1.396804        0.000000       -0.000000  1
  C          0.694718        1.127126        0.000018  1
  C         -0.694752        1.127133        0.000000  1
  N         -1.396804       -0.000000        0.000000  1
  C         -0.694718       -1.127126       -0.000018  1
  C          0.694752       -1.127133       -0.000000  1
  H          1.249619        2.057126        0.000037  1
  H         -1.249460        2.057237        0.000041  1
  H         -1.249619       -2.057126       -0.000037  1
  H          1.249460       -2.057237       -0.000041  1
  C          0.766044        1.326828        1.285575  2
  H          0.706837        1.161058        0.218450  2
  C          1.936283        1.028824        1.970462  2
  H          2.788751        0.630894        1.436899  2
  C          2.012282        1.241609        3.340235  2
  H          2.923957        1.009449        3.873798  2
  C          0.918042        1.752396        4.025122  2
  H          0.977250        1.918167        5.092248  2
  C         -0.252196        2.050400        3.340235  2
  H         -1.104664        2.448330        3.873798  2
  C         -0.328195        1.837616        1.970462  2
  H         -1.239871        2.069775        1.436899  2

%mem=32GB
%nprocshared= 8
#p m062x/aug-cc-pVDZ   counterpoise=2

00153 m062x/aug-cc-pVDZ   counterpoise=2

 0  1  0  1  0  1
  N          1.396804        0.000000       -0.000000  1
  C          0.694718        1.127126        0.000018  1
  C         -0.694752        1.127133        0.000000  1
  N         -1.396804       -0.000000        0.000000  1
  C         -0.694718       -1.127126       -0.000018  1
  C          0.694752       -1.127133       -0.000000  1
  H          1.249619        2.057126        0.000037  1
  H         -1.249460        2.057237        0.000041  1
  H         -1.249619       -2.057126       -0.000037  1
  H          1.249460       -2.057237       -0.000041  1
  C          0.524005        1.439693        1.285575  2
  H          0.662414        1.186274        0.243287  2
  C          1.490344        2.178634        1.954521  2
  H          2.381579        2.500889        1.433377  2
  C          1.312682        2.503925        3.292413  2
  H          2.065509        3.079599        3.813557  2
  C          0.168680        2.090275        3.961359  2
  H          0.030272        2.343694        5.003646  2
  C         -0.797658        1.351333        3.292413  2
  H         -1.688894        1.029078        3.813557  2
  C         -0.619996        1.026042        1.954521  2
  H         -1.372823        0.450368        1.433377  2

%mem=32GB
%nprocshared= 8
#p m062x/aug-cc-pVDZ   counterpoise=2

00154 m062x/aug-cc-pVDZ   counterpoise=2

 0  1  0  1  0  1
  N          1.396804        0.000000       -0.000000  1
  C          0.694718        1.127126        0.000018  1
  C         -0.694752        1.127133        0.000000  1
  N         -1.396804       -0.000000        0.000000  1
  C         -0.694718       -1.127126       -0.000018  1
  C          0.694752       -1.127133       -0.000000  1
  H          1.249619        2.057126        0.000037  1
  H         -1.249460        2.057237        0.000041  1
  H         -1.249619       -2.057126       -0.000037  1
  H          1.249460       -2.057237       -0.000041  1
  C          0.266044        1.508813        1.285575  2
  H          0.595357        1.215596        0.297993  2
  C          0.854201        2.594934        1.919411  2
  H          1.641717        3.147861        1.425620  2
  C          0.431492        2.971311        3.187082  2
  H          0.889695        3.817454        3.680873  2
  C         -0.579374        2.261566        3.820917  2
  H         -0.908687        2.554783        4.808500  2
  C         -1.167531        1.175445        3.187082  2
  H         -1.955047        0.622518        3.680873  2
  C         -0.744821        0.799069        1.919411  2
  H         -1.203025       -0.047075        1.425620  2

%mem=32GB
%nprocshared= 8
#p m062x/aug-cc-pVDZ   counterpoise=2

00155 m062x/aug-cc-pVDZ   counterpoise=2

 0  1  0  1  0  1
  N          1.396804        0.000000       -0.000000  1
  C          0.694718        1.127126        0.000018  1
  C         -0.694752        1.127133        0.000000  1
  N         -1.396804       -0.000000        0.000000  1
  C         -0.694718       -1.127126       -0.000018  1
  C          0.694752       -1.127133       -0.000000  1
  H          1.249619        2.057126        0.000037  1
  H         -1.249460        2.057237        0.000041  1
  H         -1.249619       -2.057126       -0.000037  1
  H          1.249460       -2.057237       -0.000041  1
  C          0.000000        1.532089        1.285575  2
  H          0.495515        1.243245        0.368637  2
  C          0.287452        2.756172        1.874071  2
  H          1.006906        3.420950        1.415602  2
  C         -0.348597        3.126935        3.051062  2
  H         -0.124658        4.080558        3.509531  2
  C         -1.272098        2.273616        3.639558  2
  H         -1.767613        2.562460        4.556496  2
  C         -1.559550        1.049533        3.051062  2
  H         -2.279004        0.384755        3.509531  2
  C         -0.923501        0.678770        1.874071  2
  H         -1.147440       -0.274853        1.415602  2

%mem=32GB
%nprocshared= 8
#p m062x/aug-cc-pVDZ   counterpoise=2

00156 m062x/aug-cc-pVDZ   counterpoise=2

 0  1  0  1  0  1
  N          1.396804        0.000000       -0.000000  1
  C          0.694718        1.127126        0.000018  1
  C         -0.694752        1.127133        0.000000  1
  N         -1.396804       -0.000000        0.000000  1
  C         -0.694718       -1.127126       -0.000018  1
  C          0.694752       -1.127133       -0.000000  1
  H          1.249619        2.057126        0.000037  1
  H         -1.249460        2.057237        0.000041  1
  H         -1.249619       -2.057126       -0.000037  1
  H          1.249460       -2.057237       -0.000041  1
  C         -0.266044        1.508813        1.285575  2
  H         -0.595377        1.215607        0.297997  2
  C          0.744791        0.799023        1.919408  2
  H          1.202950       -0.047146        1.425619  2
  C          1.167526        1.175386        3.187075  2
  H          1.955019        0.622424        3.680864  2
  C          0.579426        2.261539        3.820908  2
  H          0.908759        2.554745        4.808487  2
  C         -0.431409        2.971329        3.187075  2
  H         -0.889568        3.817498        3.680864  2
  C         -0.854144        2.594966        1.919408  2
  H         -1.641637        3.147928        1.425619  2

%mem=32GB
%nprocshared= 8
#p m062x/aug-cc-pVDZ   counterpoise=2

00157 m062x/aug-cc-pVDZ   counterpoise=2

 0  1  0  1  0  1
  N          1.396804        0.000000       -0.000000  1
  C          0.694718        1.127126        0.000018  1
  C         -0.694752        1.127133        0.000000  1
  N         -1.396804       -0.000000        0.000000  1
  C         -0.694718       -1.127126       -0.000018  1
  C          0.694752       -1.127133       -0.000000  1
  H          1.249619        2.057126        0.000037  1
  H         -1.249460        2.057237        0.000041  1
  H         -1.249619       -2.057126       -0.000037  1
  H          1.249460       -2.057237       -0.000041  1
  C         -0.524005        1.439693        1.285575  2
  H         -0.662439        1.186283        0.243289  2
  C          0.619959        1.025937        1.954520  2
  H          1.372731        0.450192        1.433377  2
  C          0.797654        1.351216        3.292411  2
  H          1.688860        1.028880        3.813554  2
  C         -0.168615        2.090250        3.961356  2
  H         -0.030181        2.343660        5.003643  2
  C         -1.312579        2.504006        3.292411  2
  H         -2.065351        3.079751        3.813554  2
  C         -1.490274        2.178727        1.954520  2
  H         -2.381480        2.501063        1.433377  2

%mem=32GB
%nprocshared= 8
#p m062x/aug-cc-pVDZ   counterpoise=2

00158 m062x/aug-cc-pVDZ   counterpoise=2

 0  1  0  1  0  1
  N          1.396804        0.000000       -0.000000  1
  C          0.694718        1.127126        0.000018  1
  C         -0.694752        1.127133        0.000000  1
  N         -1.396804       -0.000000        0.000000  1
  C         -0.694718       -1.127126       -0.000018  1
  C          0.694752       -1.127133       -0.000000  1
  H          1.249619        2.057126        0.000037  1
  H         -1.249460        2.057237        0.000041  1
  H         -1.249619       -2.057126       -0.000037  1
  H          1.249460       -2.057237       -0.000041  1
  C         -0.766044        1.326828        1.285575  2
  H         -0.706866        1.161065        0.218447  2
  C          0.328270        1.837452        1.970464  2
  H          1.239975        2.069493        1.436900  2
  C          0.252308        2.050227        3.340241  2
  H          1.104835        2.448029        3.873805  2
  C         -0.917968        1.752377        4.025129  2
  H         -0.977147        1.918139        5.092258  2
  C         -2.012283        1.241752        3.340241  2
  H         -2.923988        1.009712        3.873805  2
  C         -1.936321        1.028978        1.970464  2
  H         -2.788848        0.631175        1.436900  2

%mem=32GB
%nprocshared= 8
#p m062x/aug-cc-pVDZ   counterpoise=2

00159 m062x/aug-cc-pVDZ   counterpoise=2

 0  1  0  1  0  1
  N          1.396804        0.000000       -0.000000  1
  C          0.694718        1.127126        0.000018  1
  C         -0.694752        1.127133        0.000000  1
  N         -1.396804       -0.000000        0.000000  1
  C         -0.694718       -1.127126       -0.000018  1
  C          0.694752       -1.127133       -0.000000  1
  H          1.249619        2.057126        0.000037  1
  H         -1.249460        2.057237        0.000041  1
  H         -1.249619       -2.057126       -0.000037  1
  H          1.249460       -2.057237       -0.000041  1
  C         -0.984808        1.173648        1.285575  2
  H         -0.746917        1.135499        0.231206  2
  C         -0.947113        2.385255        1.962275  2
  H         -0.679856        3.291008        1.435090  2
  C         -1.252471        2.434224        3.315675  2
  H         -1.223105        3.378127        3.842859  2
  C         -1.595525        1.271587        3.992375  2
  H         -1.833415        1.309736        5.046744  2
  C         -1.633220        0.059980        3.315675  2
  H         -1.900476       -0.845774        3.842859  2
  C         -1.327861        0.011011        1.962275  2
  H         -1.357228       -0.932893        1.435090  2

%mem=32GB
%nprocshared= 8
#p m062x/aug-cc-pVDZ   counterpoise=2

00160 m062x/aug-cc-pVDZ   counterpoise=2

 0  1  0  1  0  1
  N          1.396804        0.000000       -0.000000  1
  C          0.694718        1.127126        0.000018  1
  C         -0.694752        1.127133        0.000000  1
  N         -1.396804       -0.000000        0.000000  1
  C         -0.694718       -1.127126       -0.000018  1
  C          0.694752       -1.127133       -0.000000  1
  H          1.249619        2.057126        0.000037  1
  H         -1.249460        2.057237        0.000041  1
  H         -1.249619       -2.057126       -0.000037  1
  H          1.249460       -2.057237       -0.000041  1
  C         -1.173648        0.984808        1.285575  2
  H         -0.798116        1.096414        0.277477  2
  C         -1.757174        2.065650        1.932578  2
  H         -1.836240        3.019286        1.428529  2
  C         -2.239211        1.922391        3.226583  2
  H         -2.693808        2.764422        3.730632  2
  C         -2.137721        0.698291        3.873586  2
  H         -2.513253        0.586685        4.881684  2
  C         -1.554195       -0.382551        3.226583  2
  H         -1.475130       -1.336188        3.730632  2
  C         -1.072159       -0.239293        1.932578  2
  H         -0.617562       -1.081323        1.428529  2

%mem=32GB
%nprocshared= 8
#p m062x/aug-cc-pVDZ   counterpoise=2

00161 m062x/aug-cc-pVDZ   counterpoise=2

 0  1  0  1  0  1
  N          1.396804        0.000000       -0.000000  1
  C          0.694718        1.127126        0.000018  1
  C         -0.694752        1.127133        0.000000  1
  N         -1.396804       -0.000000        0.000000  1
  C         -0.694718       -1.127126       -0.000018  1
  C          0.694752       -1.127133       -0.000000  1
  H          1.249619        2.057126        0.000037  1
  H         -1.249460        2.057237        0.000041  1
  H         -1.249619       -2.057126       -0.000037  1
  H          1.249460       -2.057237       -0.000041  1
  C         -1.326828        0.766044        1.285575  2
  H         -0.864099        1.030389        0.344435  2
  C         -2.220191        1.640336        1.889604  2
  H         -2.453438        2.585798        1.419034  2
  C         -2.814154        1.301020        3.097663  2
  H         -3.510130        1.982138        3.568233  2
  C         -2.514755        0.087413        3.701692  2
  H         -2.977483       -0.176932        4.642833  2
  C         -1.621392       -0.786879        3.097663  2
  H         -1.388145       -1.732341        3.568233  2
  C         -1.027428       -0.447563        1.889604  2
  H         -0.331453       -1.128680        1.419034  2

%mem=32GB
%nprocshared= 8
#p m062x/aug-cc-pVDZ   counterpoise=2

00162 m062x/aug-cc-pVDZ   counterpoise=2

 0  1  0  1  0  1
  N          1.396804        0.000000       -0.000000  1
  C          0.694718        1.127126        0.000018  1
  C         -0.694752        1.127133        0.000000  1
  N         -1.396804       -0.000000        0.000000  1
  C         -0.694718       -1.127126       -0.000018  1
  C          0.694752       -1.127133       -0.000000  1
  H          1.249619        2.057126        0.000037  1
  H         -1.249460        2.057237        0.000041  1
  H         -1.249619       -2.057126       -0.000037  1
  H          1.249460       -2.057237       -0.000041  1
  C         -1.439693        0.524005        1.285575  2
  H         -1.406296        0.115967        0.284510  2
  C         -0.262844        0.883963        1.928064  2
  H          0.687378        0.756351        1.427532  2
  C         -0.305713        1.407725        3.213042  2
  H          0.611112        1.688150        3.713575  2
  C         -1.525430        1.571529        3.855531  2
  H         -1.558827        1.979567        4.856596  2
  C         -2.702279        1.211571        3.213042  2
  H         -3.652501        1.339183        3.713575  2
  C         -2.659410        0.687809        1.928064  2
  H         -3.576235        0.407384        1.427532  2

%mem=32GB
%nprocshared= 8
#p m062x/aug-cc-pVDZ   counterpoise=2

00163 m062x/aug-cc-pVDZ   counterpoise=2

 0  1  0  1  0  1
  N          1.396804        0.000000       -0.000000  1
  C          0.694718        1.127126        0.000018  1
  C         -0.694752        1.127133        0.000000  1
  N         -1.396804       -0.000000        0.000000  1
  C         -0.694718       -1.127126       -0.000018  1
  C          0.694752       -1.127133       -0.000000  1
  H          1.249619        2.057126        0.000037  1
  H         -1.249460        2.057237        0.000041  1
  H         -1.249619       -2.057126       -0.000037  1
  H          1.249460       -2.057237       -0.000041  1
  C         -1.508813        0.266044        1.285575  2
  H         -1.416870        0.047661        0.230304  2
  C         -0.459735        0.872727        1.962854  2
  H          0.449493        1.126980        1.435218  2
  C         -0.577754        1.153047        3.317411  2
  H          0.239530        1.625684        3.845046  2
  C         -1.744851        0.826684        3.994689  2
  H         -1.836795        1.045068        5.049960  2
  C         -2.793929        0.220002        3.317411  2
  H         -3.703157       -0.034251        3.845046  2
  C         -2.675910       -0.060318        1.962854  2
  H         -3.493195       -0.532955        1.435218  2

%mem=32GB
%nprocshared= 8
#p m062x/aug-cc-pVDZ   counterpoise=2

00164 m062x/aug-cc-pVDZ   counterpoise=2

 0  1  0  1  0  1
  N          1.396804        0.000000       -0.000000  1
  C          0.694718        1.127126        0.000018  1
  C         -0.694752        1.127133        0.000000  1
  N         -1.396804       -0.000000        0.000000  1
  C         -0.694718       -1.127126       -0.000018  1
  C          0.694752       -1.127133       -0.000000  1
  H          1.249619        2.057126        0.000037  1
  H         -1.249460        2.057237        0.000041  1
  H         -1.249619       -2.057126       -0.000037  1
  H          1.249460       -2.057237       -0.000041  1
  C         -1.532089        0.000000        1.285575  2
  H         -1.418900        0.000000        0.209968  2
  C         -1.604734        1.202290        1.975905  2
  H         -1.548140        2.138935        1.438102  2
  C         -1.750025        1.202290        3.356566  2
  H         -1.806620        2.138935        3.894369  2
  C         -1.822671        0.000000        4.046896  2
  H         -1.935860        0.000000        5.122503  2
  C         -1.750025       -1.202290        3.356566  2
  H         -1.806620       -2.138935        3.894369  2
  C         -1.604734       -1.202290        1.975905  2
  H         -1.548140       -2.138935        1.438102  2

%mem=32GB
%nprocshared= 8
#p m062x/aug-cc-pVDZ   counterpoise=2

00165 m062x/aug-cc-pVDZ   counterpoise=2

 0  1  0  1  0  1
  N          1.396804        0.000000       -0.000000  1
  C          0.694718        1.127126        0.000018  1
  C         -0.694752        1.127133        0.000000  1
  N         -1.396804       -0.000000        0.000000  1
  C         -0.694718       -1.127126       -0.000018  1
  C          0.694752       -1.127133       -0.000000  1
  H          1.249619        2.057126        0.000037  1
  H         -1.249460        2.057237        0.000041  1
  H         -1.249619       -2.057126       -0.000037  1
  H          1.249460       -2.057237       -0.000041  1
  C         -1.508813       -0.266044        1.285575  2
  H         -1.416870       -0.047661        0.230304  2
  C         -2.675910        0.060318        1.962854  2
  H         -3.493195        0.532955        1.435218  2
  C         -2.793929       -0.220002        3.317411  2
  H         -3.703157        0.034251        3.845046  2
  C         -1.744851       -0.826684        3.994689  2
  H         -1.836795       -1.045068        5.049960  2
  C         -0.577754       -1.153047        3.317411  2
  H          0.239530       -1.625684        3.845046  2
  C         -0.459735       -0.872727        1.962854  2
  H          0.449493       -1.126980        1.435218  2

%mem=32GB
%nprocshared= 8
#p m062x/aug-cc-pVDZ   counterpoise=2

00166 m062x/aug-cc-pVDZ   counterpoise=2

 0  1  0  1  0  1
  N          1.396804        0.000000       -0.000000  1
  C          0.694718        1.127126        0.000018  1
  C         -0.694752        1.127133        0.000000  1
  N         -1.396804       -0.000000        0.000000  1
  C         -0.694718       -1.127126       -0.000018  1
  C          0.694752       -1.127133       -0.000000  1
  H          1.249619        2.057126        0.000037  1
  H         -1.249460        2.057237        0.000041  1
  H         -1.249619       -2.057126       -0.000037  1
  H          1.249460       -2.057237       -0.000041  1
  C         -1.439693       -0.524005        1.285575  2
  H         -1.406296       -0.115967        0.284510  2
  C         -2.659410       -0.687809        1.928064  2
  H         -3.576235       -0.407384        1.427532  2
  C         -2.702279       -1.211571        3.213042  2
  H         -3.652501       -1.339183        3.713575  2
  C         -1.525430       -1.571529        3.855531  2
  H         -1.558827       -1.979567        4.856596  2
  C         -0.305713       -1.407725        3.213042  2
  H          0.611112       -1.688150        3.713575  2
  C         -0.262844       -0.883963        1.928064  2
  H          0.687378       -0.756351        1.427532  2

%mem=32GB
%nprocshared= 8
#p m062x/aug-cc-pVDZ   counterpoise=2

00167 m062x/aug-cc-pVDZ   counterpoise=2

 0  1  0  1  0  1
  N          1.396804        0.000000       -0.000000  1
  C          0.694718        1.127126        0.000018  1
  C         -0.694752        1.127133        0.000000  1
  N         -1.396804       -0.000000        0.000000  1
  C         -0.694718       -1.127126       -0.000018  1
  C          0.694752       -1.127133       -0.000000  1
  H          1.249619        2.057126        0.000037  1
  H         -1.249460        2.057237        0.000041  1
  H         -1.249619       -2.057126       -0.000037  1
  H          1.249460       -2.057237       -0.000041  1
  C         -1.326828       -0.766044        1.285575  2
  H         -0.864083       -1.030379        0.344439  2
  C         -1.027471        0.447575        1.889601  2
  H         -0.331513        1.128712        1.419033  2
  C         -1.621455        0.786878        3.097653  2
  H         -1.388242        1.732350        3.568221  2
  C         -2.514796       -0.087439        3.701679  2
  H         -2.977540        0.176896        4.642815  2
  C         -2.814152       -1.301059        3.097653  2
  H         -3.510110       -1.982196        3.568221  2
  C         -2.220168       -1.640361        1.889601  2
  H         -2.453382       -2.585833        1.419033  2

%mem=32GB
%nprocshared= 8
#p m062x/aug-cc-pVDZ   counterpoise=2

00168 m062x/aug-cc-pVDZ   counterpoise=2

 0  1  0  1  0  1
  N          1.396804        0.000000       -0.000000  1
  C          0.694718        1.127126        0.000018  1
  C         -0.694752        1.127133        0.000000  1
  N         -1.396804       -0.000000        0.000000  1
  C         -0.694718       -1.127126       -0.000018  1
  C          0.694752       -1.127133       -0.000000  1
  H          1.249619        2.057126        0.000037  1
  H         -1.249460        2.057237        0.000041  1
  H         -1.249619       -2.057126       -0.000037  1
  H          1.249460       -2.057237       -0.000041  1
  C         -1.173648       -0.984808        1.285575  2
  H         -0.798097       -1.096406        0.277483  2
  C         -1.072209        0.239299        1.932574  2
  H         -0.617632        1.081342        1.428528  2
  C         -1.554270        0.382547        3.226571  2
  H         -1.475243        1.336189        3.730617  2
  C         -2.137770       -0.698311        3.873570  2
  H         -2.513321       -0.586712        4.881662  2
  C         -2.239210       -1.922417        3.226571  2
  H         -2.693787       -2.764460        3.730617  2
  C         -1.757149       -2.065666        1.932574  2
  H         -1.836175       -3.019307        1.428528  2

%mem=32GB
%nprocshared= 8
#p m062x/aug-cc-pVDZ   counterpoise=2

00169 m062x/aug-cc-pVDZ   counterpoise=2

 0  1  0  1  0  1
  N          1.396804        0.000000       -0.000000  1
  C          0.694718        1.127126        0.000018  1
  C         -0.694752        1.127133        0.000000  1
  N         -1.396804       -0.000000        0.000000  1
  C         -0.694718       -1.127126       -0.000018  1
  C          0.694752       -1.127133       -0.000000  1
  H          1.249619        2.057126        0.000037  1
  H         -1.249460        2.057237        0.000041  1
  H         -1.249619       -2.057126       -0.000037  1
  H          1.249460       -2.057237       -0.000041  1
  C         -0.984808       -1.173648        1.285575  2
  H         -0.746894       -1.135494        0.231211  2
  C         -1.327883       -0.011015        1.962272  2
  H         -1.357242        0.932890        1.435090  2
  C         -1.633271       -0.059991        3.315664  2
  H         -1.900544        0.845760        3.842846  2
  C         -1.595585       -1.271599        3.992361  2
  H         -1.833498       -1.309754        5.046724  2
  C         -1.252510       -2.434233        3.315664  2
  H         -1.223151       -3.378138        3.842846  2
  C         -0.947121       -2.385257        1.962272  2
  H         -0.679848       -3.291007        1.435090  2

%mem=32GB
%nprocshared= 8
#p m062x/aug-cc-pVDZ   counterpoise=2

00170 m062x/aug-cc-pVDZ   counterpoise=2

 0  1  0  1  0  1
  N          1.396804        0.000000       -0.000000  1
  C          0.694718        1.127126        0.000018  1
  C         -0.694752        1.127133        0.000000  1
  N         -1.396804       -0.000000        0.000000  1
  C         -0.694718       -1.127126       -0.000018  1
  C          0.694752       -1.127133       -0.000000  1
  H          1.249619        2.057126        0.000037  1
  H         -1.249460        2.057237        0.000041  1
  H         -1.249619       -2.057126       -0.000037  1
  H          1.249460       -2.057237       -0.000041  1
  C         -0.766044       -1.326828        1.285575  2
  H         -0.706839       -1.161062        0.218449  2
  C         -1.936282       -1.028821        1.970462  2
  H         -2.788751       -0.630894        1.436899  2
  C         -2.012279       -1.241600        3.340237  2
  H         -2.923954       -1.009438        3.873800  2
  C         -0.918038       -1.752385        4.025124  2
  H         -0.977244       -1.918150        5.092250  2
  C          0.252199       -2.050391        3.340237  2
  H          1.104668       -2.448319        3.873800  2
  C          0.328196       -1.837613        1.970462  2
  H          1.239871       -2.069775        1.436899  2

%mem=32GB
%nprocshared= 8
#p m062x/aug-cc-pVDZ   counterpoise=2

00171 m062x/aug-cc-pVDZ   counterpoise=2

 0  1  0  1  0  1
  N          1.396804        0.000000       -0.000000  1
  C          0.694718        1.127126        0.000018  1
  C         -0.694752        1.127133        0.000000  1
  N         -1.396804       -0.000000        0.000000  1
  C         -0.694718       -1.127126       -0.000018  1
  C          0.694752       -1.127133       -0.000000  1
  H          1.249619        2.057126        0.000037  1
  H         -1.249460        2.057237        0.000041  1
  H         -1.249619       -2.057126       -0.000037  1
  H          1.249460       -2.057237       -0.000041  1
  C         -0.524005       -1.439693        1.285575  2
  H         -0.662410       -1.186280        0.243285  2
  C         -1.490346       -2.178630        1.954522  2
  H         -2.381580       -2.500888        1.433377  2
  C         -1.312689       -2.503913        3.292417  2
  H         -2.065517       -3.079583        3.813562  2
  C         -0.168690       -2.090258        3.961364  2
  H         -0.030285       -2.343670        5.003654  2
  C          0.797651       -1.351320        3.292417  2
  H          1.688885       -1.029062        3.813562  2
  C          0.619994       -1.026038        1.954522  2
  H          1.372822       -0.450368        1.433377  2

%mem=32GB
%nprocshared= 8
#p m062x/aug-cc-pVDZ   counterpoise=2

00172 m062x/aug-cc-pVDZ   counterpoise=2

 0  1  0  1  0  1
  N          1.396804        0.000000       -0.000000  1
  C          0.694718        1.127126        0.000018  1
  C         -0.694752        1.127133        0.000000  1
  N         -1.396804       -0.000000        0.000000  1
  C         -0.694718       -1.127126       -0.000018  1
  C          0.694752       -1.127133       -0.000000  1
  H          1.249619        2.057126        0.000037  1
  H         -1.249460        2.057237        0.000041  1
  H         -1.249619       -2.057126       -0.000037  1
  H          1.249460       -2.057237       -0.000041  1
  C         -0.266044       -1.508813        1.285575  2
  H         -0.595350       -1.215603        0.297988  2
  C         -0.854206       -2.594930        1.919414  2
  H         -1.641718       -3.147860        1.425620  2
  C         -0.431506       -2.971297        3.187091  2
  H         -0.889714       -3.817438        3.680884  2
  C          0.579355       -2.261549        3.820929  2
  H          0.908660       -2.554759        4.808516  2
  C          1.167516       -1.175432        3.187091  2
  H          1.955028       -0.622502        3.680884  2
  C          0.744816       -0.799064        1.919414  2
  H          1.203024        0.047076        1.425620  2

%mem=32GB
%nprocshared= 8
#p m062x/aug-cc-pVDZ   counterpoise=2

00173 m062x/aug-cc-pVDZ   counterpoise=2

 0  1  0  1  0  1
  N          1.396804        0.000000       -0.000000  1
  C          0.694718        1.127126        0.000018  1
  C         -0.694752        1.127133        0.000000  1
  N         -1.396804       -0.000000        0.000000  1
  C         -0.694718       -1.127126       -0.000018  1
  C          0.694752       -1.127133       -0.000000  1
  H          1.249619        2.057126        0.000037  1
  H         -1.249460        2.057237        0.000041  1
  H         -1.249619       -2.057126       -0.000037  1
  H          1.249460       -2.057237       -0.000041  1
  C         -0.000000       -1.532089        1.285575  2
  H          0.495530       -1.243255        0.368642  2
  C         -0.923480       -0.678746        1.874068  2
  H         -1.147389        0.274886        1.415601  2
  C         -1.559548       -1.049496        3.051053  2
  H         -2.278987       -0.384698        3.509520  2
  C         -1.272136       -2.273589        3.639546  2
  H         -1.767666       -2.562423        4.556479  2
  C         -0.348655       -3.126932        3.051053  2
  H         -0.124747       -4.080564        3.509520  2
  C          0.287413       -2.756182        1.874068  2
  H          1.006851       -3.420980        1.415601  2

%mem=32GB
%nprocshared= 8
#p m062x/aug-cc-pVDZ   counterpoise=2

00174 m062x/aug-cc-pVDZ   counterpoise=2

 0  1  0  1  0  1
  N          1.396804        0.000000       -0.000000  1
  C          0.694718        1.127126        0.000018  1
  C         -0.694752        1.127133        0.000000  1
  N         -1.396804       -0.000000        0.000000  1
  C         -0.694718       -1.127126       -0.000018  1
  C          0.694752       -1.127133       -0.000000  1
  H          1.249619        2.057126        0.000037  1
  H         -1.249460        2.057237        0.000041  1
  H         -1.249619       -2.057126       -0.000037  1
  H          1.249460       -2.057237       -0.000041  1
  C          0.266044       -1.508813        1.285575  2
  H          0.595377       -1.215607        0.297997  2
  C         -0.744791       -0.799023        1.919408  2
  H         -1.202950        0.047146        1.425619  2
  C         -1.167526       -1.175386        3.187075  2
  H         -1.955019       -0.622424        3.680864  2
  C         -0.579426       -2.261539        3.820908  2
  H         -0.908759       -2.554745        4.808487  2
  C          0.431409       -2.971329        3.187075  2
  H          0.889568       -3.817498        3.680864  2
  C          0.854144       -2.594966        1.919408  2
  H          1.641637       -3.147928        1.425619  2

%mem=32GB
%nprocshared= 8
#p m062x/aug-cc-pVDZ   counterpoise=2

00175 m062x/aug-cc-pVDZ   counterpoise=2

 0  1  0  1  0  1
  N          1.396804        0.000000       -0.000000  1
  C          0.694718        1.127126        0.000018  1
  C         -0.694752        1.127133        0.000000  1
  N         -1.396804       -0.000000        0.000000  1
  C         -0.694718       -1.127126       -0.000018  1
  C          0.694752       -1.127133       -0.000000  1
  H          1.249619        2.057126        0.000037  1
  H         -1.249460        2.057237        0.000041  1
  H         -1.249619       -2.057126       -0.000037  1
  H          1.249460       -2.057237       -0.000041  1
  C          0.524005       -1.439693        1.285575  2
  H          0.662439       -1.186283        0.243289  2
  C         -0.619959       -1.025937        1.954520  2
  H         -1.372731       -0.450192        1.433377  2
  C         -0.797654       -1.351216        3.292411  2
  H         -1.688860       -1.028880        3.813554  2
  C          0.168615       -2.090250        3.961356  2
  H          0.030181       -2.343660        5.003643  2
  C          1.312579       -2.504006        3.292411  2
  H          2.065351       -3.079751        3.813554  2
  C          1.490274       -2.178727        1.954520  2
  H          2.381480       -2.501063        1.433377  2

%mem=32GB
%nprocshared= 8
#p m062x/aug-cc-pVDZ   counterpoise=2

00176 m062x/aug-cc-pVDZ   counterpoise=2

 0  1  0  1  0  1
  N          1.396804        0.000000       -0.000000  1
  C          0.694718        1.127126        0.000018  1
  C         -0.694752        1.127133        0.000000  1
  N         -1.396804       -0.000000        0.000000  1
  C         -0.694718       -1.127126       -0.000018  1
  C          0.694752       -1.127133       -0.000000  1
  H          1.249619        2.057126        0.000037  1
  H         -1.249460        2.057237        0.000041  1
  H         -1.249619       -2.057126       -0.000037  1
  H          1.249460       -2.057237       -0.000041  1
  C          0.766044       -1.326828        1.285575  2
  H          0.706866       -1.161065        0.218447  2
  C         -0.328270       -1.837452        1.970464  2
  H         -1.239975       -2.069493        1.436900  2
  C         -0.252308       -2.050227        3.340241  2
  H         -1.104835       -2.448029        3.873805  2
  C          0.917968       -1.752377        4.025129  2
  H          0.977147       -1.918139        5.092258  2
  C          2.012283       -1.241752        3.340241  2
  H          2.923988       -1.009712        3.873805  2
  C          1.936321       -1.028978        1.970464  2
  H          2.788848       -0.631175        1.436900  2

%mem=32GB
%nprocshared= 8
#p m062x/aug-cc-pVDZ   counterpoise=2

00177 m062x/aug-cc-pVDZ   counterpoise=2

 0  1  0  1  0  1
  N          1.396804        0.000000       -0.000000  1
  C          0.694718        1.127126        0.000018  1
  C         -0.694752        1.127133        0.000000  1
  N         -1.396804       -0.000000        0.000000  1
  C         -0.694718       -1.127126       -0.000018  1
  C          0.694752       -1.127133       -0.000000  1
  H          1.249619        2.057126        0.000037  1
  H         -1.249460        2.057237        0.000041  1
  H         -1.249619       -2.057126       -0.000037  1
  H          1.249460       -2.057237       -0.000041  1
  C          0.984808       -1.173648        1.285575  2
  H          0.746917       -1.135499        0.231206  2
  C          0.947113       -2.385255        1.962275  2
  H          0.679856       -3.291008        1.435090  2
  C          1.252471       -2.434224        3.315675  2
  H          1.223105       -3.378127        3.842859  2
  C          1.595525       -1.271587        3.992375  2
  H          1.833415       -1.309736        5.046744  2
  C          1.633220       -0.059980        3.315675  2
  H          1.900476        0.845774        3.842859  2
  C          1.327861       -0.011011        1.962275  2
  H          1.357228        0.932893        1.435090  2

%mem=32GB
%nprocshared= 8
#p m062x/aug-cc-pVDZ   counterpoise=2

00178 m062x/aug-cc-pVDZ   counterpoise=2

 0  1  0  1  0  1
  N          1.396804        0.000000       -0.000000  1
  C          0.694718        1.127126        0.000018  1
  C         -0.694752        1.127133        0.000000  1
  N         -1.396804       -0.000000        0.000000  1
  C         -0.694718       -1.127126       -0.000018  1
  C          0.694752       -1.127133       -0.000000  1
  H          1.249619        2.057126        0.000037  1
  H         -1.249460        2.057237        0.000041  1
  H         -1.249619       -2.057126       -0.000037  1
  H          1.249460       -2.057237       -0.000041  1
  C          1.173648       -0.984808        1.285575  2
  H          0.798116       -1.096414        0.277477  2
  C          1.757174       -2.065650        1.932578  2
  H          1.836240       -3.019286        1.428529  2
  C          2.239211       -1.922391        3.226583  2
  H          2.693808       -2.764422        3.730632  2
  C          2.137721       -0.698291        3.873586  2
  H          2.513253       -0.586685        4.881684  2
  C          1.554195        0.382551        3.226583  2
  H          1.475130        1.336188        3.730632  2
  C          1.072159        0.239293        1.932578  2
  H          0.617562        1.081323        1.428529  2

%mem=32GB
%nprocshared= 8
#p m062x/aug-cc-pVDZ   counterpoise=2

00179 m062x/aug-cc-pVDZ   counterpoise=2

 0  1  0  1  0  1
  N          1.396804        0.000000       -0.000000  1
  C          0.694718        1.127126        0.000018  1
  C         -0.694752        1.127133        0.000000  1
  N         -1.396804       -0.000000        0.000000  1
  C         -0.694718       -1.127126       -0.000018  1
  C          0.694752       -1.127133       -0.000000  1
  H          1.249619        2.057126        0.000037  1
  H         -1.249460        2.057237        0.000041  1
  H         -1.249619       -2.057126       -0.000037  1
  H          1.249460       -2.057237       -0.000041  1
  C          1.326828       -0.766044        1.285575  2
  H          0.864099       -1.030389        0.344435  2
  C          2.220191       -1.640336        1.889604  2
  H          2.453438       -2.585798        1.419034  2
  C          2.814154       -1.301020        3.097663  2
  H          3.510130       -1.982138        3.568233  2
  C          2.514755       -0.087413        3.701692  2
  H          2.977483        0.176932        4.642833  2
  C          1.621392        0.786879        3.097663  2
  H          1.388145        1.732341        3.568233  2
  C          1.027428        0.447563        1.889604  2
  H          0.331453        1.128680        1.419034  2

%mem=32GB
%nprocshared= 8
#p m062x/aug-cc-pVDZ   counterpoise=2

00180 m062x/aug-cc-pVDZ   counterpoise=2

 0  1  0  1  0  1
  N          1.396804        0.000000       -0.000000  1
  C          0.694718        1.127126        0.000018  1
  C         -0.694752        1.127133        0.000000  1
  N         -1.396804       -0.000000        0.000000  1
  C         -0.694718       -1.127126       -0.000018  1
  C          0.694752       -1.127133       -0.000000  1
  H          1.249619        2.057126        0.000037  1
  H         -1.249460        2.057237        0.000041  1
  H         -1.249619       -2.057126       -0.000037  1
  H          1.249460       -2.057237       -0.000041  1
  C          1.439693       -0.524005        1.285575  2
  H          1.406296       -0.115967        0.284510  2
  C          0.262844       -0.883963        1.928064  2
  H         -0.687378       -0.756351        1.427532  2
  C          0.305713       -1.407725        3.213042  2
  H         -0.611112       -1.688150        3.713575  2
  C          1.525430       -1.571529        3.855531  2
  H          1.558827       -1.979567        4.856596  2
  C          2.702279       -1.211571        3.213042  2
  H          3.652501       -1.339183        3.713575  2
  C          2.659410       -0.687809        1.928064  2
  H          3.576235       -0.407384        1.427532  2

%mem=32GB
%nprocshared= 8
#p m062x/aug-cc-pVDZ   counterpoise=2

00181 m062x/aug-cc-pVDZ   counterpoise=2

 0  1  0  1  0  1
  N          1.396804        0.000000       -0.000000  1
  C          0.694718        1.127126        0.000018  1
  C         -0.694752        1.127133        0.000000  1
  N         -1.396804       -0.000000        0.000000  1
  C         -0.694718       -1.127126       -0.000018  1
  C          0.694752       -1.127133       -0.000000  1
  H          1.249619        2.057126        0.000037  1
  H         -1.249460        2.057237        0.000041  1
  H         -1.249619       -2.057126       -0.000037  1
  H          1.249460       -2.057237       -0.000041  1
  C          1.508813       -0.266044        1.285575  2
  H          1.416870       -0.047661        0.230304  2
  C          0.459735       -0.872727        1.962854  2
  H         -0.449493       -1.126980        1.435218  2
  C          0.577754       -1.153047        3.317411  2
  H         -0.239530       -1.625684        3.845046  2
  C          1.744851       -0.826684        3.994689  2
  H          1.836795       -1.045068        5.049960  2
  C          2.793929       -0.220002        3.317411  2
  H          3.703157        0.034251        3.845046  2
  C          2.675910        0.060318        1.962854  2
  H          3.493195        0.532955        1.435218  2

%mem=32GB
%nprocshared= 8
#p m062x/aug-cc-pVDZ   counterpoise=2

00182 m062x/aug-cc-pVDZ   counterpoise=2

 0  1  0  1  0  1
  N          1.396804        0.000000       -0.000000  1
  C          0.694718        1.127126        0.000018  1
  C         -0.694752        1.127133        0.000000  1
  N         -1.396804       -0.000000        0.000000  1
  C         -0.694718       -1.127126       -0.000018  1
  C          0.694752       -1.127133       -0.000000  1
  H          1.249619        2.057126        0.000037  1
  H         -1.249460        2.057237        0.000041  1
  H         -1.249619       -2.057126       -0.000037  1
  H          1.249460       -2.057237       -0.000041  1
  C          1.732051        0.000000        1.000000  2
  H          1.388270        0.000000       -0.025454  2
  C          1.952691       -1.202290        1.658142  2
  H          1.780801       -2.138935        1.145415  2
  C          2.393971       -1.202290        2.974426  2
  H          2.565861       -2.138935        3.487154  2
  C          2.614611       -0.000000        3.632569  2
  H          2.958391       -0.000000        4.658023  2
  C          2.393971        1.202290        2.974426  2
  H          2.565861        2.138935        3.487154  2
  C          1.952691        1.202290        1.658142  2
  H          1.780801        2.138935        1.145415  2

%mem=32GB
%nprocshared= 8
#p m062x/aug-cc-pVDZ   counterpoise=2

00183 m062x/aug-cc-pVDZ   counterpoise=2

 0  1  0  1  0  1
  N          1.396804        0.000000       -0.000000  1
  C          0.694718        1.127126        0.000018  1
  C         -0.694752        1.127133        0.000000  1
  N         -1.396804       -0.000000        0.000000  1
  C         -0.694718       -1.127126       -0.000018  1
  C          0.694752       -1.127133       -0.000000  1
  H          1.249619        2.057126        0.000037  1
  H         -1.249460        2.057237        0.000041  1
  H         -1.249619       -2.057126       -0.000037  1
  H          1.249460       -2.057237       -0.000041  1
  C          1.705737        0.300767        1.000000  2
  H          1.398916        0.002056        0.006836  2
  C          2.741343       -0.368974        1.637418  2
  H          3.241312       -1.189448        1.140836  2
  C          3.135182        0.014455        2.912253  2
  H          3.941971       -0.507307        3.408835  2
  C          2.493415        1.067626        3.549671  2
  H          2.800236        1.366337        4.542835  2
  C          1.457809        1.737367        2.912253  2
  H          0.957840        2.557841        3.408835  2
  C          1.063970        1.353938        1.637418  2
  H          0.257180        1.875700        1.140836  2

%mem=32GB
%nprocshared= 8
#p m062x/aug-cc-pVDZ   counterpoise=2

00184 m062x/aug-cc-pVDZ   counterpoise=2

 0  1  0  1  0  1
  N          1.396804        0.000000       -0.000000  1
  C          0.694718        1.127126        0.000018  1
  C         -0.694752        1.127133        0.000000  1
  N         -1.396804       -0.000000        0.000000  1
  C         -0.694718       -1.127126       -0.000018  1
  C          0.694752       -1.127133       -0.000000  1
  H          1.249619        2.057126        0.000037  1
  H         -1.249460        2.057237        0.000041  1
  H         -1.249619       -2.057126       -0.000037  1
  H          1.249460       -2.057237       -0.000041  1
  C          1.627595        0.592396        1.000000  2
  H          1.416951        0.051713        0.087294  2
  C          2.883063        0.502963        1.585779  2
  H          3.650491       -0.107394        1.129427  2
  C          3.153448        1.196990        2.757338  2
  H          4.131522        1.127317        3.213691  2
  C          2.168367        1.980451        3.343118  2
  H          2.379011        2.521134        4.255824  2
  C          0.912899        2.069884        2.757338  2
  H          0.145471        2.680240        3.213691  2
  C          0.642514        1.375857        1.585779  2
  H         -0.335559        1.445530        1.129427  2

%mem=32GB
%nprocshared= 8
#p m062x/aug-cc-pVDZ   counterpoise=2

00185 m062x/aug-cc-pVDZ   counterpoise=2

 0  1  0  1  0  1
  N          1.396804        0.000000       -0.000000  1
  C          0.694718        1.127126        0.000018  1
  C         -0.694752        1.127133        0.000000  1
  N         -1.396804       -0.000000        0.000000  1
  C         -0.694718       -1.127126       -0.000018  1
  C          0.694752       -1.127133       -0.000000  1
  H          1.249619        2.057126        0.000037  1
  H         -1.249460        2.057237        0.000041  1
  H         -1.249619       -2.057126       -0.000037  1
  H          1.249460       -2.057237       -0.000041  1
  C          1.500000        0.866025        1.000000  2
  H          0.835253        1.081560        0.174531  2
  C          1.555818       -0.415981        1.529790  2
  H          0.934558       -1.199196        1.117056  2
  C          2.409095       -0.692643        2.589370  2
  H          2.452581       -1.691392        3.002105  2
  C          3.206552        0.312701        3.119160  2
  H          3.871299        0.097167        3.944629  2
  C          3.150734        1.594708        2.589370  2
  H          3.771995        2.377922        3.002105  2
  C          2.297458        1.871370        1.529790  2
  H          2.253972        2.870119        1.117056  2

%mem=32GB
%nprocshared= 8
#p m062x/aug-cc-pVDZ   counterpoise=2

00186 m062x/aug-cc-pVDZ   counterpoise=2

 0  1  0  1  0  1
  N          1.396804        0.000000       -0.000000  1
  C          0.694718        1.127126        0.000018  1
  C         -0.694752        1.127133        0.000000  1
  N         -1.396804       -0.000000        0.000000  1
  C         -0.694718       -1.127126       -0.000018  1
  C          0.694752       -1.127133       -0.000000  1
  H          1.249619        2.057126        0.000037  1
  H         -1.249460        2.057237        0.000041  1
  H         -1.249619       -2.057126       -0.000037  1
  H          1.249460       -2.057237       -0.000041  1
  C          1.326828        1.113341        1.000000  2
  H          0.748975        1.125943        0.085851  2
  C          1.671484       -0.096751        1.586706  2
  H          1.362135       -1.026873        1.129631  2
  C          2.413222       -0.112927        2.760117  2
  H          2.681727       -1.055651        3.217192  2
  C          2.810305        1.080989        3.346823  2
  H          3.388158        1.068387        4.260972  2
  C          2.465649        2.291081        2.760117  2
  H          2.774997        3.221202        3.217192  2
  C          1.723911        2.307257        1.586706  2
  H          1.455406        3.249980        1.129631  2

%mem=32GB
%nprocshared= 8
#p m062x/aug-cc-pVDZ   counterpoise=2

00187 m062x/aug-cc-pVDZ   counterpoise=2

 0  1  0  1  0  1
  N          1.396804        0.000000       -0.000000  1
  C          0.694718        1.127126        0.000018  1
  C         -0.694752        1.127133        0.000000  1
  N         -1.396804       -0.000000        0.000000  1
  C         -0.694718       -1.127126       -0.000018  1
  C          0.694752       -1.127133       -0.000000  1
  H          1.249619        2.057126        0.000037  1
  H         -1.249460        2.057237        0.000041  1
  H         -1.249619       -2.057126       -0.000037  1
  H          1.249460       -2.057237       -0.000041  1
  C          1.113341        1.326828        1.000000  2
  H          0.702604        1.130888        0.018856  2
  C          1.894614        0.367443        1.629704  2
  H          2.092530       -0.575906        1.139132  2
  C          2.421841        0.618954        2.889111  2
  H          3.030493       -0.128455        3.379684  2
  C          2.167793        1.829849        3.518815  2
  H          2.578530        2.025789        4.499960  2
  C          1.386520        2.789234        2.889111  2
  H          1.188604        3.732583        3.379684  2
  C          0.859293        2.537723        1.629704  2
  H          0.250641        3.285132        1.139132  2

%mem=32GB
%nprocshared= 8
#p m062x/aug-cc-pVDZ   counterpoise=2

00188 m062x/aug-cc-pVDZ   counterpoise=2

 0  1  0  1  0  1
  N          1.396804        0.000000       -0.000000  1
  C          0.694718        1.127126        0.000018  1
  C         -0.694752        1.127133        0.000000  1
  N         -1.396804       -0.000000        0.000000  1
  C         -0.694718       -1.127126       -0.000018  1
  C          0.694752       -1.127133       -0.000000  1
  H          1.249619        2.057126        0.000037  1
  H         -1.249460        2.057237        0.000041  1
  H         -1.249619       -2.057126       -0.000037  1
  H          1.249460       -2.057237       -0.000041  1
  C          0.866025        1.500000        1.000000  2
  H          0.694616        1.126903       -0.000579  2
  C          2.068545        1.237531        1.642177  2
  H          2.833959        0.659958        1.141888  2
  C          2.288568        1.716442        2.926532  2
  H          3.225392        1.511965        3.426821  2
  C          1.306072        2.457822        3.568709  2
  H          1.477482        2.830919        4.569288  2
  C          0.103553        2.720291        2.926532  2
  H         -0.661861        3.297864        3.426821  2
  C         -0.116471        2.241380        1.642177  2
  H         -1.053294        2.445857        1.141888  2

%mem=32GB
%nprocshared= 8
#p m062x/aug-cc-pVDZ   counterpoise=2

00189 m062x/aug-cc-pVDZ   counterpoise=2

 0  1  0  1  0  1
  N          1.396804        0.000000       -0.000000  1
  C          0.694718        1.127126        0.000018  1
  C         -0.694752        1.127133        0.000000  1
  N         -1.396804       -0.000000        0.000000  1
  C         -0.694718       -1.127126       -0.000018  1
  C          0.694752       -1.127133       -0.000000  1
  H          1.249619        2.057126        0.000037  1
  H         -1.249460        2.057237        0.000041  1
  H         -1.249619       -2.057126       -0.000037  1
  H          1.249460       -2.057237       -0.000041  1
  C          0.592396        1.627595        1.000000  2
  H          0.690950        1.145557        0.036845  2
  C          1.707067        2.177798        1.618158  2
  H          2.674006        2.124397        1.136581  2
  C          1.580563        2.796548        2.854474  2
  H          2.448948        3.225185        3.336052  2
  C          0.339388        2.865095        3.472633  2
  H          0.240834        3.347133        4.435788  2
  C         -0.775283        2.314892        2.854474  2
  H         -1.742222        2.368293        3.336052  2
  C         -0.648779        1.696142        1.618158  2
  H         -1.517164        1.267505        1.136581  2

%mem=32GB
%nprocshared= 8
#p m062x/aug-cc-pVDZ   counterpoise=2

00190 m062x/aug-cc-pVDZ   counterpoise=2

 0  1  0  1  0  1
  N          1.396804        0.000000       -0.000000  1
  C          0.694718        1.127126        0.000018  1
  C         -0.694752        1.127133        0.000000  1
  N         -1.396804       -0.000000        0.000000  1
  C         -0.694718       -1.127126       -0.000018  1
  C          0.694752       -1.127133       -0.000000  1
  H          1.249619        2.057126        0.000037  1
  H         -1.249460        2.057237        0.000041  1
  H         -1.249619       -2.057126       -0.000037  1
  H          1.249460       -2.057237       -0.000041  1
  C          0.300767        1.705737        1.000000  2
  H          0.649828        1.193058        0.113965  2
  C          1.070549        2.711418        1.568662  2
  H          2.019307        2.982216        1.125645  2
  C          0.622491        3.369499        2.705987  2
  H          1.222189        4.152976        3.149004  2
  C         -0.595348        3.021898        3.274649  2
  H         -0.944408        3.534577        4.160684  2
  C         -1.365129        2.016217        2.705987  2
  H         -2.313888        1.745418        3.149004  2
  C         -0.917071        1.358136        1.568662  2
  H         -1.516770        0.574659        1.125645  2

%mem=32GB
%nprocshared= 8
#p m062x/aug-cc-pVDZ   counterpoise=2

00191 m062x/aug-cc-pVDZ   counterpoise=2

 0  1  0  1  0  1
  N          1.396804        0.000000       -0.000000  1
  C          0.694718        1.127126        0.000018  1
  C         -0.694752        1.127133        0.000000  1
  N         -1.396804       -0.000000        0.000000  1
  C         -0.694718       -1.127126       -0.000018  1
  C          0.694752       -1.127133       -0.000000  1
  H          1.249619        2.057126        0.000037  1
  H         -1.249460        2.057237        0.000041  1
  H         -1.249619       -2.057126       -0.000037  1
  H          1.249460       -2.057237       -0.000041  1
  C          0.000000        1.732051        1.000000  2
  H          0.552637        1.250843        0.204530  2
  C          0.434842        2.947616        1.510537  2
  H          1.326243        3.413395        1.112802  2
  C         -0.274529        3.565300        2.531611  2
  H          0.064235        4.512287        2.929346  2
  C         -1.418742        2.967419        3.042148  2
  H         -1.971379        3.448627        3.837618  2
  C         -1.853585        1.751854        2.531611  2
  H         -2.744986        1.286074        2.929346  2
  C         -1.144214        1.134170        1.510537  2
  H         -1.482977        0.187182        1.112802  2

%mem=32GB
%nprocshared= 8
#p m062x/aug-cc-pVDZ   counterpoise=2

00192 m062x/aug-cc-pVDZ   counterpoise=2

 0  1  0  1  0  1
  N          1.396804        0.000000       -0.000000  1
  C          0.694718        1.127126        0.000018  1
  C         -0.694752        1.127133        0.000000  1
  N         -1.396804       -0.000000        0.000000  1
  C         -0.694718       -1.127126       -0.000018  1
  C          0.694752       -1.127133       -0.000000  1
  H          1.249619        2.057126        0.000037  1
  H         -1.249460        2.057237        0.000041  1
  H         -1.249619       -2.057126       -0.000037  1
  H          1.249460       -2.057237       -0.000041  1
  C         -0.300767        1.705737        1.000000  2
  H         -0.649852        1.193074        0.113965  2
  C          0.917056        1.358081        1.568662  2
  H          1.516718        0.574576        1.125645  2
  C          1.365144        2.016141        2.705986  2
  H          2.313890        1.745300        3.149004  2
  C          0.595409        3.021858        3.274648  2
  H          0.944493        3.534521        4.160683  2
  C         -0.622414        3.369514        2.705986  2
  H         -1.222077        4.153019        3.149004  2
  C         -1.070502        2.711454        1.568662  2
  H         -2.019249        2.982295        1.125645  2

%mem=32GB
%nprocshared= 8
#p m062x/aug-cc-pVDZ   counterpoise=2

00193 m062x/aug-cc-pVDZ   counterpoise=2

 0  1  0  1  0  1
  N          1.396804        0.000000       -0.000000  1
  C          0.694718        1.127126        0.000018  1
  C         -0.694752        1.127133        0.000000  1
  N         -1.396804       -0.000000        0.000000  1
  C         -0.694718       -1.127126       -0.000018  1
  C          0.694752       -1.127133       -0.000000  1
  H          1.249619        2.057126        0.000037  1
  H         -1.249460        2.057237        0.000041  1
  H         -1.249619       -2.057126       -0.000037  1
  H          1.249460       -2.057237       -0.000041  1
  C         -0.592396        1.627595        1.000000  2
  H         -0.690981        1.145571        0.036841  2
  C          0.648783        1.696053        1.618160  2
  H          1.517140        1.267361        1.136581  2
  C          0.775327        2.314785        2.854481  2
  H          1.742269        2.368118        3.336061  2
  C         -0.339307        2.865060        3.472642  2
  H         -0.240722        3.347084        4.435801  2
  C         -1.580486        2.796602        2.854481  2
  H         -2.448843        3.225294        3.336061  2
  C         -1.707031        2.177870        1.618160  2
  H         -2.673972        2.124537        1.136581  2

%mem=32GB
%nprocshared= 8
#p m062x/aug-cc-pVDZ   counterpoise=2

00194 m062x/aug-cc-pVDZ   counterpoise=2

 0  1  0  1  0  1
  N          1.396804        0.000000       -0.000000  1
  C          0.694718        1.127126        0.000018  1
  C         -0.694752        1.127133        0.000000  1
  N         -1.396804       -0.000000        0.000000  1
  C         -0.694718       -1.127126       -0.000018  1
  C          0.694752       -1.127133       -0.000000  1
  H          1.249619        2.057126        0.000037  1
  H         -1.249460        2.057237        0.000041  1
  H         -1.249619       -2.057126       -0.000037  1
  H          1.249460       -2.057237       -0.000041  1
  C         -0.866025        1.500000        1.000000  2
  H         -0.694651        1.126913       -0.000589  2
  C          0.116527        2.241299        1.642184  2
  H          1.053360        2.445723        1.141889  2
  C         -0.103450        2.720197        2.926551  2
  H          0.662008        3.297707        3.426845  2
  C         -1.305981        2.457796        3.568734  2
  H         -1.477356        2.830883        4.569323  2
  C         -2.288534        1.716497        2.926551  2
  H         -3.225367        1.512074        3.426845  2
  C         -2.068556        1.237599        1.642184  2
  H         -2.834015        0.660089        1.141889  2

%mem=32GB
%nprocshared= 8
#p m062x/aug-cc-pVDZ   counterpoise=2

00195 m062x/aug-cc-pVDZ   counterpoise=2

 0  1  0  1  0  1
  N          1.396804        0.000000       -0.000000  1
  C          0.694718        1.127126        0.000018  1
  C         -0.694752        1.127133        0.000000  1
  N         -1.396804       -0.000000        0.000000  1
  C         -0.694718       -1.127126       -0.000018  1
  C          0.694752       -1.127133       -0.000000  1
  H          1.249619        2.057126        0.000037  1
  H         -1.249460        2.057237        0.000041  1
  H         -1.249619       -2.057126       -0.000037  1
  H          1.249460       -2.057237       -0.000041  1
  C         -1.113341        1.326828        1.000000  2
  H         -0.702638        1.130895        0.018840  2
  C         -0.859252        2.537709        1.629714  2
  H         -0.250602        3.285115        1.139134  2
  C         -1.386434        2.789211        2.889142  2
  H         -1.188487        3.732549        3.379722  2
  C         -2.167706        1.829830        3.518856  2
  H         -2.578408        2.025763        4.500016  2
  C         -2.421794        0.618949        2.889142  2
  H         -3.030445       -0.128456        3.379722  2
  C         -1.894612        0.367448        1.629714  2
  H         -2.092560       -0.575890        1.139134  2

%mem=32GB
%nprocshared= 8
#p m062x/aug-cc-pVDZ   counterpoise=2

00196 m062x/aug-cc-pVDZ   counterpoise=2

 0  1  0  1  0  1
  N          1.396804        0.000000       -0.000000  1
  C          0.694718        1.127126        0.000018  1
  C         -0.694752        1.127133        0.000000  1
  N         -1.396804       -0.000000        0.000000  1
  C         -0.694718       -1.127126       -0.000018  1
  C          0.694752       -1.127133       -0.000000  1
  H          1.249619        2.057126        0.000037  1
  H         -1.249460        2.057237        0.000041  1
  H         -1.249619       -2.057126       -0.000037  1
  H          1.249460       -2.057237       -0.000041  1
  C         -1.326828        1.113341        1.000000  2
  H         -0.749004        1.125949        0.085832  2
  C         -1.723906        2.307253        1.586718  2
  H         -1.455428        3.249979        1.129634  2
  C         -2.465607        2.291068        2.760153  2
  H         -2.774952        3.221186        3.217237  2
  C         -2.810229        1.080972        3.346871  2
  H         -3.388052        1.068364        4.261039  2
  C         -2.413150       -0.112939        2.760153  2
  H         -2.681629       -1.055666        3.217237  2
  C         -1.671450       -0.096755        1.586718  2
  H         -1.362105       -1.026873        1.129634  2

%mem=32GB
%nprocshared= 8
#p m062x/aug-cc-pVDZ   counterpoise=2

00197 m062x/aug-cc-pVDZ   counterpoise=2

 0  1  0  1  0  1
  N          1.396804        0.000000       -0.000000  1
  C          0.694718        1.127126        0.000018  1
  C         -0.694752        1.127133        0.000000  1
  N         -1.396804       -0.000000        0.000000  1
  C         -0.694718       -1.127126       -0.000018  1
  C          0.694752       -1.127133       -0.000000  1
  H          1.249619        2.057126        0.000037  1
  H         -1.249460        2.057237        0.000041  1
  H         -1.249619       -2.057126       -0.000037  1
  H          1.249460       -2.057237       -0.000041  1
  C         -1.500000        0.866025        1.000000  2
  H         -0.835278        1.081566        0.174513  2
  C         -2.297465        1.871358        1.529802  2
  H         -2.254009        2.870104        1.117058  2
  C         -3.150709        1.594688        2.589406  2
  H         -3.771975        2.377893        3.002149  2
  C         -3.206488        0.312684        3.119208  2
  H         -3.871210        0.097143        3.944695  2
  C         -2.409023       -0.692649        2.589406  2
  H         -2.452479       -1.691395        3.002149  2
  C         -1.555779       -0.415978        1.529802  2
  H         -0.934513       -1.199183        1.117058  2

%mem=32GB
%nprocshared= 8
#p m062x/aug-cc-pVDZ   counterpoise=2

00198 m062x/aug-cc-pVDZ   counterpoise=2

 0  1  0  1  0  1
  N          1.396804        0.000000       -0.000000  1
  C          0.694718        1.127126        0.000018  1
  C         -0.694752        1.127133        0.000000  1
  N         -1.396804       -0.000000        0.000000  1
  C         -0.694718       -1.127126       -0.000018  1
  C          0.694752       -1.127133       -0.000000  1
  H          1.249619        2.057126        0.000037  1
  H         -1.249460        2.057237        0.000041  1
  H         -1.249619       -2.057126       -0.000037  1
  H          1.249460       -2.057237       -0.000041  1
  C         -1.627595        0.592396        1.000000  2
  H         -1.416951        0.051713        0.087294  2
  C         -0.642514        1.375857        1.585779  2
  H          0.335559        1.445530        1.129427  2
  C         -0.912899        2.069884        2.757338  2
  H         -0.145471        2.680240        3.213691  2
  C         -2.168367        1.980451        3.343118  2
  H         -2.379011        2.521134        4.255824  2
  C         -3.153448        1.196990        2.757338  2
  H         -4.131522        1.127317        3.213691  2
  C         -2.883063        0.502963        1.585779  2
  H         -3.650491       -0.107394        1.129427  2

%mem=32GB
%nprocshared= 8
#p m062x/aug-cc-pVDZ   counterpoise=2

00199 m062x/aug-cc-pVDZ   counterpoise=2

 0  1  0  1  0  1
  N          1.396804        0.000000       -0.000000  1
  C          0.694718        1.127126        0.000018  1
  C         -0.694752        1.127133        0.000000  1
  N         -1.396804       -0.000000        0.000000  1
  C         -0.694718       -1.127126       -0.000018  1
  C          0.694752       -1.127133       -0.000000  1
  H          1.249619        2.057126        0.000037  1
  H         -1.249460        2.057237        0.000041  1
  H         -1.249619       -2.057126       -0.000037  1
  H          1.249460       -2.057237       -0.000041  1
  C         -1.705737        0.300767        1.000000  2
  H         -1.398916        0.002056        0.006836  2
  C         -1.063970        1.353938        1.637418  2
  H         -0.257180        1.875700        1.140836  2
  C         -1.457809        1.737367        2.912253  2
  H         -0.957840        2.557841        3.408835  2
  C         -2.493415        1.067626        3.549671  2
  H         -2.800236        1.366337        4.542835  2
  C         -3.135182        0.014455        2.912253  2
  H         -3.941971       -0.507307        3.408835  2
  C         -2.741343       -0.368974        1.637418  2
  H         -3.241312       -1.189448        1.140836  2

%mem=32GB
%nprocshared= 8
#p m062x/aug-cc-pVDZ   counterpoise=2

00200 m062x/aug-cc-pVDZ   counterpoise=2

 0  1  0  1  0  1
  N          1.396804        0.000000       -0.000000  1
  C          0.694718        1.127126        0.000018  1
  C         -0.694752        1.127133        0.000000  1
  N         -1.396804       -0.000000        0.000000  1
  C         -0.694718       -1.127126       -0.000018  1
  C          0.694752       -1.127133       -0.000000  1
  H          1.249619        2.057126        0.000037  1
  H         -1.249460        2.057237        0.000041  1
  H         -1.249619       -2.057126       -0.000037  1
  H          1.249460       -2.057237       -0.000041  1
  C         -1.732051        0.000000        1.000000  2
  H         -1.388270        0.000000       -0.025454  2
  C         -1.952691        1.202290        1.658142  2
  H         -1.780801        2.138935        1.145415  2
  C         -2.393971        1.202290        2.974426  2
  H         -2.565861        2.138935        3.487154  2
  C         -2.614611        0.000000        3.632569  2
  H         -2.958391        0.000000        4.658023  2
  C         -2.393971       -1.202290        2.974426  2
  H         -2.565861       -2.138935        3.487154  2
  C         -1.952691       -1.202290        1.658142  2
  H         -1.780801       -2.138935        1.145415  2

%mem=32GB
%nprocshared= 8
#p m062x/aug-cc-pVDZ   counterpoise=2

00201 m062x/aug-cc-pVDZ   counterpoise=2

 0  1  0  1  0  1
  N          1.396804        0.000000       -0.000000  1
  C          0.694718        1.127126        0.000018  1
  C         -0.694752        1.127133        0.000000  1
  N         -1.396804       -0.000000        0.000000  1
  C         -0.694718       -1.127126       -0.000018  1
  C          0.694752       -1.127133       -0.000000  1
  H          1.249619        2.057126        0.000037  1
  H         -1.249460        2.057237        0.000041  1
  H         -1.249619       -2.057126       -0.000037  1
  H          1.249460       -2.057237       -0.000041  1
  C         -1.705737       -0.300767        1.000000  2
  H         -1.398916       -0.002056        0.006836  2
  C         -2.741343        0.368974        1.637418  2
  H         -3.241312        1.189448        1.140836  2
  C         -3.135182       -0.014455        2.912253  2
  H         -3.941971        0.507307        3.408835  2
  C         -2.493415       -1.067626        3.549671  2
  H         -2.800236       -1.366337        4.542835  2
  C         -1.457809       -1.737367        2.912253  2
  H         -0.957840       -2.557841        3.408835  2
  C         -1.063970       -1.353938        1.637418  2
  H         -0.257180       -1.875700        1.140836  2

%mem=32GB
%nprocshared= 8
#p m062x/aug-cc-pVDZ   counterpoise=2

00202 m062x/aug-cc-pVDZ   counterpoise=2

 0  1  0  1  0  1
  N          1.396804        0.000000       -0.000000  1
  C          0.694718        1.127126        0.000018  1
  C         -0.694752        1.127133        0.000000  1
  N         -1.396804       -0.000000        0.000000  1
  C         -0.694718       -1.127126       -0.000018  1
  C          0.694752       -1.127133       -0.000000  1
  H          1.249619        2.057126        0.000037  1
  H         -1.249460        2.057237        0.000041  1
  H         -1.249619       -2.057126       -0.000037  1
  H          1.249460       -2.057237       -0.000041  1
  C         -1.627595       -0.592396        1.000000  2
  H         -1.416951       -0.051713        0.087294  2
  C         -2.883063       -0.502963        1.585779  2
  H         -3.650491        0.107394        1.129427  2
  C         -3.153448       -1.196990        2.757338  2
  H         -4.131522       -1.127317        3.213691  2
  C         -2.168367       -1.980451        3.343118  2
  H         -2.379011       -2.521134        4.255824  2
  C         -0.912899       -2.069884        2.757338  2
  H         -0.145471       -2.680240        3.213691  2
  C         -0.642514       -1.375857        1.585779  2
  H          0.335559       -1.445530        1.129427  2

%mem=32GB
%nprocshared= 8
#p m062x/aug-cc-pVDZ   counterpoise=2

00203 m062x/aug-cc-pVDZ   counterpoise=2

 0  1  0  1  0  1
  N          1.396804        0.000000       -0.000000  1
  C          0.694718        1.127126        0.000018  1
  C         -0.694752        1.127133        0.000000  1
  N         -1.396804       -0.000000        0.000000  1
  C         -0.694718       -1.127126       -0.000018  1
  C          0.694752       -1.127133       -0.000000  1
  H          1.249619        2.057126        0.000037  1
  H         -1.249460        2.057237        0.000041  1
  H         -1.249619       -2.057126       -0.000037  1
  H          1.249460       -2.057237       -0.000041  1
  C         -1.500000       -0.866025        1.000000  2
  H         -0.835267       -1.081555        0.174519  2
  C         -1.555810        0.415978        1.529798  2
  H         -0.934556        1.199195        1.117058  2
  C         -2.409068        0.692635        2.589394  2
  H         -2.452547        1.691381        3.002135  2
  C         -3.206517       -0.312713        3.119192  2
  H         -3.871250       -0.097183        3.944673  2
  C         -3.150707       -1.594717        2.589394  2
  H         -3.771961       -2.377933        3.002135  2
  C         -2.297449       -1.871373        1.529798  2
  H         -2.253970       -2.870119        1.117058  2

%mem=32GB
%nprocshared= 8
#p m062x/aug-cc-pVDZ   counterpoise=2

00204 m062x/aug-cc-pVDZ   counterpoise=2

 0  1  0  1  0  1
  N          1.396804        0.000000       -0.000000  1
  C          0.694718        1.127126        0.000018  1
  C         -0.694752        1.127133        0.000000  1
  N         -1.396804       -0.000000        0.000000  1
  C         -0.694718       -1.127126       -0.000018  1
  C          0.694752       -1.127133       -0.000000  1
  H          1.249619        2.057126        0.000037  1
  H         -1.249460        2.057237        0.000041  1
  H         -1.249619       -2.057126       -0.000037  1
  H          1.249460       -2.057237       -0.000041  1
  C         -1.326828       -1.113341        1.000000  2
  H         -0.748990       -1.125942        0.085841  2
  C         -1.671474        0.096751        1.586712  2
  H         -1.362133        1.026873        1.129633  2
  C         -2.413193        0.112927        2.760136  2
  H         -2.681691        1.055650        3.217215  2
  C         -2.810267       -1.080990        3.346847  2
  H         -3.388105       -1.068388        4.261006  2
  C         -2.465621       -2.291082        2.760136  2
  H         -2.774961       -3.221203        3.217215  2
  C         -1.723901       -2.307257        1.586712  2
  H         -1.455404       -3.249980        1.129633  2

%mem=32GB
%nprocshared= 8
#p m062x/aug-cc-pVDZ   counterpoise=2

00205 m062x/aug-cc-pVDZ   counterpoise=2

 0  1  0  1  0  1
  N          1.396804        0.000000       -0.000000  1
  C          0.694718        1.127126        0.000018  1
  C         -0.694752        1.127133        0.000000  1
  N         -1.396804       -0.000000        0.000000  1
  C         -0.694718       -1.127126       -0.000018  1
  C          0.694752       -1.127133       -0.000000  1
  H          1.249619        2.057126        0.000037  1
  H         -1.249460        2.057237        0.000041  1
  H         -1.249619       -2.057126       -0.000037  1
  H          1.249460       -2.057237       -0.000041  1
  C         -1.113341       -1.326828        1.000000  2
  H         -0.702616       -1.130894        0.018849  2
  C         -1.894607       -0.367439        1.629708  2
  H         -2.092528        0.575907        1.139132  2
  C         -2.421817       -0.618943        2.889123  2
  H         -3.030463        0.128469        3.379699  2
  C         -2.167762       -1.829834        3.518831  2
  H         -2.578487       -2.025768        4.499982  2
  C         -1.386496       -2.789223        2.889123  2
  H         -1.188575       -3.732569        3.379699  2
  C         -0.859286       -2.537719        1.629708  2
  H         -0.250639       -3.285132        1.139132  2

%mem=32GB
%nprocshared= 8
#p m062x/aug-cc-pVDZ   counterpoise=2

00206 m062x/aug-cc-pVDZ   counterpoise=2

 0  1  0  1  0  1
  N          1.396804        0.000000       -0.000000  1
  C          0.694718        1.127126        0.000018  1
  C         -0.694752        1.127133        0.000000  1
  N         -1.396804       -0.000000        0.000000  1
  C         -0.694718       -1.127126       -0.000018  1
  C          0.694752       -1.127133       -0.000000  1
  H          1.249619        2.057126        0.000037  1
  H         -1.249460        2.057237        0.000041  1
  H         -1.249619       -2.057126       -0.000037  1
  H          1.249460       -2.057237       -0.000041  1
  C         -0.866025       -1.500000        1.000000  2
  H         -0.694621       -1.126915       -0.000585  2
  C         -2.068541       -1.237523        1.642181  2
  H         -2.833958       -0.659956        1.141888  2
  C         -2.288558       -1.716420        2.926542  2
  H         -3.225379       -1.511938        3.426834  2
  C         -1.306059       -2.457793        3.568722  2
  H         -1.477463       -2.830878        4.569307  2
  C         -0.103543       -2.720269        2.926542  2
  H          0.661874       -3.297836        3.426834  2
  C          0.116474       -2.241373        1.642181  2
  H          1.053295       -2.445855        1.141888  2

%mem=32GB
%nprocshared= 8
#p m062x/aug-cc-pVDZ   counterpoise=2

00207 m062x/aug-cc-pVDZ   counterpoise=2

 0  1  0  1  0  1
  N          1.396804        0.000000       -0.000000  1
  C          0.694718        1.127126        0.000018  1
  C         -0.694752        1.127133        0.000000  1
  N         -1.396804       -0.000000        0.000000  1
  C         -0.694718       -1.127126       -0.000018  1
  C          0.694752       -1.127133       -0.000000  1
  H          1.249619        2.057126        0.000037  1
  H         -1.249460        2.057237        0.000041  1
  H         -1.249619       -2.057126       -0.000037  1
  H          1.249460       -2.057237       -0.000041  1
  C         -0.592396       -1.627595        1.000000  2
  H         -0.690947       -1.145571        0.036838  2
  C         -1.707069       -2.177790        1.618163  2
  H         -2.674006       -2.124395        1.136582  2
  C         -1.580568       -2.796521        2.854488  2
  H         -2.448955       -3.225151        3.336070  2
  C         -0.339395       -2.865059        3.472651  2
  H         -0.240844       -3.347084        4.435813  2
  C          0.775278       -2.314865        2.854488  2
  H          1.742215       -2.368260        3.336070  2
  C          0.648777       -1.696133        1.618163  2
  H          1.517164       -1.267503        1.136582  2

%mem=32GB
%nprocshared= 8
#p m062x/aug-cc-pVDZ   counterpoise=2

00208 m062x/aug-cc-pVDZ   counterpoise=2

 0  1  0  1  0  1
  N          1.396804        0.000000       -0.000000  1
  C          0.694718        1.127126        0.000018  1
  C         -0.694752        1.127133        0.000000  1
  N         -1.396804       -0.000000        0.000000  1
  C         -0.694718       -1.127126       -0.000018  1
  C          0.694752       -1.127133       -0.000000  1
  H          1.249619        2.057126        0.000037  1
  H         -1.249460        2.057237        0.000041  1
  H         -1.249619       -2.057126       -0.000037  1
  H          1.249460       -2.057237       -0.000041  1
  C         -0.300767       -1.705737        1.000000  2
  H         -0.649819       -1.193070        0.113954  2
  C         -1.070554       -2.711410        1.568669  2
  H         -2.019308       -2.982215        1.125646  2
  C         -0.622507       -3.369475        2.706007  2
  H         -1.222210       -4.152946        3.149030  2
  C          0.595326       -3.021866        3.274676  2
  H          0.944378       -3.534533        4.160722  2
  C          1.365113       -2.016193        2.706007  2
  H          2.313867       -1.745388        3.149030  2
  C          0.917066       -1.358128        1.568669  2
  H          1.516768       -0.574657        1.125646  2

%mem=32GB
%nprocshared= 8
#p m062x/aug-cc-pVDZ   counterpoise=2

00209 m062x/aug-cc-pVDZ   counterpoise=2

 0  1  0  1  0  1
  N          1.396804        0.000000       -0.000000  1
  C          0.694718        1.127126        0.000018  1
  C         -0.694752        1.127133        0.000000  1
  N         -1.396804       -0.000000        0.000000  1
  C         -0.694718       -1.127126       -0.000018  1
  C          0.694752       -1.127133       -0.000000  1
  H          1.249619        2.057126        0.000037  1
  H         -1.249460        2.057237        0.000041  1
  H         -1.249619       -2.057126       -0.000037  1
  H          1.249460       -2.057237       -0.000041  1
  C         -0.000000       -1.732051        1.000000  2
  H         -0.552626       -1.250852        0.204517  2
  C         -0.434849       -2.947610        1.510545  2
  H         -1.326245       -3.413394        1.112804  2
  C          0.274508       -3.565282        2.531636  2
  H         -0.064261       -4.512265        2.929378  2
  C          1.418715       -2.967395        3.042181  2
  H          1.971341       -3.448594        3.837664  2
  C          1.853564       -1.751836        2.531636  2
  H          2.744960       -1.286052        2.929378  2
  C          1.144207       -1.134164        1.510545  2
  H          1.482976       -0.187181        1.112804  2

%mem=32GB
%nprocshared= 8
#p m062x/aug-cc-pVDZ   counterpoise=2

00210 m062x/aug-cc-pVDZ   counterpoise=2

 0  1  0  1  0  1
  N          1.396804        0.000000       -0.000000  1
  C          0.694718        1.127126        0.000018  1
  C         -0.694752        1.127133        0.000000  1
  N         -1.396804       -0.000000        0.000000  1
  C         -0.694718       -1.127126       -0.000018  1
  C          0.694752       -1.127133       -0.000000  1
  H          1.249619        2.057126        0.000037  1
  H         -1.249460        2.057237        0.000041  1
  H         -1.249619       -2.057126       -0.000037  1
  H          1.249460       -2.057237       -0.000041  1
  C          0.300767       -1.705737        1.000000  2
  H          0.649852       -1.193074        0.113965  2
  C         -0.917056       -1.358081        1.568662  2
  H         -1.516718       -0.574576        1.125645  2
  C         -1.365144       -2.016141        2.705986  2
  H         -2.313890       -1.745300        3.149004  2
  C         -0.595409       -3.021858        3.274648  2
  H         -0.944493       -3.534521        4.160683  2
  C          0.622414       -3.369514        2.705986  2
  H          1.222077       -4.153019        3.149004  2
  C          1.070502       -2.711454        1.568662  2
  H          2.019249       -2.982295        1.125645  2

%mem=32GB
%nprocshared= 8
#p m062x/aug-cc-pVDZ   counterpoise=2

00211 m062x/aug-cc-pVDZ   counterpoise=2

 0  1  0  1  0  1
  N          1.396804        0.000000       -0.000000  1
  C          0.694718        1.127126        0.000018  1
  C         -0.694752        1.127133        0.000000  1
  N         -1.396804       -0.000000        0.000000  1
  C         -0.694718       -1.127126       -0.000018  1
  C          0.694752       -1.127133       -0.000000  1
  H          1.249619        2.057126        0.000037  1
  H         -1.249460        2.057237        0.000041  1
  H         -1.249619       -2.057126       -0.000037  1
  H          1.249460       -2.057237       -0.000041  1
  C          0.592396       -1.627595        1.000000  2
  H          0.690981       -1.145571        0.036841  2
  C         -0.648783       -1.696053        1.618160  2
  H         -1.517140       -1.267361        1.136581  2
  C         -0.775327       -2.314785        2.854481  2
  H         -1.742269       -2.368118        3.336061  2
  C          0.339307       -2.865060        3.472642  2
  H          0.240722       -3.347084        4.435801  2
  C          1.580486       -2.796602        2.854481  2
  H          2.448843       -3.225294        3.336061  2
  C          1.707031       -2.177870        1.618160  2
  H          2.673972       -2.124537        1.136581  2

%mem=32GB
%nprocshared= 8
#p m062x/aug-cc-pVDZ   counterpoise=2

00212 m062x/aug-cc-pVDZ   counterpoise=2

 0  1  0  1  0  1
  N          1.396804        0.000000       -0.000000  1
  C          0.694718        1.127126        0.000018  1
  C         -0.694752        1.127133        0.000000  1
  N         -1.396804       -0.000000        0.000000  1
  C         -0.694718       -1.127126       -0.000018  1
  C          0.694752       -1.127133       -0.000000  1
  H          1.249619        2.057126        0.000037  1
  H         -1.249460        2.057237        0.000041  1
  H         -1.249619       -2.057126       -0.000037  1
  H          1.249460       -2.057237       -0.000041  1
  C          0.866025       -1.500000        1.000000  2
  H          0.694651       -1.126913       -0.000589  2
  C         -0.116527       -2.241299        1.642184  2
  H         -1.053360       -2.445723        1.141889  2
  C          0.103450       -2.720197        2.926551  2
  H         -0.662008       -3.297707        3.426845  2
  C          1.305981       -2.457796        3.568734  2
  H          1.477356       -2.830883        4.569323  2
  C          2.288534       -1.716497        2.926551  2
  H          3.225367       -1.512074        3.426845  2
  C          2.068556       -1.237599        1.642184  2
  H          2.834015       -0.660089        1.141889  2

%mem=32GB
%nprocshared= 8
#p m062x/aug-cc-pVDZ   counterpoise=2

00213 m062x/aug-cc-pVDZ   counterpoise=2

 0  1  0  1  0  1
  N          1.396804        0.000000       -0.000000  1
  C          0.694718        1.127126        0.000018  1
  C         -0.694752        1.127133        0.000000  1
  N         -1.396804       -0.000000        0.000000  1
  C         -0.694718       -1.127126       -0.000018  1
  C          0.694752       -1.127133       -0.000000  1
  H          1.249619        2.057126        0.000037  1
  H         -1.249460        2.057237        0.000041  1
  H         -1.249619       -2.057126       -0.000037  1
  H          1.249460       -2.057237       -0.000041  1
  C          1.113341       -1.326828        1.000000  2
  H          0.702638       -1.130895        0.018840  2
  C          0.859252       -2.537709        1.629714  2
  H          0.250602       -3.285115        1.139134  2
  C          1.386434       -2.789211        2.889142  2
  H          1.188487       -3.732549        3.379722  2
  C          2.167706       -1.829830        3.518856  2
  H          2.578408       -2.025763        4.500016  2
  C          2.421794       -0.618949        2.889142  2
  H          3.030445        0.128456        3.379722  2
  C          1.894612       -0.367448        1.629714  2
  H          2.092560        0.575890        1.139134  2

%mem=32GB
%nprocshared= 8
#p m062x/aug-cc-pVDZ   counterpoise=2

00214 m062x/aug-cc-pVDZ   counterpoise=2

 0  1  0  1  0  1
  N          1.396804        0.000000       -0.000000  1
  C          0.694718        1.127126        0.000018  1
  C         -0.694752        1.127133        0.000000  1
  N         -1.396804       -0.000000        0.000000  1
  C         -0.694718       -1.127126       -0.000018  1
  C          0.694752       -1.127133       -0.000000  1
  H          1.249619        2.057126        0.000037  1
  H         -1.249460        2.057237        0.000041  1
  H         -1.249619       -2.057126       -0.000037  1
  H          1.249460       -2.057237       -0.000041  1
  C          1.326828       -1.113341        1.000000  2
  H          0.749004       -1.125949        0.085832  2
  C          1.723906       -2.307253        1.586718  2
  H          1.455428       -3.249979        1.129634  2
  C          2.465607       -2.291068        2.760153  2
  H          2.774952       -3.221186        3.217237  2
  C          2.810229       -1.080972        3.346871  2
  H          3.388052       -1.068364        4.261039  2
  C          2.413150        0.112939        2.760153  2
  H          2.681629        1.055666        3.217237  2
  C          1.671450        0.096755        1.586718  2
  H          1.362105        1.026873        1.129634  2

%mem=32GB
%nprocshared= 8
#p m062x/aug-cc-pVDZ   counterpoise=2

00215 m062x/aug-cc-pVDZ   counterpoise=2

 0  1  0  1  0  1
  N          1.396804        0.000000       -0.000000  1
  C          0.694718        1.127126        0.000018  1
  C         -0.694752        1.127133        0.000000  1
  N         -1.396804       -0.000000        0.000000  1
  C         -0.694718       -1.127126       -0.000018  1
  C          0.694752       -1.127133       -0.000000  1
  H          1.249619        2.057126        0.000037  1
  H         -1.249460        2.057237        0.000041  1
  H         -1.249619       -2.057126       -0.000037  1
  H          1.249460       -2.057237       -0.000041  1
  C          1.500000       -0.866025        1.000000  2
  H          0.835278       -1.081566        0.174513  2
  C          2.297465       -1.871358        1.529802  2
  H          2.254009       -2.870104        1.117058  2
  C          3.150709       -1.594688        2.589406  2
  H          3.771975       -2.377893        3.002149  2
  C          3.206488       -0.312684        3.119208  2
  H          3.871210       -0.097143        3.944695  2
  C          2.409023        0.692649        2.589406  2
  H          2.452479        1.691395        3.002149  2
  C          1.555779        0.415978        1.529802  2
  H          0.934513        1.199183        1.117058  2

%mem=32GB
%nprocshared= 8
#p m062x/aug-cc-pVDZ   counterpoise=2

00216 m062x/aug-cc-pVDZ   counterpoise=2

 0  1  0  1  0  1
  N          1.396804        0.000000       -0.000000  1
  C          0.694718        1.127126        0.000018  1
  C         -0.694752        1.127133        0.000000  1
  N         -1.396804       -0.000000        0.000000  1
  C         -0.694718       -1.127126       -0.000018  1
  C          0.694752       -1.127133       -0.000000  1
  H          1.249619        2.057126        0.000037  1
  H         -1.249460        2.057237        0.000041  1
  H         -1.249619       -2.057126       -0.000037  1
  H          1.249460       -2.057237       -0.000041  1
  C          1.627595       -0.592396        1.000000  2
  H          1.416951       -0.051713        0.087294  2
  C          0.642514       -1.375857        1.585779  2
  H         -0.335559       -1.445530        1.129427  2
  C          0.912899       -2.069884        2.757338  2
  H          0.145471       -2.680240        3.213691  2
  C          2.168367       -1.980451        3.343118  2
  H          2.379011       -2.521134        4.255824  2
  C          3.153448       -1.196990        2.757338  2
  H          4.131522       -1.127317        3.213691  2
  C          2.883063       -0.502963        1.585779  2
  H          3.650491        0.107394        1.129427  2

%mem=32GB
%nprocshared= 8
#p m062x/aug-cc-pVDZ   counterpoise=2

00217 m062x/aug-cc-pVDZ   counterpoise=2

 0  1  0  1  0  1
  N          1.396804        0.000000       -0.000000  1
  C          0.694718        1.127126        0.000018  1
  C         -0.694752        1.127133        0.000000  1
  N         -1.396804       -0.000000        0.000000  1
  C         -0.694718       -1.127126       -0.000018  1
  C          0.694752       -1.127133       -0.000000  1
  H          1.249619        2.057126        0.000037  1
  H         -1.249460        2.057237        0.000041  1
  H         -1.249619       -2.057126       -0.000037  1
  H          1.249460       -2.057237       -0.000041  1
  C          1.705737       -0.300767        1.000000  2
  H          1.398916       -0.002056        0.006836  2
  C          1.063970       -1.353938        1.637418  2
  H          0.257180       -1.875700        1.140836  2
  C          1.457809       -1.737367        2.912253  2
  H          0.957840       -2.557841        3.408835  2
  C          2.493415       -1.067626        3.549671  2
  H          2.800236       -1.366337        4.542835  2
  C          3.135182       -0.014455        2.912253  2
  H          3.941971        0.507307        3.408835  2
  C          2.741343        0.368974        1.637418  2
  H          3.241312        1.189448        1.140836  2

%mem=32GB
%nprocshared= 8
#p m062x/aug-cc-pVDZ   counterpoise=2

00218 m062x/aug-cc-pVDZ   counterpoise=2

 0  1  0  1  0  1
  N          1.396804        0.000000       -0.000000  1
  C          0.694718        1.127126        0.000018  1
  C         -0.694752        1.127133        0.000000  1
  N         -1.396804       -0.000000        0.000000  1
  C         -0.694718       -1.127126       -0.000018  1
  C          0.694752       -1.127133       -0.000000  1
  H          1.249619        2.057126        0.000037  1
  H         -1.249460        2.057237        0.000041  1
  H         -1.249619       -2.057126       -0.000037  1
  H          1.249460       -2.057237       -0.000041  1
  C          1.879385        0.000000        0.684040  2
  H          1.255909        0.000000       -0.199713  2
  C          2.279535       -1.202290        1.251238  2
  H          1.967797       -2.138935        0.809361  2
  C          3.079836       -1.202290        2.385633  2
  H          3.391574       -2.138935        2.827509  2
  C          3.479986       -0.000000        2.952830  2
  H          4.103462       -0.000000        3.836583  2
  C          3.079836        1.202290        2.385633  2
  H          3.391574        2.138935        2.827509  2
  C          2.279535        1.202290        1.251238  2
  H          1.967797        2.138935        0.809361  2

%mem=32GB
%nprocshared= 8
#p m062x/aug-cc-pVDZ   counterpoise=2

00219 m062x/aug-cc-pVDZ   counterpoise=2

 0  1  0  1  0  1
  N          1.396804        0.000000       -0.000000  1
  C          0.694718        1.127126        0.000018  1
  C         -0.694752        1.127133        0.000000  1
  N         -1.396804       -0.000000        0.000000  1
  C         -0.694718       -1.127126       -0.000018  1
  C          0.694752       -1.127133       -0.000000  1
  H          1.249619        2.057126        0.000037  1
  H         -1.249460        2.057237        0.000041  1
  H         -1.249619       -2.057126       -0.000037  1
  H          1.249460       -2.057237       -0.000041  1
  C          1.850833        0.326352        0.684040  2
  H          1.295024       -0.073159       -0.153342  2
  C          2.909280       -0.393499        1.221477  2
  H          3.178056       -1.353810        0.802786  2
  C          3.622723        0.119316        2.296350  2
  H          4.447308       -0.441484        2.715041  2
  C          3.277719        1.351984        2.833786  2
  H          3.833528        1.751494        3.671168  2
  C          2.219272        2.071835        2.296350  2
  H          1.950496        3.032146        2.715041  2
  C          1.505829        1.559019        1.221477  2
  H          0.681244        2.119819        0.802786  2

%mem=32GB
%nprocshared= 8
#p m062x/aug-cc-pVDZ   counterpoise=2

00220 m062x/aug-cc-pVDZ   counterpoise=2

 0  1  0  1  0  1
  N          1.396804        0.000000       -0.000000  1
  C          0.694718        1.127126        0.000018  1
  C         -0.694752        1.127133        0.000000  1
  N         -1.396804       -0.000000        0.000000  1
  C         -0.694718       -1.127126       -0.000018  1
  C          0.694752       -1.127133       -0.000000  1
  H          1.249619        2.057126        0.000037  1
  H         -1.249460        2.057237        0.000041  1
  H         -1.249619       -2.057126       -0.000037  1
  H          1.249460       -2.057237       -0.000041  1
  C          1.766044        0.642788        0.684040  2
  H          1.370129       -0.046438       -0.049418  2
  C          3.062672        0.486271        1.154778  2
  H          3.676895       -0.324888        0.788049  2
  C          3.570874        1.370968        2.096252  2
  H          4.581013        1.249034        2.462982  2
  C          2.782448        2.412181        2.566990  2
  H          3.178364        3.101407        3.300448  2
  C          1.485821        2.568698        2.096252  2
  H          0.871597        3.379857        2.462982  2
  C          0.977619        1.684001        1.154778  2
  H         -0.032521        1.805935        0.788049  2

%mem=32GB
%nprocshared= 8
#p m062x/aug-cc-pVDZ   counterpoise=2

00221 m062x/aug-cc-pVDZ   counterpoise=2

 0  1  0  1  0  1
  N          1.396804        0.000000       -0.000000  1
  C          0.694718        1.127126        0.000018  1
  C         -0.694752        1.127133        0.000000  1
  N         -1.396804       -0.000000        0.000000  1
  C         -0.694718       -1.127126       -0.000018  1
  C          0.694752       -1.127133       -0.000000  1
  H          1.249619        2.057126        0.000037  1
  H         -1.249460        2.057237        0.000041  1
  H         -1.249619       -2.057126       -0.000037  1
  H          1.249460       -2.057237       -0.000041  1
  C          1.627595        0.939693        0.684040  2
  H          0.766621        1.112679        0.052740  2
  C          1.943343       -0.350065        1.089212  2
  H          1.328352       -1.181864        0.773562  2
  C          3.048499       -0.572112        1.899556  2
  H          3.294483       -1.576899        2.215206  2
  C          3.837908        0.495597        2.304728  2
  H          4.698882        0.322611        2.936028  2
  C          3.522160        1.785355        1.899556  2
  H          4.137151        2.617155        2.215206  2
  C          2.417004        2.007402        1.089212  2
  H          2.171020        3.012189        0.773562  2

%mem=32GB
%nprocshared= 8
#p m062x/aug-cc-pVDZ   counterpoise=2

00222 m062x/aug-cc-pVDZ   counterpoise=2

 0  1  0  1  0  1
  N          1.396804        0.000000       -0.000000  1
  C          0.694718        1.127126        0.000018  1
  C         -0.694752        1.127133        0.000000  1
  N         -1.396804       -0.000000        0.000000  1
  C         -0.694718       -1.127126       -0.000018  1
  C          0.694752       -1.127133       -0.000000  1
  H          1.249619        2.057126        0.000037  1
  H         -1.249460        2.057237        0.000041  1
  H         -1.249619       -2.057126       -0.000037  1
  H          1.249460       -2.057237       -0.000041  1
  C          1.439693        1.208046        0.684040  2
  H          0.645566        1.121787       -0.045113  2
  C          2.079197        0.068147        1.152015  2
  H          1.783278       -0.906150        0.787438  2
  C          3.098547        0.178869        2.087963  2
  H          3.596754       -0.709169        2.452539  2
  C          3.478392        1.429490        2.555937  2
  H          4.272519        1.515749        3.285090  2
  C          2.838887        2.569389        2.087963  2
  H          3.134807        3.543686        2.452539  2
  C          1.819538        2.458666        1.152015  2
  H          1.321330        3.346705        0.787438  2

%mem=32GB
%nprocshared= 8
#p m062x/aug-cc-pVDZ   counterpoise=2

00223 m062x/aug-cc-pVDZ   counterpoise=2

 0  1  0  1  0  1
  N          1.396804        0.000000       -0.000000  1
  C          0.694718        1.127126        0.000018  1
  C         -0.694752        1.127133        0.000000  1
  N         -1.396804       -0.000000        0.000000  1
  C         -0.694718       -1.127126       -0.000018  1
  C          0.694752       -1.127133       -0.000000  1
  H          1.249619        2.057126        0.000037  1
  H         -1.249460        2.057237        0.000041  1
  H         -1.249619       -2.057126       -0.000037  1
  H          1.249460       -2.057237       -0.000041  1
  C          1.208046        1.439693        0.684040  2
  H          0.598314        1.068425       -0.128443  2
  C          2.224657        0.651074        1.205497  2
  H          2.406918       -0.334567        0.799255  2
  C          3.007315        1.127637        2.248409  2
  H          3.799308        0.513264        2.654651  2
  C          2.773362        2.392818        2.769865  2
  H          3.383094        2.764086        3.582349  2
  C          1.756751        3.181437        2.248409  2
  H          1.574490        4.167078        2.654651  2
  C          0.974092        2.704874        1.205497  2
  H          0.182100        3.319247        0.799255  2

%mem=32GB
%nprocshared= 8
#p m062x/aug-cc-pVDZ   counterpoise=2

00224 m062x/aug-cc-pVDZ   counterpoise=2

 0  1  0  1  0  1
  N          1.396804        0.000000       -0.000000  1
  C          0.694718        1.127126        0.000018  1
  C         -0.694752        1.127133        0.000000  1
  N         -1.396804       -0.000000        0.000000  1
  C         -0.694718       -1.127126       -0.000018  1
  C          0.694752       -1.127133       -0.000000  1
  H          1.249619        2.057126        0.000037  1
  H         -1.249460        2.057237        0.000041  1
  H         -1.249619       -2.057126       -0.000037  1
  H          1.249460       -2.057237       -0.000041  1
  C          0.939693        1.627595        0.684040  2
  H          1.327158        2.164589       -0.171091  2
  C         -0.283969        1.986447        1.232868  2
  H         -0.849798        2.803003        0.805303  2
  C         -0.781324        1.297156        2.330524  2
  H         -1.734619        1.576719        2.758090  2
  C         -0.055018        0.249014        2.879353  2
  H         -0.442484       -0.287979        3.734484  2
  C          1.168644       -0.109837        2.330524  2
  H          1.734473       -0.926393        2.758090  2
  C          1.665999        0.579454        1.232868  2
  H          2.619294        0.299891        0.805303  2

%mem=32GB
%nprocshared= 8
#p m062x/aug-cc-pVDZ   counterpoise=2

00225 m062x/aug-cc-pVDZ   counterpoise=2

 0  1  0  1  0  1
  N          1.396804        0.000000       -0.000000  1
  C          0.694718        1.127126        0.000018  1
  C         -0.694752        1.127133        0.000000  1
  N         -1.396804       -0.000000        0.000000  1
  C         -0.694718       -1.127126       -0.000018  1
  C          0.694752       -1.127133       -0.000000  1
  H          1.249619        2.057126        0.000037  1
  H         -1.249460        2.057237        0.000041  1
  H         -1.249619       -2.057126       -0.000037  1
  H          1.249460       -2.057237       -0.000041  1
  C          0.642788        1.766044        0.684040  2
  H          0.702701        1.028912       -0.105129  2
  C          1.802673        2.336539        1.190533  2
  H          2.766196        2.043852        0.795949  2
  C          1.725768        3.282730        2.203520  2
  H          2.629378        3.727175        2.598104  2
  C          0.488978        3.658426        2.710013  2
  H          0.429064        4.395558        3.499182  2
  C         -0.670908        3.087931        2.203520  2
  H         -1.634431        3.380619        2.598104  2
  C         -0.594003        2.141741        1.190533  2
  H         -1.497613        1.697296        0.795949  2

%mem=32GB
%nprocshared= 8
#p m062x/aug-cc-pVDZ   counterpoise=2

00226 m062x/aug-cc-pVDZ   counterpoise=2

 0  1  0  1  0  1
  N          1.396804        0.000000       -0.000000  1
  C          0.694718        1.127126        0.000018  1
  C         -0.694752        1.127133        0.000000  1
  N         -1.396804       -0.000000        0.000000  1
  C         -0.694718       -1.127126       -0.000018  1
  C          0.694752       -1.127133       -0.000000  1
  H          1.249619        2.057126        0.000037  1
  H         -1.249460        2.057237        0.000041  1
  H         -1.249619       -2.057126       -0.000037  1
  H          1.249460       -2.057237       -0.000041  1
  C          0.326352        1.850833        0.684040  2
  H          0.701583        1.113639       -0.012729  2
  C          1.157003        2.869349        1.131231  2
  H          2.179353        2.925631        0.782846  2
  C          0.675352        3.815619        2.025612  2
  H          1.322471        4.609095        2.373997  2
  C         -0.636949        3.743374        2.472803  2
  H         -1.012180        4.480568        3.169572  2
  C         -1.467600        2.724858        2.025612  2
  H         -2.489950        2.668576        2.373997  2
  C         -0.985950        1.778588        1.131231  2
  H         -1.633069        0.985112        0.782846  2

%mem=32GB
%nprocshared= 8
#p m062x/aug-cc-pVDZ   counterpoise=2

00227 m062x/aug-cc-pVDZ   counterpoise=2

 0  1  0  1  0  1
  N          1.396804        0.000000       -0.000000  1
  C          0.694718        1.127126        0.000018  1
  C         -0.694752        1.127133        0.000000  1
  N         -1.396804       -0.000000        0.000000  1
  C         -0.694718       -1.127126       -0.000018  1
  C          0.694752       -1.127133       -0.000000  1
  H          1.249619        2.057126        0.000037  1
  H         -1.249460        2.057237        0.000041  1
  H         -1.249619       -2.057126       -0.000037  1
  H          1.249460       -2.057237       -0.000041  1
  C          0.000000        1.879385        0.684040  2
  H          0.610161        1.218686        0.083273  2
  C          0.491652        3.119121        1.069616  2
  H          1.484834        3.424239        0.769232  2
  C         -0.291558        3.967201        1.840768  2
  H          0.091463        4.933019        2.141151  2
  C         -1.566419        3.575546        2.226343  2
  H         -2.176581        4.236245        2.827111  2
  C         -2.058071        2.335811        1.840768  2
  H         -3.051254        2.030692        2.141151  2
  C         -1.274862        1.487730        1.069616  2
  H         -1.657883        0.521913        0.769232  2

%mem=32GB
%nprocshared= 8
#p m062x/aug-cc-pVDZ   counterpoise=2

00228 m062x/aug-cc-pVDZ   counterpoise=2

 0  1  0  1  0  1
  N          1.396804        0.000000       -0.000000  1
  C          0.694718        1.127126        0.000018  1
  C         -0.694752        1.127133        0.000000  1
  N         -1.396804       -0.000000        0.000000  1
  C         -0.694718       -1.127126       -0.000018  1
  C          0.694752       -1.127133       -0.000000  1
  H          1.249619        2.057126        0.000037  1
  H         -1.249460        2.057237        0.000041  1
  H         -1.249619       -2.057126       -0.000037  1
  H          1.249460       -2.057237       -0.000041  1
  C         -0.326352        1.850833        0.684040  2
  H         -0.701611        1.113659       -0.012736  2
  C          0.985945        1.778531        1.131235  2
  H          1.633033        0.985031        0.782847  2
  C          1.467632        2.724776        2.025624  2
  H          2.489979        2.668449        2.374012  2
  C          0.637021        3.743322        2.472818  2
  H          1.012281        4.480497        3.169594  2
  C         -0.675276        3.815625        2.025624  2
  H         -1.322363        4.609125        2.374012  2
  C         -1.156962        2.869380        1.131235  2
  H         -2.179309        2.925706        0.782847  2

%mem=32GB
%nprocshared= 8
#p m062x/aug-cc-pVDZ   counterpoise=2

00229 m062x/aug-cc-pVDZ   counterpoise=2

 0  1  0  1  0  1
  N          1.396804        0.000000       -0.000000  1
  C          0.694718        1.127126        0.000018  1
  C         -0.694752        1.127133        0.000000  1
  N         -1.396804       -0.000000        0.000000  1
  C         -0.694718       -1.127126       -0.000018  1
  C          0.694752       -1.127133       -0.000000  1
  H          1.249619        2.057126        0.000037  1
  H         -1.249460        2.057237        0.000041  1
  H         -1.249619       -2.057126       -0.000037  1
  H          1.249460       -2.057237       -0.000041  1
  C         -0.642788        1.766044        0.684040  2
  H         -0.702739        1.028928       -0.105141  2
  C          0.594023        2.141666        1.190541  2
  H          1.497609        1.697179        0.795950  2
  C          0.670977        3.087836        2.203543  2
  H          1.634515        3.380465        2.598134  2
  C         -0.488878        3.658385        2.710044  2
  H         -0.428927        4.395501        3.499225  2
  C         -1.725689        3.282763        2.203543  2
  H         -2.629275        3.727250        2.598134  2
  C         -1.802643        2.336593        1.190541  2
  H         -2.766182        2.043964        0.795950  2

%mem=32GB
%nprocshared= 8
#p m062x/aug-cc-pVDZ   counterpoise=2

00230 m062x/aug-cc-pVDZ   counterpoise=2

 0  1  0  1  0  1
  N          1.396804        0.000000       -0.000000  1
  C          0.694718        1.127126        0.000018  1
  C         -0.694752        1.127133        0.000000  1
  N         -1.396804       -0.000000        0.000000  1
  C         -0.694718       -1.127126       -0.000018  1
  C          0.694752       -1.127133       -0.000000  1
  H          1.249619        2.057126        0.000037  1
  H         -1.249460        2.057237        0.000041  1
  H         -1.249619       -2.057126       -0.000037  1
  H          1.249460       -2.057237       -0.000041  1
  C         -0.939693        1.627595        0.684040  2
  H         -1.326962        2.164731       -0.171091  2
  C         -1.666383        0.579720        1.232868  2
  H         -2.619780        0.300506        0.805303  2
  C         -1.169280       -0.109753        2.330524  2
  H         -1.735408       -0.926102        2.758090  2
  C          0.054513        0.248650        2.879352  2
  H          0.441782       -0.288485        3.734484  2
  C          0.781203        1.296526        2.330524  2
  H          1.734601        1.575740        2.758090  2
  C          0.284100        1.985999        1.232868  2
  H          0.850228        2.802348        0.805303  2

%mem=32GB
%nprocshared= 8
#p m062x/aug-cc-pVDZ   counterpoise=2

00231 m062x/aug-cc-pVDZ   counterpoise=2

 0  1  0  1  0  1
  N          1.396804        0.000000       -0.000000  1
  C          0.694718        1.127126        0.000018  1
  C         -0.694752        1.127133        0.000000  1
  N         -1.396804       -0.000000        0.000000  1
  C         -0.694718       -1.127126       -0.000018  1
  C          0.694752       -1.127133       -0.000000  1
  H          1.249619        2.057126        0.000037  1
  H         -1.249460        2.057237        0.000041  1
  H         -1.249619       -2.057126       -0.000037  1
  H          1.249460       -2.057237       -0.000041  1
  C         -1.208046        1.439693        0.684040  2
  H         -0.598349        1.068430       -0.128472  2
  C         -0.974050        2.704859        1.205515  2
  H         -0.182059        3.319225        0.799259  2
  C         -1.756663        3.181415        2.248464  2
  H         -1.574369        4.167044        2.654720  2
  C         -2.773272        2.392805        2.769938  2
  H         -3.382969        2.764068        3.582451  2
  C         -3.007268        1.127640        2.248464  2
  H         -3.799258        0.513273        2.654720  2
  C         -2.224654        0.651083        1.205515  2
  H         -2.406948       -0.334546        0.799259  2

%mem=32GB
%nprocshared= 8
#p m062x/aug-cc-pVDZ   counterpoise=2

00232 m062x/aug-cc-pVDZ   counterpoise=2

 0  1  0  1  0  1
  N          1.396804        0.000000       -0.000000  1
  C          0.694718        1.127126        0.000018  1
  C         -0.694752        1.127133        0.000000  1
  N         -1.396804       -0.000000        0.000000  1
  C         -0.694718       -1.127126       -0.000018  1
  C          0.694752       -1.127133       -0.000000  1
  H          1.249619        2.057126        0.000037  1
  H         -1.249460        2.057237        0.000041  1
  H         -1.249619       -2.057126       -0.000037  1
  H          1.249460       -2.057237       -0.000041  1
  C         -1.439693        1.208046        0.684040  2
  H         -0.645592        1.121793       -0.045141  2
  C         -1.819526        2.458663        1.152033  2
  H         -1.321336        3.346705        0.787442  2
  C         -2.838843        2.569377        2.088018  2
  H         -3.134753        3.543671        2.452609  2
  C         -3.478326        1.429474        2.556011  2
  H         -4.272427        1.515726        3.285193  2
  C         -3.098492        0.178857        2.088018  2
  H         -3.596682       -0.709186        2.452609  2
  C         -2.079175        0.068142        1.152033  2
  H         -1.783265       -0.906152        0.787442  2

%mem=32GB
%nprocshared= 8
#p m062x/aug-cc-pVDZ   counterpoise=2

00233 m062x/aug-cc-pVDZ   counterpoise=2

 0  1  0  1  0  1
  N          1.396804        0.000000       -0.000000  1
  C          0.694718        1.127126        0.000018  1
  C         -0.694752        1.127133        0.000000  1
  N         -1.396804       -0.000000        0.000000  1
  C         -0.694718       -1.127126       -0.000018  1
  C          0.694752       -1.127133       -0.000000  1
  H          1.249619        2.057126        0.000037  1
  H         -1.249460        2.057237        0.000041  1
  H         -1.249619       -2.057126       -0.000037  1
  H          1.249460       -2.057237       -0.000041  1
  C         -1.627595        0.939693        0.684040  2
  H         -0.766641        1.112688        0.052715  2
  C         -2.417008        2.007393        1.089228  2
  H         -2.171047        3.012182        0.773566  2
  C         -3.522139        1.785334        1.899604  2
  H         -4.137132        2.617127        2.215267  2
  C         -3.837856        0.495575        2.304792  2
  H         -4.698811        0.322580        2.936117  2
  C         -3.048444       -0.572126        1.899604  2
  H         -3.294405       -1.576914        2.215267  2
  C         -1.943313       -0.350067        1.089228  2
  H         -1.328320       -1.181860        0.773566  2

%mem=32GB
%nprocshared= 8
#p m062x/aug-cc-pVDZ   counterpoise=2

00234 m062x/aug-cc-pVDZ   counterpoise=2

 0  1  0  1  0  1
  N          1.396804        0.000000       -0.000000  1
  C          0.694718        1.127126        0.000018  1
  C         -0.694752        1.127133        0.000000  1
  N         -1.396804       -0.000000        0.000000  1
  C         -0.694718       -1.127126       -0.000018  1
  C          0.694752       -1.127133       -0.000000  1
  H          1.249619        2.057126        0.000037  1
  H         -1.249460        2.057237        0.000041  1
  H         -1.249619       -2.057126       -0.000037  1
  H          1.249460       -2.057237       -0.000041  1
  C         -1.766044        0.642788        0.684040  2
  H         -1.370129       -0.046438       -0.049418  2
  C         -0.977619        1.684001        1.154778  2
  H          0.032521        1.805935        0.788049  2
  C         -1.485821        2.568698        2.096252  2
  H         -0.871597        3.379857        2.462982  2
  C         -2.782448        2.412181        2.566990  2
  H         -3.178364        3.101407        3.300448  2
  C         -3.570874        1.370968        2.096252  2
  H         -4.581013        1.249034        2.462982  2
  C         -3.062672        0.486271        1.154778  2
  H         -3.676895       -0.324888        0.788049  2

%mem=32GB
%nprocshared= 8
#p m062x/aug-cc-pVDZ   counterpoise=2

00235 m062x/aug-cc-pVDZ   counterpoise=2

 0  1  0  1  0  1
  N          1.396804        0.000000       -0.000000  1
  C          0.694718        1.127126        0.000018  1
  C         -0.694752        1.127133        0.000000  1
  N         -1.396804       -0.000000        0.000000  1
  C         -0.694718       -1.127126       -0.000018  1
  C          0.694752       -1.127133       -0.000000  1
  H          1.249619        2.057126        0.000037  1
  H         -1.249460        2.057237        0.000041  1
  H         -1.249619       -2.057126       -0.000037  1
  H          1.249460       -2.057237       -0.000041  1
  C         -1.850833        0.326352        0.684040  2
  H         -1.295024       -0.073159       -0.153342  2
  C         -1.505829        1.559019        1.221477  2
  H         -0.681244        2.119819        0.802786  2
  C         -2.219272        2.071835        2.296350  2
  H         -1.950496        3.032146        2.715041  2
  C         -3.277719        1.351984        2.833786  2
  H         -3.833528        1.751494        3.671168  2
  C         -3.622723        0.119316        2.296350  2
  H         -4.447308       -0.441484        2.715041  2
  C         -2.909280       -0.393499        1.221477  2
  H         -3.178056       -1.353810        0.802786  2

%mem=32GB
%nprocshared= 8
#p m062x/aug-cc-pVDZ   counterpoise=2

00236 m062x/aug-cc-pVDZ   counterpoise=2

 0  1  0  1  0  1
  N          1.396804        0.000000       -0.000000  1
  C          0.694718        1.127126        0.000018  1
  C         -0.694752        1.127133        0.000000  1
  N         -1.396804       -0.000000        0.000000  1
  C         -0.694718       -1.127126       -0.000018  1
  C          0.694752       -1.127133       -0.000000  1
  H          1.249619        2.057126        0.000037  1
  H         -1.249460        2.057237        0.000041  1
  H         -1.249619       -2.057126       -0.000037  1
  H          1.249460       -2.057237       -0.000041  1
  C         -1.879385        0.000000        0.684040  2
  H         -1.255909        0.000000       -0.199713  2
  C         -2.279535        1.202290        1.251238  2
  H         -1.967797        2.138935        0.809361  2
  C         -3.079836        1.202290        2.385633  2
  H         -3.391574        2.138935        2.827509  2
  C         -3.479986        0.000000        2.952830  2
  H         -4.103462        0.000000        3.836583  2
  C         -3.079836       -1.202290        2.385633  2
  H         -3.391574       -2.138935        2.827509  2
  C         -2.279535       -1.202290        1.251238  2
  H         -1.967797       -2.138935        0.809361  2

%mem=32GB
%nprocshared= 8
#p m062x/aug-cc-pVDZ   counterpoise=2

00237 m062x/aug-cc-pVDZ   counterpoise=2

 0  1  0  1  0  1
  N          1.396804        0.000000       -0.000000  1
  C          0.694718        1.127126        0.000018  1
  C         -0.694752        1.127133        0.000000  1
  N         -1.396804       -0.000000        0.000000  1
  C         -0.694718       -1.127126       -0.000018  1
  C          0.694752       -1.127133       -0.000000  1
  H          1.249619        2.057126        0.000037  1
  H         -1.249460        2.057237        0.000041  1
  H         -1.249619       -2.057126       -0.000037  1
  H          1.249460       -2.057237       -0.000041  1
  C         -1.850833       -0.326352        0.684040  2
  H         -1.295024        0.073159       -0.153342  2
  C         -2.909280        0.393499        1.221477  2
  H         -3.178056        1.353810        0.802786  2
  C         -3.622723       -0.119316        2.296350  2
  H         -4.447308        0.441484        2.715041  2
  C         -3.277719       -1.351984        2.833786  2
  H         -3.833528       -1.751494        3.671168  2
  C         -2.219272       -2.071835        2.296350  2
  H         -1.950496       -3.032146        2.715041  2
  C         -1.505829       -1.559019        1.221477  2
  H         -0.681244       -2.119819        0.802786  2

%mem=32GB
%nprocshared= 8
#p m062x/aug-cc-pVDZ   counterpoise=2

00238 m062x/aug-cc-pVDZ   counterpoise=2

 0  1  0  1  0  1
  N          1.396804        0.000000       -0.000000  1
  C          0.694718        1.127126        0.000018  1
  C         -0.694752        1.127133        0.000000  1
  N         -1.396804       -0.000000        0.000000  1
  C         -0.694718       -1.127126       -0.000018  1
  C          0.694752       -1.127133       -0.000000  1
  H          1.249619        2.057126        0.000037  1
  H         -1.249460        2.057237        0.000041  1
  H         -1.249619       -2.057126       -0.000037  1
  H          1.249460       -2.057237       -0.000041  1
  C         -1.766044       -0.642788        0.684040  2
  H         -1.370129        0.046438       -0.049418  2
  C         -3.062672       -0.486271        1.154778  2
  H         -3.676895        0.324888        0.788049  2
  C         -3.570874       -1.370968        2.096252  2
  H         -4.581013       -1.249034        2.462982  2
  C         -2.782448       -2.412181        2.566990  2
  H         -3.178364       -3.101407        3.300448  2
  C         -1.485821       -2.568698        2.096252  2
  H         -0.871597       -3.379857        2.462982  2
  C         -0.977619       -1.684001        1.154778  2
  H          0.032521       -1.805935        0.788049  2

%mem=32GB
%nprocshared= 8
#p m062x/aug-cc-pVDZ   counterpoise=2

00239 m062x/aug-cc-pVDZ   counterpoise=2

 0  1  0  1  0  1
  N          1.396804        0.000000       -0.000000  1
  C          0.694718        1.127126        0.000018  1
  C         -0.694752        1.127133        0.000000  1
  N         -1.396804       -0.000000        0.000000  1
  C         -0.694718       -1.127126       -0.000018  1
  C          0.694752       -1.127133       -0.000000  1
  H          1.249619        2.057126        0.000037  1
  H         -1.249460        2.057237        0.000041  1
  H         -1.249619       -2.057126       -0.000037  1
  H          1.249460       -2.057237       -0.000041  1
  C         -1.627595       -0.939693        0.684040  2
  H         -0.766636       -1.112676        0.052718  2
  C         -1.943333        0.350063        1.089226  2
  H         -1.328350        1.181864        0.773565  2
  C         -3.048469        0.572106        1.899598  2
  H         -3.294446        1.576891        2.215259  2
  C         -3.837868       -0.495605        2.304784  2
  H         -4.698827       -0.322622        2.936107  2
  C         -3.522131       -1.785361        1.899598  2
  H         -4.137113       -2.617162        2.215259  2
  C         -2.416994       -2.007404        1.089226  2
  H         -2.171018       -3.012189        0.773565  2

%mem=32GB
%nprocshared= 8
#p m062x/aug-cc-pVDZ   counterpoise=2

00240 m062x/aug-cc-pVDZ   counterpoise=2

 0  1  0  1  0  1
  N          1.396804        0.000000       -0.000000  1
  C          0.694718        1.127126        0.000018  1
  C         -0.694752        1.127133        0.000000  1
  N         -1.396804       -0.000000        0.000000  1
  C         -0.694718       -1.127126       -0.000018  1
  C          0.694752       -1.127133       -0.000000  1
  H          1.249619        2.057126        0.000037  1
  H         -1.249460        2.057237        0.000041  1
  H         -1.249619       -2.057126       -0.000037  1
  H          1.249460       -2.057237       -0.000041  1
  C         -1.439693       -1.208046        0.684040  2
  H         -0.645585       -1.121789       -0.045134  2
  C         -2.079185       -0.068146        1.152028  2
  H         -1.783275        0.906150        0.787441  2
  C         -3.098510       -0.178865        2.088003  2
  H         -3.596708        0.709174        2.452590  2
  C         -3.478343       -1.429485        2.555991  2
  H         -4.272451       -1.515741        3.285165  2
  C         -2.838851       -2.569385        2.088003  2
  H         -3.134761       -3.543681        2.452590  2
  C         -1.819525       -2.458665        1.152028  2
  H         -1.321328       -3.346705        0.787441  2

%mem=32GB
%nprocshared= 8
#p m062x/aug-cc-pVDZ   counterpoise=2

00241 m062x/aug-cc-pVDZ   counterpoise=2

 0  1  0  1  0  1
  N          1.396804        0.000000       -0.000000  1
  C          0.694718        1.127126        0.000018  1
  C         -0.694752        1.127133        0.000000  1
  N         -1.396804       -0.000000        0.000000  1
  C         -0.694718       -1.127126       -0.000018  1
  C          0.694752       -1.127133       -0.000000  1
  H          1.249619        2.057126        0.000037  1
  H         -1.249460        2.057237        0.000041  1
  H         -1.249619       -2.057126       -0.000037  1
  H          1.249460       -2.057237       -0.000041  1
  C         -1.208046       -1.439693        0.684040  2
  H         -0.598332       -1.068436       -0.128462  2
  C         -2.224645       -0.651067        1.205508  2
  H         -2.406915        0.334568        0.799257  2
  C         -3.007280       -1.127616        2.248445  2
  H         -3.799264       -0.513237        2.654696  2
  C         -2.773316       -2.392790        2.769913  2
  H         -3.383029       -2.764046        3.582415  2
  C         -1.756716       -3.181416        2.248445  2
  H         -1.574446       -4.167051        2.654696  2
  C         -0.974081       -2.704867        1.205508  2
  H         -0.182097       -3.319246        0.799257  2

%mem=32GB
%nprocshared= 8
#p m062x/aug-cc-pVDZ   counterpoise=2

00242 m062x/aug-cc-pVDZ   counterpoise=2

 0  1  0  1  0  1
  N          1.396804        0.000000       -0.000000  1
  C          0.694718        1.127126        0.000018  1
  C         -0.694752        1.127133        0.000000  1
  N         -1.396804       -0.000000        0.000000  1
  C         -0.694718       -1.127126       -0.000018  1
  C          0.694752       -1.127133       -0.000000  1
  H          1.249619        2.057126        0.000037  1
  H         -1.249460        2.057237        0.000041  1
  H         -1.249619       -2.057126       -0.000037  1
  H          1.249460       -2.057237       -0.000041  1
  C         -0.939693       -1.627595        0.684040  2
  H         -1.327132       -2.164552       -0.171126  2
  C          0.283952       -1.986470        1.232891  2
  H          0.849795       -2.803008        0.805307  2
  C          0.781274       -1.297226        2.330591  2
  H          1.734556       -1.576807        2.758174  2
  C          0.054950       -0.249108        2.879442  2
  H          0.442390        0.287849        3.734608  2
  C         -1.168694        0.109767        2.330591  2
  H         -1.734537        0.926305        2.758174  2
  C         -1.666016       -0.579477        1.232891  2
  H         -2.619298       -0.299896        0.805307  2

%mem=32GB
%nprocshared= 8
#p m062x/aug-cc-pVDZ   counterpoise=2

00243 m062x/aug-cc-pVDZ   counterpoise=2

 0  1  0  1  0  1
  N          1.396804        0.000000       -0.000000  1
  C          0.694718        1.127126        0.000018  1
  C         -0.694752        1.127133        0.000000  1
  N         -1.396804       -0.000000        0.000000  1
  C         -0.694718       -1.127126       -0.000018  1
  C          0.694752       -1.127133       -0.000000  1
  H          1.249619        2.057126        0.000037  1
  H         -1.249460        2.057237        0.000041  1
  H         -1.249619       -2.057126       -0.000037  1
  H          1.249460       -2.057237       -0.000041  1
  C         -0.642788       -1.766044        0.684040  2
  H         -0.702699       -1.028933       -0.105148  2
  C         -1.802674       -2.336526        1.190546  2
  H         -2.766197       -2.043849        0.795951  2
  C         -1.725772       -3.282690        2.203557  2
  H         -2.629382       -3.727125        2.598151  2
  C         -0.488982       -3.658373        2.710063  2
  H         -0.429070       -4.395485        3.499251  2
  C          0.670905       -3.087892        2.203557  2
  H          1.634427       -3.380568        2.598151  2
  C          0.594002       -2.141727        1.190546  2
  H          1.497613       -1.697293        0.795951  2

%mem=32GB
%nprocshared= 8
#p m062x/aug-cc-pVDZ   counterpoise=2

00244 m062x/aug-cc-pVDZ   counterpoise=2

 0  1  0  1  0  1
  N          1.396804        0.000000       -0.000000  1
  C          0.694718        1.127126        0.000018  1
  C         -0.694752        1.127133        0.000000  1
  N         -1.396804       -0.000000        0.000000  1
  C         -0.694718       -1.127126       -0.000018  1
  C          0.694752       -1.127133       -0.000000  1
  H          1.249619        2.057126        0.000037  1
  H         -1.249460        2.057237        0.000041  1
  H         -1.249619       -2.057126       -0.000037  1
  H          1.249460       -2.057237       -0.000041  1
  C         -0.326352       -1.850833        0.684040  2
  H         -0.701575       -1.113655       -0.012751  2
  C         -1.157008       -2.869338        1.131245  2
  H         -2.179354       -2.925628        0.782849  2
  C         -0.675368       -3.815588        2.025653  2
  H         -1.322491       -4.609056        2.374049  2
  C          0.636928       -3.743333        2.472858  2
  H          1.012151       -4.480511        3.169649  2
  C          1.467585       -2.724827        2.025653  2
  H          2.489931       -2.668537        2.374049  2
  C          0.985945       -1.778578        1.131245  2
  H          1.633068       -0.985110        0.782849  2

%mem=32GB
%nprocshared= 8
#p m062x/aug-cc-pVDZ   counterpoise=2

00245 m062x/aug-cc-pVDZ   counterpoise=2

 0  1  0  1  0  1
  N          1.396804        0.000000       -0.000000  1
  C          0.694718        1.127126        0.000018  1
  C         -0.694752        1.127133        0.000000  1
  N         -1.396804       -0.000000        0.000000  1
  C         -0.694718       -1.127126       -0.000018  1
  C          0.694752       -1.127133       -0.000000  1
  H          1.249619        2.057126        0.000037  1
  H         -1.249460        2.057237        0.000041  1
  H         -1.249619       -2.057126       -0.000037  1
  H          1.249460       -2.057237       -0.000041  1
  C         -0.000000       -1.879385        0.684040  2
  H         -0.610151       -1.218697        0.083251  2
  C         -0.491658       -3.119114        1.069630  2
  H         -1.484836       -3.424238        0.769235  2
  C          0.291539       -3.967180        1.840810  2
  H         -0.091487       -4.932993        2.141204  2
  C          1.566394       -3.575518        2.226400  2
  H          2.176545       -4.236207        2.827189  2
  C          2.058052       -2.335790        1.840810  2
  H          3.051230       -2.030666        2.141204  2
  C          1.274855       -1.487723        1.069630  2
  H          1.657881       -0.521911        0.769235  2

%mem=32GB
%nprocshared= 8
#p m062x/aug-cc-pVDZ   counterpoise=2

00246 m062x/aug-cc-pVDZ   counterpoise=2

 0  1  0  1  0  1
  N          1.396804        0.000000       -0.000000  1
  C          0.694718        1.127126        0.000018  1
  C         -0.694752        1.127133        0.000000  1
  N         -1.396804       -0.000000        0.000000  1
  C         -0.694718       -1.127126       -0.000018  1
  C          0.694752       -1.127133       -0.000000  1
  H          1.249619        2.057126        0.000037  1
  H         -1.249460        2.057237        0.000041  1
  H         -1.249619       -2.057126       -0.000037  1
  H          1.249460       -2.057237       -0.000041  1
  C          0.326352       -1.850833        0.684040  2
  H          0.701611       -1.113659       -0.012736  2
  C         -0.985945       -1.778531        1.131235  2
  H         -1.633033       -0.985031        0.782847  2
  C         -1.467632       -2.724776        2.025624  2
  H         -2.489979       -2.668449        2.374012  2
  C         -0.637021       -3.743322        2.472818  2
  H         -1.012281       -4.480497        3.169594  2
  C          0.675276       -3.815625        2.025624  2
  H          1.322363       -4.609125        2.374012  2
  C          1.156962       -2.869380        1.131235  2
  H          2.179309       -2.925706        0.782847  2

%mem=32GB
%nprocshared= 8
#p m062x/aug-cc-pVDZ   counterpoise=2

00247 m062x/aug-cc-pVDZ   counterpoise=2

 0  1  0  1  0  1
  N          1.396804        0.000000       -0.000000  1
  C          0.694718        1.127126        0.000018  1
  C         -0.694752        1.127133        0.000000  1
  N         -1.396804       -0.000000        0.000000  1
  C         -0.694718       -1.127126       -0.000018  1
  C          0.694752       -1.127133       -0.000000  1
  H          1.249619        2.057126        0.000037  1
  H         -1.249460        2.057237        0.000041  1
  H         -1.249619       -2.057126       -0.000037  1
  H          1.249460       -2.057237       -0.000041  1
  C          0.642788       -1.766044        0.684040  2
  H          0.702739       -1.028928       -0.105141  2
  C         -0.594023       -2.141666        1.190541  2
  H         -1.497609       -1.697179        0.795950  2
  C         -0.670977       -3.087836        2.203543  2
  H         -1.634515       -3.380465        2.598134  2
  C          0.488878       -3.658385        2.710044  2
  H          0.428927       -4.395501        3.499225  2
  C          1.725689       -3.282763        2.203543  2
  H          2.629275       -3.727250        2.598134  2
  C          1.802643       -2.336593        1.190541  2
  H          2.766182       -2.043964        0.795950  2

%mem=32GB
%nprocshared= 8
#p m062x/aug-cc-pVDZ   counterpoise=2

00248 m062x/aug-cc-pVDZ   counterpoise=2

 0  1  0  1  0  1
  N          1.396804        0.000000       -0.000000  1
  C          0.694718        1.127126        0.000018  1
  C         -0.694752        1.127133        0.000000  1
  N         -1.396804       -0.000000        0.000000  1
  C         -0.694718       -1.127126       -0.000018  1
  C          0.694752       -1.127133       -0.000000  1
  H          1.249619        2.057126        0.000037  1
  H         -1.249460        2.057237        0.000041  1
  H         -1.249619       -2.057126       -0.000037  1
  H          1.249460       -2.057237       -0.000041  1
  C          0.939693       -1.627595        0.684040  2
  H          1.326933       -2.164690       -0.171130  2
  C          1.666401       -0.579745        1.232893  2
  H          2.619784       -0.300511        0.805308  2
  C          1.169336        0.109675        2.330598  2
  H          1.735478        0.926004        2.758183  2
  C         -0.054439       -0.248754        2.879451  2
  H         -0.441679        0.288341        3.734621  2
  C         -0.781147       -1.296604        2.330598  2
  H         -1.734530       -1.575837        2.758183  2
  C         -0.284082       -1.986024        1.232893  2
  H         -0.850224       -2.802353        0.805308  2

%mem=32GB
%nprocshared= 8
#p m062x/aug-cc-pVDZ   counterpoise=2

00249 m062x/aug-cc-pVDZ   counterpoise=2

 0  1  0  1  0  1
  N          1.396804        0.000000       -0.000000  1
  C          0.694718        1.127126        0.000018  1
  C         -0.694752        1.127133        0.000000  1
  N         -1.396804       -0.000000        0.000000  1
  C         -0.694718       -1.127126       -0.000018  1
  C          0.694752       -1.127133       -0.000000  1
  H          1.249619        2.057126        0.000037  1
  H         -1.249460        2.057237        0.000041  1
  H         -1.249619       -2.057126       -0.000037  1
  H          1.249460       -2.057237       -0.000041  1
  C          1.208046       -1.439693        0.684040  2
  H          0.598349       -1.068430       -0.128472  2
  C          0.974050       -2.704859        1.205515  2
  H          0.182059       -3.319225        0.799259  2
  C          1.756663       -3.181415        2.248464  2
  H          1.574369       -4.167044        2.654720  2
  C          2.773272       -2.392805        2.769938  2
  H          3.382969       -2.764068        3.582451  2
  C          3.007268       -1.127640        2.248464  2
  H          3.799258       -0.513273        2.654720  2
  C          2.224654       -0.651083        1.205515  2
  H          2.406948        0.334546        0.799259  2

%mem=32GB
%nprocshared= 8
#p m062x/aug-cc-pVDZ   counterpoise=2

00250 m062x/aug-cc-pVDZ   counterpoise=2

 0  1  0  1  0  1
  N          1.396804        0.000000       -0.000000  1
  C          0.694718        1.127126        0.000018  1
  C         -0.694752        1.127133        0.000000  1
  N         -1.396804       -0.000000        0.000000  1
  C         -0.694718       -1.127126       -0.000018  1
  C          0.694752       -1.127133       -0.000000  1
  H          1.249619        2.057126        0.000037  1
  H         -1.249460        2.057237        0.000041  1
  H         -1.249619       -2.057126       -0.000037  1
  H          1.249460       -2.057237       -0.000041  1
  C          1.439693       -1.208046        0.684040  2
  H          0.645592       -1.121793       -0.045141  2
  C          1.819526       -2.458663        1.152033  2
  H          1.321336       -3.346705        0.787442  2
  C          2.838843       -2.569377        2.088018  2
  H          3.134753       -3.543671        2.452609  2
  C          3.478326       -1.429474        2.556011  2
  H          4.272427       -1.515726        3.285193  2
  C          3.098492       -0.178857        2.088018  2
  H          3.596682        0.709186        2.452609  2
  C          2.079175       -0.068142        1.152033  2
  H          1.783265        0.906152        0.787442  2

%mem=32GB
%nprocshared= 8
#p m062x/aug-cc-pVDZ   counterpoise=2

00251 m062x/aug-cc-pVDZ   counterpoise=2

 0  1  0  1  0  1
  N          1.396804        0.000000       -0.000000  1
  C          0.694718        1.127126        0.000018  1
  C         -0.694752        1.127133        0.000000  1
  N         -1.396804       -0.000000        0.000000  1
  C         -0.694718       -1.127126       -0.000018  1
  C          0.694752       -1.127133       -0.000000  1
  H          1.249619        2.057126        0.000037  1
  H         -1.249460        2.057237        0.000041  1
  H         -1.249619       -2.057126       -0.000037  1
  H          1.249460       -2.057237       -0.000041  1
  C          1.627595       -0.939693        0.684040  2
  H          0.766641       -1.112688        0.052715  2
  C          2.417008       -2.007393        1.089228  2
  H          2.171047       -3.012182        0.773566  2
  C          3.522139       -1.785334        1.899604  2
  H          4.137132       -2.617127        2.215267  2
  C          3.837856       -0.495575        2.304792  2
  H          4.698811       -0.322580        2.936117  2
  C          3.048444        0.572126        1.899604  2
  H          3.294405        1.576914        2.215267  2
  C          1.943313        0.350067        1.089228  2
  H          1.328320        1.181860        0.773566  2

%mem=32GB
%nprocshared= 8
#p m062x/aug-cc-pVDZ   counterpoise=2

00252 m062x/aug-cc-pVDZ   counterpoise=2

 0  1  0  1  0  1
  N          1.396804        0.000000       -0.000000  1
  C          0.694718        1.127126        0.000018  1
  C         -0.694752        1.127133        0.000000  1
  N         -1.396804       -0.000000        0.000000  1
  C         -0.694718       -1.127126       -0.000018  1
  C          0.694752       -1.127133       -0.000000  1
  H          1.249619        2.057126        0.000037  1
  H         -1.249460        2.057237        0.000041  1
  H         -1.249619       -2.057126       -0.000037  1
  H          1.249460       -2.057237       -0.000041  1
  C          1.766044       -0.642788        0.684040  2
  H          1.370129        0.046438       -0.049418  2
  C          0.977619       -1.684001        1.154778  2
  H         -0.032521       -1.805935        0.788049  2
  C          1.485821       -2.568698        2.096252  2
  H          0.871597       -3.379857        2.462982  2
  C          2.782448       -2.412181        2.566990  2
  H          3.178364       -3.101407        3.300448  2
  C          3.570874       -1.370968        2.096252  2
  H          4.581013       -1.249034        2.462982  2
  C          3.062672       -0.486271        1.154778  2
  H          3.676895        0.324888        0.788049  2

%mem=32GB
%nprocshared= 8
#p m062x/aug-cc-pVDZ   counterpoise=2

00253 m062x/aug-cc-pVDZ   counterpoise=2

 0  1  0  1  0  1
  N          1.396804        0.000000       -0.000000  1
  C          0.694718        1.127126        0.000018  1
  C         -0.694752        1.127133        0.000000  1
  N         -1.396804       -0.000000        0.000000  1
  C         -0.694718       -1.127126       -0.000018  1
  C          0.694752       -1.127133       -0.000000  1
  H          1.249619        2.057126        0.000037  1
  H         -1.249460        2.057237        0.000041  1
  H         -1.249619       -2.057126       -0.000037  1
  H          1.249460       -2.057237       -0.000041  1
  C          1.850833       -0.326352        0.684040  2
  H          1.295024        0.073159       -0.153342  2
  C          1.505829       -1.559019        1.221477  2
  H          0.681244       -2.119819        0.802786  2
  C          2.219272       -2.071835        2.296350  2
  H          1.950496       -3.032146        2.715041  2
  C          3.277719       -1.351984        2.833786  2
  H          3.833528       -1.751494        3.671168  2
  C          3.622723       -0.119316        2.296350  2
  H          4.447308        0.441484        2.715041  2
  C          2.909280        0.393499        1.221477  2
  H          3.178056        1.353810        0.802786  2

%mem=32GB
%nprocshared= 8
#p m062x/aug-cc-pVDZ   counterpoise=2

00254 m062x/aug-cc-pVDZ   counterpoise=2

 0  1  0  1  0  1
  N          1.396804        0.000000       -0.000000  1
  C          0.694718        1.127126        0.000018  1
  C         -0.694752        1.127133        0.000000  1
  N         -1.396804       -0.000000        0.000000  1
  C         -0.694718       -1.127126       -0.000018  1
  C          0.694752       -1.127133       -0.000000  1
  H          1.249619        2.057126        0.000037  1
  H         -1.249460        2.057237        0.000041  1
  H         -1.249619       -2.057126       -0.000037  1
  H          1.249460       -2.057237       -0.000041  1
  C          1.969616        0.000000        0.347296  2
  H          1.044778        0.000000       -0.213434  2
  C          2.563181       -1.202290        0.707176  2
  H          2.100762       -2.138935        0.426811  2
  C          3.750312       -1.202290        1.426935  2
  H          4.212730       -2.138935        1.707300  2
  C          4.343877       -0.000000        1.786814  2
  H          5.268714       -0.000000        2.347544  2
  C          3.750312        1.202290        1.426935  2
  H          4.212730        2.138935        1.707300  2
  C          2.563181        1.202290        0.707176  2
  H          2.100762        2.138935        0.426811  2

%mem=32GB
%nprocshared= 8
#p m062x/aug-cc-pVDZ   counterpoise=2

00255 m062x/aug-cc-pVDZ   counterpoise=2

 0  1  0  1  0  1
  N          1.396804        0.000000       -0.000000  1
  C          0.694718        1.127126        0.000018  1
  C         -0.694752        1.127133        0.000000  1
  N         -1.396804       -0.000000        0.000000  1
  C         -0.694718       -1.127126       -0.000018  1
  C          0.694752       -1.127133       -0.000000  1
  H          1.249619        2.057126        0.000037  1
  H         -1.249460        2.057237        0.000041  1
  H         -1.249619       -2.057126       -0.000037  1
  H          1.249460       -2.057237       -0.000041  1
  C          1.939693        0.342020        0.347296  2
  H          1.134928       -0.164982       -0.167527  2
  C          3.097061       -0.349830        0.677713  2
  H          3.193946       -1.395818        0.420301  2
  C          4.130066        0.300964        1.338546  2
  H          5.031716       -0.238022        1.595958  2
  C          4.005703        1.643608        1.668963  2
  H          4.810468        2.150610        2.183787  2
  C          2.848334        2.335458        1.338546  2
  H          2.751449        3.381446        1.595958  2
  C          1.815329        1.684664        0.677713  2
  H          0.913679        2.223650        0.420301  2

%mem=32GB
%nprocshared= 8
#p m062x/aug-cc-pVDZ   counterpoise=2

00256 m062x/aug-cc-pVDZ   counterpoise=2

 0  1  0  1  0  1
  N          1.396804        0.000000       -0.000000  1
  C          0.694718        1.127126        0.000018  1
  C         -0.694752        1.127133        0.000000  1
  N         -1.396804       -0.000000        0.000000  1
  C         -0.694718       -1.127126       -0.000018  1
  C          0.694752       -1.127133       -0.000000  1
  H          1.249619        2.057126        0.000037  1
  H         -1.249460        2.057237        0.000041  1
  H         -1.249619       -2.057126       -0.000037  1
  H          1.249460       -2.057237       -0.000041  1
  C          1.850833        0.673648        0.347296  2
  H          1.295024       -0.151012       -0.077854  2
  C          3.204540        0.530966        0.620160  2
  H          3.703337       -0.404850        0.407585  2
  C          3.917983        1.589509        1.165887  2
  H          4.972589        1.478353        1.378462  2
  C          3.277719        2.790734        1.438751  2
  H          3.833528        3.615395        1.863901  2
  C          1.924012        2.933417        1.165887  2
  H          1.425215        3.869233        1.378462  2
  C          1.210569        1.874873        0.620160  2
  H          0.155963        1.986029        0.407585  2

%mem=32GB
%nprocshared= 8
#p m062x/aug-cc-pVDZ   counterpoise=2

00257 m062x/aug-cc-pVDZ   counterpoise=2

 0  1  0  1  0  1
  N          1.396804        0.000000       -0.000000  1
  C          0.694718        1.127126        0.000018  1
  C         -0.694752        1.127133        0.000000  1
  N         -1.396804       -0.000000        0.000000  1
  C         -0.694718       -1.127126       -0.000018  1
  C          0.694752       -1.127133       -0.000000  1
  H          1.249619        2.057126        0.000037  1
  H         -1.249460        2.057237        0.000041  1
  H         -1.249619       -2.057126       -0.000037  1
  H          1.249460       -2.057237       -0.000041  1
  C          1.705737        0.984808        0.347296  2
  H          0.691799        1.127537       -0.000985  2
  C          2.188897       -0.297349        0.570825  2
  H          1.551367       -1.153485        0.396684  2
  C          3.490399       -0.480557        1.017882  2
  H          3.866807       -1.479423        1.192023  2
  C          4.308741        0.618390        1.241411  2
  H          5.322679        0.475661        1.589692  2
  C          3.825580        1.900547        1.017882  2
  H          4.463111        2.756683        1.192023  2
  C          2.524079        2.083756        0.570825  2
  H          2.147671        3.082621        0.396684  2

%mem=32GB
%nprocshared= 8
#p m062x/aug-cc-pVDZ   counterpoise=2

00258 m062x/aug-cc-pVDZ   counterpoise=2

 0  1  0  1  0  1
  N          1.396804        0.000000       -0.000000  1
  C          0.694718        1.127126        0.000018  1
  C         -0.694752        1.127133        0.000000  1
  N         -1.396804       -0.000000        0.000000  1
  C         -0.694718       -1.127126       -0.000018  1
  C          0.694752       -1.127133       -0.000000  1
  H          1.249619        2.057126        0.000037  1
  H         -1.249460        2.057237        0.000041  1
  H         -1.249619       -2.057126       -0.000037  1
  H          1.249460       -2.057237       -0.000041  1
  C          1.508813        1.266044        0.347296  2
  H          0.526032        1.098341       -0.071940  2
  C          2.341804        0.188519        0.616365  2
  H          2.007967       -0.818632        0.406746  2
  C          3.603312        0.403784        1.154501  2
  H          4.252256       -0.435663        1.364120  2
  C          4.031829        1.696576        1.423570  2
  H          5.014609        1.864279        1.842806  2
  C          3.198837        2.774102        1.154501  2
  H          3.532675        3.781252        1.364120  2
  C          1.937330        2.558836        0.616365  2
  H          1.288386        3.398283        0.406746  2

%mem=32GB
%nprocshared= 8
#p m062x/aug-cc-pVDZ   counterpoise=2

00259 m062x/aug-cc-pVDZ   counterpoise=2

 0  1  0  1  0  1
  N          1.396804        0.000000       -0.000000  1
  C          0.694718        1.127126        0.000018  1
  C         -0.694752        1.127133        0.000000  1
  N         -1.396804       -0.000000        0.000000  1
  C         -0.694718       -1.127126       -0.000018  1
  C          0.694752       -1.127133       -0.000000  1
  H          1.249619        2.057126        0.000037  1
  H         -1.249460        2.057237        0.000041  1
  H         -1.249619       -2.057126       -0.000037  1
  H          1.249460       -2.057237       -0.000041  1
  C          1.266044        1.508813        0.347296  2
  H          1.238682        2.422235       -0.231195  2
  C          0.081855        0.886574        0.718575  2
  H         -0.868051        1.315239        0.429330  2
  C          0.116978       -0.285905        1.461133  2
  H         -0.805565       -0.770662        1.750379  2
  C          1.336291       -0.836144        1.832412  2
  H          1.363654       -1.749567        2.410904  2
  C          2.520480       -0.213905        1.461133  2
  H          3.470386       -0.642570        1.750379  2
  C          2.485357        0.958574        0.718575  2
  H          3.407901        1.443331        0.429330  2

%mem=32GB
%nprocshared= 8
#p m062x/aug-cc-pVDZ   counterpoise=2

00260 m062x/aug-cc-pVDZ   counterpoise=2

 0  1  0  1  0  1
  N          1.396804        0.000000       -0.000000  1
  C          0.694718        1.127126        0.000018  1
  C         -0.694752        1.127133        0.000000  1
  N         -1.396804       -0.000000        0.000000  1
  C         -0.694718       -1.127126       -0.000018  1
  C          0.694752       -1.127133       -0.000000  1
  H          1.249619        2.057126        0.000037  1
  H         -1.249460        2.057237        0.000041  1
  H         -1.249619       -2.057126       -0.000037  1
  H          1.249460       -2.057237       -0.000041  1
  C          0.984808        1.705737        0.347296  2
  H          1.495767        2.383750       -0.322749  2
  C         -0.303293        1.994177        0.777335  2
  H         -0.795830        2.896899        0.442312  2
  C         -0.959166        1.123872        1.637412  2
  H         -1.962663        1.348580        1.972434  2
  C         -0.326938       -0.034873        2.067450  2
  H         -0.837898       -0.712886        2.737495  2
  C          0.961163       -0.323313        1.637412  2
  H          1.453700       -1.226034        1.972434  2
  C          1.617036        0.546992        0.777335  2
  H          2.620532        0.322284        0.442312  2

%mem=32GB
%nprocshared= 8
#p m062x/aug-cc-pVDZ   counterpoise=2

00261 m062x/aug-cc-pVDZ   counterpoise=2

 0  1  0  1  0  1
  N          1.396804        0.000000       -0.000000  1
  C          0.694718        1.127126        0.000018  1
  C         -0.694752        1.127133        0.000000  1
  N         -1.396804       -0.000000        0.000000  1
  C         -0.694718       -1.127126       -0.000018  1
  C          0.694752       -1.127133       -0.000000  1
  H          1.249619        2.057126        0.000037  1
  H         -1.249460        2.057237        0.000041  1
  H         -1.249619       -2.057126       -0.000037  1
  H          1.249460       -2.057237       -0.000041  1
  C          0.673648        1.850833        0.347296  2
  H          1.559155        2.167991       -0.186586  2
  C         -0.300075        2.779159        0.689945  2
  H         -0.173149        3.819530        0.423004  2
  C         -1.436721        2.372052        1.375242  2
  H         -2.195302        3.095265        1.642183  2
  C         -1.599644        1.036618        1.717890  2
  H         -2.485151        0.719461        2.251772  2
  C         -0.625921        0.108292        1.375242  2
  H         -0.752847       -0.932079        1.642183  2
  C          0.510725        0.515400        0.689945  2
  H          1.269306       -0.207813        0.423004  2

%mem=32GB
%nprocshared= 8
#p m062x/aug-cc-pVDZ   counterpoise=2

00262 m062x/aug-cc-pVDZ   counterpoise=2

 0  1  0  1  0  1
  N          1.396804        0.000000       -0.000000  1
  C          0.694718        1.127126        0.000018  1
  C         -0.694752        1.127133        0.000000  1
  N         -1.396804       -0.000000        0.000000  1
  C         -0.694718       -1.127126       -0.000018  1
  C          0.694752       -1.127133       -0.000000  1
  H          1.249619        2.057126        0.000037  1
  H         -1.249460        2.057237        0.000041  1
  H         -1.249619       -2.057126       -0.000037  1
  H          1.249460       -2.057237       -0.000041  1
  C          0.342020        1.939693        0.347296  2
  H          0.742943        1.016023       -0.047466  2
  C          1.187584        3.011217        0.600657  2
  H          2.247243        2.922321        0.403276  2
  C          0.672955        4.196850        1.107378  2
  H          1.331692        5.031623        1.304759  2
  C         -0.687237        4.310957        1.360738  2
  H         -1.088160        5.234627        1.755500  2
  C         -1.532800        3.239432        1.107378  2
  H         -2.592460        3.328329        1.304759  2
  C         -1.018172        2.053800        0.600657  2
  H         -1.676908        1.219027        0.403276  2

%mem=32GB
%nprocshared= 8
#p m062x/aug-cc-pVDZ   counterpoise=2

00263 m062x/aug-cc-pVDZ   counterpoise=2

 0  1  0  1  0  1
  N          1.396804        0.000000       -0.000000  1
  C          0.694718        1.127126        0.000018  1
  C         -0.694752        1.127133        0.000000  1
  N         -1.396804       -0.000000        0.000000  1
  C         -0.694718       -1.127126       -0.000018  1
  C          0.694752       -1.127133       -0.000000  1
  H          1.249619        2.057126        0.000037  1
  H         -1.249460        2.057237        0.000041  1
  H         -1.249619       -2.057126       -0.000037  1
  H          1.249460       -2.057237       -0.000041  1
  C          0.000000        1.969616        0.347296  2
  H          0.655718        1.174421        0.019513  2
  C          0.506752        3.244872        0.557669  2
  H          1.557256        3.443169        0.393778  2
  C         -0.334934        4.265592        0.978415  2
  H          0.059851        5.259082        1.142306  2
  C         -1.683374        4.011055        1.188788  2
  H         -2.339092        4.806249        1.516571  2
  C         -2.190126        2.735798        0.978415  2
  H         -3.240630        2.537502        1.142306  2
  C         -1.348439        1.715079        0.557669  2
  H         -1.743225        0.721588        0.393778  2

%mem=32GB
%nprocshared= 8
#p m062x/aug-cc-pVDZ   counterpoise=2

00264 m062x/aug-cc-pVDZ   counterpoise=2

 0  1  0  1  0  1
  N          1.396804        0.000000       -0.000000  1
  C          0.694718        1.127126        0.000018  1
  C         -0.694752        1.127133        0.000000  1
  N         -1.396804       -0.000000        0.000000  1
  C         -0.694718       -1.127126       -0.000018  1
  C          0.694752       -1.127133       -0.000000  1
  H          1.249619        2.057126        0.000037  1
  H         -1.249460        2.057237        0.000041  1
  H         -1.249619       -2.057126       -0.000037  1
  H          1.249460       -2.057237       -0.000041  1
  C         -0.342020        1.939693        0.347296  2
  H         -0.742976        1.016044       -0.047481  2
  C          1.018175        2.053745        0.600666  2
  H          1.676880        1.218949        0.403278  2
  C          1.532846        3.239350        1.107406  2
  H          2.592507        3.328203        1.304795  2
  C          0.687322        4.310904        1.360776  2
  H          1.088278        5.234553        1.755554  2
  C         -0.672873        4.196852        1.107406  2
  H         -1.331579        5.031648        1.304795  2
  C         -1.187544        3.011246        0.600666  2
  H         -2.247205        2.922393        0.403278  2

%mem=32GB
%nprocshared= 8
#p m062x/aug-cc-pVDZ   counterpoise=2

00265 m062x/aug-cc-pVDZ   counterpoise=2

 0  1  0  1  0  1
  N          1.396804        0.000000       -0.000000  1
  C          0.694718        1.127126        0.000018  1
  C         -0.694752        1.127133        0.000000  1
  N         -1.396804       -0.000000        0.000000  1
  C         -0.694718       -1.127126       -0.000018  1
  C          0.694752       -1.127133       -0.000000  1
  H          1.249619        2.057126        0.000037  1
  H         -1.249460        2.057237        0.000041  1
  H         -1.249619       -2.057126       -0.000037  1
  H          1.249460       -2.057237       -0.000041  1
  C         -0.673648        1.850833        0.347296  2
  H         -1.559036        2.168207       -0.186655  2
  C         -0.511094        0.515366        0.689989  2
  H         -1.269844       -0.207657        0.423014  2
  C          0.625399        0.107982        1.375375  2
  H          0.752037       -0.932415        1.642351  2
  C          1.599338        1.036065        1.718068  2
  H          2.484726        0.718691        2.252020  2
  C          1.436784        2.371532        1.375375  2
  H          2.195534        3.094555        1.642351  2
  C          0.300291        2.778916        0.689989  2
  H          0.173653        3.819313        0.423014  2

%mem=32GB
%nprocshared= 8
#p m062x/aug-cc-pVDZ   counterpoise=2

00266 m062x/aug-cc-pVDZ   counterpoise=2

 0  1  0  1  0  1
  N          1.396804        0.000000       -0.000000  1
  C          0.694718        1.127126        0.000018  1
  C         -0.694752        1.127133        0.000000  1
  N         -1.396804       -0.000000        0.000000  1
  C         -0.694718       -1.127126       -0.000018  1
  C          0.694752       -1.127133       -0.000000  1
  H          1.249619        2.057126        0.000037  1
  H         -1.249460        2.057237        0.000041  1
  H         -1.249619       -2.057126       -0.000037  1
  H          1.249460       -2.057237       -0.000041  1
  C         -0.984808        1.705737        0.347296  2
  H         -1.495468        2.383974       -0.322750  2
  C         -1.617546        0.547272        0.777336  2
  H         -2.621141        0.323005        0.442313  2
  C         -0.962058       -0.323321        1.637415  2
  H         -1.454993       -1.225825        1.972439  2
  C          0.326169       -0.035447        2.067455  2
  H          0.836829       -0.713684        2.737502  2
  C          0.958908        1.123018        1.637415  2
  H          1.962503        1.347285        1.972439  2
  C          0.303419        1.993610        0.777336  2
  H          0.796354        2.896114        0.442313  2

%mem=32GB
%nprocshared= 8
#p m062x/aug-cc-pVDZ   counterpoise=2

00267 m062x/aug-cc-pVDZ   counterpoise=2

 0  1  0  1  0  1
  N          1.396804        0.000000       -0.000000  1
  C          0.694718        1.127126        0.000018  1
  C         -0.694752        1.127133        0.000000  1
  N         -1.396804       -0.000000        0.000000  1
  C         -0.694718       -1.127126       -0.000018  1
  C          0.694752       -1.127133       -0.000000  1
  H          1.249619        2.057126        0.000037  1
  H         -1.249460        2.057237        0.000041  1
  H         -1.249619       -2.057126       -0.000037  1
  H          1.249460       -2.057237       -0.000041  1
  C         -1.266044        1.508813        0.347296  2
  H         -1.238421        2.422286       -0.231103  2
  C         -2.485514        0.958882        0.718516  2
  H         -3.407919        1.443930        0.429317  2
  C         -2.520972       -0.213661        1.460956  2
  H         -3.471001       -0.642086        1.750156  2
  C         -1.336960       -0.836274        1.832177  2
  H         -1.364584       -1.749746        2.410576  2
  C         -0.117491       -0.286343        1.460956  2
  H          0.804915       -0.771391        1.750156  2
  C         -0.082033        0.886200        0.718516  2
  H          0.867996        1.314625        0.429317  2

%mem=32GB
%nprocshared= 8
#p m062x/aug-cc-pVDZ   counterpoise=2

00268 m062x/aug-cc-pVDZ   counterpoise=2

 0  1  0  1  0  1
  N          1.396804        0.000000       -0.000000  1
  C          0.694718        1.127126        0.000018  1
  C         -0.694752        1.127133        0.000000  1
  N         -1.396804       -0.000000        0.000000  1
  C         -0.694718       -1.127126       -0.000018  1
  C          0.694752       -1.127133       -0.000000  1
  H          1.249619        2.057126        0.000037  1
  H         -1.249460        2.057237        0.000041  1
  H         -1.249619       -2.057126       -0.000037  1
  H          1.249460       -2.057237       -0.000041  1
  C         -1.508813        1.266044        0.347296  2
  H         -0.526046        1.098345       -0.071974  2
  C         -1.937323        2.558834        0.616386  2
  H         -1.288387        3.398283        0.406751  2
  C         -3.198813        2.774095        1.154566  2
  H         -3.532645        3.781244        1.364201  2
  C         -4.031794        1.696566        1.423656  2
  H         -5.014561        1.864266        1.842926  2
  C         -3.603284        0.403777        1.154566  2
  H         -4.252220       -0.435673        1.364201  2
  C         -2.341794        0.188516        0.616386  2
  H         -2.007962       -0.818633        0.406751  2

%mem=32GB
%nprocshared= 8
#p m062x/aug-cc-pVDZ   counterpoise=2

00269 m062x/aug-cc-pVDZ   counterpoise=2

 0  1  0  1  0  1
  N          1.396804        0.000000       -0.000000  1
  C          0.694718        1.127126        0.000018  1
  C         -0.694752        1.127133        0.000000  1
  N         -1.396804       -0.000000        0.000000  1
  C         -0.694718       -1.127126       -0.000018  1
  C          0.694752       -1.127133       -0.000000  1
  H          1.249619        2.057126        0.000037  1
  H         -1.249460        2.057237        0.000041  1
  H         -1.249619       -2.057126       -0.000037  1
  H          1.249460       -2.057237       -0.000041  1
  C         -1.705737        0.984808        0.347296  2
  H         -0.691809        1.127547       -0.001011  2
  C         -2.524085        2.083747        0.570842  2
  H         -2.147694        3.082616        0.396688  2
  C         -3.825574        1.900525        1.017933  2
  H         -4.463110        2.756655        1.192086  2
  C         -4.308714        0.618364        1.241478  2
  H         -5.322641        0.475624        1.589785  2
  C         -3.490365       -0.480575        1.017933  2
  H         -3.866757       -1.479444        1.192086  2
  C         -2.188877       -0.297354        0.570842  2
  H         -1.551341       -1.153483        0.396688  2

%mem=32GB
%nprocshared= 8
#p m062x/aug-cc-pVDZ   counterpoise=2

00270 m062x/aug-cc-pVDZ   counterpoise=2

 0  1  0  1  0  1
  N          1.396804        0.000000       -0.000000  1
  C          0.694718        1.127126        0.000018  1
  C         -0.694752        1.127133        0.000000  1
  N         -1.396804       -0.000000        0.000000  1
  C         -0.694718       -1.127126       -0.000018  1
  C          0.694752       -1.127133       -0.000000  1
  H          1.249619        2.057126        0.000037  1
  H         -1.249460        2.057237        0.000041  1
  H         -1.249619       -2.057126       -0.000037  1
  H          1.249460       -2.057237       -0.000041  1
  C         -1.850833        0.673648        0.347296  2
  H         -1.295024       -0.151012       -0.077854  2
  C         -1.210569        1.874873        0.620160  2
  H         -0.155963        1.986029        0.407585  2
  C         -1.924012        2.933417        1.165887  2
  H         -1.425215        3.869233        1.378462  2
  C         -3.277719        2.790734        1.438751  2
  H         -3.833528        3.615395        1.863901  2
  C         -3.917983        1.589509        1.165887  2
  H         -4.972589        1.478353        1.378462  2
  C         -3.204540        0.530966        0.620160  2
  H         -3.703337       -0.404850        0.407585  2

%mem=32GB
%nprocshared= 8
#p m062x/aug-cc-pVDZ   counterpoise=2

00271 m062x/aug-cc-pVDZ   counterpoise=2

 0  1  0  1  0  1
  N          1.396804        0.000000       -0.000000  1
  C          0.694718        1.127126        0.000018  1
  C         -0.694752        1.127133        0.000000  1
  N         -1.396804       -0.000000        0.000000  1
  C         -0.694718       -1.127126       -0.000018  1
  C          0.694752       -1.127133       -0.000000  1
  H          1.249619        2.057126        0.000037  1
  H         -1.249460        2.057237        0.000041  1
  H         -1.249619       -2.057126       -0.000037  1
  H          1.249460       -2.057237       -0.000041  1
  C         -1.939693        0.342020        0.347296  2
  H         -1.134928       -0.164982       -0.167527  2
  C         -1.815329        1.684664        0.677713  2
  H         -0.913679        2.223650        0.420301  2
  C         -2.848334        2.335458        1.338546  2
  H         -2.751449        3.381446        1.595958  2
  C         -4.005703        1.643608        1.668963  2
  H         -4.810468        2.150610        2.183787  2
  C         -4.130066        0.300964        1.338546  2
  H         -5.031716       -0.238022        1.595958  2
  C         -3.097061       -0.349830        0.677713  2
  H         -3.193946       -1.395818        0.420301  2

%mem=32GB
%nprocshared= 8
#p m062x/aug-cc-pVDZ   counterpoise=2

00272 m062x/aug-cc-pVDZ   counterpoise=2

 0  1  0  1  0  1
  N          1.396804        0.000000       -0.000000  1
  C          0.694718        1.127126        0.000018  1
  C         -0.694752        1.127133        0.000000  1
  N         -1.396804       -0.000000        0.000000  1
  C         -0.694718       -1.127126       -0.000018  1
  C          0.694752       -1.127133       -0.000000  1
  H          1.249619        2.057126        0.000037  1
  H         -1.249460        2.057237        0.000041  1
  H         -1.249619       -2.057126       -0.000037  1
  H          1.249460       -2.057237       -0.000041  1
  C         -1.969616        0.000000        0.347296  2
  H         -1.044778       -0.000000       -0.213434  2
  C         -2.563181        1.202290        0.707176  2
  H         -2.100762        2.138935        0.426811  2
  C         -3.750312        1.202290        1.426935  2
  H         -4.212730        2.138935        1.707300  2
  C         -4.343877        0.000000        1.786814  2
  H         -5.268714        0.000000        2.347544  2
  C         -3.750312       -1.202290        1.426935  2
  H         -4.212730       -2.138935        1.707300  2
  C         -2.563181       -1.202290        0.707176  2
  H         -2.100762       -2.138935        0.426811  2

%mem=32GB
%nprocshared= 8
#p m062x/aug-cc-pVDZ   counterpoise=2

00273 m062x/aug-cc-pVDZ   counterpoise=2

 0  1  0  1  0  1
  N          1.396804        0.000000       -0.000000  1
  C          0.694718        1.127126        0.000018  1
  C         -0.694752        1.127133        0.000000  1
  N         -1.396804       -0.000000        0.000000  1
  C         -0.694718       -1.127126       -0.000018  1
  C          0.694752       -1.127133       -0.000000  1
  H          1.249619        2.057126        0.000037  1
  H         -1.249460        2.057237        0.000041  1
  H         -1.249619       -2.057126       -0.000037  1
  H          1.249460       -2.057237       -0.000041  1
  C         -1.939693       -0.342020        0.347296  2
  H         -1.134928        0.164982       -0.167527  2
  C         -3.097061        0.349830        0.677713  2
  H         -3.193946        1.395818        0.420301  2
  C         -4.130066       -0.300964        1.338546  2
  H         -5.031716        0.238022        1.595958  2
  C         -4.005703       -1.643608        1.668963  2
  H         -4.810468       -2.150610        2.183787  2
  C         -2.848334       -2.335458        1.338546  2
  H         -2.751449       -3.381446        1.595958  2
  C         -1.815329       -1.684664        0.677713  2
  H         -0.913679       -2.223650        0.420301  2

%mem=32GB
%nprocshared= 8
#p m062x/aug-cc-pVDZ   counterpoise=2

00274 m062x/aug-cc-pVDZ   counterpoise=2

 0  1  0  1  0  1
  N          1.396804        0.000000       -0.000000  1
  C          0.694718        1.127126        0.000018  1
  C         -0.694752        1.127133        0.000000  1
  N         -1.396804       -0.000000        0.000000  1
  C         -0.694718       -1.127126       -0.000018  1
  C          0.694752       -1.127133       -0.000000  1
  H          1.249619        2.057126        0.000037  1
  H         -1.249460        2.057237        0.000041  1
  H         -1.249619       -2.057126       -0.000037  1
  H          1.249460       -2.057237       -0.000041  1
  C         -1.850833       -0.673648        0.347296  2
  H         -1.295024        0.151012       -0.077854  2
  C         -3.204540       -0.530966        0.620160  2
  H         -3.703337        0.404850        0.407585  2
  C         -3.917983       -1.589509        1.165887  2
  H         -4.972589       -1.478353        1.378462  2
  C         -3.277719       -2.790734        1.438751  2
  H         -3.833528       -3.615395        1.863901  2
  C         -1.924012       -2.933417        1.165887  2
  H         -1.425215       -3.869233        1.378462  2
  C         -1.210569       -1.874873        0.620160  2
  H         -0.155963       -1.986029        0.407585  2

%mem=32GB
%nprocshared= 8
#p m062x/aug-cc-pVDZ   counterpoise=2

00275 m062x/aug-cc-pVDZ   counterpoise=2

 0  1  0  1  0  1
  N          1.396804        0.000000       -0.000000  1
  C          0.694718        1.127126        0.000018  1
  C         -0.694752        1.127133        0.000000  1
  N         -1.396804       -0.000000        0.000000  1
  C         -0.694718       -1.127126       -0.000018  1
  C          0.694752       -1.127133       -0.000000  1
  H          1.249619        2.057126        0.000037  1
  H         -1.249460        2.057237        0.000041  1
  H         -1.249619       -2.057126       -0.000037  1
  H          1.249460       -2.057237       -0.000041  1
  C         -1.705737       -0.984808        0.347296  2
  H         -0.691810       -1.127535       -0.001017  2
  C         -2.188890        0.297348        0.570846  2
  H         -1.551365        1.153485        0.396689  2
  C         -3.490378        0.480555        1.017945  2
  H         -3.866780        1.479419        1.192101  2
  C         -4.308713       -0.618394        1.241494  2
  H         -5.322640       -0.475667        1.589807  2
  C         -3.825559       -1.900550        1.017945  2
  H         -4.463085       -2.756687        1.192101  2
  C         -2.524072       -2.083757        0.570846  2
  H         -2.147670       -3.082621        0.396689  2

%mem=32GB
%nprocshared= 8
#p m062x/aug-cc-pVDZ   counterpoise=2

00276 m062x/aug-cc-pVDZ   counterpoise=2

 0  1  0  1  0  1
  N          1.396804        0.000000       -0.000000  1
  C          0.694718        1.127126        0.000018  1
  C         -0.694752        1.127133        0.000000  1
  N         -1.396804       -0.000000        0.000000  1
  C         -0.694718       -1.127126       -0.000018  1
  C          0.694752       -1.127133       -0.000000  1
  H          1.249619        2.057126        0.000037  1
  H         -1.249460        2.057237        0.000041  1
  H         -1.249619       -2.057126       -0.000037  1
  H          1.249460       -2.057237       -0.000041  1
  C         -1.508813       -1.266044        0.347296  2
  H         -0.526048       -1.098344       -0.071977  2
  C         -2.341794       -0.188517        0.616388  2
  H         -2.007965        0.818632        0.406752  2
  C         -3.603283       -0.403779        1.154572  2
  H         -4.252219        0.435669        1.364209  2
  C         -4.031789       -1.696569        1.423664  2
  H         -5.014555       -1.864270        1.842938  2
  C         -3.198808       -2.774097        1.154572  2
  H         -3.532638       -3.781246        1.364209  2
  C         -1.937320       -2.558834        0.616388  2
  H         -1.288384       -3.398283        0.406752  2

%mem=32GB
%nprocshared= 8
#p m062x/aug-cc-pVDZ   counterpoise=2

00277 m062x/aug-cc-pVDZ   counterpoise=2

 0  1  0  1  0  1
  N          1.396804        0.000000       -0.000000  1
  C          0.694718        1.127126        0.000018  1
  C         -0.694752        1.127133        0.000000  1
  N         -1.396804       -0.000000        0.000000  1
  C         -0.694718       -1.127126       -0.000018  1
  C          0.694752       -1.127133       -0.000000  1
  H          1.249619        2.057126        0.000037  1
  H         -1.249460        2.057237        0.000041  1
  H         -1.249619       -2.057126       -0.000037  1
  H          1.249460       -2.057237       -0.000041  1
  C         -1.266044       -1.508813        0.347296  2
  H         -1.238683       -2.422180       -0.231283  2
  C         -0.081854       -0.886609        0.718632  2
  H          0.868052       -1.315247        0.429342  2
  C         -0.116975        0.285798        1.461303  2
  H          0.805569        0.770527        1.750593  2
  C         -1.336286        0.836002        1.832638  2
  H         -1.363648        1.749368        2.411218  2
  C         -2.520477        0.213798        1.461303  2
  H         -3.470382        0.642435        1.750593  2
  C         -2.485356       -0.958609        0.718632  2
  H         -3.407900       -1.443339        0.429342  2

%mem=32GB
%nprocshared= 8
#p m062x/aug-cc-pVDZ   counterpoise=2

00278 m062x/aug-cc-pVDZ   counterpoise=2

 0  1  0  1  0  1
  N          1.396804        0.000000       -0.000000  1
  C          0.694718        1.127126        0.000018  1
  C         -0.694752        1.127133        0.000000  1
  N         -1.396804       -0.000000        0.000000  1
  C         -0.694718       -1.127126       -0.000018  1
  C          0.694752       -1.127133       -0.000000  1
  H          1.249619        2.057126        0.000037  1
  H         -1.249460        2.057237        0.000041  1
  H         -1.249619       -2.057126       -0.000037  1
  H          1.249460       -2.057237       -0.000041  1
  C         -0.984808       -1.705737        0.347296  2
  H         -1.495725       -2.383695       -0.322837  2
  C          0.303266       -1.994212        0.777391  2
  H          0.795824       -2.896906        0.442325  2
  C          0.959086       -1.123979        1.637581  2
  H          1.962561       -1.348715        1.972648  2
  C          0.326831        0.034730        2.067676  2
  H          0.837749        0.712688        2.737809  2
  C         -0.961243        0.323206        1.637581  2
  H         -1.453801        1.225900        1.972648  2
  C         -1.617062       -0.547028        0.777391  2
  H         -2.620538       -0.322292        0.442325  2

%mem=32GB
%nprocshared= 8
#p m062x/aug-cc-pVDZ   counterpoise=2

00279 m062x/aug-cc-pVDZ   counterpoise=2

 0  1  0  1  0  1
  N          1.396804        0.000000       -0.000000  1
  C          0.694718        1.127126        0.000018  1
  C         -0.694752        1.127133        0.000000  1
  N         -1.396804       -0.000000        0.000000  1
  C         -0.694718       -1.127126       -0.000018  1
  C          0.694752       -1.127133       -0.000000  1
  H          1.249619        2.057126        0.000037  1
  H         -1.249460        2.057237        0.000041  1
  H         -1.249619       -2.057126       -0.000037  1
  H          1.249460       -2.057237       -0.000041  1
  C         -0.673648       -1.850833        0.347296  2
  H         -1.559109       -2.167975       -0.186672  2
  C          0.300046       -2.779170        0.690000  2
  H          0.173143       -3.819532        0.423016  2
  C          1.436633       -2.372084        1.375407  2
  H          2.195190       -3.095305        1.642391  2
  C          1.599526       -1.036661        1.718111  2
  H          2.484987       -0.719519        2.252079  2
  C          0.625832       -0.108324        1.375407  2
  H          0.752735        0.932039        1.642391  2
  C         -0.510755       -0.515410        0.690000  2
  H         -1.269313        0.207811        0.423016  2

%mem=32GB
%nprocshared= 8
#p m062x/aug-cc-pVDZ   counterpoise=2

00280 m062x/aug-cc-pVDZ   counterpoise=2

 0  1  0  1  0  1
  N          1.396804        0.000000       -0.000000  1
  C          0.694718        1.127126        0.000018  1
  C         -0.694752        1.127133        0.000000  1
  N         -1.396804       -0.000000        0.000000  1
  C         -0.694718       -1.127126       -0.000018  1
  C          0.694752       -1.127133       -0.000000  1
  H          1.249619        2.057126        0.000037  1
  H         -1.249460        2.057237        0.000041  1
  H         -1.249619       -2.057126       -0.000037  1
  H          1.249460       -2.057237       -0.000041  1
  C         -0.342020       -1.939693        0.347296  2
  H         -0.742937       -1.016036       -0.047501  2
  C         -1.187587       -3.011209        0.600680  2
  H         -2.247244       -2.922319        0.403281  2
  C         -0.672966       -4.196825        1.107446  2
  H         -1.331705       -5.031592        1.304845  2
  C          0.687223       -4.310924        1.360829  2
  H          1.088140       -5.234581        1.755627  2
  C          1.532790       -3.239408        1.107446  2
  H          2.592446       -3.328298        1.304845  2
  C          1.018168       -2.053792        0.600680  2
  H          1.676908       -1.219025        0.403281  2

%mem=32GB
%nprocshared= 8
#p m062x/aug-cc-pVDZ   counterpoise=2

00281 m062x/aug-cc-pVDZ   counterpoise=2

 0  1  0  1  0  1
  N          1.396804        0.000000       -0.000000  1
  C          0.694718        1.127126        0.000018  1
  C         -0.694752        1.127133        0.000000  1
  N         -1.396804       -0.000000        0.000000  1
  C         -0.694718       -1.127126       -0.000018  1
  C          0.694752       -1.127133       -0.000000  1
  H          1.249619        2.057126        0.000037  1
  H         -1.249460        2.057237        0.000041  1
  H         -1.249619       -2.057126       -0.000037  1
  H          1.249460       -2.057237       -0.000041  1
  C         -0.000000       -1.969616        0.347296  2
  H         -0.655712       -1.174429        0.019483  2
  C         -0.506756       -3.244867        0.557689  2
  H         -1.557257       -3.443168        0.393782  2
  C          0.334922       -4.265577        0.978474  2
  H         -0.059866       -5.259064        1.142381  2
  C          1.683358       -4.011035        1.188867  2
  H          2.339070       -4.806222        1.516681  2
  C          2.190114       -2.735784        0.978474  2
  H          3.240614       -2.537483        1.142381  2
  C          1.348435       -1.715074        0.557689  2
  H          1.743224       -0.721587        0.393782  2

%mem=32GB
%nprocshared= 8
#p m062x/aug-cc-pVDZ   counterpoise=2

00282 m062x/aug-cc-pVDZ   counterpoise=2

 0  1  0  1  0  1
  N          1.396804        0.000000       -0.000000  1
  C          0.694718        1.127126        0.000018  1
  C         -0.694752        1.127133        0.000000  1
  N         -1.396804       -0.000000        0.000000  1
  C         -0.694718       -1.127126       -0.000018  1
  C          0.694752       -1.127133       -0.000000  1
  H          1.249619        2.057126        0.000037  1
  H         -1.249460        2.057237        0.000041  1
  H         -1.249619       -2.057126       -0.000037  1
  H          1.249460       -2.057237       -0.000041  1
  C          0.342020       -1.939693        0.347296  2
  H          0.742976       -1.016044       -0.047481  2
  C         -1.018175       -2.053745        0.600666  2
  H         -1.676880       -1.218949        0.403278  2
  C         -1.532846       -3.239350        1.107406  2
  H         -2.592507       -3.328203        1.304795  2
  C         -0.687322       -4.310904        1.360776  2
  H         -1.088278       -5.234553        1.755554  2
  C          0.672873       -4.196852        1.107406  2
  H          1.331579       -5.031648        1.304795  2
  C          1.187544       -3.011246        0.600666  2
  H          2.247205       -2.922393        0.403278  2

%mem=32GB
%nprocshared= 8
#p m062x/aug-cc-pVDZ   counterpoise=2

00283 m062x/aug-cc-pVDZ   counterpoise=2

 0  1  0  1  0  1
  N          1.396804        0.000000       -0.000000  1
  C          0.694718        1.127126        0.000018  1
  C         -0.694752        1.127133        0.000000  1
  N         -1.396804       -0.000000        0.000000  1
  C         -0.694718       -1.127126       -0.000018  1
  C          0.694752       -1.127133       -0.000000  1
  H          1.249619        2.057126        0.000037  1
  H         -1.249460        2.057237        0.000041  1
  H         -1.249619       -2.057126       -0.000037  1
  H          1.249460       -2.057237       -0.000041  1
  C          0.673648       -1.850833        0.347296  2
  H          1.558985       -2.168188       -0.186751  2
  C          0.511127       -0.515378        0.690051  2
  H          1.269851        0.207655        0.423027  2
  C         -0.625301       -0.108017        1.375559  2
  H         -0.751914        0.932371        1.642582  2
  C         -1.599207       -1.036112        1.718313  2
  H         -2.484544       -0.718757        2.252360  2
  C         -1.436686       -2.371567        1.375559  2
  H         -2.195410       -3.094600        1.642582  2
  C         -0.300258       -2.778928        0.690051  2
  H         -0.173645       -3.819316        0.423027  2

%mem=32GB
%nprocshared= 8
#p m062x/aug-cc-pVDZ   counterpoise=2

00284 m062x/aug-cc-pVDZ   counterpoise=2

 0  1  0  1  0  1
  N          1.396804        0.000000       -0.000000  1
  C          0.694718        1.127126        0.000018  1
  C         -0.694752        1.127133        0.000000  1
  N         -1.396804       -0.000000        0.000000  1
  C         -0.694718       -1.127126       -0.000018  1
  C          0.694752       -1.127133       -0.000000  1
  H          1.249619        2.057126        0.000037  1
  H         -1.249460        2.057237        0.000041  1
  H         -1.249619       -2.057126       -0.000037  1
  H          1.249460       -2.057237       -0.000041  1
  C          0.984808       -1.705737        0.347296  2
  H          1.495421       -2.383913       -0.322848  2
  C          1.617576       -0.547311        0.777399  2
  H          2.621148       -0.323013        0.442326  2
  C          0.962147        0.323202        1.637603  2
  H          1.455105        1.225676        1.972675  2
  C         -0.326051        0.035290        2.067705  2
  H         -0.836664        0.713465        2.737850  2
  C         -0.958819       -1.123136        1.637603  2
  H         -1.962391       -1.347434        1.972675  2
  C         -0.303390       -1.993650        0.777399  2
  H         -0.796348       -2.896123        0.442326  2

%mem=32GB
%nprocshared= 8
#p m062x/aug-cc-pVDZ   counterpoise=2

00285 m062x/aug-cc-pVDZ   counterpoise=2

 0  1  0  1  0  1
  N          1.396804        0.000000       -0.000000  1
  C          0.694718        1.127126        0.000018  1
  C         -0.694752        1.127133        0.000000  1
  N         -1.396804       -0.000000        0.000000  1
  C         -0.694718       -1.127126       -0.000018  1
  C          0.694752       -1.127133       -0.000000  1
  H          1.249619        2.057126        0.000037  1
  H         -1.249460        2.057237        0.000041  1
  H         -1.249619       -2.057126       -0.000037  1
  H          1.249460       -2.057237       -0.000041  1
  C          1.266044       -1.508813        0.347296  2
  H          1.238423       -2.422224       -0.231201  2
  C          2.485513       -0.958922        0.718579  2
  H          3.407919       -1.443939        0.429330  2
  C          2.520968        0.213542        1.461144  2
  H          3.470996        0.641937        1.750393  2
  C          1.336956        0.836115        1.832427  2
  H          1.364577        1.749526        2.410924  2
  C          0.117487        0.286224        1.461144  2
  H         -0.804919        0.771241        1.750393  2
  C          0.082032       -0.886240        0.718579  2
  H         -0.867996       -1.314634        0.429330  2

%mem=32GB
%nprocshared= 8
#p m062x/aug-cc-pVDZ   counterpoise=2

00286 m062x/aug-cc-pVDZ   counterpoise=2

 0  1  0  1  0  1
  N          1.396804        0.000000       -0.000000  1
  C          0.694718        1.127126        0.000018  1
  C         -0.694752        1.127133        0.000000  1
  N         -1.396804       -0.000000        0.000000  1
  C         -0.694718       -1.127126       -0.000018  1
  C          0.694752       -1.127133       -0.000000  1
  H          1.249619        2.057126        0.000037  1
  H         -1.249460        2.057237        0.000041  1
  H         -1.249619       -2.057126       -0.000037  1
  H          1.249460       -2.057237       -0.000041  1
  C          1.508813       -1.266044        0.347296  2
  H          0.526046       -1.098345       -0.071974  2
  C          1.937323       -2.558834        0.616386  2
  H          1.288387       -3.398283        0.406751  2
  C          3.198813       -2.774095        1.154566  2
  H          3.532645       -3.781244        1.364201  2
  C          4.031794       -1.696566        1.423656  2
  H          5.014561       -1.864266        1.842926  2
  C          3.603284       -0.403777        1.154566  2
  H          4.252220        0.435673        1.364201  2
  C          2.341794       -0.188516        0.616386  2
  H          2.007962        0.818633        0.406751  2

%mem=32GB
%nprocshared= 8
#p m062x/aug-cc-pVDZ   counterpoise=2

00287 m062x/aug-cc-pVDZ   counterpoise=2

 0  1  0  1  0  1
  N          1.396804        0.000000       -0.000000  1
  C          0.694718        1.127126        0.000018  1
  C         -0.694752        1.127133        0.000000  1
  N         -1.396804       -0.000000        0.000000  1
  C         -0.694718       -1.127126       -0.000018  1
  C          0.694752       -1.127133       -0.000000  1
  H          1.249619        2.057126        0.000037  1
  H         -1.249460        2.057237        0.000041  1
  H         -1.249619       -2.057126       -0.000037  1
  H          1.249460       -2.057237       -0.000041  1
  C          1.705737       -0.984808        0.347296  2
  H          0.691809       -1.127547       -0.001011  2
  C          2.524085       -2.083747        0.570842  2
  H          2.147694       -3.082616        0.396688  2
  C          3.825574       -1.900525        1.017933  2
  H          4.463110       -2.756655        1.192086  2
  C          4.308714       -0.618364        1.241478  2
  H          5.322641       -0.475624        1.589785  2
  C          3.490365        0.480575        1.017933  2
  H          3.866757        1.479444        1.192086  2
  C          2.188877        0.297354        0.570842  2
  H          1.551341        1.153483        0.396688  2

%mem=32GB
%nprocshared= 8
#p m062x/aug-cc-pVDZ   counterpoise=2

00288 m062x/aug-cc-pVDZ   counterpoise=2

 0  1  0  1  0  1
  N          1.396804        0.000000       -0.000000  1
  C          0.694718        1.127126        0.000018  1
  C         -0.694752        1.127133        0.000000  1
  N         -1.396804       -0.000000        0.000000  1
  C         -0.694718       -1.127126       -0.000018  1
  C          0.694752       -1.127133       -0.000000  1
  H          1.249619        2.057126        0.000037  1
  H         -1.249460        2.057237        0.000041  1
  H         -1.249619       -2.057126       -0.000037  1
  H          1.249460       -2.057237       -0.000041  1
  C          1.850833       -0.673648        0.347296  2
  H          1.295024        0.151012       -0.077854  2
  C          1.210569       -1.874873        0.620160  2
  H          0.155963       -1.986029        0.407585  2
  C          1.924012       -2.933417        1.165887  2
  H          1.425215       -3.869233        1.378462  2
  C          3.277719       -2.790734        1.438751  2
  H          3.833528       -3.615395        1.863901  2
  C          3.917983       -1.589509        1.165887  2
  H          4.972589       -1.478353        1.378462  2
  C          3.204540       -0.530966        0.620160  2
  H          3.703337        0.404850        0.407585  2

%mem=32GB
%nprocshared= 8
#p m062x/aug-cc-pVDZ   counterpoise=2

00289 m062x/aug-cc-pVDZ   counterpoise=2

 0  1  0  1  0  1
  N          1.396804        0.000000       -0.000000  1
  C          0.694718        1.127126        0.000018  1
  C         -0.694752        1.127133        0.000000  1
  N         -1.396804       -0.000000        0.000000  1
  C         -0.694718       -1.127126       -0.000018  1
  C          0.694752       -1.127133       -0.000000  1
  H          1.249619        2.057126        0.000037  1
  H         -1.249460        2.057237        0.000041  1
  H         -1.249619       -2.057126       -0.000037  1
  H          1.249460       -2.057237       -0.000041  1
  C          1.939693       -0.342020        0.347296  2
  H          1.134928        0.164982       -0.167527  2
  C          1.815329       -1.684664        0.677713  2
  H          0.913679       -2.223650        0.420301  2
  C          2.848334       -2.335458        1.338546  2
  H          2.751449       -3.381446        1.595958  2
  C          4.005703       -1.643608        1.668963  2
  H          4.810468       -2.150610        2.183787  2
  C          4.130066       -0.300964        1.338546  2
  H          5.031716        0.238022        1.595958  2
  C          3.097061        0.349830        0.677713  2
  H          3.193946        1.395818        0.420301  2

%mem=32GB
%nprocshared= 8
#p m062x/aug-cc-pVDZ   counterpoise=2

00290 m062x/aug-cc-pVDZ   counterpoise=2

 0  1  0  1  0  1
  N          1.396804        0.000000       -0.000000  1
  C          0.694718        1.127126        0.000018  1
  C         -0.694752        1.127133        0.000000  1
  N         -1.396804       -0.000000        0.000000  1
  C         -0.694718       -1.127126       -0.000018  1
  C          0.694752       -1.127133       -0.000000  1
  H          1.249619        2.057126        0.000037  1
  H         -1.249460        2.057237        0.000041  1
  H         -1.249619       -2.057126       -0.000037  1
  H          1.249460       -2.057237       -0.000041  1
  C          2.000000        0.000000        0.000000  2
  H          0.918454        0.000000       -0.000000  2
  C          2.694142       -1.202290        0.000000  2
  H          2.153369       -2.138935        0.000000  2
  C          4.082426       -1.202290        0.000000  2
  H          4.623199       -2.138935        0.000000  2
  C          4.776568       -0.000000        0.000000  2
  H          5.858114       -0.000000        0.000000  2
[truncated: 21,630,350 more chars]
