# Supplementary material for: Three-Dimensional CH/π and CH/N Interactions from Quantum-Mechanical and Database Analyses
Source: J Chem Inf Model. 2025 Apr 14;65(8):4116–27. doi: 10.1021/acs.jcim.5c00124 (PMC12042816; doi:10.1021/acs.jcim.5c00124)
Supplement: Supplementary file 4 — ci5c00124_si_004.zip [file ci5c00124_si_004.zip › inp_files/mif_qm_bz_imidazole_inp.txt]

%mem=32GB
%nprocshared= 8
#p m062x/aug-cc-pVDZ   counterpoise=2

00001 m062x/aug-cc-pVDZ   counterpoise=2

 0  1  0  1  0  1
  N          0.332867       -1.105953        0.000147  1
  C         -0.970426       -0.676038       -0.000009  1
  C         -0.896590        0.685667        0.000007  1
  N          0.412760        1.096324       -0.000130  1
  C          1.121388       -0.000000       -0.000015  1
  H         -1.800566       -1.358093        0.000000  1
  H         -1.708834        1.391473       -0.000016  1
  H          0.645842       -2.060249        0.000276  1
  H          2.196917       -0.059729       -0.000020  1
  C          0.000000        0.000000        2.000000  2
  H         -0.000000        0.000000        0.918454  2
  C          0.000000       -1.202290        2.694142  2
  H          0.000000       -2.138935        2.153369  2
  C          0.000000       -1.202290        4.082426  2
  H          0.000000       -2.138935        4.623199  2
  C          0.000000       -0.000000        4.776568  2
  H          0.000000       -0.000000        5.858114  2
  C          0.000000        1.202290        4.082426  2
  H          0.000000        2.138935        4.623199  2
  C          0.000000        1.202290        2.694142  2
  H          0.000000        2.138935        2.153369  2

%mem=32GB
%nprocshared= 8
#p m062x/aug-cc-pVDZ   counterpoise=2

00002 m062x/aug-cc-pVDZ   counterpoise=2

 0  1  0  1  0  1
  N          0.332867       -1.105953        0.000147  1
  C         -0.970426       -0.676038       -0.000009  1
  C         -0.896590        0.685667        0.000007  1
  N          0.412760        1.096324       -0.000130  1
  C          1.121388       -0.000000       -0.000015  1
  H         -1.800566       -1.358093        0.000000  1
  H         -1.708834        1.391473       -0.000016  1
  H          0.645842       -2.060249        0.000276  1
  H          2.196917       -0.059729       -0.000020  1
  C          0.347296        0.000000        1.969616  2
  H          0.159488        0.000000        0.904501  2
  C          0.467833       -1.202290        2.653212  2
  H          0.373929       -2.138935        2.120654  2
  C          0.708906       -1.202290        4.020405  2
  H          0.802810       -2.138935        4.552962  2
  C          0.829443       -0.000000        4.704001  2
  H          1.017251       -0.000000        5.769116  2
  C          0.708906        1.202290        4.020405  2
  H          0.802810        2.138935        4.552962  2
  C          0.467833        1.202290        2.653212  2
  H          0.373929        2.138935        2.120654  2

%mem=32GB
%nprocshared= 8
#p m062x/aug-cc-pVDZ   counterpoise=2

00003 m062x/aug-cc-pVDZ   counterpoise=2

 0  1  0  1  0  1
  N          0.332867       -1.105953        0.000147  1
  C         -0.970426       -0.676038       -0.000009  1
  C         -0.896590        0.685667        0.000007  1
  N          0.412760        1.096324       -0.000130  1
  C          1.121388       -0.000000       -0.000015  1
  H         -1.800566       -1.358093        0.000000  1
  H         -1.708834        1.391473       -0.000016  1
  H          0.645842       -2.060249        0.000276  1
  H          2.196917       -0.059729       -0.000020  1
  C          0.342020        0.060307        1.969616  2
  H          0.157065        0.027695        0.904501  2
  C          0.669501       -1.102786        2.653212  2
  H          0.739670       -2.041508        2.120654  2
  C          0.906912       -1.060924        4.020405  2
  H          1.162036       -1.967033        4.552962  2
  C          0.816842        0.144031        4.704001  2
  H          1.001797        0.176644        5.769116  2
  C          0.489361        1.307125        4.020405  2
  H          0.419192        2.245846        4.552962  2
  C          0.251950        1.265263        2.653212  2
  H         -0.003174        2.171372        2.120654  2

%mem=32GB
%nprocshared= 8
#p m062x/aug-cc-pVDZ   counterpoise=2

00004 m062x/aug-cc-pVDZ   counterpoise=2

 0  1  0  1  0  1
  N          0.332867       -1.105953        0.000147  1
  C         -0.970426       -0.676038       -0.000009  1
  C         -0.896590        0.685667        0.000007  1
  N          0.412760        1.096324       -0.000130  1
  C          1.121388       -0.000000       -0.000015  1
  H         -1.800566       -1.358093        0.000000  1
  H         -1.708834        1.391473       -0.000016  1
  H          0.645842       -2.060249        0.000276  1
  H          2.196917       -0.059729       -0.000020  1
  C          0.326352        0.118782        1.969616  2
  H          0.149869        0.054548        0.904501  2
  C          0.850826       -0.969775        2.653212  2
  H          1.082936       -1.882050        2.120654  2
  C          1.077361       -0.887323        4.020405  2
  H          1.485953       -1.735364        4.552962  2
  C          0.779421        0.283686        4.704001  2
  H          0.955903        0.347920        5.769116  2
  C          0.254947        1.372243        4.020405  2
  H          0.022837        2.284519        4.552962  2
  C          0.028412        1.289791        2.653212  2
  H         -0.380180        2.137833        2.120654  2

%mem=32GB
%nprocshared= 8
#p m062x/aug-cc-pVDZ   counterpoise=2

00005 m062x/aug-cc-pVDZ   counterpoise=2

 0  1  0  1  0  1
  N          0.332867       -1.105953        0.000147  1
  C         -0.970426       -0.676038       -0.000009  1
  C         -0.896590        0.685667        0.000007  1
  N          0.412760        1.096324       -0.000130  1
  C          1.121388       -0.000000       -0.000015  1
  H         -1.800566       -1.358093        0.000000  1
  H         -1.708834        1.391473       -0.000016  1
  H          0.645842       -2.060249        0.000276  1
  H          2.196917       -0.059729       -0.000020  1
  C          0.300767        0.173648        1.969616  2
  H          0.138120        0.079744        0.904501  2
  C          1.006300       -0.807297        2.653212  2
  H          1.393299       -1.665408        2.120654  2
  C          1.215075       -0.686761        4.020405  2
  H          1.764721       -1.450967        4.552962  2
  C          0.718318        0.414721        4.704001  2
  H          0.880965        0.508625        5.769116  2
  C          0.012786        1.395667        4.020405  2
  H         -0.374213        2.253777        4.552962  2
  C         -0.195990        1.275130        2.653212  2
  H         -0.745635        2.039337        2.120654  2

%mem=32GB
%nprocshared= 8
#p m062x/aug-cc-pVDZ   counterpoise=2

00006 m062x/aug-cc-pVDZ   counterpoise=2

 0  1  0  1  0  1
  N          0.332867       -1.105953        0.000147  1
  C         -0.970426       -0.676038       -0.000009  1
  C         -0.896590        0.685667        0.000007  1
  N          0.412760        1.096324       -0.000130  1
  C          1.121388       -0.000000       -0.000015  1
  H         -1.800566       -1.358093        0.000000  1
  H         -1.708834        1.391473       -0.000016  1
  H          0.645842       -2.060249        0.000276  1
  H          2.196917       -0.059729       -0.000020  1
  C          0.266044        0.223238        1.969616  2
  H          0.122175        0.102517        0.904501  2
  C          1.131198       -0.620291        2.653212  2
  H          1.661326       -1.398163        2.120654  2
  C          1.315870       -0.465332        4.020405  2
  H          1.989869       -1.122483        4.552962  2
  C          0.635390        0.533155        4.704001  2
  H          0.779260        0.653876        5.769116  2
  C         -0.229763        1.376684        4.020405  2
  H         -0.759892        2.154556        4.552962  2
  C         -0.414436        1.221725        2.653212  2
  H         -1.088434        1.878876        2.120654  2

%mem=32GB
%nprocshared= 8
#p m062x/aug-cc-pVDZ   counterpoise=2

00007 m062x/aug-cc-pVDZ   counterpoise=2

 0  1  0  1  0  1
  N          0.332867       -1.105953        0.000147  1
  C         -0.970426       -0.676038       -0.000009  1
  C         -0.896590        0.685667        0.000007  1
  N          0.412760        1.096324       -0.000130  1
  C          1.121388       -0.000000       -0.000015  1
  H         -1.800566       -1.358093        0.000000  1
  H         -1.708834        1.391473       -0.000016  1
  H          0.645842       -2.060249        0.000276  1
  H          2.196917       -0.059729       -0.000020  1
  C          0.223238        0.266044        1.969616  2
  H          0.102517        0.122175        0.904501  2
  C          1.221724       -0.414437        2.653212  2
  H          1.878875       -1.088436        2.120654  2
  C          1.376683       -0.229764        4.020405  2
  H          2.154555       -0.759893        4.552962  2
  C          0.533156        0.635390        4.704001  2
  H          0.653877        0.779259        5.769116  2
  C         -0.465331        1.315871        4.020405  2
  H         -1.122482        1.989870        4.552962  2
  C         -0.620290        1.131198        2.653212  2
  H         -1.398162        1.661328        2.120654  2

%mem=32GB
%nprocshared= 8
#p m062x/aug-cc-pVDZ   counterpoise=2

00008 m062x/aug-cc-pVDZ   counterpoise=2

 0  1  0  1  0  1
  N          0.332867       -1.105953        0.000147  1
  C         -0.970426       -0.676038       -0.000009  1
  C         -0.896590        0.685667        0.000007  1
  N          0.412760        1.096324       -0.000130  1
  C          1.121388       -0.000000       -0.000015  1
  H         -1.800566       -1.358093        0.000000  1
  H         -1.708834        1.391473       -0.000016  1
  H          0.645842       -2.060249        0.000276  1
  H          2.196917       -0.059729       -0.000020  1
  C          0.173648        0.300767        1.969616  2
  H          0.079744        0.138121        0.904501  2
  C          1.275130       -0.195990        2.653212  2
  H          2.039336       -0.745637        2.120654  2
  C          1.395667        0.012785        4.020405  2
  H          2.253777       -0.374215        4.552962  2
  C          0.414721        0.718318        4.704001  2
  H          0.508626        0.880965        5.769116  2
  C         -0.686760        1.215076        4.020405  2
  H         -1.450966        1.764722        4.552962  2
  C         -0.807297        1.006301        2.653212  2
  H         -1.665407        1.393300        2.120654  2

%mem=32GB
%nprocshared= 8
#p m062x/aug-cc-pVDZ   counterpoise=2

00009 m062x/aug-cc-pVDZ   counterpoise=2

 0  1  0  1  0  1
  N          0.332867       -1.105953        0.000147  1
  C         -0.970426       -0.676038       -0.000009  1
  C         -0.896590        0.685667        0.000007  1
  N          0.412760        1.096324       -0.000130  1
  C          1.121388       -0.000000       -0.000015  1
  H         -1.800566       -1.358093        0.000000  1
  H         -1.708834        1.391473       -0.000016  1
  H          0.645842       -2.060249        0.000276  1
  H          2.196917       -0.059729       -0.000020  1
  C          0.118782        0.326352        1.969616  2
  H          0.054548        0.149870        0.904501  2
  C          1.289791        0.028411        2.653212  2
  H          2.137832       -0.380182        2.120654  2
  C          1.372243        0.254946        4.020405  2
  H          2.284519        0.022835        4.552962  2
  C          0.283686        0.779421        4.704001  2
  H          0.347921        0.955903        5.769116  2
  C         -0.887323        1.077362        4.020405  2
  H         -1.735364        1.485955        4.552962  2
  C         -0.969774        0.850827        2.653212  2
  H         -1.882050        1.082938        2.120654  2

%mem=32GB
%nprocshared= 8
#p m062x/aug-cc-pVDZ   counterpoise=2

00010 m062x/aug-cc-pVDZ   counterpoise=2

 0  1  0  1  0  1
  N          0.332867       -1.105953        0.000147  1
  C         -0.970426       -0.676038       -0.000009  1
  C         -0.896590        0.685667        0.000007  1
  N          0.412760        1.096324       -0.000130  1
  C          1.121388       -0.000000       -0.000015  1
  H         -1.800566       -1.358093        0.000000  1
  H         -1.708834        1.391473       -0.000016  1
  H          0.645842       -2.060249        0.000276  1
  H          2.196917       -0.059729       -0.000020  1
  C          0.060307        0.342020        1.969616  2
  H          0.027695        0.157065        0.904501  2
  C          1.265263        0.251949        2.653212  2
  H          2.171372       -0.003176        2.120654  2
  C          1.307125        0.489360        4.020405  2
  H          2.245846        0.419190        4.552962  2
  C          0.144031        0.816841        4.704001  2
  H          0.176644        1.001796        5.769116  2
  C         -1.060924        0.906912        4.020405  2
  H         -1.967033        1.162037        4.552962  2
  C         -1.102786        0.669502        2.653212  2
  H         -2.041508        0.739671        2.120654  2

%mem=32GB
%nprocshared= 8
#p m062x/aug-cc-pVDZ   counterpoise=2

00011 m062x/aug-cc-pVDZ   counterpoise=2

 0  1  0  1  0  1
  N          0.332867       -1.105953        0.000147  1
  C         -0.970426       -0.676038       -0.000009  1
  C         -0.896590        0.685667        0.000007  1
  N          0.412760        1.096324       -0.000130  1
  C          1.121388       -0.000000       -0.000015  1
  H         -1.800566       -1.358093        0.000000  1
  H         -1.708834        1.391473       -0.000016  1
  H          0.645842       -2.060249        0.000276  1
  H          2.196917       -0.059729       -0.000020  1
  C          0.000000        0.347296        1.969616  2
  H         -0.000000        0.159488        0.904501  2
  C          1.202290        0.467832        2.653212  2
  H          2.138935        0.373927        2.120654  2
  C          1.202290        0.708905        4.020405  2
  H          2.138935        0.802809        4.552962  2
  C          0.000000        0.829442        4.704001  2
  H          0.000000        1.017251        5.769116  2
  C         -1.202290        0.708907        4.020405  2
  H         -2.138935        0.802811        4.552962  2
  C         -1.202290        0.467834        2.653212  2
  H         -2.138935        0.373930        2.120654  2

%mem=32GB
%nprocshared= 8
#p m062x/aug-cc-pVDZ   counterpoise=2

00012 m062x/aug-cc-pVDZ   counterpoise=2

 0  1  0  1  0  1
  N          0.332867       -1.105953        0.000147  1
  C         -0.970426       -0.676038       -0.000009  1
  C         -0.896590        0.685667        0.000007  1
  N          0.412760        1.096324       -0.000130  1
  C          1.121388       -0.000000       -0.000015  1
  H         -1.800566       -1.358093        0.000000  1
  H         -1.708834        1.391473       -0.000016  1
  H          0.645842       -2.060249        0.000276  1
  H          2.196917       -0.059729       -0.000020  1
  C         -0.060307        0.342020        1.969616  2
  H         -0.027695        0.157065        0.904501  2
  C          1.102786        0.669500        2.653212  2
  H          2.041508        0.739669        2.120654  2
  C          1.060925        0.906911        4.020405  2
  H          1.967034        1.162035        4.552962  2
  C         -0.144031        0.816841        4.704001  2
  H         -0.176643        1.001796        5.769116  2
  C         -1.307125        0.489361        4.020405  2
  H         -2.245846        0.419193        4.552962  2
  C         -1.265263        0.251951        2.653212  2
  H         -2.171372       -0.003173        2.120654  2

%mem=32GB
%nprocshared= 8
#p m062x/aug-cc-pVDZ   counterpoise=2

00013 m062x/aug-cc-pVDZ   counterpoise=2

 0  1  0  1  0  1
  N          0.332867       -1.105953        0.000147  1
  C         -0.970426       -0.676038       -0.000009  1
  C         -0.896590        0.685667        0.000007  1
  N          0.412760        1.096324       -0.000130  1
  C          1.121388       -0.000000       -0.000015  1
  H         -1.800566       -1.358093        0.000000  1
  H         -1.708834        1.391473       -0.000016  1
  H          0.645842       -2.060249        0.000276  1
  H          2.196917       -0.059729       -0.000020  1
  C         -0.118782        0.326352        1.969616  2
  H         -0.054548        0.149870        0.904501  2
  C          0.969775        0.850826        2.653212  2
  H          1.882051        1.082936        2.120654  2
  C          0.887323        1.077360        4.020405  2
  H          1.735365        1.485952        4.552962  2
  C         -0.283686        0.779421        4.704001  2
  H         -0.347920        0.955903        5.769116  2
  C         -1.372243        0.254947        4.020405  2
  H         -2.284519        0.022837        4.552962  2
  C         -1.289791        0.028412        2.653212  2
  H         -2.137833       -0.380180        2.120654  2

%mem=32GB
%nprocshared= 8
#p m062x/aug-cc-pVDZ   counterpoise=2

00014 m062x/aug-cc-pVDZ   counterpoise=2

 0  1  0  1  0  1
  N          0.332867       -1.105953        0.000147  1
  C         -0.970426       -0.676038       -0.000009  1
  C         -0.896590        0.685667        0.000007  1
  N          0.412760        1.096324       -0.000130  1
  C          1.121388       -0.000000       -0.000015  1
  H         -1.800566       -1.358093        0.000000  1
  H         -1.708834        1.391473       -0.000016  1
  H          0.645842       -2.060249        0.000276  1
  H          2.196917       -0.059729       -0.000020  1
  C         -0.173648        0.300767        1.969616  2
  H         -0.079744        0.138121        0.904501  2
  C          0.807298        1.006300        2.653212  2
  H          1.665408        1.393298        2.120654  2
  C          0.686761        1.215075        4.020405  2
  H          1.450968        1.764721        4.552962  2
  C         -0.414721        0.718318        4.704001  2
  H         -0.508625        0.880965        5.769116  2
  C         -1.395667        0.012786        4.020405  2
  H         -2.253777       -0.374213        4.552962  2
  C         -1.275130       -0.195989        2.653212  2
  H         -2.039337       -0.745635        2.120654  2

%mem=32GB
%nprocshared= 8
#p m062x/aug-cc-pVDZ   counterpoise=2

00015 m062x/aug-cc-pVDZ   counterpoise=2

 0  1  0  1  0  1
  N          0.332867       -1.105953        0.000147  1
  C         -0.970426       -0.676038       -0.000009  1
  C         -0.896590        0.685667        0.000007  1
  N          0.412760        1.096324       -0.000130  1
  C          1.121388       -0.000000       -0.000015  1
  H         -1.800566       -1.358093        0.000000  1
  H         -1.708834        1.391473       -0.000016  1
  H          0.645842       -2.060249        0.000276  1
  H          2.196917       -0.059729       -0.000020  1
  C         -0.223238        0.266044        1.969616  2
  H         -0.102517        0.122175        0.904501  2
  C          0.620291        1.131197        2.653212  2
  H          1.398163        1.661326        2.120654  2
  C          0.465332        1.315870        4.020405  2
  H          1.122484        1.989868        4.552962  2
  C         -0.533155        0.635390        4.704001  2
  H         -0.653876        0.779259        5.769116  2
  C         -1.376684       -0.229763        4.020405  2
  H         -2.154556       -0.759892        4.552962  2
  C         -1.221725       -0.414436        2.653212  2
  H         -1.878877       -1.088434        2.120654  2

%mem=32GB
%nprocshared= 8
#p m062x/aug-cc-pVDZ   counterpoise=2

00016 m062x/aug-cc-pVDZ   counterpoise=2

 0  1  0  1  0  1
  N          0.332867       -1.105953        0.000147  1
  C         -0.970426       -0.676038       -0.000009  1
  C         -0.896590        0.685667        0.000007  1
  N          0.412760        1.096324       -0.000130  1
  C          1.121388       -0.000000       -0.000015  1
  H         -1.800566       -1.358093        0.000000  1
  H         -1.708834        1.391473       -0.000016  1
  H          0.645842       -2.060249        0.000276  1
  H          2.196917       -0.059729       -0.000020  1
  C         -0.266044        0.223238        1.969616  2
  H         -0.122175        0.102517        0.904501  2
  C          0.414437        1.221724        2.653212  2
  H          1.088436        1.878875        2.120654  2
  C          0.229764        1.376683        4.020405  2
  H          0.759894        2.154555        4.552962  2
  C         -0.635389        0.533155        4.704001  2
  H         -0.779259        0.653876        5.769116  2
  C         -1.315871       -0.465331        4.020405  2
  H         -1.989869       -1.122482        4.552962  2
  C         -1.131198       -0.620290        2.653212  2
  H         -1.661327       -1.398162        2.120654  2

%mem=32GB
%nprocshared= 8
#p m062x/aug-cc-pVDZ   counterpoise=2

00017 m062x/aug-cc-pVDZ   counterpoise=2

 0  1  0  1  0  1
  N          0.332867       -1.105953        0.000147  1
  C         -0.970426       -0.676038       -0.000009  1
  C         -0.896590        0.685667        0.000007  1
  N          0.412760        1.096324       -0.000130  1
  C          1.121388       -0.000000       -0.000015  1
  H         -1.800566       -1.358093        0.000000  1
  H         -1.708834        1.391473       -0.000016  1
  H          0.645842       -2.060249        0.000276  1
  H          2.196917       -0.059729       -0.000020  1
  C         -0.300767        0.173648        1.969616  2
  H         -0.138121        0.079744        0.904501  2
  C          0.195990        1.275130        2.653212  2
  H          0.745636        2.039336        2.120654  2
  C         -0.012785        1.395666        4.020405  2
  H          0.374214        2.253777        4.552962  2
  C         -0.718318        0.414721        4.704001  2
  H         -0.880965        0.508625        5.769116  2
  C         -1.215076       -0.686761        4.020405  2
  H         -1.764722       -1.450967        4.552962  2
  C         -1.006300       -0.807297        2.653212  2
  H         -1.393300       -1.665407        2.120654  2

%mem=32GB
%nprocshared= 8
#p m062x/aug-cc-pVDZ   counterpoise=2

00018 m062x/aug-cc-pVDZ   counterpoise=2

 0  1  0  1  0  1
  N          0.332867       -1.105953        0.000147  1
  C         -0.970426       -0.676038       -0.000009  1
  C         -0.896590        0.685667        0.000007  1
  N          0.412760        1.096324       -0.000130  1
  C          1.121388       -0.000000       -0.000015  1
  H         -1.800566       -1.358093        0.000000  1
  H         -1.708834        1.391473       -0.000016  1
  H          0.645842       -2.060249        0.000276  1
  H          2.196917       -0.059729       -0.000020  1
  C         -0.326352        0.118782        1.969616  2
  H         -0.149870        0.054548        0.904501  2
  C         -0.028411        1.289791        2.653212  2
  H          0.380181        2.137832        2.120654  2
  C         -0.254946        1.372243        4.020405  2
  H         -0.022835        2.284519        4.552962  2
  C         -0.779421        0.283686        4.704001  2
  H         -0.955903        0.347920        5.769116  2
  C         -1.077361       -0.887323        4.020405  2
  H         -1.485954       -1.735364        4.552962  2
  C         -0.850827       -0.969775        2.653212  2
  H         -1.082937       -1.882050        2.120654  2

%mem=32GB
%nprocshared= 8
#p m062x/aug-cc-pVDZ   counterpoise=2

00019 m062x/aug-cc-pVDZ   counterpoise=2

 0  1  0  1  0  1
  N          0.332867       -1.105953        0.000147  1
  C         -0.970426       -0.676038       -0.000009  1
  C         -0.896590        0.685667        0.000007  1
  N          0.412760        1.096324       -0.000130  1
  C          1.121388       -0.000000       -0.000015  1
  H         -1.800566       -1.358093        0.000000  1
  H         -1.708834        1.391473       -0.000016  1
  H          0.645842       -2.060249        0.000276  1
  H          2.196917       -0.059729       -0.000020  1
  C         -0.342020        0.060307        1.969616  2
  H         -0.157065        0.027695        0.904501  2
  C         -0.251950        1.265263        2.653212  2
  H          0.003175        2.171372        2.120654  2
  C         -0.489360        1.307125        4.020405  2
  H         -0.419191        2.245846        4.552962  2
  C         -0.816841        0.144031        4.704001  2
  H         -1.001796        0.176644        5.769116  2
  C         -0.906911       -1.060924        4.020405  2
  H         -1.162036       -1.967033        4.552962  2
  C         -0.669501       -1.102786        2.653212  2
  H         -0.739670       -2.041508        2.120654  2

%mem=32GB
%nprocshared= 8
#p m062x/aug-cc-pVDZ   counterpoise=2

00020 m062x/aug-cc-pVDZ   counterpoise=2

 0  1  0  1  0  1
  N          0.332867       -1.105953        0.000147  1
  C         -0.970426       -0.676038       -0.000009  1
  C         -0.896590        0.685667        0.000007  1
  N          0.412760        1.096324       -0.000130  1
  C          1.121388       -0.000000       -0.000015  1
  H         -1.800566       -1.358093        0.000000  1
  H         -1.708834        1.391473       -0.000016  1
  H          0.645842       -2.060249        0.000276  1
  H          2.196917       -0.059729       -0.000020  1
  C         -0.347296        0.000000        1.969616  2
  H         -0.159488       -0.000000        0.904501  2
  C         -0.467833        1.202290        2.653212  2
  H         -0.373929        2.138935        2.120654  2
  C         -0.708906        1.202290        4.020405  2
  H         -0.802810        2.138935        4.552962  2
  C         -0.829442        0.000000        4.704001  2
  H         -1.017250        0.000000        5.769116  2
  C         -0.708906       -1.202290        4.020405  2
  H         -0.802810       -2.138935        4.552962  2
  C         -0.467833       -1.202290        2.653212  2
  H         -0.373929       -2.138935        2.120654  2

%mem=32GB
%nprocshared= 8
#p m062x/aug-cc-pVDZ   counterpoise=2

00021 m062x/aug-cc-pVDZ   counterpoise=2

 0  1  0  1  0  1
  N          0.332867       -1.105953        0.000147  1
  C         -0.970426       -0.676038       -0.000009  1
  C         -0.896590        0.685667        0.000007  1
  N          0.412760        1.096324       -0.000130  1
  C          1.121388       -0.000000       -0.000015  1
  H         -1.800566       -1.358093        0.000000  1
  H         -1.708834        1.391473       -0.000016  1
  H          0.645842       -2.060249        0.000276  1
  H          2.196917       -0.059729       -0.000020  1
  C         -0.342020       -0.060307        1.969616  2
  H         -0.157065       -0.027695        0.904501  2
  C         -0.669501        1.102786        2.653212  2
  H         -0.739670        2.041508        2.120654  2
  C         -0.906911        1.060924        4.020405  2
  H         -1.162036        1.967033        4.552962  2
  C         -0.816841       -0.144031        4.704001  2
  H         -1.001796       -0.176644        5.769116  2
  C         -0.489360       -1.307125        4.020405  2
  H         -0.419191       -2.245846        4.552962  2
  C         -0.251950       -1.265263        2.653212  2
  H          0.003175       -2.171372        2.120654  2

%mem=32GB
%nprocshared= 8
#p m062x/aug-cc-pVDZ   counterpoise=2

00022 m062x/aug-cc-pVDZ   counterpoise=2

 0  1  0  1  0  1
  N          0.332867       -1.105953        0.000147  1
  C         -0.970426       -0.676038       -0.000009  1
  C         -0.896590        0.685667        0.000007  1
  N          0.412760        1.096324       -0.000130  1
  C          1.121388       -0.000000       -0.000015  1
  H         -1.800566       -1.358093        0.000000  1
  H         -1.708834        1.391473       -0.000016  1
  H          0.645842       -2.060249        0.000276  1
  H          2.196917       -0.059729       -0.000020  1
  C         -0.326352       -0.118782        1.969616  2
  H         -0.149870       -0.054548        0.904501  2
  C         -0.850827        0.969775        2.653212  2
  H         -1.082937        1.882050        2.120654  2
  C         -1.077361        0.887323        4.020405  2
  H         -1.485954        1.735364        4.552962  2
  C         -0.779421       -0.283686        4.704001  2
  H         -0.955903       -0.347920        5.769116  2
  C         -0.254946       -1.372243        4.020405  2
  H         -0.022835       -2.284519        4.552962  2
  C         -0.028411       -1.289791        2.653212  2
  H          0.380181       -2.137832        2.120654  2

%mem=32GB
%nprocshared= 8
#p m062x/aug-cc-pVDZ   counterpoise=2

00023 m062x/aug-cc-pVDZ   counterpoise=2

 0  1  0  1  0  1
  N          0.332867       -1.105953        0.000147  1
  C         -0.970426       -0.676038       -0.000009  1
  C         -0.896590        0.685667        0.000007  1
  N          0.412760        1.096324       -0.000130  1
  C          1.121388       -0.000000       -0.000015  1
  H         -1.800566       -1.358093        0.000000  1
  H         -1.708834        1.391473       -0.000016  1
  H          0.645842       -2.060249        0.000276  1
  H          2.196917       -0.059729       -0.000020  1
  C         -0.300767       -0.173648        1.969616  2
  H         -0.138121       -0.079744        0.904501  2
  C         -1.006300        0.807297        2.653212  2
  H         -1.393300        1.665407        2.120654  2
  C         -1.215076        0.686761        4.020405  2
  H         -1.764722        1.450967        4.552962  2
  C         -0.718318       -0.414721        4.704001  2
  H         -0.880965       -0.508625        5.769116  2
  C         -0.012785       -1.395666        4.020405  2
  H          0.374214       -2.253777        4.552962  2
  C          0.195990       -1.275130        2.653212  2
  H          0.745636       -2.039336        2.120654  2

%mem=32GB
%nprocshared= 8
#p m062x/aug-cc-pVDZ   counterpoise=2

00024 m062x/aug-cc-pVDZ   counterpoise=2

 0  1  0  1  0  1
  N          0.332867       -1.105953        0.000147  1
  C         -0.970426       -0.676038       -0.000009  1
  C         -0.896590        0.685667        0.000007  1
  N          0.412760        1.096324       -0.000130  1
  C          1.121388       -0.000000       -0.000015  1
  H         -1.800566       -1.358093        0.000000  1
  H         -1.708834        1.391473       -0.000016  1
  H          0.645842       -2.060249        0.000276  1
  H          2.196917       -0.059729       -0.000020  1
  C         -0.266044       -0.223238        1.969616  2
  H         -0.122175       -0.102517        0.904501  2
  C         -1.131198        0.620290        2.653212  2
  H         -1.661327        1.398162        2.120654  2
  C         -1.315871        0.465331        4.020405  2
  H         -1.989869        1.122482        4.552962  2
  C         -0.635389       -0.533155        4.704001  2
  H         -0.779259       -0.653876        5.769116  2
  C          0.229764       -1.376683        4.020405  2
  H          0.759894       -2.154555        4.552962  2
  C          0.414437       -1.221724        2.653212  2
  H          1.088436       -1.878875        2.120654  2

%mem=32GB
%nprocshared= 8
#p m062x/aug-cc-pVDZ   counterpoise=2

00025 m062x/aug-cc-pVDZ   counterpoise=2

 0  1  0  1  0  1
  N          0.332867       -1.105953        0.000147  1
  C         -0.970426       -0.676038       -0.000009  1
  C         -0.896590        0.685667        0.000007  1
  N          0.412760        1.096324       -0.000130  1
  C          1.121388       -0.000000       -0.000015  1
  H         -1.800566       -1.358093        0.000000  1
  H         -1.708834        1.391473       -0.000016  1
  H          0.645842       -2.060249        0.000276  1
  H          2.196917       -0.059729       -0.000020  1
  C         -0.223238       -0.266044        1.969616  2
  H         -0.102517       -0.122175        0.904501  2
  C         -1.221725        0.414436        2.653212  2
  H         -1.878877        1.088434        2.120654  2
  C         -1.376684        0.229763        4.020405  2
  H         -2.154556        0.759892        4.552962  2
  C         -0.533155       -0.635390        4.704001  2
  H         -0.653876       -0.779259        5.769116  2
  C          0.465332       -1.315870        4.020405  2
  H          1.122484       -1.989868        4.552962  2
  C          0.620291       -1.131197        2.653212  2
  H          1.398163       -1.661326        2.120654  2

%mem=32GB
%nprocshared= 8
#p m062x/aug-cc-pVDZ   counterpoise=2

00026 m062x/aug-cc-pVDZ   counterpoise=2

 0  1  0  1  0  1
  N          0.332867       -1.105953        0.000147  1
  C         -0.970426       -0.676038       -0.000009  1
  C         -0.896590        0.685667        0.000007  1
  N          0.412760        1.096324       -0.000130  1
  C          1.121388       -0.000000       -0.000015  1
  H         -1.800566       -1.358093        0.000000  1
  H         -1.708834        1.391473       -0.000016  1
  H          0.645842       -2.060249        0.000276  1
  H          2.196917       -0.059729       -0.000020  1
  C         -0.173648       -0.300767        1.969616  2
  H         -0.079744       -0.138121        0.904501  2
  C         -1.275130        0.195989        2.653212  2
  H         -2.039337        0.745635        2.120654  2
  C         -1.395667       -0.012786        4.020405  2
  H         -2.253777        0.374213        4.552962  2
  C         -0.414721       -0.718318        4.704001  2
  H         -0.508625       -0.880965        5.769116  2
  C          0.686761       -1.215075        4.020405  2
  H          1.450968       -1.764721        4.552962  2
  C          0.807298       -1.006300        2.653212  2
  H          1.665408       -1.393298        2.120654  2

%mem=32GB
%nprocshared= 8
#p m062x/aug-cc-pVDZ   counterpoise=2

00027 m062x/aug-cc-pVDZ   counterpoise=2

 0  1  0  1  0  1
  N          0.332867       -1.105953        0.000147  1
  C         -0.970426       -0.676038       -0.000009  1
  C         -0.896590        0.685667        0.000007  1
  N          0.412760        1.096324       -0.000130  1
  C          1.121388       -0.000000       -0.000015  1
  H         -1.800566       -1.358093        0.000000  1
  H         -1.708834        1.391473       -0.000016  1
  H          0.645842       -2.060249        0.000276  1
  H          2.196917       -0.059729       -0.000020  1
  C         -0.118782       -0.326352        1.969616  2
  H         -0.054548       -0.149870        0.904501  2
  C         -1.289791       -0.028412        2.653212  2
  H         -2.137833        0.380180        2.120654  2
  C         -1.372243       -0.254947        4.020405  2
  H         -2.284519       -0.022837        4.552962  2
  C         -0.283686       -0.779421        4.704001  2
  H         -0.347920       -0.955903        5.769116  2
  C          0.887323       -1.077360        4.020405  2
  H          1.735365       -1.485952        4.552962  2
  C          0.969775       -0.850826        2.653212  2
  H          1.882051       -1.082936        2.120654  2

%mem=32GB
%nprocshared= 8
#p m062x/aug-cc-pVDZ   counterpoise=2

00028 m062x/aug-cc-pVDZ   counterpoise=2

 0  1  0  1  0  1
  N          0.332867       -1.105953        0.000147  1
  C         -0.970426       -0.676038       -0.000009  1
  C         -0.896590        0.685667        0.000007  1
  N          0.412760        1.096324       -0.000130  1
  C          1.121388       -0.000000       -0.000015  1
  H         -1.800566       -1.358093        0.000000  1
  H         -1.708834        1.391473       -0.000016  1
  H          0.645842       -2.060249        0.000276  1
  H          2.196917       -0.059729       -0.000020  1
  C         -0.060307       -0.342020        1.969616  2
  H         -0.027695       -0.157065        0.904501  2
  C         -1.265263       -0.251951        2.653212  2
  H         -2.171372        0.003173        2.120654  2
  C         -1.307125       -0.489361        4.020405  2
  H         -2.245846       -0.419193        4.552962  2
  C         -0.144031       -0.816841        4.704001  2
  H         -0.176643       -1.001796        5.769116  2
  C          1.060925       -0.906911        4.020405  2
  H          1.967034       -1.162035        4.552962  2
  C          1.102786       -0.669500        2.653212  2
  H          2.041508       -0.739669        2.120654  2

%mem=32GB
%nprocshared= 8
#p m062x/aug-cc-pVDZ   counterpoise=2

00029 m062x/aug-cc-pVDZ   counterpoise=2

 0  1  0  1  0  1
  N          0.332867       -1.105953        0.000147  1
  C         -0.970426       -0.676038       -0.000009  1
  C         -0.896590        0.685667        0.000007  1
  N          0.412760        1.096324       -0.000130  1
  C          1.121388       -0.000000       -0.000015  1
  H         -1.800566       -1.358093        0.000000  1
  H         -1.708834        1.391473       -0.000016  1
  H          0.645842       -2.060249        0.000276  1
  H          2.196917       -0.059729       -0.000020  1
  C         -0.000000       -0.347296        1.969616  2
  H         -0.000000       -0.159488        0.904501  2
  C         -1.202290       -0.467834        2.653212  2
  H         -2.138935       -0.373930        2.120654  2
  C         -1.202290       -0.708907        4.020405  2
  H         -2.138935       -0.802811        4.552962  2
  C          0.000000       -0.829442        4.704001  2
  H          0.000000       -1.017251        5.769116  2
  C          1.202290       -0.708905        4.020405  2
  H          2.138935       -0.802809        4.552962  2
  C          1.202290       -0.467832        2.653212  2
  H          2.138935       -0.373927        2.120654  2

%mem=32GB
%nprocshared= 8
#p m062x/aug-cc-pVDZ   counterpoise=2

00030 m062x/aug-cc-pVDZ   counterpoise=2

 0  1  0  1  0  1
  N          0.332867       -1.105953        0.000147  1
  C         -0.970426       -0.676038       -0.000009  1
  C         -0.896590        0.685667        0.000007  1
  N          0.412760        1.096324       -0.000130  1
  C          1.121388       -0.000000       -0.000015  1
  H         -1.800566       -1.358093        0.000000  1
  H         -1.708834        1.391473       -0.000016  1
  H          0.645842       -2.060249        0.000276  1
  H          2.196917       -0.059729       -0.000020  1
  C          0.060307       -0.342020        1.969616  2
  H          0.027695       -0.157065        0.904501  2
  C         -1.102786       -0.669502        2.653212  2
  H         -2.041508       -0.739671        2.120654  2
  C         -1.060924       -0.906912        4.020405  2
  H         -1.967033       -1.162037        4.552962  2
  C          0.144031       -0.816841        4.704001  2
  H          0.176644       -1.001796        5.769116  2
  C          1.307125       -0.489360        4.020405  2
  H          2.245846       -0.419190        4.552962  2
  C          1.265263       -0.251949        2.653212  2
  H          2.171372        0.003176        2.120654  2

%mem=32GB
%nprocshared= 8
#p m062x/aug-cc-pVDZ   counterpoise=2

00031 m062x/aug-cc-pVDZ   counterpoise=2

 0  1  0  1  0  1
  N          0.332867       -1.105953        0.000147  1
  C         -0.970426       -0.676038       -0.000009  1
  C         -0.896590        0.685667        0.000007  1
  N          0.412760        1.096324       -0.000130  1
  C          1.121388       -0.000000       -0.000015  1
  H         -1.800566       -1.358093        0.000000  1
  H         -1.708834        1.391473       -0.000016  1
  H          0.645842       -2.060249        0.000276  1
  H          2.196917       -0.059729       -0.000020  1
  C          0.118782       -0.326352        1.969616  2
  H          0.054548       -0.149870        0.904501  2
  C         -0.969774       -0.850827        2.653212  2
  H         -1.882050       -1.082938        2.120654  2
  C         -0.887323       -1.077362        4.020405  2
  H         -1.735364       -1.485955        4.552962  2
  C          0.283686       -0.779421        4.704001  2
  H          0.347921       -0.955903        5.769116  2
  C          1.372243       -0.254946        4.020405  2
  H          2.284519       -0.022835        4.552962  2
  C          1.289791       -0.028411        2.653212  2
  H          2.137832        0.380182        2.120654  2

%mem=32GB
%nprocshared= 8
#p m062x/aug-cc-pVDZ   counterpoise=2

00032 m062x/aug-cc-pVDZ   counterpoise=2

 0  1  0  1  0  1
  N          0.332867       -1.105953        0.000147  1
  C         -0.970426       -0.676038       -0.000009  1
  C         -0.896590        0.685667        0.000007  1
  N          0.412760        1.096324       -0.000130  1
  C          1.121388       -0.000000       -0.000015  1
  H         -1.800566       -1.358093        0.000000  1
  H         -1.708834        1.391473       -0.000016  1
  H          0.645842       -2.060249        0.000276  1
  H          2.196917       -0.059729       -0.000020  1
  C          0.173648       -0.300767        1.969616  2
  H          0.079744       -0.138121        0.904501  2
  C         -0.807297       -1.006301        2.653212  2
  H         -1.665407       -1.393300        2.120654  2
  C         -0.686760       -1.215076        4.020405  2
  H         -1.450966       -1.764722        4.552962  2
  C          0.414721       -0.718318        4.704001  2
  H          0.508626       -0.880965        5.769116  2
  C          1.395667       -0.012785        4.020405  2
  H          2.253777        0.374215        4.552962  2
  C          1.275130        0.195990        2.653212  2
  H          2.039336        0.745637        2.120654  2

%mem=32GB
%nprocshared= 8
#p m062x/aug-cc-pVDZ   counterpoise=2

00033 m062x/aug-cc-pVDZ   counterpoise=2

 0  1  0  1  0  1
  N          0.332867       -1.105953        0.000147  1
  C         -0.970426       -0.676038       -0.000009  1
  C         -0.896590        0.685667        0.000007  1
  N          0.412760        1.096324       -0.000130  1
  C          1.121388       -0.000000       -0.000015  1
  H         -1.800566       -1.358093        0.000000  1
  H         -1.708834        1.391473       -0.000016  1
  H          0.645842       -2.060249        0.000276  1
  H          2.196917       -0.059729       -0.000020  1
  C          0.223238       -0.266044        1.969616  2
  H          0.102517       -0.122175        0.904501  2
  C         -0.620290       -1.131198        2.653212  2
  H         -1.398162       -1.661328        2.120654  2
  C         -0.465331       -1.315871        4.020405  2
  H         -1.122482       -1.989870        4.552962  2
  C          0.533156       -0.635390        4.704001  2
  H          0.653877       -0.779259        5.769116  2
  C          1.376683        0.229764        4.020405  2
  H          2.154555        0.759893        4.552962  2
  C          1.221724        0.414437        2.653212  2
  H          1.878875        1.088436        2.120654  2

%mem=32GB
%nprocshared= 8
#p m062x/aug-cc-pVDZ   counterpoise=2

00034 m062x/aug-cc-pVDZ   counterpoise=2

 0  1  0  1  0  1
  N          0.332867       -1.105953        0.000147  1
  C         -0.970426       -0.676038       -0.000009  1
  C         -0.896590        0.685667        0.000007  1
  N          0.412760        1.096324       -0.000130  1
  C          1.121388       -0.000000       -0.000015  1
  H         -1.800566       -1.358093        0.000000  1
  H         -1.708834        1.391473       -0.000016  1
  H          0.645842       -2.060249        0.000276  1
  H          2.196917       -0.059729       -0.000020  1
  C          0.266044       -0.223238        1.969616  2
  H          0.122175       -0.102517        0.904501  2
  C         -0.414436       -1.221725        2.653212  2
  H         -1.088434       -1.878876        2.120654  2
  C         -0.229763       -1.376684        4.020405  2
  H         -0.759892       -2.154556        4.552962  2
  C          0.635390       -0.533155        4.704001  2
  H          0.779260       -0.653876        5.769116  2
  C          1.315870        0.465332        4.020405  2
  H          1.989869        1.122483        4.552962  2
  C          1.131198        0.620291        2.653212  2
  H          1.661326        1.398163        2.120654  2

%mem=32GB
%nprocshared= 8
#p m062x/aug-cc-pVDZ   counterpoise=2

00035 m062x/aug-cc-pVDZ   counterpoise=2

 0  1  0  1  0  1
  N          0.332867       -1.105953        0.000147  1
  C         -0.970426       -0.676038       -0.000009  1
  C         -0.896590        0.685667        0.000007  1
  N          0.412760        1.096324       -0.000130  1
  C          1.121388       -0.000000       -0.000015  1
  H         -1.800566       -1.358093        0.000000  1
  H         -1.708834        1.391473       -0.000016  1
  H          0.645842       -2.060249        0.000276  1
  H          2.196917       -0.059729       -0.000020  1
  C          0.300767       -0.173648        1.969616  2
  H          0.138120       -0.079744        0.904501  2
  C         -0.195990       -1.275130        2.653212  2
  H         -0.745635       -2.039337        2.120654  2
  C          0.012786       -1.395667        4.020405  2
  H         -0.374213       -2.253777        4.552962  2
  C          0.718318       -0.414721        4.704001  2
  H          0.880965       -0.508625        5.769116  2
  C          1.215075        0.686761        4.020405  2
  H          1.764721        1.450967        4.552962  2
  C          1.006300        0.807297        2.653212  2
  H          1.393299        1.665408        2.120654  2

%mem=32GB
%nprocshared= 8
#p m062x/aug-cc-pVDZ   counterpoise=2

00036 m062x/aug-cc-pVDZ   counterpoise=2

 0  1  0  1  0  1
  N          0.332867       -1.105953        0.000147  1
  C         -0.970426       -0.676038       -0.000009  1
  C         -0.896590        0.685667        0.000007  1
  N          0.412760        1.096324       -0.000130  1
  C          1.121388       -0.000000       -0.000015  1
  H         -1.800566       -1.358093        0.000000  1
  H         -1.708834        1.391473       -0.000016  1
  H          0.645842       -2.060249        0.000276  1
  H          2.196917       -0.059729       -0.000020  1
  C          0.326352       -0.118782        1.969616  2
  H          0.149869       -0.054548        0.904501  2
  C          0.028412       -1.289791        2.653212  2
  H         -0.380180       -2.137833        2.120654  2
  C          0.254947       -1.372243        4.020405  2
  H          0.022837       -2.284519        4.552962  2
  C          0.779421       -0.283686        4.704001  2
  H          0.955903       -0.347920        5.769116  2
  C          1.077361        0.887323        4.020405  2
  H          1.485953        1.735364        4.552962  2
  C          0.850826        0.969775        2.653212  2
  H          1.082936        1.882050        2.120654  2

%mem=32GB
%nprocshared= 8
#p m062x/aug-cc-pVDZ   counterpoise=2

00037 m062x/aug-cc-pVDZ   counterpoise=2

 0  1  0  1  0  1
  N          0.332867       -1.105953        0.000147  1
  C         -0.970426       -0.676038       -0.000009  1
  C         -0.896590        0.685667        0.000007  1
  N          0.412760        1.096324       -0.000130  1
  C          1.121388       -0.000000       -0.000015  1
  H         -1.800566       -1.358093        0.000000  1
  H         -1.708834        1.391473       -0.000016  1
  H          0.645842       -2.060249        0.000276  1
  H          2.196917       -0.059729       -0.000020  1
  C          0.342020       -0.060307        1.969616  2
  H          0.157065       -0.027695        0.904501  2
  C          0.251950       -1.265263        2.653212  2
  H         -0.003174       -2.171372        2.120654  2
  C          0.489361       -1.307125        4.020405  2
  H          0.419192       -2.245846        4.552962  2
  C          0.816842       -0.144031        4.704001  2
  H          1.001797       -0.176644        5.769116  2
  C          0.906912        1.060924        4.020405  2
  H          1.162036        1.967033        4.552962  2
  C          0.669501        1.102786        2.653212  2
  H          0.739670        2.041508        2.120654  2

%mem=32GB
%nprocshared= 8
#p m062x/aug-cc-pVDZ   counterpoise=2

00038 m062x/aug-cc-pVDZ   counterpoise=2

 0  1  0  1  0  1
  N          0.332867       -1.105953        0.000147  1
  C         -0.970426       -0.676038       -0.000009  1
  C         -0.896590        0.685667        0.000007  1
  N          0.412760        1.096324       -0.000130  1
  C          1.121388       -0.000000       -0.000015  1
  H         -1.800566       -1.358093        0.000000  1
  H         -1.708834        1.391473       -0.000016  1
  H          0.645842       -2.060249        0.000276  1
  H          2.196917       -0.059729       -0.000020  1
  C          0.684040        0.000000        1.879385  2
  H          0.929173       -0.000000        0.825985  2
  C          0.526713        1.202290        2.555463  2
  H          0.649279        2.138935        2.028763  2
  C          0.212058        1.202290        3.907619  2
  H          0.089492        2.138935        4.434319  2
  C          0.054731        0.000000        4.583697  2
  H         -0.190402        0.000000        5.637097  2
  C          0.212058       -1.202290        3.907619  2
  H          0.089492       -2.138935        4.434319  2
  C          0.526713       -1.202290        2.555463  2
  H          0.649279       -2.138935        2.028763  2

%mem=32GB
%nprocshared= 8
#p m062x/aug-cc-pVDZ   counterpoise=2

00039 m062x/aug-cc-pVDZ   counterpoise=2

 0  1  0  1  0  1
  N          0.332867       -1.105953        0.000147  1
  C         -0.970426       -0.676038       -0.000009  1
  C         -0.896590        0.685667        0.000007  1
  N          0.412760        1.096324       -0.000130  1
  C          1.121388       -0.000000       -0.000015  1
  H         -1.800566       -1.358093        0.000000  1
  H         -1.708834        1.391473       -0.000016  1
  H          0.645842       -2.060249        0.000276  1
  H          2.196917       -0.059729       -0.000020  1
  C          0.673648        0.118782        1.879385  2
  H          0.923824        0.052412        0.829267  2
  C          0.821379        1.323470        2.553357  2
  H          1.186644        2.195613        2.028298  2
  C          0.500251        1.408663        3.901300  2
  H          0.615341        2.347176        4.426360  2
  C          0.031392        0.289168        4.575272  2
  H         -0.218783        0.355538        5.625391  2
  C         -0.116339       -0.915519        3.901300  2
  H         -0.481604       -1.787662        4.426360  2
  C          0.204789       -1.000712        2.553357  2
  H          0.089700       -1.939225        2.028298  2

%mem=32GB
%nprocshared= 8
#p m062x/aug-cc-pVDZ   counterpoise=2

00040 m062x/aug-cc-pVDZ   counterpoise=2

 0  1  0  1  0  1
  N          0.332867       -1.105953        0.000147  1
  C         -0.970426       -0.676038       -0.000009  1
  C         -0.896590        0.685667        0.000007  1
  N          0.412760        1.096324       -0.000130  1
  C          1.121388       -0.000000       -0.000015  1
  H         -1.800566       -1.358093        0.000000  1
  H         -1.708834        1.391473       -0.000016  1
  H          0.645842       -2.060249        0.000276  1
  H          2.196917       -0.059729       -0.000020  1
  C          0.642788        0.233956        1.879385  2
  H          0.907770        0.104423        0.838834  2
  C          1.000729        1.397232        2.547217  2
  H          1.544567        2.173952        2.026941  2
  C          0.660595        1.563501        3.882880  2
  H          0.939449        2.469753        4.403155  2
  C         -0.037481        0.566493        4.550711  2
  H         -0.302464        0.696026        5.591263  2
  C         -0.395423       -0.596784        3.882880  2
  H         -0.939260       -1.373503        4.403155  2
  C         -0.055289       -0.763052        2.547217  2
  H         -0.334143       -1.669304        2.026941  2

%mem=32GB
%nprocshared= 8
#p m062x/aug-cc-pVDZ   counterpoise=2

00041 m062x/aug-cc-pVDZ   counterpoise=2

 0  1  0  1  0  1
  N          0.332867       -1.105953        0.000147  1
  C         -0.970426       -0.676038       -0.000009  1
  C         -0.896590        0.685667        0.000007  1
  N          0.412760        1.096324       -0.000130  1
  C          1.121388       -0.000000       -0.000015  1
  H         -1.800566       -1.358093        0.000000  1
  H         -1.708834        1.391473       -0.000016  1
  H          0.645842       -2.060249        0.000276  1
  H          2.196917       -0.059729       -0.000020  1
  C          0.592396        0.342020        1.879385  2
  H          0.881035        0.155400        0.853909  2
  C          1.059930        1.471434        2.537542  2
  H          1.712802        2.164686        2.024803  2
  C          0.689430        1.710982        3.853854  2
  H          1.053662        2.590853        4.366592  2
  C         -0.148604        0.821115        4.512011  2
  H         -0.437244        1.007735        5.537487  2
  C         -0.616138       -0.308299        3.853854  2
  H         -1.269010       -1.001551        4.366592  2
  C         -0.245638       -0.547847        2.537542  2
  H         -0.609870       -1.427718        2.024803  2

%mem=32GB
%nprocshared= 8
#p m062x/aug-cc-pVDZ   counterpoise=2

00042 m062x/aug-cc-pVDZ   counterpoise=2

 0  1  0  1  0  1
  N          0.332867       -1.105953        0.000147  1
  C         -0.970426       -0.676038       -0.000009  1
  C         -0.896590        0.685667        0.000007  1
  N          0.412760        1.096324       -0.000130  1
  C          1.121388       -0.000000       -0.000015  1
  H         -1.800566       -1.358093        0.000000  1
  H         -1.708834        1.391473       -0.000016  1
  H          0.645842       -2.060249        0.000276  1
  H          2.196917       -0.059729       -0.000020  1
  C          0.524005        0.439693        1.879385  2
  H          0.463666        0.795846        0.859946  2
  C         -0.622667        0.010284        2.533667  2
  H         -1.576322        0.031905        2.023947  2
  C         -0.545216       -0.446879        3.842229  2
  H         -1.438532       -0.781411        4.351949  2
  C          0.678908       -0.474632        4.496511  2
  H          0.739247       -0.830785        5.515950  2
  C          1.825581       -0.045223        3.842229  2
  H          2.779236       -0.066844        4.351949  2
  C          1.748129        0.411939        2.533667  2
  H          2.641446        0.746471        2.023947  2

%mem=32GB
%nprocshared= 8
#p m062x/aug-cc-pVDZ   counterpoise=2

00043 m062x/aug-cc-pVDZ   counterpoise=2

 0  1  0  1  0  1
  N          0.332867       -1.105953        0.000147  1
  C         -0.970426       -0.676038       -0.000009  1
  C         -0.896590        0.685667        0.000007  1
  N          0.412760        1.096324       -0.000130  1
  C          1.121388       -0.000000       -0.000015  1
  H         -1.800566       -1.358093        0.000000  1
  H         -1.708834        1.391473       -0.000016  1
  H          0.645842       -2.060249        0.000276  1
  H          2.196917       -0.059729       -0.000020  1
  C          0.439693        0.524005        1.879385  2
  H          0.424868        0.839028        0.844840  2
  C         -0.751754        0.265306        2.543362  2
  H         -1.694776        0.378789        2.026089  2
  C         -0.732725       -0.139060        3.871314  2
  H         -1.660922       -0.340599        4.388587  2
  C          0.477751       -0.284727        4.535291  2
  H          0.492575       -0.599749        5.569835  2
  C          1.669197       -0.026028        3.871314  2
  H          2.612219       -0.139511        4.388587  2
  C          1.650168        0.378338        2.543362  2
  H          2.578365        0.579878        2.026089  2

%mem=32GB
%nprocshared= 8
#p m062x/aug-cc-pVDZ   counterpoise=2

00044 m062x/aug-cc-pVDZ   counterpoise=2

 0  1  0  1  0  1
  N          0.332867       -1.105953        0.000147  1
  C         -0.970426       -0.676038       -0.000009  1
  C         -0.896590        0.685667        0.000007  1
  N          0.412760        1.096324       -0.000130  1
  C          1.121388       -0.000000       -0.000015  1
  H         -1.800566       -1.358093        0.000000  1
  H         -1.708834        1.391473       -0.000016  1
  H          0.645842       -2.060249        0.000276  1
  H          2.196917       -0.059729       -0.000020  1
  C          0.342020        0.592396        1.879385  2
  H          0.381312        0.872298        0.835425  2
  C         -0.873814        0.579889        2.549404  2
  H         -1.781718        0.850047        2.027424  2
  C         -0.924249        0.220603        3.889443  2
  H         -1.871446        0.210859        4.411423  2
  C          0.241149       -0.126175        4.559462  2
  H          0.201857       -0.406077        5.603422  2
  C          1.456983       -0.113667        3.889443  2
  H          2.364888       -0.383825        4.411423  2
  C          1.507419        0.245618        2.549404  2
  H          2.454615        0.255363        2.027424  2

%mem=32GB
%nprocshared= 8
#p m062x/aug-cc-pVDZ   counterpoise=2

00045 m062x/aug-cc-pVDZ   counterpoise=2

 0  1  0  1  0  1
  N          0.332867       -1.105953        0.000147  1
  C         -0.970426       -0.676038       -0.000009  1
  C         -0.896590        0.685667        0.000007  1
  N          0.412760        1.096324       -0.000130  1
  C          1.121388       -0.000000       -0.000015  1
  H         -1.800566       -1.358093        0.000000  1
  H         -1.708834        1.391473       -0.000016  1
  H          0.645842       -2.060249        0.000276  1
  H          2.196917       -0.059729       -0.000020  1
  C          0.233956        0.642788        1.879385  2
  H          0.333551        0.895410        0.832483  2
  C         -0.948469        0.921618        2.551293  2
  H         -1.770043        1.391463        2.027842  2
  C         -1.076311        0.597348        3.895108  2
  H         -1.997480        0.814571        4.418559  2
  C         -0.021727       -0.005751        4.567015  2
  H         -0.121323       -0.258374        5.613917  2
  C          1.160697       -0.284581        3.895108  2
  H          1.982271       -0.754426        4.418559  2
  C          1.288539        0.039688        2.551293  2
  H          2.209708       -0.177534        2.027842  2

%mem=32GB
%nprocshared= 8
#p m062x/aug-cc-pVDZ   counterpoise=2

00046 m062x/aug-cc-pVDZ   counterpoise=2

 0  1  0  1  0  1
  N          0.332867       -1.105953        0.000147  1
  C         -0.970426       -0.676038       -0.000009  1
  C         -0.896590        0.685667        0.000007  1
  N          0.412760        1.096324       -0.000130  1
  C          1.121388       -0.000000       -0.000015  1
  H         -1.800566       -1.358093        0.000000  1
  H         -1.708834        1.391473       -0.000016  1
  H          0.645842       -2.060249        0.000276  1
  H          2.196917       -0.059729       -0.000020  1
  C          0.118782        0.673648        1.879385  2
  H          0.281938        0.908230        0.836268  2
  C         -0.972961        1.209587        2.548863  2
  H         -1.660329        1.861691        2.027305  2
  C         -1.182389        0.908475        3.887820  2
  H         -2.032913        1.325998        4.409378  2
  C         -0.300074        0.071424        4.557298  2
  H         -0.463229       -0.163158        5.600415  2
  C          0.791670       -0.464514        3.887820  2
  H          1.479038       -1.116619        4.409378  2
  C          1.001098       -0.163402        2.548863  2
  H          1.851621       -0.580925        2.027305  2

%mem=32GB
%nprocshared= 8
#p m062x/aug-cc-pVDZ   counterpoise=2

00047 m062x/aug-cc-pVDZ   counterpoise=2

 0  1  0  1  0  1
  N          0.332867       -1.105953        0.000147  1
  C         -0.970426       -0.676038       -0.000009  1
  C         -0.896590        0.685667        0.000007  1
  N          0.412760        1.096324       -0.000130  1
  C          1.121388       -0.000000       -0.000015  1
  H         -1.800566       -1.358093        0.000000  1
  H         -1.708834        1.391473       -0.000016  1
  H          0.645842       -2.060249        0.000276  1
  H          2.196917       -0.059729       -0.000020  1
  C          0.000000        0.684040        1.879385  2
  H          0.226842        0.910620        0.846454  2
  C         -0.995245        1.389258        2.542326  2
  H         -1.543749        2.165238        2.025860  2
  C         -1.286421        1.098418        3.868207  2
  H         -2.061768        1.647818        4.384672  2
  C         -0.582353        0.102359        4.531147  2
  H         -0.809195       -0.124221        5.564078  2
  C          0.412892       -0.602859        3.868207  2
  H          0.961396       -1.378839        4.384672  2
  C          0.704068       -0.312018        2.542326  2
  H          1.479415       -0.861418        2.025860  2

%mem=32GB
%nprocshared= 8
#p m062x/aug-cc-pVDZ   counterpoise=2

00048 m062x/aug-cc-pVDZ   counterpoise=2

 0  1  0  1  0  1
  N          0.332867       -1.105953        0.000147  1
  C         -0.970426       -0.676038       -0.000009  1
  C         -0.896590        0.685667        0.000007  1
  N          0.412760        1.096324       -0.000130  1
  C          1.121388       -0.000000       -0.000015  1
  H         -1.800566       -1.358093        0.000000  1
  H         -1.708834        1.391473       -0.000016  1
  H          0.645842       -2.060249        0.000276  1
  H          2.196917       -0.059729       -0.000020  1
  C         -0.118782        0.673648        1.879385  2
  H          0.168886        0.902398        0.862202  2
  C         -1.051709        1.467871        2.532219  2
  H         -1.490839        2.315361        2.023627  2
  C         -1.420963        1.174245        3.837887  2
  H         -2.147760        1.792985        4.346479  2
  C         -0.857289        0.086397        4.490721  2
  H         -1.144957       -0.142353        5.507904  2
  C          0.075637       -0.707826        3.837887  2
  H          0.514767       -1.555316        4.346479  2
  C          0.444891       -0.414201        2.532219  2
  H          1.171688       -1.032940        2.023627  2

%mem=32GB
%nprocshared= 8
#p m062x/aug-cc-pVDZ   counterpoise=2

00049 m062x/aug-cc-pVDZ   counterpoise=2

 0  1  0  1  0  1
  N          0.332867       -1.105953        0.000147  1
  C         -0.970426       -0.676038       -0.000009  1
  C         -0.896590        0.685667        0.000007  1
  N          0.412760        1.096324       -0.000130  1
  C          1.121388       -0.000000       -0.000015  1
  H         -1.800566       -1.358093        0.000000  1
  H         -1.708834        1.391473       -0.000016  1
  H          0.645842       -2.060249        0.000276  1
  H          2.196917       -0.059729       -0.000020  1
  C         -0.233956        0.642788        1.879385  2
  H         -0.593507        0.666054        0.859619  2
  C         -0.080832       -0.571926        2.533877  2
  H         -0.321092       -1.494982        2.023994  2
  C          0.380691       -0.601791        3.842860  2
  H          0.499983       -1.548115        4.352743  2
  C          0.689091        0.583057        4.497351  2
  H          1.048642        0.559790        5.517118  2
  C          0.535968        1.797770        3.842860  2
  H          0.776228        2.720827        4.352743  2
  C          0.074445        1.827636        2.533877  2
  H         -0.044847        2.773959        2.023994  2

%mem=32GB
%nprocshared= 8
#p m062x/aug-cc-pVDZ   counterpoise=2

00050 m062x/aug-cc-pVDZ   counterpoise=2

 0  1  0  1  0  1
  N          0.332867       -1.105953        0.000147  1
  C         -0.970426       -0.676038       -0.000009  1
  C         -0.896590        0.685667        0.000007  1
  N          0.412760        1.096324       -0.000130  1
  C          1.121388       -0.000000       -0.000015  1
  H         -1.800566       -1.358093        0.000000  1
  H         -1.708834        1.391473       -0.000016  1
  H          0.645842       -2.060249        0.000276  1
  H          2.196917       -0.059729       -0.000020  1
  C         -0.342020        0.592396        1.879385  2
  H         -0.647770        0.643819        0.843232  2
  C         -0.345196       -0.626245        2.544394  2
  H         -0.653419       -1.524206        2.026317  2
  C          0.047268       -0.692252        3.874412  2
  H          0.044794       -1.641636        4.392489  2
  C          0.442907        0.460383        4.539421  2
  H          0.748657        0.408960        5.575575  2
  C          0.446083        1.679024        3.874412  2
  H          0.754306        2.576985        4.392489  2
  C          0.053619        1.745031        2.544394  2
  H          0.056093        2.694415        2.026317  2

%mem=32GB
%nprocshared= 8
#p m062x/aug-cc-pVDZ   counterpoise=2

00051 m062x/aug-cc-pVDZ   counterpoise=2

 0  1  0  1  0  1
  N          0.332867       -1.105953        0.000147  1
  C         -0.970426       -0.676038       -0.000009  1
  C         -0.896590        0.685667        0.000007  1
  N          0.412760        1.096324       -0.000130  1
  C          1.121388       -0.000000       -0.000015  1
  H         -1.800566       -1.358093        0.000000  1
  H         -1.708834        1.391473       -0.000016  1
  H          0.645842       -2.060249        0.000276  1
  H          2.196917       -0.059729       -0.000020  1
  C         -0.439693        0.524005        1.879385  2
  H         -0.694299        0.614091        0.832102  2
  C         -0.677322       -0.667245        2.551537  2
  H         -1.117053       -1.505204        2.027896  2
  C         -0.350507       -0.782881        3.895841  2
  H         -0.535632       -1.710926        4.419483  2
  C          0.213937        0.292735        4.567993  2
  H          0.468543        0.202649        5.615276  2
  C          0.451567        1.483985        3.895841  2
  H          0.891298        2.321944        4.419483  2
  C          0.124752        1.599621        2.551537  2
  H          0.309877        2.527666        2.027896  2

%mem=32GB
%nprocshared= 8
#p m062x/aug-cc-pVDZ   counterpoise=2

00052 m062x/aug-cc-pVDZ   counterpoise=2

 0  1  0  1  0  1
  N          0.332867       -1.105953        0.000147  1
  C         -0.970426       -0.676038       -0.000009  1
  C         -0.896590        0.685667        0.000007  1
  N          0.412760        1.096324       -0.000130  1
  C          1.121388       -0.000000       -0.000015  1
  H         -1.800566       -1.358093        0.000000  1
  H         -1.708834        1.391473       -0.000016  1
  H          0.645842       -2.060249        0.000276  1
  H          2.196917       -0.059729       -0.000020  1
  C         -0.524005        0.439693        1.879385  2
  H         -0.732615        0.577414        0.827123  2
  C         -1.052519       -0.652055        2.554733  2
  H         -1.672867       -1.364861        2.028602  2
  C         -0.784745       -0.828835        3.905429  2
  H         -1.196483       -1.679362        4.431560  2
  C          0.011543        0.086133        4.580776  2
  H          0.220153       -0.051588        5.633039  2
  C          0.540056        1.177880        3.905429  2
  H          1.160405        1.890687        4.431560  2
  C          0.272282        1.354660        2.554733  2
  H          0.684021        2.205188        2.028602  2

%mem=32GB
%nprocshared= 8
#p m062x/aug-cc-pVDZ   counterpoise=2

00053 m062x/aug-cc-pVDZ   counterpoise=2

 0  1  0  1  0  1
  N          0.332867       -1.105953        0.000147  1
  C         -0.970426       -0.676038       -0.000009  1
  C         -0.896590        0.685667        0.000007  1
  N          0.412760        1.096324       -0.000130  1
  C          1.121388       -0.000000       -0.000015  1
  H         -1.800566       -1.358093        0.000000  1
  H         -1.708834        1.391473       -0.000016  1
  H          0.645842       -2.060249        0.000276  1
  H          2.196917       -0.059729       -0.000020  1
  C         -0.592396        0.342020        1.879385  2
  H         -0.762457        0.534137        0.828713  2
  C         -1.383504       -0.578179        2.553712  2
  H         -2.169877       -1.102944        2.028376  2
  C         -1.165212       -0.824782        3.902367  2
  H         -1.781525       -1.541664        4.427703  2
  C         -0.155813       -0.151186        4.576694  2
  H          0.014247       -0.343303        5.627366  2
  C          0.635294        0.769013        3.902367  2
  H          1.421667        1.293778        4.427703  2
  C          0.417002        1.015616        2.553712  2
  H          1.033315        1.732498        2.028376  2

%mem=32GB
%nprocshared= 8
#p m062x/aug-cc-pVDZ   counterpoise=2

00054 m062x/aug-cc-pVDZ   counterpoise=2

 0  1  0  1  0  1
  N          0.332867       -1.105953        0.000147  1
  C         -0.970426       -0.676038       -0.000009  1
  C         -0.896590        0.685667        0.000007  1
  N          0.412760        1.096324       -0.000130  1
  C          1.121388       -0.000000       -0.000015  1
  H         -1.800566       -1.358093        0.000000  1
  H         -1.708834        1.391473       -0.000016  1
  H          0.645842       -2.060249        0.000276  1
  H          2.196917       -0.059729       -0.000020  1
  C         -0.642788        0.233956        1.879385  2
  H         -0.783593        0.484558        0.836738  2
  C         -1.600587       -0.515815        2.548562  2
  H         -2.487567       -0.849323        2.027238  2
  C         -1.419848       -0.837491        3.886916  2
  H         -2.166023       -1.421601        4.408240  2
  C         -0.281309       -0.409395        4.556093  2
  H         -0.140504       -0.659997        5.598740  2
  C          0.676491        0.340376        3.886916  2
  H          1.563470        0.673884        4.408240  2
  C          0.495751        0.662051        2.548562  2
  H          1.241926        1.246161        2.027238  2

%mem=32GB
%nprocshared= 8
#p m062x/aug-cc-pVDZ   counterpoise=2

00055 m062x/aug-cc-pVDZ   counterpoise=2

 0  1  0  1  0  1
  N          0.332867       -1.105953        0.000147  1
  C         -0.970426       -0.676038       -0.000009  1
  C         -0.896590        0.685667        0.000007  1
  N          0.412760        1.096324       -0.000130  1
  C          1.121388       -0.000000       -0.000015  1
  H         -1.800566       -1.358093        0.000000  1
  H         -1.708834        1.391473       -0.000016  1
  H          0.645842       -2.060249        0.000276  1
  H          2.196917       -0.059729       -0.000020  1
  C         -0.673648        0.118782        1.879385  2
  H         -0.795696        0.429119        0.850533  2
  C         -1.714191       -0.520419        2.539708  2
  H         -2.646875       -0.708053        2.025282  2
  C         -1.557529       -0.918771        3.860354  2
  H         -2.368165       -1.416742        4.374780  2
  C         -0.360324       -0.677921        4.520677  2
  H         -0.238276       -0.988258        5.549529  2
  C          0.680219       -0.038720        3.860354  2
  H          1.612902        0.148914        4.374780  2
  C          0.523557        0.359632        2.539708  2
  H          1.334192        0.857603        2.025282  2

%mem=32GB
%nprocshared= 8
#p m062x/aug-cc-pVDZ   counterpoise=2

00056 m062x/aug-cc-pVDZ   counterpoise=2

 0  1  0  1  0  1
  N          0.332867       -1.105953        0.000147  1
  C         -0.970426       -0.676038       -0.000009  1
  C         -0.896590        0.685667        0.000007  1
  N          0.412760        1.096324       -0.000130  1
  C          1.121388       -0.000000       -0.000015  1
  H         -1.800566       -1.358093        0.000000  1
  H         -1.708834        1.391473       -0.000016  1
  H          0.645842       -2.060249        0.000276  1
  H          2.196917       -0.059729       -0.000020  1
  C         -0.684040        0.000000        1.879385  2
  H         -0.314130       -0.000000        0.863064  2
  C         -0.921451        1.202290        2.531665  2
  H         -0.736496        2.138935        2.023505  2
  C         -1.396272        1.202290        3.836226  2
  H         -1.581227        2.138935        4.344386  2
  C         -1.633682        0.000000        4.488506  2
  H         -2.003593        0.000000        5.504827  2
  C         -1.396272       -1.202290        3.836226  2
  H         -1.581227       -2.138935        4.344386  2
  C         -0.921451       -1.202290        2.531665  2
  H         -0.736496       -2.138935        2.023505  2

%mem=32GB
%nprocshared= 8
#p m062x/aug-cc-pVDZ   counterpoise=2

00057 m062x/aug-cc-pVDZ   counterpoise=2

 0  1  0  1  0  1
  N          0.332867       -1.105953        0.000147  1
  C         -0.970426       -0.676038       -0.000009  1
  C         -0.896590        0.685667        0.000007  1
  N          0.412760        1.096324       -0.000130  1
  C          1.121388       -0.000000       -0.000015  1
  H         -1.800566       -1.358093        0.000000  1
  H         -1.708834        1.391473       -0.000016  1
  H          0.645842       -2.060249        0.000276  1
  H          2.196917       -0.059729       -0.000020  1
  C         -0.673648       -0.118782        1.879385  2
  H         -0.835545       -0.422775        0.854144  2
  C          0.491439       -0.488831        2.537391  2
  H          1.237203       -1.081111        2.024770  2
  C          0.699252       -0.098624        3.853401  2
  H          1.606914       -0.386910        4.366022  2
  C         -0.258022        0.661633        4.511407  2
  H         -0.096125        0.965626        5.536648  2
  C         -1.423109        1.031682        3.853401  2
  H         -2.168873        1.623962        4.366022  2
  C         -1.630922        0.641475        2.537391  2
  H         -2.538584        0.929761        2.024770  2

%mem=32GB
%nprocshared= 8
#p m062x/aug-cc-pVDZ   counterpoise=2

00058 m062x/aug-cc-pVDZ   counterpoise=2

 0  1  0  1  0  1
  N          0.332867       -1.105953        0.000147  1
  C         -0.970426       -0.676038       -0.000009  1
  C         -0.896590        0.685667        0.000007  1
  N          0.412760        1.096324       -0.000130  1
  C          1.121388       -0.000000       -0.000015  1
  H         -1.800566       -1.358093        0.000000  1
  H         -1.708834        1.391473       -0.000016  1
  H          0.645842       -2.060249        0.000276  1
  H          2.196917       -0.059729       -0.000020  1
  C         -0.642788       -0.233956        1.879385  2
  H         -0.823739       -0.478114        0.841414  2
  C          0.439279       -0.793130        2.545561  2
  H          1.101313       -1.472912        2.026575  2
  C          0.671551       -0.479726        3.877913  2
  H          1.514536       -0.915350        4.396898  2
  C         -0.178245        0.392852        4.544088  2
  H          0.002707        0.637010        5.582060  2
  C         -1.260312        0.952026        3.877913  2
  H         -1.922345        1.631809        4.396898  2
  C         -1.492583        0.638622        2.545561  2
  H         -2.335568        1.074247        2.026575  2

%mem=32GB
%nprocshared= 8
#p m062x/aug-cc-pVDZ   counterpoise=2

00059 m062x/aug-cc-pVDZ   counterpoise=2

 0  1  0  1  0  1
  N          0.332867       -1.105953        0.000147  1
  C         -0.970426       -0.676038       -0.000009  1
  C         -0.896590        0.685667        0.000007  1
  N          0.412760        1.096324       -0.000130  1
  C          1.121388       -0.000000       -0.000015  1
  H         -1.800566       -1.358093        0.000000  1
  H         -1.708834        1.391473       -0.000016  1
  H          0.645842       -2.060249        0.000276  1
  H          2.196917       -0.059729       -0.000020  1
  C         -0.592396       -0.342020        1.879385  2
  H         -0.802506       -0.527668        0.834813  2
  C          0.338534       -1.123846        2.549797  2
  H          0.853666       -1.918576        2.027511  2
  C          0.608233       -0.885546        3.890621  2
  H          1.333475       -1.494628        4.412907  2
  C         -0.052998        0.134579        4.561033  2
  H          0.157112        0.320227        5.605604  2
  C         -0.983928        0.916405        3.890621  2
  H         -1.499060        1.711135        4.412907  2
  C         -1.253627        0.678106        2.549797  2
  H         -1.978869        1.287188        2.027511  2

%mem=32GB
%nprocshared= 8
#p m062x/aug-cc-pVDZ   counterpoise=2

00060 m062x/aug-cc-pVDZ   counterpoise=2

 0  1  0  1  0  1
  N          0.332867       -1.105953        0.000147  1
  C         -0.970426       -0.676038       -0.000009  1
  C         -0.896590        0.685667        0.000007  1
  N          0.412760        1.096324       -0.000130  1
  C          1.121388       -0.000000       -0.000015  1
  H         -1.800566       -1.358093        0.000000  1
  H         -1.708834        1.391473       -0.000016  1
  H          0.645842       -2.060249        0.000276  1
  H          2.196917       -0.059729       -0.000020  1
  C         -0.524005       -0.439693        1.879385  2
  H         -0.772105       -0.571042        0.834907  2
  C          0.197772       -1.417956        2.549737  2
  H          0.511975       -2.311423        2.027498  2
  C          0.516236       -1.249354        3.890441  2
  H          1.078537       -2.011471        4.412680  2
  C          0.112921       -0.102489        4.560793  2
  H          0.361021        0.028861        5.605272  2
  C         -0.608856        0.875774        3.890441  2
  H         -0.923058        1.769241        4.412680  2
  C         -0.927320        0.707173        2.549737  2
  H         -1.489621        1.469290        2.027498  2

%mem=32GB
%nprocshared= 8
#p m062x/aug-cc-pVDZ   counterpoise=2

00061 m062x/aug-cc-pVDZ   counterpoise=2

 0  1  0  1  0  1
  N          0.332867       -1.105953        0.000147  1
  C         -0.970426       -0.676038       -0.000009  1
  C         -0.896590        0.685667        0.000007  1
  N          0.412760        1.096324       -0.000130  1
  C          1.121388       -0.000000       -0.000015  1
  H         -1.800566       -1.358093        0.000000  1
  H         -1.708834        1.391473       -0.000016  1
  H          0.645842       -2.060249        0.000276  1
  H          2.196917       -0.059729       -0.000020  1
  C         -0.439693       -0.524005        1.879385  2
  H         -0.732735       -0.607950        0.841685  2
  C          0.079472       -1.625933        2.545387  2
  H          0.190886       -2.568334        2.026537  2
  C          0.455625       -1.518181        3.877389  2
  H          0.860081       -2.376638        4.396239  2
  C          0.312612       -0.308502        4.543391  2
  H          0.605654       -0.224557        5.581091  2
  C         -0.206553        0.793426        3.877389  2
  H         -0.317967        1.735827        4.396239  2
  C         -0.582705        0.685674        2.545387  2
  H         -0.987162        1.544131        2.026537  2

%mem=32GB
%nprocshared= 8
#p m062x/aug-cc-pVDZ   counterpoise=2

00062 m062x/aug-cc-pVDZ   counterpoise=2

 0  1  0  1  0  1
  N          0.332867       -1.105953        0.000147  1
  C         -0.970426       -0.676038       -0.000009  1
  C         -0.896590        0.685667        0.000007  1
  N          0.412760        1.096324       -0.000130  1
  C          1.121388       -0.000000       -0.000015  1
  H         -1.800566       -1.358093        0.000000  1
  H         -1.708834        1.391473       -0.000016  1
  H          0.645842       -2.060249        0.000276  1
  H          2.196917       -0.059729       -0.000020  1
  C         -0.342020       -0.592396        1.879385  2
  H         -0.684683       -0.638005        0.854571  2
  C          0.036530       -1.754904        2.537116  2
  H         -0.011222       -2.706165        2.024709  2
  C          0.476376       -1.696360        3.852578  2
  H          0.771287       -2.602012        4.364985  2
  C          0.537672       -0.475308        4.510309  2
  H          0.880335       -0.429699        5.535123  2
  C          0.159121        0.687200        3.852578  2
  H          0.206874        1.638461        4.364985  2
  C         -0.280725        0.628655        2.537116  2
  H         -0.575635        1.534308        2.024709  2

%mem=32GB
%nprocshared= 8
#p m062x/aug-cc-pVDZ   counterpoise=2

00063 m062x/aug-cc-pVDZ   counterpoise=2

 0  1  0  1  0  1
  N          0.332867       -1.105953        0.000147  1
  C         -0.970426       -0.676038       -0.000009  1
  C         -0.896590        0.685667        0.000007  1
  N          0.412760        1.096324       -0.000130  1
  C          1.121388       -0.000000       -0.000015  1
  H         -1.800566       -1.358093        0.000000  1
  H         -1.708834        1.391473       -0.000016  1
  H          0.645842       -2.060249        0.000276  1
  H          2.196917       -0.059729       -0.000020  1
  C         -0.233956       -0.642788        1.879385  2
  H         -0.107439       -0.295185        0.863064  2
  C         -1.444938       -0.454673        2.531665  2
  H         -2.261838        0.039479        2.023505  2
  C         -1.607336       -0.900859        3.836226  2
  H         -2.550753       -0.754309        4.344386  2
  C         -0.558752       -1.535159        4.488506  2
  H         -0.685269       -1.882762        5.504827  2
  C          0.652230       -1.723274        3.836226  2
  H          1.469130       -2.217426        4.344386  2
  C          0.814628       -1.277088        2.531665  2
  H          1.758045       -1.423638        2.023505  2

%mem=32GB
%nprocshared= 8
#p m062x/aug-cc-pVDZ   counterpoise=2

00064 m062x/aug-cc-pVDZ   counterpoise=2

 0  1  0  1  0  1
  N          0.332867       -1.105953        0.000147  1
  C         -0.970426       -0.676038       -0.000009  1
  C         -0.896590        0.685667        0.000007  1
  N          0.412760        1.096324       -0.000130  1
  C          1.121388       -0.000000       -0.000015  1
  H         -1.800566       -1.358093        0.000000  1
  H         -1.708834        1.391473       -0.000016  1
  H          0.645842       -2.060249        0.000276  1
  H          2.196917       -0.059729       -0.000020  1
  C         -0.118782       -0.673648        1.879385  2
  H          0.127861       -0.909728        0.853142  2
  C          0.554264        0.346413        2.538034  2
  H          1.325245        0.905013        2.024912  2
  C          0.237670        0.649447        3.855330  2
  H          0.762007        1.444127        4.368452  2
  C         -0.751971       -0.067579        4.513979  2
  H         -0.998615        0.168500        5.540222  2
  C         -1.425018       -1.087641        3.855330  2
  H         -2.195998       -1.646241        4.368452  2
  C         -1.108423       -1.390675        2.538034  2
  H         -1.632760       -2.185355        2.024912  2

%mem=32GB
%nprocshared= 8
#p m062x/aug-cc-pVDZ   counterpoise=2

00065 m062x/aug-cc-pVDZ   counterpoise=2

 0  1  0  1  0  1
  N          0.332867       -1.105953        0.000147  1
  C         -0.970426       -0.676038       -0.000009  1
  C         -0.896590        0.685667        0.000007  1
  N          0.412760        1.096324       -0.000130  1
  C          1.121388       -0.000000       -0.000015  1
  H         -1.800566       -1.358093        0.000000  1
  H         -1.708834        1.391473       -0.000016  1
  H          0.645842       -2.060249        0.000276  1
  H          2.196917       -0.059729       -0.000020  1
  C         -0.000000       -0.684040        1.879385  2
  H          0.184189       -0.917502        0.839524  2
  C          0.825685        0.210483        2.546774  2
  H          1.653124        0.673900        2.026843  2
  C          0.589257        0.510157        3.881551  2
  H          1.232507        1.207037        4.401482  2
  C         -0.472855       -0.084692        4.548939  2
  H         -0.657044        0.148770        5.588801  2
  C         -1.298539       -0.979215        3.881551  2
  H         -2.125978       -1.442632        4.401482  2
  C         -1.062112       -1.278889        2.546774  2
  H         -1.705362       -1.975769        2.026843  2

%mem=32GB
%nprocshared= 8
#p m062x/aug-cc-pVDZ   counterpoise=2

00066 m062x/aug-cc-pVDZ   counterpoise=2

 0  1  0  1  0  1
  N          0.332867       -1.105953        0.000147  1
  C         -0.970426       -0.676038       -0.000009  1
  C         -0.896590        0.685667        0.000007  1
  N          0.412760        1.096324       -0.000130  1
  C          1.121388       -0.000000       -0.000015  1
  H         -1.800566       -1.358093        0.000000  1
  H         -1.708834        1.391473       -0.000016  1
  H          0.645842       -2.060249        0.000276  1
  H          2.196917       -0.059729       -0.000020  1
  C          0.118782       -0.673648        1.879385  2
  H          0.238124       -0.914636        0.831805  2
  C          1.119603        0.014573        2.551728  2
  H          2.018634        0.309744        2.027938  2
  C          0.966415        0.323908        3.896413  2
  H          1.746105        0.860067        4.420203  2
  C         -0.187593       -0.054979        4.568755  2
  H         -0.306935        0.186010        5.616336  2
  C         -1.188414       -0.743200        3.896413  2
  H         -2.087445       -1.038371        4.420203  2
  C         -1.035226       -1.052535        2.551728  2
  H         -1.814916       -1.588694        2.027938  2

%mem=32GB
%nprocshared= 8
#p m062x/aug-cc-pVDZ   counterpoise=2

00067 m062x/aug-cc-pVDZ   counterpoise=2

 0  1  0  1  0  1
  N          0.332867       -1.105953        0.000147  1
  C         -0.970426       -0.676038       -0.000009  1
  C         -0.896590        0.685667        0.000007  1
  N          0.412760        1.096324       -0.000130  1
  C          1.121388       -0.000000       -0.000015  1
  H         -1.800566       -1.358093        0.000000  1
  H         -1.708834        1.391473       -0.000016  1
  H          0.645842       -2.060249        0.000276  1
  H          2.196917       -0.059729       -0.000020  1
  C          0.233956       -0.642788        1.879385  2
  H          0.289155       -0.901268        0.830632  2
  C          1.374306       -0.225800        2.552480  2
  H          2.317896       -0.159425        2.028104  2
  C          1.303451        0.105988        3.898671  2
  H          2.191841        0.430843        4.423047  2
  C          0.092245        0.020789        4.571766  2
  H          0.037045        0.279269        5.620519  2
  C         -1.048105       -0.396199        3.898671  2
  H         -1.991695       -0.462574        4.423047  2
  C         -0.977250       -0.727987        2.552480  2
  H         -1.865640       -1.052842        2.028104  2

%mem=32GB
%nprocshared= 8
#p m062x/aug-cc-pVDZ   counterpoise=2

00068 m062x/aug-cc-pVDZ   counterpoise=2

 0  1  0  1  0  1
  N          0.332867       -1.105953        0.000147  1
  C         -0.970426       -0.676038       -0.000009  1
  C         -0.896590        0.685667        0.000007  1
  N          0.412760        1.096324       -0.000130  1
  C          1.121388       -0.000000       -0.000015  1
  H         -1.800566       -1.358093        0.000000  1
  H         -1.708834        1.391473       -0.000016  1
  H          0.645842       -2.060249        0.000276  1
  H          2.196917       -0.059729       -0.000020  1
  C          0.342020       -0.592396        1.879385  2
  H          0.336939       -0.877503        0.836107  2
  C          1.547381       -0.430839        2.548967  2
  H          2.481336       -0.590083        2.027328  2
  C          1.553903       -0.064873        3.888131  2
  H          2.492940        0.060989        4.409770  2
  C          0.355065        0.139535        4.557712  2
  H          0.360147        0.424641        5.600991  2
  C         -0.850295       -0.022023        3.888131  2
  H         -1.784251        0.137222        4.409770  2
  C         -0.856818       -0.387988        2.548967  2
  H         -1.795855       -0.513850        2.027328  2

%mem=32GB
%nprocshared= 8
#p m062x/aug-cc-pVDZ   counterpoise=2

00069 m062x/aug-cc-pVDZ   counterpoise=2

 0  1  0  1  0  1
  N          0.332867       -1.105953        0.000147  1
  C         -0.970426       -0.676038       -0.000009  1
  C         -0.896590        0.685667        0.000007  1
  N          0.412760        1.096324       -0.000130  1
  C          1.121388       -0.000000       -0.000015  1
  H         -1.800566       -1.358093        0.000000  1
  H         -1.708834        1.391473       -0.000016  1
  H          0.645842       -2.060249        0.000276  1
  H          2.196917       -0.059729       -0.000020  1
  C          0.439693       -0.524005        1.879385  2
  H          0.381050       -0.843470        0.847763  2
  C          1.659861       -0.536043        2.541486  2
  H          2.551792       -0.864886        2.025675  2
  C          1.735136       -0.125975        3.865688  2
  H          2.685709       -0.135353        4.381499  2
  C          0.590242        0.296132        4.527789  2
  H          0.648884        0.615596        5.559411  2
  C         -0.629927        0.308170        3.865688  2
  H         -1.521858        0.637012        4.381499  2
  C         -0.705202       -0.101899        2.541486  2
  H         -1.655775       -0.092521        2.025675  2

%mem=32GB
%nprocshared= 8
#p m062x/aug-cc-pVDZ   counterpoise=2

00070 m062x/aug-cc-pVDZ   counterpoise=2

 0  1  0  1  0  1
  N          0.332867       -1.105953        0.000147  1
  C         -0.970426       -0.676038       -0.000009  1
  C         -0.896590        0.685667        0.000007  1
  N          0.412760        1.096324       -0.000130  1
  C          1.121388       -0.000000       -0.000015  1
  H         -1.800566       -1.358093        0.000000  1
  H         -1.708834        1.391473       -0.000016  1
  H          0.645842       -2.060249        0.000276  1
  H          2.196917       -0.059729       -0.000020  1
  C          0.524005       -0.439693        1.879385  2
  H          0.240637       -0.201919        0.863064  2
  C         -0.066945       -1.513305        2.531665  2
  H         -0.810692       -2.111930        2.023505  2
  C          0.296790       -1.818514        3.836226  2
  H         -0.163590       -2.654913        4.344386  2
  C          1.251474       -1.050111        4.488506  2
  H          1.534842       -1.287885        5.504826  2
  C          1.842423        0.023501        3.836226  2
  H          2.586171        0.622126        4.344386  2
  C          1.478689        0.328711        2.531665  2
  H          1.939069        1.165109        2.023505  2

%mem=32GB
%nprocshared= 8
#p m062x/aug-cc-pVDZ   counterpoise=2

00071 m062x/aug-cc-pVDZ   counterpoise=2

 0  1  0  1  0  1
  N          0.332867       -1.105953        0.000147  1
  C         -0.970426       -0.676038       -0.000009  1
  C         -0.896590        0.685667        0.000007  1
  N          0.412760        1.096324       -0.000130  1
  C          1.121388       -0.000000       -0.000015  1
  H         -1.800566       -1.358093        0.000000  1
  H         -1.708834        1.391473       -0.000016  1
  H          0.645842       -2.060249        0.000276  1
  H          2.196917       -0.059729       -0.000020  1
  C          0.592396       -0.342020        1.879385  2
  H          0.881035       -0.155400        0.853909  2
  C         -0.245638        0.547847        2.537542  2
  H         -0.609870        1.427718        2.024803  2
  C         -0.616138        0.308299        3.853854  2
  H         -1.269010        1.001551        4.366592  2
  C         -0.148604       -0.821115        4.512011  2
  H         -0.437244       -1.007735        5.537487  2
  C          0.689430       -1.710982        3.853854  2
  H          1.053662       -2.590853        4.366592  2
  C          1.059930       -1.471434        2.537542  2
  H          1.712802       -2.164686        2.024803  2

%mem=32GB
%nprocshared= 8
#p m062x/aug-cc-pVDZ   counterpoise=2

00072 m062x/aug-cc-pVDZ   counterpoise=2

 0  1  0  1  0  1
  N          0.332867       -1.105953        0.000147  1
  C         -0.970426       -0.676038       -0.000009  1
  C         -0.896590        0.685667        0.000007  1
  N          0.412760        1.096324       -0.000130  1
  C          1.121388       -0.000000       -0.000015  1
  H         -1.800566       -1.358093        0.000000  1
  H         -1.708834        1.391473       -0.000016  1
  H          0.645842       -2.060249        0.000276  1
  H          2.196917       -0.059729       -0.000020  1
  C          0.642788       -0.233956        1.879385  2
  H          0.907770       -0.104423        0.838834  2
  C         -0.055289        0.763052        2.547217  2
  H         -0.334143        1.669304        2.026941  2
  C         -0.395423        0.596784        3.882880  2
  H         -0.939260        1.373503        4.403155  2
  C         -0.037481       -0.566493        4.550711  2
  H         -0.302464       -0.696026        5.591263  2
  C          0.660595       -1.563501        3.882880  2
  H          0.939449       -2.469753        4.403155  2
  C          1.000729       -1.397232        2.547217  2
  H          1.544567       -2.173952        2.026941  2

%mem=32GB
%nprocshared= 8
#p m062x/aug-cc-pVDZ   counterpoise=2

00073 m062x/aug-cc-pVDZ   counterpoise=2

 0  1  0  1  0  1
  N          0.332867       -1.105953        0.000147  1
  C         -0.970426       -0.676038       -0.000009  1
  C         -0.896590        0.685667        0.000007  1
  N          0.412760        1.096324       -0.000130  1
  C          1.121388       -0.000000       -0.000015  1
  H         -1.800566       -1.358093        0.000000  1
  H         -1.708834        1.391473       -0.000016  1
  H          0.645842       -2.060249        0.000276  1
  H          2.196917       -0.059729       -0.000020  1
  C          0.673648       -0.118782        1.879385  2
  H          0.923824       -0.052412        0.829267  2
  C          0.204789        1.000712        2.553357  2
  H          0.089700        1.939225        2.028298  2
  C         -0.116339        0.915519        3.901300  2
  H         -0.481604        1.787662        4.426360  2
  C          0.031392       -0.289168        4.575272  2
  H         -0.218783       -0.355538        5.625391  2
  C          0.500251       -1.408663        3.901300  2
  H          0.615341       -2.347176        4.426360  2
  C          0.821379       -1.323470        2.553357  2
  H          1.186644       -2.195613        2.028298  2

%mem=32GB
%nprocshared= 8
#p m062x/aug-cc-pVDZ   counterpoise=2

00074 m062x/aug-cc-pVDZ   counterpoise=2

 0  1  0  1  0  1
  N          0.332867       -1.105953        0.000147  1
  C         -0.970426       -0.676038       -0.000009  1
  C         -0.896590        0.685667        0.000007  1
  N          0.412760        1.096324       -0.000130  1
  C          1.121388       -0.000000       -0.000015  1
  H         -1.800566       -1.358093        0.000000  1
  H         -1.708834        1.391473       -0.000016  1
  H          0.645842       -2.060249        0.000276  1
  H          2.196917       -0.059729       -0.000020  1
  C          1.000000        0.000000        1.732051  2
  H          1.075612       -0.000000        0.653151  2
  C          0.951472        1.202290        2.424494  2
  H          0.989278        2.138935        1.885045  2
  C          0.854415        1.202290        3.809382  2
  H          0.816609        2.138935        4.348831  2
  C          0.805886        0.000000        4.501825  2
  H          0.730274        0.000000        5.580725  2
  C          0.854415       -1.202290        3.809382  2
  H          0.816609       -2.138935        4.348831  2
  C          0.951472       -1.202290        2.424494  2
  H          0.989278       -2.138935        1.885045  2

%mem=32GB
%nprocshared= 8
#p m062x/aug-cc-pVDZ   counterpoise=2

00075 m062x/aug-cc-pVDZ   counterpoise=2

 0  1  0  1  0  1
  N          0.332867       -1.105953        0.000147  1
  C         -0.970426       -0.676038       -0.000009  1
  C         -0.896590        0.685667        0.000007  1
  N          0.412760        1.096324       -0.000130  1
  C          1.121388       -0.000000       -0.000015  1
  H         -1.800566       -1.358093        0.000000  1
  H         -1.708834        1.391473       -0.000016  1
  H          0.645842       -2.060249        0.000276  1
  H          2.196917       -0.059729       -0.000020  1
  C          0.984808        0.173648        1.732051  2
  H          1.069407        0.066089        0.659197  2
  C          1.875518        0.985960        2.420614  2
  H          2.654025        1.511233        1.884187  2
  C          1.766926        1.124024        3.797741  2
  H          2.460834        1.756856        4.334168  2
  C          0.767624        0.449776        4.486305  2
  H          0.683025        0.557335        5.559159  2
  C         -0.123086       -0.362536        3.797741  2
  H         -0.901593       -0.887809        4.334168  2
  C         -0.014494       -0.500600        2.420614  2
  H         -0.708403       -1.133432        1.884187  2

%mem=32GB
%nprocshared= 8
#p m062x/aug-cc-pVDZ   counterpoise=2

00076 m062x/aug-cc-pVDZ   counterpoise=2

 0  1  0  1  0  1
  N          0.332867       -1.105953        0.000147  1
  C         -0.970426       -0.676038       -0.000009  1
  C         -0.896590        0.685667        0.000007  1
  N          0.412760        1.096324       -0.000130  1
  C          1.121388       -0.000000       -0.000015  1
  H         -1.800566       -1.358093        0.000000  1
  H         -1.708834        1.391473       -0.000016  1
  H          0.645842       -2.060249        0.000276  1
  H          2.196917       -0.059729       -0.000020  1
  C          0.939693        0.342020        1.732051  2
  H          1.050414        0.133601        0.676568  2
  C          1.930396        1.039839        2.409465  2
  H          2.812925        1.375056        1.881724  2
  C          1.788273        1.307368        3.764294  2
  H          2.560081        1.851005        4.292036  2
  C          0.655447        0.877079        4.441709  2
  H          0.544726        1.085499        5.497191  2
  C         -0.335257        0.179261        3.764294  2
  H         -1.217786       -0.155956        4.292036  2
  C         -0.193134       -0.088269        2.409465  2
  H         -0.964942       -0.631905        1.881724  2

%mem=32GB
%nprocshared= 8
#p m062x/aug-cc-pVDZ   counterpoise=2

00077 m062x/aug-cc-pVDZ   counterpoise=2

 0  1  0  1  0  1
  N          0.332867       -1.105953        0.000147  1
  C         -0.970426       -0.676038       -0.000009  1
  C         -0.896590        0.685667        0.000007  1
  N          0.412760        1.096324       -0.000130  1
  C          1.121388       -0.000000       -0.000015  1
  H         -1.800566       -1.358093        0.000000  1
  H         -1.708834        1.391473       -0.000016  1
  H          0.645842       -2.060249        0.000276  1
  H          2.196917       -0.059729       -0.000020  1
  C          0.866025        0.500000        1.732051  2
  H          1.017711        0.203000        0.703205  2
  C          1.839401        1.237464        2.392370  2
  H          2.749395        1.514986        1.877947  2
  C          1.644696        1.618696        3.713008  2
  H          2.403005        2.193218        4.227431  2
  C          0.476616        1.262464        4.373327  2
  H          0.324931        1.559464        5.402173  2
  C         -0.496760        0.525000        3.713008  2
  H         -1.406754        0.247478        4.227431  2
  C         -0.302055        0.143768        2.392370  2
  H         -1.060364       -0.430754        1.877947  2

%mem=32GB
%nprocshared= 8
#p m062x/aug-cc-pVDZ   counterpoise=2

00078 m062x/aug-cc-pVDZ   counterpoise=2

 0  1  0  1  0  1
  N          0.332867       -1.105953        0.000147  1
  C         -0.970426       -0.676038       -0.000009  1
  C         -0.896590        0.685667        0.000007  1
  N          0.412760        1.096324       -0.000130  1
  C          1.121388       -0.000000       -0.000015  1
  H         -1.800566       -1.358093        0.000000  1
  H         -1.708834        1.391473       -0.000016  1
  H          0.645842       -2.060249        0.000276  1
  H          2.196917       -0.059729       -0.000020  1
  C          0.766044        0.642788        1.732051  2
  H          0.556689        0.911553        0.705563  2
  C         -0.048079       -0.268537        2.390856  2
  H         -0.891678       -0.709741        1.877612  2
  C          0.220653       -0.613527        3.708467  2
  H         -0.413590       -1.323496        4.221711  2
  C          1.303507       -0.047192        4.367272  2
  H          1.512863       -0.315957        5.393760  2
  C          2.117630        0.864133        3.708467  2
  H          2.961229        1.305337        4.221711  2
  C          1.848899        1.209123        2.390856  2
  H          2.483142        1.919092        1.877612  2

%mem=32GB
%nprocshared= 8
#p m062x/aug-cc-pVDZ   counterpoise=2

00079 m062x/aug-cc-pVDZ   counterpoise=2

 0  1  0  1  0  1
  N          0.332867       -1.105953        0.000147  1
  C         -0.970426       -0.676038       -0.000009  1
  C         -0.896590        0.685667        0.000007  1
  N          0.412760        1.096324       -0.000130  1
  C          1.121388       -0.000000       -0.000015  1
  H         -1.800566       -1.358093        0.000000  1
  H         -1.708834        1.391473       -0.000016  1
  H          0.645842       -2.060249        0.000276  1
  H          2.196917       -0.059729       -0.000020  1
  C          0.642788        0.766044        1.732051  2
  H          0.502889        0.966914        0.678570  2
  C         -0.254016       -0.049999        2.408180  2
  H         -1.092569       -0.484869        1.881440  2
  C         -0.074440       -0.307838        3.760439  2
  H         -0.773095       -0.943578        4.287180  2
  C          1.001938        0.250367        4.436569  2
  H          1.141837        0.049497        5.490049  2
  C          1.898741        1.066411        3.760439  2
  H          2.737295        1.501280        4.287180  2
  C          1.719166        1.324249        2.408180  2
  H          2.417821        1.959989        1.881440  2

%mem=32GB
%nprocshared= 8
#p m062x/aug-cc-pVDZ   counterpoise=2

00080 m062x/aug-cc-pVDZ   counterpoise=2

 0  1  0  1  0  1
  N          0.332867       -1.105953        0.000147  1
  C         -0.970426       -0.676038       -0.000009  1
  C         -0.896590        0.685667        0.000007  1
  N          0.412760        1.096324       -0.000130  1
  C          1.121388       -0.000000       -0.000015  1
  H         -1.800566       -1.358093        0.000000  1
  H         -1.708834        1.391473       -0.000016  1
  H          0.645842       -2.060249        0.000276  1
  H          2.196917       -0.059729       -0.000020  1
  C          0.500000        0.866025        1.732051  2
  H          0.446071        1.008389        0.661273  2
  C         -0.589712        0.348748        2.419282  2
  H         -1.492582        0.088126        1.883893  2
  C         -0.520488        0.166009        3.793744  2
  H         -1.369429       -0.236976        4.329134  2
  C          0.638448        0.500548        4.480976  2
  H          0.692377        0.358184        5.551754  2
  C          1.728159        1.017825        3.793744  2
  H          2.631029        1.278447        4.329134  2
  C          1.658936        1.200564        2.419282  2
  H          2.507876        1.603549        1.883893  2

%mem=32GB
%nprocshared= 8
#p m062x/aug-cc-pVDZ   counterpoise=2

00081 m062x/aug-cc-pVDZ   counterpoise=2

 0  1  0  1  0  1
  N          0.332867       -1.105953        0.000147  1
  C         -0.970426       -0.676038       -0.000009  1
  C         -0.896590        0.685667        0.000007  1
  N          0.412760        1.096324       -0.000130  1
  C          1.121388       -0.000000       -0.000015  1
  H         -1.800566       -1.358093        0.000000  1
  H         -1.708834        1.391473       -0.000016  1
  H          0.645842       -2.060249        0.000276  1
  H          2.196917       -0.059729       -0.000020  1
  C          0.342020        0.939693        1.732051  2
  H          0.385973        1.037013        0.655789  2
  C         -0.781913        1.372097        2.422801  2
  H         -1.613561        1.806281        1.884670  2
  C         -0.838331        1.247175        3.804302  2
  H         -1.713932        1.584040        4.342433  2
  C          0.229183        0.689850        4.495052  2
  H          0.185230        0.592530        5.571314  2
  C          1.353116        0.257446        3.804302  2
  H          2.184764       -0.176739        4.342433  2
  C          1.409534        0.382367        2.422801  2
  H          2.285135        0.045503        1.884670  2

%mem=32GB
%nprocshared= 8
#p m062x/aug-cc-pVDZ   counterpoise=2

00082 m062x/aug-cc-pVDZ   counterpoise=2

 0  1  0  1  0  1
  N          0.332867       -1.105953        0.000147  1
  C         -0.970426       -0.676038       -0.000009  1
  C         -0.896590        0.685667        0.000007  1
  N          0.412760        1.096324       -0.000130  1
  C          1.121388       -0.000000       -0.000015  1
  H         -1.800566       -1.358093        0.000000  1
  H         -1.708834        1.391473       -0.000016  1
  H          0.645842       -2.060249        0.000276  1
  H          2.196917       -0.059729       -0.000020  1
  C          0.173648        0.984808        1.732051  2
  H          0.321243        1.053643        0.662837  2
  C         -0.429251        2.030245        2.418278  2
  H         -0.751345        2.913529        1.883671  2
  C         -0.618706        1.941887        3.790733  2
  H         -1.088395        2.756336        4.325340  2
  C         -0.205262        0.808093        4.476960  2
  H         -0.352857        0.739258        5.546175  2
  C          0.397638       -0.237344        3.790733  2
  H          0.719731       -1.120628        4.325340  2
  C          0.587092       -0.148987        2.418278  2
  H          1.056782       -0.963435        1.883671  2

%mem=32GB
%nprocshared= 8
#p m062x/aug-cc-pVDZ   counterpoise=2

00083 m062x/aug-cc-pVDZ   counterpoise=2

 0  1  0  1  0  1
  N          0.332867       -1.105953        0.000147  1
  C         -0.970426       -0.676038       -0.000009  1
  C         -0.896590        0.685667        0.000007  1
  N          0.412760        1.096324       -0.000130  1
  C          1.121388       -0.000000       -0.000015  1
  H         -1.800566       -1.358093        0.000000  1
  H         -1.708834        1.391473       -0.000016  1
  H          0.645842       -2.060249        0.000276  1
  H          2.196917       -0.059729       -0.000020  1
  C          0.000000        1.000000        1.732051  2
  H          0.250335        1.058420        0.681498  2
  C         -0.433898        2.133337        2.406301  2
  H         -0.521592        3.074684        1.881025  2
  C         -0.755232        2.058349        3.754802  2
  H         -1.093261        2.941276        4.280078  2
  C         -0.642666        0.850024        4.429052  2
  H         -0.893002        0.791604        5.479605  2
  C         -0.208768       -0.283313        3.754802  2
  H         -0.121074       -1.224660        4.280078  2
  C          0.112565       -0.208325        2.406301  2
  H          0.450594       -1.091252        1.881025  2

%mem=32GB
%nprocshared= 8
#p m062x/aug-cc-pVDZ   counterpoise=2

00084 m062x/aug-cc-pVDZ   counterpoise=2

 0  1  0  1  0  1
  N          0.332867       -1.105953        0.000147  1
  C         -0.970426       -0.676038       -0.000009  1
  C         -0.896590        0.685667        0.000007  1
  N          0.412760        1.096324       -0.000130  1
  C          1.121388       -0.000000       -0.000015  1
  H         -1.800566       -1.358093        0.000000  1
  H         -1.708834        1.391473       -0.000016  1
  H          0.645842       -2.060249        0.000276  1
  H          2.196917       -0.059729       -0.000020  1
  C         -0.173648        0.984808        1.732051  2
  H          0.172518        1.050638        0.709516  2
  C         -0.620432        2.123680        2.388319  2
  H         -0.622333        3.076750        1.877052  2
  C         -1.064774        2.039181        3.700855  2
  H         -1.412842        2.926420        4.212123  2
  C         -1.062334        0.815808        4.357124  2
  H         -1.408500        0.749978        5.379658  2
  C         -0.615550       -0.323065        3.700855  2
  H         -0.613649       -1.276134        4.212123  2
  C         -0.171207       -0.238565        2.388319  2
  H          0.176860       -1.125804        1.877052  2

%mem=32GB
%nprocshared= 8
#p m062x/aug-cc-pVDZ   counterpoise=2

00085 m062x/aug-cc-pVDZ   counterpoise=2

 0  1  0  1  0  1
  N          0.332867       -1.105953        0.000147  1
  C         -0.970426       -0.676038       -0.000009  1
  C         -0.896590        0.685667        0.000007  1
  N          0.412760        1.096324       -0.000130  1
  C          1.121388       -0.000000       -0.000015  1
  H         -1.800566       -1.358093        0.000000  1
  H         -1.708834        1.391473       -0.000016  1
  H          0.645842       -2.060249        0.000276  1
  H          2.196917       -0.059729       -0.000020  1
  C         -0.342020        0.939693        1.732051  2
  H         -0.668649        0.790078        0.711918  2
  C          0.368304       -0.057357        2.386777  2
  H          0.595054       -0.983724        1.876711  2
  C          0.787567        0.134691        3.696231  2
  H          1.340946       -0.642061        4.206297  2
  C          0.496508        1.323788        4.350957  2
  H          0.823136        1.473403        5.371090  2
  C         -0.213816        2.320837        3.696231  2
  H         -0.440566        3.247204        4.206297  2
  C         -0.633080        2.128790        2.386777  2
  H         -1.186459        2.905542        1.876711  2

%mem=32GB
%nprocshared= 8
#p m062x/aug-cc-pVDZ   counterpoise=2

00086 m062x/aug-cc-pVDZ   counterpoise=2

 0  1  0  1  0  1
  N          0.332867       -1.105953        0.000147  1
  C         -0.970426       -0.676038       -0.000009  1
  C         -0.896590        0.685667        0.000007  1
  N          0.412760        1.096324       -0.000130  1
  C          1.121388       -0.000000       -0.000015  1
  H         -1.800566       -1.358093        0.000000  1
  H         -1.708834        1.391473       -0.000016  1
  H          0.645842       -2.060249        0.000276  1
  H          2.196917       -0.059729       -0.000020  1
  C         -0.500000        0.866025        1.732051  2
  H         -0.740163        0.756806        0.683178  2
  C          0.151855       -0.158308        2.405223  2
  H          0.419521       -1.065535        1.880787  2
  C          0.460131       -0.018112        3.751568  2
  H          0.967959       -0.816120        4.276004  2
  C          0.116551        1.146416        4.424740  2
  H          0.356714        1.255636        5.473613  2
  C         -0.535304        2.170749        3.751568  2
  H         -0.802970        3.077976        4.276004  2
  C         -0.843580        2.030554        2.405223  2
  H         -1.351408        2.828561        1.880787  2

%mem=32GB
%nprocshared= 8
#p m062x/aug-cc-pVDZ   counterpoise=2

00087 m062x/aug-cc-pVDZ   counterpoise=2

 0  1  0  1  0  1
  N          0.332867       -1.105953        0.000147  1
  C         -0.970426       -0.676038       -0.000009  1
  C         -0.896590        0.685667        0.000007  1
  N          0.412760        1.096324       -0.000130  1
  C          1.121388       -0.000000       -0.000015  1
  H         -1.800566       -1.358093        0.000000  1
  H         -1.708834        1.391473       -0.000016  1
  H          0.645842       -2.060249        0.000276  1
  H          2.196917       -0.059729       -0.000020  1
  C         -0.642788        0.766044        1.732051  2
  H         -0.799431        0.716437        0.663059  2
  C         -0.179264       -0.348302        2.418136  2
  H          0.025201       -1.266043        1.883640  2
  C          0.021804       -0.284625        3.790305  2
  H          0.382913       -1.152758        4.324801  2
  C         -0.240650        0.893399        4.476390  2
  H         -0.084007        0.943006        5.545382  2
  C         -0.704173        2.007745        3.790305  2
  H         -0.908638        2.925486        4.324801  2
  C         -0.905242        1.944068        2.418136  2
  H         -1.266350        2.812201        1.883640  2

%mem=32GB
%nprocshared= 8
#p m062x/aug-cc-pVDZ   counterpoise=2

00088 m062x/aug-cc-pVDZ   counterpoise=2

 0  1  0  1  0  1
  N          0.332867       -1.105953        0.000147  1
  C         -0.970426       -0.676038       -0.000009  1
  C         -0.896590        0.685667        0.000007  1
  N          0.412760        1.096324       -0.000130  1
  C          1.121388       -0.000000       -0.000015  1
  H         -1.800566       -1.358093        0.000000  1
  H         -1.708834        1.391473       -0.000016  1
  H          0.645842       -2.060249        0.000276  1
  H          2.196917       -0.059729       -0.000020  1
  C         -0.766044        0.642788        1.732051  2
  H         -0.847306        0.669479        0.653892  2
  C         -1.089077       -0.516593        2.424019  2
  H         -1.421998       -1.393119        1.884939  2
  C         -0.984769       -0.550855        3.807955  2
  H         -1.236428       -1.454072        4.347034  2
  C         -0.557428        0.574265        4.499922  2
  H         -0.476166        0.547573        5.578081  2
  C         -0.234395        1.733646        3.807955  2
  H          0.098526        2.610171        4.347034  2
  C         -0.338703        1.767907        2.424019  2
  H         -0.087044        2.671124        1.884939  2

%mem=32GB
%nprocshared= 8
#p m062x/aug-cc-pVDZ   counterpoise=2

00089 m062x/aug-cc-pVDZ   counterpoise=2

 0  1  0  1  0  1
  N          0.332867       -1.105953        0.000147  1
  C         -0.970426       -0.676038       -0.000009  1
  C         -0.896590        0.685667        0.000007  1
  N          0.412760        1.096324       -0.000130  1
  C          1.121388       -0.000000       -0.000015  1
  H         -1.800566       -1.358093        0.000000  1
  H         -1.708834        1.391473       -0.000016  1
  H          0.645842       -2.060249        0.000276  1
  H          2.196917       -0.059729       -0.000020  1
  C         -0.866025        0.500000        1.732051  2
  H         -0.884999        0.615259        0.656831  2
  C         -2.040171        0.230733        2.422132  2
  H         -2.973863        0.136219        1.884523  2
  C         -2.015816        0.082786        3.802296  2
  H         -2.930534       -0.126986        4.339906  2
  C         -0.817315        0.204106        4.492378  2
  H         -0.798341        0.088847        5.567597  2
  C          0.356830        0.473372        3.802296  2
  H          1.290523        0.567886        4.339906  2
  C          0.332475        0.621320        2.422132  2
  H          1.247194        0.831092        1.884523  2

%mem=32GB
%nprocshared= 8
#p m062x/aug-cc-pVDZ   counterpoise=2

00090 m062x/aug-cc-pVDZ   counterpoise=2

 0  1  0  1  0  1
  N          0.332867       -1.105953        0.000147  1
  C         -0.970426       -0.676038       -0.000009  1
  C         -0.896590        0.685667        0.000007  1
  N          0.412760        1.096324       -0.000130  1
  C          1.121388       -0.000000       -0.000015  1
  H         -1.800566       -1.358093        0.000000  1
  H         -1.708834        1.391473       -0.000016  1
  H          0.645842       -2.060249        0.000276  1
  H          2.196917       -0.059729       -0.000020  1
  C         -0.939693        0.342020        1.732051  2
  H         -0.913300        0.552439        0.671500  2
  C         -2.149574        0.356599        2.412718  2
  H         -3.065741        0.578376        1.882443  2
  C         -2.183452        0.086503        3.774053  2
  H         -3.126011        0.097861        4.304329  2
  C         -1.007447       -0.198172        4.454721  2
  H         -1.033840       -0.408591        5.515272  2
  C          0.202434       -0.212752        3.774053  2
  H          1.118601       -0.434528        4.304329  2
  C          0.236312        0.057345        2.412718  2
  H          1.178871        0.045987        1.882443  2

%mem=32GB
%nprocshared= 8
#p m062x/aug-cc-pVDZ   counterpoise=2

00091 m062x/aug-cc-pVDZ   counterpoise=2

 0  1  0  1  0  1
  N          0.332867       -1.105953        0.000147  1
  C         -0.970426       -0.676038       -0.000009  1
  C         -0.896590        0.685667        0.000007  1
  N          0.412760        1.096324       -0.000130  1
  C          1.121388       -0.000000       -0.000015  1
  H         -1.800566       -1.358093        0.000000  1
  H         -1.708834        1.391473       -0.000016  1
  H          0.645842       -2.060249        0.000276  1
  H          2.196917       -0.059729       -0.000020  1
  C         -0.984808        0.173648        1.732051  2
  H         -0.932044        0.479888        0.696109  2
  C         -2.203504        0.181241        2.396924  2
  H         -3.100167        0.493396        1.878953  2
  C         -2.271232       -0.211852        3.726669  2
  H         -3.220658       -0.205937        4.244640  2
  C         -1.120263       -0.612538        4.391542  2
  H         -1.173026       -0.918779        5.427483  2
  C          0.098433       -0.620131        3.726669  2
  H          0.995097       -0.932286        4.244640  2
  C          0.166161       -0.227038        2.396924  2
  H          1.115588       -0.232953        1.878953  2

%mem=32GB
%nprocshared= 8
#p m062x/aug-cc-pVDZ   counterpoise=2

00092 m062x/aug-cc-pVDZ   counterpoise=2

 0  1  0  1  0  1
  N          0.332867       -1.105953        0.000147  1
  C         -0.970426       -0.676038       -0.000009  1
  C         -0.896590        0.685667        0.000007  1
  N          0.412760        1.096324       -0.000130  1
  C          1.121388       -0.000000       -0.000015  1
  H         -1.800566       -1.358093        0.000000  1
  H         -1.708834        1.391473       -0.000016  1
  H          0.645842       -2.060249        0.000276  1
  H          2.196917       -0.059729       -0.000020  1
  C         -1.000000        0.000000        1.732051  2
  H         -0.982799       -0.393195        0.724656  2
  C          0.190102        0.304900        2.378602  2
  H          1.134452        0.149238        1.874905  2
  C          0.168023        0.809609        3.671704  2
  H          1.095172        1.047142        4.175402  2
  C         -1.044158        1.009418        4.318256  2
  H         -1.061359        1.402613        5.325650  2
  C         -2.234260        0.704518        3.671704  2
  H         -3.178610        0.860180        4.175402  2
  C         -2.212181        0.199809        2.378602  2
  H         -3.139330       -0.037723        1.874905  2

%mem=32GB
%nprocshared= 8
#p m062x/aug-cc-pVDZ   counterpoise=2

00093 m062x/aug-cc-pVDZ   counterpoise=2

 0  1  0  1  0  1
  N          0.332867       -1.105953        0.000147  1
  C         -0.970426       -0.676038       -0.000009  1
  C         -0.896590        0.685667        0.000007  1
  N          0.412760        1.096324       -0.000130  1
  C          1.121388       -0.000000       -0.000015  1
  H         -1.800566       -1.358093        0.000000  1
  H         -1.708834        1.391473       -0.000016  1
  H          0.645842       -2.060249        0.000276  1
  H          2.196917       -0.059729       -0.000020  1
  C         -0.984808       -0.173648        1.732051  2
  H         -0.976183       -0.474927        0.693350  2
  C          0.211455        0.054118        2.398694  2
  H          1.152028       -0.069720        1.879344  2
  C          0.200384        0.440842        3.731981  2
  H          1.132333        0.618283        4.251331  2
  C         -1.006949        0.599801        4.398625  2
  H         -1.015574        0.901079        5.437325  2
  C         -2.203211        0.372035        3.731981  2
  H         -3.143785        0.495872        4.251331  2
  C         -2.192141       -0.014689        2.398694  2
  H         -3.124090       -0.192131        1.879344  2

%mem=32GB
%nprocshared= 8
#p m062x/aug-cc-pVDZ   counterpoise=2

00094 m062x/aug-cc-pVDZ   counterpoise=2

 0  1  0  1  0  1
  N          0.332867       -1.105953        0.000147  1
  C         -0.970426       -0.676038       -0.000009  1
  C         -0.896590        0.685667        0.000007  1
  N          0.412760        1.096324       -0.000130  1
  C          1.121388       -0.000000       -0.000015  1
  H         -1.800566       -1.358093        0.000000  1
  H         -1.708834        1.391473       -0.000016  1
  H          0.645842       -2.060249        0.000276  1
  H          2.196917       -0.059729       -0.000020  1
  C         -0.939693       -0.342020        1.732051  2
  H         -0.958533       -0.546786        0.670233  2
  C          0.269632       -0.320759        2.413531  2
  H          1.192917       -0.508961        1.882622  2
  C          0.293816       -0.057920        3.776493  2
  H          1.235942       -0.041357        4.307402  2
  C         -0.891324        0.183658        4.457973  2
  H         -0.872484        0.388424        5.519791  2
  C         -2.100649        0.162398        3.776493  2
  H         -3.023934        0.350600        4.307402  2
  C         -2.124833       -0.100442        2.413531  2
  H         -3.066959       -0.117005        1.882622  2

%mem=32GB
%nprocshared= 8
#p m062x/aug-cc-pVDZ   counterpoise=2

00095 m062x/aug-cc-pVDZ   counterpoise=2

 0  1  0  1  0  1
  N          0.332867       -1.105953        0.000147  1
  C         -0.970426       -0.676038       -0.000009  1
  C         -0.896590        0.685667        0.000007  1
  N          0.412760        1.096324       -0.000130  1
  C          1.121388       -0.000000       -0.000015  1
  H         -1.800566       -1.358093        0.000000  1
  H         -1.708834        1.391473       -0.000016  1
  H          0.645842       -2.060249        0.000276  1
  H          2.196917       -0.059729       -0.000020  1
  C         -0.866025       -0.500000        1.732051  2
  H         -0.930766       -0.609164        0.657977  2
  C          0.209634       -1.043224        2.421397  2
  H          0.982888       -1.575587        1.884360  2
  C          0.292736       -0.903101        3.800089  2
  H          1.130729       -1.326300        4.337126  2
  C         -0.699823       -0.219753        4.489435  2
  H         -0.635083       -0.110590        5.563509  2
  C         -1.775483        0.323471        3.800089  2
  H         -2.548736        0.855834        4.337126  2
  C         -1.858584        0.183348        2.421397  2
  H         -2.696578        0.606547        1.884360  2

%mem=32GB
%nprocshared= 8
#p m062x/aug-cc-pVDZ   counterpoise=2

00096 m062x/aug-cc-pVDZ   counterpoise=2

 0  1  0  1  0  1
  N          0.332867       -1.105953        0.000147  1
  C         -0.970426       -0.676038       -0.000009  1
  C         -0.896590        0.685667        0.000007  1
  N          0.412760        1.096324       -0.000130  1
  C          1.121388       -0.000000       -0.000015  1
  H         -1.800566       -1.358093        0.000000  1
  H         -1.708834        1.391473       -0.000016  1
  H          0.645842       -2.060249        0.000276  1
  H          2.196917       -0.059729       -0.000020  1
  C         -0.766044       -0.642788        1.732051  2
  H         -0.892764       -0.663403        0.658152  2
  C         -0.491656       -1.816245        2.421285  2
  H         -0.404612       -2.751043        1.884335  2
  C         -0.328998       -1.789782        3.799753  2
  H         -0.115235       -2.703965        4.336703  2
  C         -0.440728       -0.589863        4.488987  2
  H         -0.314009       -0.569247        5.562886  2
  C         -0.715117        0.583594        3.799753  2
  H         -0.802161        1.518393        4.336703  2
  C         -0.877775        0.557132        2.421285  2
  H         -1.091538        1.471315        1.884335  2

%mem=32GB
%nprocshared= 8
#p m062x/aug-cc-pVDZ   counterpoise=2

00097 m062x/aug-cc-pVDZ   counterpoise=2

 0  1  0  1  0  1
  N          0.332867       -1.105953        0.000147  1
  C         -0.970426       -0.676038       -0.000009  1
  C         -0.896590        0.685667        0.000007  1
  N          0.412760        1.096324       -0.000130  1
  C          1.121388       -0.000000       -0.000015  1
  H         -1.800566       -1.358093        0.000000  1
  H         -1.708834        1.391473       -0.000016  1
  H          0.645842       -2.060249        0.000276  1
  H          2.196917       -0.059729       -0.000020  1
  C         -0.642788       -0.766044        1.732051  2
  H         -0.843548       -0.710893        0.670733  2
  C         -0.832424       -1.960780        2.413210  2
  H         -1.180920       -2.836389        1.882551  2
  C         -0.574726       -2.031573        3.775529  2
  H         -0.722463       -2.962333        4.306188  2
  C         -0.127392       -0.907630        4.456689  2
  H          0.073368       -0.962782        5.518006  2
  C          0.062244        0.287106        3.775529  2
  H          0.410741        1.162715        4.306188  2
  C         -0.195453        0.357899        2.413210  2
  H         -0.047717        1.288659        1.882551  2

%mem=32GB
%nprocshared= 8
#p m062x/aug-cc-pVDZ   counterpoise=2

00098 m062x/aug-cc-pVDZ   counterpoise=2

 0  1  0  1  0  1
  N          0.332867       -1.105953        0.000147  1
  C         -0.970426       -0.676038       -0.000009  1
  C         -0.896590        0.685667        0.000007  1
  N          0.412760        1.096324       -0.000130  1
  C          1.121388       -0.000000       -0.000015  1
  H         -1.800566       -1.358093        0.000000  1
  H         -1.708834        1.391473       -0.000016  1
  H          0.645842       -2.060249        0.000276  1
  H          2.196917       -0.059729       -0.000020  1
  C         -0.500000       -0.866025        1.732051  2
  H         -0.781903       -0.752176        0.694115  2
  C         -0.769302       -2.053902        2.398204  2
  H         -1.261005       -2.865469        1.879236  2
  C         -0.407449       -2.200041        3.730509  2
  H         -0.617249       -3.125457        4.249477  2
  C          0.223706       -1.158303        4.396662  2
  H          0.505609       -1.272153        5.434598  2
  C          0.493008        0.029574        3.730509  2
  H          0.984711        0.841140        4.249477  2
  C          0.131155        0.175712        2.398204  2
  H          0.340955        1.101129        1.879236  2

%mem=32GB
%nprocshared= 8
#p m062x/aug-cc-pVDZ   counterpoise=2

00099 m062x/aug-cc-pVDZ   counterpoise=2

 0  1  0  1  0  1
  N          0.332867       -1.105953        0.000147  1
  C         -0.970426       -0.676038       -0.000009  1
  C         -0.896590        0.685667        0.000007  1
  N          0.412760        1.096324       -0.000130  1
  C          1.121388       -0.000000       -0.000015  1
  H         -1.800566       -1.358093        0.000000  1
  H         -1.708834        1.391473       -0.000016  1
  H          0.645842       -2.060249        0.000276  1
  H          2.196917       -0.059729       -0.000020  1
  C         -0.342020       -0.939693        1.732051  2
  H         -0.707168       -0.786491        0.725603  2
  C         -0.572818       -2.146682        2.377995  2
  H         -1.117769       -2.933786        1.874771  2
  C         -0.104111       -2.343333        3.669882  2
  H         -0.283914       -3.283640        4.173106  2
  C          0.595395       -1.332996        4.315826  2
  H          0.960543       -1.486197        5.322274  2
  C          0.826193       -0.126006        3.669882  2
  H          1.371144        0.661098        4.173106  2
  C          0.357486        0.070645        2.377995  2
  H          0.537289        1.010951        1.874771  2

%mem=32GB
%nprocshared= 8
#p m062x/aug-cc-pVDZ   counterpoise=2

00100 m062x/aug-cc-pVDZ   counterpoise=2

 0  1  0  1  0  1
  N          0.332867       -1.105953        0.000147  1
  C         -0.970426       -0.676038       -0.000009  1
  C         -0.896590        0.685667        0.000007  1
  N          0.412760        1.096324       -0.000130  1
  C          1.121388       -0.000000       -0.000015  1
  H         -1.800566       -1.358093        0.000000  1
  H         -1.708834        1.391473       -0.000016  1
  H          0.645842       -2.060249        0.000276  1
  H          2.196917       -0.059729       -0.000020  1
  C         -0.173648       -0.984808        1.732051  2
  H          0.129263       -1.057256        0.696320  2
  C         -0.088390        0.231000        2.396788  2
  H          0.280942        1.105728        1.878923  2
  C         -0.477210        0.323996        3.726263  2
  H         -0.410789        1.271173        4.244128  2
  C         -0.951289       -0.798816        4.391000  2
  H         -1.254200       -0.726368        5.426731  2
  C         -1.036547       -2.014625        3.726263  2
  H         -1.405879       -2.889353        4.244128  2
  C         -0.647727       -2.107620        2.396788  2
  H         -0.714147       -3.054797        1.878923  2

%mem=32GB
%nprocshared= 8
#p m062x/aug-cc-pVDZ   counterpoise=2

00101 m062x/aug-cc-pVDZ   counterpoise=2

 0  1  0  1  0  1
  N          0.332867       -1.105953        0.000147  1
  C         -0.970426       -0.676038       -0.000009  1
  C         -0.896590        0.685667        0.000007  1
  N          0.412760        1.096324       -0.000130  1
  C          1.121388       -0.000000       -0.000015  1
  H         -1.800566       -1.358093        0.000000  1
  H         -1.708834        1.391473       -0.000016  1
  H          0.645842       -2.060249        0.000276  1
  H          2.196917       -0.059729       -0.000020  1
  C         -0.000000       -1.000000        1.732051  2
  H          0.203767       -1.064860        0.671855  2
  C          0.233888        0.187280        2.412490  2
  H          0.619864        1.047372        1.882392  2
  C         -0.027669        0.270535        3.773368  2
  H          0.154541        1.195486        4.303466  2
  C         -0.523114       -0.833491        4.453807  2
  H         -0.726880       -0.768631        5.514002  2
  C         -0.757002       -2.020771        3.773368  2
  H         -1.142978       -2.880862        4.303466  2
  C         -0.495445       -2.104025        2.412490  2
  H         -0.677655       -3.028977        1.882392  2

%mem=32GB
%nprocshared= 8
#p m062x/aug-cc-pVDZ   counterpoise=2

00102 m062x/aug-cc-pVDZ   counterpoise=2

 0  1  0  1  0  1
  N          0.332867       -1.105953        0.000147  1
  C         -0.970426       -0.676038       -0.000009  1
  C         -0.896590        0.685667        0.000007  1
  N          0.412760        1.096324       -0.000130  1
  C          1.121388       -0.000000       -0.000015  1
  H         -1.800566       -1.358093        0.000000  1
  H         -1.708834        1.391473       -0.000016  1
  H          0.645842       -2.060249        0.000276  1
  H          2.196917       -0.059729       -0.000020  1
  C          0.173648       -0.984808        1.732051  2
  H          0.272421       -1.059961        0.657650  2
  C          0.838270        0.020242        2.421607  2
  H          1.454817        0.728073        1.884407  2
  C          0.711484        0.116709        3.800720  2
  H          1.229258        0.899694        4.337920  2
  C         -0.079923       -0.791872        4.490276  2
  H         -0.178696       -0.716719        5.564677  2
  C         -0.744545       -1.796922        3.800720  2
  H         -1.361092       -2.504753        4.337920  2
  C         -0.617759       -1.893389        2.421607  2
  H         -1.135533       -2.676374        1.884407  2

%mem=32GB
%nprocshared= 8
#p m062x/aug-cc-pVDZ   counterpoise=2

00103 m062x/aug-cc-pVDZ   counterpoise=2

 0  1  0  1  0  1
  N          0.332867       -1.105953        0.000147  1
  C         -0.970426       -0.676038       -0.000009  1
  C         -0.896590        0.685667        0.000007  1
  N          0.412760        1.096324       -0.000130  1
  C          1.121388       -0.000000       -0.000015  1
  H         -1.800566       -1.358093        0.000000  1
  H         -1.708834        1.391473       -0.000016  1
  H          0.645842       -2.060249        0.000276  1
  H          2.196917       -0.059729       -0.000020  1
  C          0.342020       -0.939693        1.732051  2
  H          0.336330       -1.043043        0.655469  2
  C          1.546144       -0.939451        2.423007  2
  H          2.478528       -1.042614        1.884716  2
  C          1.553447       -0.806790        3.804918  2
  H          2.491521       -0.806602        4.343209  2
  C          0.356627       -0.674369        4.495874  2
  H          0.362317       -0.571019        5.572456  2
  C         -0.847497       -0.674611        3.804918  2
  H         -1.779881       -0.571448        4.343209  2
  C         -0.854800       -0.807272        2.423007  2
  H         -1.792874       -0.807460        1.884716  2

%mem=32GB
%nprocshared= 8
#p m062x/aug-cc-pVDZ   counterpoise=2

00104 m062x/aug-cc-pVDZ   counterpoise=2

 0  1  0  1  0  1
  N          0.332867       -1.105953        0.000147  1
  C         -0.970426       -0.676038       -0.000009  1
  C         -0.896590        0.685667        0.000007  1
  N          0.412760        1.096324       -0.000130  1
  C          1.121388       -0.000000       -0.000015  1
  H         -1.800566       -1.358093        0.000000  1
  H         -1.708834        1.391473       -0.000016  1
  H          0.645842       -2.060249        0.000276  1
  H          2.196917       -0.059729       -0.000020  1
  C          0.500000       -0.866025        1.732051  2
  H          0.397085       -1.013765        0.665597  2
  C          1.552580       -1.458419        2.416506  2
  H          2.269679       -2.067663        1.883280  2
  C          1.684684       -1.268778        3.785417  2
  H          2.504697       -1.730282        4.318644  2
  C          0.764207       -0.486744        4.469873  2
  H          0.867122       -0.339004        5.536326  2
  C         -0.288374        0.105649        3.785417  2
  H         -1.005472        0.714894        4.318644  2
  C         -0.420477       -0.083991        2.416506  2
  H         -1.240491        0.377513        1.883280  2

%mem=32GB
%nprocshared= 8
#p m062x/aug-cc-pVDZ   counterpoise=2

00105 m062x/aug-cc-pVDZ   counterpoise=2

 0  1  0  1  0  1
  N          0.332867       -1.105953        0.000147  1
  C         -0.970426       -0.676038       -0.000009  1
  C         -0.896590        0.685667        0.000007  1
  N          0.412760        1.096324       -0.000130  1
  C          1.121388       -0.000000       -0.000015  1
  H         -1.800566       -1.358093        0.000000  1
  H         -1.708834        1.391473       -0.000016  1
  H          0.645842       -2.060249        0.000276  1
  H          2.196917       -0.059729       -0.000020  1
  C          0.642788       -0.766044        1.732051  2
  H          0.455732       -0.971199        0.686745  2
  C          1.651275       -1.444428        2.402933  2
  H          2.249882       -2.178078        1.880281  2
  C          1.891381       -1.181089        3.744699  2
  H          2.677044       -1.709585        4.267352  2
  C          1.123000       -0.239367        4.415581  2
  H          1.310055       -0.034212        5.460887  2
  C          0.114513        0.439017        3.744699  2
  H         -0.484095        1.172667        4.267352  2
  C         -0.125593        0.175678        2.402933  2
  H         -0.911256        0.704173        1.880281  2

%mem=32GB
%nprocshared= 8
#p m062x/aug-cc-pVDZ   counterpoise=2

00106 m062x/aug-cc-pVDZ   counterpoise=2

 0  1  0  1  0  1
  N          0.332867       -1.105953        0.000147  1
  C         -0.970426       -0.676038       -0.000009  1
  C         -0.896590        0.685667        0.000007  1
  N          0.412760        1.096324       -0.000130  1
  C          1.121388       -0.000000       -0.000015  1
  H         -1.800566       -1.358093        0.000000  1
  H         -1.708834        1.391473       -0.000016  1
  H          0.645842       -2.060249        0.000276  1
  H          2.196917       -0.059729       -0.000020  1
  C          0.766044       -0.642788        1.732051  2
  H          0.512026       -0.914391        0.716449  2
  C          1.807174       -1.289716        2.383870  2
  H          2.364248       -2.065310        1.876069  2
  C          2.133235       -0.941083        3.687507  2
  H          2.944327       -1.445073        4.195308  2
  C          1.418167        0.054480        4.339326  2
  H          1.672185        0.326083        5.354928  2
  C          0.377038        0.701408        3.687507  2
  H         -0.180037        1.477002        4.195308  2
  C          0.050976        0.352775        2.383870  2
  H         -0.760116        0.856765        1.876069  2

%mem=32GB
%nprocshared= 8
#p m062x/aug-cc-pVDZ   counterpoise=2

00107 m062x/aug-cc-pVDZ   counterpoise=2

 0  1  0  1  0  1
  N          0.332867       -1.105953        0.000147  1
  C         -0.970426       -0.676038       -0.000009  1
  C         -0.896590        0.685667        0.000007  1
  N          0.412760        1.096324       -0.000130  1
  C          1.121388       -0.000000       -0.000015  1
  H         -1.800566       -1.358093        0.000000  1
  H         -1.708834        1.391473       -0.000016  1
  H          0.645842       -2.060249        0.000276  1
  H          2.196917       -0.059729       -0.000020  1
  C          0.866025       -0.500000        1.732051  2
  H          1.017711       -0.203000        0.703205  2
  C         -0.302055       -0.143768        2.392370  2
  H         -1.060364        0.430754        1.877947  2
  C         -0.496760       -0.525000        3.713008  2
  H         -1.406754       -0.247478        4.227431  2
  C          0.476616       -1.262464        4.373327  2
  H          0.324931       -1.559464        5.402173  2
  C          1.644696       -1.618696        3.713008  2
  H          2.403005       -2.193218        4.227431  2
  C          1.839401       -1.237464        2.392370  2
  H          2.749395       -1.514986        1.877947  2

%mem=32GB
%nprocshared= 8
#p m062x/aug-cc-pVDZ   counterpoise=2

00108 m062x/aug-cc-pVDZ   counterpoise=2

 0  1  0  1  0  1
  N          0.332867       -1.105953        0.000147  1
  C         -0.970426       -0.676038       -0.000009  1
  C         -0.896590        0.685667        0.000007  1
  N          0.412760        1.096324       -0.000130  1
  C          1.121388       -0.000000       -0.000015  1
  H         -1.800566       -1.358093        0.000000  1
  H         -1.708834        1.391473       -0.000016  1
  H          0.645842       -2.060249        0.000276  1
  H          2.196917       -0.059729       -0.000020  1
  C          0.939693       -0.342020        1.732051  2
  H          1.050414       -0.133601        0.676568  2
  C         -0.193134        0.088269        2.409465  2
  H         -0.964942        0.631905        1.881724  2
  C         -0.335257       -0.179261        3.764294  2
  H         -1.217786        0.155956        4.292036  2
  C          0.655447       -0.877079        4.441709  2
  H          0.544726       -1.085499        5.497191  2
  C          1.788273       -1.307368        3.764294  2
  H          2.560081       -1.851005        4.292036  2
  C          1.930396       -1.039839        2.409465  2
  H          2.812925       -1.375056        1.881724  2

%mem=32GB
%nprocshared= 8
#p m062x/aug-cc-pVDZ   counterpoise=2

00109 m062x/aug-cc-pVDZ   counterpoise=2

 0  1  0  1  0  1
  N          0.332867       -1.105953        0.000147  1
  C         -0.970426       -0.676038       -0.000009  1
  C         -0.896590        0.685667        0.000007  1
  N          0.412760        1.096324       -0.000130  1
  C          1.121388       -0.000000       -0.000015  1
  H         -1.800566       -1.358093        0.000000  1
  H         -1.708834        1.391473       -0.000016  1
  H          0.645842       -2.060249        0.000276  1
  H          2.196917       -0.059729       -0.000020  1
  C          0.984808       -0.173648        1.732051  2
  H          1.069407       -0.066089        0.659197  2
  C         -0.014494        0.500600        2.420614  2
  H         -0.708403        1.133432        1.884187  2
  C         -0.123086        0.362536        3.797741  2
  H         -0.901593        0.887809        4.334168  2
  C          0.767624       -0.449776        4.486305  2
  H          0.683025       -0.557335        5.559159  2
  C          1.766926       -1.124024        3.797741  2
  H          2.460834       -1.756856        4.334168  2
  C          1.875518       -0.985960        2.420614  2
  H          2.654025       -1.511233        1.884187  2

%mem=32GB
%nprocshared= 8
#p m062x/aug-cc-pVDZ   counterpoise=2

00110 m062x/aug-cc-pVDZ   counterpoise=2

 0  1  0  1  0  1
  N          0.332867       -1.105953        0.000147  1
  C         -0.970426       -0.676038       -0.000009  1
  C         -0.896590        0.685667        0.000007  1
  N          0.412760        1.096324       -0.000130  1
  C          1.121388       -0.000000       -0.000015  1
  H         -1.800566       -1.358093        0.000000  1
  H         -1.708834        1.391473       -0.000016  1
  H          0.645842       -2.060249        0.000276  1
  H          2.196917       -0.059729       -0.000020  1
  C          1.285575        0.000000        1.532089  2
  H          1.170332        0.000000        0.456700  2
  C          1.359539       -1.202290        2.222279  2
  H          1.301917       -2.138935        1.684585  2
  C          1.507467       -1.202290        3.602659  2
  H          1.565089       -2.138935        4.140354  2
  C          1.581431       -0.000000        4.292850  2
  H          1.696674       -0.000000        5.368238  2
  C          1.507467        1.202290        3.602659  2
  H          1.565089        2.138935        4.140354  2
  C          1.359539        1.202290        2.222279  2
  H          1.301917        2.138935        1.684585  2

%mem=32GB
%nprocshared= 8
#p m062x/aug-cc-pVDZ   counterpoise=2

00111 m062x/aug-cc-pVDZ   counterpoise=2

 0  1  0  1  0  1
  N          0.332867       -1.105953        0.000147  1
  C         -0.970426       -0.676038       -0.000009  1
  C         -0.896590        0.685667        0.000007  1
  N          0.412760        1.096324       -0.000130  1
  C          1.121388       -0.000000       -0.000015  1
  H         -1.800566       -1.358093        0.000000  1
  H         -1.708834        1.391473       -0.000016  1
  H          0.645842       -2.060249        0.000276  1
  H          2.196917       -0.059729       -0.000020  1
  C          1.266044        0.223238        1.532089  2
  H          1.165433        0.067972        0.466485  2
  C          2.339594       -0.330921        2.215999  2
  H          3.075333       -0.917905        1.683197  2
  C          2.468739       -0.131621        3.583820  2
  H          3.305089       -0.563339        4.116622  2
  C          1.524335        0.621839        4.267730  2
  H          1.624946        0.777105        5.333334  2
  C          0.450786        1.175998        3.583820  2
  H         -0.284953        1.762982        4.116622  2
  C          0.321640        0.976698        2.215999  2
  H         -0.514709        1.408416        1.683197  2

%mem=32GB
%nprocshared= 8
#p m062x/aug-cc-pVDZ   counterpoise=2

00112 m062x/aug-cc-pVDZ   counterpoise=2

 0  1  0  1  0  1
  N          0.332867       -1.105953        0.000147  1
  C         -0.970426       -0.676038       -0.000009  1
  C         -0.896590        0.685667        0.000007  1
  N          0.412760        1.096324       -0.000130  1
  C          1.121388       -0.000000       -0.000015  1
  H         -1.800566       -1.358093        0.000000  1
  H         -1.708834        1.391473       -0.000016  1
  H          0.645842       -2.060249        0.000276  1
  H          2.196917       -0.059729       -0.000020  1
  C          1.208046        0.439693        1.532089  2
  H          1.149332        0.141787        0.494039  2
  C          2.425327        0.398407        2.198315  2
  H          3.314937        0.068338        1.679290  2
  C          2.500692        0.780802        3.530766  2
  H          3.449015        0.748639        4.049791  2
  C          1.358775        1.204483        4.196992  2
  H          1.417489        1.502389        5.235041  2
  C          0.141494        1.245768        3.530766  2
  H         -0.748116        1.575838        4.049791  2
  C          0.066129        0.863373        2.198315  2
  H         -0.882194        0.895537        1.679290  2

%mem=32GB
%nprocshared= 8
#p m062x/aug-cc-pVDZ   counterpoise=2

00113 m062x/aug-cc-pVDZ   counterpoise=2

 0  1  0  1  0  1
  N          0.332867       -1.105953        0.000147  1
  C         -0.970426       -0.676038       -0.000009  1
  C         -0.896590        0.685667        0.000007  1
  N          0.412760        1.096324       -0.000130  1
  C          1.121388       -0.000000       -0.000015  1
  H         -1.800566       -1.358093        0.000000  1
  H         -1.708834        1.391473       -0.000016  1
  H          0.645842       -2.060249        0.000276  1
  H          2.196917       -0.059729       -0.000020  1
  C          1.113341        0.642788        1.532089  2
  H          1.118579        0.224368        0.534773  2
  C          2.312175        0.926382        2.172172  2
  H          3.251365        0.728897        1.673514  2
  C          2.305451        1.463470        3.452337  2
  H          3.239403        1.684405        3.950995  2
  C          1.099893        1.716964        4.092420  2
  H          1.094655        2.135383        5.089736  2
  C         -0.098941        1.433369        3.452337  2
  H         -1.038132        1.630854        3.950995  2
  C         -0.092217        0.896281        2.172172  2
  H         -1.026169        0.675346        1.673514  2

%mem=32GB
%nprocshared= 8
#p m062x/aug-cc-pVDZ   counterpoise=2

00114 m062x/aug-cc-pVDZ   counterpoise=2

 0  1  0  1  0  1
  N          0.332867       -1.105953        0.000147  1
  C         -0.970426       -0.676038       -0.000009  1
  C         -0.896590        0.685667        0.000007  1
  N          0.412760        1.096324       -0.000130  1
  C          1.121388       -0.000000       -0.000015  1
  H         -1.800566       -1.358093        0.000000  1
  H         -1.708834        1.391473       -0.000016  1
  H          0.645842       -2.060249        0.000276  1
  H          2.196917       -0.059729       -0.000020  1
  C          0.984808        0.826352        1.532089  2
  H          0.611572        1.002497        0.532384  2
  C          0.711218       -0.373986        2.173705  2
  H          0.124842       -1.132966        1.673852  2
  C          1.190307       -0.600088        3.456937  2
  H          0.977168       -1.535213        3.956789  2
  C          1.942987        0.374149        4.098553  2
  H          2.316222        0.198004        5.098257  2
  C          2.216576        1.574487        3.456937  2
  H          2.802952        2.333467        3.956789  2
  C          1.737487        1.800589        2.173705  2
  H          1.950627        2.735713        1.673852  2

%mem=32GB
%nprocshared= 8
#p m062x/aug-cc-pVDZ   counterpoise=2

00115 m062x/aug-cc-pVDZ   counterpoise=2

 0  1  0  1  0  1
  N          0.332867       -1.105953        0.000147  1
  C         -0.970426       -0.676038       -0.000009  1
  C         -0.896590        0.685667        0.000007  1
  N          0.412760        1.096324       -0.000130  1
  C          1.121388       -0.000000       -0.000015  1
  H         -1.800566       -1.358093        0.000000  1
  H         -1.708834        1.391473       -0.000016  1
  H          0.645842       -2.060249        0.000276  1
  H          2.196917       -0.059729       -0.000020  1
  C          0.826352        0.984808        1.532089  2
  H          0.545191        1.060617        0.490483  2
  C          0.693808       -0.224681        2.200597  2
  H          0.309389       -1.091125        1.679794  2
  C          1.054709       -0.321990        3.537614  2
  H          0.951451       -1.264244        4.058417  2
  C          1.548154        0.790189        4.206122  2
  H          1.829314        0.714380        5.247729  2
  C          1.680697        1.999678        3.537614  2
  H          2.065116        2.866122        4.058417  2
  C          1.319797        2.096987        2.200597  2
  H          1.423055        3.039241        1.679794  2

%mem=32GB
%nprocshared= 8
#p m062x/aug-cc-pVDZ   counterpoise=2

00116 m062x/aug-cc-pVDZ   counterpoise=2

 0  1  0  1  0  1
  N          0.332867       -1.105953        0.000147  1
  C         -0.970426       -0.676038       -0.000009  1
  C         -0.896590        0.685667        0.000007  1
  N          0.412760        1.096324       -0.000130  1
  C          1.121388       -0.000000       -0.000015  1
  H         -1.800566       -1.358093        0.000000  1
  H         -1.708834        1.391473       -0.000016  1
  H          0.645842       -2.060249        0.000276  1
  H          2.196917       -0.059729       -0.000020  1
  C          0.642788        1.113341        1.532089  2
  H          0.482227        1.101463        0.462593  2
  C          0.834536       -0.078050        2.218497  2
  H          0.823357       -1.018081        1.683749  2
  C          1.040633       -0.062803        3.591313  2
  H          1.190014       -0.990957        4.126061  2
  C          1.054981        1.143834        4.277721  2
  H          1.215542        1.155712        5.347217  2
  C          0.863233        2.335224        3.591313  2
  H          0.874412        3.275256        4.126061  2
  C          0.657136        2.319978        2.218497  2
  H          0.507755        3.248131        1.683749  2

%mem=32GB
%nprocshared= 8
#p m062x/aug-cc-pVDZ   counterpoise=2

00117 m062x/aug-cc-pVDZ   counterpoise=2

 0  1  0  1  0  1
  N          0.332867       -1.105953        0.000147  1
  C         -0.970426       -0.676038       -0.000009  1
  C         -0.896590        0.685667        0.000007  1
  N          0.412760        1.096324       -0.000130  1
  C          1.121388       -0.000000       -0.000015  1
  H         -1.800566       -1.358093        0.000000  1
  H         -1.708834        1.391473       -0.000016  1
  H          0.645842       -2.060249        0.000276  1
  H          2.196917       -0.059729       -0.000020  1
  C          0.439693        1.208046        1.532089  2
  H          0.420735        1.129406        0.453572  2
  C          1.620667        0.976754        2.224287  2
  H          2.521749        0.717926        1.685028  2
  C          1.645001        1.077697        3.608682  2
  H          2.565040        0.897509        4.147940  2
  C          0.488361        1.409932        4.300880  2
  H          0.507319        1.488571        5.379396  2
  C         -0.692613        1.641223        3.608682  2
  H         -1.593695        1.900051        4.147940  2
  C         -0.716948        1.540280        2.224287  2
  H         -1.636987        1.720469        1.685028  2

%mem=32GB
%nprocshared= 8
#p m062x/aug-cc-pVDZ   counterpoise=2

00118 m062x/aug-cc-pVDZ   counterpoise=2

 0  1  0  1  0  1
  N          0.332867       -1.105953        0.000147  1
  C         -0.970426       -0.676038       -0.000009  1
  C         -0.896590        0.685667        0.000007  1
  N          0.412760        1.096324       -0.000130  1
  C          1.121388       -0.000000       -0.000015  1
  H         -1.800566       -1.358093        0.000000  1
  H         -1.708834        1.391473       -0.000016  1
  H          0.645842       -2.060249        0.000276  1
  H          2.196917       -0.059729       -0.000020  1
  C          0.223238        1.266044        1.532089  2
  H          0.355209        1.147862        0.465150  2
  C          0.940607        2.237543        2.216856  2
  H          1.631445        2.876208        1.683387  2
  C          0.771208        2.389243        3.586390  2
  H          1.330075        3.146090        4.119859  2
  C         -0.115561        1.569445        4.271157  2
  H         -0.247532        1.687627        5.338096  2
  C         -0.832930        0.597946        3.586390  2
  H         -1.523769       -0.040719        4.119859  2
  C         -0.663531        0.446246        2.216856  2
  H         -1.222398       -0.310601        1.683387  2

%mem=32GB
%nprocshared= 8
#p m062x/aug-cc-pVDZ   counterpoise=2

00119 m062x/aug-cc-pVDZ   counterpoise=2

 0  1  0  1  0  1
  N          0.332867       -1.105953        0.000147  1
  C         -0.970426       -0.676038       -0.000009  1
  C         -0.896590        0.685667        0.000007  1
  N          0.412760        1.096324       -0.000130  1
  C          1.121388       -0.000000       -0.000015  1
  H         -1.800566       -1.358093        0.000000  1
  H         -1.708834        1.391473       -0.000016  1
  H          0.645842       -2.060249        0.000276  1
  H          2.196917       -0.059729       -0.000020  1
  C          0.000000        1.285575        1.532089  2
  H          0.279346        1.157495        0.495121  2
  C          0.321806        2.460668        2.197621  2
  H          0.851855        3.248044        1.679137  2
  C         -0.036765        2.625073        3.528684  2
  H          0.213938        3.540530        4.047168  2
  C         -0.717143        1.614386        4.194216  2
  H         -0.996488        1.742467        5.231184  2
  C         -1.038949        0.439294        3.528684  2
  H         -1.568998       -0.348083        4.047168  2
  C         -0.680378        0.274888        2.197621  2
  H         -0.931081       -0.640569        1.679137  2

%mem=32GB
%nprocshared= 8
#p m062x/aug-cc-pVDZ   counterpoise=2

00120 m062x/aug-cc-pVDZ   counterpoise=2

 0  1  0  1  0  1
  N          0.332867       -1.105953        0.000147  1
  C         -0.970426       -0.676038       -0.000009  1
  C         -0.896590        0.685667        0.000007  1
  N          0.412760        1.096324       -0.000130  1
  C          1.121388       -0.000000       -0.000015  1
  H         -1.800566       -1.358093        0.000000  1
  H         -1.708834        1.391473       -0.000016  1
  H          0.645842       -2.060249        0.000276  1
  H          2.196917       -0.059729       -0.000020  1
  C         -0.223238        1.266044        1.532089  2
  H          0.189240        1.155972        0.538365  2
  C         -0.177977        2.498329        2.169866  2
  H          0.269761        3.348269        1.673004  2
  C         -0.707438        2.639620        3.445421  2
  H         -0.672177        3.599632        3.942283  2
  C         -1.282160        1.548625        4.083199  2
  H         -1.694638        1.658698        5.076923  2
  C         -1.327421        0.316340        3.445421  2
  H         -1.775159       -0.533600        3.942283  2
  C         -0.797960        0.175050        2.169866  2
  H         -0.833220       -0.784962        1.673004  2

%mem=32GB
%nprocshared= 8
#p m062x/aug-cc-pVDZ   counterpoise=2

00121 m062x/aug-cc-pVDZ   counterpoise=2

 0  1  0  1  0  1
  N          0.332867       -1.105953        0.000147  1
  C         -0.970426       -0.676038       -0.000009  1
  C         -0.896590        0.685667        0.000007  1
  N          0.412760        1.096324       -0.000130  1
  C          1.121388       -0.000000       -0.000015  1
  H         -1.800566       -1.358093        0.000000  1
  H         -1.708834        1.391473       -0.000016  1
  H          0.645842       -2.060249        0.000276  1
  H          2.196917       -0.059729       -0.000020  1
  C         -0.439693        1.208046        1.532089  2
  H         -0.733494        0.872137        0.546905  2
  C          0.653844        0.632100        2.164385  2
  H          1.211963       -0.152498        1.671793  2
  C          1.030971        1.063276        3.428978  2
  H          1.882892        0.614585        3.921570  2
  C          0.314561        2.070397        4.061275  2
  H          0.608363        2.406305        5.046459  2
  C         -0.778976        2.646342        3.428978  2
  H         -1.337095        3.430941        3.921570  2
  C         -1.156102        2.215166        2.164385  2
  H         -2.008023        2.663857        1.671793  2

%mem=32GB
%nprocshared= 8
#p m062x/aug-cc-pVDZ   counterpoise=2

00122 m062x/aug-cc-pVDZ   counterpoise=2

 0  1  0  1  0  1
  N          0.332867       -1.105953        0.000147  1
  C         -0.970426       -0.676038       -0.000009  1
  C         -0.896590        0.685667        0.000007  1
  N          0.412760        1.096324       -0.000130  1
  C          1.121388       -0.000000       -0.000015  1
  H         -1.800566       -1.358093        0.000000  1
  H         -1.708834        1.391473       -0.000016  1
  H          0.645842       -2.060249        0.000276  1
  H          2.196917       -0.059729       -0.000020  1
  C         -0.642788        1.113341        1.532089  2
  H         -0.813202        0.826182        0.503381  2
  C          0.500517        0.684056        2.192319  2
  H          1.220795        0.062462        1.677965  2
  C          0.719262        1.052657        3.512780  2
  H          1.609955        0.718222        4.027134  2
  C         -0.205297        1.850542        4.173010  2
  H         -0.034882        2.137701        5.201718  2
  C         -1.348601        2.279827        3.512780  2
  H         -2.068879        2.901421        4.027134  2
  C         -1.567346        1.911226        2.192319  2
  H         -2.458039        2.245661        1.677965  2

%mem=32GB
%nprocshared= 8
#p m062x/aug-cc-pVDZ   counterpoise=2

00123 m062x/aug-cc-pVDZ   counterpoise=2

 0  1  0  1  0  1
  N          0.332867       -1.105953        0.000147  1
  C         -0.970426       -0.676038       -0.000009  1
  C         -0.896590        0.685667        0.000007  1
  N          0.412760        1.096324       -0.000130  1
  C          1.121388       -0.000000       -0.000015  1
  H         -1.800566       -1.358093        0.000000  1
  H         -1.708834        1.391473       -0.000016  1
  H          0.645842       -2.060249        0.000276  1
  H          2.196917       -0.059729       -0.000020  1
  C         -0.826352        0.984808        1.532089  2
  H         -0.874967        0.777758        0.471660  2
  C          0.375308        0.842870        2.212678  2
  H          1.262847        0.525244        1.682463  2
  C          0.437711        1.108642        3.573855  2
  H          1.373866        0.998065        4.104069  2
  C         -0.701546        1.516351        4.254444  2
  H         -0.652930        1.723401        5.314872  2
  C         -1.903206        1.658288        3.573855  2
  H         -2.790745        1.975915        4.104069  2
  C         -1.965609        1.392517        2.212678  2
  H         -2.901763        1.503093        1.682463  2

%mem=32GB
%nprocshared= 8
#p m062x/aug-cc-pVDZ   counterpoise=2

00124 m062x/aug-cc-pVDZ   counterpoise=2

 0  1  0  1  0  1
  N          0.332867       -1.105953        0.000147  1
  C         -0.970426       -0.676038       -0.000009  1
  C         -0.896590        0.685667        0.000007  1
  N          0.412760        1.096324       -0.000130  1
  C          1.121388       -0.000000       -0.000015  1
  H         -1.800566       -1.358093        0.000000  1
  H         -1.708834        1.391473       -0.000016  1
  H          0.645842       -2.060249        0.000276  1
  H          2.196917       -0.059729       -0.000020  1
  C         -0.984808        0.826352        1.532089  2
  H         -0.922895        0.727616        0.456840  2
  C         -0.005948        1.528441        2.222189  2
  H          0.818547        1.976669        1.684565  2
  C         -0.085420        1.655179        3.602390  2
  H          0.677161        2.202143        4.140014  2
  C         -1.143753        1.079828        4.292490  2
  H         -1.205666        1.178564        5.367739  2
  C         -2.122612        0.377739        3.602390  2
  H         -2.947107       -0.070489        4.140014  2
  C         -2.043140        0.251001        2.222189  2
  H         -2.805721       -0.295963        1.684565  2

%mem=32GB
%nprocshared= 8
#p m062x/aug-cc-pVDZ   counterpoise=2

00125 m062x/aug-cc-pVDZ   counterpoise=2

 0  1  0  1  0  1
  N          0.332867       -1.105953        0.000147  1
  C         -0.970426       -0.676038       -0.000009  1
  C         -0.896590        0.685667        0.000007  1
  N          0.412760        1.096324       -0.000130  1
  C          1.121388       -0.000000       -0.000015  1
  H         -1.800566       -1.358093        0.000000  1
  H         -1.708834        1.391473       -0.000016  1
  H          0.645842       -2.060249        0.000276  1
  H          2.196917       -0.059729       -0.000020  1
  C         -1.113341        0.642788        1.532089  2
  H         -0.961896        0.672748        0.461618  2
  C         -1.443864        1.802992        2.219123  2
  H         -1.549913        2.736809        1.683887  2
  C         -1.638259        1.764535        3.593191  2
  H         -1.895754        2.668392        4.128427  2
  C         -1.502133        0.565874        4.280226  2
  H         -1.653577        0.535914        5.350697  2
  C         -1.171610       -0.594330        3.593191  2
  H         -1.065560       -1.528148        4.128427  2
  C         -0.977214       -0.555873        2.219123  2
  H         -0.719720       -1.459731        1.683887  2

%mem=32GB
%nprocshared= 8
#p m062x/aug-cc-pVDZ   counterpoise=2

00126 m062x/aug-cc-pVDZ   counterpoise=2

 0  1  0  1  0  1
  N          0.332867       -1.105953        0.000147  1
  C         -0.970426       -0.676038       -0.000009  1
  C         -0.896590        0.685667        0.000007  1
  N          0.412760        1.096324       -0.000130  1
  C          1.121388       -0.000000       -0.000015  1
  H         -1.800566       -1.358093        0.000000  1
  H         -1.708834        1.391473       -0.000016  1
  H          0.645842       -2.060249        0.000276  1
  H          2.196917       -0.059729       -0.000020  1
  C         -1.208046        0.439693        1.532089  2
  H         -0.995204        0.607786        0.485100  2
  C         -2.089805        1.275336        2.204052  2
  H         -2.563900        2.094438        1.680557  2
  C         -2.363011        1.059570        3.547977  2
  H         -3.049947        1.710578        4.071472  2
  C         -1.754456        0.008160        4.219940  2
  H         -1.967298       -0.159933        5.266929  2
  C         -0.872697       -0.827483        3.547977  2
  H         -0.398602       -1.646584        4.071472  2
  C         -0.599491       -0.611717        2.204052  2
  H          0.087445       -1.262725        1.680557  2

%mem=32GB
%nprocshared= 8
#p m062x/aug-cc-pVDZ   counterpoise=2

00127 m062x/aug-cc-pVDZ   counterpoise=2

 0  1  0  1  0  1
  N          0.332867       -1.105953        0.000147  1
  C         -0.970426       -0.676038       -0.000009  1
  C         -0.896590        0.685667        0.000007  1
  N          0.412760        1.096324       -0.000130  1
  C          1.121388       -0.000000       -0.000015  1
  H         -1.800566       -1.358093        0.000000  1
  H         -1.708834        1.391473       -0.000016  1
  H          0.645842       -2.060249        0.000276  1
  H          2.196917       -0.059729       -0.000020  1
  C         -1.266044        0.223238        1.532089  2
  H         -1.022759        0.527747        0.523214  2
  C         -2.361501        0.778261        2.179590  2
  H         -2.971633        1.515161        1.675153  2
  C         -2.673785        0.387390        3.474592  2
  H         -3.527202        0.819781        3.979030  2
  C         -1.890612       -0.558505        4.122093  2
  H         -2.133897       -0.863014        5.130968  2
  C         -0.795155       -1.113528        3.474592  2
  H         -0.185024       -1.850428        3.979030  2
  C         -0.482871       -0.722657        2.179590  2
  H          0.370546       -1.155048        1.675153  2

%mem=32GB
%nprocshared= 8
#p m062x/aug-cc-pVDZ   counterpoise=2

00128 m062x/aug-cc-pVDZ   counterpoise=2

 0  1  0  1  0  1
  N          0.332867       -1.105953        0.000147  1
  C         -0.970426       -0.676038       -0.000009  1
  C         -0.896590        0.685667        0.000007  1
  N          0.412760        1.096324       -0.000130  1
  C          1.121388       -0.000000       -0.000015  1
  H         -1.800566       -1.358093        0.000000  1
  H         -1.708834        1.391473       -0.000016  1
  H          0.645842       -2.060249        0.000276  1
  H          2.196917       -0.059729       -0.000020  1
  C         -1.285575        0.000000        1.532089  2
  H         -1.085549       -0.429084        0.559660  2
  C         -0.324251        0.783376        2.156199  2
  H          0.624695        0.964582        1.669984  2
  C         -0.581008        1.334153        3.404419  2
  H          0.167912        1.944443        3.890634  2
  C         -1.799088        1.101554        4.028529  2
  H         -1.999114        1.530638        5.000958  2
  C         -2.760411        0.318178        3.404419  2
  H         -3.709358        0.136972        3.890634  2
  C         -2.503655       -0.232599        2.156199  2
  H         -3.252575       -0.842889        1.669984  2

%mem=32GB
%nprocshared= 8
#p m062x/aug-cc-pVDZ   counterpoise=2

00129 m062x/aug-cc-pVDZ   counterpoise=2

 0  1  0  1  0  1
  N          0.332867       -1.105953        0.000147  1
  C         -0.970426       -0.676038       -0.000009  1
  C         -0.896590        0.685667        0.000007  1
  N          0.412760        1.096324       -0.000130  1
  C          1.121388       -0.000000       -0.000015  1
  H         -1.800566       -1.358093        0.000000  1
  H         -1.708834        1.391473       -0.000016  1
  H          0.645842       -2.060249        0.000276  1
  H          2.196917       -0.059729       -0.000020  1
  C         -1.266044       -0.223238        1.532089  2
  H         -1.069258       -0.524657        0.512205  2
  C         -0.385612        0.627477        2.186656  2
  H          0.497076        0.988807        1.676714  2
  C         -0.638209        1.014381        3.495790  2
  H          0.047692        1.677131        4.005732  2
  C         -1.771239        0.550572        4.150357  2
  H         -1.968026        0.851991        5.170241  2
  C         -2.651672       -0.300142        3.495790  2
  H         -3.534360       -0.661473        4.005732  2
  C         -2.399075       -0.687047        2.186656  2
  H         -3.084976       -1.349797        1.676714  2

%mem=32GB
%nprocshared= 8
#p m062x/aug-cc-pVDZ   counterpoise=2

00130 m062x/aug-cc-pVDZ   counterpoise=2

 0  1  0  1  0  1
  N          0.332867       -1.105953        0.000147  1
  C         -0.970426       -0.676038       -0.000009  1
  C         -0.896590        0.685667        0.000007  1
  N          0.412760        1.096324       -0.000130  1
  C          1.121388       -0.000000       -0.000015  1
  H         -1.800566       -1.358093        0.000000  1
  H         -1.708834        1.391473       -0.000016  1
  H          0.645842       -2.060249        0.000276  1
  H          2.196917       -0.059729       -0.000020  1
  C         -1.208046       -0.439693        1.532089  2
  H         -1.044179       -0.602681        0.475526  2
  C         -0.465357        0.517344        2.210196  2
  H          0.277101        1.099936        1.681915  2
  C         -0.675698        0.726557        3.566411  2
  H         -0.097107        1.472137        4.094693  2
  C         -1.628728       -0.021266        4.244519  2
  H         -1.792595        0.141722        5.301081  2
  C         -2.371416       -0.978303        3.566411  2
  H         -3.113875       -1.560895        4.094693  2
  C         -2.161075       -1.187516        2.210196  2
  H         -2.739667       -1.933096        1.681915  2

%mem=32GB
%nprocshared= 8
#p m062x/aug-cc-pVDZ   counterpoise=2

00131 m062x/aug-cc-pVDZ   counterpoise=2

 0  1  0  1  0  1
  N          0.332867       -1.105953        0.000147  1
  C         -0.970426       -0.676038       -0.000009  1
  C         -0.896590        0.685667        0.000007  1
  N          0.412760        1.096324       -0.000130  1
  C          1.121388       -0.000000       -0.000015  1
  H         -1.800566       -1.358093        0.000000  1
  H         -1.708834        1.391473       -0.000016  1
  H          0.645842       -2.060249        0.000276  1
  H          2.196917       -0.059729       -0.000020  1
  C         -1.113341       -0.642788        1.532089  2
  H         -1.012913       -0.666153        0.455469  2
  C         -0.905349        0.543222        2.223069  2
  H         -0.642885        1.443819        1.684759  2
  C         -1.034259        0.573215        3.605030  2
  H         -0.872223        1.497177        4.143340  2
  C         -1.371161       -0.582804        4.296010  2
  H         -1.471588       -0.559438        5.372630  2
  C         -1.579152       -1.768814        3.605030  2
  H         -1.841616       -2.669410        4.143340  2
  C         -1.450243       -1.798806        2.223069  2
  H         -1.612279       -2.722768        1.684759  2

%mem=32GB
%nprocshared= 8
#p m062x/aug-cc-pVDZ   counterpoise=2

00132 m062x/aug-cc-pVDZ   counterpoise=2

 0  1  0  1  0  1
  N          0.332867       -1.105953        0.000147  1
  C         -0.970426       -0.676038       -0.000009  1
  C         -0.896590        0.685667        0.000007  1
  N          0.412760        1.096324       -0.000130  1
  C          1.121388       -0.000000       -0.000015  1
  H         -1.800566       -1.358093        0.000000  1
  H         -1.708834        1.391473       -0.000016  1
  H          0.645842       -2.060249        0.000276  1
  H          2.196917       -0.059729       -0.000020  1
  C         -0.984808       -0.826352        1.532089  2
  H         -0.974704       -0.720753        0.455758  2
  C         -2.188117       -0.779616        2.222884  2
  H         -3.115452       -0.637607        1.684718  2
  C         -2.201086       -0.915163        3.604474  2
  H         -3.138524       -0.878753        4.142640  2
  C         -1.010746       -1.097447        4.295269  2
  H         -1.020849       -1.203046        5.371600  2
  C          0.192563       -1.144183        3.604474  2
  H          1.119899       -1.286192        4.142640  2
  C          0.205532       -1.008636        2.222884  2
  H          1.142971       -1.045045        1.684718  2

%mem=32GB
%nprocshared= 8
#p m062x/aug-cc-pVDZ   counterpoise=2

00133 m062x/aug-cc-pVDZ   counterpoise=2

 0  1  0  1  0  1
  N          0.332867       -1.105953        0.000147  1
  C         -0.970426       -0.676038       -0.000009  1
  C         -0.896590        0.685667        0.000007  1
  N          0.412760        1.096324       -0.000130  1
  C          1.121388       -0.000000       -0.000015  1
  H         -1.800566       -1.358093        0.000000  1
  H         -1.708834        1.391473       -0.000016  1
  H          0.645842       -2.060249        0.000276  1
  H          2.196917       -0.059729       -0.000020  1
  C         -0.826352       -0.984808        1.532089  2
  H         -0.925632       -0.772038        0.476336  2
  C         -1.852153       -1.629742        2.209677  2
  H         -2.750584       -1.919409        1.681800  2
  C         -1.724716       -1.902856        3.564852  2
  H         -2.523867       -2.405293        4.092729  2
  C         -0.571478       -1.531036        4.242440  2
  H         -0.472198       -1.743806        5.298193  2
  C          0.454323       -0.886101        3.564852  2
  H          1.352755       -0.596434        4.092729  2
  C          0.326886       -0.612987        2.209677  2
  H          1.126038       -0.110550        1.681800  2

%mem=32GB
%nprocshared= 8
#p m062x/aug-cc-pVDZ   counterpoise=2

00134 m062x/aug-cc-pVDZ   counterpoise=2

 0  1  0  1  0  1
  N          0.332867       -1.105953        0.000147  1
  C         -0.970426       -0.676038       -0.000009  1
  C         -0.896590        0.685667        0.000007  1
  N          0.412760        1.096324       -0.000130  1
  C          1.121388       -0.000000       -0.000015  1
  H         -1.800566       -1.358093        0.000000  1
  H         -1.708834        1.391473       -0.000016  1
  H          0.645842       -2.060249        0.000276  1
  H          2.196917       -0.059729       -0.000020  1
  C         -0.642788       -1.113341        1.532089  2
  H         -0.860635       -0.822577        0.513393  2
  C         -1.465161       -2.020851        2.185893  2
  H         -2.323680       -2.437085        1.676545  2
  C         -1.185530       -2.394079        3.493502  2
  H         -1.826201       -3.101076        4.002849  2
  C         -0.083525       -1.859796        4.147306  2
  H          0.134323       -2.150559        5.166002  2
  C          0.738849       -0.952285        3.493502  2
  H          1.597368       -0.536051        4.002849  2
  C          0.459218       -0.579058        2.185893  2
  H          1.099889        0.127940        1.676545  2

%mem=32GB
%nprocshared= 8
#p m062x/aug-cc-pVDZ   counterpoise=2

00135 m062x/aug-cc-pVDZ   counterpoise=2

 0  1  0  1  0  1
  N          0.332867       -1.105953        0.000147  1
  C         -0.970426       -0.676038       -0.000009  1
  C         -0.896590        0.685667        0.000007  1
  N          0.412760        1.096324       -0.000130  1
  C          1.121388       -0.000000       -0.000015  1
  H         -1.800566       -1.358093        0.000000  1
  H         -1.708834        1.391473       -0.000016  1
  H          0.645842       -2.060249        0.000276  1
  H          2.196917       -0.059729       -0.000020  1
  C         -0.439693       -1.208046        1.532089  2
  H         -0.776067       -0.870863        0.561057  2
  C         -1.074972       -2.273578        2.155302  2
  H         -1.906261       -2.766501        1.669786  2
  C         -0.643198       -2.706389        3.401728  2
  H         -1.138112       -3.536494        3.887244  2
  C          0.423855       -2.073667        4.024942  2
  H          0.760230       -2.410849        4.995973  2
  C          1.059134       -1.008134        3.401728  2
  H          1.890423       -0.515212        3.887244  2
  C          0.627360       -0.575323        2.155302  2
  H          1.122275        0.254781        1.669786  2

%mem=32GB
%nprocshared= 8
#p m062x/aug-cc-pVDZ   counterpoise=2

00136 m062x/aug-cc-pVDZ   counterpoise=2

 0  1  0  1  0  1
  N          0.332867       -1.105953        0.000147  1
  C         -0.970426       -0.676038       -0.000009  1
  C         -0.896590        0.685667        0.000007  1
  N          0.412760        1.096324       -0.000130  1
  C          1.121388       -0.000000       -0.000015  1
  H         -1.800566       -1.358093        0.000000  1
  H         -1.708834        1.391473       -0.000016  1
  H          0.645842       -2.060249        0.000276  1
  H          2.196917       -0.059729       -0.000020  1
  C         -0.223238       -1.266044        1.532089  2
  H          0.144040       -1.160313        0.520323  2
  C         -0.791566       -0.178536        2.181446  2
  H         -0.867045        0.774419        1.675563  2
  C         -1.263007       -0.314255        3.480159  2
  H         -1.705763        0.532969        3.986042  2
  C         -1.166120       -1.537481        4.129515  2
  H         -1.533398       -1.643213        5.141281  2
  C         -0.597793       -2.624990        3.480159  2
  H         -0.522313       -3.577945        3.986042  2
  C         -0.126351       -2.489271        2.181446  2
  H          0.316405       -3.336495        1.675563  2

%mem=32GB
%nprocshared= 8
#p m062x/aug-cc-pVDZ   counterpoise=2

00137 m062x/aug-cc-pVDZ   counterpoise=2

 0  1  0  1  0  1
  N          0.332867       -1.105953        0.000147  1
  C         -0.970426       -0.676038       -0.000009  1
  C         -0.896590        0.685667        0.000007  1
  N          0.412760        1.096324       -0.000130  1
  C          1.121388       -0.000000       -0.000015  1
  H         -1.800566       -1.358093        0.000000  1
  H         -1.708834        1.391473       -0.000016  1
  H          0.645842       -2.060249        0.000276  1
  H          2.196917       -0.059729       -0.000020  1
  C         -0.000000       -1.285575        1.532089  2
  H          0.228152       -1.162460        0.482074  2
  C         -0.717386       -0.306523        2.205994  2
  H         -1.048114        0.579325        1.680987  2
  C         -1.010244       -0.464555        3.553804  2
  H         -1.569124        0.298176        4.078812  2
  C         -0.585716       -1.601640        4.227709  2
  H         -0.813868       -1.724756        5.277724  2
  C          0.131670       -2.580693        3.553804  2
  H          0.462398       -3.466540        4.078812  2
  C          0.424528       -2.422660        2.205994  2
  H          0.983408       -3.185392        1.680987  2

%mem=32GB
%nprocshared= 8
#p m062x/aug-cc-pVDZ   counterpoise=2

00138 m062x/aug-cc-pVDZ   counterpoise=2

 0  1  0  1  0  1
  N          0.332867       -1.105953        0.000147  1
  C         -0.970426       -0.676038       -0.000009  1
  C         -0.896590        0.685667        0.000007  1
  N          0.412760        1.096324       -0.000130  1
  C          1.121388       -0.000000       -0.000015  1
  H         -1.800566       -1.358093        0.000000  1
  H         -1.708834        1.391473       -0.000016  1
  H          0.645842       -2.060249        0.000276  1
  H          2.196917       -0.059729       -0.000020  1
  C          0.223238       -1.266044        1.532089  2
  H          0.300022       -1.153916        0.459115  2
  C         -0.818033       -0.658703        2.220729  2
  H         -1.552452       -0.073425        1.684242  2
  C         -0.916594       -0.802632        3.598010  2
  H         -1.727797       -0.329482        4.134497  2
  C          0.026115       -1.553902        4.286651  2
  H         -0.050669       -1.666031        5.359625  2
  C          1.067386       -2.161244        3.598010  2
  H          1.801804       -2.746522        4.134497  2
  C          1.165947       -2.017315        2.220729  2
  H          1.977150       -2.490465        1.684242  2

%mem=32GB
%nprocshared= 8
#p m062x/aug-cc-pVDZ   counterpoise=2

00139 m062x/aug-cc-pVDZ   counterpoise=2

 0  1  0  1  0  1
  N          0.332867       -1.105953        0.000147  1
  C         -0.970426       -0.676038       -0.000009  1
  C         -0.896590        0.685667        0.000007  1
  N          0.412760        1.096324       -0.000130  1
  C          1.121388       -0.000000       -0.000015  1
  H         -1.800566       -1.358093        0.000000  1
  H         -1.708834        1.391473       -0.000016  1
  H          0.645842       -2.060249        0.000276  1
  H          2.196917       -0.059729       -0.000020  1
  C          0.439693       -1.208046        1.532089  2
  H          0.364622       -1.136302        0.455539  2
  C         -0.342801       -2.123276        2.223024  2
  H         -1.027473       -2.764543        1.684749  2
  C         -0.246440       -2.215367        3.604895  2
  H         -0.856042       -2.928378        4.143170  2
  C          0.632414       -1.392228        4.295830  2
  H          0.707484       -1.463972        5.372380  2
  C          1.414908       -0.476998        3.604895  2
  H          2.099580        0.164269        4.143170  2
  C          1.318547       -0.384907        2.223024  2
  H          1.928149        0.328104        1.684749  2

%mem=32GB
%nprocshared= 8
#p m062x/aug-cc-pVDZ   counterpoise=2

00140 m062x/aug-cc-pVDZ   counterpoise=2

 0  1  0  1  0  1
  N          0.332867       -1.105953        0.000147  1
  C         -0.970426       -0.676038       -0.000009  1
  C         -0.896590        0.685667        0.000007  1
  N          0.412760        1.096324       -0.000130  1
  C          1.121388       -0.000000       -0.000015  1
  H         -1.800566       -1.358093        0.000000  1
  H         -1.708834        1.391473       -0.000016  1
  H          0.645842       -2.060249        0.000276  1
  H          2.196917       -0.059729       -0.000020  1
  C          0.642788       -1.113341        1.532089  2
  H          0.428332       -1.108229        0.472030  2
  C          0.751775       -2.318570        2.212440  2
  H          0.622226       -3.252393        1.682411  2
  C          1.027053       -2.325132        3.573143  2
  H          1.111960       -3.264067        4.103172  2
  C          1.193343       -1.126465        4.253494  2
  H          1.407799       -1.131577        5.313553  2
  C          1.084356        0.078765        3.573143  2
  H          1.213905        1.012588        4.103172  2
  C          0.809078        0.085327        2.212440  2
  H          0.724171        1.024262        1.682411  2

%mem=32GB
%nprocshared= 8
#p m062x/aug-cc-pVDZ   counterpoise=2

00141 m062x/aug-cc-pVDZ   counterpoise=2

 0  1  0  1  0  1
  N          0.332867       -1.105953        0.000147  1
  C         -0.970426       -0.676038       -0.000009  1
  C         -0.896590        0.685667        0.000007  1
  N          0.412760        1.096324       -0.000130  1
  C          1.121388       -0.000000       -0.000015  1
  H         -1.800566       -1.358093        0.000000  1
  H         -1.708834        1.391473       -0.000016  1
  H          0.645842       -2.060249        0.000276  1
  H          2.196917       -0.059729       -0.000020  1
  C          0.826352       -0.984808        1.532089  2
  H          0.495670       -1.065987        0.505541  2
  C          1.325224       -2.100328        2.190933  2
  H          1.383189       -3.050554        1.677659  2
  C          1.749691       -1.996126        3.508621  2
  H          2.138338       -2.865173        4.021895  2
  C          1.675286       -0.776403        4.167465  2
  H          2.005968       -0.695224        5.194013  2
  C          1.176414        0.339117        3.508621  2
  H          1.118449        1.289343        4.021895  2
  C          0.751947        0.234915        2.190933  2
  H          0.363300        1.103962        1.677659  2

%mem=32GB
%nprocshared= 8
#p m062x/aug-cc-pVDZ   counterpoise=2

00142 m062x/aug-cc-pVDZ   counterpoise=2

 0  1  0  1  0  1
  N          0.332867       -1.105953        0.000147  1
  C         -0.970426       -0.676038       -0.000009  1
  C         -0.896590        0.685667        0.000007  1
  N          0.412760        1.096324       -0.000130  1
  C          1.121388       -0.000000       -0.000015  1
  H         -1.800566       -1.358093        0.000000  1
  H         -1.708834        1.391473       -0.000016  1
  H          0.645842       -2.060249        0.000276  1
  H          2.196917       -0.059729       -0.000020  1
  C          0.984808       -0.826352        1.532089  2
  H          0.567144       -1.005477        0.550655  2
  C          1.726755       -1.816345        2.161978  2
  H          1.887107       -2.766726        1.671261  2
  C          2.262873       -1.586418        3.421758  2
  H          2.840889       -2.357673        3.912475  2
  C          2.057043       -0.366497        4.051647  2
  H          2.474707       -0.187371        5.033081  2
  C          1.315096        0.623497        3.421758  2
  H          1.154744        1.573878        3.912475  2
  C          0.778978        0.393569        2.161978  2
  H          0.200963        1.164824        1.671261  2

%mem=32GB
%nprocshared= 8
#p m062x/aug-cc-pVDZ   counterpoise=2

00143 m062x/aug-cc-pVDZ   counterpoise=2

 0  1  0  1  0  1
  N          0.332867       -1.105953        0.000147  1
  C         -0.970426       -0.676038       -0.000009  1
  C         -0.896590        0.685667        0.000007  1
  N          0.412760        1.096324       -0.000130  1
  C          1.121388       -0.000000       -0.000015  1
  H         -1.800566       -1.358093        0.000000  1
  H         -1.708834        1.391473       -0.000016  1
  H          0.645842       -2.060249        0.000276  1
  H          2.196917       -0.059729       -0.000020  1
  C          1.113341       -0.642788        1.532089  2
  H          1.118579       -0.224368        0.534773  2
  C         -0.092217       -0.896281        2.172172  2
  H         -1.026169       -0.675346        1.673514  2
  C         -0.098941       -1.433369        3.452337  2
  H         -1.038132       -1.630854        3.950995  2
  C          1.099893       -1.716964        4.092420  2
  H          1.094655       -2.135383        5.089736  2
  C          2.305451       -1.463470        3.452337  2
  H          3.239403       -1.684405        3.950995  2
  C          2.312175       -0.926382        2.172172  2
  H          3.251365       -0.728897        1.673514  2

%mem=32GB
%nprocshared= 8
#p m062x/aug-cc-pVDZ   counterpoise=2

00144 m062x/aug-cc-pVDZ   counterpoise=2

 0  1  0  1  0  1
  N          0.332867       -1.105953        0.000147  1
  C         -0.970426       -0.676038       -0.000009  1
  C         -0.896590        0.685667        0.000007  1
  N          0.412760        1.096324       -0.000130  1
  C          1.121388       -0.000000       -0.000015  1
  H         -1.800566       -1.358093        0.000000  1
  H         -1.708834        1.391473       -0.000016  1
  H          0.645842       -2.060249        0.000276  1
  H          2.196917       -0.059729       -0.000020  1
  C          1.208046       -0.439693        1.532089  2
  H          1.149332       -0.141787        0.494039  2
  C          0.066129       -0.863373        2.198315  2
  H         -0.882194       -0.895537        1.679290  2
  C          0.141494       -1.245768        3.530766  2
  H         -0.748116       -1.575838        4.049791  2
  C          1.358775       -1.204483        4.196992  2
  H          1.417489       -1.502389        5.235041  2
  C          2.500692       -0.780802        3.530766  2
  H          3.449015       -0.748639        4.049791  2
  C          2.425327       -0.398407        2.198315  2
  H          3.314937       -0.068338        1.679290  2

%mem=32GB
%nprocshared= 8
#p m062x/aug-cc-pVDZ   counterpoise=2

00145 m062x/aug-cc-pVDZ   counterpoise=2

 0  1  0  1  0  1
  N          0.332867       -1.105953        0.000147  1
  C         -0.970426       -0.676038       -0.000009  1
  C         -0.896590        0.685667        0.000007  1
  N          0.412760        1.096324       -0.000130  1
  C          1.121388       -0.000000       -0.000015  1
  H         -1.800566       -1.358093        0.000000  1
  H         -1.708834        1.391473       -0.000016  1
  H          0.645842       -2.060249        0.000276  1
  H          2.196917       -0.059729       -0.000020  1
  C          1.266044       -0.223238        1.532089  2
  H          1.165433       -0.067972        0.466485  2
  C          0.321640       -0.976698        2.215999  2
  H         -0.514709       -1.408416        1.683197  2
  C          0.450786       -1.175998        3.583820  2
  H         -0.284953       -1.762982        4.116622  2
  C          1.524335       -0.621839        4.267730  2
  H          1.624946       -0.777105        5.333334  2
  C          2.468739        0.131621        3.583820  2
  H          3.305089        0.563339        4.116622  2
  C          2.339594        0.330921        2.215999  2
  H          3.075333        0.917905        1.683197  2

%mem=32GB
%nprocshared= 8
#p m062x/aug-cc-pVDZ   counterpoise=2

00146 m062x/aug-cc-pVDZ   counterpoise=2

 0  1  0  1  0  1
  N          0.332867       -1.105953        0.000147  1
  C         -0.970426       -0.676038       -0.000009  1
  C         -0.896590        0.685667        0.000007  1
  N          0.412760        1.096324       -0.000130  1
  C          1.121388       -0.000000       -0.000015  1
  H         -1.800566       -1.358093        0.000000  1
  H         -1.708834        1.391473       -0.000016  1
  H          0.645842       -2.060249        0.000276  1
  H          2.196917       -0.059729       -0.000020  1
  C          1.532089        0.000000        1.285575  2
  H          1.202960        0.000000        0.255325  2
  C          1.743326       -1.202290        1.946795  2
  H          1.578761       -2.138935        1.431670  2
  C          2.165799       -1.202290        3.269236  2
  H          2.330363       -2.138935        3.784361  2
  C          2.377035       -0.000000        3.930456  2
  H          2.706164       -0.000000        4.960707  2
  C          2.165799        1.202290        3.269236  2
  H          2.330363        2.138935        3.784361  2
  C          1.743326        1.202290        1.946795  2
  H          1.578761        2.138935        1.431670  2

%mem=32GB
%nprocshared= 8
#p m062x/aug-cc-pVDZ   counterpoise=2

00147 m062x/aug-cc-pVDZ   counterpoise=2

 0  1  0  1  0  1
  N          0.332867       -1.105953        0.000147  1
  C         -0.970426       -0.676038       -0.000009  1
  C         -0.896590        0.685667        0.000007  1
  N          0.412760        1.096324       -0.000130  1
  C          1.121388       -0.000000       -0.000015  1
  H         -1.800566       -1.358093        0.000000  1
  H         -1.708834        1.391473       -0.000016  1
  H          0.645842       -2.060249        0.000276  1
  H          2.196917       -0.059729       -0.000020  1
  C          1.508813        0.266044        1.285575  2
  H          1.202693        0.055832        0.269779  2
  C          2.385875       -0.590148        1.937519  2
  H          2.763032       -1.467377        1.429621  2
  C          2.778815       -0.320317        3.241406  2
  H          3.462091       -0.987334        3.749305  2
  C          2.294691        0.805706        3.893350  2
  H          2.600811        1.015919        4.909147  2
  C          1.417629        1.661899        3.241406  2
  H          1.040472        2.539128        3.749305  2
  C          1.024690        1.392068        1.937519  2
  H          0.341413        2.059085        1.429621  2

%mem=32GB
%nprocshared= 8
#p m062x/aug-cc-pVDZ   counterpoise=2

00148 m062x/aug-cc-pVDZ   counterpoise=2

 0  1  0  1  0  1
  N          0.332867       -1.105953        0.000147  1
  C         -0.970426       -0.676038       -0.000009  1
  C         -0.896590        0.685667        0.000007  1
  N          0.412760        1.096324       -0.000130  1
  C          1.121388       -0.000000       -0.000015  1
  H         -1.800566       -1.358093        0.000000  1
  H         -1.708834        1.391473       -0.000016  1
  H          0.645842       -2.060249        0.000276  1
  H          2.196917       -0.059729       -0.000020  1
  C          1.439693        0.524005        1.285575  2
  H          1.197988        0.126102        0.309362  2
  C          2.622385        0.155193        1.912114  2
  H          3.302057       -0.530035        1.424008  2
  C          2.932639        0.665946        3.165193  2
  H          3.854017        0.378623        3.653300  2
  C          2.060202        1.545512        3.791732  2
  H          2.301907        1.943416        4.767946  2
  C          0.877510        1.914325        3.165193  2
  H          0.197838        2.599552        3.653300  2
  C          0.567256        1.403571        1.912114  2
  H         -0.354122        1.690895        1.424008  2

%mem=32GB
%nprocshared= 8
#p m062x/aug-cc-pVDZ   counterpoise=2

00149 m062x/aug-cc-pVDZ   counterpoise=2

 0  1  0  1  0  1
  N          0.332867       -1.105953        0.000147  1
  C         -0.970426       -0.676038       -0.000009  1
  C         -0.896590        0.685667        0.000007  1
  N          0.412760        1.096324       -0.000130  1
  C          1.121388       -0.000000       -0.000015  1
  H         -1.800566       -1.358093        0.000000  1
  H         -1.708834        1.391473       -0.000016  1
  H          0.645842       -2.060249        0.000276  1
  H          2.196917       -0.059729       -0.000020  1
  C          1.326828        0.766044        1.285575  2
  H          1.179734        0.217562        0.365101  2
  C          2.582488        0.806635        1.876340  2
  H          3.413618        0.289775        1.416103  2
  C          2.771299        1.510673        3.057870  2
  H          3.749523        1.542296        3.518107  2
  C          1.704450        2.174121        3.648635  2
  H          1.851543        2.722603        4.569109  2
  C          0.448789        2.133530        3.057870  2
  H         -0.382341        2.650390        3.518107  2
  C          0.259978        1.429492        1.876340  2
  H         -0.718245        1.397869        1.416103  2

%mem=32GB
%nprocshared= 8
#p m062x/aug-cc-pVDZ   counterpoise=2

00150 m062x/aug-cc-pVDZ   counterpoise=2

 0  1  0  1  0  1
  N          0.332867       -1.105953        0.000147  1
  C         -0.970426       -0.676038       -0.000009  1
  C         -0.896590        0.685667        0.000007  1
  N          0.412760        1.096324       -0.000130  1
  C          1.121388       -0.000000       -0.000015  1
  H         -1.800566       -1.358093        0.000000  1
  H         -1.708834        1.391473       -0.000016  1
  H          0.645842       -2.060249        0.000276  1
  H          2.196917       -0.059729       -0.000020  1
  C          1.173648        0.984808        1.285575  2
  H          0.624343        1.065314        0.357392  2
  C          1.351849       -0.256443        1.881288  2
  H          0.941372       -1.142935        1.417197  2
  C          2.056942       -0.359782        3.072715  2
  H          2.195770       -1.326780        3.536807  2
  C          2.583835        0.778130        3.668428  2
  H          3.133140        0.697623        4.596612  2
  C          2.405634        2.019381        3.072715  2
  H          2.816111        2.905873        3.536807  2
  C          1.700541        2.122720        1.881288  2
  H          1.561713        3.089718        1.417197  2

%mem=32GB
%nprocshared= 8
#p m062x/aug-cc-pVDZ   counterpoise=2

00151 m062x/aug-cc-pVDZ   counterpoise=2

 0  1  0  1  0  1
  N          0.332867       -1.105953        0.000147  1
  C         -0.970426       -0.676038       -0.000009  1
  C         -0.896590        0.685667        0.000007  1
  N          0.412760        1.096324       -0.000130  1
  C          1.121388       -0.000000       -0.000015  1
  H         -1.800566       -1.358093        0.000000  1
  H         -1.708834        1.391473       -0.000016  1
  H          0.645842       -2.060249        0.000276  1
  H          2.196917       -0.059729       -0.000020  1
  C          0.984808        1.173648        1.285575  2
  H          0.545813        1.114309        0.298912  2
  C          1.427607        0.020278        1.918821  2
  H          1.333576       -0.937596        1.425489  2
  C          1.991106        0.096446        3.185312  2
  H          2.336070       -0.802088        3.678643  2
  C          2.111805        1.325985        3.818558  2
  H          2.550801        1.385325        4.805221  2
  C          1.669006        2.479356        3.185312  2
  H          1.763038        3.437229        3.678643  2
  C          1.105507        2.403187        1.918821  2
  H          0.760544        3.301721        1.425489  2

%mem=32GB
%nprocshared= 8
#p m062x/aug-cc-pVDZ   counterpoise=2

00152 m062x/aug-cc-pVDZ   counterpoise=2

 0  1  0  1  0  1
  N          0.332867       -1.105953        0.000147  1
  C         -0.970426       -0.676038       -0.000009  1
  C         -0.896590        0.685667        0.000007  1
  N          0.412760        1.096324       -0.000130  1
  C          1.121388       -0.000000       -0.000015  1
  H         -1.800566       -1.358093        0.000000  1
  H         -1.708834        1.391473       -0.000016  1
  H          0.645842       -2.060249        0.000276  1
  H          2.196917       -0.059729       -0.000020  1
  C          0.766044        1.326828        1.285575  2
  H          0.483668        1.142589        0.257927  2
  C          1.604249        0.438154        1.945126  2
  H          1.974877       -0.438406        1.431301  2
  C          1.966710        0.674645        3.264226  2
  H          2.619714       -0.017676        3.778051  2
  C          1.490966        1.799810        3.923777  2
  H          1.773342        1.984049        4.951425  2
  C          0.652761        2.688484        3.264226  2
  H          0.282133        3.565044        3.778051  2
  C          0.290301        2.451993        1.945126  2
  H         -0.362704        3.144314        1.431301  2

%mem=32GB
%nprocshared= 8
#p m062x/aug-cc-pVDZ   counterpoise=2

00153 m062x/aug-cc-pVDZ   counterpoise=2

 0  1  0  1  0  1
  N          0.332867       -1.105953        0.000147  1
  C         -0.970426       -0.676038       -0.000009  1
  C         -0.896590        0.685667        0.000007  1
  N          0.412760        1.096324       -0.000130  1
  C          1.121388       -0.000000       -0.000015  1
  H         -1.800566       -1.358093        0.000000  1
  H         -1.708834        1.391473       -0.000016  1
  H          0.645842       -2.060249        0.000276  1
  H          2.196917       -0.059729       -0.000020  1
  C          0.524005        1.439693        1.285575  2
  H          0.433908        1.161599        0.244284  2
  C          1.725591        1.247617        1.953882  2
  H          2.571590        0.819887        1.433236  2
  C          1.841241        1.604581        3.290495  2
  H          2.777337        1.454945        3.811140  2
  C          0.755305        2.153621        3.958801  2
  H          0.845403        2.431715        5.000092  2
  C         -0.446280        2.345697        3.290495  2
  H         -1.292279        2.773427        3.811140  2
  C         -0.561930        1.988733        1.953882  2
  H         -1.498027        2.138369        1.433236  2

%mem=32GB
%nprocshared= 8
#p m062x/aug-cc-pVDZ   counterpoise=2

00154 m062x/aug-cc-pVDZ   counterpoise=2

 0  1  0  1  0  1
  N          0.332867       -1.105953        0.000147  1
  C         -0.970426       -0.676038       -0.000009  1
  C         -0.896590        0.685667        0.000007  1
  N          0.412760        1.096324       -0.000130  1
  C          1.121388       -0.000000       -0.000015  1
  H         -1.800566       -1.358093        0.000000  1
  H         -1.708834        1.391473       -0.000016  1
  H          0.645842       -2.060249        0.000276  1
  H          2.196917       -0.059729       -0.000020  1
  C          0.266044        1.508813        1.285575  2
  H          0.382875        1.180345        0.261758  2
  C          1.323831        2.122533        1.942666  2
  H          2.264732        2.272184        1.430758  2
  C          1.173866        2.544158        3.256849  2
  H          1.997936        3.022278        3.768757  2
  C         -0.033886        2.352063        3.913940  2
  H         -0.150717        2.680532        4.937757  2
  C         -1.091673        1.738343        3.256849  2
  H         -2.032573        1.588692        3.768757  2
  C         -0.941708        1.316718        1.942666  2
  H         -1.765777        0.838599        1.430758  2

%mem=32GB
%nprocshared= 8
#p m062x/aug-cc-pVDZ   counterpoise=2

00155 m062x/aug-cc-pVDZ   counterpoise=2

 0  1  0  1  0  1
  N          0.332867       -1.105953        0.000147  1
  C         -0.970426       -0.676038       -0.000009  1
  C         -0.896590        0.685667        0.000007  1
  N          0.412760        1.096324       -0.000130  1
  C          1.121388       -0.000000       -0.000015  1
  H         -1.800566       -1.358093        0.000000  1
  H         -1.708834        1.391473       -0.000016  1
  H          0.645842       -2.060249        0.000276  1
  H          2.196917       -0.059729       -0.000020  1
  C          0.000000        1.532089        1.285575  2
  H          0.314621        1.199932        0.305561  2
  C          0.670950        2.572064        1.914553  2
  H          1.508275        3.050100        1.424546  2
  C          0.267098        2.998423        3.172509  2
  H          0.789802        3.808617        3.662516  2
  C         -0.807703        2.384809        3.801488  2
  H         -1.122324        2.716965        4.781501  2
  C         -1.478653        1.344834        3.172509  2
  H         -2.315978        0.866797        3.662516  2
  C         -1.074801        0.918474        1.914553  2
  H         -1.597505        0.108281        1.424546  2

%mem=32GB
%nprocshared= 8
#p m062x/aug-cc-pVDZ   counterpoise=2

00156 m062x/aug-cc-pVDZ   counterpoise=2

 0  1  0  1  0  1
  N          0.332867       -1.105953        0.000147  1
  C         -0.970426       -0.676038       -0.000009  1
  C         -0.896590        0.685667        0.000007  1
  N          0.412760        1.096324       -0.000130  1
  C          1.121388       -0.000000       -0.000015  1
  H         -1.800566       -1.358093        0.000000  1
  H         -1.708834        1.391473       -0.000016  1
  H          0.645842       -2.060249        0.000276  1
  H          2.196917       -0.059729       -0.000020  1
  C         -0.266044        1.508813        1.285575  2
  H          0.219742        1.213615        0.365460  2
  C          0.046533        2.725735        1.876110  2
  H          0.775833        3.378581        1.416052  2
  C         -0.577028        3.104654        3.057179  2
  H         -0.333514        4.052698        3.517237  2
  C         -1.513166        2.266651        3.647714  2
  H         -1.998952        2.561849        4.567829  2
  C         -1.825743        1.049729        3.057179  2
  H         -2.555043        0.396883        3.517237  2
  C         -1.202183        0.670810        1.876110  2
  H         -1.445696       -0.277234        1.416052  2

%mem=32GB
%nprocshared= 8
#p m062x/aug-cc-pVDZ   counterpoise=2

00157 m062x/aug-cc-pVDZ   counterpoise=2

 0  1  0  1  0  1
  N          0.332867       -1.105953        0.000147  1
  C         -0.970426       -0.676038       -0.000009  1
  C         -0.896590        0.685667        0.000007  1
  N          0.412760        1.096324       -0.000130  1
  C          1.121388       -0.000000       -0.000015  1
  H         -1.800566       -1.358093        0.000000  1
  H         -1.708834        1.391473       -0.000016  1
  H          0.645842       -2.060249        0.000276  1
  H          2.196917       -0.059729       -0.000020  1
  C         -0.524005        1.439693        1.285575  2
  H         -0.786311        0.908845        0.380513  2
  C          0.722225        1.247783        1.866449  2
  H          1.430796        0.567428        1.413918  2
  C          1.058924        1.929184        3.028197  2
  H          2.029801        1.779677        3.480729  2
  C          0.149393        2.802495        3.609071  2
  H          0.411699        3.333342        4.514134  2
  C         -1.096838        2.994405        3.028197  2
  H         -1.805409        3.674759        3.480729  2
  C         -1.433537        2.313004        1.866449  2
  H         -2.404414        2.462511        1.413918  2

%mem=32GB
%nprocshared= 8
#p m062x/aug-cc-pVDZ   counterpoise=2

00158 m062x/aug-cc-pVDZ   counterpoise=2

 0  1  0  1  0  1
  N          0.332867       -1.105953        0.000147  1
  C         -0.970426       -0.676038       -0.000009  1
  C         -0.896590        0.685667        0.000007  1
  N          0.412760        1.096324       -0.000130  1
  C          1.121388       -0.000000       -0.000015  1
  H         -1.800566       -1.358093        0.000000  1
  H         -1.708834        1.391473       -0.000016  1
  H          0.645842       -2.060249        0.000276  1
  H          2.196917       -0.059729       -0.000020  1
  C         -0.766044        1.326828        1.285575  2
  H         -0.863924        0.846104        0.321694  2
  C          0.474893        1.395484        1.904199  2
  H          1.343767        0.968248        1.422259  2
  C          0.600532        2.012546        3.141447  2
  H          1.567285        2.066034        3.623387  2
  C         -0.514767        2.560951        3.760071  2
  H         -0.416888        3.041675        4.723952  2
  C         -1.755704        2.492295        3.141447  2
  H         -2.624578        2.919531        3.623387  2
  C         -1.881343        1.875233        1.904199  2
  H         -2.848096        1.821746        1.422259  2

%mem=32GB
%nprocshared= 8
#p m062x/aug-cc-pVDZ   counterpoise=2

00159 m062x/aug-cc-pVDZ   counterpoise=2

 0  1  0  1  0  1
  N          0.332867       -1.105953        0.000147  1
  C         -0.970426       -0.676038       -0.000009  1
  C         -0.896590        0.685667        0.000007  1
  N          0.412760        1.096324       -0.000130  1
  C          1.121388       -0.000000       -0.000015  1
  H         -1.800566       -1.358093        0.000000  1
  H         -1.708834        1.391473       -0.000016  1
  H          0.645842       -2.060249        0.000276  1
  H          2.196917       -0.059729       -0.000020  1
  C         -0.984808        1.173648        1.285575  2
  H         -0.915563        0.790619        0.276499  2
  C          0.153863        1.633363        1.933206  2
  H          1.110190        1.608475        1.428668  2
  C          0.064980        2.125023        3.228467  2
  H          0.952063        2.483165        3.733006  2
  C         -1.162574        2.156969        3.876098  2
  H         -1.231818        2.539999        4.885175  2
  C         -2.301244        1.697255        3.228467  2
  H         -3.257571        1.722143        3.733006  2
  C         -2.212362        1.205594        1.933206  2
  H         -3.099444        0.847453        1.428668  2

%mem=32GB
%nprocshared= 8
#p m062x/aug-cc-pVDZ   counterpoise=2

00160 m062x/aug-cc-pVDZ   counterpoise=2

 0  1  0  1  0  1
  N          0.332867       -1.105953        0.000147  1
  C         -0.970426       -0.676038       -0.000009  1
  C         -0.896590        0.685667        0.000007  1
  N          0.412760        1.096324       -0.000130  1
  C          1.121388       -0.000000       -0.000015  1
  H         -1.800566       -1.358093        0.000000  1
  H         -1.708834        1.391473       -0.000016  1
  H          0.645842       -2.060249        0.000276  1
  H          2.196917       -0.059729       -0.000020  1
  C         -1.173648        0.984808        1.285575  2
  H         -0.951467        0.744918        0.254639  2
  C         -0.434164        1.955737        1.947236  2
  H          0.364113        2.472250        1.431768  2
  C         -0.719358        2.263662        3.270557  2
  H         -0.143263        3.020065        3.786025  2
  C         -1.744037        1.600659        3.932217  2
  H         -1.966218        1.840549        4.963154  2
  C         -2.483521        0.629730        3.270557  2
  H         -3.281798        0.113217        3.786025  2
  C         -2.198327        0.321804        1.947236  2
  H         -2.774422       -0.434599        1.431768  2

%mem=32GB
%nprocshared= 8
#p m062x/aug-cc-pVDZ   counterpoise=2

00161 m062x/aug-cc-pVDZ   counterpoise=2

 0  1  0  1  0  1
  N          0.332867       -1.105953        0.000147  1
  C         -0.970426       -0.676038       -0.000009  1
  C         -0.896590        0.685667        0.000007  1
  N          0.412760        1.096324       -0.000130  1
  C          1.121388       -0.000000       -0.000015  1
  H         -1.800566       -1.358093        0.000000  1
  H         -1.708834        1.391473       -0.000016  1
  H          0.645842       -2.060249        0.000276  1
  H          2.196917       -0.059729       -0.000020  1
  C         -1.326828        0.766044        1.285575  2
  H         -0.984183        0.702031        0.261740  2
  C         -1.325946        1.988971        1.942678  2
  H         -0.982615        2.877680        1.430761  2
  C         -1.765768        2.071139        3.256884  2
  H         -1.765081        3.023861        3.768802  2
  C         -2.206472        0.930380        3.913987  2
  H         -2.549116        0.994394        4.937823  2
  C         -2.207354       -0.292546        3.256884  2
  H         -2.550685       -1.181255        3.768802  2
  C         -1.767532       -0.374714        1.942678  2
  H         -1.768219       -1.327436        1.430761  2

%mem=32GB
%nprocshared= 8
#p m062x/aug-cc-pVDZ   counterpoise=2

00162 m062x/aug-cc-pVDZ   counterpoise=2

 0  1  0  1  0  1
  N          0.332867       -1.105953        0.000147  1
  C         -0.970426       -0.676038       -0.000009  1
  C         -0.896590        0.685667        0.000007  1
  N          0.412760        1.096324       -0.000130  1
  C          1.121388       -0.000000       -0.000015  1
  H         -1.800566       -1.358093        0.000000  1
  H         -1.708834        1.391473       -0.000016  1
  H          0.645842       -2.060249        0.000276  1
  H          2.196917       -0.059729       -0.000020  1
  C         -1.439693        0.524005        1.285575  2
  H         -1.021595        0.648458        0.295905  2
  C         -2.051034        1.596455        1.920751  2
  H         -2.109203        2.556399        1.425916  2
  C         -2.587708        1.436706        3.191103  2
  H         -3.063975        2.272199        3.685938  2
  C         -2.513041        0.204509        3.826279  2
  H         -2.931139        0.080056        4.815949  2
  C         -1.901700       -0.867941        3.191103  2
  H         -1.843530       -1.827885        3.685938  2
  C         -1.365025       -0.708192        1.920751  2
  H         -0.888759       -1.543685        1.425916  2

%mem=32GB
%nprocshared= 8
#p m062x/aug-cc-pVDZ   counterpoise=2

00163 m062x/aug-cc-pVDZ   counterpoise=2

 0  1  0  1  0  1
  N          0.332867       -1.105953        0.000147  1
  C         -0.970426       -0.676038       -0.000009  1
  C         -0.896590        0.685667        0.000007  1
  N          0.412760        1.096324       -0.000130  1
  C          1.121388       -0.000000       -0.000015  1
  H         -1.800566       -1.358093        0.000000  1
  H         -1.708834        1.391473       -0.000016  1
  H          0.645842       -2.060249        0.000276  1
  H          2.196917       -0.059729       -0.000020  1
  C         -1.508813        0.266044        1.285575  2
  H         -1.062757        0.571775        0.348930  2
  C         -2.474817        1.061530        1.886719  2
  H         -2.781327        1.986984        1.418397  2
  C         -3.047379        0.669091        3.089007  2
  H         -3.799946        1.288814        3.557330  2
  C         -2.653938       -0.518834        3.690151  2
  H         -3.099995       -0.824564        4.626796  2
  C         -1.687934       -1.314319        3.089007  2
  H         -1.381424       -2.239773        3.557330  2
  C         -1.115372       -0.921880        1.886719  2
  H         -0.362805       -1.541603        1.418397  2

%mem=32GB
%nprocshared= 8
#p m062x/aug-cc-pVDZ   counterpoise=2

00164 m062x/aug-cc-pVDZ   counterpoise=2

 0  1  0  1  0  1
  N          0.332867       -1.105953        0.000147  1
  C         -0.970426       -0.676038       -0.000009  1
  C         -0.896590        0.685667        0.000007  1
  N          0.412760        1.096324       -0.000130  1
  C          1.121388       -0.000000       -0.000015  1
  H         -1.800566       -1.358093        0.000000  1
  H         -1.708834        1.391473       -0.000016  1
  H          0.645842       -2.060249        0.000276  1
  H          2.196917       -0.059729       -0.000020  1
  C         -1.532089        0.000000        1.285575  2
  H         -1.142016       -0.469505        0.392743  2
  C         -0.857671        1.069643        1.858600  2
  H          0.057808        1.433445        1.412184  2
  C         -1.358372        1.672306        3.004649  2
  H         -0.832966        2.505613        3.451066  2
  C         -2.533491        1.205324        3.577674  2
  H         -2.923563        1.674830        4.470507  2
  C         -3.207909        0.135681        3.004649  2
  H         -4.123387       -0.228121        3.451066  2
  C         -2.707208       -0.466981        1.858600  2
  H         -3.232614       -1.300288        1.412184  2

%mem=32GB
%nprocshared= 8
#p m062x/aug-cc-pVDZ   counterpoise=2

00165 m062x/aug-cc-pVDZ   counterpoise=2

 0  1  0  1  0  1
  N          0.332867       -1.105953        0.000147  1
  C         -0.970426       -0.676038       -0.000009  1
  C         -0.896590        0.685667        0.000007  1
  N          0.412760        1.096324       -0.000130  1
  C          1.121388       -0.000000       -0.000015  1
  H         -1.800566       -1.358093        0.000000  1
  H         -1.708834        1.391473       -0.000016  1
  H          0.645842       -2.060249        0.000276  1
  H          2.196917       -0.059729       -0.000020  1
  C         -1.508813       -0.266044        1.285575  2
  H         -1.108013       -0.571263        0.328526  2
  C         -1.037641        0.886362        1.899814  2
  H         -0.269774        1.478928        1.421290  2
  C         -1.552113        1.278144        3.128292  2
  H         -1.185046        2.175928        3.606817  2
  C         -2.537756        0.517519        3.742532  2
  H         -2.938557        0.822737        4.699580  2
  C         -3.008929       -0.634888        3.128292  2
  H         -3.776796       -1.227454        3.606817  2
  C         -2.494457       -1.026670        1.899814  2
  H         -2.861524       -1.924454        1.421290  2

%mem=32GB
%nprocshared= 8
#p m062x/aug-cc-pVDZ   counterpoise=2

00166 m062x/aug-cc-pVDZ   counterpoise=2

 0  1  0  1  0  1
  N          0.332867       -1.105953        0.000147  1
  C         -0.970426       -0.676038       -0.000009  1
  C         -0.896590        0.685667        0.000007  1
  N          0.412760        1.096324       -0.000130  1
  C          1.121388       -0.000000       -0.000015  1
  H         -1.800566       -1.358093        0.000000  1
  H         -1.708834        1.391473       -0.000016  1
  H          0.645842       -2.060249        0.000276  1
  H          2.196917       -0.059729       -0.000020  1
  C         -1.439693       -0.524005        1.285575  2
  H         -1.071106       -0.643420        0.275810  2
  C         -1.305698        0.696397        1.933648  2
  H         -0.832724        1.527738        1.428765  2
  C         -1.778820        0.849679        3.229793  2
  H         -1.674432        1.800434        3.734676  2
  C         -2.385936       -0.217442        3.877866  2
  H         -2.754523       -0.098027        4.887631  2
  C         -2.519930       -1.437844        3.229793  2
  H         -2.992905       -2.269185        3.734676  2
  C         -2.046809       -1.591126        1.933648  2
  H         -2.151197       -2.541881        1.428765  2

%mem=32GB
%nprocshared= 8
#p m062x/aug-cc-pVDZ   counterpoise=2

00167 m062x/aug-cc-pVDZ   counterpoise=2

 0  1  0  1  0  1
  N          0.332867       -1.105953        0.000147  1
  C         -0.970426       -0.676038       -0.000009  1
  C         -0.896590        0.685667        0.000007  1
  N          0.412760        1.096324       -0.000130  1
  C          1.121388       -0.000000       -0.000015  1
  H         -1.800566       -1.358093        0.000000  1
  H         -1.708834        1.391473       -0.000016  1
  H          0.645842       -2.060249        0.000276  1
  H          2.196917       -0.059729       -0.000020  1
  C         -1.326828       -0.766044        1.285575  2
  H         -1.038545       -0.693241        0.245703  2
  C         -1.806236        0.352922        1.952971  2
  H         -1.891436        1.297457        1.433035  2
  C         -2.176279        0.259470        3.287762  2
  H         -2.549763        1.131202        3.807698  2
  C         -2.066915       -0.952947        3.955157  2
  H         -2.355198       -1.025751        4.995029  2
  C         -1.587507       -2.071914        3.287762  2
  H         -1.502307       -3.016449        3.807698  2
  C         -1.217463       -1.978462        1.952971  2
  H         -0.843980       -2.850194        1.433035  2

%mem=32GB
%nprocshared= 8
#p m062x/aug-cc-pVDZ   counterpoise=2

00168 m062x/aug-cc-pVDZ   counterpoise=2

 0  1  0  1  0  1
  N          0.332867       -1.105953        0.000147  1
  C         -0.970426       -0.676038       -0.000009  1
  C         -0.896590        0.685667        0.000007  1
  N          0.412760        1.096324       -0.000130  1
  C          1.121388       -0.000000       -0.000015  1
  H         -1.800566       -1.358093        0.000000  1
  H         -1.708834        1.391473       -0.000016  1
  H          0.645842       -2.060249        0.000276  1
  H          2.196917       -0.059729       -0.000020  1
  C         -1.173648       -0.984808        1.285575  2
  H         -1.009337       -0.735158        0.246143  2
  C         -2.283392       -0.484044        1.952688  2
  H         -2.983627        0.155725        1.432972  2
  C         -2.494303       -0.804497        3.286914  2
  H         -3.358850       -0.414377        3.806630  2
  C         -1.595471       -1.625713        3.954027  2
  H         -1.759782       -1.875362        4.993459  2
  C         -0.485727       -2.126476        3.286914  2
  H          0.214508       -2.766245        3.806630  2
  C         -0.274816       -1.806023        1.952688  2
  H          0.589731       -2.196143        1.432972  2

%mem=32GB
%nprocshared= 8
#p m062x/aug-cc-pVDZ   counterpoise=2

00169 m062x/aug-cc-pVDZ   counterpoise=2

 0  1  0  1  0  1
  N          0.332867       -1.105953        0.000147  1
  C         -0.970426       -0.676038       -0.000009  1
  C         -0.896590        0.685667        0.000007  1
  N          0.412760        1.096324       -0.000130  1
  C          1.121388       -0.000000       -0.000015  1
  H         -1.800566       -1.358093        0.000000  1
  H         -1.708834        1.391473       -0.000016  1
  H          0.645842       -2.060249        0.000276  1
  H          2.196917       -0.059729       -0.000020  1
  C         -0.984808       -1.173648        1.285575  2
  H         -0.973525       -0.783262        0.277005  2
  C         -2.193837       -1.389467        1.932881  2
  H         -3.124450       -1.167214        1.428596  2
  C         -2.208320       -1.890571        3.227492  2
  H         -3.150215       -2.058705        3.731776  2
  C         -1.013773       -2.175856        3.874797  2
  H         -1.025056       -2.566243        4.883367  2
  C          0.195256       -1.960038        3.227492  2
  H          1.125869       -2.182290        3.731776  2
  C          0.209739       -1.458934        1.932881  2
  H          1.151635       -1.290800        1.428596  2

%mem=32GB
%nprocshared= 8
#p m062x/aug-cc-pVDZ   counterpoise=2

00170 m062x/aug-cc-pVDZ   counterpoise=2

 0  1  0  1  0  1
  N          0.332867       -1.105953        0.000147  1
  C         -0.970426       -0.676038       -0.000009  1
  C         -0.896590        0.685667        0.000007  1
  N          0.412760        1.096324       -0.000130  1
  C          1.121388       -0.000000       -0.000015  1
  H         -1.800566       -1.358093        0.000000  1
  H         -1.708834        1.391473       -0.000016  1
  H          0.645842       -2.060249        0.000276  1
  H          2.196917       -0.059729       -0.000020  1
  C         -0.766044       -1.326828        1.285575  2
  H         -0.917932       -0.843190        0.330187  2
  C         -1.815616       -1.997463        1.898748  2
  H         -2.785173       -2.036285        1.421054  2
  C         -1.620652       -2.618266        3.125095  2
  H         -2.438322       -3.140725        3.602789  2
  C         -0.376116       -2.568433        3.738268  2
  H         -0.224229       -3.052071        4.693656  2
  C          0.673455       -1.897798        3.125095  2
  H          1.643012       -1.858976        3.602789  2
  C          0.478491       -1.276995        1.898748  2
  H          1.296161       -0.754536        1.421054  2

%mem=32GB
%nprocshared= 8
#p m062x/aug-cc-pVDZ   counterpoise=2

00171 m062x/aug-cc-pVDZ   counterpoise=2

 0  1  0  1  0  1
  N          0.332867       -1.105953        0.000147  1
  C         -0.970426       -0.676038       -0.000009  1
  C         -0.896590        0.685667        0.000007  1
  N          0.412760        1.096324       -0.000130  1
  C          1.121388       -0.000000       -0.000015  1
  H         -1.800566       -1.358093        0.000000  1
  H         -1.708834        1.391473       -0.000016  1
  H          0.645842       -2.060249        0.000276  1
  H          2.196917       -0.059729       -0.000020  1
  C         -0.524005       -1.439693        1.285575  2
  H         -0.833407       -0.910424        0.394572  2
  C         -1.363376       -2.386148        1.857426  2
  H         -2.326691       -2.594217        1.411924  2
  C         -0.966225       -3.065522        3.001128  2
  H         -1.620137       -3.802859        3.446629  2
  C          0.270298       -2.798441        3.572978  2
  H          0.579700       -3.327710        4.463982  2
  C          1.109669       -1.851986        3.001128  2
  H          2.072984       -1.643918        3.446629  2
  C          0.712518       -1.172612        1.857426  2
  H          1.366430       -0.435275        1.411924  2

%mem=32GB
%nprocshared= 8
#p m062x/aug-cc-pVDZ   counterpoise=2

00172 m062x/aug-cc-pVDZ   counterpoise=2

 0  1  0  1  0  1
  N          0.332867       -1.105953        0.000147  1
  C         -0.970426       -0.676038       -0.000009  1
  C         -0.896590        0.685667        0.000007  1
  N          0.412760        1.096324       -0.000130  1
  C          1.121388       -0.000000       -0.000015  1
  H         -1.800566       -1.358093        0.000000  1
  H         -1.708834        1.391473       -0.000016  1
  H          0.645842       -2.060249        0.000276  1
  H          2.196917       -0.059729       -0.000020  1
  C         -0.266044       -1.508813        1.285575  2
  H          0.173341       -1.213258        0.342533  2
  C         -1.219084       -0.700901        1.890825  2
  H         -1.522166        0.224058        1.419304  2
  C         -1.783085       -1.080278        3.101325  2
  H         -2.525552       -0.450874        3.572846  2
  C         -1.394045       -2.267567        3.706574  2
  H         -1.833431       -2.563121        4.649617  2
  C         -0.441005       -3.075479        3.101325  2
  H         -0.137924       -4.000438        3.572846  2
  C          0.122995       -2.696102        1.890825  2
  H          0.865462       -3.325506        1.419304  2

%mem=32GB
%nprocshared= 8
#p m062x/aug-cc-pVDZ   counterpoise=2

00173 m062x/aug-cc-pVDZ   counterpoise=2

 0  1  0  1  0  1
  N          0.332867       -1.105953        0.000147  1
  C         -0.970426       -0.676038       -0.000009  1
  C         -0.896590        0.685667        0.000007  1
  N          0.412760        1.096324       -0.000130  1
  C          1.121388       -0.000000       -0.000015  1
  H         -1.800566       -1.358093        0.000000  1
  H         -1.708834        1.391473       -0.000016  1
  H          0.645842       -2.060249        0.000276  1
  H          2.196917       -0.059729       -0.000020  1
  C         -0.000000       -1.532089        1.285575  2
  H          0.258159       -1.201594        0.288646  2
  C         -1.113177       -1.004091        1.925410  2
  H         -1.722240       -0.262259        1.426945  2
  C         -1.444553       -1.428318        3.205080  2
  H         -2.311775       -1.016981        3.703544  2
  C         -0.662752       -2.380543        3.844914  2
  H         -0.920911       -2.711037        4.841844  2
  C          0.450426       -2.908540        3.205080  2
  H          1.059489       -3.650372        3.703544  2
  C          0.781802       -2.484314        1.925410  2
  H          1.649024       -2.895651        1.426945  2

%mem=32GB
%nprocshared= 8
#p m062x/aug-cc-pVDZ   counterpoise=2

00174 m062x/aug-cc-pVDZ   counterpoise=2

 0  1  0  1  0  1
  N          0.332867       -1.105953        0.000147  1
  C         -0.970426       -0.676038       -0.000009  1
  C         -0.896590        0.685667        0.000007  1
  N          0.412760        1.096324       -0.000130  1
  C          1.121388       -0.000000       -0.000015  1
  H         -1.800566       -1.358093        0.000000  1
  H         -1.708834        1.391473       -0.000016  1
  H          0.645842       -2.060249        0.000276  1
  H          2.196917       -0.059729       -0.000020  1
  C          0.266044       -1.508813        1.285575  2
  H          0.319629       -1.185761        0.254795  2
  C         -0.954431       -1.519413        1.947135  2
  H         -1.851658       -1.204620        1.431745  2
  C         -1.023213       -1.934086        3.270256  2
  H         -1.974025       -1.942345        3.785646  2
  C          0.128480       -2.338159        3.931816  2
  H          0.074896       -2.661211        4.962596  2
  C          1.348956       -2.327559        3.270256  2
  H          2.246183       -2.642352        3.785646  2
  C          1.417738       -1.912886        1.947135  2
  H          2.368550       -1.904627        1.431745  2

%mem=32GB
%nprocshared= 8
#p m062x/aug-cc-pVDZ   counterpoise=2

00175 m062x/aug-cc-pVDZ   counterpoise=2

 0  1  0  1  0  1
  N          0.332867       -1.105953        0.000147  1
  C         -0.970426       -0.676038       -0.000009  1
  C         -0.896590        0.685667        0.000007  1
  N          0.412760        1.096324       -0.000130  1
  C          1.121388       -0.000000       -0.000015  1
  H         -1.800566       -1.358093        0.000000  1
  H         -1.708834        1.391473       -0.000016  1
  H          0.645842       -2.060249        0.000276  1
  H          2.196917       -0.059729       -0.000020  1
  C          0.524005       -1.439693        1.285575  2
  H          0.369932       -1.170671        0.249414  2
  C         -0.420410       -2.209868        1.950589  2
  H         -1.310231       -2.540852        1.432508  2
  C         -0.222640       -2.555187        3.280617  2
  H         -0.958388       -3.155193        3.798698  2
  C          0.919545       -2.130331        3.945631  2
  H          1.073619       -2.399353        4.981792  2
  C          1.863961       -1.360156        3.280617  2
  H          2.753782       -1.029171        3.798698  2
  C          1.666191       -1.014836        1.950589  2
  H          2.401939       -0.414831        1.432508  2

%mem=32GB
%nprocshared= 8
#p m062x/aug-cc-pVDZ   counterpoise=2

00176 m062x/aug-cc-pVDZ   counterpoise=2

 0  1  0  1  0  1
  N          0.332867       -1.105953        0.000147  1
  C         -0.970426       -0.676038       -0.000009  1
  C         -0.896590        0.685667        0.000007  1
  N          0.412760        1.096324       -0.000130  1
  C          1.121388       -0.000000       -0.000015  1
  H         -1.800566       -1.358093        0.000000  1
  H         -1.708834        1.391473       -0.000016  1
  H          0.645842       -2.060249        0.000276  1
  H          2.196917       -0.059729       -0.000020  1
  C          0.766044       -1.326828        1.285575  2
  H          0.425147       -1.153006        0.273984  2
  C          0.438692       -2.509476        1.934820  2
  H         -0.157229       -3.256997        1.429024  2
  C          0.876271       -2.732595        3.233309  2
  H          0.621247       -3.653938        3.739105  2
  C          1.641202       -1.773066        3.882554  2
  H          1.982099       -1.946888        4.894146  2
  C          1.968555       -0.590419        3.233309  2
  H          2.564476        0.157103        3.739105  2
  C          1.530976       -0.367299        1.934820  2
  H          1.786000        0.554044        1.429024  2

%mem=32GB
%nprocshared= 8
#p m062x/aug-cc-pVDZ   counterpoise=2

00177 m062x/aug-cc-pVDZ   counterpoise=2

 0  1  0  1  0  1
  N          0.332867       -1.105953        0.000147  1
  C         -0.970426       -0.676038       -0.000009  1
  C         -0.896590        0.685667        0.000007  1
  N          0.412760        1.096324       -0.000130  1
  C          1.121388       -0.000000       -0.000015  1
  H         -1.800566       -1.358093        0.000000  1
  H         -1.708834        1.391473       -0.000016  1
  H          0.645842       -2.060249        0.000276  1
  H          2.196917       -0.059729       -0.000020  1
  C          0.984808       -1.173648        1.285575  2
  H          0.496133       -1.122906        0.322059  2
  C          1.174268       -2.402075        1.903965  2
  H          0.833193       -3.308340        1.422207  2
  C          1.801535       -2.467208        3.140746  2
  H          1.949135       -3.424215        3.622504  2
  C          2.239343       -1.303915        3.759136  2
  H          2.728017       -1.354657        4.722652  2
  C          2.049883       -0.075488        3.140746  2
  H          2.390958        0.830777        3.622504  2
  C          1.422615       -0.010354        1.903965  2
  H          1.275016        0.946653        1.422207  2

%mem=32GB
%nprocshared= 8
#p m062x/aug-cc-pVDZ   counterpoise=2

00178 m062x/aug-cc-pVDZ   counterpoise=2

 0  1  0  1  0  1
  N          0.332867       -1.105953        0.000147  1
  C         -0.970426       -0.676038       -0.000009  1
  C         -0.896590        0.685667        0.000007  1
  N          0.412760        1.096324       -0.000130  1
  C          1.121388       -0.000000       -0.000015  1
  H         -1.800566       -1.358093        0.000000  1
  H         -1.708834        1.391473       -0.000016  1
  H          0.645842       -2.060249        0.000276  1
  H          2.196917       -0.059729       -0.000020  1
  C          1.173648       -0.984808        1.285575  2
  H          0.583453       -1.069847        0.383256  2
  C          1.723901       -2.120230        1.864689  2
  H          1.562382       -3.089820        1.413529  2
  C          2.481482       -2.011073        3.022915  2
  H          2.910158       -2.895624        3.474075  2
  C          2.688809       -0.766493        3.602029  2
  H          3.279004       -0.681454        4.504348  2
  C          2.138556        0.368929        3.022915  2
  H          2.300075        1.338519        3.474075  2
  C          1.380975        0.259772        1.864689  2
  H          0.952299        1.144323        1.413529  2

%mem=32GB
%nprocshared= 8
#p m062x/aug-cc-pVDZ   counterpoise=2

00179 m062x/aug-cc-pVDZ   counterpoise=2

 0  1  0  1  0  1
  N          0.332867       -1.105953        0.000147  1
  C         -0.970426       -0.676038       -0.000009  1
  C         -0.896590        0.685667        0.000007  1
  N          0.412760        1.096324       -0.000130  1
  C          1.121388       -0.000000       -0.000015  1
  H         -1.800566       -1.358093        0.000000  1
  H         -1.708834        1.391473       -0.000016  1
  H          0.645842       -2.060249        0.000276  1
  H          2.196917       -0.059729       -0.000020  1
  C          1.326828       -0.766044        1.285575  2
  H          1.179734       -0.217562        0.365101  2
  C          0.259978       -1.429492        1.876340  2
  H         -0.718245       -1.397869        1.416103  2
  C          0.448789       -2.133530        3.057870  2
  H         -0.382341       -2.650390        3.518107  2
  C          1.704450       -2.174121        3.648635  2
  H          1.851543       -2.722603        4.569109  2
  C          2.771299       -1.510673        3.057870  2
  H          3.749523       -1.542296        3.518107  2
  C          2.582488       -0.806635        1.876340  2
  H          3.413618       -0.289775        1.416103  2

%mem=32GB
%nprocshared= 8
#p m062x/aug-cc-pVDZ   counterpoise=2

00180 m062x/aug-cc-pVDZ   counterpoise=2

 0  1  0  1  0  1
  N          0.332867       -1.105953        0.000147  1
  C         -0.970426       -0.676038       -0.000009  1
  C         -0.896590        0.685667        0.000007  1
  N          0.412760        1.096324       -0.000130  1
  C          1.121388       -0.000000       -0.000015  1
  H         -1.800566       -1.358093        0.000000  1
  H         -1.708834        1.391473       -0.000016  1
  H          0.645842       -2.060249        0.000276  1
  H          2.196917       -0.059729       -0.000020  1
  C          1.439693       -0.524005        1.285575  2
  H          1.197988       -0.126102        0.309362  2
  C          0.567256       -1.403571        1.912114  2
  H         -0.354122       -1.690895        1.424008  2
  C          0.877510       -1.914325        3.165193  2
  H          0.197838       -2.599552        3.653300  2
  C          2.060202       -1.545512        3.791732  2
  H          2.301907       -1.943416        4.767946  2
  C          2.932639       -0.665946        3.165193  2
  H          3.854017       -0.378623        3.653300  2
  C          2.622385       -0.155193        1.912114  2
  H          3.302057        0.530035        1.424008  2

%mem=32GB
%nprocshared= 8
#p m062x/aug-cc-pVDZ   counterpoise=2

00181 m062x/aug-cc-pVDZ   counterpoise=2

 0  1  0  1  0  1
  N          0.332867       -1.105953        0.000147  1
  C         -0.970426       -0.676038       -0.000009  1
  C         -0.896590        0.685667        0.000007  1
  N          0.412760        1.096324       -0.000130  1
  C          1.121388       -0.000000       -0.000015  1
  H         -1.800566       -1.358093        0.000000  1
  H         -1.708834        1.391473       -0.000016  1
  H          0.645842       -2.060249        0.000276  1
  H          2.196917       -0.059729       -0.000020  1
  C          1.508813       -0.266044        1.285575  2
  H          1.202693       -0.055832        0.269779  2
  C          1.024690       -1.392068        1.937519  2
  H          0.341413       -2.059085        1.429621  2
  C          1.417629       -1.661899        3.241406  2
  H          1.040472       -2.539128        3.749305  2
  C          2.294691       -0.805706        3.893350  2
  H          2.600811       -1.015919        4.909147  2
  C          2.778815        0.320317        3.241406  2
  H          3.462091        0.987334        3.749305  2
  C          2.385875        0.590148        1.937519  2
  H          2.763032        1.467377        1.429621  2

%mem=32GB
%nprocshared= 8
#p m062x/aug-cc-pVDZ   counterpoise=2

00182 m062x/aug-cc-pVDZ   counterpoise=2

 0  1  0  1  0  1
  N          0.332867       -1.105953        0.000147  1
  C         -0.970426       -0.676038       -0.000009  1
  C         -0.896590        0.685667        0.000007  1
  N          0.412760        1.096324       -0.000130  1
  C          1.121388       -0.000000       -0.000015  1
  H         -1.800566       -1.358093        0.000000  1
  H         -1.708834        1.391473       -0.000016  1
  H          0.645842       -2.060249        0.000276  1
  H          2.196917       -0.059729       -0.000020  1
  C          1.732051        0.000000        1.000000  2
  H          2.187296       -0.058493        0.020678  2
  C          1.593091        1.230028        1.628534  2
  H          1.940078        2.129790        1.138873  2
  C          1.008734        1.305110        2.885603  2
  H          0.900476        2.263364        3.375264  2
  C          0.563337        0.150164        3.514138  2
  H          0.108092        0.208657        4.493460  2
  C          0.702297       -1.079864        2.885603  2
  H          0.355309       -1.979626        3.375264  2
  C          1.286654       -1.154946        1.628534  2
  H          1.394911       -2.113200        1.138873  2

%mem=32GB
%nprocshared= 8
#p m062x/aug-cc-pVDZ   counterpoise=2

00183 m062x/aug-cc-pVDZ   counterpoise=2

 0  1  0  1  0  1
  N          0.332867       -1.105953        0.000147  1
  C         -0.970426       -0.676038       -0.000009  1
  C         -0.896590        0.685667        0.000007  1
  N          0.412760        1.096324       -0.000130  1
  C          1.121388       -0.000000       -0.000015  1
  H         -1.800566       -1.358093        0.000000  1
  H         -1.708834        1.391473       -0.000016  1
  H          0.645842       -2.060249        0.000276  1
  H          2.196917       -0.059729       -0.000020  1
  C          1.705737        0.300767        1.000000  2
  H          2.159393       -0.032189        0.076378  2
  C          2.125951        1.483713        1.592786  2
  H          2.906975        2.072332        1.130975  2
  C          1.543634        1.911099        2.778358  2
  H          1.871001        2.832673        3.240169  2
  C          0.541102        1.155539        3.371143  2
  H          0.087447        1.488495        4.294766  2
  C          0.120888       -0.027406        2.778358  2
  H         -0.660135       -0.616025        3.240169  2
  C          0.703206       -0.454792        1.592786  2
  H          0.375838       -1.376367        1.130975  2

%mem=32GB
%nprocshared= 8
#p m062x/aug-cc-pVDZ   counterpoise=2

00184 m062x/aug-cc-pVDZ   counterpoise=2

 0  1  0  1  0  1
  N          0.332867       -1.105953        0.000147  1
  C         -0.970426       -0.676038       -0.000009  1
  C         -0.896590        0.685667        0.000007  1
  N          0.412760        1.096324       -0.000130  1
  C          1.121388       -0.000000       -0.000015  1
  H         -1.800566       -1.358093        0.000000  1
  H         -1.708834        1.391473       -0.000016  1
  H          0.645842       -2.060249        0.000276  1
  H          2.196917       -0.059729       -0.000020  1
  C          1.627595        0.592396        1.000000  2
  H          1.195741        0.087013        0.146870  2
  C          2.818797        0.135703        1.547544  2
  H          3.314950       -0.725467        1.120978  2
  C          3.373130        0.784419        2.642631  2
  H          4.301137        0.428633        3.069196  2
  C          2.736261        1.889828        3.190174  2
  H          3.168115        2.395211        4.043304  2
  C          1.545059        2.346521        2.642631  2
  H          1.048906        3.207691        3.069196  2
  C          0.990726        1.697805        1.547544  2
  H          0.062719        2.053591        1.120978  2

%mem=32GB
%nprocshared= 8
#p m062x/aug-cc-pVDZ   counterpoise=2

00185 m062x/aug-cc-pVDZ   counterpoise=2

 0  1  0  1  0  1
  N          0.332867       -1.105953        0.000147  1
  C         -0.970426       -0.676038       -0.000009  1
  C         -0.896590        0.685667        0.000007  1
  N          0.412760        1.096324       -0.000130  1
  C          1.121388       -0.000000       -0.000015  1
  H         -1.800566       -1.358093        0.000000  1
  H         -1.708834        1.391473       -0.000016  1
  H          0.645842       -2.060249        0.000276  1
  H          2.196917       -0.059729       -0.000020  1
  C          1.500000        0.866025        1.000000  2
  H          1.202408        0.185323        0.213981  2
  C          2.792611        0.821296        1.504471  2
  H          3.502029        0.105748        1.111462  2
  C          3.174603        1.695052        2.513413  2
  H          4.181612        1.660206        2.906423  2
  C          2.263984        2.613538        3.017884  2
  H          2.561575        3.294240        3.803903  2
  C          0.971373        2.658268        2.513413  2
  H          0.261955        3.373816        2.906423  2
  C          0.589381        1.784511        1.504471  2
  H         -0.417629        1.819357        1.111462  2

%mem=32GB
%nprocshared= 8
#p m062x/aug-cc-pVDZ   counterpoise=2

00186 m062x/aug-cc-pVDZ   counterpoise=2

 0  1  0  1  0  1
  N          0.332867       -1.105953        0.000147  1
  C         -0.970426       -0.676038       -0.000009  1
  C         -0.896590        0.685667        0.000007  1
  N          0.412760        1.096324       -0.000130  1
  C          1.121388       -0.000000       -0.000015  1
  H         -1.800566       -1.358093        0.000000  1
  H         -1.708834        1.391473       -0.000016  1
  H          0.645842       -2.060249        0.000276  1
  H          2.196917       -0.059729       -0.000020  1
  C          1.326828        1.113341        1.000000  2
  H          0.597238        1.099758        0.201717  2
  C          1.817461       -0.080024        1.512342  2
  H          1.470100       -1.023298        1.113201  2
  C          2.753971       -0.062589        2.537027  2
  H          3.136200       -0.992281        2.936168  2
  C          3.199847        1.148210        3.049369  2
  H          3.929437        1.161792        3.847652  2
  C          2.709214        2.341574        2.537027  2
  H          3.056574        3.284848        2.936168  2
  C          1.772704        2.324140        1.512342  2
  H          1.390475        3.253831        1.113201  2

%mem=32GB
%nprocshared= 8
#p m062x/aug-cc-pVDZ   counterpoise=2

00187 m062x/aug-cc-pVDZ   counterpoise=2

 0  1  0  1  0  1
  N          0.332867       -1.105953        0.000147  1
  C         -0.970426       -0.676038       -0.000009  1
  C         -0.896590        0.685667        0.000007  1
  N          0.412760        1.096324       -0.000130  1
  C          1.121388       -0.000000       -0.000015  1
  H         -1.800566       -1.358093        0.000000  1
  H         -1.708834        1.391473       -0.000016  1
  H          0.645842       -2.060249        0.000276  1
  H          2.196917       -0.059729       -0.000020  1
  C          1.113341        1.326828        1.000000  2
  H          0.503592        1.126210        0.129540  2
  C          1.880440        0.313524        1.558666  2
  H          1.868301       -0.676510        1.123436  2
  C          2.663120        0.571040        2.675998  2
  H          3.260729       -0.218376        3.111228  2
  C          2.678700        1.841860        3.234664  2
  H          3.288448        2.042478        4.105124  2
  C          1.911601        2.855164        2.675998  2
  H          1.923739        3.845198        3.111228  2
  C          1.128921        2.597648        1.558666  2
  H          0.531311        3.387063        1.123436  2

%mem=32GB
%nprocshared= 8
#p m062x/aug-cc-pVDZ   counterpoise=2

00188 m062x/aug-cc-pVDZ   counterpoise=2

 0  1  0  1  0  1
  N          0.332867       -1.105953        0.000147  1
  C         -0.970426       -0.676038       -0.000009  1
  C         -0.896590        0.685667        0.000007  1
  N          0.412760        1.096324       -0.000130  1
  C          1.121388       -0.000000       -0.000015  1
  H         -1.800566       -1.358093        0.000000  1
  H         -1.708834        1.391473       -0.000016  1
  H          0.645842       -2.060249        0.000276  1
  H          2.196917       -0.059729       -0.000020  1
  C          0.866025        1.500000        1.000000  2
  H          0.446991        1.126810        0.075402  2
  C          1.934577        0.841673        1.593412  2
  H          2.348000       -0.044386        1.131113  2
  C          2.472453        1.320704        2.780236  2
  H          3.304910        0.807834        3.242535  2
  C          1.941778        2.458060        3.373648  2
  H          2.360812        2.831250        4.298247  2
  C          0.873227        3.116387        2.780236  2
  H          0.459804        4.002446        3.242535  2
  C          0.335350        2.637357        1.593412  2
  H         -0.497106        3.150226        1.131113  2

%mem=32GB
%nprocshared= 8
#p m062x/aug-cc-pVDZ   counterpoise=2

00189 m062x/aug-cc-pVDZ   counterpoise=2

 0  1  0  1  0  1
  N          0.332867       -1.105953        0.000147  1
  C         -0.970426       -0.676038       -0.000009  1
  C         -0.896590        0.685667        0.000007  1
  N          0.412760        1.096324       -0.000130  1
  C          1.121388       -0.000000       -0.000015  1
  H         -1.800566       -1.358093        0.000000  1
  H         -1.708834        1.391473       -0.000016  1
  H          0.645842       -2.060249        0.000276  1
  H          2.196917       -0.059729       -0.000020  1
  C          0.592396        1.627595        1.000000  2
  H          0.422958        1.126483        0.056645  2
  C          1.840088        1.564106        1.605450  2
  H          2.642664        1.013533        1.133773  2
  C          2.057581        2.207339        2.816351  2
  H          3.029596        2.157878        3.288028  2
  C          1.027383        2.914062        3.421801  2
  H          1.196822        3.415174        4.365156  2
  C         -0.220308        2.977551        2.816351  2
  H         -1.022885        3.528124        3.288028  2
  C         -0.437802        2.334318        1.605450  2
  H         -1.409817        2.383779        1.133773  2

%mem=32GB
%nprocshared= 8
#p m062x/aug-cc-pVDZ   counterpoise=2

00190 m062x/aug-cc-pVDZ   counterpoise=2

 0  1  0  1  0  1
  N          0.332867       -1.105953        0.000147  1
  C         -0.970426       -0.676038       -0.000009  1
  C         -0.896590        0.685667        0.000007  1
  N          0.412760        1.096324       -0.000130  1
  C          1.121388       -0.000000       -0.000015  1
  H         -1.800566       -1.358093        0.000000  1
  H         -1.708834        1.391473       -0.000016  1
  H          0.645842       -2.060249        0.000276  1
  H          2.196917       -0.059729       -0.000020  1
  C          0.300767        1.705737        1.000000  2
  H          0.403720        1.145516        0.080601  2
  C          1.417180        2.282597        1.590075  2
  H          2.389875        2.171780        1.130376  2
  C          1.285030        3.001703        2.770226  2
  H          2.154772        3.451107        3.229926  2
  C          0.036466        3.143949        3.360301  2
  H         -0.066487        3.704170        4.279701  2
  C         -1.079947        2.567088        2.770226  2
  H         -2.052642        2.677906        3.229926  2
  C         -0.947796        1.847983        1.590075  2
  H         -1.817539        1.398579        1.130376  2

%mem=32GB
%nprocshared= 8
#p m062x/aug-cc-pVDZ   counterpoise=2

00191 m062x/aug-cc-pVDZ   counterpoise=2

 0  1  0  1  0  1
  N          0.332867       -1.105953        0.000147  1
  C         -0.970426       -0.676038       -0.000009  1
  C         -0.896590        0.685667        0.000007  1
  N          0.412760        1.096324       -0.000130  1
  C          1.121388       -0.000000       -0.000015  1
  H         -1.800566       -1.358093        0.000000  1
  H         -1.708834        1.391473       -0.000016  1
  H          0.645842       -2.060249        0.000276  1
  H          2.196917       -0.059729       -0.000020  1
  C          0.000000        1.732051        1.000000  2
  H          0.355740        1.184145        0.138031  2
  C          0.780072        2.738418        1.553216  2
  H          1.743527        2.974524        1.122232  2
  C          0.323440        3.441715        2.659649  2
  H          0.931155        4.225727        3.090633  2
  C         -0.913263        3.138646        3.212865  2
  H         -1.269003        3.686551        4.074834  2
  C         -1.693335        2.132279        2.659649  2
  H         -2.656790        1.896172        3.090633  2
  C         -1.236703        1.428981        1.553216  2
  H         -1.844418        0.644970        1.122232  2

%mem=32GB
%nprocshared= 8
#p m062x/aug-cc-pVDZ   counterpoise=2

00192 m062x/aug-cc-pVDZ   counterpoise=2

 0  1  0  1  0  1
  N          0.332867       -1.105953        0.000147  1
  C         -0.970426       -0.676038       -0.000009  1
  C         -0.896590        0.685667        0.000007  1
  N          0.412760        1.096324       -0.000130  1
  C          1.121388       -0.000000       -0.000015  1
  H         -1.800566       -1.358093        0.000000  1
  H         -1.708834        1.391473       -0.000016  1
  H          0.645842       -2.060249        0.000276  1
  H          2.196917       -0.059729       -0.000020  1
  C         -0.300767        1.705737        1.000000  2
  H          0.261947        1.225131        0.211260  2
  C          0.118906        2.928419        1.506218  2
  H          1.008568        3.400345        1.111848  2
  C         -0.603400        3.545331        2.518653  2
  H         -0.276454        4.497863        2.913024  2
  C         -1.745381        2.939560        3.024871  2
  H         -2.308096        3.420166        3.813612  2
  C         -2.165055        1.716877        2.518653  2
  H         -3.054716        1.244952        2.913024  2
  C         -1.442748        1.099966        1.506218  2
  H         -1.769695        0.147434        1.111848  2

%mem=32GB
%nprocshared= 8
#p m062x/aug-cc-pVDZ   counterpoise=2

00193 m062x/aug-cc-pVDZ   counterpoise=2

 0  1  0  1  0  1
  N          0.332867       -1.105953        0.000147  1
  C         -0.970426       -0.676038       -0.000009  1
  C         -0.896590        0.685667        0.000007  1
  N          0.412760        1.096324       -0.000130  1
  C          1.121388       -0.000000       -0.000015  1
  H         -1.800566       -1.358093        0.000000  1
  H         -1.708834        1.391473       -0.000016  1
  H          0.645842       -2.060249        0.000276  1
  H          2.196917       -0.059729       -0.000020  1
  C         -0.592396        1.627595        1.000000  2
  H         -0.826221        0.903563        0.231335  2
  C          0.701781        1.722796        1.493333  2
  H          1.476186        1.072931        1.109001  2
  C          1.001920        2.652171        2.479999  2
  H          2.010150        2.726338        2.864332  2
  C          0.007883        3.486346        2.973332  2
  H          0.241708        4.210378        3.741997  2
  C         -1.286294        3.391145        2.479999  2
  H         -2.060699        4.041010        2.864332  2
  C         -1.586433        2.461770        1.493333  2
  H         -2.594663        2.387603        1.109001  2

%mem=32GB
%nprocshared= 8
#p m062x/aug-cc-pVDZ   counterpoise=2

00194 m062x/aug-cc-pVDZ   counterpoise=2

 0  1  0  1  0  1
  N          0.332867       -1.105953        0.000147  1
  C         -0.970426       -0.676038       -0.000009  1
  C         -0.896590        0.685667        0.000007  1
  N          0.412760        1.096324       -0.000130  1
  C          1.121388       -0.000000       -0.000015  1
  H         -1.800566       -1.358093        0.000000  1
  H         -1.708834        1.391473       -0.000016  1
  H          0.645842       -2.060249        0.000276  1
  H          2.196917       -0.059729       -0.000020  1
  C         -0.866025        1.500000        1.000000  2
  H         -0.891651        0.817248        0.161588  2
  C          0.351865        1.893099        1.538098  2
  H          1.275038        1.516593        1.118891  2
  C          0.384759        2.769487        2.614293  2
  H          1.333558        3.075732        3.033499  2
  C         -0.800238        3.252775        3.152390  2
  H         -0.774612        3.935526        3.990802  2
  C         -2.018129        2.859675        2.614293  2
  H         -2.941302        3.236182        3.033499  2
  C         -2.051023        1.983288        1.538098  2
  H         -2.999821        1.677043        1.118891  2

%mem=32GB
%nprocshared= 8
#p m062x/aug-cc-pVDZ   counterpoise=2

00195 m062x/aug-cc-pVDZ   counterpoise=2

 0  1  0  1  0  1
  N          0.332867       -1.105953        0.000147  1
  C         -0.970426       -0.676038       -0.000009  1
  C         -0.896590        0.685667        0.000007  1
  N          0.412760        1.096324       -0.000130  1
  C          1.121388       -0.000000       -0.000015  1
  H         -1.800566       -1.358093        0.000000  1
  H         -1.708834        1.391473       -0.000016  1
  H          0.645842       -2.060249        0.000276  1
  H          2.196917       -0.059729       -0.000020  1
  C         -1.113341        1.326828        1.000000  2
  H         -1.665851        1.386807        0.072166  2
  C         -0.888492        0.093065        1.595489  2
  H         -1.265833       -0.808119        1.131572  2
  C         -0.179284        0.016076        2.786467  2
  H         -0.004114       -0.945088        3.250384  2
  C          0.305075        1.172849        3.381956  2
  H          0.857586        1.112870        4.309791  2
  C          0.080226        2.406611        2.786467  2
  H          0.457567        3.307796        3.250384  2
  C         -0.628982        2.483601        1.595489  2
  H         -0.804151        3.444765        1.131572  2

%mem=32GB
%nprocshared= 8
#p m062x/aug-cc-pVDZ   counterpoise=2

00196 m062x/aug-cc-pVDZ   counterpoise=2

 0  1  0  1  0  1
  N          0.332867       -1.105953        0.000147  1
  C         -0.970426       -0.676038       -0.000009  1
  C         -0.896590        0.685667        0.000007  1
  N          0.412760        1.096324       -0.000130  1
  C          1.121388       -0.000000       -0.000015  1
  H         -1.800566       -1.358093        0.000000  1
  H         -1.708834        1.391473       -0.000016  1
  H          0.645842       -2.060249        0.000276  1
  H          2.196917       -0.059729       -0.000020  1
  C         -1.326828        1.113341        1.000000  2
  H         -1.700375        1.385314        0.022128  2
  C         -1.794751       -0.033174        1.627604  2
  H         -2.532834       -0.654394        1.138668  2
  C         -1.315262       -0.382282        2.882811  2
  H         -1.679798       -1.275475        3.371748  2
  C         -0.367849        0.415125        3.510415  2
  H          0.005698        0.143151        4.488288  2
  C          0.100074        1.561639        2.882811  2
  H          0.838157        2.182859        3.371748  2
  C         -0.379415        1.910747        1.627604  2
  H         -0.014879        2.803941        1.138668  2

%mem=32GB
%nprocshared= 8
#p m062x/aug-cc-pVDZ   counterpoise=2

00197 m062x/aug-cc-pVDZ   counterpoise=2

 0  1  0  1  0  1
  N          0.332867       -1.105953        0.000147  1
  C         -0.970426       -0.676038       -0.000009  1
  C         -0.896590        0.685667        0.000007  1
  N          0.412760        1.096324       -0.000130  1
  C          1.121388       -0.000000       -0.000015  1
  H         -1.800566       -1.358093        0.000000  1
  H         -1.708834        1.391473       -0.000016  1
  H          0.645842       -2.060249        0.000276  1
  H          2.196917       -0.059729       -0.000020  1
  C         -1.500000        0.866025        1.000000  2
  H         -1.696608        1.360712        0.058527  2
  C         -2.491097        0.104480        1.604243  2
  H         -3.459821        0.005884        1.133506  2
  C         -2.238729       -0.530505        2.812728  2
  H         -3.010844       -1.123788        3.283464  2
  C         -0.995263       -0.403945        3.416970  2
  H         -0.798654       -0.898632        4.358443  2
  C         -0.004165        0.357600        2.812728  2
  H          0.964558        0.456196        3.283464  2
  C         -0.256534        0.992585        1.604243  2
  H          0.515581        1.585868        1.133506  2

%mem=32GB
%nprocshared= 8
#p m062x/aug-cc-pVDZ   counterpoise=2

00198 m062x/aug-cc-pVDZ   counterpoise=2

 0  1  0  1  0  1
  N          0.332867       -1.105953        0.000147  1
  C         -0.970426       -0.676038       -0.000009  1
  C         -0.896590        0.685667        0.000007  1
  N          0.412760        1.096324       -0.000130  1
  C          1.121388       -0.000000       -0.000015  1
  H         -1.800566       -1.358093        0.000000  1
  H         -1.708834        1.391473       -0.000016  1
  H          0.645842       -2.060249        0.000276  1
  H          2.196917       -0.059729       -0.000020  1
  C         -1.627595        0.592396        1.000000  2
  H         -0.991130        0.673604        0.129334  2
  C         -2.188252        1.732898        1.558798  2
  H         -1.988567        2.702615        1.123465  2
  C         -3.005226        1.628658        2.676393  2
  H         -3.442006        2.517167        3.111726  2
  C         -3.261544        0.383917        3.235191  2
  H         -3.898009        0.302709        4.105857  2
  C         -2.700887       -0.756585        2.676393  2
  H         -2.900572       -1.726301        3.111726  2
  C         -1.883913       -0.652345        1.558798  2
  H         -1.447132       -1.540853        1.123465  2

%mem=32GB
%nprocshared= 8
#p m062x/aug-cc-pVDZ   counterpoise=2

00199 m062x/aug-cc-pVDZ   counterpoise=2

 0  1  0  1  0  1
  N          0.332867       -1.105953        0.000147  1
  C         -0.970426       -0.676038       -0.000009  1
  C         -0.896590        0.685667        0.000007  1
  N          0.412760        1.096324       -0.000130  1
  C          1.121388       -0.000000       -0.000015  1
  H         -1.800566       -1.358093        0.000000  1
  H         -1.708834        1.391473       -0.000016  1
  H          0.645842       -2.060249        0.000276  1
  H          2.196917       -0.059729       -0.000020  1
  C         -1.705737        0.300767        1.000000  2
  H         -1.053970        0.610804        0.194507  2
  C         -2.640502        1.187498        1.516970  2
  H         -2.716966        2.188341        1.114223  2
  C         -3.477118        0.789532        2.550909  2
  H         -4.205348        1.480339        2.953656  2
  C         -3.378967       -0.495164        3.067879  2
  H         -4.030734       -0.805200        3.873372  2
  C         -2.444202       -1.381894        2.550909  2
  H         -2.367738       -2.382737        2.953656  2
  C         -1.607587       -0.983928        1.516970  2
  H         -0.879356       -1.674736        1.114223  2

%mem=32GB
%nprocshared= 8
#p m062x/aug-cc-pVDZ   counterpoise=2

00200 m062x/aug-cc-pVDZ   counterpoise=2

 0  1  0  1  0  1
  N          0.332867       -1.105953        0.000147  1
  C         -0.970426       -0.676038       -0.000009  1
  C         -0.896590        0.685667        0.000007  1
  N          0.412760        1.096324       -0.000130  1
  C          1.121388       -0.000000       -0.000015  1
  H         -1.800566       -1.358093        0.000000  1
  H         -1.708834        1.391473       -0.000016  1
  H          0.645842       -2.060249        0.000276  1
  H          2.196917       -0.059729       -0.000020  1
  C         -1.732051        0.000000        1.000000  2
  H         -1.154915       -0.512281        0.242224  2
  C         -1.304336        1.227951        1.486345  2
  H         -0.393990        1.672307        1.107457  2
  C         -2.045154        1.885520        2.459034  2
  H         -1.711943        2.842157        2.837922  2
  C         -3.213686        1.315138        2.945379  2
  H         -3.790822        1.827419        3.703155  2
  C         -3.641401        0.087187        2.459034  2
  H         -4.551747       -0.357169        2.837922  2
  C         -2.900583       -0.570382        1.486345  2
  H         -3.233794       -1.527019        1.107457  2

%mem=32GB
%nprocshared= 8
#p m062x/aug-cc-pVDZ   counterpoise=2

00201 m062x/aug-cc-pVDZ   counterpoise=2

 0  1  0  1  0  1
  N          0.332867       -1.105953        0.000147  1
  C         -0.970426       -0.676038       -0.000009  1
  C         -0.896590        0.685667        0.000007  1
  N          0.412760        1.096324       -0.000130  1
  C          1.121388       -0.000000       -0.000015  1
  H         -1.800566       -1.358093        0.000000  1
  H         -1.708834        1.391473       -0.000016  1
  H          0.645842       -2.060249        0.000276  1
  H          2.196917       -0.059729       -0.000020  1
  C         -1.705737       -0.300767        1.000000  2
  H         -1.092450       -0.613762        0.165941  2
  C         -1.552814        0.971003        1.535304  2
  H         -0.820392        1.648781        1.118274  2
  C         -2.340036        1.372766        2.605911  2
  H         -2.220902        2.363540        3.022940  2
  C         -3.280181        0.502760        3.141214  2
  H         -3.893469        0.815755        3.975273  2
  C         -3.433105       -0.769010        2.605911  2
  H         -4.165526       -1.446789        3.022940  2
  C         -2.645883       -1.170774        1.535304  2
  H         -2.765017       -2.161548        1.118274  2

%mem=32GB
%nprocshared= 8
#p m062x/aug-cc-pVDZ   counterpoise=2

00202 m062x/aug-cc-pVDZ   counterpoise=2

 0  1  0  1  0  1
  N          0.332867       -1.105953        0.000147  1
  C         -0.970426       -0.676038       -0.000009  1
  C         -0.896590        0.685667        0.000007  1
  N          0.412760        1.096324       -0.000130  1
  C          1.121388       -0.000000       -0.000015  1
  H         -1.800566       -1.358093        0.000000  1
  H         -1.708834        1.391473       -0.000016  1
  H          0.645842       -2.060249        0.000276  1
  H          2.196917       -0.059729       -0.000020  1
  C         -1.627595       -0.592396        1.000000  2
  H         -1.035067       -0.667811        0.098355  2
  C         -1.856085        0.648674        1.578681  2
  H         -1.441563        1.540116        1.127858  2
  C         -2.616661        0.745477        2.736043  2
  H         -2.794667        1.712334        3.186865  2
  C         -3.148747       -0.398791        3.314723  2
  H         -3.741275       -0.323376        4.216369  2
  C         -2.920257       -1.639861        2.736043  2
  H         -3.334779       -2.531303        3.186865  2
  C         -2.159681       -1.736664        1.578681  2
  H         -1.981675       -2.703520        1.127858  2

%mem=32GB
%nprocshared= 8
#p m062x/aug-cc-pVDZ   counterpoise=2

00203 m062x/aug-cc-pVDZ   counterpoise=2

 0  1  0  1  0  1
  N          0.332867       -1.105953        0.000147  1
  C         -0.970426       -0.676038       -0.000009  1
  C         -0.896590        0.685667        0.000007  1
  N          0.412760        1.096324       -0.000130  1
  C          1.121388       -0.000000       -0.000015  1
  H         -1.800566       -1.358093        0.000000  1
  H         -1.708834        1.391473       -0.000016  1
  H          0.645842       -2.060249        0.000276  1
  H          2.196917       -0.059729       -0.000020  1
  C         -1.500000       -0.866025        1.000000  2
  H         -1.000827       -0.686945        0.057398  2
  C         -2.226364        0.150707        1.604967  2
  H         -2.293065        1.121874        1.133666  2
  C         -2.867107       -0.079163        2.814901  2
  H         -3.432982        0.712924        3.286202  2
  C         -2.781487       -1.325766        3.419868  2
  H         -3.280660       -1.504846        4.362469  2
  C         -2.055124       -2.342498        2.814901  2
  H         -1.988422       -3.313666        3.286202  2
  C         -1.414380       -2.112628        1.604967  2
  H         -0.848506       -2.904715        1.133666  2

%mem=32GB
%nprocshared= 8
#p m062x/aug-cc-pVDZ   counterpoise=2

00204 m062x/aug-cc-pVDZ   counterpoise=2

 0  1  0  1  0  1
  N          0.332867       -1.105953        0.000147  1
  C         -0.970426       -0.676038       -0.000009  1
  C         -0.896590        0.685667        0.000007  1
  N          0.412760        1.096324       -0.000130  1
  C          1.121388       -0.000000       -0.000015  1
  H         -1.800566       -1.358093        0.000000  1
  H         -1.708834        1.391473       -0.000016  1
  H          0.645842       -2.060249        0.000276  1
  H          2.196917       -0.059729       -0.000020  1
  C         -1.326828       -1.113341        1.000000  2
  H         -1.778939       -1.346919        0.045653  2
  C         -0.484808       -2.031586        1.612505  2
  H         -0.280942       -2.980524        1.135332  2
  C          0.095526       -1.731762        2.837516  2
  H          0.751503       -2.447121        3.314689  2
  C         -0.166160       -0.513693        3.450021  2
  H          0.285951       -0.280114        4.404368  2
  C         -1.008180        0.404552        2.837516  2
  H         -1.212046        1.353490        3.314689  2
  C         -1.588514        0.104728        1.612505  2
  H         -2.244491        0.820088        1.135332  2

%mem=32GB
%nprocshared= 8
#p m062x/aug-cc-pVDZ   counterpoise=2

00205 m062x/aug-cc-pVDZ   counterpoise=2

 0  1  0  1  0  1
  N          0.332867       -1.105953        0.000147  1
  C         -0.970426       -0.676038       -0.000009  1
  C         -0.896590        0.685667        0.000007  1
  N          0.412760        1.096324       -0.000130  1
  C          1.121388       -0.000000       -0.000015  1
  H         -1.800566       -1.358093        0.000000  1
  H         -1.708834        1.391473       -0.000016  1
  H          0.645842       -2.060249        0.000276  1
  H          2.196917       -0.059729       -0.000020  1
  C         -1.113341       -1.326828        1.000000  2
  H         -0.984711       -0.741085        0.099943  2
  C         -2.370204       -1.444880        1.577661  2
  H         -3.220735       -0.951107        1.127633  2
  C         -2.535315       -2.196745        2.732983  2
  H         -3.514476       -2.288715        3.183012  2
  C         -1.443563       -2.830558        3.310644  2
  H         -1.572193       -3.416301        4.210701  2
  C         -0.186700       -2.712506        2.732983  2
  H          0.663831       -3.206279        3.183012  2
  C         -0.021589       -1.960641        1.577661  2
  H          0.957572       -1.868672        1.127633  2

%mem=32GB
%nprocshared= 8
#p m062x/aug-cc-pVDZ   counterpoise=2

00206 m062x/aug-cc-pVDZ   counterpoise=2

 0  1  0  1  0  1
  N          0.332867       -1.105953        0.000147  1
  C         -0.970426       -0.676038       -0.000009  1
  C         -0.896590        0.685667        0.000007  1
  N          0.412760        1.096324       -0.000130  1
  C          1.121388       -0.000000       -0.000015  1
  H         -1.800566       -1.358093        0.000000  1
  H         -1.708834        1.391473       -0.000016  1
  H          0.645842       -2.060249        0.000276  1
  H          2.196917       -0.059729       -0.000020  1
  C         -0.866025       -1.500000        1.000000  2
  H         -0.952887       -0.814464        0.167992  2
  C         -2.003031       -2.091110        1.533987  2
  H         -2.975677       -1.866078        1.117983  2
  C         -1.891535       -2.971071        2.601961  2
  H         -2.777320       -3.431577        3.017965  2
  C         -0.643033       -3.259924        3.135948  2
  H         -0.556172       -3.945460        3.967955  2
  C          0.493972       -2.668814        2.601961  2
  H          1.466619       -2.893846        3.017965  2
  C          0.382476       -1.788852        1.533987  2
  H          1.268261       -1.328347        1.117983  2

%mem=32GB
%nprocshared= 8
#p m062x/aug-cc-pVDZ   counterpoise=2

00207 m062x/aug-cc-pVDZ   counterpoise=2

 0  1  0  1  0  1
  N          0.332867       -1.105953        0.000147  1
  C         -0.970426       -0.676038       -0.000009  1
  C         -0.896590        0.685667        0.000007  1
  N          0.412760        1.096324       -0.000130  1
  C          1.121388       -0.000000       -0.000015  1
  H         -1.800566       -1.358093        0.000000  1
  H         -1.708834        1.391473       -0.000016  1
  H          0.645842       -2.060249        0.000276  1
  H          2.196917       -0.059729       -0.000020  1
  C         -0.592396       -1.627595        1.000000  2
  H         -0.878067       -0.908521        0.244311  2
  C         -1.526397       -2.532994        1.485005  2
  H         -2.539701       -2.519272        1.107161  2
  C         -1.159707       -3.456007        2.455015  2
  H         -1.887341       -4.161359        2.832860  2
  C          0.140983       -3.473620        2.940021  2
  H          0.426653       -4.192694        3.695709  2
  C          1.074983       -2.568220        2.455015  2
  H          2.088287       -2.581943        2.832860  2
  C          0.708294       -1.645208        1.485005  2
  H          1.435927       -0.939856        1.107161  2

%mem=32GB
%nprocshared= 8
#p m062x/aug-cc-pVDZ   counterpoise=2

00208 m062x/aug-cc-pVDZ   counterpoise=2

 0  1  0  1  0  1
  N          0.332867       -1.105953        0.000147  1
  C         -0.970426       -0.676038       -0.000009  1
  C         -0.896590        0.685667        0.000007  1
  N          0.412760        1.096324       -0.000130  1
  C          1.121388       -0.000000       -0.000015  1
  H         -1.800566       -1.358093        0.000000  1
  H         -1.708834        1.391473       -0.000016  1
  H          0.645842       -2.060249        0.000276  1
  H          2.196917       -0.059729       -0.000020  1
  C         -0.300767       -1.705737        1.000000  2
  H          0.215663       -1.216896        0.185091  2
  C         -1.458720       -1.146327        1.523013  2
  H         -1.844393       -0.221678        1.115558  2
  C         -2.121615       -1.773809        2.569038  2
  H         -3.023719       -1.338001        2.976492  2
  C         -1.626558       -2.960700        3.092051  2
  H         -2.142988       -3.449541        3.906960  2
  C         -0.468606       -3.520110        2.569038  2
  H         -0.082932       -4.444759        2.976492  2
  C          0.194289       -2.892628        1.523013  2
  H          1.096393       -3.328436        1.115558  2

%mem=32GB
%nprocshared= 8
#p m062x/aug-cc-pVDZ   counterpoise=2

00209 m062x/aug-cc-pVDZ   counterpoise=2

 0  1  0  1  0  1
  N          0.332867       -1.105953        0.000147  1
  C         -0.970426       -0.676038       -0.000009  1
  C         -0.896590        0.685667        0.000007  1
  N          0.412760        1.096324       -0.000130  1
  C          1.121388       -0.000000       -0.000015  1
  H         -1.800566       -1.358093        0.000000  1
  H         -1.708834        1.391473       -0.000016  1
  H          0.645842       -2.060249        0.000276  1
  H          2.196917       -0.059729       -0.000020  1
  C         -0.000000       -1.732051        1.000000  2
  H          0.293703       -1.179618        0.117788  2
  C         -1.250084       -1.522210        1.566209  2
  H         -1.930260       -0.806302        1.125102  2
  C         -1.627083       -2.231319        2.698626  2
  H         -2.600962       -2.067843        3.139732  2
  C         -0.754000       -3.150267        3.264835  2
  H         -1.047702       -3.702700        4.147047  2
  C          0.496084       -3.360108        2.698626  2
  H          1.176260       -4.076016        3.139732  2
  C          0.873084       -2.650999        1.566209  2
  H          1.846963       -2.814475        1.125102  2

%mem=32GB
%nprocshared= 8
#p m062x/aug-cc-pVDZ   counterpoise=2

00210 m062x/aug-cc-pVDZ   counterpoise=2

 0  1  0  1  0  1
  N          0.332867       -1.105953        0.000147  1
  C         -0.970426       -0.676038       -0.000009  1
  C         -0.896590        0.685667        0.000007  1
  N          0.412760        1.096324       -0.000130  1
  C          1.121388       -0.000000       -0.000015  1
  H         -1.800566       -1.358093        0.000000  1
  H         -1.708834        1.391473       -0.000016  1
  H          0.645842       -2.060249        0.000276  1
  H          2.196917       -0.059729       -0.000020  1
  C          0.300767       -1.705737        1.000000  2
  H          0.635357       -2.049477        0.030653  2
  C          0.947564       -0.646520        1.622132  2
  H          1.786040       -0.165076        1.137459  2
  C          0.518081       -0.205292        2.866397  2
  H          1.021968        0.619892        3.351071  2
  C         -0.558198       -0.823280        3.488529  2
  H         -0.892787       -0.479540        4.457877  2
  C         -1.204994       -1.882497        2.866397  2
  H         -2.043470       -2.363941        3.351071  2
  C         -0.775511       -2.323725        1.622132  2
  H         -1.279398       -3.148910        1.137459  2

%mem=32GB
%nprocshared= 8
#p m062x/aug-cc-pVDZ   counterpoise=2

00211 m062x/aug-cc-pVDZ   counterpoise=2

 0  1  0  1  0  1
  N          0.332867       -1.105953        0.000147  1
  C         -0.970426       -0.676038       -0.000009  1
  C         -0.896590        0.685667        0.000007  1
  N          0.412760        1.096324       -0.000130  1
  C          1.121388       -0.000000       -0.000015  1
  H         -1.800566       -1.358093        0.000000  1
  H         -1.708834        1.391473       -0.000016  1
  H          0.645842       -2.060249        0.000276  1
  H          2.196917       -0.059729       -0.000020  1
  C          0.592396       -1.627595        1.000000  2
  H          0.645396       -2.056642        0.008611  2
  C          1.751601       -1.204832        1.636279  2
  H          2.707680       -1.304525        1.140584  2
  C          1.683569       -0.654104        2.908836  2
  H          2.586649       -0.324750        3.404530  2
  C          0.456333       -0.526138        3.545115  2
  H          0.403333       -0.097092        4.536504  2
  C         -0.702871       -0.948901        2.908836  2
  H         -1.658951       -0.849209        3.404530  2
  C         -0.634840       -1.499630        1.636279  2
  H         -1.537919       -1.828984        1.140584  2

%mem=32GB
%nprocshared= 8
#p m062x/aug-cc-pVDZ   counterpoise=2

00212 m062x/aug-cc-pVDZ   counterpoise=2

 0  1  0  1  0  1
  N          0.332867       -1.105953        0.000147  1
  C         -0.970426       -0.676038       -0.000009  1
  C         -0.896590        0.685667        0.000007  1
  N          0.412760        1.096324       -0.000130  1
  C          1.121388       -0.000000       -0.000015  1
  H         -1.800566       -1.358093        0.000000  1
  H         -1.708834        1.391473       -0.000016  1
  H          0.645842       -2.060249        0.000276  1
  H          2.196917       -0.059729       -0.000020  1
  C          0.866025       -1.500000        1.000000  2
  H          0.661959       -2.019240        0.073454  2
  C          2.115971       -1.606517        1.594662  2
  H          2.885677       -2.208739        1.131389  2
  C          2.377913       -0.940015        2.783987  2
  H          3.351685       -1.022997        3.247261  2
  C          1.389909       -0.166996        3.378650  2
  H          1.593976        0.352244        4.305196  2
  C          0.139963       -0.060479        2.783987  2
  H         -0.629742        0.541743        3.247261  2
  C         -0.121979       -0.726981        1.594662  2
  H         -1.095750       -0.643999        1.131389  2

%mem=32GB
%nprocshared= 8
#p m062x/aug-cc-pVDZ   counterpoise=2

00213 m062x/aug-cc-pVDZ   counterpoise=2

 0  1  0  1  0  1
  N          0.332867       -1.105953        0.000147  1
  C         -0.970426       -0.676038       -0.000009  1
  C         -0.896590        0.685667        0.000007  1
  N          0.412760        1.096324       -0.000130  1
  C          1.121388       -0.000000       -0.000015  1
  H         -1.800566       -1.358093        0.000000  1
  H         -1.708834        1.391473       -0.000016  1
  H          0.645842       -2.060249        0.000276  1
  H          2.196917       -0.059729       -0.000020  1
  C          1.113341       -1.326828        1.000000  2
  H          0.457710       -1.141284        0.160081  2
  C          1.206737       -2.602767        1.539064  2
  H          0.623867       -3.411245        1.119105  2
  C          2.048311       -2.840934        2.617193  2
  H          2.121072       -3.834956        3.037152  2
  C          2.796490       -1.803161        3.156257  2
  H          3.452121       -1.988705        3.996176  2
  C          2.703094       -0.527222        2.617193  2
  H          3.285964        0.281256        3.037152  2
  C          1.861520       -0.289055        1.539064  2
  H          1.788759        0.704967        1.119105  2

%mem=32GB
%nprocshared= 8
#p m062x/aug-cc-pVDZ   counterpoise=2

00214 m062x/aug-cc-pVDZ   counterpoise=2

 0  1  0  1  0  1
  N          0.332867       -1.105953        0.000147  1
  C         -0.970426       -0.676038       -0.000009  1
  C         -0.896590        0.685667        0.000007  1
  N          0.412760        1.096324       -0.000130  1
  C          1.121388       -0.000000       -0.000015  1
  H         -1.800566       -1.358093        0.000000  1
  H         -1.708834        1.391473       -0.000016  1
  H          0.645842       -2.060249        0.000276  1
  H          2.196917       -0.059729       -0.000020  1
  C          1.326828       -1.113341        1.000000  2
  H          0.564333       -1.107673        0.232985  2
  C          1.807265       -2.319235        1.492274  2
  H          1.419056       -3.253020        1.108767  2
  C          2.786011       -2.326510        2.476822  2
  H          3.160297       -3.265962        2.860330  2
  C          3.284321       -1.127890        2.969096  2
  H          4.046815       -1.133558        3.736111  2
  C          2.803883        0.078004        2.476822  2
  H          3.192092        1.011789        2.860330  2
  C          1.825137        0.085279        1.492274  2
  H          1.450851        1.024731        1.108767  2

%mem=32GB
%nprocshared= 8
#p m062x/aug-cc-pVDZ   counterpoise=2

00215 m062x/aug-cc-pVDZ   counterpoise=2

 0  1  0  1  0  1
  N          0.332867       -1.105953        0.000147  1
  C         -0.970426       -0.676038       -0.000009  1
  C         -0.896590        0.685667        0.000007  1
  N          0.412760        1.096324       -0.000130  1
  C          1.121388       -0.000000       -0.000015  1
  H         -1.800566       -1.358093        0.000000  1
  H         -1.708834        1.391473       -0.000016  1
  H          0.645842       -2.060249        0.000276  1
  H          2.196917       -0.059729       -0.000020  1
  C          1.500000       -0.866025        1.000000  2
  H          1.202408       -0.185323        0.213981  2
  C          0.589381       -1.784511        1.504471  2
  H         -0.417629       -1.819357        1.111462  2
  C          0.971373       -2.658268        2.513413  2
  H          0.261955       -3.373816        2.906423  2
  C          2.263984       -2.613538        3.017884  2
  H          2.561575       -3.294240        3.803903  2
  C          3.174603       -1.695052        2.513413  2
  H          4.181612       -1.660206        2.906423  2
  C          2.792611       -0.821296        1.504471  2
  H          3.502029       -0.105748        1.111462  2

%mem=32GB
%nprocshared= 8
#p m062x/aug-cc-pVDZ   counterpoise=2

00216 m062x/aug-cc-pVDZ   counterpoise=2

 0  1  0  1  0  1
  N          0.332867       -1.105953        0.000147  1
  C         -0.970426       -0.676038       -0.000009  1
  C         -0.896590        0.685667        0.000007  1
  N          0.412760        1.096324       -0.000130  1
  C          1.121388       -0.000000       -0.000015  1
  H         -1.800566       -1.358093        0.000000  1
  H         -1.708834        1.391473       -0.000016  1
  H          0.645842       -2.060249        0.000276  1
  H          2.196917       -0.059729       -0.000020  1
  C          1.627595       -0.592396        1.000000  2
  H          1.195741       -0.087013        0.146870  2
  C          0.990726       -1.697805        1.547544  2
  H          0.062719       -2.053591        1.120978  2
  C          1.545059       -2.346521        2.642631  2
  H          1.048906       -3.207691        3.069196  2
  C          2.736261       -1.889828        3.190174  2
  H          3.168115       -2.395211        4.043304  2
  C          3.373130       -0.784419        2.642631  2
  H          4.301137       -0.428633        3.069196  2
  C          2.818797       -0.135703        1.547544  2
  H          3.314950        0.725467        1.120978  2

%mem=32GB
%nprocshared= 8
#p m062x/aug-cc-pVDZ   counterpoise=2

00217 m062x/aug-cc-pVDZ   counterpoise=2

 0  1  0  1  0  1
  N          0.332867       -1.105953        0.000147  1
  C         -0.970426       -0.676038       -0.000009  1
  C         -0.896590        0.685667        0.000007  1
  N          0.412760        1.096324       -0.000130  1
  C          1.121388       -0.000000       -0.000015  1
  H         -1.800566       -1.358093        0.000000  1
  H         -1.708834        1.391473       -0.000016  1
  H          0.645842       -2.060249        0.000276  1
  H          2.196917       -0.059729       -0.000020  1
  C          1.705737       -0.300767        1.000000  2
  H          2.171768       -0.072071        0.051182  2
  C          0.876972        0.631785        1.608956  2
  H          0.697352        1.586988        1.134547  2
  C          0.278770        0.338227        2.826869  2
  H         -0.366881        1.064733        3.301277  2
  C          0.509333       -0.887883        3.435825  2
  H          0.043302       -1.116580        4.384642  2
  C          1.338098       -1.820436        2.826869  2
  H          1.517718       -2.775639        3.301277  2
  C          1.936300       -1.526878        1.608956  2
  H          2.581951       -2.253384        1.134547  2

%mem=32GB
%nprocshared= 8
#p m062x/aug-cc-pVDZ   counterpoise=2

00218 m062x/aug-cc-pVDZ   counterpoise=2

 0  1  0  1  0  1
  N          0.332867       -1.105953        0.000147  1
  C         -0.970426       -0.676038       -0.000009  1
  C         -0.896590        0.685667        0.000007  1
  N          0.412760        1.096324       -0.000130  1
  C          1.121388       -0.000000       -0.000015  1
  H         -1.800566       -1.358093        0.000000  1
  H         -1.708834        1.391473       -0.000016  1
  H          0.645842       -2.060249        0.000276  1
  H          2.196917       -0.059729       -0.000020  1
  C          1.879385        0.000000        0.684040  2
  H          2.333335       -0.085390       -0.293906  2
  C          1.810295        1.236372        1.311692  2
  H          2.210420        2.114178        0.822718  2
  C          1.227600        1.345979        2.566995  2
  H          1.173775        2.309175        3.055968  2
  C          0.713995        0.219215        3.194646  2
  H          0.260045        0.304604        4.172593  2
  C          0.783085       -1.017157        2.566995  2
  H          0.382960       -1.894964        3.055968  2
  C          1.365780       -1.126764        1.311692  2
  H          1.419605       -2.089961        0.822718  2

%mem=32GB
%nprocshared= 8
#p m062x/aug-cc-pVDZ   counterpoise=2

00219 m062x/aug-cc-pVDZ   counterpoise=2

 0  1  0  1  0  1
  N          0.332867       -1.105953        0.000147  1
  C         -0.970426       -0.676038       -0.000009  1
  C         -0.896590        0.685667        0.000007  1
  N          0.412760        1.096324       -0.000130  1
  C          1.121388       -0.000000       -0.000015  1
  H         -1.800566       -1.358093        0.000000  1
  H         -1.708834        1.391473       -0.000016  1
  H          0.645842       -2.060249        0.000276  1
  H          2.196917       -0.059729       -0.000020  1
  C          1.850833        0.326352        0.684040  2
  H          2.286907       -0.160119       -0.177892  2
  C          2.466213        1.441080        1.237233  2
  H          3.381699        1.823040        0.806267  2
  C          1.906464        2.065520        2.343618  2
  H          2.385876        2.933950        2.774585  2
  C          0.731335        1.575231        2.896811  2
  H          0.295261        2.061702        3.758743  2
  C          0.115955        0.460502        2.343618  2
  H         -0.799531        0.078543        2.774585  2
  C          0.675704       -0.163937        1.237233  2
  H          0.196292       -1.032368        0.806267  2

%mem=32GB
%nprocshared= 8
#p m062x/aug-cc-pVDZ   counterpoise=2

00220 m062x/aug-cc-pVDZ   counterpoise=2

 0  1  0  1  0  1
  N          0.332867       -1.105953        0.000147  1
  C         -0.970426       -0.676038       -0.000009  1
  C         -0.896590        0.685667        0.000007  1
  N          0.412760        1.096324       -0.000130  1
  C          1.121388       -0.000000       -0.000015  1
  H         -1.800566       -1.358093        0.000000  1
  H         -1.708834        1.391473       -0.000016  1
  H          0.645842       -2.060249        0.000276  1
  H          2.196917       -0.059729       -0.000020  1
  C          1.766044        0.642788        0.684040  2
  H          2.201145       -0.066622       -0.006732  2
  C          2.511675        1.726678        1.127382  2
  H          3.527659        1.861674        0.781996  2
  C          1.953175        2.637284        2.014065  2
  H          2.534059        3.481690        2.359451  2
  C          0.649045        2.464000        2.457406  2
  H          0.213945        3.173410        3.148179  2
  C         -0.096585        1.380110        2.014065  2
  H         -1.112569        1.245114        2.359451  2
  C          0.461914        0.469504        1.127382  2
  H         -0.118969       -0.374902        0.781996  2

%mem=32GB
%nprocshared= 8
#p m062x/aug-cc-pVDZ   counterpoise=2

00221 m062x/aug-cc-pVDZ   counterpoise=2

 0  1  0  1  0  1
  N          0.332867       -1.105953        0.000147  1
  C         -0.970426       -0.676038       -0.000009  1
  C         -0.896590        0.685667        0.000007  1
  N          0.412760        1.096324       -0.000130  1
  C          1.121388       -0.000000       -0.000015  1
  H         -1.800566       -1.358093        0.000000  1
  H         -1.708834        1.391473       -0.000016  1
  H          0.645842       -2.060249        0.000276  1
  H          2.196917       -0.059729       -0.000020  1
  C          1.627595        0.939693        0.684040  2
  H          1.195740        0.138022        0.100459  2
  C          2.963241        0.884012        1.058586  2
  H          3.571922        0.038965        0.766795  2
  C          3.517576        1.913045        1.807677  2
  H          4.558112        1.869668        2.099467  2
  C          2.736264        2.997758        2.182222  2
  H          3.168120        3.799429        2.765804  2
  C          1.400618        3.053439        1.807677  2
  H          0.791938        3.898486        2.099467  2
  C          0.846284        2.024406        1.058586  2
  H         -0.194252        2.067783        0.766795  2

%mem=32GB
%nprocshared= 8
#p m062x/aug-cc-pVDZ   counterpoise=2

00222 m062x/aug-cc-pVDZ   counterpoise=2

 0  1  0  1  0  1
  N          0.332867       -1.105953        0.000147  1
  C         -0.970426       -0.676038       -0.000009  1
  C         -0.896590        0.685667        0.000007  1
  N          0.412760        1.096324       -0.000130  1
  C          1.121388       -0.000000       -0.000015  1
  H         -1.800566       -1.358093        0.000000  1
  H         -1.708834        1.391473       -0.000016  1
  H          0.645842       -2.060249        0.000276  1
  H          2.196917       -0.059729       -0.000020  1
  C          1.439693        1.208046        0.684040  2
  H          0.543276        1.110523        0.086823  2
  C          2.145049        0.075398        1.067337  2
  H          1.798142       -0.904514        0.768729  2
  C          3.295699        0.200579        1.833932  2
  H          3.845209       -0.681810        2.132540  2
  C          3.740993        1.458407        2.217229  2
  H          4.637409        1.555930        2.814446  2
  C          3.035636        2.591055        1.833932  2
  H          3.382543        3.570967        2.132540  2
  C          1.884986        2.465874        1.067337  2
  H          1.335476        3.348263        0.768729  2

%mem=32GB
%nprocshared= 8
#p m062x/aug-cc-pVDZ   counterpoise=2

00223 m062x/aug-cc-pVDZ   counterpoise=2

 0  1  0  1  0  1
  N          0.332867       -1.105953        0.000147  1
  C         -0.970426       -0.676038       -0.000009  1
  C         -0.896590        0.685667        0.000007  1
  N          0.412760        1.096324       -0.000130  1
  C          1.121388       -0.000000       -0.000015  1
  H         -1.800566       -1.358093        0.000000  1
  H         -1.708834        1.391473       -0.000016  1
  H          0.645842       -2.060249        0.000276  1
  H          2.196917       -0.059729       -0.000020  1
  C          1.208046        1.439693        0.684040  2
  H          0.428825        1.103260        0.013690  2
  C          2.184726        0.551814        1.114275  2
  H          2.166390       -0.476320        0.779100  2
  C          3.184943        0.983663        1.974743  2
  H          3.945827        0.291961        2.309918  2
  C          3.208478        2.303390        2.404978  2
  H          3.987699        2.639822        3.075328  2
  C          2.231798        3.191268        1.974743  2
  H          2.250134        4.219403        2.309918  2
  C          1.231581        2.759419        1.114275  2
  H          0.470697        3.451121        0.779100  2

%mem=32GB
%nprocshared= 8
#p m062x/aug-cc-pVDZ   counterpoise=2

00224 m062x/aug-cc-pVDZ   counterpoise=2

 0  1  0  1  0  1
  N          0.332867       -1.105953        0.000147  1
  C         -0.970426       -0.676038       -0.000009  1
  C         -0.896590        0.685667        0.000007  1
  N          0.412760        1.096324       -0.000130  1
  C          1.121388       -0.000000       -0.000015  1
  H         -1.800566       -1.358093        0.000000  1
  H         -1.708834        1.391473       -0.000016  1
  H          0.645842       -2.060249        0.000276  1
  H          2.196917       -0.059729       -0.000020  1
  C          0.939693        1.627595        0.684040  2
  H          0.377605        1.060879       -0.045776  2
  C          2.154070        1.144662        1.152440  2
  H          2.538044        0.201717        0.787532  2
  C          2.875572        1.872105        2.089240  2
  H          3.821634        1.495876        2.454148  2
  C          2.382697        3.082481        2.557640  2
  H          2.944785        3.649198        3.287456  2
  C          1.168320        3.565414        2.089240  2
  H          0.784346        4.508360        2.454148  2
  C          0.446818        2.837971        1.152440  2
  H         -0.499244        3.214200        0.787532  2

%mem=32GB
%nprocshared= 8
#p m062x/aug-cc-pVDZ   counterpoise=2

00225 m062x/aug-cc-pVDZ   counterpoise=2

 0  1  0  1  0  1
  N          0.332867       -1.105953        0.000147  1
  C         -0.970426       -0.676038       -0.000009  1
  C         -0.896590        0.685667        0.000007  1
  N          0.412760        1.096324       -0.000130  1
  C          1.121388       -0.000000       -0.000015  1
  H         -1.800566       -1.358093        0.000000  1
  H         -1.708834        1.391473       -0.000016  1
  H          0.645842       -2.060249        0.000276  1
  H          2.196917       -0.059729       -0.000020  1
  C          0.642788        1.766044        0.684040  2
  H          0.390123        1.030416       -0.067460  2
  C          1.942037        1.847621        1.166357  2
  H          2.701554        1.175546        0.790607  2
  C          2.266361        2.791882        2.130991  2
  H          3.278543        2.855435        2.506741  2
  C          1.291434        3.654566        2.613308  2
  H          1.544099        4.390194        3.364809  2
  C         -0.007815        3.572989        2.130991  2
  H         -0.767332        4.245064        2.506741  2
  C         -0.332139        2.628728        1.166357  2
  H         -1.344321        2.565175        0.790607  2

%mem=32GB
%nprocshared= 8
#p m062x/aug-cc-pVDZ   counterpoise=2

00226 m062x/aug-cc-pVDZ   counterpoise=2

 0  1  0  1  0  1
  N          0.332867       -1.105953        0.000147  1
  C         -0.970426       -0.676038       -0.000009  1
  C         -0.896590        0.685667        0.000007  1
  N          0.412760        1.096324       -0.000130  1
  C          1.121388       -0.000000       -0.000015  1
  H         -1.800566       -1.358093        0.000000  1
  H         -1.708834        1.391473       -0.000016  1
  H          0.645842       -2.060249        0.000276  1
  H          2.196917       -0.059729       -0.000020  1
  C          0.326352        1.850833        0.684040  2
  H          0.417779        1.052499       -0.039869  2
  C          1.462156        2.500003        1.148649  2
  H          2.438432        2.207406        0.786695  2
  C          1.344799        3.524754        2.077868  2
  H          2.229648        4.030491        2.439823  2
  C          0.091638        3.900334        2.542477  2
  H          0.000211        4.698668        3.266387  2
  C         -1.044166        3.251164        2.077868  2
  H         -2.020442        3.543761        2.439823  2
  C         -0.926809        2.226413        1.148649  2
  H         -1.811658        1.720676        0.786695  2

%mem=32GB
%nprocshared= 8
#p m062x/aug-cc-pVDZ   counterpoise=2

00227 m062x/aug-cc-pVDZ   counterpoise=2

 0  1  0  1  0  1
  N          0.332867       -1.105953        0.000147  1
  C         -0.970426       -0.676038       -0.000009  1
  C         -0.896590        0.685667        0.000007  1
  N          0.412760        1.096324       -0.000130  1
  C          1.121388       -0.000000       -0.000015  1
  H         -1.800566       -1.358093        0.000000  1
  H         -1.708834        1.391473       -0.000016  1
  H          0.645842       -2.060249        0.000276  1
  H          2.196917       -0.059729       -0.000020  1
  C          0.000000        1.879385        0.684040  2
  H          0.399027        1.122378        0.022633  2
  C          0.807482        2.925861        1.108535  2
  H          1.835578        2.984112        0.777831  2
  C          0.295287        3.897564        1.957524  2
  H          0.924356        4.712822        2.288227  2
  C         -1.024390        3.822791        2.382018  2
  H         -1.423417        4.579799        3.043425  2
  C         -1.831872        2.776315        1.957524  2
  H         -2.859968        2.718064        2.288227  2
  C         -1.319677        1.804612        1.108535  2
  H         -1.948746        0.989354        0.777831  2

%mem=32GB
%nprocshared= 8
#p m062x/aug-cc-pVDZ   counterpoise=2

00228 m062x/aug-cc-pVDZ   counterpoise=2

 0  1  0  1  0  1
  N          0.332867       -1.105953        0.000147  1
  C         -0.970426       -0.676038       -0.000009  1
  C         -0.896590        0.685667        0.000007  1
  N          0.412760        1.096324       -0.000130  1
  C          1.121388       -0.000000       -0.000015  1
  H         -1.800566       -1.358093        0.000000  1
  H         -1.708834        1.391473       -0.000016  1
  H          0.645842       -2.060249        0.000276  1
  H          2.196917       -0.059729       -0.000020  1
  C         -0.326352        1.850833        0.684040  2
  H          0.308868        1.202380        0.096039  2
  C          0.124826        3.108353        1.061423  2
  H          1.111536        3.439572        0.767422  2
  C         -0.690549        3.940714        1.816188  2
  H         -0.339059        4.920386        2.110188  2
  C         -1.957103        3.515556        2.193570  2
  H         -2.592323        4.164009        2.781571  2
  C         -2.408281        2.258037        1.816188  2
  H         -3.394991        1.926817        2.110188  2
  C         -1.592905        1.425675        1.061423  2
  H         -1.944395        0.446003        0.767422  2

%mem=32GB
%nprocshared= 8
#p m062x/aug-cc-pVDZ   counterpoise=2

00229 m062x/aug-cc-pVDZ   counterpoise=2

 0  1  0  1  0  1
  N          0.332867       -1.105953        0.000147  1
  C         -0.970426       -0.676038       -0.000009  1
  C         -0.896590        0.685667        0.000007  1
  N          0.412760        1.096324       -0.000130  1
  C          1.121388       -0.000000       -0.000015  1
  H         -1.800566       -1.358093        0.000000  1
  H         -1.708834        1.391473       -0.000016  1
  H          0.645842       -2.060249        0.000276  1
  H          2.196917       -0.059729       -0.000020  1
  C         -0.642788        1.766044        0.684040  2
  H         -0.853348        0.869740        0.116551  2
  C          0.662778        2.066341        1.048258  2
  H          1.469320        1.403983        0.764513  2
  C          0.933055        3.216847        1.776693  2
  H          1.950158        3.450794        2.060437  2
  C         -0.102233        4.067057        2.140910  2
  H          0.108327        4.963362        2.708399  2
  C         -1.407799        3.766761        1.776693  2
  H         -2.214341        4.429119        2.060437  2
  C         -1.678076        2.616255        1.048258  2
  H         -2.695179        2.382308        0.764513  2

%mem=32GB
%nprocshared= 8
#p m062x/aug-cc-pVDZ   counterpoise=2

00230 m062x/aug-cc-pVDZ   counterpoise=2

 0  1  0  1  0  1
  N          0.332867       -1.105953        0.000147  1
  C         -0.970426       -0.676038       -0.000009  1
  C         -0.896590        0.685667        0.000007  1
  N          0.412760        1.096324       -0.000130  1
  C          1.121388       -0.000000       -0.000015  1
  H         -1.800566       -1.358093        0.000000  1
  H         -1.708834        1.391473       -0.000016  1
  H          0.645842       -2.060249        0.000276  1
  H          2.196917       -0.059729       -0.000020  1
  C         -0.939693        1.627595        0.684040  2
  H         -1.727395        1.385775       -0.016524  2
  C         -0.081297        0.633448        1.133666  2
  H         -0.200265       -0.382863        0.783384  2
  C          0.929806        0.943852        2.032917  2
  H          1.598540        0.169361        2.383199  2
  C          1.082513        2.248402        2.482543  2
  H          1.870216        2.490222        3.183107  2
  C          0.224118        3.242549        2.032917  2
  H          0.343086        4.258860        2.383199  2
  C         -0.786985        2.932146        1.133666  2
  H         -1.455720        3.706636        0.783384  2

%mem=32GB
%nprocshared= 8
#p m062x/aug-cc-pVDZ   counterpoise=2

00231 m062x/aug-cc-pVDZ   counterpoise=2

 0  1  0  1  0  1
  N          0.332867       -1.105953        0.000147  1
  C         -0.970426       -0.676038       -0.000009  1
  C         -0.896590        0.685667        0.000007  1
  N          0.412760        1.096324       -0.000130  1
  C          1.121388       -0.000000       -0.000015  1
  H         -1.800566       -1.358093        0.000000  1
  H         -1.708834        1.391473       -0.000016  1
  H          0.645842       -2.060249        0.000276  1
  H          2.196917       -0.059729       -0.000020  1
  C         -1.208046        1.439693        0.684040  2
  H         -1.845894        1.378276       -0.187234  2
  C         -0.683439        0.282355        1.243229  2
  H         -0.912591       -0.680686        0.807592  2
  C          0.135310        0.361190        2.361606  2
  H          0.544006       -0.540434        2.797243  2
  C          0.429452        1.597363        2.920795  2
  H          1.067301        1.658780        3.792069  2
  C         -0.095155        2.754701        2.361606  2
  H          0.133998        3.717742        2.797243  2
  C         -0.913903        2.675865        1.243229  2
  H         -1.322600        3.577490        0.807592  2

%mem=32GB
%nprocshared= 8
#p m062x/aug-cc-pVDZ   counterpoise=2

00232 m062x/aug-cc-pVDZ   counterpoise=2

 0  1  0  1  0  1
  N          0.332867       -1.105953        0.000147  1
  C         -0.970426       -0.676038       -0.000009  1
  C         -0.896590        0.685667        0.000007  1
  N          0.412760        1.096324       -0.000130  1
  C          1.121388       -0.000000       -0.000015  1
  H         -1.800566       -1.358093        0.000000  1
  H         -1.708834        1.391473       -0.000016  1
  H          0.645842       -2.060249        0.000276  1
  H          2.196917       -0.059729       -0.000020  1
  C         -1.439693        1.208046        0.684040  2
  H         -1.823898        1.469892       -0.292466  2
  C         -1.870205        0.046492        1.310767  2
  H         -2.589801       -0.596571        0.822514  2
  C         -1.377035       -0.289618        2.564221  2
  H         -1.712425       -1.194527        3.052474  2
  C         -0.453352        0.535827        3.190948  2
  H         -0.069147        0.273980        4.167454  2
  C         -0.022840        1.697380        2.564221  2
  H          0.696757        2.340443        3.052474  2
  C         -0.516010        2.033490        1.310767  2
  H         -0.180619        2.938399        0.822514  2

%mem=32GB
%nprocshared= 8
#p m062x/aug-cc-pVDZ   counterpoise=2

00233 m062x/aug-cc-pVDZ   counterpoise=2

 0  1  0  1  0  1
  N          0.332867       -1.105953        0.000147  1
  C         -0.970426       -0.676038       -0.000009  1
  C         -0.896590        0.685667        0.000007  1
  N          0.412760        1.096324       -0.000130  1
  C          1.121388       -0.000000       -0.000015  1
  H         -1.800566       -1.358093        0.000000  1
  H         -1.708834        1.391473       -0.000016  1
  H          0.645842       -2.060249        0.000276  1
  H          2.196917       -0.059729       -0.000020  1
  C         -1.627595        0.939693        0.684040  2
  H         -1.734252        1.532827       -0.214045  2
  C         -2.742454        0.346234        1.260436  2
  H         -3.717641        0.477034        0.811394  2
  C         -2.605548       -0.415120        2.413228  2
  H         -3.474079       -0.877455        2.862271  2
  C         -1.353784       -0.583015        2.989625  2
  H         -1.247127       -1.176150        3.887710  2
  C         -0.238926        0.010444        2.413228  2
  H          0.736262       -0.120356        2.862271  2
  C         -0.375831        0.771797        1.260436  2
  H          0.492700        1.234132        0.811394  2

%mem=32GB
%nprocshared= 8
#p m062x/aug-cc-pVDZ   counterpoise=2

00234 m062x/aug-cc-pVDZ   counterpoise=2

 0  1  0  1  0  1
  N          0.332867       -1.105953        0.000147  1
  C         -0.970426       -0.676038       -0.000009  1
  C         -0.896590        0.685667        0.000007  1
  N          0.412760        1.096324       -0.000130  1
  C          1.121388       -0.000000       -0.000015  1
  H         -1.800566       -1.358093        0.000000  1
  H         -1.708834        1.391473       -0.000016  1
  H          0.645842       -2.060249        0.000276  1
  H          2.196917       -0.059729       -0.000020  1
  C         -1.766044        0.642788        0.684040  2
  H         -1.705128        1.439974       -0.044331  2
  C         -3.003936        0.222754        1.151513  2
  H         -3.907400        0.692713        0.787327  2
  C         -3.082129       -0.800523        2.086457  2
  H         -4.046510       -1.127751        2.450643  2
  C         -1.922431       -1.403767        2.553930  2
  H         -1.983348       -2.200954        3.282300  2
  C         -0.684539       -0.983734        2.086457  2
  H          0.218925       -1.453693        2.450643  2
  C         -0.606346        0.039544        1.151513  2
  H          0.358035        0.366772        0.787327  2

%mem=32GB
%nprocshared= 8
#p m062x/aug-cc-pVDZ   counterpoise=2

00235 m062x/aug-cc-pVDZ   counterpoise=2

 0  1  0  1  0  1
  N          0.332867       -1.105953        0.000147  1
  C         -0.970426       -0.676038       -0.000009  1
  C         -0.896590        0.685667        0.000007  1
  N          0.412760        1.096324       -0.000130  1
  C          1.121388       -0.000000       -0.000015  1
  H         -1.800566       -1.358093        0.000000  1
  H         -1.708834        1.391473       -0.000016  1
  H          0.645842       -2.060249        0.000276  1
  H          2.196917       -0.059729       -0.000020  1
  C         -1.850833        0.326352        0.684040  2
  H         -1.010285        0.642856        0.081507  2
  C         -2.813977        1.248385        1.070749  2
  H         -2.723768        2.283199        0.769483  2
  C         -3.892914        0.842117        1.844167  2
  H         -4.643252        1.560427        2.145433  2
  C         -4.008706       -0.486184        2.230876  2
  H         -4.849254       -0.802688        2.833408  2
  C         -3.045562       -1.408217        1.844167  2
  H         -3.135772       -2.443031        2.145433  2
  C         -1.966626       -1.001949        1.070749  2
  H         -1.216287       -1.720259        0.769483  2

%mem=32GB
%nprocshared= 8
#p m062x/aug-cc-pVDZ   counterpoise=2

00236 m062x/aug-cc-pVDZ   counterpoise=2

 0  1  0  1  0  1
  N          0.332867       -1.105953        0.000147  1
  C         -0.970426       -0.676038       -0.000009  1
  C         -0.896590        0.685667        0.000007  1
  N          0.412760        1.096324       -0.000130  1
  C          1.121388       -0.000000       -0.000015  1
  H         -1.800566       -1.358093        0.000000  1
  H         -1.708834        1.391473       -0.000016  1
  H          0.645842       -2.060249        0.000276  1
  H          2.196917       -0.059729       -0.000020  1
  C         -1.879385        0.000000        0.684040  2
  H         -1.136491       -0.552527        0.124966  2
  C         -1.638669        1.319333        1.042857  2
  H         -0.708247        1.794635        0.763320  2
  C         -2.592256        2.028563        1.760491  2
  H         -2.404727        3.056391        2.040029  2
  C         -3.786558        1.418459        2.119309  2
  H         -4.529452        1.970986        2.678383  2
  C         -4.027274        0.099126        1.760491  2
  H         -4.957697       -0.376176        2.040029  2
  C         -3.073688       -0.610104        1.042857  2
  H         -3.261217       -1.637932        0.763320  2

%mem=32GB
%nprocshared= 8
#p m062x/aug-cc-pVDZ   counterpoise=2

00237 m062x/aug-cc-pVDZ   counterpoise=2

 0  1  0  1  0  1
  N          0.332867       -1.105953        0.000147  1
  C         -0.970426       -0.676038       -0.000009  1
  C         -0.896590        0.685667        0.000007  1
  N          0.412760        1.096324       -0.000130  1
  C          1.121388       -0.000000       -0.000015  1
  H         -1.800566       -1.358093        0.000000  1
  H         -1.708834        1.391473       -0.000016  1
  H          0.645842       -2.060249        0.000276  1
  H          2.196917       -0.059729       -0.000020  1
  C         -1.850833       -0.326352        0.684040  2
  H         -1.035920       -0.650025        0.050878  2
  C         -1.930040        0.998762        1.090407  2
  H         -1.176835        1.707420        0.773826  2
  C         -2.976071        1.414232        1.903141  2
  H         -3.037779        2.446563        2.219722  2
  C         -3.942895        0.504588        2.309508  2
  H         -4.757808        0.828261        2.942670  2
  C         -3.863688       -0.820526        1.903141  2
  H         -4.616894       -1.529185        2.219722  2
  C         -2.817657       -1.235996        1.090407  2
  H         -2.755950       -2.268327        0.773826  2

%mem=32GB
%nprocshared= 8
#p m062x/aug-cc-pVDZ   counterpoise=2

00238 m062x/aug-cc-pVDZ   counterpoise=2

 0  1  0  1  0  1
  N          0.332867       -1.105953        0.000147  1
  C         -0.970426       -0.676038       -0.000009  1
  C         -0.896590        0.685667        0.000007  1
  N          0.412760        1.096324       -0.000130  1
  C          1.121388       -0.000000       -0.000015  1
  H         -1.800566       -1.358093        0.000000  1
  H         -1.708834        1.391473       -0.000016  1
  H          0.645842       -2.060249        0.000276  1
  H          2.196917       -0.059729       -0.000020  1
  C         -1.766044       -0.642788        0.684040  2
  H         -1.803745       -1.423973       -0.063000  2
  C         -0.540955       -0.199375        1.163495  2
  H          0.375750       -0.635119        0.789975  2
  C         -0.492562        0.803363        2.122404  2
  H          0.461845        1.148804        2.495925  2
  C         -1.669258        1.362688        2.601859  2
  H         -1.631557        2.143873        3.348900  2
  C         -2.894347        0.919276        2.122404  2
  H         -3.811052        1.355020        2.495925  2
  C         -2.942740       -0.083462        1.163495  2
  H         -3.897147       -0.428904        0.789975  2

%mem=32GB
%nprocshared= 8
#p m062x/aug-cc-pVDZ   counterpoise=2

00239 m062x/aug-cc-pVDZ   counterpoise=2

 0  1  0  1  0  1
  N          0.332867       -1.105953        0.000147  1
  C         -0.970426       -0.676038       -0.000009  1
  C         -0.896590        0.685667        0.000007  1
  N          0.412760        1.096324       -0.000130  1
  C          1.121388       -0.000000       -0.000015  1
  H         -1.800566       -1.358093        0.000000  1
  H         -1.708834        1.391473       -0.000016  1
  H          0.645842       -2.060249        0.000276  1
  H          2.196917       -0.059729       -0.000020  1
  C         -1.627595       -0.939693        0.684040  2
  H         -1.855654       -1.491345       -0.217853  2
  C         -0.370140       -1.044973        1.262880  2
  H          0.381424       -1.678643        0.811934  2
  C         -0.077402       -0.336866        2.420560  2
  H          0.902221       -0.418884        2.871506  2
  C         -1.042119        0.476521        2.999399  2
  H         -0.814061        1.028173        3.901292  2
  C         -2.299575        0.581801        2.420560  2
  H         -3.051139        1.215472        2.871506  2
  C         -2.592313       -0.126306        1.262880  2
  H         -3.571935       -0.044287        0.811934  2

%mem=32GB
%nprocshared= 8
#p m062x/aug-cc-pVDZ   counterpoise=2

00240 m062x/aug-cc-pVDZ   counterpoise=2

 0  1  0  1  0  1
  N          0.332867       -1.105953        0.000147  1
  C         -0.970426       -0.676038       -0.000009  1
  C         -0.896590        0.685667        0.000007  1
  N          0.412760        1.096324       -0.000130  1
  C          1.121388       -0.000000       -0.000015  1
  H         -1.800566       -1.358093        0.000000  1
  H         -1.708834        1.391473       -0.000016  1
  H          0.645842       -2.060249        0.000276  1
  H          2.196917       -0.059729       -0.000020  1
  C         -1.439693       -1.208046        0.684040  2
  H         -1.935114       -1.414037       -0.255037  2
  C         -0.660139       -2.185991        1.286745  2
  H         -0.548248       -3.153851        0.817207  2
  C         -0.024211       -1.921578        2.492156  2
  H          0.583102       -2.683447        2.961695  2
  C         -0.167836       -0.679221        3.094861  2
  H          0.327585       -0.473230        4.033939  2
  C         -0.947390        0.298725        2.492156  2
  H         -1.059281        1.266585        2.961695  2
  C         -1.583318        0.034312        1.286745  2
  H         -2.190631        0.796181        0.817207  2

%mem=32GB
%nprocshared= 8
#p m062x/aug-cc-pVDZ   counterpoise=2

00241 m062x/aug-cc-pVDZ   counterpoise=2

 0  1  0  1  0  1
  N          0.332867       -1.105953        0.000147  1
  C         -0.970426       -0.676038       -0.000009  1
  C         -0.896590        0.685667        0.000007  1
  N          0.412760        1.096324       -0.000130  1
  C          1.121388       -0.000000       -0.000015  1
  H         -1.800566       -1.358093        0.000000  1
  H         -1.708834        1.391473       -0.000016  1
  H          0.645842       -2.060249        0.000276  1
  H          2.196917       -0.059729       -0.000020  1
  C         -1.208046       -1.439693        0.684040  2
  H         -1.913307       -1.342567       -0.130155  2
  C         -0.919431       -2.693077        1.206595  2
  H         -1.399847       -3.572401        0.799498  2
  C         -0.014150       -2.817749        2.251705  2
  H          0.210696       -3.794199        2.658803  2
  C          0.602517       -1.689036        2.774260  2
  H          1.307779       -1.786162        3.588456  2
  C          0.313903       -0.435652        2.251705  2
  H          0.794319        0.443672        2.658803  2
  C         -0.591378       -0.310980        1.206595  2
  H         -0.816224        0.665470        0.799498  2

%mem=32GB
%nprocshared= 8
#p m062x/aug-cc-pVDZ   counterpoise=2

00242 m062x/aug-cc-pVDZ   counterpoise=2

 0  1  0  1  0  1
  N          0.332867       -1.105953        0.000147  1
  C         -0.970426       -0.676038       -0.000009  1
  C         -0.896590        0.685667        0.000007  1
  N          0.412760        1.096324       -0.000130  1
  C          1.121388       -0.000000       -0.000015  1
  H         -1.800566       -1.358093        0.000000  1
  H         -1.708834        1.391473       -0.000016  1
  H          0.645842       -2.060249        0.000276  1
  H          2.196917       -0.059729       -0.000020  1
  C         -0.939693       -1.627595        0.684040  2
  H         -1.762125       -1.370127        0.030545  2
  C         -0.771046       -2.940219        1.103457  2
  H         -1.462094       -3.705352        0.776709  2
  C          0.284637       -3.270708        1.942291  2
  H          0.416022       -4.293310        2.269039  2
  C          1.171674       -2.288573        2.361708  2
  H          1.994106       -2.546041        3.015204  2
  C          1.003027       -0.975949        1.942291  2
  H          1.694075       -0.210816        2.269039  2
  C         -0.052656       -0.645460        1.103457  2
  H         -0.184041        0.377141        0.776709  2

%mem=32GB
%nprocshared= 8
#p m062x/aug-cc-pVDZ   counterpoise=2

00243 m062x/aug-cc-pVDZ   counterpoise=2

 0  1  0  1  0  1
  N          0.332867       -1.105953        0.000147  1
  C         -0.970426       -0.676038       -0.000009  1
  C         -0.896590        0.685667        0.000007  1
  N          0.412760        1.096324       -0.000130  1
  C          1.121388       -0.000000       -0.000015  1
  H         -1.800566       -1.358093        0.000000  1
  H         -1.708834        1.391473       -0.000016  1
  H          0.645842       -2.060249        0.000276  1
  H          2.196917       -0.059729       -0.000020  1
  C         -0.642788       -1.766044        0.684040  2
  H         -0.909637       -0.878274        0.126907  2
  C         -1.622922       -2.681912        1.041611  2
  H         -2.653346       -2.507651        0.763045  2
  C         -1.280391       -3.821464        1.756753  2
  H         -2.043965       -4.534972        2.035320  2
  C          0.042274       -4.045147        2.114324  2
  H          0.309123       -4.932917        2.671457  2
  C          1.022408       -3.129279        1.756753  2
  H          2.052832       -3.303541        2.035320  2
  C          0.679878       -1.989728        1.041611  2
  H          1.443452       -1.276219        0.763045  2

%mem=32GB
%nprocshared= 8
#p m062x/aug-cc-pVDZ   counterpoise=2

00244 m062x/aug-cc-pVDZ   counterpoise=2

 0  1  0  1  0  1
  N          0.332867       -1.105953        0.000147  1
  C         -0.970426       -0.676038       -0.000009  1
  C         -0.896590        0.685667        0.000007  1
  N          0.412760        1.096324       -0.000130  1
  C          1.121388       -0.000000       -0.000015  1
  H         -1.800566       -1.358093        0.000000  1
  H         -1.708834        1.391473       -0.000016  1
  H          0.645842       -2.060249        0.000276  1
  H          2.196917       -0.059729       -0.000020  1
  C         -0.326352       -1.850833        0.684040  2
  H          0.544883       -2.038502        0.071283  2
  C         -0.632342       -0.555055        1.077311  2
  H          0.000510        0.266754        0.770933  2
  C         -1.750669       -0.314161        1.863854  2
  H         -1.989051        0.695317        2.170233  2
  C         -2.563005       -1.369046        2.257125  2
  H         -3.434239       -1.181377        2.869883  2
  C         -2.257014       -2.664825        1.863854  2
  H         -2.889866       -3.486633        2.170233  2
  C         -1.138688       -2.905718        1.077311  2
  H         -0.900305       -3.915196        0.770933  2

%mem=32GB
%nprocshared= 8
#p m062x/aug-cc-pVDZ   counterpoise=2

00245 m062x/aug-cc-pVDZ   counterpoise=2

 0  1  0  1  0  1
  N          0.332867       -1.105953        0.000147  1
  C         -0.970426       -0.676038       -0.000009  1
  C         -0.896590        0.685667        0.000007  1
  N          0.412760        1.096324       -0.000130  1
  C          1.121388       -0.000000       -0.000015  1
  H         -1.800566       -1.358093        0.000000  1
  H         -1.708834        1.391473       -0.000016  1
  H          0.645842       -2.060249        0.000276  1
  H          2.196917       -0.059729       -0.000020  1
  C         -0.000000       -1.879385        0.684040  2
  H          0.729293       -2.083619       -0.088075  2
  C         -0.143844       -0.590558        1.179588  2
  H          0.473386        0.209270        0.793530  2
  C         -1.079973       -0.328402        2.170684  2
  H         -1.192035        0.675661        2.556741  2
  C         -1.872257       -1.355072        2.666231  2
  H         -2.601550       -1.150839        3.438347  2
  C         -1.728412       -2.643899        2.170684  2
  H         -2.345643       -3.443728        2.556741  2
  C         -0.792284       -2.906056        1.179588  2
  H         -0.680221       -3.910118        0.793530  2

%mem=32GB
%nprocshared= 8
#p m062x/aug-cc-pVDZ   counterpoise=2

00246 m062x/aug-cc-pVDZ   counterpoise=2

 0  1  0  1  0  1
  N          0.332867       -1.105953        0.000147  1
  C         -0.970426       -0.676038       -0.000009  1
  C         -0.896590        0.685667        0.000007  1
  N          0.412760        1.096324       -0.000130  1
  C          1.121388       -0.000000       -0.000015  1
  H         -1.800566       -1.358093        0.000000  1
  H         -1.708834        1.391473       -0.000016  1
  H          0.645842       -2.060249        0.000276  1
  H          2.196917       -0.059729       -0.000020  1
  C          0.326352       -1.850833        0.684040  2
  H          0.767524       -2.140008       -0.260145  2
  C          0.702300       -0.659707        1.290024  2
  H          1.436355       -0.020934        0.817931  2
  C          0.136006       -0.288519        2.501990  2
  H          0.428888        0.639429        2.974083  2
  C         -0.806236       -1.108457        3.107974  2
  H         -1.247408       -0.819283        4.052159  2
  C         -1.182184       -2.299584        2.501990  2
  H         -1.916239       -2.938357        2.974083  2
  C         -0.615890       -2.670771        1.290024  2
  H         -0.908772       -3.598720        0.817931  2

%mem=32GB
%nprocshared= 8
#p m062x/aug-cc-pVDZ   counterpoise=2

00247 m062x/aug-cc-pVDZ   counterpoise=2

 0  1  0  1  0  1
  N          0.332867       -1.105953        0.000147  1
  C         -0.970426       -0.676038       -0.000009  1
  C         -0.896590        0.685667        0.000007  1
  N          0.412760        1.096324       -0.000130  1
  C          1.121388       -0.000000       -0.000015  1
  H         -1.800566       -1.358093        0.000000  1
  H         -1.708834        1.391473       -0.000016  1
  H          0.645842       -2.060249        0.000276  1
  H          2.196917       -0.059729       -0.000020  1
  C          0.642788       -1.766044        0.684040  2
  H          0.647225       -2.193509       -0.309436  2
  C          1.842165       -1.479214        1.321659  2
  H          2.780978       -1.683223        0.824921  2
  C          1.836468       -0.930515        2.596896  2
  H          2.770844       -0.707059        3.093634  2
  C          0.631395       -0.668647        3.234515  2
  H          0.626957       -0.241182        4.227991  2
  C         -0.567982       -0.955478        2.596896  2
  H         -1.506796       -0.751469        3.093634  2
  C         -0.562286       -1.504176        1.321659  2
  H         -1.496661       -1.727633        0.824921  2

%mem=32GB
%nprocshared= 8
#p m062x/aug-cc-pVDZ   counterpoise=2

00248 m062x/aug-cc-pVDZ   counterpoise=2

 0  1  0  1  0  1
  N          0.332867       -1.105953        0.000147  1
  C         -0.970426       -0.676038       -0.000009  1
  C         -0.896590        0.685667        0.000007  1
  N          0.412760        1.096324       -0.000130  1
  C          1.121388       -0.000000       -0.000015  1
  H         -1.800566       -1.358093        0.000000  1
  H         -1.708834        1.391473       -0.000016  1
  H          0.645842       -2.060249        0.000276  1
  H          2.196917       -0.059729       -0.000020  1
  C          0.939693       -1.627595        0.684040  2
  H          0.570510       -2.171165       -0.175016  2
  C          2.171220       -1.954233        1.235387  2
  H          2.761459       -2.752269        0.805859  2
  C          2.645107       -1.256500        2.338081  2
  H          3.604530       -1.510967        2.767609  2
  C          1.887467       -0.232131        2.889427  2
  H          2.256650        0.311439        3.748483  2
  C          0.655940        0.094506        2.338081  2
  H          0.065700        0.892543        2.767609  2
  C          0.182053       -0.603226        1.235387  2
  H         -0.777370       -0.348759        0.805859  2

%mem=32GB
%nprocshared= 8
#p m062x/aug-cc-pVDZ   counterpoise=2

00249 m062x/aug-cc-pVDZ   counterpoise=2

 0  1  0  1  0  1
  N          0.332867       -1.105953        0.000147  1
  C         -0.970426       -0.676038       -0.000009  1
  C         -0.896590        0.685667        0.000007  1
  N          0.412760        1.096324       -0.000130  1
  C          1.121388       -0.000000       -0.000015  1
  H         -1.800566       -1.358093        0.000000  1
  H         -1.708834        1.391473       -0.000016  1
  H          0.645842       -2.060249        0.000276  1
  H          2.196917       -0.059729       -0.000020  1
  C          1.208046       -1.439693        0.684040  2
  H          0.645591       -2.060526       -0.000030  2
  C          2.460039       -1.848461        1.123080  2
  H          2.872951       -2.787745        0.781045  2
  C          3.182012       -1.051552        2.001160  2
  H          4.157379       -1.370002        2.343194  2
  C          2.651992        0.154125        2.440199  2
  H          3.214447        0.774959        3.124269  2
  C          1.399998        0.562893        2.001160  2
  H          0.987086        1.502178        2.343194  2
  C          0.678025       -0.234016        1.123080  2
  H         -0.297342        0.084435        0.781045  2

%mem=32GB
%nprocshared= 8
#p m062x/aug-cc-pVDZ   counterpoise=2

00250 m062x/aug-cc-pVDZ   counterpoise=2

 0  1  0  1  0  1
  N          0.332867       -1.105953        0.000147  1
  C         -0.970426       -0.676038       -0.000009  1
  C         -0.896590        0.685667        0.000007  1
  N          0.412760        1.096324       -0.000130  1
  C          1.121388       -0.000000       -0.000015  1
  H         -1.800566       -1.358093        0.000000  1
  H         -1.708834        1.391473       -0.000016  1
  H          0.645842       -2.060249        0.000276  1
  H          2.196917       -0.059729       -0.000020  1
  C          1.439693       -1.208046        0.684040  2
  H          0.522434       -1.123438        0.117278  2
  C          1.917965       -2.459555        1.047791  2
  H          1.373305       -3.349937        0.764410  2
  C          3.095368       -2.568157        1.775294  2
  H          3.467968       -3.543147        2.058675  2
  C          3.794499       -1.425251        2.139045  2
  H          4.711758       -1.509858        2.705807  2
  C          3.316227       -0.173742        1.775294  2
  H          3.860886        0.716641        2.058675  2
  C          2.138824       -0.065139        1.047791  2
  H          1.766224        0.909850        0.764410  2

%mem=32GB
%nprocshared= 8
#p m062x/aug-cc-pVDZ   counterpoise=2

00251 m062x/aug-cc-pVDZ   counterpoise=2

 0  1  0  1  0  1
  N          0.332867       -1.105953        0.000147  1
  C         -0.970426       -0.676038       -0.000009  1
  C         -0.896590        0.685667        0.000007  1
  N          0.412760        1.096324       -0.000130  1
  C          1.121388       -0.000000       -0.000015  1
  H         -1.800566       -1.358093        0.000000  1
  H         -1.708834        1.391473       -0.000016  1
  H          0.645842       -2.060249        0.000276  1
  H          2.196917       -0.059729       -0.000020  1
  C          1.627595       -0.939693        0.684040  2
  H          2.119580       -0.179265        0.092904  2
  C          0.302396       -0.774648        1.063435  2
  H         -0.238019        0.114358        0.767867  2
  C         -0.329120       -1.750741        1.822224  2
  H         -1.361519       -1.622164        2.117792  2
  C          0.364563       -2.891880        2.201619  2
  H         -0.127421       -3.652308        2.792755  2
  C          1.689763       -3.056925        1.822224  2
  H          2.230177       -3.945931        2.117792  2
  C          2.321279       -2.080831        1.063435  2
  H          3.353677       -2.209409        0.767867  2

%mem=32GB
%nprocshared= 8
#p m062x/aug-cc-pVDZ   counterpoise=2

00252 m062x/aug-cc-pVDZ   counterpoise=2

 0  1  0  1  0  1
  N          0.332867       -1.105953        0.000147  1
  C         -0.970426       -0.676038       -0.000009  1
  C         -0.896590        0.685667        0.000007  1
  N          0.412760        1.096324       -0.000130  1
  C          1.121388       -0.000000       -0.000015  1
  H         -1.800566       -1.358093        0.000000  1
  H         -1.708834        1.391473       -0.000016  1
  H          0.645842       -2.060249        0.000276  1
  H          2.196917       -0.059729       -0.000020  1
  C          1.766044       -0.642788        0.684040  2
  H          2.233564       -0.010138       -0.058201  2
  C          0.499069       -0.334285        1.160415  2
  H         -0.020451        0.538703        0.789294  2
  C         -0.101044       -1.146360        2.113164  2
  H         -1.088083       -0.906021        2.484284  2
  C          0.565819       -2.266938        2.589538  2
  H          0.098299       -2.899588        3.331780  2
  C          1.832794       -2.575441        2.113164  2
  H          2.352314       -3.448429        2.484284  2
  C          2.432907       -1.763366        1.160415  2
  H          3.419946       -2.003705        0.789294  2

%mem=32GB
%nprocshared= 8
#p m062x/aug-cc-pVDZ   counterpoise=2

00253 m062x/aug-cc-pVDZ   counterpoise=2

 0  1  0  1  0  1
  N          0.332867       -1.105953        0.000147  1
  C         -0.970426       -0.676038       -0.000009  1
  C         -0.896590        0.685667        0.000007  1
  N          0.412760        1.096324       -0.000130  1
  C          1.121388       -0.000000       -0.000015  1
  H         -1.800566       -1.358093        0.000000  1
  H         -1.708834        1.391473       -0.000016  1
  H          0.645842       -2.060249        0.000276  1
  H          2.196917       -0.059729       -0.000020  1
  C          1.850833       -0.326352        0.684040  2
  H          2.311991        0.028924       -0.227472  2
  C          0.821111        0.398056        1.269054  2
  H          0.480063        1.317682        0.813298  2
  C          0.229164       -0.057980        2.439081  2
  H         -0.573042        0.506371        2.894837  2
  C          0.666939       -1.238423        3.024094  2
  H          0.205782       -1.593699        3.935606  2
  C          1.696661       -1.962831        2.439081  2
  H          2.037709       -2.882457        2.894837  2
  C          2.288608       -1.506795        1.269054  2
  H          3.090814       -2.071146        0.813298  2

%mem=32GB
%nprocshared= 8
#p m062x/aug-cc-pVDZ   counterpoise=2

00254 m062x/aug-cc-pVDZ   counterpoise=2

 0  1  0  1  0  1
  N          0.332867       -1.105953        0.000147  1
  C         -0.970426       -0.676038       -0.000009  1
  C         -0.896590        0.685667        0.000007  1
  N          0.412760        1.096324       -0.000130  1
  C          1.121388       -0.000000       -0.000015  1
  H         -1.800566       -1.358093        0.000000  1
  H         -1.708834        1.391473       -0.000016  1
  H          0.645842       -2.060249        0.000276  1
  H          2.196917       -0.059729       -0.000020  1
  C          1.969616        0.000000        0.347296  2
  H          2.555836       -0.154044       -0.548448  2
  C          1.898934        1.261680        0.922190  2
  H          2.430089        2.090549        0.474318  2
  C          1.146455        1.459412        2.071977  2
  H          1.091389        2.442325        2.519849  2
  C          0.464657        0.395464        2.646870  2
  H         -0.121563        0.549508        3.542614  2
  C          0.535339       -0.866215        2.071977  2
  H          0.004184       -1.695085        2.519849  2
  C          1.287818       -1.063948        0.922190  2
  H          1.342884       -2.046861        0.474318  2

%mem=32GB
%nprocshared= 8
#p m062x/aug-cc-pVDZ   counterpoise=2

00255 m062x/aug-cc-pVDZ   counterpoise=2

 0  1  0  1  0  1
  N          0.332867       -1.105953        0.000147  1
  C         -0.970426       -0.676038       -0.000009  1
  C         -0.896590        0.685667        0.000007  1
  N          0.412760        1.096324       -0.000130  1
  C          1.121388       -0.000000       -0.000015  1
  H         -1.800566       -1.358093        0.000000  1
  H         -1.708834        1.391473       -0.000016  1
  H          0.645842       -2.060249        0.000276  1
  H          2.196917       -0.059729       -0.000020  1
  C          1.939693        0.342020        0.347296  2
  H          2.411153       -0.394337       -0.289292  2
  C          2.649641        1.462904        0.755862  2
  H          3.674187        1.599774        0.437568  2
  C          2.044469        2.408100        1.572994  2
  H          2.597554        3.281327        1.891288  2
  C          0.729348        2.232412        1.981560  2
  H          0.257888        2.968769        2.618148  2
  C          0.019400        1.111527        1.572994  2
  H         -1.005146        0.974658        1.891288  2
  C          0.624572        0.166332        0.755862  2
  H          0.071487       -0.706895        0.437568  2

%mem=32GB
%nprocshared= 8
#p m062x/aug-cc-pVDZ   counterpoise=2

00256 m062x/aug-cc-pVDZ   counterpoise=2

 0  1  0  1  0  1
  N          0.332867       -1.105953        0.000147  1
  C         -0.970426       -0.676038       -0.000009  1
  C         -0.896590        0.685667        0.000007  1
  N          0.412760        1.096324       -0.000130  1
  C          1.121388       -0.000000       -0.000015  1
  H         -1.800566       -1.358093        0.000000  1
  H         -1.708834        1.391473       -0.000016  1
  H          0.645842       -2.060249        0.000276  1
  H          2.196917       -0.059729       -0.000020  1
  C          1.850833        0.673648        0.347296  2
  H          2.275128       -0.225465       -0.078510  2
  C          2.665821        1.763806        0.620581  2
  H          3.725032        1.713983        0.407678  2
  C          2.121191        2.917918        1.167151  2
  H          2.756107        3.767207        1.380054  2
  C          0.761573        2.981870        1.440435  2
  H          0.337278        3.880983        1.866242  2
  C         -0.053414        1.891712        1.167151  2
  H         -1.112626        1.941535        1.380054  2
  C          0.491216        0.737601        0.620581  2
  H         -0.143701       -0.111689        0.407678  2

%mem=32GB
%nprocshared= 8
#p m062x/aug-cc-pVDZ   counterpoise=2

00257 m062x/aug-cc-pVDZ   counterpoise=2

 0  1  0  1  0  1
  N          0.332867       -1.105953        0.000147  1
  C         -0.970426       -0.676038       -0.000009  1
  C         -0.896590        0.685667        0.000007  1
  N          0.412760        1.096324       -0.000130  1
  C          1.121388       -0.000000       -0.000015  1
  H         -1.800566       -1.358093        0.000000  1
  H         -1.708834        1.391473       -0.000016  1
  H          0.645842       -2.060249        0.000276  1
  H          2.196917       -0.059729       -0.000020  1
  C          1.705737        0.984808        0.347296  2
  H          1.177589        0.094716        0.033388  2
  C          3.078675        0.942553        0.548764  2
  H          3.620117        0.019544        0.391810  2
  C          3.756612        2.085084        0.951700  2
  H          4.826201        2.052167        1.108654  2
  C          3.061610        3.269870        1.153167  2
  H          3.589758        4.159962        1.467075  2
  C          1.688672        3.312125        0.951700  2
  H          1.147230        4.235134        1.108654  2
  C          1.010735        2.169594        0.548764  2
  H         -0.058854        2.202511        0.391810  2

%mem=32GB
%nprocshared= 8
#p m062x/aug-cc-pVDZ   counterpoise=2

00258 m062x/aug-cc-pVDZ   counterpoise=2

 0  1  0  1  0  1
  N          0.332867       -1.105953        0.000147  1
  C         -0.970426       -0.676038       -0.000009  1
  C         -0.896590        0.685667        0.000007  1
  N          0.412760        1.096324       -0.000130  1
  C          1.121388       -0.000000       -0.000015  1
  H         -1.800566       -1.358093        0.000000  1
  H         -1.708834        1.391473       -0.000016  1
  H          0.645842       -2.060249        0.000276  1
  H          2.196917       -0.059729       -0.000020  1
  C          1.508813        1.266044        0.347296  2
  H          0.488874        1.108110        0.023997  2
  C          2.347394        0.179277        0.554792  2
  H          1.980753       -0.825303        0.393142  2
  C          3.656598        0.382004        0.969783  2
  H          4.309896       -0.464643        1.131433  2
  C          4.127222        1.671497        1.177278  2
  H          5.147161        1.829432        1.500578  2
  C          3.288642        2.758264        0.969783  2
  H          3.655283        3.762845        1.131433  2
  C          1.979437        2.555538        0.554792  2
  H          1.326139        3.402184        0.393142  2

%mem=32GB
%nprocshared= 8
#p m062x/aug-cc-pVDZ   counterpoise=2

00259 m062x/aug-cc-pVDZ   counterpoise=2

 0  1  0  1  0  1
  N          0.332867       -1.105953        0.000147  1
  C         -0.970426       -0.676038       -0.000009  1
  C         -0.896590        0.685667        0.000007  1
  N          0.412760        1.096324       -0.000130  1
  C          1.121388       -0.000000       -0.000015  1
  H         -1.800566       -1.358093        0.000000  1
  H         -1.708834        1.391473       -0.000016  1
  H          0.645842       -2.060249        0.000276  1
  H          2.196917       -0.059729       -0.000020  1
  C          1.266044        1.508813        0.347296  2
  H          0.351798        1.066854       -0.024951  2
  C          2.376082        0.710018        0.586207  2
  H          2.326612       -0.354242        0.400083  2
  C          3.549618        1.277321        1.064028  2
  H          4.414394        0.655019        1.250152  2
  C          3.613117        2.643419        1.302939  2
  H          4.527363        3.085377        1.675186  2
  C          2.503079        3.442214        1.064028  2
  H          2.552549        4.506474        1.250152  2
  C          1.329543        2.874911        0.586207  2
  H          0.464767        3.497213        0.400083  2

%mem=32GB
%nprocshared= 8
#p m062x/aug-cc-pVDZ   counterpoise=2

00260 m062x/aug-cc-pVDZ   counterpoise=2

 0  1  0  1  0  1
  N          0.332867       -1.105953        0.000147  1
  C         -0.970426       -0.676038       -0.000009  1
  C         -0.896590        0.685667        0.000007  1
  N          0.412760        1.096324       -0.000130  1
  C          1.121388       -0.000000       -0.000015  1
  H         -1.800566       -1.358093        0.000000  1
  H         -1.708834        1.391473       -0.000016  1
  H          0.645842       -2.060249        0.000276  1
  H          2.196917       -0.059729       -0.000020  1
  C          0.984808        1.705737        0.347296  2
  H          0.301292        0.977575       -0.067829  2
  C          2.300088        1.350226        0.613726  2
  H          2.641243        0.345104        0.406163  2
  C          3.177456        2.284902        1.146585  2
  H          4.202126        2.007942        1.354147  2
  C          2.739543        3.575089        1.413014  2
  H          3.423059        4.303251        1.828139  2
  C          1.424263        3.930600        1.146585  2
  H          1.083108        4.935722        1.354147  2
  C          0.546895        2.995924        0.613726  2
  H         -0.477775        3.272884        0.406163  2

%mem=32GB
%nprocshared= 8
#p m062x/aug-cc-pVDZ   counterpoise=2

00261 m062x/aug-cc-pVDZ   counterpoise=2

 0  1  0  1  0  1
  N          0.332867       -1.105953        0.000147  1
  C         -0.970426       -0.676038       -0.000009  1
  C         -0.896590        0.685667        0.000007  1
  N          0.412760        1.096324       -0.000130  1
  C          1.121388       -0.000000       -0.000015  1
  H         -1.800566       -1.358093        0.000000  1
  H         -1.708834        1.391473       -0.000016  1
  H          0.645842       -2.060249        0.000276  1
  H          2.196917       -0.059729       -0.000020  1
  C          0.673648        1.850833        0.347296  2
  H          0.349570        0.913573       -0.084281  2
  C          2.017925        2.059477        0.624285  2
  H          2.741106        1.284763        0.408496  2
  C          2.433915        3.262554        1.178262  2
  H          3.481175        3.425100        1.394050  2
  C          1.505629        4.256987        1.455250  2
  H          1.829707        5.194247        1.886827  2
  C          0.161352        4.048343        1.178262  2
  H         -0.561829        4.823058        1.394050  2
  C         -0.254638        2.845266        0.624285  2
  H         -1.301898        2.682721        0.408496  2

%mem=32GB
%nprocshared= 8
#p m062x/aug-cc-pVDZ   counterpoise=2

00262 m062x/aug-cc-pVDZ   counterpoise=2

 0  1  0  1  0  1
  N          0.332867       -1.105953        0.000147  1
  C         -0.970426       -0.676038       -0.000009  1
  C         -0.896590        0.685667        0.000007  1
  N          0.412760        1.096324       -0.000130  1
  C          1.121388       -0.000000       -0.000015  1
  H         -1.800566       -1.358093        0.000000  1
  H         -1.708834        1.391473       -0.000016  1
  H          0.645842       -2.060249        0.000276  1
  H          2.196917       -0.059729       -0.000020  1
  C          0.342020        1.939693        0.347296  2
  H          0.425648        0.942670       -0.063428  2
  C          1.486430        2.680079        0.610901  2
  H          2.461612        2.259857        0.405539  2
  C          1.379084        3.959868        1.138111  2
  H          2.270638        4.536668        1.343473  2
  C          0.127329        4.499270        1.401716  2
  H          0.043701        5.496292        1.812440  2
  C         -1.017081        3.758883        1.138111  2
  H         -1.992263        4.179106        1.343473  2
  C         -0.909736        2.479094        0.610901  2
  H         -1.801289        1.902294        0.405539  2

%mem=32GB
%nprocshared= 8
#p m062x/aug-cc-pVDZ   counterpoise=2

00263 m062x/aug-cc-pVDZ   counterpoise=2

 0  1  0  1  0  1
  N          0.332867       -1.105953        0.000147  1
  C         -0.970426       -0.676038       -0.000009  1
  C         -0.896590        0.685667        0.000007  1
  N          0.412760        1.096324       -0.000130  1
  C          1.121388       -0.000000       -0.000015  1
  H         -1.800566       -1.358093        0.000000  1
  H         -1.708834        1.391473       -0.000016  1
  H          0.645842       -2.060249        0.000276  1
  H          2.196917       -0.059729       -0.000020  1
  C          0.000000        1.969616        0.347296  2
  H          0.434892        1.049499       -0.018759  2
  C          0.807874        3.073916        0.582232  2
  H          1.872141        3.014106        0.399205  2
  C          0.249642        4.254987        1.052105  2
  H          0.879017        5.115294        1.235132  2
  C         -1.116464        4.331759        1.287041  2
  H         -1.551355        5.251875        1.653096  2
  C         -1.924338        3.227458        1.052105  2
  H         -2.988604        3.287268        1.235132  2
  C         -1.366106        2.046387        0.582232  2
  H         -1.995481        1.186080        0.399205  2

%mem=32GB
%nprocshared= 8
#p m062x/aug-cc-pVDZ   counterpoise=2

00264 m062x/aug-cc-pVDZ   counterpoise=2

 0  1  0  1  0  1
  N          0.332867       -1.105953        0.000147  1
  C         -0.970426       -0.676038       -0.000009  1
  C         -0.896590        0.685667        0.000007  1
  N          0.412760        1.096324       -0.000130  1
  C          1.121388       -0.000000       -0.000015  1
  H         -1.800566       -1.358093        0.000000  1
  H         -1.708834        1.391473       -0.000016  1
  H          0.645842       -2.060249        0.000276  1
  H          2.196917       -0.059729       -0.000020  1
  C         -0.342020        1.939693        0.347296  2
  H          0.347493        1.169251        0.029912  2
  C          0.111344        3.235957        0.550995  2
  H          1.154050        3.475373        0.392303  2
  C         -0.773723        4.224904        0.958393  2
  H         -0.420530        5.234761        1.117085  2
  C         -2.112154        3.917587        1.162091  2
  H         -2.801667        4.688028        1.479475  2
  C         -2.565518        2.621322        0.958393  2
  H         -3.608224        2.381907        1.117085  2
  C         -1.680451        1.632375        0.550995  2
  H         -2.033644        0.622518        0.392303  2

%mem=32GB
%nprocshared= 8
#p m062x/aug-cc-pVDZ   counterpoise=2

00265 m062x/aug-cc-pVDZ   counterpoise=2

 0  1  0  1  0  1
  N          0.332867       -1.105953        0.000147  1
  C         -0.970426       -0.676038       -0.000009  1
  C         -0.896590        0.685667        0.000007  1
  N          0.412760        1.096324       -0.000130  1
  C          1.121388       -0.000000       -0.000015  1
  H         -1.800566       -1.358093        0.000000  1
  H         -1.708834        1.391473       -0.000016  1
  H          0.645842       -2.060249        0.000276  1
  H          2.196917       -0.059729       -0.000020  1
  C         -0.673648        1.850833        0.347296  2
  H         -1.618788        1.431430        0.030195  2
  C          0.420604        1.021057        0.550814  2
  H          0.327942       -0.044783        0.392263  2
  C          1.633795        1.559407        0.957848  2
  H          2.486274        0.912970        1.116399  2
  C          1.752736        2.927533        1.161366  2
  H          2.697876        3.346935        1.478467  2
  C          0.658484        3.757309        0.957848  2
  H          0.751146        4.823149        1.116399  2
  C         -0.554708        3.218959        0.550814  2
  H         -1.407187        3.865396        0.392263  2

%mem=32GB
%nprocshared= 8
#p m062x/aug-cc-pVDZ   counterpoise=2

00266 m062x/aug-cc-pVDZ   counterpoise=2

 0  1  0  1  0  1
  N          0.332867       -1.105953        0.000147  1
  C         -0.970426       -0.676038       -0.000009  1
  C         -0.896590        0.685667        0.000007  1
  N          0.412760        1.096324       -0.000130  1
  C          1.121388       -0.000000       -0.000015  1
  H         -1.800566       -1.358093        0.000000  1
  H         -1.708834        1.391473       -0.000016  1
  H          0.645842       -2.060249        0.000276  1
  H          2.196917       -0.059729       -0.000020  1
  C         -0.984808        1.705737        0.347296  2
  H         -1.892898        1.311580       -0.088311  2
  C          0.076715        0.855830        0.626871  2
  H         -0.004394       -0.200447        0.409068  2
  C          1.242350        1.361775        1.186021  2
  H          2.069331        0.699654        1.403825  2
  C          1.346461        2.717626        1.465596  2
  H          2.254552        3.111783        1.901204  2
  C          0.284939        3.567533        1.186021  2
  H          0.366048        4.623810        1.403825  2
  C         -0.880696        3.061588        0.626871  2
  H         -1.707677        3.723709        0.409068  2

%mem=32GB
%nprocshared= 8
#p m062x/aug-cc-pVDZ   counterpoise=2

00267 m062x/aug-cc-pVDZ   counterpoise=2

 0  1  0  1  0  1
  N          0.332867       -1.105953        0.000147  1
  C         -0.970426       -0.676038       -0.000009  1
  C         -0.896590        0.685667        0.000007  1
  N          0.412760        1.096324       -0.000130  1
  C          1.121388       -0.000000       -0.000015  1
  H         -1.800566       -1.358093        0.000000  1
  H         -1.708834        1.391473       -0.000016  1
  H          0.645842       -2.060249        0.000276  1
  H          2.196917       -0.059729       -0.000020  1
  C         -1.266044        1.508813        0.347296  2
  H         -2.099121        1.288046       -0.306147  2
  C         -0.423393        0.488327        0.766680  2
  H         -0.600001       -0.527449        0.439958  2
  C          0.645952        0.771706        1.605446  2
  H          1.302421       -0.023304        1.932167  2
  C          0.872647        2.075570        2.024829  2
  H          1.705723        2.296337        2.678272  2
  C          0.029996        3.096056        1.605446  2
  H          0.206603        4.111832        1.932167  2
  C         -1.039350        2.812677        0.766680  2
  H         -1.695819        3.607687        0.439958  2

%mem=32GB
%nprocshared= 8
#p m062x/aug-cc-pVDZ   counterpoise=2

00268 m062x/aug-cc-pVDZ   counterpoise=2

 0  1  0  1  0  1
  N          0.332867       -1.105953        0.000147  1
  C         -0.970426       -0.676038       -0.000009  1
  C         -0.896590        0.685667        0.000007  1
  N          0.412760        1.096324       -0.000130  1
  C          1.121388       -0.000000       -0.000015  1
  H         -1.800566       -1.358093        0.000000  1
  H         -1.708834        1.391473       -0.000016  1
  H          0.645842       -2.060249        0.000276  1
  H          2.196917       -0.059729       -0.000020  1
  C         -1.508813        1.266044        0.347296  2
  H         -2.023938        1.589067       -0.547156  2
  C         -1.816936        0.040139        0.921360  2
  H         -2.572104       -0.591882        0.474134  2
  C         -1.155717       -0.374497        2.069489  2
  H         -1.395760       -1.329540        2.516715  2
  C         -0.186374        0.436773        2.643553  2
  H          0.328751        0.113750        3.538005  2
  C          0.121749        1.662679        2.069489  2
  H          0.876917        2.294699        2.516715  2
  C         -0.539470        2.077315        0.921360  2
  H         -0.299427        3.032358        0.474134  2

%mem=32GB
%nprocshared= 8
#p m062x/aug-cc-pVDZ   counterpoise=2

00269 m062x/aug-cc-pVDZ   counterpoise=2

 0  1  0  1  0  1
  N          0.332867       -1.105953        0.000147  1
  C         -0.970426       -0.676038       -0.000009  1
  C         -0.896590        0.685667        0.000007  1
  N          0.412760        1.096324       -0.000130  1
  C          1.121388       -0.000000       -0.000015  1
  H         -1.800566       -1.358093        0.000000  1
  H         -1.708834        1.391473       -0.000016  1
  H          0.645842       -2.060249        0.000276  1
  H          2.196917       -0.059729       -0.000020  1
  C         -1.705737        0.984808        0.347296  2
  H         -1.712000        1.807221       -0.355085  2
  C         -2.903973        0.447823        0.798089  2
  H         -3.843722        0.851897        0.446898  2
  C         -2.895933       -0.607835        1.699673  2
  H         -3.829420       -1.026174        2.050864  2
  C         -1.689658       -1.126508        2.150465  2
  H         -1.683395       -1.948921        2.852846  2
  C         -0.491423       -0.589523        1.699673  2
  H          0.448326       -0.993597        2.050864  2
  C         -0.499462        0.466135        0.798089  2
  H          0.434024        0.884474        0.446898  2

%mem=32GB
%nprocshared= 8
#p m062x/aug-cc-pVDZ   counterpoise=2

00270 m062x/aug-cc-pVDZ   counterpoise=2

 0  1  0  1  0  1
  N          0.332867       -1.105953        0.000147  1
  C         -0.970426       -0.676038       -0.000009  1
  C         -0.896590        0.685667        0.000007  1
  N          0.412760        1.096324       -0.000130  1
  C          1.121388       -0.000000       -0.000015  1
  H         -1.800566       -1.358093        0.000000  1
  H         -1.708834        1.391473       -0.000016  1
  H          0.645842       -2.060249        0.000276  1
  H          2.196917       -0.059729       -0.000020  1
  C         -1.850833        0.673648        0.347296  2
  H         -1.661224        1.632146       -0.116463  2
  C         -3.151960        0.291794        0.644940  2
  H         -3.975995        0.952806        0.413060  2
  C         -3.395343       -0.938544        1.240226  2
  H         -4.408987       -1.236029        1.472106  2
  C         -2.337601       -1.787027        1.537869  2
  H         -2.527209       -2.745525        2.001629  2
  C         -1.036474       -1.405172        1.240226  2
  H         -0.212439       -2.066185        1.472106  2
  C         -0.793091       -0.174835        0.644940  2
  H          0.220553        0.122650        0.413060  2

%mem=32GB
%nprocshared= 8
#p m062x/aug-cc-pVDZ   counterpoise=2

00271 m062x/aug-cc-pVDZ   counterpoise=2

 0  1  0  1  0  1
  N          0.332867       -1.105953        0.000147  1
  C         -0.970426       -0.676038       -0.000009  1
  C         -0.896590        0.685667        0.000007  1
  N          0.412760        1.096324       -0.000130  1
  C          1.121388       -0.000000       -0.000015  1
  H         -1.800566       -1.358093        0.000000  1
  H         -1.708834        1.391473       -0.000016  1
  H          0.645842       -2.060249        0.000276  1
  H          2.196917       -0.059729       -0.000020  1
  C         -1.939693        0.342020        0.347296  2
  H         -1.718592        1.347113        0.014665  2
  C         -3.255811       -0.044750        0.560781  2
  H         -4.060034        0.659028        0.394465  2
  C         -3.539618       -1.334899        0.987751  2
  H         -4.564941       -1.636214        1.154067  2
  C         -2.507306       -2.238277        1.201236  2
  H         -2.728407       -3.243370        1.533867  2
  C         -1.191188       -1.851506        0.987751  2
  H         -0.386965       -2.555285        1.154067  2
  C         -0.907381       -0.561358        0.560781  2
  H          0.117942       -0.260043        0.394465  2

%mem=32GB
%nprocshared= 8
#p m062x/aug-cc-pVDZ   counterpoise=2

00272 m062x/aug-cc-pVDZ   counterpoise=2

 0  1  0  1  0  1
  N          0.332867       -1.105953        0.000147  1
  C         -0.970426       -0.676038       -0.000009  1
  C         -0.896590        0.685667        0.000007  1
  N          0.412760        1.096324       -0.000130  1
  C          1.121388       -0.000000       -0.000015  1
  H         -1.800566       -1.358093        0.000000  1
  H         -1.708834        1.391473       -0.000016  1
  H          0.645842       -2.060249        0.000276  1
  H          2.196917       -0.059729       -0.000020  1
  C         -1.969616        0.000000        0.347296  2
  H         -1.108798       -0.582417        0.048087  2
  C         -1.848359        1.369582        0.539330  2
  H         -0.893078        1.854139        0.389726  2
  C         -2.953313        2.117179        0.923398  2
  H         -2.858849        3.184153        1.073002  2
  C         -4.179524        1.495194        1.115432  2
  H         -5.040341        2.077611        1.414641  2
  C         -4.300780        0.125612        0.923398  2
  H         -5.256061       -0.358945        1.073002  2
  C         -3.195826       -0.621985        0.539330  2
  H         -3.290290       -1.688959        0.389726  2

%mem=32GB
%nprocshared= 8
#p m062x/aug-cc-pVDZ   counterpoise=2

00273 m062x/aug-cc-pVDZ   counterpoise=2

 0  1  0  1  0  1
  N          0.332867       -1.105953        0.000147  1
  C         -0.970426       -0.676038       -0.000009  1
  C         -0.896590        0.685667        0.000007  1
  N          0.412760        1.096324       -0.000130  1
  C          1.121388       -0.000000       -0.000015  1
  H         -1.800566       -1.358093        0.000000  1
  H         -1.708834        1.391473       -0.000016  1
  H          0.645842       -2.060249        0.000276  1
  H          2.196917       -0.059729       -0.000020  1
  C         -1.939693       -0.342020        0.347296  2
  H         -0.971223       -0.675764        0.000276  2
  C         -2.169549        1.008867        0.570016  2
  H         -1.380149        1.727534        0.396506  2
  C         -3.412687        1.437264        1.015454  2
  H         -3.591758        2.489674        1.188964  2
  C         -4.425970        0.514773        1.238173  2
  H         -5.394440        0.848516        1.585193  2
  C         -4.196114       -0.836114        1.015454  2
  H         -4.985513       -1.554781        1.188964  2
  C         -2.952975       -1.264511        0.570016  2
  H         -2.773904       -2.316921        0.396506  2

%mem=32GB
%nprocshared= 8
#p m062x/aug-cc-pVDZ   counterpoise=2

00274 m062x/aug-cc-pVDZ   counterpoise=2

 0  1  0  1  0  1
  N          0.332867       -1.105953        0.000147  1
  C         -0.970426       -0.676038       -0.000009  1
  C         -0.896590        0.685667        0.000007  1
  N          0.412760        1.096324       -0.000130  1
  C          1.121388       -0.000000       -0.000015  1
  H         -1.800566       -1.358093        0.000000  1
  H         -1.708834        1.391473       -0.000016  1
  H          0.645842       -2.060249        0.000276  1
  H          2.196917       -0.059729       -0.000020  1
  C         -1.850833       -0.673648        0.347296  2
  H         -1.780150       -1.636074       -0.141051  2
  C         -0.697137        0.032103        0.660720  2
  H          0.272333       -0.380505        0.416547  2
  C         -0.787866        1.267483        1.287568  2
  H          0.110922        1.817300        1.531742  2
  C         -2.032291        1.797111        1.600992  2
  H         -2.102974        2.759536        2.089339  2
  C         -3.185987        1.091359        1.287568  2
  H         -4.155458        1.503967        1.531742  2
  C         -3.095258       -0.144020        0.660720  2
  H         -3.994046       -0.693837        0.416547  2

%mem=32GB
%nprocshared= 8
#p m062x/aug-cc-pVDZ   counterpoise=2

00275 m062x/aug-cc-pVDZ   counterpoise=2

 0  1  0  1  0  1
  N          0.332867       -1.105953        0.000147  1
  C         -0.970426       -0.676038       -0.000009  1
  C         -0.896590        0.685667        0.000007  1
  N          0.412760        1.096324       -0.000130  1
  C          1.121388       -0.000000       -0.000015  1
  H         -1.800566       -1.358093        0.000000  1
  H         -1.708834        1.391473       -0.000016  1
  H          0.645842       -2.060249        0.000276  1
  H          2.196917       -0.059729       -0.000020  1
  C         -1.705737       -0.984808        0.347296  2
  H         -1.903503       -1.763294       -0.376990  2
  C         -0.413533       -0.781197        0.812147  2
  H          0.395394       -1.401059        0.450004  2
  C         -0.159679        0.218076        1.741848  2
  H          0.847014        0.376700        2.103991  2
  C         -1.198029        1.013738        2.206699  2
  H         -1.000263        1.792224        2.930985  2
  C         -2.490233        0.810127        1.741848  2
  H         -3.299160        1.429989        2.103991  2
  C         -2.744087       -0.189146        0.812147  2
  H         -3.750780       -0.347770        0.450004  2

%mem=32GB
%nprocshared= 8
#p m062x/aug-cc-pVDZ   counterpoise=2

00276 m062x/aug-cc-pVDZ   counterpoise=2

 0  1  0  1  0  1
  N          0.332867       -1.105953        0.000147  1
  C         -0.970426       -0.676038       -0.000009  1
  C         -0.896590        0.685667        0.000007  1
  N          0.412760        1.096324       -0.000130  1
  C          1.121388       -0.000000       -0.000015  1
  H         -1.800566       -1.358093        0.000000  1
  H         -1.708834        1.391473       -0.000016  1
  H          0.645842       -2.060249        0.000276  1
  H          2.196917       -0.059729       -0.000020  1
  C         -1.508813       -1.266044        0.347296  2
  H         -2.190591       -1.481147       -0.464277  2
  C         -0.709497       -2.274568        0.868169  2
  H         -0.768567       -3.275362        0.462382  2
  C          0.165640       -1.998461        1.909913  2
  H          0.788349       -2.784152        2.315700  2
  C          0.241462       -0.713830        2.430785  2
  H          0.923240       -0.498728        3.242359  2
  C         -0.557854        0.294694        1.909913  2
  H         -0.498784        1.295487        2.315700  2
  C         -1.432991        0.018587        0.868169  2
  H         -2.055700        0.804278        0.462382  2

%mem=32GB
%nprocshared= 8
#p m062x/aug-cc-pVDZ   counterpoise=2

00277 m062x/aug-cc-pVDZ   counterpoise=2

 0  1  0  1  0  1
  N          0.332867       -1.105953        0.000147  1
  C         -0.970426       -0.676038       -0.000009  1
  C         -0.896590        0.685667        0.000007  1
  N          0.412760        1.096324       -0.000130  1
  C          1.121388       -0.000000       -0.000015  1
  H         -1.800566       -1.358093        0.000000  1
  H         -1.708834        1.391473       -0.000016  1
  H          0.645842       -2.060249        0.000276  1
  H          2.196917       -0.059729       -0.000020  1
  C         -1.266044       -1.508813        0.347296  2
  H         -2.148634       -1.259948       -0.226152  2
  C         -1.025882       -2.825704        0.715338  2
  H         -1.721373       -3.602764        0.428614  2
  C          0.107020       -3.145150        1.451422  2
  H          0.294119       -4.171075        1.738146  2
  C          0.999760       -2.147706        1.819464  2
  H          1.882350       -2.396571        2.392912  2
  C          0.759597       -0.830815        1.451422  2
  H          1.455088       -0.053755        1.738146  2
  C         -0.373305       -0.511369        0.715338  2
  H         -0.560404        0.514557        0.428614  2

%mem=32GB
%nprocshared= 8
#p m062x/aug-cc-pVDZ   counterpoise=2

00278 m062x/aug-cc-pVDZ   counterpoise=2

 0  1  0  1  0  1
  N          0.332867       -1.105953        0.000147  1
  C         -0.970426       -0.676038       -0.000009  1
  C         -0.896590        0.685667        0.000007  1
  N          0.412760        1.096324       -0.000130  1
  C          1.121388       -0.000000       -0.000015  1
  H         -1.800566       -1.358093        0.000000  1
  H         -1.708834        1.391473       -0.000016  1
  H          0.645842       -2.060249        0.000276  1
  H          2.196917       -0.059729       -0.000020  1
  C         -0.984808       -1.705737        0.347296  2
  H         -1.911251       -1.310923       -0.047123  2
  C         -0.861563       -3.065173        0.600437  2
  H         -1.691992       -3.729429        0.403227  2
  C          0.327630       -3.571960        1.106717  2
  H          0.423645       -4.631030        1.303926  2
  C          1.393578       -2.719311        1.359857  2
  H          2.320021       -3.114125        1.754276  2
  C          1.270333       -1.359876        1.106717  2
  H          2.100762       -0.695620        1.303926  2
  C          0.081140       -0.853089        0.600437  2
  H         -0.014875        0.205981        0.403227  2

%mem=32GB
%nprocshared= 8
#p m062x/aug-cc-pVDZ   counterpoise=2

00279 m062x/aug-cc-pVDZ   counterpoise=2

 0  1  0  1  0  1
  N          0.332867       -1.105953        0.000147  1
  C         -0.970426       -0.676038       -0.000009  1
  C         -0.896590        0.685667        0.000007  1
  N          0.412760        1.096324       -0.000130  1
  C          1.121388       -0.000000       -0.000015  1
  H         -1.800566       -1.358093        0.000000  1
  H         -1.708834        1.391473       -0.000016  1
  H          0.645842       -2.060249        0.000276  1
  H          2.196917       -0.059729       -0.000020  1
  C         -0.673648       -1.850833        0.347296  2
  H         -0.928294       -0.842819        0.049296  2
  C         -1.675886       -2.792255        0.538554  2
  H         -2.711325       -2.517657        0.389554  2
  C         -1.349020       -4.086153        0.921070  2
  H         -2.129813       -4.819570        1.070070  2
  C         -0.019917       -4.438630        1.112328  2
  H          0.234729       -5.446644        1.410328  2
  C          0.982321       -3.497208        0.921070  2
  H          2.017760       -3.771806        1.070070  2
  C          0.655455       -2.203310        0.538554  2
  H          1.436248       -1.469893        0.389554  2

%mem=32GB
%nprocshared= 8
#p m062x/aug-cc-pVDZ   counterpoise=2

00280 m062x/aug-cc-pVDZ   counterpoise=2

 0  1  0  1  0  1
  N          0.332867       -1.105953        0.000147  1
  C         -0.970426       -0.676038       -0.000009  1
  C         -0.896590        0.685667        0.000007  1
  N          0.412760        1.096324       -0.000130  1
  C          1.121388       -0.000000       -0.000015  1
  H         -1.800566       -1.358093        0.000000  1
  H         -1.708834        1.391473       -0.000016  1
  H          0.645842       -2.060249        0.000276  1
  H          2.196917       -0.059729       -0.000020  1
  C         -0.342020       -1.939693        0.347296  2
  H          0.671699       -2.063405       -0.008807  2
  C         -0.846987       -0.666858        0.575846  2
  H         -0.226663        0.201033        0.397794  2
  C         -2.148208       -0.508060        1.032944  2
  H         -2.541603        0.483543        1.210996  2
  C         -2.944463       -1.622097        1.261493  2
  H         -3.958182       -1.498385        1.617597  2
  C         -2.439496       -2.894931        1.032944  2
  H         -3.059820       -3.762823        1.210996  2
  C         -1.138275       -3.053729        0.575846  2
  H         -0.744879       -4.045333        0.397794  2

%mem=32GB
%nprocshared= 8
#p m062x/aug-cc-pVDZ   counterpoise=2

00281 m062x/aug-cc-pVDZ   counterpoise=2

 0  1  0  1  0  1
  N          0.332867       -1.105953        0.000147  1
  C         -0.970426       -0.676038       -0.000009  1
  C         -0.896590        0.685667        0.000007  1
  N          0.412760        1.096324       -0.000130  1
  C          1.121388       -0.000000       -0.000015  1
  H         -1.800566       -1.358093        0.000000  1
  H         -1.708834        1.391473       -0.000016  1
  H          0.645842       -2.060249        0.000276  1
  H          2.196917       -0.059729       -0.000020  1
  C         -0.000000       -1.969616        0.347296  2
  H          0.945529       -2.102305       -0.160750  2
  C         -0.439760       -0.693831        0.673363  2
  H          0.163171        0.167380        0.419340  2
  C         -1.653451       -0.523509        1.325497  2
  H         -1.996048        0.470392        1.579520  2
  C         -2.427381       -1.628972        1.651564  2
  H         -3.372910       -1.496282        2.159610  2
  C         -1.987620       -2.904756        1.325497  2
  H         -2.590552       -3.765967        1.579520  2
  C         -0.773930       -3.075078        0.673363  2
  H         -0.431333       -4.068979        0.419340  2

%mem=32GB
%nprocshared= 8
#p m062x/aug-cc-pVDZ   counterpoise=2

00282 m062x/aug-cc-pVDZ   counterpoise=2

 0  1  0  1  0  1
  N          0.332867       -1.105953        0.000147  1
  C         -0.970426       -0.676038       -0.000009  1
  C         -0.896590        0.685667        0.000007  1
  N          0.412760        1.096324       -0.000130  1
  C          1.121388       -0.000000       -0.000015  1
  H         -1.800566       -1.358093        0.000000  1
  H         -1.708834        1.391473       -0.000016  1
  H          0.645842       -2.060249        0.000276  1
  H          2.196917       -0.059729       -0.000020  1
  C          0.342020       -1.939693        0.347296  2
  H          1.031304       -2.213200       -0.439992  2
  C          0.343068       -0.646627        0.852582  2
  H          1.033168        0.087230        0.458938  2
  C         -0.541703       -0.295550        1.863154  2
  H         -0.540887        0.711815        2.256799  2
  C         -1.427524       -1.237538        2.368440  2
  H         -2.116808       -0.964031        3.155729  2
  C         -1.428572       -2.530604        1.863154  2
  H         -2.118672       -3.264461        2.256799  2
  C         -0.543800       -2.881681        0.852582  2
  H         -0.544616       -3.889046        0.458938  2

%mem=32GB
%nprocshared= 8
#p m062x/aug-cc-pVDZ   counterpoise=2

00283 m062x/aug-cc-pVDZ   counterpoise=2

 0  1  0  1  0  1
  N          0.332867       -1.105953        0.000147  1
  C         -0.970426       -0.676038       -0.000009  1
  C         -0.896590        0.685667        0.000007  1
  N          0.412760        1.096324       -0.000130  1
  C          1.121388       -0.000000       -0.000015  1
  H         -1.800566       -1.358093        0.000000  1
  H         -1.708834        1.391473       -0.000016  1
  H          0.645842       -2.060249        0.000276  1
  H          2.196917       -0.059729       -0.000020  1
  C          0.673648       -1.850833        0.347296  2
  H          0.599623       -2.408333       -0.576530  2
  C          1.912987       -1.651277        0.940213  2
  H          2.804471       -2.053313        0.478300  2
  C          2.008006       -0.935664        2.126047  2
  H          2.973514       -0.780199        2.587960  2
  C          0.863686       -0.419607        2.718964  2
  H          0.937711        0.137894        3.642790  2
  C         -0.375653       -0.619162        2.126047  2
  H         -1.267137       -0.217127        2.587960  2
  C         -0.470672       -1.334776        0.940213  2
  H         -1.436180       -1.490240        0.478300  2

%mem=32GB
%nprocshared= 8
#p m062x/aug-cc-pVDZ   counterpoise=2

00284 m062x/aug-cc-pVDZ   counterpoise=2

 0  1  0  1  0  1
  N          0.332867       -1.105953        0.000147  1
  C         -0.970426       -0.676038       -0.000009  1
  C         -0.896590        0.685667        0.000007  1
  N          0.412760        1.096324       -0.000130  1
  C          1.121388       -0.000000       -0.000015  1
  H         -1.800566       -1.358093        0.000000  1
  H         -1.708834        1.391473       -0.000016  1
  H          0.645842       -2.060249        0.000276  1
  H          2.196917       -0.059729       -0.000020  1
  C          0.984808       -1.705737        0.347296  2
  H          0.374643       -2.343887       -0.277368  2
  C          2.245402       -2.127050        0.748209  2
  H          2.617305       -3.093422        0.435877  2
  C          3.028617       -1.307914        1.550035  2
  H          4.010685       -1.636137        1.862367  2
  C          2.551237       -0.067466        1.950947  2
  H          3.161402        0.570684        2.575612  2
  C          1.290642        0.353847        1.550035  2
  H          0.918739        1.320219        1.862367  2
  C          0.507428       -0.465289        0.748209  2
  H         -0.474640       -0.137066        0.435877  2

%mem=32GB
%nprocshared= 8
#p m062x/aug-cc-pVDZ   counterpoise=2

00285 m062x/aug-cc-pVDZ   counterpoise=2

 0  1  0  1  0  1
  N          0.332867       -1.105953        0.000147  1
  C         -0.970426       -0.676038       -0.000009  1
  C         -0.896590        0.685667        0.000007  1
  N          0.412760        1.096324       -0.000130  1
  C          1.121388       -0.000000       -0.000015  1
  H         -1.800566       -1.358093        0.000000  1
  H         -1.708834        1.391473       -0.000016  1
  H          0.645842       -2.060249        0.000276  1
  H          2.196917       -0.059729       -0.000020  1
  C          1.266044       -1.508813        0.347296  2
  H          0.520347       -2.171829       -0.069942  2
  C          2.543512       -1.981784        0.615082  2
  H          2.793028       -3.013268        0.406463  2
  C          3.500697       -1.130730        1.150653  2
  H          4.495910       -1.499198        1.359272  2
  C          3.180414        0.193296        1.418439  2
  H          3.926111        0.856312        1.835677  2
  C          1.902946        0.666267        1.150653  2
  H          1.653430        1.697751        1.359272  2
  C          0.945761       -0.184787        0.615082  2
  H         -0.049451        0.183681        0.406463  2

%mem=32GB
%nprocshared= 8
#p m062x/aug-cc-pVDZ   counterpoise=2

00286 m062x/aug-cc-pVDZ   counterpoise=2

 0  1  0  1  0  1
  N          0.332867       -1.105953        0.000147  1
  C         -0.970426       -0.676038       -0.000009  1
  C         -0.896590        0.685667        0.000007  1
  N          0.412760        1.096324       -0.000130  1
  C          1.121388       -0.000000       -0.000015  1
  H         -1.800566       -1.358093        0.000000  1
  H         -1.708834        1.391473       -0.000016  1
  H          0.645842       -2.060249        0.000276  1
  H          2.196917       -0.059729       -0.000020  1
  C          1.508813       -1.266044        0.347296  2
  H          0.745699       -1.968349        0.040431  2
  C          2.812753       -1.699965        0.544244  2
  H          3.065474       -2.740316        0.390812  2
  C          3.792294       -0.798479        0.938140  2
  H          4.808130       -1.136525        1.091573  2
  C          3.467896        0.536928        1.135088  2
  H          4.231010        1.239232        1.441954  2
  C          2.163956        0.970848        0.938140  2
  H          1.911234        2.011199        1.091573  2
  C          1.184415        0.069362        0.544244  2
  H          0.168579        0.407408        0.390812  2

%mem=32GB
%nprocshared= 8
#p m062x/aug-cc-pVDZ   counterpoise=2

00287 m062x/aug-cc-pVDZ   counterpoise=2

 0  1  0  1  0  1
  N          0.332867       -1.105953        0.000147  1
  C         -0.970426       -0.676038       -0.000009  1
  C         -0.896590        0.685667        0.000007  1
  N          0.412760        1.096324       -0.000130  1
  C          1.121388       -0.000000       -0.000015  1
  H         -1.800566       -1.358093        0.000000  1
  H         -1.708834        1.391473       -0.000016  1
  H          0.645842       -2.060249        0.000276  1
  H          2.196917       -0.059729       -0.000020  1
  C          1.705737       -0.984808        0.347296  2
  H          2.187156       -0.078113        0.006882  2
  C          0.334871       -1.002909        0.565776  2
  H         -0.251685       -0.110317        0.395569  2
  C         -0.283083       -2.166752        1.002735  2
  H         -1.351058       -2.180855        1.172943  2
  C          0.469828       -3.312494        1.221215  2
  H         -0.011591       -4.219189        1.561629  2
  C          1.840694       -3.294393        1.002735  2
  H          2.427250       -4.186986        1.172943  2
  C          2.458649       -2.130550        0.565776  2
  H          3.526623       -2.116447        0.395569  2

%mem=32GB
%nprocshared= 8
#p m062x/aug-cc-pVDZ   counterpoise=2

00288 m062x/aug-cc-pVDZ   counterpoise=2

 0  1  0  1  0  1
  N          0.332867       -1.105953        0.000147  1
  C         -0.970426       -0.676038       -0.000009  1
  C         -0.896590        0.685667        0.000007  1
  N          0.412760        1.096324       -0.000130  1
  C          1.121388       -0.000000       -0.000015  1
  H         -1.800566       -1.358093        0.000000  1
  H         -1.708834        1.391473       -0.000016  1
  H          0.645842       -2.060249        0.000276  1
  H          2.196917       -0.059729       -0.000020  1
  C          1.850833       -0.673648        0.347296  2
  H          2.327240        0.171452       -0.130808  2
  C          0.497736       -0.625625        0.654146  2
  H         -0.079988        0.256888        0.415094  2
  C         -0.113785       -1.710404        1.267845  2
  H         -1.167917       -1.672992        1.506897  2
  C          0.627790       -2.843208        1.574695  2
  H          0.151383       -3.688308        2.052799  2
  C          1.980887       -2.891231        1.267845  2
  H          2.558612       -3.773744        1.506897  2
  C          2.592409       -1.806452        0.654146  2
  H          3.646540       -1.843863        0.415094  2

%mem=32GB
%nprocshared= 8
#p m062x/aug-cc-pVDZ   counterpoise=2

00289 m062x/aug-cc-pVDZ   counterpoise=2

 0  1  0  1  0  1
  N          0.332867       -1.105953        0.000147  1
  C         -0.970426       -0.676038       -0.000009  1
  C         -0.896590        0.685667        0.000007  1
  N          0.412760        1.096324       -0.000130  1
  C          1.121388       -0.000000       -0.000015  1
  H         -1.800566       -1.358093        0.000000  1
  H         -1.708834        1.391473       -0.000016  1
  H          0.645842       -2.060249        0.000276  1
  H          2.196917       -0.059729       -0.000020  1
  C          1.939693       -0.342020        0.347296  2
  H          2.478612        0.249417       -0.380378  2
  C          0.705123        0.088167        0.814321  2
  H          0.282250        1.014741        0.450484  2
  C          0.013361       -0.671009        1.748371  2
  H         -0.948432       -0.335872        2.112208  2
  C          0.556167       -1.860371        2.215397  2
  H          0.017248       -2.451809        2.943071  2
  C          1.790737       -2.290558        1.748371  2
  H          2.213610       -3.217132        2.112208  2
  C          2.482499       -1.531383        0.814321  2
  H          3.444292       -1.866519        0.450484  2

%mem=32GB
%nprocshared= 8
#p m062x/aug-cc-pVDZ   counterpoise=2

00290 m062x/aug-cc-pVDZ   counterpoise=2

 0  1  0  1  0  1
  N          0.332867       -1.105953        0.000147  1
  C         -0.970426       -0.676038       -0.000009  1
  C         -0.896590        0.685667        0.000007  1
  N          0.412760        1.096324       -0.000130  1
  C          1.121388       -0.000000       -0.000015  1
  H         -1.800566       -1.358093        0.000000  1
  H         -1.708834        1.391473       -0.000016  1
  H          0.645842       -2.060249        0.000276  1
  H          2.196917       -0.059729       -0.000020  1
  C          2.000000        0.000000        0.000000  2
  H          3.034982       -0.313932       -0.000105  2
  C          1.684722        1.352011        0.000067  2
  H          2.474085        2.091365        0.000015  2
  C          0.356207        1.754977        0.000202  2
  H          0.110588        2.808263        0.000255  2
  C         -0.657029        0.805932        0.000270  2
  H         -1.692012        1.119863        0.000375  2
  C         -0.341751       -0.546079        0.000202  2
  H         -1.131114       -1.285433        0.000255  2
  C          0.986764       -0.949045        0.000067  2
  H          1.232383       -2.002331        0.000015  2

%mem=32GB
%nprocshared= 8
#p m062x/aug-cc-pVDZ   counterpoise=2

00291 m062x/aug-cc-pVDZ   counterpoise=2

 0  1  0  1  0  1
  N          0.332867       -1.105953        0.000147  1
  C         -0.970426       -0.676038       -0.000009  1
  C         -0.896590        0.685667        0.000007  1
  N          0.412760        1.096324       -0.000130  1
  C          1.121388       -0.000000       -0.000015  1
  H         -1.800566       -1.358093        0.000000  1
  H         -1.708834        1.391473       -0.000016  1
  H          0.645842       -2.060249        0.000276  1
  H          2.196917       -0.059729       -0.000020  1
  C          1.969616        0.347296        0.000000  2
  H          2.496945       -0.596984       -0.000046  2
  C          2.680873        1.539541        0.000030  2
  H          3.762307        1.524081        0.000007  2
  C          2.003988        2.751629        0.000089  2
  H          2.558093        3.680450        0.000113  2
  C          0.615845        2.771473        0.000119  2
  H          0.088515        3.715754        0.000166  2
  C         -0.095413        1.579229        0.000089  2
  H         -1.176847        1.594689        0.000113  2
  C          0.581473        0.367140        0.000030  2
  H          0.027368       -0.561680        0.000007  2

%mem=32GB
%nprocshared= 8
#p m062x/aug-cc-pVDZ   counterpoise=2

00292 m062x/aug-cc-pVDZ   counterpoise=2

 0  1  0  1  0  1
  N          0.332867       -1.105953        0.000147  1
  C         -0.970426       -0.676038       -0.000009  1
  C         -0.896590        0.685667        0.000007  1
  N          0.412760        1.096324       -0.000130  1
  C          1.121388       -0.000000       -0.000015  1
  H         -1.800566       -1.358093        0.000000  1
  H         -1.708834        1.391473       -0.000016  1
  H          0.645842       -2.060249        0.000276  1
  H          2.196917       -0.059729       -0.000020  1
  C          1.879385        0.684040        0.000000  2
  H          2.304041       -0.310650       -0.000027  2
  C          2.712577        1.794502        0.000017  2
  H          3.786331        1.664919        0.000004  2
  C          2.167484        3.071298        0.000051  2
  H          2.816583        3.936405        0.000065  2
  C          0.789200        3.237631        0.000069  2
  H          0.364544        4.232322        0.000095  2
  C         -0.043992        2.127169        0.000051  2
  H         -1.117746        2.256752        0.000065  2
  C          0.501101        0.850374        0.000017  2
  H         -0.147997       -0.014734        0.000004  2

%mem=32GB
%nprocshared= 8
#p m062x/aug-cc-pVDZ   counterpoise=2

00293 m062x/aug-cc-pVDZ   counterpoise=2

 0  1  0  1  0  1
  N          0.332867       -1.105953        0.000147  1
  C         -0.970426       -0.676038       -0.000009  1
  C         -0.896590        0.685667        0.000007  1
  N          0.412760        1.096324       -0.000130  1
  C          1.121388       -0.000000       -0.000015  1
  H         -1.800566       -1.358093        0.000000  1
  H         -1.708834        1.391473       -0.000016  1
  H          0.645842       -2.060249        0.000276  1
  H          2.196917       -0.059729       -0.000020  1
  C          1.732051        1.000000        0.000000  2
  H          2.166523        0.009558       -0.000019  2
  C          2.554219        2.118648        0.000012  2
  H          3.629202        1.999691        0.000003  2
  C          1.996526        3.389990        0.000036  2
  H          2.637036        4.261475        0.000045  2
  C          0.616664        3.542684        0.000048  2
  H          0.182191        4.533126        0.000067  2
  C         -0.205505        2.424036        0.000036  2
  H         -1.280488        2.542993        0.000045  2
  C          0.352189        1.152694        0.000012  2
  H         -0.288322        0.281209        0.000003  2

%mem=32GB
%nprocshared= 8
#p m062x/aug-cc-pVDZ   counterpoise=2

00294 m062x/aug-cc-pVDZ   counterpoise=2

 0  1  0  1  0  1
  N          0.332867       -1.105953        0.000147  1
  C         -0.970426       -0.676038       -0.000009  1
  C         -0.896590        0.685667        0.000007  1
  N          0.412760        1.096324       -0.000130  1
  C          1.121388       -0.000000       -0.000015  1
  H         -1.800566       -1.358093        0.000000  1
  H         -1.708834        1.391473       -0.000016  1
  H          0.645842       -2.060249        0.000276  1
  H          2.196917       -0.059729       -0.000020  1
  C          1.532089        1.285575        0.000000  2
  H          0.465678        1.105271       -0.000124  2
  C          2.416950        0.215830        0.000079  2
  H          2.039893       -0.797860        0.000018  2
  C          3.785807        0.447270        0.000238  2
  H          4.475160       -0.386115        0.000300  2
  C          4.269802        1.748456        0.000318  2
  H          5.336213        1.928760        0.000442  2
  C          3.384940        2.818201        0.000238  2
  H          3.761998        3.831890        0.000300  2
  C          2.016084        2.586761        0.000079  2
  H          1.326731        3.420146        0.000018  2

%mem=32GB
%nprocshared= 8
#p m062x/aug-cc-pVDZ   counterpoise=2

00295 m062x/aug-cc-pVDZ   counterpoise=2

 0  1  0  1  0  1
  N          0.332867       -1.105953        0.000147  1
  C         -0.970426       -0.676038       -0.000009  1
  C         -0.896590        0.685667        0.000007  1
  N          0.412760        1.096324       -0.000130  1
  C          1.121388       -0.000000       -0.000015  1
  H         -1.800566       -1.358093        0.000000  1
  H         -1.708834        1.391473       -0.000016  1
  H          0.645842       -2.060249        0.000276  1
  H          2.196917       -0.059729       -0.000020  1
  C          1.285575        1.532089        0.000000  2
  H          0.317926        1.048977       -0.000144  2
  C          2.443664        0.766475        0.000093  2
  H          2.378226       -0.313088        0.000020  2
  C          3.685749        1.386603        0.000278  2
  H          4.587960        0.790151        0.000350  2
  C          3.769744        2.772344        0.000370  2
  H          4.737393        3.255456        0.000514  2
  C          2.611655        3.537958        0.000278  2
  H          2.677093        4.617521        0.000350  2
  C          1.369571        2.917830        0.000093  2
  H          0.467360        3.514282        0.000020  2

%mem=32GB
%nprocshared= 8
#p m062x/aug-cc-pVDZ   counterpoise=2

00296 m062x/aug-cc-pVDZ   counterpoise=2

 0  1  0  1  0  1
  N          0.332867       -1.105953        0.000147  1
  C         -0.970426       -0.676038       -0.000009  1
  C         -0.896590        0.685667        0.000007  1
  N          0.412760        1.096324       -0.000130  1
  C          1.121388       -0.000000       -0.000015  1
  H         -1.800566       -1.358093        0.000000  1
  H         -1.708834        1.391473       -0.000016  1
  H          0.645842       -2.060249        0.000276  1
  H          2.196917       -0.059729       -0.000020  1
  C          1.000000        1.732051        0.000000  2
  H          0.266129        0.937586       -0.000162  2
  C          2.354162        1.426142        0.000104  2
  H          2.675252        0.393359        0.000023  2
  C          3.296167        2.445926        0.000313  2
  H          4.351128        2.207608        0.000394  2
  C          2.884010        3.771618        0.000417  2
  H          3.617881        4.566083        0.000580  2
  C          1.529848        4.077527        0.000313  2
  H          1.208758        5.110310        0.000394  2
  C          0.587843        3.057744        0.000104  2
  H         -0.467118        3.296061        0.000023  2

%mem=32GB
%nprocshared= 8
#p m062x/aug-cc-pVDZ   counterpoise=2

00297 m062x/aug-cc-pVDZ   counterpoise=2

 0  1  0  1  0  1
  N          0.332867       -1.105953        0.000147  1
  C         -0.970426       -0.676038       -0.000009  1
  C         -0.896590        0.685667        0.000007  1
  N          0.412760        1.096324       -0.000130  1
  C          1.121388       -0.000000       -0.000015  1
  H         -1.800566       -1.358093        0.000000  1
  H         -1.708834        1.391473       -0.000016  1
  H          0.645842       -2.060249        0.000276  1
  H          2.196917       -0.059729       -0.000020  1
  C          0.684040        1.879385        0.000000  2
  H          0.329998        0.857428       -0.000170  2
  C          2.047315        2.141715        0.000109  2
  H          2.755333        1.324127        0.000024  2
  C          2.501767        3.453510        0.000327  2
  H          3.563828        3.657879        0.000411  2
  C          1.592945        4.502975        0.000436  2
  H          1.946987        5.524932        0.000605  2
  C          0.229671        4.240645        0.000327  2
  H         -0.478348        5.058233        0.000411  2
  C         -0.224782        2.928850        0.000109  2
  H         -1.286842        2.724481        0.000024  2

%mem=32GB
%nprocshared= 8
#p m062x/aug-cc-pVDZ   counterpoise=2

00298 m062x/aug-cc-pVDZ   counterpoise=2

 0  1  0  1  0  1
  N          0.332867       -1.105953        0.000147  1
  C         -0.970426       -0.676038       -0.000009  1
  C         -0.896590        0.685667        0.000007  1
  N          0.412760        1.096324       -0.000130  1
  C          1.121388       -0.000000       -0.000015  1
  H         -1.800566       -1.358093        0.000000  1
  H         -1.708834        1.391473       -0.000016  1
  H          0.645842       -2.060249        0.000276  1
  H          2.196917       -0.059729       -0.000020  1
  C          0.347296        1.969616        0.000000  2
  H          0.428144        0.891096       -0.000161  2
  C          1.494334        2.751689        0.000103  2
  H          2.468782        2.282446        0.000023  2
  C          1.390557        4.136089        0.000309  2
  H          2.284157        4.745365        0.000389  2
  C          0.139742        4.738415        0.000412  2
  H          0.058894        5.816935        0.000573  2
  C         -1.007296        3.956341        0.000309  2
  H         -1.981744        4.425585        0.000389  2
  C         -0.903518        2.571942        0.000103  2
  H         -1.797119        1.962665        0.000023  2

%mem=32GB
%nprocshared= 8
#p m062x/aug-cc-pVDZ   counterpoise=2

00299 m062x/aug-cc-pVDZ   counterpoise=2

 0  1  0  1  0  1
  N          0.332867       -1.105953        0.000147  1
  C         -0.970426       -0.676038       -0.000009  1
  C         -0.896590        0.685667        0.000007  1
  N          0.412760        1.096324       -0.000130  1
  C          1.121388       -0.000000       -0.000015  1
  H         -1.800566       -1.358093        0.000000  1
  H         -1.708834        1.391473       -0.000016  1
  H          0.645842       -2.060249        0.000276  1
  H          2.196917       -0.059729       -0.000020  1
  C          0.000000        2.000000        0.000000  2
  H          0.449349        1.016218       -0.000142  2
  C          0.805217        3.130911        0.000091  2
  H          1.881871        3.028167        0.000020  2
  C          0.228428        4.393704        0.000272  2
  H          0.855733        5.274742        0.000343  2
  C         -1.153578        4.525586        0.000363  2
  H         -1.602927        5.509369        0.000505  2
  C         -1.958795        3.394675        0.000272  2
  H         -3.035449        3.497419        0.000343  2
  C         -1.382006        2.131882        0.000091  2
  H         -2.009311        1.250844        0.000020  2

%mem=32GB
%nprocshared= 8
#p m062x/aug-cc-pVDZ   counterpoise=2

00300 m062x/aug-cc-pVDZ   counterpoise=2

 0  1  0  1  0  1
  N          0.332867       -1.105953        0.000147  1
  C         -0.970426       -0.676038       -0.000009  1
  C         -0.896590        0.685667        0.000007  1
  N          0.412760        1.096324       -0.000130  1
  C          1.121388       -0.000000       -0.000015  1
  H         -1.800566       -1.358093        0.000000  1
  H         -1.708834        1.391473       -0.000016  1
  H          0.645842       -2.060249        0.000276  1
  H          2.196917       -0.059729       -0.000020  1
  C         -0.347296        1.969616        0.000000  2
  H          0.362749        1.153786       -0.000121  2
  C          0.103902        3.282534        0.000078  2
  H          1.165452        3.489535        0.000017  2
  C         -0.807520        4.329741        0.000234  2
  H         -0.456014        5.352572        0.000295  2
  C         -2.170139        4.064030        0.000312  2
  H         -2.880184        4.879860        0.000433  2
  C         -2.621337        2.751112        0.000234  2
  H         -3.682888        2.544110        0.000295  2
  C         -1.709916        1.703905        0.000078  2
  H         -2.061421        0.681074        0.000017  2

%mem=32GB
%nprocshared= 8
#p m062x/aug-cc-pVDZ   counterpoise=2

00301 m062x/aug-cc-pVDZ   counterpoise=2

 0  1  0  1  0  1
  N          0.332867       -1.105953        0.000147  1
  C         -0.970426       -0.676038       -0.000009  1
  C         -0.896590        0.685667        0.000007  1
  N          0.412760        1.096324       -0.000130  1
  C          1.121388       -0.000000       -0.000015  1
  H         -1.800566       -1.358093        0.000000  1
  H         -1.708834        1.391473       -0.000016  1
  H          0.645842       -2.060249        0.000276  1
  H          2.196917       -0.059729       -0.000020  1
  C         -0.684040        1.879385        0.000000  2
  H         -1.660557        1.414458       -0.000015  2
  C          0.459525        1.092243        0.000010  2
  H          0.373905        0.014092        0.000002  2
  C          1.712992        1.689028        0.000029  2
  H          2.603888        1.075805        0.000037  2
  C          1.822894        3.072956        0.000039  2
  H          2.799410        3.537883        0.000054  2
  C          0.679329        3.860098        0.000029  2
  H          0.764949        4.938249        0.000037  2
  C         -0.574138        3.263313        0.000010  2
  H         -1.465035        3.876536        0.000002  2

%mem=32GB
%nprocshared= 8
#p m062x/aug-cc-pVDZ   counterpoise=2

00302 m062x/aug-cc-pVDZ   counterpoise=2

 0  1  0  1  0  1
  N          0.332867       -1.105953        0.000147  1
  C         -0.970426       -0.676038       -0.000009  1
  C         -0.896590        0.685667        0.000007  1
  N          0.412760        1.096324       -0.000130  1
  C          1.121388       -0.000000       -0.000015  1
  H         -1.800566       -1.358093        0.000000  1
  H         -1.708834        1.391473       -0.000016  1
  H          0.645842       -2.060249        0.000276  1
  H          2.196917       -0.059729       -0.000020  1
  C         -1.000000        1.732051        0.000000  2
  H         -1.974858        1.263655       -0.000022  2
  C          0.146356        0.948979        0.000014  2
  H          0.064570       -0.129469        0.000003  2
  C          1.397694        1.550217        0.000042  2
  H          2.290765        0.940164        0.000053  2
  C          1.502675        2.934526        0.000056  2
  H          2.477533        3.402922        0.000078  2
  C          0.356319        3.717598        0.000042  2
  H          0.438105        4.796046        0.000053  2
  C         -0.895019        3.116360        0.000014  2
  H         -1.788090        3.726413        0.000003  2

%mem=32GB
%nprocshared= 8
#p m062x/aug-cc-pVDZ   counterpoise=2

00303 m062x/aug-cc-pVDZ   counterpoise=2

 0  1  0  1  0  1
  N          0.332867       -1.105953        0.000147  1
  C         -0.970426       -0.676038       -0.000009  1
  C         -0.896590        0.685667        0.000007  1
  N          0.412760        1.096324       -0.000130  1
  C          1.121388       -0.000000       -0.000015  1
[truncated: 20,720,417 more chars]
