# Supplementary material for: Three-Dimensional CH/π and CH/N Interactions from Quantum-Mechanical and Database Analyses
Source: J Chem Inf Model. 2025 Apr 14;65(8):4116–27. doi: 10.1021/acs.jcim.5c00124 (PMC12042816; doi:10.1021/acs.jcim.5c00124)
Supplement: Supplementary file 4 — ci5c00124_si_004.zip [file ci5c00124_si_004.zip › inp_files/mif_qm_ch4_pyridine_inp.txt]

%mem=32GB
%nprocshared= 8
#p m062x/aug-cc-pVDZ   counterpoise=2

00001 m062x/aug-cc-pVDZ   counterpoise=2

 0  1  0  1  0  1
  C          0.696271        1.136534        0.000002  1
  N          1.387403       -0.000000        0.000003  1
  C          0.696273       -1.136531       -0.000007  1
  C         -0.690797       -1.191110       -0.000002  1
  C         -1.398354       -0.000002       -0.000001  1
  C         -0.690796        1.191109        0.000005  1
  H         -1.197483        2.145664        0.000011  1
  H          1.279537       -2.049878        0.000000  1
  H         -2.480010       -0.000000        0.000002  1
  H         -1.197480       -2.145668        0.000001  1
  H          1.279535        2.049878        0.000011  1
  C          0.000000       -0.000000        1.999955  2
  H          0.000000       -0.000000        0.913044  2
  H          1.024746       -0.000000        2.362409  2
  H         -0.512373        0.887456        2.362409  2
  H         -0.512373       -0.887456        2.362409  2

%mem=32GB
%nprocshared= 8
#p m062x/aug-cc-pVDZ   counterpoise=2

00002 m062x/aug-cc-pVDZ   counterpoise=2

 0  1  0  1  0  1
  C          0.696271        1.136534        0.000002  1
  N          1.387403       -0.000000        0.000003  1
  C          0.696273       -1.136531       -0.000007  1
  C         -0.690797       -1.191110       -0.000002  1
  C         -1.398354       -0.000002       -0.000001  1
  C         -0.690796        1.191109        0.000005  1
  H         -1.197483        2.145664        0.000011  1
  H          1.279537       -2.049878        0.000000  1
  H         -2.480010       -0.000000        0.000002  1
  H         -1.197480       -2.145668        0.000001  1
  H          1.279535        2.049878        0.000011  1
  C          0.347289        0.000000        1.969571  2
  H          0.158548        0.000000        0.899173  2
  H         -0.598950        0.000000        2.504464  2
  H          0.914817       -0.887456        2.237546  2
  H          0.914817        0.887456        2.237546  2

%mem=32GB
%nprocshared= 8
#p m062x/aug-cc-pVDZ   counterpoise=2

00003 m062x/aug-cc-pVDZ   counterpoise=2

 0  1  0  1  0  1
  C          0.696271        1.136534        0.000002  1
  N          1.387403       -0.000000        0.000003  1
  C          0.696273       -1.136531       -0.000007  1
  C         -0.690797       -1.191110       -0.000002  1
  C         -1.398354       -0.000002       -0.000001  1
  C         -0.690796        1.191109        0.000005  1
  H         -1.197483        2.145664        0.000011  1
  H          1.279537       -2.049878        0.000000  1
  H         -2.480010       -0.000000        0.000002  1
  H         -1.197480       -2.145668        0.000001  1
  H          1.279535        2.049878        0.000011  1
  C          0.342012        0.060306        1.969571  2
  H          0.156140        0.027532        0.899173  2
  H         -0.589850       -0.104007        2.504464  2
  H          1.055024       -0.715117        2.237546  2
  H          0.746814        1.032830        2.237546  2

%mem=32GB
%nprocshared= 8
#p m062x/aug-cc-pVDZ   counterpoise=2

00004 m062x/aug-cc-pVDZ   counterpoise=2

 0  1  0  1  0  1
  C          0.696271        1.136534        0.000002  1
  N          1.387403       -0.000000        0.000003  1
  C          0.696273       -1.136531       -0.000007  1
  C         -0.690797       -1.191110       -0.000002  1
  C         -1.398354       -0.000002       -0.000001  1
  C         -0.690796        1.191109        0.000005  1
  H         -1.197483        2.145664        0.000011  1
  H          1.279537       -2.049878        0.000000  1
  H         -2.480010       -0.000000        0.000002  1
  H         -1.197480       -2.145668        0.000001  1
  H          1.279535        2.049878        0.000011  1
  C          0.326344        0.118780        1.969571  2
  H          0.148987        0.054227        0.899173  2
  H         -0.562829       -0.204853        2.504464  2
  H          1.163175       -0.521050        2.237546  2
  H          0.556119        1.146822        2.237546  2

%mem=32GB
%nprocshared= 8
#p m062x/aug-cc-pVDZ   counterpoise=2

00005 m062x/aug-cc-pVDZ   counterpoise=2

 0  1  0  1  0  1
  C          0.696271        1.136534        0.000002  1
  N          1.387403       -0.000000        0.000003  1
  C          0.696273       -1.136531       -0.000007  1
  C         -0.690797       -1.191110       -0.000002  1
  C         -1.398354       -0.000002       -0.000001  1
  C         -0.690796        1.191109        0.000005  1
  H         -1.197483        2.145664        0.000011  1
  H          1.279537       -2.049878        0.000000  1
  H         -2.480010       -0.000000        0.000002  1
  H         -1.197480       -2.145668        0.000001  1
  H          1.279535        2.049878        0.000011  1
  C          0.300761        0.173644        1.969571  2
  H          0.137307        0.079274        0.899173  2
  H         -0.518706       -0.299475        2.504464  2
  H          1.235983       -0.311151        2.237546  2
  H          0.348527        1.225968        2.237546  2

%mem=32GB
%nprocshared= 8
#p m062x/aug-cc-pVDZ   counterpoise=2

00006 m062x/aug-cc-pVDZ   counterpoise=2

 0  1  0  1  0  1
  C          0.696271        1.136534        0.000002  1
  N          1.387403       -0.000000        0.000003  1
  C          0.696273       -1.136531       -0.000007  1
  C         -0.690797       -1.191110       -0.000002  1
  C         -1.398354       -0.000002       -0.000001  1
  C         -0.690796        1.191109        0.000005  1
  H         -1.197483        2.145664        0.000011  1
  H          1.279537       -2.049878        0.000000  1
  H         -2.480010       -0.000000        0.000002  1
  H         -1.197480       -2.145668        0.000001  1
  H          1.279535        2.049878        0.000011  1
  C          0.266038        0.223233        1.969571  2
  H          0.121455        0.101913        0.899173  2
  H         -0.458822       -0.384998        2.504464  2
  H          1.271236       -0.091798        2.237546  2
  H          0.130345        1.267864        2.237546  2

%mem=32GB
%nprocshared= 8
#p m062x/aug-cc-pVDZ   counterpoise=2

00007 m062x/aug-cc-pVDZ   counterpoise=2

 0  1  0  1  0  1
  C          0.696271        1.136534        0.000002  1
  N          1.387403       -0.000000        0.000003  1
  C          0.696273       -1.136531       -0.000007  1
  C         -0.690797       -1.191110       -0.000002  1
  C         -1.398354       -0.000002       -0.000001  1
  C         -0.690796        1.191109        0.000005  1
  H         -1.197483        2.145664        0.000011  1
  H          1.279537       -2.049878        0.000000  1
  H         -2.480010       -0.000000        0.000002  1
  H         -1.197480       -2.145668        0.000001  1
  H          1.279535        2.049878        0.000011  1
  C          0.223233        0.266038        1.969571  2
  H          0.101913        0.121455        0.899173  2
  H         -0.384998       -0.458822        2.504464  2
  H          1.267864        0.130345        2.237546  2
  H         -0.091798        1.271236        2.237546  2

%mem=32GB
%nprocshared= 8
#p m062x/aug-cc-pVDZ   counterpoise=2

00008 m062x/aug-cc-pVDZ   counterpoise=2

 0  1  0  1  0  1
  C          0.696271        1.136534        0.000002  1
  N          1.387403       -0.000000        0.000003  1
  C          0.696273       -1.136531       -0.000007  1
  C         -0.690797       -1.191110       -0.000002  1
  C         -1.398354       -0.000002       -0.000001  1
  C         -0.690796        1.191109        0.000005  1
  H         -1.197483        2.145664        0.000011  1
  H          1.279537       -2.049878        0.000000  1
  H         -2.480010       -0.000000        0.000002  1
  H         -1.197480       -2.145668        0.000001  1
  H          1.279535        2.049878        0.000011  1
  C          0.173644        0.300761        1.969571  2
  H          0.079274        0.137307        0.899173  2
  H         -0.299475       -0.518706        2.504464  2
  H          1.225968        0.348527        2.237546  2
  H         -0.311151        1.235983        2.237546  2

%mem=32GB
%nprocshared= 8
#p m062x/aug-cc-pVDZ   counterpoise=2

00009 m062x/aug-cc-pVDZ   counterpoise=2

 0  1  0  1  0  1
  C          0.696271        1.136534        0.000002  1
  N          1.387403       -0.000000        0.000003  1
  C          0.696273       -1.136531       -0.000007  1
  C         -0.690797       -1.191110       -0.000002  1
  C         -1.398354       -0.000002       -0.000001  1
  C         -0.690796        1.191109        0.000005  1
  H         -1.197483        2.145664        0.000011  1
  H          1.279537       -2.049878        0.000000  1
  H         -2.480010       -0.000000        0.000002  1
  H         -1.197480       -2.145668        0.000001  1
  H          1.279535        2.049878        0.000011  1
  C          0.118780        0.326344        1.969571  2
  H          0.054227        0.148987        0.899173  2
  H         -0.204853       -0.562829        2.504464  2
  H          1.146822        0.556119        2.237546  2
  H         -0.521050        1.163175        2.237546  2

%mem=32GB
%nprocshared= 8
#p m062x/aug-cc-pVDZ   counterpoise=2

00010 m062x/aug-cc-pVDZ   counterpoise=2

 0  1  0  1  0  1
  C          0.696271        1.136534        0.000002  1
  N          1.387403       -0.000000        0.000003  1
  C          0.696273       -1.136531       -0.000007  1
  C         -0.690797       -1.191110       -0.000002  1
  C         -1.398354       -0.000002       -0.000001  1
  C         -0.690796        1.191109        0.000005  1
  H         -1.197483        2.145664        0.000011  1
  H          1.279537       -2.049878        0.000000  1
  H         -2.480010       -0.000000        0.000002  1
  H         -1.197480       -2.145668        0.000001  1
  H          1.279535        2.049878        0.000011  1
  C          0.060306        0.342012        1.969571  2
  H          0.027532        0.156140        0.899173  2
  H         -0.104007       -0.589850        2.504464  2
  H          1.032830        0.746814        2.237546  2
  H         -0.715117        1.055024        2.237546  2

%mem=32GB
%nprocshared= 8
#p m062x/aug-cc-pVDZ   counterpoise=2

00011 m062x/aug-cc-pVDZ   counterpoise=2

 0  1  0  1  0  1
  C          0.696271        1.136534        0.000002  1
  N          1.387403       -0.000000        0.000003  1
  C          0.696273       -1.136531       -0.000007  1
  C         -0.690797       -1.191110       -0.000002  1
  C         -1.398354       -0.000002       -0.000001  1
  C         -0.690796        1.191109        0.000005  1
  H         -1.197483        2.145664        0.000011  1
  H          1.279537       -2.049878        0.000000  1
  H         -2.480010       -0.000000        0.000002  1
  H         -1.197480       -2.145668        0.000001  1
  H          1.279535        2.049878        0.000011  1
  C          0.000000        0.347289        1.969571  2
  H         -0.000000        0.158548        0.899173  2
  H         -0.000000       -0.598950        2.504464  2
  H          0.887456        0.914817        2.237546  2
  H         -0.887456        0.914817        2.237546  2

%mem=32GB
%nprocshared= 8
#p m062x/aug-cc-pVDZ   counterpoise=2

00012 m062x/aug-cc-pVDZ   counterpoise=2

 0  1  0  1  0  1
  C          0.696271        1.136534        0.000002  1
  N          1.387403       -0.000000        0.000003  1
  C          0.696273       -1.136531       -0.000007  1
  C         -0.690797       -1.191110       -0.000002  1
  C         -1.398354       -0.000002       -0.000001  1
  C         -0.690796        1.191109        0.000005  1
  H         -1.197483        2.145664        0.000011  1
  H          1.279537       -2.049878        0.000000  1
  H         -2.480010       -0.000000        0.000002  1
  H         -1.197480       -2.145668        0.000001  1
  H          1.279535        2.049878        0.000011  1
  C         -0.060306        0.342012        1.969571  2
  H         -0.027532        0.156140        0.899173  2
  H          0.104007       -0.589850        2.504464  2
  H          0.715117        1.055024        2.237546  2
  H         -1.032830        0.746814        2.237546  2

%mem=32GB
%nprocshared= 8
#p m062x/aug-cc-pVDZ   counterpoise=2

00013 m062x/aug-cc-pVDZ   counterpoise=2

 0  1  0  1  0  1
  C          0.696271        1.136534        0.000002  1
  N          1.387403       -0.000000        0.000003  1
  C          0.696273       -1.136531       -0.000007  1
  C         -0.690797       -1.191110       -0.000002  1
  C         -1.398354       -0.000002       -0.000001  1
  C         -0.690796        1.191109        0.000005  1
  H         -1.197483        2.145664        0.000011  1
  H          1.279537       -2.049878        0.000000  1
  H         -2.480010       -0.000000        0.000002  1
  H         -1.197480       -2.145668        0.000001  1
  H          1.279535        2.049878        0.000011  1
  C         -0.118780        0.326344        1.969571  2
  H         -0.054227        0.148987        0.899173  2
  H          0.204853       -0.562829        2.504464  2
  H          0.521050        1.163175        2.237546  2
  H         -1.146822        0.556119        2.237546  2

%mem=32GB
%nprocshared= 8
#p m062x/aug-cc-pVDZ   counterpoise=2

00014 m062x/aug-cc-pVDZ   counterpoise=2

 0  1  0  1  0  1
  C          0.696271        1.136534        0.000002  1
  N          1.387403       -0.000000        0.000003  1
  C          0.696273       -1.136531       -0.000007  1
  C         -0.690797       -1.191110       -0.000002  1
  C         -1.398354       -0.000002       -0.000001  1
  C         -0.690796        1.191109        0.000005  1
  H         -1.197483        2.145664        0.000011  1
  H          1.279537       -2.049878        0.000000  1
  H         -2.480010       -0.000000        0.000002  1
  H         -1.197480       -2.145668        0.000001  1
  H          1.279535        2.049878        0.000011  1
  C         -0.173644        0.300761        1.969571  2
  H         -0.079274        0.137307        0.899173  2
  H          0.299475       -0.518706        2.504464  2
  H          0.311151        1.235983        2.237546  2
  H         -1.225968        0.348527        2.237546  2

%mem=32GB
%nprocshared= 8
#p m062x/aug-cc-pVDZ   counterpoise=2

00015 m062x/aug-cc-pVDZ   counterpoise=2

 0  1  0  1  0  1
  C          0.696271        1.136534        0.000002  1
  N          1.387403       -0.000000        0.000003  1
  C          0.696273       -1.136531       -0.000007  1
  C         -0.690797       -1.191110       -0.000002  1
  C         -1.398354       -0.000002       -0.000001  1
  C         -0.690796        1.191109        0.000005  1
  H         -1.197483        2.145664        0.000011  1
  H          1.279537       -2.049878        0.000000  1
  H         -2.480010       -0.000000        0.000002  1
  H         -1.197480       -2.145668        0.000001  1
  H          1.279535        2.049878        0.000011  1
  C         -0.223233        0.266038        1.969571  2
  H         -0.101913        0.121455        0.899173  2
  H          0.384998       -0.458822        2.504464  2
  H          0.091798        1.271236        2.237546  2
  H         -1.267864        0.130345        2.237546  2

%mem=32GB
%nprocshared= 8
#p m062x/aug-cc-pVDZ   counterpoise=2

00016 m062x/aug-cc-pVDZ   counterpoise=2

 0  1  0  1  0  1
  C          0.696271        1.136534        0.000002  1
  N          1.387403       -0.000000        0.000003  1
  C          0.696273       -1.136531       -0.000007  1
  C         -0.690797       -1.191110       -0.000002  1
  C         -1.398354       -0.000002       -0.000001  1
  C         -0.690796        1.191109        0.000005  1
  H         -1.197483        2.145664        0.000011  1
  H          1.279537       -2.049878        0.000000  1
  H         -2.480010       -0.000000        0.000002  1
  H         -1.197480       -2.145668        0.000001  1
  H          1.279535        2.049878        0.000011  1
  C         -0.266038        0.223233        1.969571  2
  H         -0.121455        0.101913        0.899173  2
  H          0.458822       -0.384998        2.504464  2
  H         -0.130345        1.267864        2.237546  2
  H         -1.271236       -0.091798        2.237546  2

%mem=32GB
%nprocshared= 8
#p m062x/aug-cc-pVDZ   counterpoise=2

00017 m062x/aug-cc-pVDZ   counterpoise=2

 0  1  0  1  0  1
  C          0.696271        1.136534        0.000002  1
  N          1.387403       -0.000000        0.000003  1
  C          0.696273       -1.136531       -0.000007  1
  C         -0.690797       -1.191110       -0.000002  1
  C         -1.398354       -0.000002       -0.000001  1
  C         -0.690796        1.191109        0.000005  1
  H         -1.197483        2.145664        0.000011  1
  H          1.279537       -2.049878        0.000000  1
  H         -2.480010       -0.000000        0.000002  1
  H         -1.197480       -2.145668        0.000001  1
  H          1.279535        2.049878        0.000011  1
  C         -0.300761        0.173644        1.969571  2
  H         -0.137307        0.079274        0.899173  2
  H          0.518706       -0.299475        2.504464  2
  H         -0.348527        1.225968        2.237546  2
  H         -1.235983       -0.311151        2.237546  2

%mem=32GB
%nprocshared= 8
#p m062x/aug-cc-pVDZ   counterpoise=2

00018 m062x/aug-cc-pVDZ   counterpoise=2

 0  1  0  1  0  1
  C          0.696271        1.136534        0.000002  1
  N          1.387403       -0.000000        0.000003  1
  C          0.696273       -1.136531       -0.000007  1
  C         -0.690797       -1.191110       -0.000002  1
  C         -1.398354       -0.000002       -0.000001  1
  C         -0.690796        1.191109        0.000005  1
  H         -1.197483        2.145664        0.000011  1
  H          1.279537       -2.049878        0.000000  1
  H         -2.480010       -0.000000        0.000002  1
  H         -1.197480       -2.145668        0.000001  1
  H          1.279535        2.049878        0.000011  1
  C         -0.326344        0.118780        1.969571  2
  H         -0.148987        0.054227        0.899173  2
  H          0.562829       -0.204853        2.504464  2
  H         -0.556119        1.146822        2.237546  2
  H         -1.163175       -0.521050        2.237546  2

%mem=32GB
%nprocshared= 8
#p m062x/aug-cc-pVDZ   counterpoise=2

00019 m062x/aug-cc-pVDZ   counterpoise=2

 0  1  0  1  0  1
  C          0.696271        1.136534        0.000002  1
  N          1.387403       -0.000000        0.000003  1
  C          0.696273       -1.136531       -0.000007  1
  C         -0.690797       -1.191110       -0.000002  1
  C         -1.398354       -0.000002       -0.000001  1
  C         -0.690796        1.191109        0.000005  1
  H         -1.197483        2.145664        0.000011  1
  H          1.279537       -2.049878        0.000000  1
  H         -2.480010       -0.000000        0.000002  1
  H         -1.197480       -2.145668        0.000001  1
  H          1.279535        2.049878        0.000011  1
  C         -0.342012        0.060306        1.969571  2
  H         -0.156140        0.027532        0.899173  2
  H          0.589850       -0.104007        2.504464  2
  H         -0.746814        1.032830        2.237546  2
  H         -1.055024       -0.715117        2.237546  2

%mem=32GB
%nprocshared= 8
#p m062x/aug-cc-pVDZ   counterpoise=2

00020 m062x/aug-cc-pVDZ   counterpoise=2

 0  1  0  1  0  1
  C          0.696271        1.136534        0.000002  1
  N          1.387403       -0.000000        0.000003  1
  C          0.696273       -1.136531       -0.000007  1
  C         -0.690797       -1.191110       -0.000002  1
  C         -1.398354       -0.000002       -0.000001  1
  C         -0.690796        1.191109        0.000005  1
  H         -1.197483        2.145664        0.000011  1
  H          1.279537       -2.049878        0.000000  1
  H         -2.480010       -0.000000        0.000002  1
  H         -1.197480       -2.145668        0.000001  1
  H          1.279535        2.049878        0.000011  1
  C         -0.347289        0.000000        1.969571  2
  H         -0.158548       -0.000000        0.899173  2
  H          0.598950       -0.000000        2.504464  2
  H         -0.914817        0.887456        2.237546  2
  H         -0.914817       -0.887456        2.237546  2

%mem=32GB
%nprocshared= 8
#p m062x/aug-cc-pVDZ   counterpoise=2

00021 m062x/aug-cc-pVDZ   counterpoise=2

 0  1  0  1  0  1
  C          0.696271        1.136534        0.000002  1
  N          1.387403       -0.000000        0.000003  1
  C          0.696273       -1.136531       -0.000007  1
  C         -0.690797       -1.191110       -0.000002  1
  C         -1.398354       -0.000002       -0.000001  1
  C         -0.690796        1.191109        0.000005  1
  H         -1.197483        2.145664        0.000011  1
  H          1.279537       -2.049878        0.000000  1
  H         -2.480010       -0.000000        0.000002  1
  H         -1.197480       -2.145668        0.000001  1
  H          1.279535        2.049878        0.000011  1
  C         -0.342012       -0.060306        1.969571  2
  H         -0.156140       -0.027532        0.899173  2
  H          0.589850        0.104007        2.504464  2
  H         -1.055024        0.715117        2.237546  2
  H         -0.746814       -1.032830        2.237546  2

%mem=32GB
%nprocshared= 8
#p m062x/aug-cc-pVDZ   counterpoise=2

00022 m062x/aug-cc-pVDZ   counterpoise=2

 0  1  0  1  0  1
  C          0.696271        1.136534        0.000002  1
  N          1.387403       -0.000000        0.000003  1
  C          0.696273       -1.136531       -0.000007  1
  C         -0.690797       -1.191110       -0.000002  1
  C         -1.398354       -0.000002       -0.000001  1
  C         -0.690796        1.191109        0.000005  1
  H         -1.197483        2.145664        0.000011  1
  H          1.279537       -2.049878        0.000000  1
  H         -2.480010       -0.000000        0.000002  1
  H         -1.197480       -2.145668        0.000001  1
  H          1.279535        2.049878        0.000011  1
  C         -0.326344       -0.118780        1.969571  2
  H         -0.148987       -0.054227        0.899173  2
  H          0.562829        0.204853        2.504464  2
  H         -1.163175        0.521050        2.237546  2
  H         -0.556119       -1.146822        2.237546  2

%mem=32GB
%nprocshared= 8
#p m062x/aug-cc-pVDZ   counterpoise=2

00023 m062x/aug-cc-pVDZ   counterpoise=2

 0  1  0  1  0  1
  C          0.696271        1.136534        0.000002  1
  N          1.387403       -0.000000        0.000003  1
  C          0.696273       -1.136531       -0.000007  1
  C         -0.690797       -1.191110       -0.000002  1
  C         -1.398354       -0.000002       -0.000001  1
  C         -0.690796        1.191109        0.000005  1
  H         -1.197483        2.145664        0.000011  1
  H          1.279537       -2.049878        0.000000  1
  H         -2.480010       -0.000000        0.000002  1
  H         -1.197480       -2.145668        0.000001  1
  H          1.279535        2.049878        0.000011  1
  C         -0.300761       -0.173644        1.969571  2
  H         -0.137307       -0.079274        0.899173  2
  H          0.518706        0.299475        2.504464  2
  H         -1.235983        0.311151        2.237546  2
  H         -0.348527       -1.225968        2.237546  2

%mem=32GB
%nprocshared= 8
#p m062x/aug-cc-pVDZ   counterpoise=2

00024 m062x/aug-cc-pVDZ   counterpoise=2

 0  1  0  1  0  1
  C          0.696271        1.136534        0.000002  1
  N          1.387403       -0.000000        0.000003  1
  C          0.696273       -1.136531       -0.000007  1
  C         -0.690797       -1.191110       -0.000002  1
  C         -1.398354       -0.000002       -0.000001  1
  C         -0.690796        1.191109        0.000005  1
  H         -1.197483        2.145664        0.000011  1
  H          1.279537       -2.049878        0.000000  1
  H         -2.480010       -0.000000        0.000002  1
  H         -1.197480       -2.145668        0.000001  1
  H          1.279535        2.049878        0.000011  1
  C         -0.266038       -0.223233        1.969571  2
  H         -0.121455       -0.101913        0.899173  2
  H          0.458822        0.384998        2.504464  2
  H         -1.271236        0.091798        2.237546  2
  H         -0.130345       -1.267864        2.237546  2

%mem=32GB
%nprocshared= 8
#p m062x/aug-cc-pVDZ   counterpoise=2

00025 m062x/aug-cc-pVDZ   counterpoise=2

 0  1  0  1  0  1
  C          0.696271        1.136534        0.000002  1
  N          1.387403       -0.000000        0.000003  1
  C          0.696273       -1.136531       -0.000007  1
  C         -0.690797       -1.191110       -0.000002  1
  C         -1.398354       -0.000002       -0.000001  1
  C         -0.690796        1.191109        0.000005  1
  H         -1.197483        2.145664        0.000011  1
  H          1.279537       -2.049878        0.000000  1
  H         -2.480010       -0.000000        0.000002  1
  H         -1.197480       -2.145668        0.000001  1
  H          1.279535        2.049878        0.000011  1
  C         -0.223233       -0.266038        1.969571  2
  H         -0.101913       -0.121455        0.899173  2
  H          0.384998        0.458822        2.504464  2
  H         -1.267864       -0.130345        2.237546  2
  H          0.091798       -1.271236        2.237546  2

%mem=32GB
%nprocshared= 8
#p m062x/aug-cc-pVDZ   counterpoise=2

00026 m062x/aug-cc-pVDZ   counterpoise=2

 0  1  0  1  0  1
  C          0.696271        1.136534        0.000002  1
  N          1.387403       -0.000000        0.000003  1
  C          0.696273       -1.136531       -0.000007  1
  C         -0.690797       -1.191110       -0.000002  1
  C         -1.398354       -0.000002       -0.000001  1
  C         -0.690796        1.191109        0.000005  1
  H         -1.197483        2.145664        0.000011  1
  H          1.279537       -2.049878        0.000000  1
  H         -2.480010       -0.000000        0.000002  1
  H         -1.197480       -2.145668        0.000001  1
  H          1.279535        2.049878        0.000011  1
  C         -0.173644       -0.300761        1.969571  2
  H         -0.079274       -0.137307        0.899173  2
  H          0.299475        0.518706        2.504464  2
  H         -1.225968       -0.348527        2.237546  2
  H          0.311151       -1.235983        2.237546  2

%mem=32GB
%nprocshared= 8
#p m062x/aug-cc-pVDZ   counterpoise=2

00027 m062x/aug-cc-pVDZ   counterpoise=2

 0  1  0  1  0  1
  C          0.696271        1.136534        0.000002  1
  N          1.387403       -0.000000        0.000003  1
  C          0.696273       -1.136531       -0.000007  1
  C         -0.690797       -1.191110       -0.000002  1
  C         -1.398354       -0.000002       -0.000001  1
  C         -0.690796        1.191109        0.000005  1
  H         -1.197483        2.145664        0.000011  1
  H          1.279537       -2.049878        0.000000  1
  H         -2.480010       -0.000000        0.000002  1
  H         -1.197480       -2.145668        0.000001  1
  H          1.279535        2.049878        0.000011  1
  C         -0.118780       -0.326344        1.969571  2
  H         -0.054227       -0.148987        0.899173  2
  H          0.204853        0.562829        2.504464  2
  H         -1.146822       -0.556119        2.237546  2
  H          0.521050       -1.163175        2.237546  2

%mem=32GB
%nprocshared= 8
#p m062x/aug-cc-pVDZ   counterpoise=2

00028 m062x/aug-cc-pVDZ   counterpoise=2

 0  1  0  1  0  1
  C          0.696271        1.136534        0.000002  1
  N          1.387403       -0.000000        0.000003  1
  C          0.696273       -1.136531       -0.000007  1
  C         -0.690797       -1.191110       -0.000002  1
  C         -1.398354       -0.000002       -0.000001  1
  C         -0.690796        1.191109        0.000005  1
  H         -1.197483        2.145664        0.000011  1
  H          1.279537       -2.049878        0.000000  1
  H         -2.480010       -0.000000        0.000002  1
  H         -1.197480       -2.145668        0.000001  1
  H          1.279535        2.049878        0.000011  1
  C         -0.060306       -0.342012        1.969571  2
  H         -0.027532       -0.156140        0.899173  2
  H          0.104007        0.589850        2.504464  2
  H         -1.032830       -0.746814        2.237546  2
  H          0.715117       -1.055024        2.237546  2

%mem=32GB
%nprocshared= 8
#p m062x/aug-cc-pVDZ   counterpoise=2

00029 m062x/aug-cc-pVDZ   counterpoise=2

 0  1  0  1  0  1
  C          0.696271        1.136534        0.000002  1
  N          1.387403       -0.000000        0.000003  1
  C          0.696273       -1.136531       -0.000007  1
  C         -0.690797       -1.191110       -0.000002  1
  C         -1.398354       -0.000002       -0.000001  1
  C         -0.690796        1.191109        0.000005  1
  H         -1.197483        2.145664        0.000011  1
  H          1.279537       -2.049878        0.000000  1
  H         -2.480010       -0.000000        0.000002  1
  H         -1.197480       -2.145668        0.000001  1
  H          1.279535        2.049878        0.000011  1
  C         -0.000000       -0.347289        1.969571  2
  H         -0.000000       -0.158548        0.899173  2
  H          0.000000        0.598950        2.504464  2
  H         -0.887456       -0.914817        2.237546  2
  H          0.887456       -0.914817        2.237546  2

%mem=32GB
%nprocshared= 8
#p m062x/aug-cc-pVDZ   counterpoise=2

00030 m062x/aug-cc-pVDZ   counterpoise=2

 0  1  0  1  0  1
  C          0.696271        1.136534        0.000002  1
  N          1.387403       -0.000000        0.000003  1
  C          0.696273       -1.136531       -0.000007  1
  C         -0.690797       -1.191110       -0.000002  1
  C         -1.398354       -0.000002       -0.000001  1
  C         -0.690796        1.191109        0.000005  1
  H         -1.197483        2.145664        0.000011  1
  H          1.279537       -2.049878        0.000000  1
  H         -2.480010       -0.000000        0.000002  1
  H         -1.197480       -2.145668        0.000001  1
  H          1.279535        2.049878        0.000011  1
  C          0.060306       -0.342012        1.969571  2
  H          0.027532       -0.156140        0.899173  2
  H         -0.104007        0.589850        2.504464  2
  H         -0.715117       -1.055024        2.237546  2
  H          1.032830       -0.746814        2.237546  2

%mem=32GB
%nprocshared= 8
#p m062x/aug-cc-pVDZ   counterpoise=2

00031 m062x/aug-cc-pVDZ   counterpoise=2

 0  1  0  1  0  1
  C          0.696271        1.136534        0.000002  1
  N          1.387403       -0.000000        0.000003  1
  C          0.696273       -1.136531       -0.000007  1
  C         -0.690797       -1.191110       -0.000002  1
  C         -1.398354       -0.000002       -0.000001  1
  C         -0.690796        1.191109        0.000005  1
  H         -1.197483        2.145664        0.000011  1
  H          1.279537       -2.049878        0.000000  1
  H         -2.480010       -0.000000        0.000002  1
  H         -1.197480       -2.145668        0.000001  1
  H          1.279535        2.049878        0.000011  1
  C          0.118780       -0.326344        1.969571  2
  H          0.054227       -0.148987        0.899173  2
  H         -0.204853        0.562829        2.504464  2
  H         -0.521050       -1.163175        2.237546  2
  H          1.146822       -0.556119        2.237546  2

%mem=32GB
%nprocshared= 8
#p m062x/aug-cc-pVDZ   counterpoise=2

00032 m062x/aug-cc-pVDZ   counterpoise=2

 0  1  0  1  0  1
  C          0.696271        1.136534        0.000002  1
  N          1.387403       -0.000000        0.000003  1
  C          0.696273       -1.136531       -0.000007  1
  C         -0.690797       -1.191110       -0.000002  1
  C         -1.398354       -0.000002       -0.000001  1
  C         -0.690796        1.191109        0.000005  1
  H         -1.197483        2.145664        0.000011  1
  H          1.279537       -2.049878        0.000000  1
  H         -2.480010       -0.000000        0.000002  1
  H         -1.197480       -2.145668        0.000001  1
  H          1.279535        2.049878        0.000011  1
  C          0.173644       -0.300761        1.969571  2
  H          0.079274       -0.137307        0.899173  2
  H         -0.299475        0.518706        2.504464  2
  H         -0.311151       -1.235983        2.237546  2
  H          1.225968       -0.348527        2.237546  2

%mem=32GB
%nprocshared= 8
#p m062x/aug-cc-pVDZ   counterpoise=2

00033 m062x/aug-cc-pVDZ   counterpoise=2

 0  1  0  1  0  1
  C          0.696271        1.136534        0.000002  1
  N          1.387403       -0.000000        0.000003  1
  C          0.696273       -1.136531       -0.000007  1
  C         -0.690797       -1.191110       -0.000002  1
  C         -1.398354       -0.000002       -0.000001  1
  C         -0.690796        1.191109        0.000005  1
  H         -1.197483        2.145664        0.000011  1
  H          1.279537       -2.049878        0.000000  1
  H         -2.480010       -0.000000        0.000002  1
  H         -1.197480       -2.145668        0.000001  1
  H          1.279535        2.049878        0.000011  1
  C          0.223233       -0.266038        1.969571  2
  H          0.101913       -0.121455        0.899173  2
  H         -0.384998        0.458822        2.504464  2
  H         -0.091798       -1.271236        2.237546  2
  H          1.267864       -0.130345        2.237546  2

%mem=32GB
%nprocshared= 8
#p m062x/aug-cc-pVDZ   counterpoise=2

00034 m062x/aug-cc-pVDZ   counterpoise=2

 0  1  0  1  0  1
  C          0.696271        1.136534        0.000002  1
  N          1.387403       -0.000000        0.000003  1
  C          0.696273       -1.136531       -0.000007  1
  C         -0.690797       -1.191110       -0.000002  1
  C         -1.398354       -0.000002       -0.000001  1
  C         -0.690796        1.191109        0.000005  1
  H         -1.197483        2.145664        0.000011  1
  H          1.279537       -2.049878        0.000000  1
  H         -2.480010       -0.000000        0.000002  1
  H         -1.197480       -2.145668        0.000001  1
  H          1.279535        2.049878        0.000011  1
  C          0.266038       -0.223233        1.969571  2
  H          0.121455       -0.101913        0.899173  2
  H         -0.458822        0.384998        2.504464  2
  H          0.130345       -1.267864        2.237546  2
  H          1.271236        0.091798        2.237546  2

%mem=32GB
%nprocshared= 8
#p m062x/aug-cc-pVDZ   counterpoise=2

00035 m062x/aug-cc-pVDZ   counterpoise=2

 0  1  0  1  0  1
  C          0.696271        1.136534        0.000002  1
  N          1.387403       -0.000000        0.000003  1
  C          0.696273       -1.136531       -0.000007  1
  C         -0.690797       -1.191110       -0.000002  1
  C         -1.398354       -0.000002       -0.000001  1
  C         -0.690796        1.191109        0.000005  1
  H         -1.197483        2.145664        0.000011  1
  H          1.279537       -2.049878        0.000000  1
  H         -2.480010       -0.000000        0.000002  1
  H         -1.197480       -2.145668        0.000001  1
  H          1.279535        2.049878        0.000011  1
  C          0.300761       -0.173644        1.969571  2
  H          0.137307       -0.079274        0.899173  2
  H         -0.518706        0.299475        2.504464  2
  H          0.348527       -1.225968        2.237546  2
  H          1.235983        0.311151        2.237546  2

%mem=32GB
%nprocshared= 8
#p m062x/aug-cc-pVDZ   counterpoise=2

00036 m062x/aug-cc-pVDZ   counterpoise=2

 0  1  0  1  0  1
  C          0.696271        1.136534        0.000002  1
  N          1.387403       -0.000000        0.000003  1
  C          0.696273       -1.136531       -0.000007  1
  C         -0.690797       -1.191110       -0.000002  1
  C         -1.398354       -0.000002       -0.000001  1
  C         -0.690796        1.191109        0.000005  1
  H         -1.197483        2.145664        0.000011  1
  H          1.279537       -2.049878        0.000000  1
  H         -2.480010       -0.000000        0.000002  1
  H         -1.197480       -2.145668        0.000001  1
  H          1.279535        2.049878        0.000011  1
  C          0.326344       -0.118780        1.969571  2
  H          0.148987       -0.054227        0.899173  2
  H         -0.562829        0.204853        2.504464  2
  H          0.556119       -1.146822        2.237546  2
  H          1.163175        0.521050        2.237546  2

%mem=32GB
%nprocshared= 8
#p m062x/aug-cc-pVDZ   counterpoise=2

00037 m062x/aug-cc-pVDZ   counterpoise=2

 0  1  0  1  0  1
  C          0.696271        1.136534        0.000002  1
  N          1.387403       -0.000000        0.000003  1
  C          0.696273       -1.136531       -0.000007  1
  C         -0.690797       -1.191110       -0.000002  1
  C         -1.398354       -0.000002       -0.000001  1
  C         -0.690796        1.191109        0.000005  1
  H         -1.197483        2.145664        0.000011  1
  H          1.279537       -2.049878        0.000000  1
  H         -2.480010       -0.000000        0.000002  1
  H         -1.197480       -2.145668        0.000001  1
  H          1.279535        2.049878        0.000011  1
  C          0.342012       -0.060306        1.969571  2
  H          0.156140       -0.027532        0.899173  2
  H         -0.589850        0.104007        2.504464  2
  H          0.746814       -1.032830        2.237546  2
  H          1.055024        0.715117        2.237546  2

%mem=32GB
%nprocshared= 8
#p m062x/aug-cc-pVDZ   counterpoise=2

00038 m062x/aug-cc-pVDZ   counterpoise=2

 0  1  0  1  0  1
  C          0.696271        1.136534        0.000002  1
  N          1.387403       -0.000000        0.000003  1
  C          0.696273       -1.136531       -0.000007  1
  C         -0.690797       -1.191110       -0.000002  1
  C         -1.398354       -0.000002       -0.000001  1
  C         -0.690796        1.191109        0.000005  1
  H         -1.197483        2.145664        0.000011  1
  H          1.279537       -2.049878        0.000000  1
  H         -2.480010       -0.000000        0.000002  1
  H         -1.197480       -2.145668        0.000001  1
  H          1.279535        2.049878        0.000011  1
  C          0.684025        0.000000        1.879343  2
  H          0.312279        0.000000        0.857981  2
  H         -0.154955        0.000000        2.570422  2
  H          1.289465       -0.887456        2.044696  2
  H          1.289465        0.887456        2.044696  2

%mem=32GB
%nprocshared= 8
#p m062x/aug-cc-pVDZ   counterpoise=2

00039 m062x/aug-cc-pVDZ   counterpoise=2

 0  1  0  1  0  1
  C          0.696271        1.136534        0.000002  1
  N          1.387403       -0.000000        0.000003  1
  C          0.696273       -1.136531       -0.000007  1
  C         -0.690797       -1.191110       -0.000002  1
  C         -1.398354       -0.000002       -0.000001  1
  C         -0.690796        1.191109        0.000005  1
  H         -1.197483        2.145664        0.000011  1
  H          1.279537       -2.049878        0.000000  1
  H         -2.480010       -0.000000        0.000002  1
  H         -1.197480       -2.145668        0.000001  1
  H          1.279535        2.049878        0.000011  1
  C          0.673633        0.118780        1.879343  2
  H          0.307535        0.054227        0.857981  2
  H         -0.152601       -0.026908        2.570422  2
  H          1.423980       -0.650060        2.044696  2
  H          1.115770        1.097887        2.044696  2

%mem=32GB
%nprocshared= 8
#p m062x/aug-cc-pVDZ   counterpoise=2

00040 m062x/aug-cc-pVDZ   counterpoise=2

 0  1  0  1  0  1
  C          0.696271        1.136534        0.000002  1
  N          1.387403       -0.000000        0.000003  1
  C          0.696273       -1.136531       -0.000007  1
  C         -0.690797       -1.191110       -0.000002  1
  C         -1.398354       -0.000002       -0.000001  1
  C         -0.690796        1.191109        0.000005  1
  H         -1.197483        2.145664        0.000011  1
  H          1.279537       -2.049878        0.000000  1
  H         -2.480010       -0.000000        0.000002  1
  H         -1.197480       -2.145668        0.000001  1
  H          1.279535        2.049878        0.000011  1
  C          0.642773        0.233950        1.879343  2
  H          0.293447        0.106806        0.857981  2
  H         -0.145610       -0.052998        2.570422  2
  H          1.515228       -0.392913        2.044696  2
  H          0.908173        1.274959        2.044696  2

%mem=32GB
%nprocshared= 8
#p m062x/aug-cc-pVDZ   counterpoise=2

00041 m062x/aug-cc-pVDZ   counterpoise=2

 0  1  0  1  0  1
  C          0.696271        1.136534        0.000002  1
  N          1.387403       -0.000000        0.000003  1
  C          0.696273       -1.136531       -0.000007  1
  C         -0.690797       -1.191110       -0.000002  1
  C         -1.398354       -0.000002       -0.000001  1
  C         -0.690796        1.191109        0.000005  1
  H         -1.197483        2.145664        0.000011  1
  H          1.279537       -2.049878        0.000000  1
  H         -2.480010       -0.000000        0.000002  1
  H         -1.197480       -2.145668        0.000001  1
  H          1.279535        2.049878        0.000011  1
  C          0.592383        0.342012        1.879343  2
  H          0.270442        0.156140        0.857981  2
  H         -0.134195       -0.077477        2.570422  2
  H          1.560437       -0.123827        2.044696  2
  H          0.672981        1.413292        2.044696  2

%mem=32GB
%nprocshared= 8
#p m062x/aug-cc-pVDZ   counterpoise=2

00042 m062x/aug-cc-pVDZ   counterpoise=2

 0  1  0  1  0  1
  C          0.696271        1.136534        0.000002  1
  N          1.387403       -0.000000        0.000003  1
  C          0.696273       -1.136531       -0.000007  1
  C         -0.690797       -1.191110       -0.000002  1
  C         -1.398354       -0.000002       -0.000001  1
  C         -0.690796        1.191109        0.000005  1
  H         -1.197483        2.145664        0.000011  1
  H          1.279537       -2.049878        0.000000  1
  H         -2.480010       -0.000000        0.000002  1
  H         -1.197480       -2.145668        0.000001  1
  H          1.279535        2.049878        0.000011  1
  C          0.523993        0.439683        1.879343  2
  H          0.239220        0.200729        0.857981  2
  H         -0.118702       -0.099603        2.570422  2
  H          1.558233        0.149021        2.044696  2
  H          0.417341        1.508683        2.044696  2

%mem=32GB
%nprocshared= 8
#p m062x/aug-cc-pVDZ   counterpoise=2

00043 m062x/aug-cc-pVDZ   counterpoise=2

 0  1  0  1  0  1
  C          0.696271        1.136534        0.000002  1
  N          1.387403       -0.000000        0.000003  1
  C          0.696273       -1.136531       -0.000007  1
  C         -0.690797       -1.191110       -0.000002  1
  C         -1.398354       -0.000002       -0.000001  1
  C         -0.690796        1.191109        0.000005  1
  H         -1.197483        2.145664        0.000011  1
  H          1.279537       -2.049878        0.000000  1
  H         -2.480010       -0.000000        0.000002  1
  H         -1.197480       -2.145668        0.000001  1
  H          1.279535        2.049878        0.000011  1
  C          0.439698        0.524019        1.879343  2
  H          0.579608        0.858026        0.854531  2
  H          0.766340        1.303810        2.562503  2
  H         -0.612151        0.309926        2.050381  2
  H          1.024938       -0.375824        2.050381  2

%mem=32GB
%nprocshared= 8
#p m062x/aug-cc-pVDZ   counterpoise=2

00044 m062x/aug-cc-pVDZ   counterpoise=2

 0  1  0  1  0  1
  C          0.696271        1.136534        0.000002  1
  N          1.387403       -0.000000        0.000003  1
  C          0.696273       -1.136531       -0.000007  1
  C         -0.690797       -1.191110       -0.000002  1
  C         -1.398354       -0.000002       -0.000001  1
  C         -0.690796        1.191109        0.000005  1
  H         -1.197483        2.145664        0.000011  1
  H          1.279537       -2.049878        0.000000  1
  H         -2.480010       -0.000000        0.000002  1
  H         -1.197480       -2.145668        0.000001  1
  H          1.279535        2.049878        0.000011  1
  C          0.342028        0.592409        1.879343  2
  H          0.535673        0.889851        0.852014  2
  H          0.805902        1.304930        2.556551  2
  H         -0.730502        0.571557        2.054616  2
  H          0.756960       -0.396828        2.054616  2

%mem=32GB
%nprocshared= 8
#p m062x/aug-cc-pVDZ   counterpoise=2

00045 m062x/aug-cc-pVDZ   counterpoise=2

 0  1  0  1  0  1
  C          0.696271        1.136534        0.000002  1
  N          1.387403       -0.000000        0.000003  1
  C          0.696273       -1.136531       -0.000007  1
  C         -0.690797       -1.191110       -0.000002  1
  C         -1.398354       -0.000002       -0.000001  1
  C         -0.690796        1.191109        0.000005  1
  H         -1.197483        2.145664        0.000011  1
  H          1.279537       -2.049878        0.000000  1
  H         -2.480010       -0.000000        0.000002  1
  H         -1.197480       -2.145668        0.000001  1
  H          1.279535        2.049878        0.000011  1
  C          0.233966        0.642799        1.879343  2
  H          0.485541        0.911477        0.856652  2
  H          0.809094        1.257028        2.567403  2
  H         -0.827244        0.807857        2.046870  2
  H          0.468368       -0.405279        2.046870  2

%mem=32GB
%nprocshared= 8
#p m062x/aug-cc-pVDZ   counterpoise=2

00046 m062x/aug-cc-pVDZ   counterpoise=2

 0  1  0  1  0  1
  C          0.696271        1.136534        0.000002  1
  N          1.387403       -0.000000        0.000003  1
  C          0.696273       -1.136531       -0.000007  1
  C         -0.690797       -1.191110       -0.000002  1
  C         -1.398354       -0.000002       -0.000001  1
  C         -0.690796        1.191109        0.000005  1
  H         -1.197483        2.145664        0.000011  1
  H          1.279537       -2.049878        0.000000  1
  H         -2.480010       -0.000000        0.000002  1
  H         -1.197480       -2.145668        0.000001  1
  H          1.279535        2.049878        0.000011  1
  C          0.118780        0.673633        1.879343  2
  H          0.054227        0.307535        0.857981  2
  H         -0.026908       -0.152601        2.570422  2
  H          1.097887        1.115770        2.044696  2
  H         -0.650060        1.423980        2.044696  2

%mem=32GB
%nprocshared= 8
#p m062x/aug-cc-pVDZ   counterpoise=2

00047 m062x/aug-cc-pVDZ   counterpoise=2

 0  1  0  1  0  1
  C          0.696271        1.136534        0.000002  1
  N          1.387403       -0.000000        0.000003  1
  C          0.696273       -1.136531       -0.000007  1
  C         -0.690797       -1.191110       -0.000002  1
  C         -1.398354       -0.000002       -0.000001  1
  C         -0.690796        1.191109        0.000005  1
  H         -1.197483        2.145664        0.000011  1
  H          1.279537       -2.049878        0.000000  1
  H         -2.480010       -0.000000        0.000002  1
  H         -1.197480       -2.145668        0.000001  1
  H          1.279535        2.049878        0.000011  1
  C          0.000000        0.684025        1.879343  2
  H         -0.000000        0.312279        0.857981  2
  H         -0.000000       -0.154955        2.570422  2
  H          0.887456        1.289465        2.044696  2
  H         -0.887456        1.289465        2.044696  2

%mem=32GB
%nprocshared= 8
#p m062x/aug-cc-pVDZ   counterpoise=2

00048 m062x/aug-cc-pVDZ   counterpoise=2

 0  1  0  1  0  1
  C          0.696271        1.136534        0.000002  1
  N          1.387403       -0.000000        0.000003  1
  C          0.696273       -1.136531       -0.000007  1
  C         -0.690797       -1.191110       -0.000002  1
  C         -1.398354       -0.000002       -0.000001  1
  C         -0.690796        1.191109        0.000005  1
  H         -1.197483        2.145664        0.000011  1
  H          1.279537       -2.049878        0.000000  1
  H         -2.480010       -0.000000        0.000002  1
  H         -1.197480       -2.145668        0.000001  1
  H          1.279535        2.049878        0.000011  1
  C         -0.118780        0.673633        1.879343  2
  H         -0.054227        0.307535        0.857981  2
  H          0.026908       -0.152601        2.570422  2
  H          0.650060        1.423980        2.044696  2
  H         -1.097887        1.115770        2.044696  2

%mem=32GB
%nprocshared= 8
#p m062x/aug-cc-pVDZ   counterpoise=2

00049 m062x/aug-cc-pVDZ   counterpoise=2

 0  1  0  1  0  1
  C          0.696271        1.136534        0.000002  1
  N          1.387403       -0.000000        0.000003  1
  C          0.696273       -1.136531       -0.000007  1
  C         -0.690797       -1.191110       -0.000002  1
  C         -1.398354       -0.000002       -0.000001  1
  C         -0.690796        1.191109        0.000005  1
  H         -1.197483        2.145664        0.000011  1
  H          1.279537       -2.049878        0.000000  1
  H         -2.480010       -0.000000        0.000002  1
  H         -1.197480       -2.145668        0.000001  1
  H          1.279535        2.049878        0.000011  1
  C         -0.233950        0.642773        1.879343  2
  H         -0.106806        0.293447        0.857981  2
  H          0.052998       -0.145610        2.570422  2
  H          0.392913        1.515228        2.044696  2
  H         -1.274959        0.908173        2.044696  2

%mem=32GB
%nprocshared= 8
#p m062x/aug-cc-pVDZ   counterpoise=2

00050 m062x/aug-cc-pVDZ   counterpoise=2

 0  1  0  1  0  1
  C          0.696271        1.136534        0.000002  1
  N          1.387403       -0.000000        0.000003  1
  C          0.696273       -1.136531       -0.000007  1
  C         -0.690797       -1.191110       -0.000002  1
  C         -1.398354       -0.000002       -0.000001  1
  C         -0.690796        1.191109        0.000005  1
  H         -1.197483        2.145664        0.000011  1
  H          1.279537       -2.049878        0.000000  1
  H         -2.480010       -0.000000        0.000002  1
  H         -1.197480       -2.145668        0.000001  1
  H          1.279535        2.049878        0.000011  1
  C         -0.342012        0.592383        1.879343  2
  H         -0.156140        0.270442        0.857981  2
  H          0.077477       -0.134195        2.570422  2
  H          0.123827        1.560437        2.044696  2
  H         -1.413292        0.672981        2.044696  2

%mem=32GB
%nprocshared= 8
#p m062x/aug-cc-pVDZ   counterpoise=2

00051 m062x/aug-cc-pVDZ   counterpoise=2

 0  1  0  1  0  1
  C          0.696271        1.136534        0.000002  1
  N          1.387403       -0.000000        0.000003  1
  C          0.696273       -1.136531       -0.000007  1
  C         -0.690797       -1.191110       -0.000002  1
  C         -1.398354       -0.000002       -0.000001  1
  C         -0.690796        1.191109        0.000005  1
  H         -1.197483        2.145664        0.000011  1
  H          1.279537       -2.049878        0.000000  1
  H         -2.480010       -0.000000        0.000002  1
  H         -1.197480       -2.145668        0.000001  1
  H          1.279535        2.049878        0.000011  1
  C         -0.439683        0.523993        1.879343  2
  H         -0.200729        0.239220        0.857981  2
  H          0.099603       -0.118702        2.570422  2
  H         -0.149021        1.558233        2.044696  2
  H         -1.508683        0.417341        2.044696  2

%mem=32GB
%nprocshared= 8
#p m062x/aug-cc-pVDZ   counterpoise=2

00052 m062x/aug-cc-pVDZ   counterpoise=2

 0  1  0  1  0  1
  C          0.696271        1.136534        0.000002  1
  N          1.387403       -0.000000        0.000003  1
  C          0.696273       -1.136531       -0.000007  1
  C         -0.690797       -1.191110       -0.000002  1
  C         -1.398354       -0.000002       -0.000001  1
  C         -0.690796        1.191109        0.000005  1
  H         -1.197483        2.145664        0.000011  1
  H          1.279537       -2.049878        0.000000  1
  H         -2.480010       -0.000000        0.000002  1
  H         -1.197480       -2.145668        0.000001  1
  H          1.279535        2.049878        0.000011  1
  C         -0.523993        0.439683        1.879343  2
  H         -0.239220        0.200729        0.857981  2
  H          0.118702       -0.099603        2.570422  2
  H         -0.417341        1.508683        2.044696  2
  H         -1.558233        0.149021        2.044696  2

%mem=32GB
%nprocshared= 8
#p m062x/aug-cc-pVDZ   counterpoise=2

00053 m062x/aug-cc-pVDZ   counterpoise=2

 0  1  0  1  0  1
  C          0.696271        1.136534        0.000002  1
  N          1.387403       -0.000000        0.000003  1
  C          0.696273       -1.136531       -0.000007  1
  C         -0.690797       -1.191110       -0.000002  1
  C         -1.398354       -0.000002       -0.000001  1
  C         -0.690796        1.191109        0.000005  1
  H         -1.197483        2.145664        0.000011  1
  H          1.279537       -2.049878        0.000000  1
  H         -2.480010       -0.000000        0.000002  1
  H         -1.197480       -2.145668        0.000001  1
  H          1.279535        2.049878        0.000011  1
  C         -0.592383        0.342012        1.879343  2
  H         -0.270442        0.156140        0.857981  2
  H          0.134195       -0.077477        2.570422  2
  H         -0.672981        1.413292        2.044696  2
  H         -1.560437       -0.123827        2.044696  2

%mem=32GB
%nprocshared= 8
#p m062x/aug-cc-pVDZ   counterpoise=2

00054 m062x/aug-cc-pVDZ   counterpoise=2

 0  1  0  1  0  1
  C          0.696271        1.136534        0.000002  1
  N          1.387403       -0.000000        0.000003  1
  C          0.696273       -1.136531       -0.000007  1
  C         -0.690797       -1.191110       -0.000002  1
  C         -1.398354       -0.000002       -0.000001  1
  C         -0.690796        1.191109        0.000005  1
  H         -1.197483        2.145664        0.000011  1
  H          1.279537       -2.049878        0.000000  1
  H         -2.480010       -0.000000        0.000002  1
  H         -1.197480       -2.145668        0.000001  1
  H          1.279535        2.049878        0.000011  1
  C         -0.642773        0.233950        1.879343  2
  H         -0.293447        0.106806        0.857981  2
  H          0.145610       -0.052998        2.570422  2
  H         -0.908173        1.274959        2.044696  2
  H         -1.515228       -0.392913        2.044696  2

%mem=32GB
%nprocshared= 8
#p m062x/aug-cc-pVDZ   counterpoise=2

00055 m062x/aug-cc-pVDZ   counterpoise=2

 0  1  0  1  0  1
  C          0.696271        1.136534        0.000002  1
  N          1.387403       -0.000000        0.000003  1
  C          0.696273       -1.136531       -0.000007  1
  C         -0.690797       -1.191110       -0.000002  1
  C         -1.398354       -0.000002       -0.000001  1
  C         -0.690796        1.191109        0.000005  1
  H         -1.197483        2.145664        0.000011  1
  H          1.279537       -2.049878        0.000000  1
  H         -2.480010       -0.000000        0.000002  1
  H         -1.197480       -2.145668        0.000001  1
  H          1.279535        2.049878        0.000011  1
  C         -0.673633        0.118780        1.879343  2
  H         -0.307535        0.054227        0.857981  2
  H          0.152601       -0.026908        2.570422  2
  H         -1.115770        1.097887        2.044696  2
  H         -1.423980       -0.650060        2.044696  2

%mem=32GB
%nprocshared= 8
#p m062x/aug-cc-pVDZ   counterpoise=2

00056 m062x/aug-cc-pVDZ   counterpoise=2

 0  1  0  1  0  1
  C          0.696271        1.136534        0.000002  1
  N          1.387403       -0.000000        0.000003  1
  C          0.696273       -1.136531       -0.000007  1
  C         -0.690797       -1.191110       -0.000002  1
  C         -1.398354       -0.000002       -0.000001  1
  C         -0.690796        1.191109        0.000005  1
  H         -1.197483        2.145664        0.000011  1
  H          1.279537       -2.049878        0.000000  1
  H         -2.480010       -0.000000        0.000002  1
  H         -1.197480       -2.145668        0.000001  1
  H          1.279535        2.049878        0.000011  1
  C         -0.684025        0.000000        1.879343  2
  H         -0.312279       -0.000000        0.857981  2
  H          0.154955       -0.000000        2.570422  2
  H         -1.289465        0.887456        2.044696  2
  H         -1.289465       -0.887456        2.044696  2

%mem=32GB
%nprocshared= 8
#p m062x/aug-cc-pVDZ   counterpoise=2

00057 m062x/aug-cc-pVDZ   counterpoise=2

 0  1  0  1  0  1
  C          0.696271        1.136534        0.000002  1
  N          1.387403       -0.000000        0.000003  1
  C          0.696273       -1.136531       -0.000007  1
  C         -0.690797       -1.191110       -0.000002  1
  C         -1.398354       -0.000002       -0.000001  1
  C         -0.690796        1.191109        0.000005  1
  H         -1.197483        2.145664        0.000011  1
  H          1.279537       -2.049878        0.000000  1
  H         -2.480010       -0.000000        0.000002  1
  H         -1.197480       -2.145668        0.000001  1
  H          1.279535        2.049878        0.000011  1
  C         -0.673633       -0.118780        1.879343  2
  H         -0.307535       -0.054227        0.857981  2
  H          0.152601        0.026908        2.570422  2
  H         -1.423980        0.650060        2.044696  2
  H         -1.115770       -1.097887        2.044696  2

%mem=32GB
%nprocshared= 8
#p m062x/aug-cc-pVDZ   counterpoise=2

00058 m062x/aug-cc-pVDZ   counterpoise=2

 0  1  0  1  0  1
  C          0.696271        1.136534        0.000002  1
  N          1.387403       -0.000000        0.000003  1
  C          0.696273       -1.136531       -0.000007  1
  C         -0.690797       -1.191110       -0.000002  1
  C         -1.398354       -0.000002       -0.000001  1
  C         -0.690796        1.191109        0.000005  1
  H         -1.197483        2.145664        0.000011  1
  H          1.279537       -2.049878        0.000000  1
  H         -2.480010       -0.000000        0.000002  1
  H         -1.197480       -2.145668        0.000001  1
  H          1.279535        2.049878        0.000011  1
  C         -0.642773       -0.233950        1.879343  2
  H         -0.293447       -0.106806        0.857981  2
  H          0.145610        0.052998        2.570422  2
  H         -1.515228        0.392913        2.044696  2
  H         -0.908173       -1.274959        2.044696  2

%mem=32GB
%nprocshared= 8
#p m062x/aug-cc-pVDZ   counterpoise=2

00059 m062x/aug-cc-pVDZ   counterpoise=2

 0  1  0  1  0  1
  C          0.696271        1.136534        0.000002  1
  N          1.387403       -0.000000        0.000003  1
  C          0.696273       -1.136531       -0.000007  1
  C         -0.690797       -1.191110       -0.000002  1
  C         -1.398354       -0.000002       -0.000001  1
  C         -0.690796        1.191109        0.000005  1
  H         -1.197483        2.145664        0.000011  1
  H          1.279537       -2.049878        0.000000  1
  H         -2.480010       -0.000000        0.000002  1
  H         -1.197480       -2.145668        0.000001  1
  H          1.279535        2.049878        0.000011  1
  C         -0.592383       -0.342012        1.879343  2
  H         -0.270442       -0.156140        0.857981  2
  H          0.134195        0.077477        2.570422  2
  H         -1.560437        0.123827        2.044696  2
  H         -0.672981       -1.413292        2.044696  2

%mem=32GB
%nprocshared= 8
#p m062x/aug-cc-pVDZ   counterpoise=2

00060 m062x/aug-cc-pVDZ   counterpoise=2

 0  1  0  1  0  1
  C          0.696271        1.136534        0.000002  1
  N          1.387403       -0.000000        0.000003  1
  C          0.696273       -1.136531       -0.000007  1
  C         -0.690797       -1.191110       -0.000002  1
  C         -1.398354       -0.000002       -0.000001  1
  C         -0.690796        1.191109        0.000005  1
  H         -1.197483        2.145664        0.000011  1
  H          1.279537       -2.049878        0.000000  1
  H         -2.480010       -0.000000        0.000002  1
  H         -1.197480       -2.145668        0.000001  1
  H          1.279535        2.049878        0.000011  1
  C         -0.523993       -0.439683        1.879343  2
  H         -0.239220       -0.200729        0.857981  2
  H          0.118702        0.099603        2.570422  2
  H         -1.558233       -0.149021        2.044696  2
  H         -0.417341       -1.508683        2.044696  2

%mem=32GB
%nprocshared= 8
#p m062x/aug-cc-pVDZ   counterpoise=2

00061 m062x/aug-cc-pVDZ   counterpoise=2

 0  1  0  1  0  1
  C          0.696271        1.136534        0.000002  1
  N          1.387403       -0.000000        0.000003  1
  C          0.696273       -1.136531       -0.000007  1
  C         -0.690797       -1.191110       -0.000002  1
  C         -1.398354       -0.000002       -0.000001  1
  C         -0.690796        1.191109        0.000005  1
  H         -1.197483        2.145664        0.000011  1
  H          1.279537       -2.049878        0.000000  1
  H         -2.480010       -0.000000        0.000002  1
  H         -1.197480       -2.145668        0.000001  1
  H          1.279535        2.049878        0.000011  1
  C         -0.439683       -0.523993        1.879343  2
  H         -0.200729       -0.239220        0.857981  2
  H          0.099603        0.118702        2.570422  2
  H         -1.508683       -0.417341        2.044696  2
  H         -0.149021       -1.558233        2.044696  2

%mem=32GB
%nprocshared= 8
#p m062x/aug-cc-pVDZ   counterpoise=2

00062 m062x/aug-cc-pVDZ   counterpoise=2

 0  1  0  1  0  1
  C          0.696271        1.136534        0.000002  1
  N          1.387403       -0.000000        0.000003  1
  C          0.696273       -1.136531       -0.000007  1
  C         -0.690797       -1.191110       -0.000002  1
  C         -1.398354       -0.000002       -0.000001  1
  C         -0.690796        1.191109        0.000005  1
  H         -1.197483        2.145664        0.000011  1
  H          1.279537       -2.049878        0.000000  1
  H         -2.480010       -0.000000        0.000002  1
  H         -1.197480       -2.145668        0.000001  1
  H          1.279535        2.049878        0.000011  1
  C         -0.342012       -0.592383        1.879343  2
  H         -0.156140       -0.270442        0.857981  2
  H          0.077477        0.134195        2.570422  2
  H         -1.413292       -0.672981        2.044696  2
  H          0.123827       -1.560437        2.044696  2

%mem=32GB
%nprocshared= 8
#p m062x/aug-cc-pVDZ   counterpoise=2

00063 m062x/aug-cc-pVDZ   counterpoise=2

 0  1  0  1  0  1
  C          0.696271        1.136534        0.000002  1
  N          1.387403       -0.000000        0.000003  1
  C          0.696273       -1.136531       -0.000007  1
  C         -0.690797       -1.191110       -0.000002  1
  C         -1.398354       -0.000002       -0.000001  1
  C         -0.690796        1.191109        0.000005  1
  H         -1.197483        2.145664        0.000011  1
  H          1.279537       -2.049878        0.000000  1
  H         -2.480010       -0.000000        0.000002  1
  H         -1.197480       -2.145668        0.000001  1
  H          1.279535        2.049878        0.000011  1
  C         -0.233950       -0.642773        1.879343  2
  H         -0.106806       -0.293447        0.857981  2
  H          0.052998        0.145610        2.570422  2
  H         -1.274959       -0.908173        2.044696  2
  H          0.392913       -1.515228        2.044696  2

%mem=32GB
%nprocshared= 8
#p m062x/aug-cc-pVDZ   counterpoise=2

00064 m062x/aug-cc-pVDZ   counterpoise=2

 0  1  0  1  0  1
  C          0.696271        1.136534        0.000002  1
  N          1.387403       -0.000000        0.000003  1
  C          0.696273       -1.136531       -0.000007  1
  C         -0.690797       -1.191110       -0.000002  1
  C         -1.398354       -0.000002       -0.000001  1
  C         -0.690796        1.191109        0.000005  1
  H         -1.197483        2.145664        0.000011  1
  H          1.279537       -2.049878        0.000000  1
  H         -2.480010       -0.000000        0.000002  1
  H         -1.197480       -2.145668        0.000001  1
  H          1.279535        2.049878        0.000011  1
  C         -0.118780       -0.673633        1.879343  2
  H         -0.054227       -0.307535        0.857981  2
  H          0.026908        0.152601        2.570422  2
  H         -1.097887       -1.115770        2.044696  2
  H          0.650060       -1.423980        2.044696  2

%mem=32GB
%nprocshared= 8
#p m062x/aug-cc-pVDZ   counterpoise=2

00065 m062x/aug-cc-pVDZ   counterpoise=2

 0  1  0  1  0  1
  C          0.696271        1.136534        0.000002  1
  N          1.387403       -0.000000        0.000003  1
  C          0.696273       -1.136531       -0.000007  1
  C         -0.690797       -1.191110       -0.000002  1
  C         -1.398354       -0.000002       -0.000001  1
  C         -0.690796        1.191109        0.000005  1
  H         -1.197483        2.145664        0.000011  1
  H          1.279537       -2.049878        0.000000  1
  H         -2.480010       -0.000000        0.000002  1
  H         -1.197480       -2.145668        0.000001  1
  H          1.279535        2.049878        0.000011  1
  C         -0.000000       -0.684025        1.879343  2
  H         -0.000000       -0.312279        0.857981  2
  H          0.000000        0.154955        2.570422  2
  H         -0.887456       -1.289465        2.044696  2
  H          0.887456       -1.289465        2.044696  2

%mem=32GB
%nprocshared= 8
#p m062x/aug-cc-pVDZ   counterpoise=2

00066 m062x/aug-cc-pVDZ   counterpoise=2

 0  1  0  1  0  1
  C          0.696271        1.136534        0.000002  1
  N          1.387403       -0.000000        0.000003  1
  C          0.696273       -1.136531       -0.000007  1
  C         -0.690797       -1.191110       -0.000002  1
  C         -1.398354       -0.000002       -0.000001  1
  C         -0.690796        1.191109        0.000005  1
  H         -1.197483        2.145664        0.000011  1
  H          1.279537       -2.049878        0.000000  1
  H         -2.480010       -0.000000        0.000002  1
  H         -1.197480       -2.145668        0.000001  1
  H          1.279535        2.049878        0.000011  1
  C          0.118780       -0.673633        1.879343  2
  H          0.054227       -0.307535        0.857981  2
  H         -0.026908        0.152601        2.570422  2
  H         -0.650060       -1.423980        2.044696  2
  H          1.097887       -1.115770        2.044696  2

%mem=32GB
%nprocshared= 8
#p m062x/aug-cc-pVDZ   counterpoise=2

00067 m062x/aug-cc-pVDZ   counterpoise=2

 0  1  0  1  0  1
  C          0.696271        1.136534        0.000002  1
  N          1.387403       -0.000000        0.000003  1
  C          0.696273       -1.136531       -0.000007  1
  C         -0.690797       -1.191110       -0.000002  1
  C         -1.398354       -0.000002       -0.000001  1
  C         -0.690796        1.191109        0.000005  1
  H         -1.197483        2.145664        0.000011  1
  H          1.279537       -2.049878        0.000000  1
  H         -2.480010       -0.000000        0.000002  1
  H         -1.197480       -2.145668        0.000001  1
  H          1.279535        2.049878        0.000011  1
  C          0.233966       -0.642799        1.879343  2
  H          0.485541       -0.911475        0.856651  2
  H          0.809098       -1.257026        2.567402  2
  H          0.468363        0.405280        2.046872  2
  H         -0.827243       -0.807863        2.046872  2

%mem=32GB
%nprocshared= 8
#p m062x/aug-cc-pVDZ   counterpoise=2

00068 m062x/aug-cc-pVDZ   counterpoise=2

 0  1  0  1  0  1
  C          0.696271        1.136534        0.000002  1
  N          1.387403       -0.000000        0.000003  1
  C          0.696273       -1.136531       -0.000007  1
  C         -0.690797       -1.191110       -0.000002  1
  C         -1.398354       -0.000002       -0.000001  1
  C         -0.690796        1.191109        0.000005  1
  H         -1.197483        2.145664        0.000011  1
  H          1.279537       -2.049878        0.000000  1
  H         -2.480010       -0.000000        0.000002  1
  H         -1.197480       -2.145668        0.000001  1
  H          1.279535        2.049878        0.000011  1
  C          0.342028       -0.592409        1.879343  2
  H          0.535673       -0.889848        0.852013  2
  H          0.805907       -1.304929        2.556549  2
  H          0.756955        0.396829        2.054617  2
  H         -0.730502       -0.571563        2.054617  2

%mem=32GB
%nprocshared= 8
#p m062x/aug-cc-pVDZ   counterpoise=2

00069 m062x/aug-cc-pVDZ   counterpoise=2

 0  1  0  1  0  1
  C          0.696271        1.136534        0.000002  1
  N          1.387403       -0.000000        0.000003  1
  C          0.696273       -1.136531       -0.000007  1
  C         -0.690797       -1.191110       -0.000002  1
  C         -1.398354       -0.000002       -0.000001  1
  C         -0.690796        1.191109        0.000005  1
  H         -1.197483        2.145664        0.000011  1
  H          1.279537       -2.049878        0.000000  1
  H         -2.480010       -0.000000        0.000002  1
  H         -1.197480       -2.145668        0.000001  1
  H          1.279535        2.049878        0.000011  1
  C          0.439698       -0.524019        1.879343  2
  H          0.579609       -0.858023        0.854530  2
  H          0.766344       -1.303810        2.562501  2
  H          1.024934        0.375826        2.050383  2
  H         -0.612152       -0.309931        2.050383  2

%mem=32GB
%nprocshared= 8
#p m062x/aug-cc-pVDZ   counterpoise=2

00070 m062x/aug-cc-pVDZ   counterpoise=2

 0  1  0  1  0  1
  C          0.696271        1.136534        0.000002  1
  N          1.387403       -0.000000        0.000003  1
  C          0.696273       -1.136531       -0.000007  1
  C         -0.690797       -1.191110       -0.000002  1
  C         -1.398354       -0.000002       -0.000001  1
  C         -0.690796        1.191109        0.000005  1
  H         -1.197483        2.145664        0.000011  1
  H          1.279537       -2.049878        0.000000  1
  H         -2.480010       -0.000000        0.000002  1
  H         -1.197480       -2.145668        0.000001  1
  H          1.279535        2.049878        0.000011  1
  C          0.523993       -0.439683        1.879343  2
  H          0.239220       -0.200729        0.857981  2
  H         -0.118702        0.099603        2.570422  2
  H          0.417341       -1.508683        2.044696  2
  H          1.558233       -0.149021        2.044696  2

%mem=32GB
%nprocshared= 8
#p m062x/aug-cc-pVDZ   counterpoise=2

00071 m062x/aug-cc-pVDZ   counterpoise=2

 0  1  0  1  0  1
  C          0.696271        1.136534        0.000002  1
  N          1.387403       -0.000000        0.000003  1
  C          0.696273       -1.136531       -0.000007  1
  C         -0.690797       -1.191110       -0.000002  1
  C         -1.398354       -0.000002       -0.000001  1
  C         -0.690796        1.191109        0.000005  1
  H         -1.197483        2.145664        0.000011  1
  H          1.279537       -2.049878        0.000000  1
  H         -2.480010       -0.000000        0.000002  1
  H         -1.197480       -2.145668        0.000001  1
  H          1.279535        2.049878        0.000011  1
  C          0.592383       -0.342012        1.879343  2
  H          0.270442       -0.156140        0.857981  2
  H         -0.134195        0.077477        2.570422  2
  H          0.672981       -1.413292        2.044696  2
  H          1.560437        0.123827        2.044696  2

%mem=32GB
%nprocshared= 8
#p m062x/aug-cc-pVDZ   counterpoise=2

00072 m062x/aug-cc-pVDZ   counterpoise=2

 0  1  0  1  0  1
  C          0.696271        1.136534        0.000002  1
  N          1.387403       -0.000000        0.000003  1
  C          0.696273       -1.136531       -0.000007  1
  C         -0.690797       -1.191110       -0.000002  1
  C         -1.398354       -0.000002       -0.000001  1
  C         -0.690796        1.191109        0.000005  1
  H         -1.197483        2.145664        0.000011  1
  H          1.279537       -2.049878        0.000000  1
  H         -2.480010       -0.000000        0.000002  1
  H         -1.197480       -2.145668        0.000001  1
  H          1.279535        2.049878        0.000011  1
  C          0.642773       -0.233950        1.879343  2
  H          0.293447       -0.106806        0.857981  2
  H         -0.145610        0.052998        2.570422  2
  H          0.908173       -1.274959        2.044696  2
  H          1.515228        0.392913        2.044696  2

%mem=32GB
%nprocshared= 8
#p m062x/aug-cc-pVDZ   counterpoise=2

00073 m062x/aug-cc-pVDZ   counterpoise=2

 0  1  0  1  0  1
  C          0.696271        1.136534        0.000002  1
  N          1.387403       -0.000000        0.000003  1
  C          0.696273       -1.136531       -0.000007  1
  C         -0.690797       -1.191110       -0.000002  1
  C         -1.398354       -0.000002       -0.000001  1
  C         -0.690796        1.191109        0.000005  1
  H         -1.197483        2.145664        0.000011  1
  H          1.279537       -2.049878        0.000000  1
  H         -2.480010       -0.000000        0.000002  1
  H         -1.197480       -2.145668        0.000001  1
  H          1.279535        2.049878        0.000011  1
  C          0.673633       -0.118780        1.879343  2
  H          0.307535       -0.054227        0.857981  2
  H         -0.152601        0.026908        2.570422  2
  H          1.115770       -1.097887        2.044696  2
  H          1.423980        0.650060        2.044696  2

%mem=32GB
%nprocshared= 8
#p m062x/aug-cc-pVDZ   counterpoise=2

00074 m062x/aug-cc-pVDZ   counterpoise=2

 0  1  0  1  0  1
  C          0.696271        1.136534        0.000002  1
  N          1.387403       -0.000000        0.000003  1
  C          0.696273       -1.136531       -0.000007  1
  C         -0.690797       -1.191110       -0.000002  1
  C         -1.398354       -0.000002       -0.000001  1
  C         -0.690796        1.191109        0.000005  1
  H         -1.197483        2.145664        0.000011  1
  H          1.279537       -2.049878        0.000000  1
  H         -2.480010       -0.000000        0.000002  1
  H         -1.197480       -2.145668        0.000001  1
  H          1.279535        2.049878        0.000011  1
  C          1.000010       -0.000000        1.732007  2
  H          1.237255       -0.000000        0.671304  2
  H          1.920932       -0.000000        2.309397  2
  H          0.420877        0.887456        1.973883  2
  H          0.420877       -0.887456        1.973883  2

%mem=32GB
%nprocshared= 8
#p m062x/aug-cc-pVDZ   counterpoise=2

00075 m062x/aug-cc-pVDZ   counterpoise=2

 0  1  0  1  0  1
  C          0.696271        1.136534        0.000002  1
  N          1.387403       -0.000000        0.000003  1
  C          0.696273       -1.136531       -0.000007  1
  C         -0.690797       -1.191110       -0.000002  1
  C         -1.398354       -0.000002       -0.000001  1
  C         -0.690796        1.191109        0.000005  1
  H         -1.197483        2.145664        0.000011  1
  H          1.279537       -2.049878        0.000000  1
  H         -2.480010       -0.000000        0.000002  1
  H         -1.197480       -2.145668        0.000001  1
  H          1.279535        2.049878        0.000011  1
  C          0.984818        0.173644        1.732007  2
  H          1.229733        0.068006        0.678331  2
  H          1.815324       -0.184572        2.334849  2
  H          0.798535        1.220479        1.957643  2
  H          0.095578       -0.409295        1.957643  2

%mem=32GB
%nprocshared= 8
#p m062x/aug-cc-pVDZ   counterpoise=2

00076 m062x/aug-cc-pVDZ   counterpoise=2

 0  1  0  1  0  1
  C          0.696271        1.136534        0.000002  1
  N          1.387403       -0.000000        0.000003  1
  C          0.696273       -1.136531       -0.000007  1
  C         -0.690797       -1.191110       -0.000002  1
  C         -1.398354       -0.000002       -0.000001  1
  C         -0.690796        1.191109        0.000005  1
  H         -1.197483        2.145664        0.000011  1
  H          1.279537       -2.049878        0.000000  1
  H         -2.480010       -0.000000        0.000002  1
  H         -1.197480       -2.145668        0.000001  1
  H          1.279535        2.049878        0.000011  1
  C          0.939704        0.342012        1.732008  2
  H          1.206876        0.137910        0.698404  2
  H          1.624991       -0.181501        2.393668  2
  H          1.002159        1.411082        1.918194  2
  H         -0.075322        0.000640        1.918194  2

%mem=32GB
%nprocshared= 8
#p m062x/aug-cc-pVDZ   counterpoise=2

00077 m062x/aug-cc-pVDZ   counterpoise=2

 0  1  0  1  0  1
  C          0.696271        1.136534        0.000002  1
  N          1.387403       -0.000000        0.000003  1
  C          0.696273       -1.136531       -0.000007  1
  C         -0.690797       -1.191110       -0.000002  1
  C         -1.398354       -0.000002       -0.000001  1
  C         -0.690796        1.191109        0.000005  1
  H         -1.197483        2.145664        0.000011  1
  H          1.279537       -2.049878        0.000000  1
  H         -2.480010       -0.000000        0.000002  1
  H         -1.197480       -2.145668        0.000001  1
  H          1.279535        2.049878        0.000011  1
  C          0.866021        0.500015        1.732009  2
  H          0.766454        0.873366        0.716100  2
  H          0.652417        1.300974        2.435085  2
  H          0.165141       -0.315896        1.888636  2
  H          1.880115        0.141463        1.888636  2

%mem=32GB
%nprocshared= 8
#p m062x/aug-cc-pVDZ   counterpoise=2

00078 m062x/aug-cc-pVDZ   counterpoise=2

 0  1  0  1  0  1
  C          0.696271        1.136534        0.000002  1
  N          1.387403       -0.000000        0.000003  1
  C          0.696273       -1.136531       -0.000007  1
  C         -0.690797       -1.191110       -0.000002  1
  C         -1.398354       -0.000002       -0.000001  1
  C         -0.690796        1.191109        0.000005  1
  H         -1.197483        2.145664        0.000011  1
  H          1.279537       -2.049878        0.000000  1
  H         -2.480010       -0.000000        0.000002  1
  H         -1.197480       -2.145668        0.000001  1
  H          1.279535        2.049878        0.000011  1
  C          0.766043        0.642800        1.732008  2
  H          0.723967        0.940546        0.687521  2
  H          0.642284        1.518570        2.363820  2
  H         -0.029757       -0.068197        1.938561  2
  H          1.727694        0.180156        1.938561  2

%mem=32GB
%nprocshared= 8
#p m062x/aug-cc-pVDZ   counterpoise=2

00079 m062x/aug-cc-pVDZ   counterpoise=2

 0  1  0  1  0  1
  C          0.696271        1.136534        0.000002  1
  N          1.387403       -0.000000        0.000003  1
  C          0.696273       -1.136531       -0.000007  1
  C         -0.690797       -1.191110       -0.000002  1
  C         -1.398354       -0.000002       -0.000001  1
  C         -0.690796        1.191109        0.000005  1
  H         -1.197483        2.145664        0.000011  1
  H          1.279537       -2.049878        0.000000  1
  H         -2.480010       -0.000000        0.000002  1
  H         -1.197480       -2.145668        0.000001  1
  H          1.279535        2.049878        0.000011  1
  C          0.642789        0.766054        1.732007  2
  H          0.675594        0.993300        0.669623  2
  H          0.774959        1.681619        2.302752  2
  H         -0.318056        0.321399        1.978046  2
  H          1.438646        0.067804        1.978046  2

%mem=32GB
%nprocshared= 8
#p m062x/aug-cc-pVDZ   counterpoise=2

00080 m062x/aug-cc-pVDZ   counterpoise=2

 0  1  0  1  0  1
  C          0.696271        1.136534        0.000002  1
  N          1.387403       -0.000000        0.000003  1
  C          0.696273       -1.136531       -0.000007  1
  C         -0.690797       -1.191110       -0.000002  1
  C         -1.398354       -0.000002       -0.000001  1
  C         -0.690796        1.191109        0.000005  1
  H         -1.197483        2.145664        0.000011  1
  H          1.279537       -2.049878        0.000000  1
  H         -2.480010       -0.000000        0.000002  1
  H         -1.197480       -2.145668        0.000001  1
  H          1.279535        2.049878        0.000011  1
  C          0.500005        0.866032        1.732007  2
  H          0.620940        1.032710        0.664782  2
  H          1.050575        1.624851        2.282047  2
  H         -0.554074        0.924423        1.990820  2
  H          0.882529       -0.117923        1.990820  2

%mem=32GB
%nprocshared= 8
#p m062x/aug-cc-pVDZ   counterpoise=2

00081 m062x/aug-cc-pVDZ   counterpoise=2

 0  1  0  1  0  1
  C          0.696271        1.136534        0.000002  1
  N          1.387403       -0.000000        0.000003  1
  C          0.696273       -1.136531       -0.000007  1
  C         -0.690797       -1.191110       -0.000002  1
  C         -1.398354       -0.000002       -0.000001  1
  C         -0.690796        1.191109        0.000005  1
  H         -1.197483        2.145664        0.000011  1
  H          1.279537       -2.049878        0.000000  1
  H         -2.480010       -0.000000        0.000002  1
  H         -1.197480       -2.145668        0.000001  1
  H          1.279535        2.049878        0.000011  1
  C          0.342029        0.939698        1.732007  2
  H          0.558486        1.059973        0.673680  2
  H          1.142041        1.384229        2.318394  2
  H         -0.597296        1.433013        1.968197  2
  H          0.264796       -0.118474        1.968197  2

%mem=32GB
%nprocshared= 8
#p m062x/aug-cc-pVDZ   counterpoise=2

00082 m062x/aug-cc-pVDZ   counterpoise=2

 0  1  0  1  0  1
  C          0.696271        1.136534        0.000002  1
  N          1.387403       -0.000000        0.000003  1
  C          0.696273       -1.136531       -0.000007  1
  C         -0.690797       -1.191110       -0.000002  1
  C         -1.398354       -0.000002       -0.000001  1
  C         -0.690796        1.191109        0.000005  1
  H         -1.197483        2.145664        0.000011  1
  H          1.279537       -2.049878        0.000000  1
  H         -2.480010       -0.000000        0.000002  1
  H         -1.197480       -2.145668        0.000001  1
  H          1.279535        2.049878        0.000011  1
  C          0.173661        0.984812        1.732008  2
  H          0.486542        1.075646        0.695075  2
  H          1.008186        1.227088        2.384961  2
  H         -0.647534        1.670503        1.924213  2
  H         -0.152679       -0.034029        1.924213  2

%mem=32GB
%nprocshared= 8
#p m062x/aug-cc-pVDZ   counterpoise=2

00083 m062x/aug-cc-pVDZ   counterpoise=2

 0  1  0  1  0  1
  C          0.696271        1.136534        0.000002  1
  N          1.387403       -0.000000        0.000003  1
  C          0.696273       -1.136531       -0.000007  1
  C         -0.690797       -1.191110       -0.000002  1
  C         -1.398354       -0.000002       -0.000001  1
  C         -0.690796        1.191109        0.000005  1
  H         -1.197483        2.145664        0.000011  1
  H          1.279537       -2.049878        0.000000  1
  H         -2.480010       -0.000000        0.000002  1
  H         -1.197480       -2.145668        0.000001  1
  H          1.279535        2.049878        0.000011  1
  C          0.000017        1.000003        1.732009  2
  H          0.404337        1.079288        0.726219  2
  H          0.795730        1.156037        2.455867  2
  H         -0.770856        1.753198        1.873184  2
  H         -0.429312        0.011457        1.873184  2

%mem=32GB
%nprocshared= 8
#p m062x/aug-cc-pVDZ   counterpoise=2

00084 m062x/aug-cc-pVDZ   counterpoise=2

 0  1  0  1  0  1
  C          0.696271        1.136534        0.000002  1
  N          1.387403       -0.000000        0.000003  1
  C          0.696273       -1.136531       -0.000007  1
  C         -0.690797       -1.191110       -0.000002  1
  C         -1.398354       -0.000002       -0.000001  1
  C         -0.690796        1.191109        0.000005  1
  H         -1.197483        2.145664        0.000011  1
  H          1.279537       -2.049878        0.000000  1
  H         -2.480010       -0.000000        0.000002  1
  H         -1.197480       -2.145668        0.000001  1
  H          1.279535        2.049878        0.000011  1
  C         -0.173661        0.984813        1.732008  2
  H         -0.482616        1.108062        0.697246  2
  H         -0.976773        1.305191        2.390679  2
  H          0.053610       -0.061315        1.920268  2
  H          0.711263        1.587262        1.920268  2

%mem=32GB
%nprocshared= 8
#p m062x/aug-cc-pVDZ   counterpoise=2

00085 m062x/aug-cc-pVDZ   counterpoise=2

 0  1  0  1  0  1
  C          0.696271        1.136534        0.000002  1
  N          1.387403       -0.000000        0.000003  1
  C          0.696273       -1.136531       -0.000007  1
  C         -0.690797       -1.191110       -0.000002  1
  C         -1.398354       -0.000002       -0.000001  1
  C         -0.690796        1.191109        0.000005  1
  H         -1.197483        2.145664        0.000011  1
  H          1.279537       -2.049878        0.000000  1
  H         -2.480010       -0.000000        0.000002  1
  H         -1.197480       -2.145668        0.000001  1
  H          1.279535        2.049878        0.000011  1
  C         -0.342029        0.939699        1.732007  2
  H         -0.554450        1.092823        0.677111  2
  H         -1.077987        1.470217        2.330666  2
  H         -0.386745       -0.122064        1.960345  2
  H          0.651154        1.317755        1.960345  2

%mem=32GB
%nprocshared= 8
#p m062x/aug-cc-pVDZ   counterpoise=2

00086 m062x/aug-cc-pVDZ   counterpoise=2

 0  1  0  1  0  1
  C          0.696271        1.136534        0.000002  1
  N          1.387403       -0.000000        0.000003  1
  C          0.696273       -1.136531       -0.000007  1
  C         -0.690797       -1.191110       -0.000002  1
  C         -1.398354       -0.000002       -0.000001  1
  C         -0.690796        1.191109        0.000005  1
  H         -1.197483        2.145664        0.000011  1
  H          1.279537       -2.049878        0.000000  1
  H         -2.480010       -0.000000        0.000002  1
  H         -1.197480       -2.145668        0.000001  1
  H          1.279535        2.049878        0.000011  1
  C         -0.500005        0.866034        1.732007  2
  H         -0.616997        1.065368        0.669955  2
  H         -0.967827        1.663122        2.304082  2
  H         -0.972944       -0.081425        1.977216  2
  H          0.557797        0.816987        1.977216  2

%mem=32GB
%nprocshared= 8
#p m062x/aug-cc-pVDZ   counterpoise=2

00087 m062x/aug-cc-pVDZ   counterpoise=2

 0  1  0  1  0  1
  C          0.696271        1.136534        0.000002  1
  N          1.387403       -0.000000        0.000003  1
  C          0.696273       -1.136531       -0.000007  1
  C         -0.690797       -1.191110       -0.000002  1
  C         -1.398354       -0.000002       -0.000001  1
  C         -0.690796        1.191109        0.000005  1
  H         -1.197483        2.145664        0.000011  1
  H          1.279537       -2.049878        0.000000  1
  H         -2.480010       -0.000000        0.000002  1
  H         -1.197480       -2.145668        0.000001  1
  H          1.279535        2.049878        0.000011  1
  C         -0.642789        0.766055        1.732007  2
  H         -0.672037        1.025015        0.676801  2
  H         -0.744688        1.668268        2.329590  2
  H         -1.459058        0.085815        1.961038  2
  H          0.304640        0.285014        1.961038  2

%mem=32GB
%nprocshared= 8
#p m062x/aug-cc-pVDZ   counterpoise=2

00088 m062x/aug-cc-pVDZ   counterpoise=2

 0  1  0  1  0  1
  C          0.696271        1.136534        0.000002  1
  N          1.387403       -0.000000        0.000003  1
  C          0.696273       -1.136531       -0.000007  1
  C         -0.690797       -1.191110       -0.000002  1
  C         -1.398354       -0.000002       -0.000001  1
  C         -0.690796        1.191109        0.000005  1
  H         -1.197483        2.145664        0.000011  1
  H          1.279537       -2.049878        0.000000  1
  H         -2.480010       -0.000000        0.000002  1
  H         -1.197480       -2.145668        0.000001  1
  H          1.279535        2.049878        0.000011  1
  C         -0.766043        0.642801        1.732008  2
  H         -0.721062        0.970563        0.696670  2
  H         -0.648329        1.500561        2.389176  2
  H         -1.726614        0.170631        1.921308  2
  H          0.031816       -0.070686        1.921308  2

%mem=32GB
%nprocshared= 8
#p m062x/aug-cc-pVDZ   counterpoise=2

00089 m062x/aug-cc-pVDZ   counterpoise=2

 0  1  0  1  0  1
  C          0.696271        1.136534        0.000002  1
  N          1.387403       -0.000000        0.000003  1
  C          0.696273       -1.136531       -0.000007  1
  C         -0.690797       -1.191110       -0.000002  1
  C         -1.398354       -0.000002       -0.000001  1
  C         -0.690796        1.191109        0.000005  1
  H         -1.197483        2.145664        0.000011  1
  H          1.279537       -2.049878        0.000000  1
  H         -2.480010       -0.000000        0.000002  1
  H         -1.197480       -2.145668        0.000001  1
  H          1.279535        2.049878        0.000011  1
  C         -0.866021        0.500017        1.732009  2
  H         -0.764337        0.901060        0.726922  2
  H         -0.667036        1.284817        2.457247  2
  H         -1.876612        0.125123        1.872142  2
  H         -0.156141       -0.311100        1.872142  2

%mem=32GB
%nprocshared= 8
#p m062x/aug-cc-pVDZ   counterpoise=2

00090 m062x/aug-cc-pVDZ   counterpoise=2

 0  1  0  1  0  1
  C          0.696271        1.136534        0.000002  1
  N          1.387403       -0.000000        0.000003  1
  C          0.696273       -1.136531       -0.000007  1
  C         -0.690797       -1.191110       -0.000002  1
  C         -1.398354       -0.000002       -0.000001  1
  C         -0.690796        1.191109        0.000005  1
  H         -1.197483        2.145664        0.000011  1
  H          1.279537       -2.049878        0.000000  1
  H         -2.480010       -0.000000        0.000002  1
  H         -1.197480       -2.145668        0.000001  1
  H          1.279535        2.049878        0.000011  1
  C         -0.939704        0.342012        1.732008  2
  H         -1.213002        0.138214        0.699947  2
  H         -1.628602       -0.171697        2.397591  2
  H          0.071963       -0.010625        1.915461  2
  H         -0.989061        1.412239        1.915461  2

%mem=32GB
%nprocshared= 8
#p m062x/aug-cc-pVDZ   counterpoise=2

00091 m062x/aug-cc-pVDZ   counterpoise=2

 0  1  0  1  0  1
  C          0.696271        1.136534        0.000002  1
  N          1.387403       -0.000000        0.000003  1
  C          0.696273       -1.136531       -0.000007  1
  C         -0.690797       -1.191110       -0.000002  1
  C         -1.398354       -0.000002       -0.000001  1
  C         -0.690796        1.191109        0.000005  1
  H         -1.197483        2.145664        0.000011  1
  H          1.279537       -2.049878        0.000000  1
  H         -2.480010       -0.000000        0.000002  1
  H         -1.197480       -2.145668        0.000001  1
  H          1.279535        2.049878        0.000011  1
  C         -0.984818        0.173644        1.732007  2
  H         -1.236043        0.068153        0.679803  2
  H         -1.815701       -0.175248        2.339778  2
  H         -0.100126       -0.417389        1.954442  2
  H         -0.787298        1.219103        1.954442  2

%mem=32GB
%nprocshared= 8
#p m062x/aug-cc-pVDZ   counterpoise=2

00092 m062x/aug-cc-pVDZ   counterpoise=2

 0  1  0  1  0  1
  C          0.696271        1.136534        0.000002  1
  N          1.387403       -0.000000        0.000003  1
  C          0.696273       -1.136531       -0.000007  1
  C         -0.690797       -1.191110       -0.000002  1
  C         -1.398354       -0.000002       -0.000001  1
  C         -0.690796        1.191109        0.000005  1
  H         -1.197483        2.145664        0.000011  1
  H          1.279537       -2.049878        0.000000  1
  H         -2.480010       -0.000000        0.000002  1
  H         -1.197480       -2.145668        0.000001  1
  H          1.279535        2.049878        0.000011  1
  C         -1.000010        0.000000        1.732007  2
  H         -1.243628       -0.000001        0.672750  2
  H         -1.917444       -0.000005        2.314924  2
  H         -0.419429       -0.887453        1.970397  2
  H         -0.419438        0.887459        1.970397  2

%mem=32GB
%nprocshared= 8
#p m062x/aug-cc-pVDZ   counterpoise=2

00093 m062x/aug-cc-pVDZ   counterpoise=2

 0  1  0  1  0  1
  C          0.696271        1.136534        0.000002  1
  N          1.387403       -0.000000        0.000003  1
  C          0.696273       -1.136531       -0.000007  1
  C         -0.690797       -1.191110       -0.000002  1
  C         -1.398354       -0.000002       -0.000001  1
  C         -0.690796        1.191109        0.000005  1
  H         -1.197483        2.145664        0.000011  1
  H          1.279537       -2.049878        0.000000  1
  H         -2.480010       -0.000000        0.000002  1
  H         -1.197480       -2.145668        0.000001  1
  H          1.279535        2.049878        0.000011  1
  C         -0.984818       -0.173644        1.732007  2
  H         -1.236043       -0.068155        0.679803  2
  H         -1.815704        0.175242        2.339777  2
  H         -0.787289       -1.219102        1.954443  2
  H         -0.100131        0.417397        1.954443  2

%mem=32GB
%nprocshared= 8
#p m062x/aug-cc-pVDZ   counterpoise=2

00094 m062x/aug-cc-pVDZ   counterpoise=2

 0  1  0  1  0  1
  C          0.696271        1.136534        0.000002  1
  N          1.387403       -0.000000        0.000003  1
  C          0.696273       -1.136531       -0.000007  1
  C         -0.690797       -1.191110       -0.000002  1
  C         -1.398354       -0.000002       -0.000001  1
  C         -0.690796        1.191109        0.000005  1
  H         -1.197483        2.145664        0.000011  1
  H          1.279537       -2.049878        0.000000  1
  H         -2.480010       -0.000000        0.000002  1
  H         -1.197480       -2.145668        0.000001  1
  H          1.279535        2.049878        0.000011  1
  C         -0.939704       -0.342012        1.732008  2
  H         -1.213002       -0.138217        0.699947  2
  H         -1.628605        0.171694        2.397590  2
  H         -0.989056       -1.412239        1.915462  2
  H          0.071961        0.010631        1.915462  2

%mem=32GB
%nprocshared= 8
#p m062x/aug-cc-pVDZ   counterpoise=2

00095 m062x/aug-cc-pVDZ   counterpoise=2

 0  1  0  1  0  1
  C          0.696271        1.136534        0.000002  1
  N          1.387403       -0.000000        0.000003  1
  C          0.696273       -1.136531       -0.000007  1
  C         -0.690797       -1.191110       -0.000002  1
  C         -1.398354       -0.000002       -0.000001  1
  C         -0.690796        1.191109        0.000005  1
  H         -1.197483        2.145664        0.000011  1
  H          1.279537       -2.049878        0.000000  1
  H         -2.480010       -0.000000        0.000002  1
  H         -1.197480       -2.145668        0.000001  1
  H          1.279535        2.049878        0.000011  1
  C         -0.866021       -0.500017        1.732009  2
  H         -0.764338       -0.901059        0.726921  2
  H         -0.667038       -1.284818        2.457246  2
  H         -0.156139        0.311098        1.872143  2
  H         -1.876612       -0.125121        1.872143  2

%mem=32GB
%nprocshared= 8
#p m062x/aug-cc-pVDZ   counterpoise=2

00096 m062x/aug-cc-pVDZ   counterpoise=2

 0  1  0  1  0  1
  C          0.696271        1.136534        0.000002  1
  N          1.387403       -0.000000        0.000003  1
  C          0.696273       -1.136531       -0.000007  1
  C         -0.690797       -1.191110       -0.000002  1
  C         -1.398354       -0.000002       -0.000001  1
  C         -0.690796        1.191109        0.000005  1
  H         -1.197483        2.145664        0.000011  1
  H          1.279537       -2.049878        0.000000  1
  H         -2.480010       -0.000000        0.000002  1
  H         -1.197480       -2.145668        0.000001  1
  H          1.279535        2.049878        0.000011  1
  C         -0.766043       -0.642801        1.732008  2
  H         -0.721063       -0.970562        0.696670  2
  H         -0.648330       -1.500561        2.389175  2
  H          0.031818        0.070684        1.921308  2
  H         -1.726613       -0.170629        1.921308  2

%mem=32GB
%nprocshared= 8
#p m062x/aug-cc-pVDZ   counterpoise=2

00097 m062x/aug-cc-pVDZ   counterpoise=2

 0  1  0  1  0  1
  C          0.696271        1.136534        0.000002  1
  N          1.387403       -0.000000        0.000003  1
  C          0.696273       -1.136531       -0.000007  1
  C         -0.690797       -1.191110       -0.000002  1
  C         -1.398354       -0.000002       -0.000001  1
  C         -0.690796        1.191109        0.000005  1
  H         -1.197483        2.145664        0.000011  1
  H          1.279537       -2.049878        0.000000  1
  H         -2.480010       -0.000000        0.000002  1
  H         -1.197480       -2.145668        0.000001  1
  H          1.279535        2.049878        0.000011  1
  C         -0.642789       -0.766055        1.732007  2
  H         -0.672037       -1.025015        0.676801  2
  H         -0.744690       -1.668268        2.329589  2
  H          0.304641       -0.285016        1.961038  2
  H         -1.459057       -0.085814        1.961038  2

%mem=32GB
%nprocshared= 8
#p m062x/aug-cc-pVDZ   counterpoise=2

00098 m062x/aug-cc-pVDZ   counterpoise=2

 0  1  0  1  0  1
  C          0.696271        1.136534        0.000002  1
  N          1.387403       -0.000000        0.000003  1
  C          0.696273       -1.136531       -0.000007  1
  C         -0.690797       -1.191110       -0.000002  1
  C         -1.398354       -0.000002       -0.000001  1
  C         -0.690796        1.191109        0.000005  1
  H         -1.197483        2.145664        0.000011  1
  H          1.279537       -2.049878        0.000000  1
  H         -2.480010       -0.000000        0.000002  1
  H         -1.197480       -2.145668        0.000001  1
  H          1.279535        2.049878        0.000011  1
  C         -0.500005       -0.866034        1.732007  2
  H         -0.616997       -1.065367        0.669955  2
  H         -0.967828       -1.663122        2.304082  2
  H          0.557797       -0.816988        1.977216  2
  H         -0.972943        0.081426        1.977216  2

%mem=32GB
%nprocshared= 8
#p m062x/aug-cc-pVDZ   counterpoise=2

00099 m062x/aug-cc-pVDZ   counterpoise=2

 0  1  0  1  0  1
  C          0.696271        1.136534        0.000002  1
  N          1.387403       -0.000000        0.000003  1
  C          0.696273       -1.136531       -0.000007  1
  C         -0.690797       -1.191110       -0.000002  1
  C         -1.398354       -0.000002       -0.000001  1
  C         -0.690796        1.191109        0.000005  1
  H         -1.197483        2.145664        0.000011  1
  H          1.279537       -2.049878        0.000000  1
  H         -2.480010       -0.000000        0.000002  1
  H         -1.197480       -2.145668        0.000001  1
  H          1.279535        2.049878        0.000011  1
  C         -0.342029       -0.939699        1.732007  2
  H         -0.554449       -1.092823        0.677111  2
  H         -1.077987       -1.470218        2.330666  2
  H          0.651154       -1.317755        1.960345  2
  H         -0.386745        0.122064        1.960345  2

%mem=32GB
%nprocshared= 8
#p m062x/aug-cc-pVDZ   counterpoise=2

00100 m062x/aug-cc-pVDZ   counterpoise=2

 0  1  0  1  0  1
  C          0.696271        1.136534        0.000002  1
  N          1.387403       -0.000000        0.000003  1
  C          0.696273       -1.136531       -0.000007  1
  C         -0.690797       -1.191110       -0.000002  1
  C         -1.398354       -0.000002       -0.000001  1
  C         -0.690796        1.191109        0.000005  1
  H         -1.197483        2.145664        0.000011  1
  H          1.279537       -2.049878        0.000000  1
  H         -2.480010       -0.000000        0.000002  1
  H         -1.197480       -2.145668        0.000001  1
  H          1.279535        2.049878        0.000011  1
  C         -0.173661       -0.984813        1.732008  2
  H         -0.482616       -1.108062        0.697246  2
  H         -0.976772       -1.305192        2.390678  2
  H          0.711263       -1.587261        1.920269  2
  H          0.053609        0.061315        1.920269  2

%mem=32GB
%nprocshared= 8
#p m062x/aug-cc-pVDZ   counterpoise=2

00101 m062x/aug-cc-pVDZ   counterpoise=2

 0  1  0  1  0  1
  C          0.696271        1.136534        0.000002  1
  N          1.387403       -0.000000        0.000003  1
  C          0.696273       -1.136531       -0.000007  1
  C         -0.690797       -1.191110       -0.000002  1
  C         -1.398354       -0.000002       -0.000001  1
  C         -0.690796        1.191109        0.000005  1
  H         -1.197483        2.145664        0.000011  1
  H          1.279537       -2.049878        0.000000  1
  H         -2.480010       -0.000000        0.000002  1
  H         -1.197480       -2.145668        0.000001  1
  H          1.279535        2.049878        0.000011  1
  C          0.000017       -1.000003        1.732009  2
  H          0.404336       -1.079286        0.726218  2
  H          0.795732       -1.156034        2.455866  2
  H         -0.429317       -0.011459        1.873185  2
  H         -0.770852       -1.753202        1.873185  2

%mem=32GB
%nprocshared= 8
#p m062x/aug-cc-pVDZ   counterpoise=2

00102 m062x/aug-cc-pVDZ   counterpoise=2

 0  1  0  1  0  1
  C          0.696271        1.136534        0.000002  1
  N          1.387403       -0.000000        0.000003  1
  C          0.696273       -1.136531       -0.000007  1
  C         -0.690797       -1.191110       -0.000002  1
  C         -1.398354       -0.000002       -0.000001  1
  C         -0.690796        1.191109        0.000005  1
  H         -1.197483        2.145664        0.000011  1
  H          1.279537       -2.049878        0.000000  1
  H         -2.480010       -0.000000        0.000002  1
  H         -1.197480       -2.145668        0.000001  1
  H          1.279535        2.049878        0.000011  1
  C          0.173661       -0.984812        1.732008  2
  H          0.486542       -1.075644        0.695075  2
  H          1.008188       -1.227083        2.384961  2
  H         -0.152685        0.034027        1.924213  2
  H         -0.647529       -1.670509        1.924213  2

%mem=32GB
%nprocshared= 8
#p m062x/aug-cc-pVDZ   counterpoise=2

00103 m062x/aug-cc-pVDZ   counterpoise=2

 0  1  0  1  0  1
  C          0.696271        1.136534        0.000002  1
  N          1.387403       -0.000000        0.000003  1
  C          0.696273       -1.136531       -0.000007  1
  C         -0.690797       -1.191110       -0.000002  1
  C         -1.398354       -0.000002       -0.000001  1
  C         -0.690796        1.191109        0.000005  1
  H         -1.197483        2.145664        0.000011  1
  H          1.279537       -2.049878        0.000000  1
  H         -2.480010       -0.000000        0.000002  1
  H         -1.197480       -2.145668        0.000001  1
  H          1.279535        2.049878        0.000011  1
  C          0.342029       -0.939698        1.732007  2
  H          0.558486       -1.059970        0.673680  2
  H          1.142046       -1.384222        2.318393  2
  H          0.264787        0.118473        1.968197  2
  H         -0.597292       -1.433021        1.968197  2

%mem=32GB
%nprocshared= 8
#p m062x/aug-cc-pVDZ   counterpoise=2

00104 m062x/aug-cc-pVDZ   counterpoise=2

 0  1  0  1  0  1
  C          0.696271        1.136534        0.000002  1
  N          1.387403       -0.000000        0.000003  1
  C          0.696273       -1.136531       -0.000007  1
  C         -0.690797       -1.191110       -0.000002  1
  C         -1.398354       -0.000002       -0.000001  1
  C         -0.690796        1.191109        0.000005  1
  H         -1.197483        2.145664        0.000011  1
  H          1.279537       -2.049878        0.000000  1
  H         -2.480010       -0.000000        0.000002  1
  H         -1.197480       -2.145668        0.000001  1
  H          1.279535        2.049878        0.000011  1
  C          0.500005       -0.866032        1.732007  2
  H          0.620941       -1.032707        0.664781  2
  H          1.050584       -1.624846        2.282045  2
  H          0.882519        0.117927        1.990821  2
  H         -0.554073       -0.924434        1.990821  2

%mem=32GB
%nprocshared= 8
#p m062x/aug-cc-pVDZ   counterpoise=2

00105 m062x/aug-cc-pVDZ   counterpoise=2

 0  1  0  1  0  1
  C          0.696271        1.136534        0.000002  1
  N          1.387403       -0.000000        0.000003  1
  C          0.696273       -1.136531       -0.000007  1
  C         -0.690797       -1.191110       -0.000002  1
  C         -1.398354       -0.000002       -0.000001  1
  C         -0.690796        1.191109        0.000005  1
  H         -1.197483        2.145664        0.000011  1
  H          1.279537       -2.049878        0.000000  1
  H         -2.480010       -0.000000        0.000002  1
  H         -1.197480       -2.145668        0.000001  1
  H          1.279535        2.049878        0.000011  1
  C          0.642789       -0.766054        1.732007  2
  H          0.675595       -0.993297        0.669623  2
  H          0.774965       -1.681619        2.302749  2
  H          1.438641       -0.067799        1.978048  2
  H         -0.318059       -0.321406        1.978048  2

%mem=32GB
%nprocshared= 8
#p m062x/aug-cc-pVDZ   counterpoise=2

00106 m062x/aug-cc-pVDZ   counterpoise=2

 0  1  0  1  0  1
  C          0.696271        1.136534        0.000002  1
  N          1.387403       -0.000000        0.000003  1
  C          0.696273       -1.136531       -0.000007  1
  C         -0.690797       -1.191110       -0.000002  1
  C         -1.398354       -0.000002       -0.000001  1
  C         -0.690796        1.191109        0.000005  1
  H         -1.197483        2.145664        0.000011  1
  H          1.279537       -2.049878        0.000000  1
  H         -2.480010       -0.000000        0.000002  1
  H         -1.197480       -2.145668        0.000001  1
  H          1.279535        2.049878        0.000011  1
  C          0.766043       -0.642800        1.732008  2
  H          0.723968       -0.940543        0.687520  2
  H          0.642286       -1.518573        2.363818  2
  H          1.727693       -0.180154        1.938563  2
  H         -0.029759        0.068194        1.938563  2

%mem=32GB
%nprocshared= 8
#p m062x/aug-cc-pVDZ   counterpoise=2

00107 m062x/aug-cc-pVDZ   counterpoise=2

 0  1  0  1  0  1
  C          0.696271        1.136534        0.000002  1
  N          1.387403       -0.000000        0.000003  1
  C          0.696273       -1.136531       -0.000007  1
  C         -0.690797       -1.191110       -0.000002  1
  C         -1.398354       -0.000002       -0.000001  1
  C         -0.690796        1.191109        0.000005  1
  H         -1.197483        2.145664        0.000011  1
  H          1.279537       -2.049878        0.000000  1
  H         -2.480010       -0.000000        0.000002  1
  H         -1.197480       -2.145668        0.000001  1
  H          1.279535        2.049878        0.000011  1
  C          0.866021       -0.500015        1.732009  2
  H          0.766456       -0.873362        0.716098  2
  H          0.652418       -1.300977        2.435082  2
  H          1.880114       -0.141462        1.888638  2
  H          0.165139        0.315894        1.888638  2

%mem=32GB
%nprocshared= 8
#p m062x/aug-cc-pVDZ   counterpoise=2

00108 m062x/aug-cc-pVDZ   counterpoise=2

 0  1  0  1  0  1
  C          0.696271        1.136534        0.000002  1
  N          1.387403       -0.000000        0.000003  1
  C          0.696273       -1.136531       -0.000007  1
  C         -0.690797       -1.191110       -0.000002  1
  C         -1.398354       -0.000002       -0.000001  1
  C         -0.690796        1.191109        0.000005  1
  H         -1.197483        2.145664        0.000011  1
  H          1.279537       -2.049878        0.000000  1
  H         -2.480010       -0.000000        0.000002  1
  H         -1.197480       -2.145668        0.000001  1
  H          1.279535        2.049878        0.000011  1
  C          0.939704       -0.342012        1.732008  2
  H          1.206876       -0.137910        0.698404  2
  H          1.624991        0.181501        2.393668  2
  H         -0.075322       -0.000640        1.918194  2
  H          1.002159       -1.411082        1.918194  2

%mem=32GB
%nprocshared= 8
#p m062x/aug-cc-pVDZ   counterpoise=2

00109 m062x/aug-cc-pVDZ   counterpoise=2

 0  1  0  1  0  1
  C          0.696271        1.136534        0.000002  1
  N          1.387403       -0.000000        0.000003  1
  C          0.696273       -1.136531       -0.000007  1
  C         -0.690797       -1.191110       -0.000002  1
  C         -1.398354       -0.000002       -0.000001  1
  C         -0.690796        1.191109        0.000005  1
  H         -1.197483        2.145664        0.000011  1
  H          1.279537       -2.049878        0.000000  1
  H         -2.480010       -0.000000        0.000002  1
  H         -1.197480       -2.145668        0.000001  1
  H          1.279535        2.049878        0.000011  1
  C          0.984818       -0.173644        1.732007  2
  H          1.229733       -0.068006        0.678331  2
  H          1.815324        0.184572        2.334849  2
  H          0.095578        0.409295        1.957643  2
  H          0.798535       -1.220479        1.957643  2

%mem=32GB
%nprocshared= 8
#p m062x/aug-cc-pVDZ   counterpoise=2

00110 m062x/aug-cc-pVDZ   counterpoise=2

 0  1  0  1  0  1
  C          0.696271        1.136534        0.000002  1
  N          1.387403       -0.000000        0.000003  1
  C          0.696273       -1.136531       -0.000007  1
  C         -0.690797       -1.191110       -0.000002  1
  C         -1.398354       -0.000002       -0.000001  1
  C         -0.690796        1.191109        0.000005  1
  H         -1.197483        2.145664        0.000011  1
  H          1.279537       -2.049878        0.000000  1
  H         -2.480010       -0.000000        0.000002  1
  H         -1.197480       -2.145668        0.000001  1
  H          1.279535        2.049878        0.000011  1
  C          1.285578       -0.000000        1.532044  2
  H          1.357659       -0.000000        0.447526  2
  H          2.284031       -0.000000        1.961658  2
  H          0.750296        0.887456        1.859721  2
  H          0.750296       -0.887456        1.859721  2

%mem=32GB
%nprocshared= 8
#p m062x/aug-cc-pVDZ   counterpoise=2

00111 m062x/aug-cc-pVDZ   counterpoise=2

 0  1  0  1  0  1
  C          0.696271        1.136534        0.000002  1
  N          1.387403       -0.000000        0.000003  1
  C          0.696273       -1.136531       -0.000007  1
  C         -0.690797       -1.191110       -0.000002  1
  C         -1.398354       -0.000002       -0.000001  1
  C         -0.690796        1.191109        0.000005  1
  H         -1.197483        2.145664        0.000011  1
  H          1.279537       -2.049878        0.000000  1
  H         -2.480010       -0.000000        0.000002  1
  H         -1.197480       -2.145668        0.000001  1
  H          1.279535        2.049878        0.000011  1
  C          1.266048        0.223231        1.532044  2
  H          1.350983        0.066993        0.459780  2
  H          1.720564       -0.612846        2.057276  2
  H          1.775996        1.143284        1.805784  2
  H          0.216613        0.295558        1.805784  2

%mem=32GB
%nprocshared= 8
#p m062x/aug-cc-pVDZ   counterpoise=2

00112 m062x/aug-cc-pVDZ   counterpoise=2

 0  1  0  1  0  1
  C          0.696271        1.136534        0.000002  1
  N          1.387403       -0.000000        0.000003  1
  C          0.696273       -1.136531       -0.000007  1
  C         -0.690797       -1.191110       -0.000002  1
  C         -1.398354       -0.000002       -0.000001  1
  C         -0.690796        1.191109        0.000005  1
  H         -1.197483        2.145664        0.000011  1
  H          1.279537       -2.049878        0.000000  1
  H         -2.480010       -0.000000        0.000002  1
  H         -1.197480       -2.145668        0.000001  1
  H          1.279535        2.049878        0.000011  1
  C          1.208051        0.439680        1.532046  2
  H          1.329588        0.141732        0.493860  2
  H          1.537217       -0.367268        2.181631  2
  H          1.804393        1.327383        1.726562  2
  H          0.160953        0.656998        1.726562  2

%mem=32GB
%nprocshared= 8
#p m062x/aug-cc-pVDZ   counterpoise=2

00113 m062x/aug-cc-pVDZ   counterpoise=2

 0  1  0  1  0  1
  C          0.696271        1.136534        0.000002  1
  N          1.387403       -0.000000        0.000003  1
  C          0.696273       -1.136531       -0.000007  1
  C         -0.690797       -1.191110       -0.000002  1
  C         -1.398354       -0.000002       -0.000001  1
  C         -0.690796        1.191109        0.000005  1
  H         -1.197483        2.145664        0.000011  1
  H          1.279537       -2.049878        0.000000  1
  H         -2.480010       -0.000000        0.000002  1
  H         -1.197480       -2.145668        0.000001  1
  H          1.279535        2.049878        0.000011  1
  C          1.113330        0.642801        1.532047  2
  H          0.840712        0.965538        0.530600  2
  H          0.594970        1.256459        2.264307  2
  H          0.830919       -0.398136        1.666849  2
  H          2.186831        0.747209        1.666849  2

%mem=32GB
%nprocshared= 8
#p m062x/aug-cc-pVDZ   counterpoise=2

00114 m062x/aug-cc-pVDZ   counterpoise=2

 0  1  0  1  0  1
  C          0.696271        1.136534        0.000002  1
  N          1.387403       -0.000000        0.000003  1
  C          0.696273       -1.136531       -0.000007  1
  C         -0.690797       -1.191110       -0.000002  1
  C         -1.398354       -0.000002       -0.000001  1
  C         -0.690796        1.191109        0.000005  1
  H         -1.197483        2.145664        0.000011  1
  H          1.279537       -2.049878        0.000000  1
  H         -2.480010       -0.000000        0.000002  1
  H         -1.197480       -2.145668        0.000001  1
  H          1.279535        2.049878        0.000011  1
  C          0.984800        0.826361        1.532046  2
  H          0.787506        1.038455        0.484445  2
  H          0.377882        1.478808        2.154493  2
  H          0.737158       -0.210399        1.744839  2
  H          2.036735        0.998490        1.744839  2

%mem=32GB
%nprocshared= 8
#p m062x/aug-cc-pVDZ   counterpoise=2

00115 m062x/aug-cc-pVDZ   counterpoise=2

 0  1  0  1  0  1
  C          0.696271        1.136534        0.000002  1
  N          1.387403       -0.000000        0.000003  1
  C          0.696273       -1.136531       -0.000007  1
  C         -0.690797       -1.191110       -0.000002  1
  C         -1.398354       -0.000002       -0.000001  1
  C         -0.690796        1.191109        0.000005  1
  H         -1.197483        2.145664        0.000011  1
  H          1.279537       -2.049878        0.000000  1
  H         -2.480010       -0.000000        0.000002  1
  H         -1.197480       -2.145668        0.000001  1
  H          1.279535        2.049878        0.000011  1
  C          0.826348        0.984812        1.532044  2
  H          0.734840        1.091547        0.454264  2
  H          0.195483        1.720653        2.024004  2
  H          0.513812       -0.014123        1.825178  2
  H          1.861295        1.141127        1.825178  2

%mem=32GB
%nprocshared= 8
#p m062x/aug-cc-pVDZ   counterpoise=2

00116 m062x/aug-cc-pVDZ   counterpoise=2

 0  1  0  1  0  1
  C          0.696271        1.136534        0.000002  1
  N          1.387403       -0.000000        0.000003  1
  C          0.696273       -1.136531       -0.000007  1
  C         -0.690797       -1.191110       -0.000002  1
  C         -1.398354       -0.000002       -0.000001  1
  C         -0.690796        1.191109        0.000005  1
  H         -1.197483        2.145664        0.000011  1
  H          1.279537       -2.049878        0.000000  1
  H         -2.480010       -0.000000        0.000002  1
  H         -1.197480       -2.145668        0.000001  1
  H          1.279535        2.049878        0.000011  1
  C          0.642789        1.113341        1.532044  2
  H          0.680705        1.129784        0.445919  2
  H          1.569618        1.515263        1.933199  2
  H         -0.192668        1.718352        1.874754  2
  H          0.513487        0.089961        1.874754  2

%mem=32GB
%nprocshared= 8
#p m062x/aug-cc-pVDZ   counterpoise=2

00117 m062x/aug-cc-pVDZ   counterpoise=2

 0  1  0  1  0  1
  C          0.696271        1.136534        0.000002  1
  N          1.387403       -0.000000        0.000003  1
  C          0.696273       -1.136531       -0.000007  1
  C         -0.690797       -1.191110       -0.000002  1
  C         -1.398354       -0.000002       -0.000001  1
  C         -0.690796        1.191109        0.000005  1
  H         -1.197483        2.145664        0.000011  1
  H          1.279537       -2.049878        0.000000  1
  H         -2.480010       -0.000000        0.000002  1
  H         -1.197480       -2.145668        0.000001  1
  H          1.279535        2.049878        0.000011  1
  C          0.439700        1.208043        1.532045  2
  H          0.619035        1.158061        0.461196  2
  H          1.352432        0.953654        2.064664  2
  H          0.131893        2.215113        1.801381  2
  H         -0.344634        0.505367        1.801381  2

%mem=32GB
%nprocshared= 8
#p m062x/aug-cc-pVDZ   counterpoise=2

00118 m062x/aug-cc-pVDZ   counterpoise=2

 0  1  0  1  0  1
  C          0.696271        1.136534        0.000002  1
  N          1.387403       -0.000000        0.000003  1
  C          0.696273       -1.136531       -0.000007  1
  C         -0.690797       -1.191110       -0.000002  1
  C         -1.398354       -0.000002       -0.000001  1
  C         -0.690796        1.191109        0.000005  1
  H         -1.197483        2.145664        0.000011  1
  H          1.279537       -2.049878        0.000000  1
  H         -2.480010       -0.000000        0.000002  1
  H         -1.197480       -2.145668        0.000001  1
  H          1.279535        2.049878        0.000011  1
  C          0.223251        1.266041        1.532046  2
  H          0.542859        1.178536        0.496880  2
  H          1.057988        1.037500        2.189663  2
  H         -0.119639        2.280036        1.721035  2
  H         -0.588338        0.568127        1.721035  2

%mem=32GB
%nprocshared= 8
#p m062x/aug-cc-pVDZ   counterpoise=2

00119 m062x/aug-cc-pVDZ   counterpoise=2

 0  1  0  1  0  1
  C          0.696271        1.136534        0.000002  1
  N          1.387403       -0.000000        0.000003  1
  C          0.696273       -1.136531       -0.000007  1
  C         -0.690797       -1.191110       -0.000002  1
  C         -1.398354       -0.000002       -0.000001  1
  C         -0.690796        1.191109        0.000005  1
  H         -1.197483        2.145664        0.000011  1
  H          1.279537       -2.049878        0.000000  1
  H         -2.480010       -0.000000        0.000002  1
  H         -1.197480       -2.145668        0.000001  1
  H          1.279535        2.049878        0.000011  1
  C         -0.000018        1.285573        1.532048  2
  H         -0.446075        1.224575        0.542761  2
  H         -0.775376        1.179543        2.286405  2
  H          0.731021        0.489827        1.649718  2
  H          0.490541        2.248372        1.649718  2

%mem=32GB
%nprocshared= 8
#p m062x/aug-cc-pVDZ   counterpoise=2

00120 m062x/aug-cc-pVDZ   counterpoise=2

 0  1  0  1  0  1
  C          0.696271        1.136534        0.000002  1
  N          1.387403       -0.000000        0.000003  1
  C          0.696273       -1.136531       -0.000007  1
  C         -0.690797       -1.191110       -0.000002  1
  C         -1.398354       -0.000002       -0.000001  1
  C         -0.690796        1.191109        0.000005  1
  H         -1.197483        2.145664        0.000011  1
  H          1.279537       -2.049878        0.000000  1
  H         -2.480010       -0.000000        0.000002  1
  H         -1.197480       -2.145668        0.000001  1
  H          1.279535        2.049878        0.000011  1
  C         -0.223251        1.266042        1.532046  2
  H         -0.540161        1.215251        0.493603  2
  H         -1.084284        1.128045        2.180935  2
  H          0.506226        0.484174        1.727038  2
  H          0.225346        2.236720        1.727038  2

%mem=32GB
%nprocshared= 8
#p m062x/aug-cc-pVDZ   counterpoise=2

00121 m062x/aug-cc-pVDZ   counterpoise=2

 0  1  0  1  0  1
  C          0.696271        1.136534        0.000002  1
  N          1.387403       -0.000000        0.000003  1
  C          0.696273       -1.136531       -0.000007  1
  C         -0.690797       -1.191110       -0.000002  1
  C         -1.398354       -0.000002       -0.000001  1
  C         -0.690796        1.191109        0.000005  1
  H         -1.197483        2.145664        0.000011  1
  H          1.279537       -2.049878        0.000000  1
  H         -2.480010       -0.000000        0.000002  1
  H         -1.197480       -2.145668        0.000001  1
  H          1.279535        2.049878        0.000011  1
  C         -0.439700        1.208045        1.532044  2
  H         -0.615485        1.196189        0.459508  2
  H         -1.389982        1.143950        2.055813  2
  H          0.183092        0.360579        1.806651  2
  H          0.063648        2.131467        1.806651  2

%mem=32GB
%nprocshared= 8
#p m062x/aug-cc-pVDZ   counterpoise=2

00122 m062x/aug-cc-pVDZ   counterpoise=2

 0  1  0  1  0  1
  C          0.696271        1.136534        0.000002  1
  N          1.387403       -0.000000        0.000003  1
  C          0.696273       -1.136531       -0.000007  1
  C         -0.690797       -1.191110       -0.000002  1
  C         -1.398354       -0.000002       -0.000001  1
  C         -0.690796        1.191109        0.000005  1
  H         -1.197483        2.145664        0.000011  1
  H          1.279537       -2.049878        0.000000  1
  H         -2.480010       -0.000000        0.000002  1
  H         -1.197480       -2.145668        0.000001  1
  H          1.279535        2.049878        0.000011  1
  C         -0.642789        1.113343        1.532044  2
  H         -0.676787        1.168417        0.447062  2
  H         -1.168791        1.965407        1.954875  2
  H         -1.117936        0.193586        1.863345  2
  H          0.392372        1.125940        1.863345  2

%mem=32GB
%nprocshared= 8
#p m062x/aug-cc-pVDZ   counterpoise=2

00123 m062x/aug-cc-pVDZ   counterpoise=2

 0  1  0  1  0  1
  C          0.696271        1.136534        0.000002  1
  N          1.387403       -0.000000        0.000003  1
  C          0.696273       -1.136531       -0.000007  1
  C         -0.690797       -1.191110       -0.000002  1
  C         -1.398354       -0.000002       -0.000001  1
  C         -0.690796        1.191109        0.000005  1
  H         -1.197483        2.145664        0.000011  1
  H          1.279537       -2.049878        0.000000  1
  H         -2.480010       -0.000000        0.000002  1
  H         -1.197480       -2.145668        0.000001  1
  H          1.279535        2.049878        0.000011  1
  C         -0.826348        0.984814        1.532044  2
  H         -0.731405        1.129307        0.458973  2
  H         -0.302445        1.782137        2.052890  2
  H         -1.877465        1.001213        1.808380  2
  H         -0.394116        0.026538        1.808380  2

%mem=32GB
%nprocshared= 8
#p m062x/aug-cc-pVDZ   counterpoise=2

00124 m062x/aug-cc-pVDZ   counterpoise=2

 0  1  0  1  0  1
  C          0.696271        1.136534        0.000002  1
  N          1.387403       -0.000000        0.000003  1
  C          0.696273       -1.136531       -0.000007  1
  C         -0.690797       -1.191110       -0.000002  1
  C         -1.398354       -0.000002       -0.000001  1
  C         -0.690796        1.191109        0.000005  1
  H         -1.197483        2.145664        0.000011  1
  H          1.279537       -2.049878        0.000000  1
  H         -2.480010       -0.000000        0.000002  1
  H         -1.197480       -2.145668        0.000001  1
  H          1.279535        2.049878        0.000011  1
  C         -0.984799        0.826362        1.532046  2
  H         -0.785335        1.073822        0.492645  2
  H         -0.436334        1.506800        2.178318  2
  H         -2.049749        0.919296        1.728826  2
  H         -0.667862       -0.194572        1.728826  2

%mem=32GB
%nprocshared= 8
#p m062x/aug-cc-pVDZ   counterpoise=2

00125 m062x/aug-cc-pVDZ   counterpoise=2

 0  1  0  1  0  1
  C          0.696271        1.136534        0.000002  1
  N          1.387403       -0.000000        0.000003  1
  C          0.696273       -1.136531       -0.000007  1
  C         -0.690797       -1.191110       -0.000002  1
  C         -1.398354       -0.000002       -0.000001  1
  C         -0.690796        1.191109        0.000005  1
  H         -1.197483        2.145664        0.000011  1
  H          1.279537       -2.049878        0.000000  1
  H         -2.480010       -0.000000        0.000002  1
  H         -1.197480       -2.145668        0.000001  1
  H          1.279535        2.049878        0.000011  1
  C         -1.113329        0.642802        1.532048  2
  H         -0.840153        0.997294        0.541550  2
  H         -0.634406        1.264284        2.284292  2
  H         -2.192384        0.696445        1.651380  2
  H         -0.786488       -0.386960        1.651380  2

%mem=32GB
%nprocshared= 8
#p m062x/aug-cc-pVDZ   counterpoise=2

00126 m062x/aug-cc-pVDZ   counterpoise=2

 0  1  0  1  0  1
  C          0.696271        1.136534        0.000002  1
  N          1.387403       -0.000000        0.000003  1
  C          0.696273       -1.136531       -0.000007  1
  C         -0.690797       -1.191110       -0.000002  1
  C         -1.398354       -0.000002       -0.000001  1
  C         -0.690796        1.191109        0.000005  1
  H         -1.197483        2.145664        0.000011  1
  H          1.279537       -2.049878        0.000000  1
  H         -2.480010       -0.000000        0.000002  1
  H         -1.197480       -2.145668        0.000001  1
  H          1.279535        2.049878        0.000011  1
  C         -1.208051        0.439680        1.532046  2
  H         -1.336908        0.141965        0.494676  2
  H         -1.553568       -0.358613        2.183830  2
  H         -0.156394        0.635240        1.725054  2
  H         -1.785280        1.340253        1.725054  2

%mem=32GB
%nprocshared= 8
#p m062x/aug-cc-pVDZ   counterpoise=2

00127 m062x/aug-cc-pVDZ   counterpoise=2

 0  1  0  1  0  1
  C          0.696271        1.136534        0.000002  1
  N          1.387403       -0.000000        0.000003  1
  C          0.696273       -1.136531       -0.000007  1
  C         -0.690797       -1.191110       -0.000002  1
  C         -1.398354       -0.000002       -0.000001  1
  C         -0.690796        1.191109        0.000005  1
  H         -1.197483        2.145664        0.000011  1
  H          1.279537       -2.049878        0.000000  1
  H         -2.480010       -0.000000        0.000002  1
  H         -1.197480       -2.145668        0.000001  1
  H          1.279535        2.049878        0.000011  1
  C         -1.266048        0.223231        1.532045  2
  H         -1.358595        0.067082        0.460397  2
  H         -1.750324       -0.593865        2.060541  2
  H         -0.214176        0.257410        1.803842  2
  H         -1.741060        1.162362        1.803842  2

%mem=32GB
%nprocshared= 8
#p m062x/aug-cc-pVDZ   counterpoise=2

00128 m062x/aug-cc-pVDZ   counterpoise=2

 0  1  0  1  0  1
  C          0.696271        1.136534        0.000002  1
  N          1.387403       -0.000000        0.000003  1
  C          0.696273       -1.136531       -0.000007  1
  C         -0.690797       -1.191110       -0.000002  1
  C         -1.398354       -0.000002       -0.000001  1
  C         -0.690796        1.191109        0.000005  1
  H         -1.197483        2.145664        0.000011  1
  H          1.279537       -2.049878        0.000000  1
  H         -2.480010       -0.000000        0.000002  1
  H         -1.197480       -2.145668        0.000001  1
  H          1.279535        2.049878        0.000011  1
  C         -1.285579        0.000000        1.532044  2
  H         -1.365371       -0.000001        0.448066  2
  H         -2.280951       -0.000018        1.968749  2
  H         -0.747964       -0.887446        1.855905  2
  H         -0.747995        0.887466        1.855905  2

%mem=32GB
%nprocshared= 8
#p m062x/aug-cc-pVDZ   counterpoise=2

00129 m062x/aug-cc-pVDZ   counterpoise=2

 0  1  0  1  0  1
  C          0.696271        1.136534        0.000002  1
  N          1.387403       -0.000000        0.000003  1
  C          0.696273       -1.136531       -0.000007  1
  C         -0.690797       -1.191110       -0.000002  1
  C         -1.398354       -0.000002       -0.000001  1
  C         -0.690796        1.191109        0.000005  1
  H         -1.197483        2.145664        0.000011  1
  H          1.279537       -2.049878        0.000000  1
  H         -2.480010       -0.000000        0.000002  1
  H         -1.197480       -2.145668        0.000001  1
  H          1.279535        2.049878        0.000011  1
  C         -1.266048       -0.223231        1.532045  2
  H         -1.358595       -0.067085        0.460397  2
  H         -1.750331        0.593862        2.060539  2
  H         -1.741053       -1.162366        1.803844  2
  H         -0.214176       -0.257401        1.803844  2

%mem=32GB
%nprocshared= 8
#p m062x/aug-cc-pVDZ   counterpoise=2

00130 m062x/aug-cc-pVDZ   counterpoise=2

 0  1  0  1  0  1
  C          0.696271        1.136534        0.000002  1
  N          1.387403       -0.000000        0.000003  1
  C          0.696273       -1.136531       -0.000007  1
  C         -0.690797       -1.191110       -0.000002  1
  C         -1.398354       -0.000002       -0.000001  1
  C         -0.690796        1.191109        0.000005  1
  H         -1.197483        2.145664        0.000011  1
  H          1.279537       -2.049878        0.000000  1
  H         -2.480010       -0.000000        0.000002  1
  H         -1.197480       -2.145668        0.000001  1
  H          1.279535        2.049878        0.000011  1
  C         -1.208051       -0.439680        1.532046  2
  H         -1.336908       -0.141968        0.494675  2
  H         -1.553571        0.358613        2.183828  2
  H         -1.785277       -1.340255        1.725056  2
  H         -0.156394       -0.635236        1.725056  2

%mem=32GB
%nprocshared= 8
#p m062x/aug-cc-pVDZ   counterpoise=2

00131 m062x/aug-cc-pVDZ   counterpoise=2

 0  1  0  1  0  1
  C          0.696271        1.136534        0.000002  1
  N          1.387403       -0.000000        0.000003  1
  C          0.696273       -1.136531       -0.000007  1
  C         -0.690797       -1.191110       -0.000002  1
  C         -1.398354       -0.000002       -0.000001  1
  C         -0.690796        1.191109        0.000005  1
  H         -1.197483        2.145664        0.000011  1
  H          1.279537       -2.049878        0.000000  1
  H         -2.480010       -0.000000        0.000002  1
  H         -1.197480       -2.145668        0.000001  1
  H          1.279535        2.049878        0.000011  1
  C         -1.113329       -0.642802        1.532048  2
  H         -0.840154       -0.997293        0.541549  2
  H         -0.634407       -1.264286        2.284291  2
  H         -0.786485        0.386960        1.651381  2
  H         -2.192384       -0.696443        1.651381  2

%mem=32GB
%nprocshared= 8
#p m062x/aug-cc-pVDZ   counterpoise=2

00132 m062x/aug-cc-pVDZ   counterpoise=2

 0  1  0  1  0  1
  C          0.696271        1.136534        0.000002  1
  N          1.387403       -0.000000        0.000003  1
  C          0.696273       -1.136531       -0.000007  1
  C         -0.690797       -1.191110       -0.000002  1
  C         -1.398354       -0.000002       -0.000001  1
  C         -0.690796        1.191109        0.000005  1
  H         -1.197483        2.145664        0.000011  1
  H          1.279537       -2.049878        0.000000  1
  H         -2.480010       -0.000000        0.000002  1
  H         -1.197480       -2.145668        0.000001  1
  H          1.279535        2.049878        0.000011  1
  C         -0.984799       -0.826362        1.532046  2
  H         -0.785337       -1.073821        0.492645  2
  H         -0.436336       -1.506802        2.178317  2
  H         -0.667859        0.194570        1.728826  2
  H         -2.049749       -0.919293        1.728826  2

%mem=32GB
%nprocshared= 8
#p m062x/aug-cc-pVDZ   counterpoise=2

00133 m062x/aug-cc-pVDZ   counterpoise=2

 0  1  0  1  0  1
  C          0.696271        1.136534        0.000002  1
  N          1.387403       -0.000000        0.000003  1
  C          0.696273       -1.136531       -0.000007  1
  C         -0.690797       -1.191110       -0.000002  1
  C         -1.398354       -0.000002       -0.000001  1
  C         -0.690796        1.191109        0.000005  1
  H         -1.197483        2.145664        0.000011  1
  H          1.279537       -2.049878        0.000000  1
  H         -2.480010       -0.000000        0.000002  1
  H         -1.197480       -2.145668        0.000001  1
  H          1.279535        2.049878        0.000011  1
  C         -0.826348       -0.984814        1.532044  2
  H         -0.731406       -1.129307        0.458973  2
  H         -0.302450       -1.782140        2.052889  2
  H         -0.394111       -0.026541        1.808381  2
  H         -1.877465       -1.001207        1.808381  2

%mem=32GB
%nprocshared= 8
#p m062x/aug-cc-pVDZ   counterpoise=2

00134 m062x/aug-cc-pVDZ   counterpoise=2

 0  1  0  1  0  1
  C          0.696271        1.136534        0.000002  1
  N          1.387403       -0.000000        0.000003  1
  C          0.696273       -1.136531       -0.000007  1
  C         -0.690797       -1.191110       -0.000002  1
  C         -1.398354       -0.000002       -0.000001  1
  C         -0.690796        1.191109        0.000005  1
  H         -1.197483        2.145664        0.000011  1
  H          1.279537       -2.049878        0.000000  1
  H         -2.480010       -0.000000        0.000002  1
  H         -1.197480       -2.145668        0.000001  1
  H          1.279535        2.049878        0.000011  1
  C         -0.642789       -1.113343        1.532044  2
  H         -0.676788       -1.168417        0.447062  2
  H         -1.168794       -1.965405        1.954876  2
  H          0.392372       -1.125943        1.863344  2
  H         -1.117932       -0.193584        1.863344  2

%mem=32GB
%nprocshared= 8
#p m062x/aug-cc-pVDZ   counterpoise=2

00135 m062x/aug-cc-pVDZ   counterpoise=2

 0  1  0  1  0  1
  C          0.696271        1.136534        0.000002  1
  N          1.387403       -0.000000        0.000003  1
  C          0.696273       -1.136531       -0.000007  1
  C         -0.690797       -1.191110       -0.000002  1
  C         -1.398354       -0.000002       -0.000001  1
  C         -0.690796        1.191109        0.000005  1
  H         -1.197483        2.145664        0.000011  1
  H          1.279537       -2.049878        0.000000  1
  H         -2.480010       -0.000000        0.000002  1
  H         -1.197480       -2.145668        0.000001  1
  H          1.279535        2.049878        0.000011  1
  C         -0.439700       -1.208045        1.532044  2
  H         -0.615485       -1.196189        0.459508  2
  H         -1.389982       -1.143954        2.055813  2
  H          0.063652       -2.131465        1.806651  2
  H          0.183088       -0.360576        1.806651  2

%mem=32GB
%nprocshared= 8
#p m062x/aug-cc-pVDZ   counterpoise=2

00136 m062x/aug-cc-pVDZ   counterpoise=2

 0  1  0  1  0  1
  C          0.696271        1.136534        0.000002  1
  N          1.387403       -0.000000        0.000003  1
  C          0.696273       -1.136531       -0.000007  1
  C         -0.690797       -1.191110       -0.000002  1
  C         -1.398354       -0.000002       -0.000001  1
  C         -0.690796        1.191109        0.000005  1
  H         -1.197483        2.145664        0.000011  1
  H          1.279537       -2.049878        0.000000  1
  H         -2.480010       -0.000000        0.000002  1
  H         -1.197480       -2.145668        0.000001  1
  H          1.279535        2.049878        0.000011  1
  C         -0.223251       -1.266042        1.532046  2
  H         -0.540160       -1.215252        0.493603  2
  H         -1.084284       -1.128047        2.180934  2
  H          0.225348       -2.236719        1.727039  2
  H          0.506224       -0.484172        1.727039  2

%mem=32GB
%nprocshared= 8
#p m062x/aug-cc-pVDZ   counterpoise=2

00137 m062x/aug-cc-pVDZ   counterpoise=2

 0  1  0  1  0  1
  C          0.696271        1.136534        0.000002  1
  N          1.387403       -0.000000        0.000003  1
  C          0.696273       -1.136531       -0.000007  1
  C         -0.690797       -1.191110       -0.000002  1
  C         -1.398354       -0.000002       -0.000001  1
  C         -0.690796        1.191109        0.000005  1
  H         -1.197483        2.145664        0.000011  1
  H          1.279537       -2.049878        0.000000  1
  H         -2.480010       -0.000000        0.000002  1
  H         -1.197480       -2.145668        0.000001  1
  H          1.279535        2.049878        0.000011  1
  C         -0.000018       -1.285573        1.532048  2
  H         -0.446073       -1.224575        0.542760  2
  H         -0.775377       -1.179544        2.286404  2
  H          0.490542       -2.248371        1.649719  2
  H          0.731020       -0.489826        1.649719  2

%mem=32GB
%nprocshared= 8
#p m062x/aug-cc-pVDZ   counterpoise=2

00138 m062x/aug-cc-pVDZ   counterpoise=2

 0  1  0  1  0  1
  C          0.696271        1.136534        0.000002  1
  N          1.387403       -0.000000        0.000003  1
  C          0.696273       -1.136531       -0.000007  1
  C         -0.690797       -1.191110       -0.000002  1
  C         -1.398354       -0.000002       -0.000001  1
  C         -0.690796        1.191109        0.000005  1
  H         -1.197483        2.145664        0.000011  1
  H          1.279537       -2.049878        0.000000  1
  H         -2.480010       -0.000000        0.000002  1
  H         -1.197480       -2.145668        0.000001  1
  H          1.279535        2.049878        0.000011  1
  C          0.223251       -1.266041        1.532046  2
  H          0.542859       -1.178535        0.496880  2
  H          1.057987       -1.037496        2.189663  2
  H         -0.588341       -0.568131        1.721035  2
  H         -0.119634       -2.280038        1.721035  2

%mem=32GB
%nprocshared= 8
#p m062x/aug-cc-pVDZ   counterpoise=2

00139 m062x/aug-cc-pVDZ   counterpoise=2

 0  1  0  1  0  1
  C          0.696271        1.136534        0.000002  1
  N          1.387403       -0.000000        0.000003  1
  C          0.696273       -1.136531       -0.000007  1
  C         -0.690797       -1.191110       -0.000002  1
  C         -1.398354       -0.000002       -0.000001  1
  C         -0.690796        1.191109        0.000005  1
  H         -1.197483        2.145664        0.000011  1
  H          1.279537       -2.049878        0.000000  1
  H         -2.480010       -0.000000        0.000002  1
  H         -1.197480       -2.145668        0.000001  1
  H          1.279535        2.049878        0.000011  1
  C          0.439700       -1.208043        1.532045  2
  H          0.619035       -1.158059        0.461196  2
  H          1.352429       -0.953646        2.064665  2
  H         -0.344641       -0.505374        1.801381  2
  H          0.131902       -2.215116        1.801381  2

%mem=32GB
%nprocshared= 8
#p m062x/aug-cc-pVDZ   counterpoise=2

00140 m062x/aug-cc-pVDZ   counterpoise=2

 0  1  0  1  0  1
  C          0.696271        1.136534        0.000002  1
  N          1.387403       -0.000000        0.000003  1
  C          0.696273       -1.136531       -0.000007  1
  C         -0.690797       -1.191110       -0.000002  1
  C         -1.398354       -0.000002       -0.000001  1
  C         -0.690796        1.191109        0.000005  1
  H         -1.197483        2.145664        0.000011  1
  H          1.279537       -2.049878        0.000000  1
  H         -2.480010       -0.000000        0.000002  1
  H         -1.197480       -2.145668        0.000001  1
  H          1.279535        2.049878        0.000011  1
  C          0.642789       -1.113341        1.532044  2
  H          0.680706       -1.129781        0.445919  2
  H          1.569642       -1.515206        1.933199  2
  H          0.513425       -0.089969        1.874754  2
  H         -0.192632       -1.718403        1.874754  2

%mem=32GB
%nprocshared= 8
#p m062x/aug-cc-pVDZ   counterpoise=2

00141 m062x/aug-cc-pVDZ   counterpoise=2

 0  1  0  1  0  1
  C          0.696271        1.136534        0.000002  1
  N          1.387403       -0.000000        0.000003  1
  C          0.696273       -1.136531       -0.000007  1
  C         -0.690797       -1.191110       -0.000002  1
  C         -1.398354       -0.000002       -0.000001  1
  C         -0.690796        1.191109        0.000005  1
  H         -1.197483        2.145664        0.000011  1
  H          1.279537       -2.049878        0.000000  1
  H         -2.480010       -0.000000        0.000002  1
  H         -1.197480       -2.145668        0.000001  1
  H          1.279535        2.049878        0.000011  1
  C          0.826348       -0.984812        1.532044  2
  H          0.734842       -1.091545        0.454264  2
  H          0.195480       -1.720653        2.024001  2
  H          1.861294       -1.141130        1.825179  2
  H          0.513814        0.014123        1.825179  2

%mem=32GB
%nprocshared= 8
#p m062x/aug-cc-pVDZ   counterpoise=2

00142 m062x/aug-cc-pVDZ   counterpoise=2

 0  1  0  1  0  1
  C          0.696271        1.136534        0.000002  1
  N          1.387403       -0.000000        0.000003  1
  C          0.696273       -1.136531       -0.000007  1
  C         -0.690797       -1.191110       -0.000002  1
  C         -1.398354       -0.000002       -0.000001  1
  C         -0.690796        1.191109        0.000005  1
  H         -1.197483        2.145664        0.000011  1
  H          1.279537       -2.049878        0.000000  1
  H         -2.480010       -0.000000        0.000002  1
  H         -1.197480       -2.145668        0.000001  1
  H          1.279535        2.049878        0.000011  1
  C          0.984800       -0.826361        1.532046  2
  H          0.787508       -1.038452        0.484444  2
  H          0.377880       -1.478809        2.154490  2
  H          2.036734       -0.998492        1.744841  2
  H          0.737158        0.210398        1.744841  2

%mem=32GB
%nprocshared= 8
#p m062x/aug-cc-pVDZ   counterpoise=2

00143 m062x/aug-cc-pVDZ   counterpoise=2

 0  1  0  1  0  1
  C          0.696271        1.136534        0.000002  1
  N          1.387403       -0.000000        0.000003  1
  C          0.696273       -1.136531       -0.000007  1
  C         -0.690797       -1.191110       -0.000002  1
  C         -1.398354       -0.000002       -0.000001  1
  C         -0.690796        1.191109        0.000005  1
  H         -1.197483        2.145664        0.000011  1
  H          1.279537       -2.049878        0.000000  1
  H         -2.480010       -0.000000        0.000002  1
  H         -1.197480       -2.145668        0.000001  1
  H          1.279535        2.049878        0.000011  1
  C          1.113330       -0.642801        1.532047  2
  H          0.840715       -0.965535        0.530599  2
  H          0.594967       -1.256461        2.264304  2
  H          2.186830       -0.747210        1.666851  2
  H          0.830919        0.398136        1.666851  2

%mem=32GB
%nprocshared= 8
#p m062x/aug-cc-pVDZ   counterpoise=2

00144 m062x/aug-cc-pVDZ   counterpoise=2

 0  1  0  1  0  1
  C          0.696271        1.136534        0.000002  1
  N          1.387403       -0.000000        0.000003  1
  C          0.696273       -1.136531       -0.000007  1
  C         -0.690797       -1.191110       -0.000002  1
  C         -1.398354       -0.000002       -0.000001  1
  C         -0.690796        1.191109        0.000005  1
  H         -1.197483        2.145664        0.000011  1
  H          1.279537       -2.049878        0.000000  1
  H         -2.480010       -0.000000        0.000002  1
  H         -1.197480       -2.145668        0.000001  1
  H          1.279535        2.049878        0.000011  1
  C          1.208051       -0.439680        1.532046  2
  H          1.329588       -0.141732        0.493860  2
  H          1.537217        0.367268        2.181631  2
  H          0.160953       -0.656998        1.726562  2
  H          1.804393       -1.327383        1.726562  2

%mem=32GB
%nprocshared= 8
#p m062x/aug-cc-pVDZ   counterpoise=2

00145 m062x/aug-cc-pVDZ   counterpoise=2

 0  1  0  1  0  1
  C          0.696271        1.136534        0.000002  1
  N          1.387403       -0.000000        0.000003  1
  C          0.696273       -1.136531       -0.000007  1
  C         -0.690797       -1.191110       -0.000002  1
  C         -1.398354       -0.000002       -0.000001  1
  C         -0.690796        1.191109        0.000005  1
  H         -1.197483        2.145664        0.000011  1
  H          1.279537       -2.049878        0.000000  1
  H         -2.480010       -0.000000        0.000002  1
  H         -1.197480       -2.145668        0.000001  1
  H          1.279535        2.049878        0.000011  1
  C          1.266048       -0.223231        1.532044  2
  H          1.350983       -0.066993        0.459780  2
  H          1.720564        0.612846        2.057276  2
  H          0.216613       -0.295558        1.805784  2
  H          1.775996       -1.143284        1.805784  2

%mem=32GB
%nprocshared= 8
#p m062x/aug-cc-pVDZ   counterpoise=2

00146 m062x/aug-cc-pVDZ   counterpoise=2

 0  1  0  1  0  1
  C          0.696271        1.136534        0.000002  1
  N          1.387403       -0.000000        0.000003  1
  C          0.696273       -1.136531       -0.000007  1
  C         -0.690797       -1.191110       -0.000002  1
  C         -1.398354       -0.000002       -0.000001  1
  C         -0.690796        1.191109        0.000005  1
  H         -1.197483        2.145664        0.000011  1
  H          1.279537       -2.049878        0.000000  1
  H         -2.480010       -0.000000        0.000002  1
  H         -1.197480       -2.145668        0.000001  1
  H          1.279535        2.049878        0.000011  1
  C          1.532084        0.000000        1.285531  2
  H          1.410524        0.000000        0.205439  2
  H          0.554304        0.000000        1.760318  2
  H          2.081779       -0.887456        1.588407  2
  H          2.081779        0.887456        1.588407  2

%mem=32GB
%nprocshared= 8
#p m062x/aug-cc-pVDZ   counterpoise=2

00147 m062x/aug-cc-pVDZ   counterpoise=2

 0  1  0  1  0  1
  C          0.696271        1.136534        0.000002  1
  N          1.387403       -0.000000        0.000003  1
  C          0.696273       -1.136531       -0.000007  1
  C         -0.690797       -1.191110       -0.000002  1
  C         -1.398354       -0.000002       -0.000001  1
  C         -0.690796        1.191109        0.000005  1
  H         -1.197483        2.145664        0.000011  1
  H          1.279537       -2.049878        0.000000  1
  H         -2.480010       -0.000000        0.000002  1
  H         -1.197480       -2.145668        0.000001  1
  H          1.279535        2.049878        0.000011  1
  C          1.508809        0.266035        1.285531  2
  H          1.408718        0.046706        0.225696  2
  H          1.127346       -0.569861        1.866256  2
  H          2.556967        0.425253        1.525307  2
  H          0.942247        1.162134        1.525307  2

%mem=32GB
%nprocshared= 8
#p m062x/aug-cc-pVDZ   counterpoise=2

00148 m062x/aug-cc-pVDZ   counterpoise=2

 0  1  0  1  0  1
  C          0.696271        1.136534        0.000002  1
  N          1.387403       -0.000000        0.000003  1
  C          0.696273       -1.136531       -0.000007  1
  C         -0.690797       -1.191110       -0.000002  1
  C         -1.398354       -0.000002       -0.000001  1
  C         -0.690796        1.191109        0.000005  1
  H         -1.197483        2.145664        0.000011  1
  H          1.279537       -2.049878        0.000000  1
  H         -2.480010       -0.000000        0.000002  1
  H         -1.197480       -2.145668        0.000001  1
  H          1.279535        2.049878        0.000011  1
  C          1.439691        0.523988        1.285534  2
  H          1.398781        0.114021        0.279736  2
  H          1.359174       -0.282884        2.009378  2
  H          2.383483        1.044373        1.426719  2
  H          0.617342        1.220614        1.426719  2

%mem=32GB
%nprocshared= 8
#p m062x/aug-cc-pVDZ   counterpoise=2

00149 m062x/aug-cc-pVDZ   counterpoise=2

 0  1  0  1  0  1
  C          0.696271        1.136534        0.000002  1
  N          1.387403       -0.000000        0.000003  1
  C          0.696273       -1.136531       -0.000007  1
  C         -0.690797       -1.191110       -0.000002  1
  C         -1.398354       -0.000002       -0.000001  1
  C         -0.690796        1.191109        0.000005  1
  H         -1.197483        2.145664        0.000011  1
  H          1.279537       -2.049878        0.000000  1
  H         -2.480010       -0.000000        0.000002  1
  H         -1.197480       -2.145668        0.000001  1
  H          1.279535        2.049878        0.000011  1
  C          1.326809        0.766056        1.285536  2
  H          0.863428        1.038319        0.340800  2
  H          0.713379        1.126482        2.107287  2
  H          1.415736       -0.315500        1.347225  2
  H          2.314884        1.214809        1.347225  2

%mem=32GB
%nprocshared= 8
#p m062x/aug-cc-pVDZ   counterpoise=2

00150 m062x/aug-cc-pVDZ   counterpoise=2

 0  1  0  1  0  1
  C          0.696271        1.136534        0.000002  1
  N          1.387403       -0.000000        0.000003  1
  C          0.696273       -1.136531       -0.000007  1
  C         -0.690797       -1.191110       -0.000002  1
  C         -1.398354       -0.000002       -0.000001  1
  C         -0.690796        1.191109        0.000005  1
  H         -1.197483        2.145664        0.000011  1
  H          1.279537       -2.049878        0.000000  1
  H         -2.480010       -0.000000        0.000002  1
  H         -1.197480       -2.145668        0.000001  1
  H          1.279535        2.049878        0.000011  1
  C          1.173633        0.984813        1.285533  2
  H          0.797564        1.104340        0.272784  2
  H          0.389071        1.234172        1.995294  2
  H          1.485214       -0.045420        1.437238  2
  H          2.022838        1.646109        1.437238  2

%mem=32GB
%nprocshared= 8
#p m062x/aug-cc-pVDZ   counterpoise=2

00151 m062x/aug-cc-pVDZ   counterpoise=2

 0  1  0  1  0  1
  C          0.696271        1.136534        0.000002  1
  N          1.387403       -0.000000        0.000003  1
  C          0.696273       -1.136531       -0.000007  1
  C         -0.690797       -1.191110       -0.000002  1
  C         -1.398354       -0.000002       -0.000001  1
  C         -0.690796        1.191109        0.000005  1
  H         -1.197483        2.145664        0.000011  1
  H          1.279537       -2.049878        0.000000  1
  H         -2.480010       -0.000000        0.000002  1
  H         -1.197480       -2.145668        0.000001  1
  H          1.279535        2.049878        0.000011  1
  C          0.984798        1.173647        1.285531  2
  H          0.746865        1.143042        0.225424  2
  H          0.072834        1.056342        1.865219  2
  H          1.673015        0.367404        1.525961  2
  H          1.446576        2.127812        1.525961  2

%mem=32GB
%nprocshared= 8
#p m062x/aug-cc-pVDZ   counterpoise=2

00152 m062x/aug-cc-pVDZ   counterpoise=2

 0  1  0  1  0  1
  C          0.696271        1.136534        0.000002  1
  N          1.387403       -0.000000        0.000003  1
  C          0.696273       -1.136531       -0.000007  1
  C         -0.690797       -1.191110       -0.000002  1
  C         -1.398354       -0.000002       -0.000001  1
  C         -0.690796        1.191109        0.000005  1
  H         -1.197483        2.145664        0.000011  1
  H          1.279537       -2.049878        0.000000  1
  H         -2.480010       -0.000000        0.000002  1
  H         -1.197480       -2.145668        0.000001  1
  H          1.279535        2.049878        0.000011  1
  C          0.766042        1.326821        1.285531  2
  H          0.707771        1.167897        0.211881  2
  H          0.437009        0.429446        1.803152  2
  H          1.792919        1.549497        1.563768  2
  H          0.126494        2.160511        1.563768  2

%mem=32GB
%nprocshared= 8
#p m062x/aug-cc-pVDZ   counterpoise=2

00153 m062x/aug-cc-pVDZ   counterpoise=2

 0  1  0  1  0  1
  C          0.696271        1.136534        0.000002  1
  N          1.387403       -0.000000        0.000003  1
  C          0.696273       -1.136531       -0.000007  1
  C         -0.690797       -1.191110       -0.000002  1
  C         -1.398354       -0.000002       -0.000001  1
  C         -0.690796        1.191109        0.000005  1
  H         -1.197483        2.145664        0.000011  1
  H          1.279537       -2.049878        0.000000  1
  H         -2.480010       -0.000000        0.000002  1
  H         -1.197480       -2.145668        0.000001  1
  H          1.279535        2.049878        0.000011  1
  C          0.524011        1.439682        1.285532  2
  H          0.664578        1.192309        0.236521  2
  H          0.965753        0.662291        1.903596  2
  H          1.004414        2.390560        1.501223  2
  H         -0.538759        1.513673        1.501223  2

%mem=32GB
%nprocshared= 8
#p m062x/aug-cc-pVDZ   counterpoise=2

00154 m062x/aug-cc-pVDZ   counterpoise=2

 0  1  0  1  0  1
  C          0.696271        1.136534        0.000002  1
  N          1.387403       -0.000000        0.000003  1
  C          0.696273       -1.136531       -0.000007  1
  C         -0.690797       -1.191110       -0.000002  1
  C         -1.398354       -0.000002       -0.000001  1
  C         -0.690796        1.191109        0.000005  1
  H         -1.197483        2.145664        0.000011  1
  H          1.279537       -2.049878        0.000000  1
  H         -2.480010       -0.000000        0.000002  1
  H         -1.197480       -2.145668        0.000001  1
  H          1.279535        2.049878        0.000011  1
  C          0.266058        1.508801        1.285534  2
  H          0.598684        1.220977        0.291606  2
  H          0.863755        0.991609        2.031689  2
  H          0.381530        2.582460        1.409627  2
  H         -0.779874        1.240278        1.409627  2

%mem=32GB
%nprocshared= 8
#p m062x/aug-cc-pVDZ   counterpoise=2

00155 m062x/aug-cc-pVDZ   counterpoise=2

 0  1  0  1  0  1
  C          0.696271        1.136534        0.000002  1
  N          1.387403       -0.000000        0.000003  1
  C          0.696273       -1.136531       -0.000007  1
  C         -0.690797       -1.191110       -0.000002  1
  C         -1.398354       -0.000002       -0.000001  1
  C         -0.690796        1.191109        0.000005  1
  H         -1.197483        2.145664        0.000011  1
  H          1.279537       -2.049878        0.000000  1
  H         -2.480010       -0.000000        0.000002  1
  H         -1.197480       -2.145668        0.000001  1
  H          1.279535        2.049878        0.000011  1
  C         -0.000021        1.532079        1.285537  2
  H         -0.501005        1.284791        0.353206  2
  H         -0.621170        1.225477        2.123180  2
  H          0.953955        1.013285        1.333074  2
  H          0.168344        2.604865        1.333074  2

%mem=32GB
%nprocshared= 8
#p m062x/aug-cc-pVDZ   counterpoise=2

00156 m062x/aug-cc-pVDZ   counterpoise=2

 0  1  0  1  0  1
  C          0.696271        1.136534        0.000002  1
  N          1.387403       -0.000000        0.000003  1
  C          0.696273       -1.136531       -0.000007  1
  C         -0.690797       -1.191110       -0.000002  1
  C         -1.398354       -0.000002       -0.000001  1
  C         -0.690796        1.191109        0.000005  1
  H         -1.197483        2.145664        0.000011  1
  H          1.279537       -2.049878        0.000000  1
  H         -2.480010       -0.000000        0.000002  1
  H         -1.197480       -2.145668        0.000001  1
  H          1.279535        2.049878        0.000011  1
  C         -0.266058        1.508803        1.285534  2
  H         -0.598026        1.260499        0.280786  2
  H         -0.913918        1.024219        2.011435  2
  H          0.755477        1.164644        1.425165  2
  H         -0.307628        2.585953        1.425165  2

%mem=32GB
%nprocshared= 8
#p m062x/aug-cc-pVDZ   counterpoise=2

00157 m062x/aug-cc-pVDZ   counterpoise=2

 0  1  0  1  0  1
  C          0.696271        1.136534        0.000002  1
  N          1.387403       -0.000000        0.000003  1
  C          0.696273       -1.136531       -0.000007  1
  C         -0.690797       -1.191110       -0.000002  1
  C         -1.398354       -0.000002       -0.000001  1
  C         -0.690796        1.191109        0.000005  1
  H         -1.197483        2.145664        0.000011  1
  H          1.279537       -2.049878        0.000000  1
  H         -2.480010       -0.000000        0.000002  1
  H         -1.197480       -2.145668        0.000001  1
  H          1.279535        2.049878        0.000011  1
  C         -0.524011        1.439684        1.285531  2
  H         -0.661353        1.234990        0.226941  2
  H         -1.034290        0.679168        1.870943  2
  H          0.536771        1.427869        1.522340  2
  H         -0.937115        2.416794        1.522340  2

%mem=32GB
%nprocshared= 8
#p m062x/aug-cc-pVDZ   counterpoise=2

00158 m062x/aug-cc-pVDZ   counterpoise=2

 0  1  0  1  0  1
  C          0.696271        1.136534        0.000002  1
  N          1.387403       -0.000000        0.000003  1
  C          0.696273       -1.136531       -0.000007  1
  C         -0.690797       -1.191110       -0.000002  1
  C         -1.398354       -0.000002       -0.000001  1
  C         -0.690796        1.191109        0.000005  1
  H         -1.197483        2.145664        0.000011  1
  H          1.279537       -2.049878        0.000000  1
  H         -2.480010       -0.000000        0.000002  1
  H         -1.197480       -2.145668        0.000001  1
  H          1.279535        2.049878        0.000011  1
  C         -0.766042        1.326823        1.285531  2
  H         -0.702880        1.212904        0.206453  2
  H         -0.293787        0.475059        1.768180  2
  H         -0.257621        2.240015        1.583969  2
  H         -1.809906        1.379362        1.583969  2

%mem=32GB
%nprocshared= 8
#p m062x/aug-cc-pVDZ   counterpoise=2

00159 m062x/aug-cc-pVDZ   counterpoise=2

 0  1  0  1  0  1
  C          0.696271        1.136534        0.000002  1
  N          1.387403       -0.000000        0.000003  1
  C          0.696273       -1.136531       -0.000007  1
  C         -0.690797       -1.191110       -0.000002  1
  C         -1.398354       -0.000002       -0.000001  1
  C         -0.690796        1.191109        0.000005  1
  H         -1.197483        2.145664        0.000011  1
  H          1.279537       -2.049878        0.000000  1
  H         -2.480010       -0.000000        0.000002  1
  H         -1.197480       -2.145668        0.000001  1
  H          1.279535        2.049878        0.000011  1
  C         -0.984798        1.173649        1.285531  2
  H         -0.742497        1.188039        0.226070  2
  H         -0.068488        1.228067        1.867676  2
  H         -1.616765        2.025137        1.524409  2
  H         -1.511541        0.253347        1.524409  2

%mem=32GB
%nprocshared= 8
#p m062x/aug-cc-pVDZ   counterpoise=2

00160 m062x/aug-cc-pVDZ   counterpoise=2

 0  1  0  1  0  1
  C          0.696271        1.136534        0.000002  1
  N          1.387403       -0.000000        0.000003  1
  C          0.696273       -1.136531       -0.000007  1
  C         -0.690797       -1.191110       -0.000002  1
  C         -1.398354       -0.000002       -0.000001  1
  C         -0.690796        1.191109        0.000005  1
  H         -1.197483        2.145664        0.000011  1
  H          1.279537       -2.049878        0.000000  1
  H         -2.480010       -0.000000        0.000002  1
  H         -1.197480       -2.145668        0.000001  1
  H          1.279535        2.049878        0.000011  1
  C         -1.173633        0.984814        1.285534  2
  H         -0.795704        1.146287        0.279317  2
  H         -0.427283        1.303696        2.008551  2
  H         -2.084528        1.560693        1.427342  2
  H         -1.387171       -0.071485        1.427342  2

%mem=32GB
%nprocshared= 8
#p m062x/aug-cc-pVDZ   counterpoise=2

00161 m062x/aug-cc-pVDZ   counterpoise=2

 0  1  0  1  0  1
  C          0.696271        1.136534        0.000002  1
  N          1.387403       -0.000000        0.000003  1
  C          0.696273       -1.136531       -0.000007  1
  C         -0.690797       -1.191110       -0.000002  1
  C         -1.398354       -0.000002       -0.000001  1
  C         -0.690796        1.191109        0.000005  1
  H         -1.197483        2.145664        0.000011  1
  H          1.279537       -2.049878        0.000000  1
  H         -2.480010       -0.000000        0.000002  1
  H         -1.197480       -2.145668        0.000001  1
  H          1.279535        2.049878        0.000011  1
  C         -1.326809        0.766057        1.285537  2
  H         -0.864692        1.074893        0.351490  2
  H         -0.748742        1.152383        2.121041  2
  H         -2.340106        1.156261        1.335001  2
  H         -1.353887       -0.319437        1.335001  2

%mem=32GB
%nprocshared= 8
#p m062x/aug-cc-pVDZ   counterpoise=2

00162 m062x/aug-cc-pVDZ   counterpoise=2

 0  1  0  1  0  1
  C          0.696271        1.136534        0.000002  1
  N          1.387403       -0.000000        0.000003  1
  C          0.696273       -1.136531       -0.000007  1
  C         -0.690797       -1.191110       -0.000002  1
  C         -1.398354       -0.000002       -0.000001  1
  C         -0.690796        1.191109        0.000005  1
  H         -1.197483        2.145664        0.000011  1
  H          1.279537       -2.049878        0.000000  1
  H         -2.480010       -0.000000        0.000002  1
  H         -1.197480       -2.145668        0.000001  1
  H          1.279535        2.049878        0.000011  1
  C         -1.439691        0.523988        1.285534  2
  H         -1.407341        0.113911        0.279469  2
  H         -1.375883       -0.284848        2.008852  2
  H         -0.603070        1.203324        1.427116  2
  H         -2.372485        1.063736        1.427116  2

%mem=32GB
%nprocshared= 8
#p m062x/aug-cc-pVDZ   counterpoise=2

00163 m062x/aug-cc-pVDZ   counterpoise=2

 0  1  0  1  0  1
  C          0.696271        1.136534        0.000002  1
  N          1.387403       -0.000000        0.000003  1
  C          0.696273       -1.136531       -0.000007  1
  C         -0.690797       -1.191110       -0.000002  1
  C         -1.398354       -0.000002       -0.000001  1
  C         -0.690796        1.191109        0.000005  1
  H         -1.197483        2.145664        0.000011  1
  H          1.279537       -2.049878        0.000000  1
  H         -2.480010       -0.000000        0.000002  1
  H         -1.197480       -2.145668        0.000001  1
  H          1.279535        2.049878        0.000011  1
  C         -1.508809        0.266035        1.285531  2
  H         -1.417680        0.046545        0.224921  2
  H         -1.155767       -0.584286        1.863279  2
  H         -0.911294        1.141282        1.527183  2
  H         -2.550534        0.460691        1.527183  2

%mem=32GB
%nprocshared= 8
#p m062x/aug-cc-pVDZ   counterpoise=2

00164 m062x/aug-cc-pVDZ   counterpoise=2

 0  1  0  1  0  1
  C          0.696271        1.136534        0.000002  1
  N          1.387403       -0.000000        0.000003  1
  C          0.696273       -1.136531       -0.000007  1
  C         -0.690797       -1.191110       -0.000002  1
  C         -1.398354       -0.000002       -0.000001  1
  C         -0.690796        1.191109        0.000005  1
  H         -1.197483        2.145664        0.000011  1
  H          1.279537       -2.049878        0.000000  1
  H         -2.480010       -0.000000        0.000002  1
  H         -1.197480       -2.145668        0.000001  1
  H          1.279535        2.049878        0.000011  1
  C         -1.532084        0.000000        1.285530  2
  H         -1.419623       -0.000002        0.204453  2
  H         -0.550341       -0.000015        1.752068  2
  H         -2.079197        0.887464        1.593024  2
  H         -2.079223       -0.887448        1.593024  2

%mem=32GB
%nprocshared= 8
#p m062x/aug-cc-pVDZ   counterpoise=2

00165 m062x/aug-cc-pVDZ   counterpoise=2

 0  1  0  1  0  1
  C          0.696271        1.136534        0.000002  1
  N          1.387403       -0.000000        0.000003  1
  C          0.696273       -1.136531       -0.000007  1
  C         -0.690797       -1.191110       -0.000002  1
  C         -1.398354       -0.000002       -0.000001  1
  C         -0.690796        1.191109        0.000005  1
  H         -1.197483        2.145664        0.000011  1
  H          1.279537       -2.049878        0.000000  1
  H         -2.480010       -0.000000        0.000002  1
  H         -1.197480       -2.145668        0.000001  1
  H          1.279535        2.049878        0.000011  1
  C         -1.508809       -0.266035        1.285531  2
  H         -1.417680       -0.046548        0.224920  2
  H         -1.155762        0.584285        1.863276  2
  H         -2.550535       -0.460685        1.527184  2
  H         -0.911298       -1.141285        1.527184  2

%mem=32GB
%nprocshared= 8
#p m062x/aug-cc-pVDZ   counterpoise=2

00166 m062x/aug-cc-pVDZ   counterpoise=2

 0  1  0  1  0  1
  C          0.696271        1.136534        0.000002  1
  N          1.387403       -0.000000        0.000003  1
  C          0.696273       -1.136531       -0.000007  1
  C         -0.690797       -1.191110       -0.000002  1
  C         -1.398354       -0.000002       -0.000001  1
  C         -0.690796        1.191109        0.000005  1
  H         -1.197483        2.145664        0.000011  1
  H          1.279537       -2.049878        0.000000  1
  H         -2.480010       -0.000000        0.000002  1
  H         -1.197480       -2.145668        0.000001  1
  H          1.279535        2.049878        0.000011  1
  C         -1.439691       -0.523988        1.285534  2
  H         -1.407341       -0.113914        0.279468  2
  H         -1.375882        0.284850        2.008850  2
  H         -2.372485       -1.063735        1.427117  2
  H         -0.603071       -1.203324        1.427117  2

%mem=32GB
%nprocshared= 8
#p m062x/aug-cc-pVDZ   counterpoise=2

00167 m062x/aug-cc-pVDZ   counterpoise=2

 0  1  0  1  0  1
  C          0.696271        1.136534        0.000002  1
  N          1.387403       -0.000000        0.000003  1
  C          0.696273       -1.136531       -0.000007  1
  C         -0.690797       -1.191110       -0.000002  1
  C         -1.398354       -0.000002       -0.000001  1
  C         -0.690796        1.191109        0.000005  1
  H         -1.197483        2.145664        0.000011  1
  H          1.279537       -2.049878        0.000000  1
  H         -2.480010       -0.000000        0.000002  1
  H         -1.197480       -2.145668        0.000001  1
  H          1.279535        2.049878        0.000011  1
  C         -1.326809       -0.766057        1.285537  2
  H         -0.864694       -1.074893        0.351488  2
  H         -0.748741       -1.152385        2.121040  2
  H         -1.353885        0.319437        1.335003  2
  H         -2.340107       -1.156259        1.335003  2

%mem=32GB
%nprocshared= 8
#p m062x/aug-cc-pVDZ   counterpoise=2

00168 m062x/aug-cc-pVDZ   counterpoise=2

 0  1  0  1  0  1
  C          0.696271        1.136534        0.000002  1
  N          1.387403       -0.000000        0.000003  1
  C          0.696273       -1.136531       -0.000007  1
  C         -0.690797       -1.191110       -0.000002  1
  C         -1.398354       -0.000002       -0.000001  1
  C         -0.690796        1.191109        0.000005  1
  H         -1.197483        2.145664        0.000011  1
  H          1.279537       -2.049878        0.000000  1
  H         -2.480010       -0.000000        0.000002  1
  H         -1.197480       -2.145668        0.000001  1
  H          1.279535        2.049878        0.000011  1
  C         -1.173633       -0.984814        1.285534  2
  H         -0.795706       -1.146287        0.279316  2
  H         -0.427283       -1.303699        2.008549  2
  H         -1.387168        0.071486        1.427343  2
  H         -2.084530       -1.560691        1.427343  2

%mem=32GB
%nprocshared= 8
#p m062x/aug-cc-pVDZ   counterpoise=2

00169 m062x/aug-cc-pVDZ   counterpoise=2

 0  1  0  1  0  1
  C          0.696271        1.136534        0.000002  1
  N          1.387403       -0.000000        0.000003  1
  C          0.696273       -1.136531       -0.000007  1
  C         -0.690797       -1.191110       -0.000002  1
  C         -1.398354       -0.000002       -0.000001  1
  C         -0.690796        1.191109        0.000005  1
  H         -1.197483        2.145664        0.000011  1
  H          1.279537       -2.049878        0.000000  1
  H         -2.480010       -0.000000        0.000002  1
  H         -1.197480       -2.145668        0.000001  1
  H          1.279535        2.049878        0.000011  1
  C         -0.984798       -1.173649        1.285531  2
  H         -0.742499       -1.188039        0.226069  2
  H         -0.068487       -1.228070        1.867675  2
  H         -1.511537       -0.253345        1.524411  2
  H         -1.616767       -2.025135        1.524411  2

%mem=32GB
%nprocshared= 8
#p m062x/aug-cc-pVDZ   counterpoise=2

00170 m062x/aug-cc-pVDZ   counterpoise=2

 0  1  0  1  0  1
  C          0.696271        1.136534        0.000002  1
  N          1.387403       -0.000000        0.000003  1
  C          0.696273       -1.136531       -0.000007  1
  C         -0.690797       -1.191110       -0.000002  1
  C         -1.398354       -0.000002       -0.000001  1
  C         -0.690796        1.191109        0.000005  1
  H         -1.197483        2.145664        0.000011  1
  H          1.279537       -2.049878        0.000000  1
  H         -2.480010       -0.000000        0.000002  1
  H         -1.197480       -2.145668        0.000001  1
  H          1.279535        2.049878        0.000011  1
  C         -0.766042       -1.326823        1.285531  2
  H         -0.702881       -1.212905        0.206453  2
  H         -0.293789       -0.475057        1.768178  2
  H         -1.809905       -1.379364        1.583970  2
  H         -0.257618       -2.240014        1.583970  2

%mem=32GB
%nprocshared= 8
#p m062x/aug-cc-pVDZ   counterpoise=2

00171 m062x/aug-cc-pVDZ   counterpoise=2

 0  1  0  1  0  1
  C          0.696271        1.136534        0.000002  1
  N          1.387403       -0.000000        0.000003  1
  C          0.696273       -1.136531       -0.000007  1
  C         -0.690797       -1.191110       -0.000002  1
  C         -1.398354       -0.000002       -0.000001  1
  C         -0.690796        1.191109        0.000005  1
  H         -1.197483        2.145664        0.000011  1
  H          1.279537       -2.049878        0.000000  1
  H         -2.480010       -0.000000        0.000002  1
  H         -1.197480       -2.145668        0.000001  1
  H          1.279535        2.049878        0.000011  1
  C         -0.524011       -1.439684        1.285531  2
  H         -0.661353       -1.234992        0.226941  2
  H         -1.034294       -0.679169        1.870942  2
  H         -0.937110       -2.416796        1.522341  2
  H          0.536771       -1.427864        1.522341  2

%mem=32GB
%nprocshared= 8
#p m062x/aug-cc-pVDZ   counterpoise=2

00172 m062x/aug-cc-pVDZ   counterpoise=2

 0  1  0  1  0  1
  C          0.696271        1.136534        0.000002  1
  N          1.387403       -0.000000        0.000003  1
  C          0.696273       -1.136531       -0.000007  1
  C         -0.690797       -1.191110       -0.000002  1
  C         -1.398354       -0.000002       -0.000001  1
  C         -0.690796        1.191109        0.000005  1
  H         -1.197483        2.145664        0.000011  1
  H          1.279537       -2.049878        0.000000  1
  H         -2.480010       -0.000000        0.000002  1
  H         -1.197480       -2.145668        0.000001  1
  H          1.279535        2.049878        0.000011  1
  C         -0.266058       -1.508803        1.285534  2
  H         -0.598025       -1.260501        0.280785  2
  H         -0.913920       -1.024220        2.011434  2
  H         -0.307625       -2.585953        1.425166  2
  H          0.755476       -1.164641        1.425166  2

%mem=32GB
%nprocshared= 8
#p m062x/aug-cc-pVDZ   counterpoise=2

00173 m062x/aug-cc-pVDZ   counterpoise=2

 0  1  0  1  0  1
  C          0.696271        1.136534        0.000002  1
  N          1.387403       -0.000000        0.000003  1
  C          0.696273       -1.136531       -0.000007  1
  C         -0.690797       -1.191110       -0.000002  1
  C         -1.398354       -0.000002       -0.000001  1
  C         -0.690796        1.191109        0.000005  1
  H         -1.197483        2.145664        0.000011  1
  H          1.279537       -2.049878        0.000000  1
  H         -2.480010       -0.000000        0.000002  1
  H         -1.197480       -2.145668        0.000001  1
  H          1.279535        2.049878        0.000011  1
  C         -0.000021       -1.532079        1.285537  2
  H         -0.501003       -1.284793        0.353205  2
  H         -0.621172       -1.225477        2.123178  2
  H          0.168346       -2.604865        1.333075  2
  H          0.953954       -1.013283        1.333075  2

%mem=32GB
%nprocshared= 8
#p m062x/aug-cc-pVDZ   counterpoise=2

00174 m062x/aug-cc-pVDZ   counterpoise=2

 0  1  0  1  0  1
  C          0.696271        1.136534        0.000002  1
  N          1.387403       -0.000000        0.000003  1
  C          0.696273       -1.136531       -0.000007  1
  C         -0.690797       -1.191110       -0.000002  1
  C         -1.398354       -0.000002       -0.000001  1
  C         -0.690796        1.191109        0.000005  1
  H         -1.197483        2.145664        0.000011  1
  H          1.279537       -2.049878        0.000000  1
  H         -2.480010       -0.000000        0.000002  1
  H         -1.197480       -2.145668        0.000001  1
  H          1.279535        2.049878        0.000011  1
  C          0.266058       -1.508801        1.285534  2
  H          0.598683       -1.220977        0.291606  2
  H          0.863754       -0.991607        2.031689  2
  H         -0.779874       -1.240279        1.409627  2
  H          0.381532       -2.582460        1.409627  2

%mem=32GB
%nprocshared= 8
#p m062x/aug-cc-pVDZ   counterpoise=2

00175 m062x/aug-cc-pVDZ   counterpoise=2

 0  1  0  1  0  1
  C          0.696271        1.136534        0.000002  1
  N          1.387403       -0.000000        0.000003  1
  C          0.696273       -1.136531       -0.000007  1
  C         -0.690797       -1.191110       -0.000002  1
  C         -1.398354       -0.000002       -0.000001  1
  C         -0.690796        1.191109        0.000005  1
  H         -1.197483        2.145664        0.000011  1
  H          1.279537       -2.049878        0.000000  1
  H         -2.480010       -0.000000        0.000002  1
  H         -1.197480       -2.145668        0.000001  1
  H          1.279535        2.049878        0.000011  1
  C          0.524011       -1.439682        1.285532  2
  H          0.664578       -1.192308        0.236522  2
  H          0.965754       -0.662291        1.903596  2
  H         -0.538759       -1.513672        1.501222  2
  H          1.004413       -2.390560        1.501222  2

%mem=32GB
%nprocshared= 8
#p m062x/aug-cc-pVDZ   counterpoise=2

00176 m062x/aug-cc-pVDZ   counterpoise=2

 0  1  0  1  0  1
  C          0.696271        1.136534        0.000002  1
  N          1.387403       -0.000000        0.000003  1
  C          0.696273       -1.136531       -0.000007  1
  C         -0.690797       -1.191110       -0.000002  1
  C         -1.398354       -0.000002       -0.000001  1
  C         -0.690796        1.191109        0.000005  1
  H         -1.197483        2.145664        0.000011  1
  H          1.279537       -2.049878        0.000000  1
  H         -2.480010       -0.000000        0.000002  1
  H         -1.197480       -2.145668        0.000001  1
  H          1.279535        2.049878        0.000011  1
  C          0.766042       -1.326821        1.285531  2
  H          0.707773       -1.167896        0.211881  2
  H          0.437022       -0.429441        1.803152  2
  H          0.126482       -2.160502        1.563767  2
  H          1.792916       -1.549512        1.563767  2

%mem=32GB
%nprocshared= 8
#p m062x/aug-cc-pVDZ   counterpoise=2

00177 m062x/aug-cc-pVDZ   counterpoise=2

 0  1  0  1  0  1
  C          0.696271        1.136534        0.000002  1
  N          1.387403       -0.000000        0.000003  1
  C          0.696273       -1.136531       -0.000007  1
  C         -0.690797       -1.191110       -0.000002  1
  C         -1.398354       -0.000002       -0.000001  1
  C         -0.690796        1.191109        0.000005  1
  H         -1.197483        2.145664        0.000011  1
  H          1.279537       -2.049878        0.000000  1
  H         -2.480010       -0.000000        0.000002  1
  H         -1.197480       -2.145668        0.000001  1
  H          1.279535        2.049878        0.000011  1
  C          0.984798       -1.173647        1.285531  2
  H          0.746868       -1.143040        0.225424  2
  H          0.072834       -1.056332        1.865217  2
  H          1.446565       -2.127818        1.525962  2
  H          1.673024       -0.367412        1.525962  2

%mem=32GB
%nprocshared= 8
#p m062x/aug-cc-pVDZ   counterpoise=2

00178 m062x/aug-cc-pVDZ   counterpoise=2

 0  1  0  1  0  1
  C          0.696271        1.136534        0.000002  1
  N          1.387403       -0.000000        0.000003  1
  C          0.696273       -1.136531       -0.000007  1
  C         -0.690797       -1.191110       -0.000002  1
  C         -1.398354       -0.000002       -0.000001  1
  C         -0.690796        1.191109        0.000005  1
  H         -1.197483        2.145664        0.000011  1
  H          1.279537       -2.049878        0.000000  1
  H         -2.480010       -0.000000        0.000002  1
  H         -1.197480       -2.145668        0.000001  1
  H          1.279535        2.049878        0.000011  1
  C          1.173633       -0.984813        1.285533  2
  H          0.797568       -1.104337        0.272782  2
  H          0.389067       -1.234170        1.995290  2
  H          2.022834       -1.646113        1.437241  2
  H          1.485218        0.045419        1.437241  2

%mem=32GB
%nprocshared= 8
#p m062x/aug-cc-pVDZ   counterpoise=2

00179 m062x/aug-cc-pVDZ   counterpoise=2

 0  1  0  1  0  1
  C          0.696271        1.136534        0.000002  1
  N          1.387403       -0.000000        0.000003  1
  C          0.696273       -1.136531       -0.000007  1
  C         -0.690797       -1.191110       -0.000002  1
  C         -1.398354       -0.000002       -0.000001  1
  C         -0.690796        1.191109        0.000005  1
  H         -1.197483        2.145664        0.000011  1
  H          1.279537       -2.049878        0.000000  1
  H         -2.480010       -0.000000        0.000002  1
  H         -1.197480       -2.145668        0.000001  1
  H          1.279535        2.049878        0.000011  1
  C          1.326809       -0.766056        1.285536  2
  H          0.863431       -1.038316        0.340797  2
  H          0.713375       -1.126483        2.107283  2
  H          2.314882       -1.214811        1.347228  2
  H          1.415738        0.315500        1.347228  2

%mem=32GB
%nprocshared= 8
#p m062x/aug-cc-pVDZ   counterpoise=2

00180 m062x/aug-cc-pVDZ   counterpoise=2

 0  1  0  1  0  1
  C          0.696271        1.136534        0.000002  1
  N          1.387403       -0.000000        0.000003  1
  C          0.696273       -1.136531       -0.000007  1
  C         -0.690797       -1.191110       -0.000002  1
  C         -1.398354       -0.000002       -0.000001  1
  C         -0.690796        1.191109        0.000005  1
  H         -1.197483        2.145664        0.000011  1
  H          1.279537       -2.049878        0.000000  1
  H         -2.480010       -0.000000        0.000002  1
  H         -1.197480       -2.145668        0.000001  1
  H          1.279535        2.049878        0.000011  1
  C          1.439691       -0.523988        1.285534  2
  H          1.398781       -0.114021        0.279736  2
  H          1.359174        0.282884        2.009378  2
  H          0.617342       -1.220614        1.426719  2
  H          2.383483       -1.044373        1.426719  2

%mem=32GB
%nprocshared= 8
#p m062x/aug-cc-pVDZ   counterpoise=2

00181 m062x/aug-cc-pVDZ   counterpoise=2

 0  1  0  1  0  1
  C          0.696271        1.136534        0.000002  1
  N          1.387403       -0.000000        0.000003  1
  C          0.696273       -1.136531       -0.000007  1
  C         -0.690797       -1.191110       -0.000002  1
  C         -1.398354       -0.000002       -0.000001  1
  C         -0.690796        1.191109        0.000005  1
  H         -1.197483        2.145664        0.000011  1
  H          1.279537       -2.049878        0.000000  1
  H         -2.480010       -0.000000        0.000002  1
  H         -1.197480       -2.145668        0.000001  1
  H          1.279535        2.049878        0.000011  1
  C          1.508809       -0.266035        1.285531  2
  H          1.408718       -0.046706        0.225696  2
  H          1.127346        0.569861        1.866256  2
  H          0.942247       -1.162134        1.525307  2
  H          2.556967       -0.425253        1.525307  2

%mem=32GB
%nprocshared= 8
#p m062x/aug-cc-pVDZ   counterpoise=2

00182 m062x/aug-cc-pVDZ   counterpoise=2

 0  1  0  1  0  1
  C          0.696271        1.136534        0.000002  1
  N          1.387403       -0.000000        0.000003  1
  C          0.696273       -1.136531       -0.000007  1
  C         -0.690797       -1.191110       -0.000002  1
  C         -1.398354       -0.000002       -0.000001  1
  C         -0.690796        1.191109        0.000005  1
  H         -1.197483        2.145664        0.000011  1
  H          1.279537       -2.049878        0.000000  1
  H         -2.480010       -0.000000        0.000002  1
  H         -1.197480       -2.145668        0.000001  1
  H          1.279535        2.049878        0.000011  1
  C          1.732036        0.000000        0.999957  2
  H          1.377877        0.000000       -0.027635  2
  H          0.881317        0.000000        1.676533  2
  H          2.334548       -0.887456        1.175679  2
  H          2.334548        0.887456        1.175679  2

%mem=32GB
%nprocshared= 8
#p m062x/aug-cc-pVDZ   counterpoise=2

00183 m062x/aug-cc-pVDZ   counterpoise=2

 0  1  0  1  0  1
  C          0.696271        1.136534        0.000002  1
  N          1.387403       -0.000000        0.000003  1
  C          0.696273       -1.136531       -0.000007  1
  C         -0.690797       -1.191110       -0.000002  1
  C         -1.398354       -0.000002       -0.000001  1
  C         -0.690796        1.191109        0.000005  1
  H         -1.197483        2.145664        0.000011  1
  H          1.279537       -2.049878        0.000000  1
  H         -2.480010       -0.000000        0.000002  1
  H         -1.197480       -2.145668        0.000001  1
  H          1.279535        2.049878        0.000011  1
  C          1.705724        0.300755        0.999959  2
  H          1.388784        0.001305        0.004341  2
  H          1.129113       -0.244037        1.743060  2
  H          2.762040        0.077866        1.126424  2
  H          1.543090        1.368010        1.126424  2

%mem=32GB
%nprocshared= 8
#p m062x/aug-cc-pVDZ   counterpoise=2

00184 m062x/aug-cc-pVDZ   counterpoise=2

 0  1  0  1  0  1
  C          0.696271        1.136534        0.000002  1
  N          1.387403       -0.000000        0.000003  1
  C          0.696273       -1.136531       -0.000007  1
  C         -0.690797       -1.191110       -0.000002  1
  C         -1.398354       -0.000002       -0.000001  1
  C         -0.690796        1.191109        0.000005  1
  H         -1.197483        2.145664        0.000011  1
  H          1.279537       -2.049878        0.000000  1
  H         -2.480010       -0.000000        0.000002  1
  H         -1.197480       -2.145668        0.000001  1
  H          1.279535        2.049878        0.000011  1
  C          1.627586        0.592374        0.999962  2
  H          1.407620        0.049862        0.084172  2
  H          1.376514       -0.026857        1.857280  2
  H          2.685576        0.839898        1.029388  2
  H          1.040726        1.506817        1.029388  2

%mem=32GB
%nprocshared= 8
#p m062x/aug-cc-pVDZ   counterpoise=2

00185 m062x/aug-cc-pVDZ   counterpoise=2

 0  1  0  1  0  1
  C          0.696271        1.136534        0.000002  1
  N          1.387403       -0.000000        0.000003  1
  C          0.696273       -1.136531       -0.000007  1
  C         -0.690797       -1.191110       -0.000002  1
  C         -1.398354       -0.000002       -0.000001  1
  C         -0.690796        1.191109        0.000005  1
  H         -1.197483        2.145664        0.000011  1
  H          1.279537       -2.049878        0.000000  1
  H         -2.480010       -0.000000        0.000002  1
  H         -1.197480       -2.145668        0.000001  1
  H          1.279535        2.049878        0.000011  1
  C          1.499972        0.866035        0.999966  2
  H          0.833708        1.090277        0.171001  2
  H          0.981428        1.040559        1.939184  2
  H          1.809430       -0.174491        0.945011  2
  H          2.375600        1.507700        0.945011  2

%mem=32GB
%nprocshared= 8
#p m062x/aug-cc-pVDZ   counterpoise=2

00186 m062x/aug-cc-pVDZ   counterpoise=2

 0  1  0  1  0  1
  C          0.696271        1.136534        0.000002  1
  N          1.387403       -0.000000        0.000003  1
  C          0.696273       -1.136531       -0.000007  1
  C         -0.690797       -1.191110       -0.000002  1
  C         -1.398354       -0.000002       -0.000001  1
  C         -0.690796        1.191109        0.000005  1
  H         -1.197483        2.145664        0.000011  1
  H          1.279537       -2.049878        0.000000  1
  H         -2.480010       -0.000000        0.000002  1
  H         -1.197480       -2.145668        0.000001  1
  H          1.279535        2.049878        0.000011  1
  C          1.326804        1.113342        0.999962  2
  H          0.747184        1.134661        0.080744  2
  H          0.654033        1.138088        1.853334  2
  H          1.920499        0.203448        1.033076  2
  H          1.985740        1.977161        1.033076  2

%mem=32GB
%nprocshared= 8
#p m062x/aug-cc-pVDZ   counterpoise=2

00187 m062x/aug-cc-pVDZ   counterpoise=2

 0  1  0  1  0  1
  C          0.696271        1.136534        0.000002  1
  N          1.387403       -0.000000        0.000003  1
  C          0.696273       -1.136531       -0.000007  1
  C         -0.690797       -1.191110       -0.000002  1
  C         -1.398354       -0.000002       -0.000001  1
  C         -0.690796        1.191109        0.000005  1
  H         -1.197483        2.145664        0.000011  1
  H          1.279537       -2.049878        0.000000  1
  H         -2.480010       -0.000000        0.000002  1
  H         -1.197480       -2.145668        0.000001  1
  H          1.279535        2.049878        0.000011  1
  C          1.113324        1.326820        0.999959  2
  H          0.701243        1.138803        0.011923  2
  H          0.403261        1.002844        1.756482  2
  H          2.042863        0.775469        1.115920  2
  H          1.306100        2.390243        1.115920  2

%mem=32GB
%nprocshared= 8
#p m062x/aug-cc-pVDZ   counterpoise=2

00188 m062x/aug-cc-pVDZ   counterpoise=2

 0  1  0  1  0  1
  C          0.696271        1.136534        0.000002  1
  N          1.387403       -0.000000        0.000003  1
  C          0.696273       -1.136531       -0.000007  1
  C         -0.690797       -1.191110       -0.000002  1
  C         -1.398354       -0.000002       -0.000001  1
  C         -0.690796        1.191109        0.000005  1
  H         -1.197483        2.145664        0.000011  1
  H          1.279537       -2.049878        0.000000  1
  H         -2.480010       -0.000000        0.000002  1
  H         -1.197480       -2.145668        0.000001  1
  H          1.279535        2.049878        0.000011  1
  C          0.866018        1.499985        0.999958  2
  H          0.694775        1.133331       -0.008811  2
  H          0.520661        0.760531        1.717882  2
  H          1.928436        1.677574        1.145591  2
  H          0.320273        2.428656        1.145591  2

%mem=32GB
%nprocshared= 8
#p m062x/aug-cc-pVDZ   counterpoise=2

00189 m062x/aug-cc-pVDZ   counterpoise=2

 0  1  0  1  0  1
  C          0.696271        1.136534        0.000002  1
  N          1.387403       -0.000000        0.000003  1
  C          0.696273       -1.136531       -0.000007  1
  C         -0.690797       -1.191110       -0.000002  1
  C         -1.398354       -0.000002       -0.000001  1
  C         -0.690796        1.191109        0.000005  1
  H         -1.197483        2.145664        0.000011  1
  H          1.279537       -2.049878        0.000000  1
  H         -2.480010       -0.000000        0.000002  1
  H         -1.197480       -2.145668        0.000001  1
  H          1.279535        2.049878        0.000011  1
  C          0.592400        1.627576        0.999960  2
  H          0.693306        1.150552        0.028548  2
  H          0.748289        0.890624        1.783591  2
  H          1.332226        2.418323        1.094052  2
  H         -0.404261        2.051002        1.094052  2

%mem=32GB
%nprocshared= 8
#p m062x/aug-cc-pVDZ   counterpoise=2

00190 m062x/aug-cc-pVDZ   counterpoise=2

 0  1  0  1  0  1
  C          0.696271        1.136534        0.000002  1
  N          1.387403       -0.000000        0.000003  1
  C          0.696273       -1.136531       -0.000007  1
  C         -0.690797       -1.191110       -0.000002  1
  C         -1.398354       -0.000002       -0.000001  1
  C         -0.690796        1.191109        0.000005  1
  H         -1.197483        2.145664        0.000011  1
  H          1.279537       -2.049878        0.000000  1
  H         -2.480010       -0.000000        0.000002  1
  H         -1.197480       -2.145668        0.000001  1
  H          1.279535        2.049878        0.000011  1
  C          0.300782        1.705716        0.999963  2
  H          0.654090        1.197241        0.106654  2
  H          0.663545        1.183633        1.881615  2
  H          0.671469        2.727495        1.005977  2
  H         -0.786122        1.714706        1.005977  2

%mem=32GB
%nprocshared= 8
#p m062x/aug-cc-pVDZ   counterpoise=2

00191 m062x/aug-cc-pVDZ   counterpoise=2

 0  1  0  1  0  1
  C          0.696271        1.136534        0.000002  1
  N          1.387403       -0.000000        0.000003  1
  C          0.696273       -1.136531       -0.000007  1
  C         -0.690797       -1.191110       -0.000002  1
  C         -1.398354       -0.000002       -0.000001  1
  C         -0.690796        1.191109        0.000005  1
  H         -1.197483        2.145664        0.000011  1
  H          1.279537       -2.049878        0.000000  1
  H         -2.480010       -0.000000        0.000002  1
  H         -1.197480       -2.145668        0.000001  1
  H          1.279535        2.049878        0.000011  1
  C         -0.000023        1.732033        0.999966  2
  H         -0.564415        1.290074        0.182953  2
  H         -0.418282        1.404507        1.948262  2
  H          1.038565        1.418147        0.934494  2
  H         -0.055728        2.815586        0.934494  2

%mem=32GB
%nprocshared= 8
#p m062x/aug-cc-pVDZ   counterpoise=2

00192 m062x/aug-cc-pVDZ   counterpoise=2

 0  1  0  1  0  1
  C          0.696271        1.136534        0.000002  1
  N          1.387403       -0.000000        0.000003  1
  C          0.696273       -1.136531       -0.000007  1
  C         -0.690797       -1.191110       -0.000002  1
  C         -1.398354       -0.000002       -0.000001  1
  C         -0.690796        1.191109        0.000005  1
  H         -1.197483        2.145664        0.000011  1
  H          1.279537       -2.049878        0.000000  1
  H         -2.480010       -0.000000        0.000002  1
  H         -1.197480       -2.145668        0.000001  1
  H          1.279535        2.049878        0.000011  1
  C         -0.300782        1.705718        0.999962  2
  H         -0.656915        1.235813        0.086872  2
  H         -0.701998        1.176329        1.860341  2
  H          0.785245        1.669426        1.026508  2
  H         -0.629313        2.741497        1.026508  2

%mem=32GB
%nprocshared= 8
#p m062x/aug-cc-pVDZ   counterpoise=2

00193 m062x/aug-cc-pVDZ   counterpoise=2

 0  1  0  1  0  1
  C          0.696271        1.136534        0.000002  1
  N          1.387403       -0.000000        0.000003  1
  C          0.696273       -1.136531       -0.000007  1
  C         -0.690797       -1.191110       -0.000002  1
  C         -1.398354       -0.000002       -0.000001  1
  C         -0.690796        1.191109        0.000005  1
  H         -1.197483        2.145664        0.000011  1
  H          1.279537       -2.049878        0.000000  1
  H         -2.480010       -0.000000        0.000002  1
  H         -1.197480       -2.145668        0.000001  1
  H          1.279535        2.049878        0.000011  1
  C         -0.592400        1.627577        0.999959  2
  H         -0.690026        1.194526        0.007834  2
  H         -0.765551        0.859506        1.749334  2
  H          0.408738        2.033062        1.121540  2
  H         -1.322722        2.423395        1.121540  2

%mem=32GB
%nprocshared= 8
#p m062x/aug-cc-pVDZ   counterpoise=2

00194 m062x/aug-cc-pVDZ   counterpoise=2

 0  1  0  1  0  1
  C          0.696271        1.136534        0.000002  1
  N          1.387403       -0.000000        0.000003  1
  C          0.696273       -1.136531       -0.000007  1
  C         -0.690797       -1.191110       -0.000002  1
  C         -1.398354       -0.000002       -0.000001  1
  C         -0.690796        1.191109        0.000005  1
  H         -1.197483        2.145664        0.000011  1
  H          1.279537       -2.049878        0.000000  1
  H         -2.480010       -0.000000        0.000002  1
  H         -1.197480       -2.145668        0.000001  1
  H          1.279535        2.049878        0.000011  1
  C         -0.866018        1.499987        0.999958  2
  H         -0.686540        1.183607       -0.024282  2
  H         -0.449393        0.765569        1.684451  2
  H         -0.392205        2.463340        1.170043  2
  H         -1.936008        1.587563        1.170043  2

%mem=32GB
%nprocshared= 8
#p m062x/aug-cc-pVDZ   counterpoise=2

00195 m062x/aug-cc-pVDZ   counterpoise=2

 0  1  0  1  0  1
  C          0.696271        1.136534        0.000002  1
  N          1.387403       -0.000000        0.000003  1
  C          0.696273       -1.136531       -0.000007  1
  C         -0.690797       -1.191110       -0.000002  1
  C         -1.398354       -0.000002       -0.000001  1
  C         -0.690796        1.191109        0.000005  1
  H         -1.197483        2.145664        0.000011  1
  H          1.279537       -2.049878        0.000000  1
  H         -2.480010       -0.000000        0.000002  1
  H         -1.197480       -2.145668        0.000001  1
  H          1.279535        2.049878        0.000011  1
  C         -1.113323        1.326822        0.999959  2
  H         -0.693537        1.191989        0.006493  2
  H         -0.361536        1.085353        1.746943  2
  H         -1.427807        2.359943        1.123406  2
  H         -1.970588        0.670060        1.123406  2

%mem=32GB
%nprocshared= 8
#p m062x/aug-cc-pVDZ   counterpoise=2

00196 m062x/aug-cc-pVDZ   counterpoise=2

 0  1  0  1  0  1
  C          0.696271        1.136534        0.000002  1
  N          1.387403       -0.000000        0.000003  1
  C          0.696273       -1.136531       -0.000007  1
  C         -0.690797       -1.191110       -0.000002  1
  C         -1.398354       -0.000002       -0.000001  1
  C         -0.690796        1.191109        0.000005  1
  H         -1.197483        2.145664        0.000011  1
  H          1.279537       -2.049878        0.000000  1
  H         -2.480010       -0.000000        0.000002  1
  H         -1.197480       -2.145668        0.000001  1
  H          1.279535        2.049878        0.000011  1
  C         -1.326804        1.113344        0.999962  2
  H         -0.744734        1.184514        0.084809  2
  H         -0.664474        1.194327        1.858005  2
  H         -2.056832        1.918148        1.028707  2
  H         -1.841416        0.156356        1.028707  2

%mem=32GB
%nprocshared= 8
#p m062x/aug-cc-pVDZ   counterpoise=2

00197 m062x/aug-cc-pVDZ   counterpoise=2

 0  1  0  1  0  1
  C          0.696271        1.136534        0.000002  1
  N          1.387403       -0.000000        0.000003  1
  C          0.696273       -1.136531       -0.000007  1
  C         -0.690797       -1.191110       -0.000002  1
  C         -1.398354       -0.000002       -0.000001  1
  C         -0.690796        1.191109        0.000005  1
  H         -1.197483        2.145664        0.000011  1
  H          1.279537       -2.049878        0.000000  1
  H         -2.480010       -0.000000        0.000002  1
  H         -1.197480       -2.145668        0.000001  1
  H          1.279535        2.049878        0.000011  1
  C         -1.499997        0.865996        0.999966  2
  H         -1.416727        0.156536        0.180754  2
  H         -1.437731        0.335488        1.946624  2
  H         -0.691376        1.589578        0.936413  2
  H         -2.454187        1.382676        0.936413  2

%mem=32GB
%nprocshared= 8
#p m062x/aug-cc-pVDZ   counterpoise=2

00198 m062x/aug-cc-pVDZ   counterpoise=2

 0  1  0  1  0  1
  C          0.696271        1.136534        0.000002  1
  N          1.387403       -0.000000        0.000003  1
  C          0.696273       -1.136531       -0.000007  1
  C         -0.690797       -1.191110       -0.000002  1
  C         -1.398354       -0.000002       -0.000001  1
  C         -0.690796        1.191109        0.000005  1
  H         -1.197483        2.145664        0.000011  1
  H          1.279537       -2.049878        0.000000  1
  H         -2.480010       -0.000000        0.000002  1
  H         -1.197480       -2.145668        0.000001  1
  H          1.279535        2.049878        0.000011  1
  C         -1.627587        0.592374        0.999962  2
  H         -1.417266        0.048869        0.082496  2
  H         -1.385553       -0.033081        1.855359  2
  H         -1.026159        1.497242        1.031187  2
  H         -2.681455        0.856690        1.031187  2

%mem=32GB
%nprocshared= 8
#p m062x/aug-cc-pVDZ   counterpoise=2

00199 m062x/aug-cc-pVDZ   counterpoise=2

 0  1  0  1  0  1
  C          0.696271        1.136534        0.000002  1
  N          1.387403       -0.000000        0.000003  1
  C          0.696273       -1.136531       -0.000007  1
  C         -0.690797       -1.191110       -0.000002  1
  C         -1.398354       -0.000002       -0.000001  1
  C         -0.690796        1.191109        0.000005  1
  H         -1.197483        2.145664        0.000011  1
  H          1.279537       -2.049878        0.000000  1
  H         -2.480010       -0.000000        0.000002  1
  H         -1.197480       -2.145668        0.000001  1
  H          1.279535        2.049878        0.000011  1
  C         -1.705724        0.300755        0.999959  2
  H         -1.398805        0.000439        0.001467  2
  H         -1.135215       -0.257479        1.737773  2
  H         -1.523837        1.364405        1.130505  2
  H         -2.765168        0.095779        1.130505  2

%mem=32GB
%nprocshared= 8
#p m062x/aug-cc-pVDZ   counterpoise=2

00200 m062x/aug-cc-pVDZ   counterpoise=2

 0  1  0  1  0  1
  C          0.696271        1.136534        0.000002  1
  N          1.387403       -0.000000        0.000003  1
  C          0.696273       -1.136531       -0.000007  1
  C         -0.690797       -1.191110       -0.000002  1
  C         -1.398354       -0.000002       -0.000001  1
  C         -0.690796        1.191109        0.000005  1
  H         -1.197483        2.145664        0.000011  1
  H          1.279537       -2.049878        0.000000  1
  H         -2.480010       -0.000000        0.000002  1
  H         -1.197480       -2.145668        0.000001  1
  H          1.279535        2.049878        0.000011  1
  C         -1.732037        0.000000        0.999957  2
  H         -1.387988       -0.000002       -0.031065  2
  H         -0.874713       -0.000005        1.668145  2
  H         -2.332788        0.887460        1.181588  2
  H         -2.332799       -0.887452        1.181588  2

%mem=32GB
%nprocshared= 8
#p m062x/aug-cc-pVDZ   counterpoise=2

00201 m062x/aug-cc-pVDZ   counterpoise=2

 0  1  0  1  0  1
  C          0.696271        1.136534        0.000002  1
  N          1.387403       -0.000000        0.000003  1
  C          0.696273       -1.136531       -0.000007  1
  C         -0.690797       -1.191110       -0.000002  1
  C         -1.398354       -0.000002       -0.000001  1
  C         -0.690796        1.191109        0.000005  1
  H         -1.197483        2.145664        0.000011  1
  H          1.279537       -2.049878        0.000000  1
  H         -2.480010       -0.000000        0.000002  1
  H         -1.197480       -2.145668        0.000001  1
  H          1.279535        2.049878        0.000011  1
  C         -1.705724       -0.300755        0.999959  2
  H         -1.398805       -0.000443        0.001465  2
  H         -1.135210        0.257477        1.737771  2
  H         -2.765166       -0.095772        1.130506  2
  H         -1.523844       -1.364406        1.130506  2

%mem=32GB
%nprocshared= 8
#p m062x/aug-cc-pVDZ   counterpoise=2

00202 m062x/aug-cc-pVDZ   counterpoise=2

 0  1  0  1  0  1
  C          0.696271        1.136534        0.000002  1
  N          1.387403       -0.000000        0.000003  1
  C          0.696273       -1.136531       -0.000007  1
  C         -0.690797       -1.191110       -0.000002  1
  C         -1.398354       -0.000002       -0.000001  1
  C         -0.690796        1.191109        0.000005  1
  H         -1.197483        2.145664        0.000011  1
  H          1.279537       -2.049878        0.000000  1
  H         -2.480010       -0.000000        0.000002  1
  H         -1.197480       -2.145668        0.000001  1
  H          1.279535        2.049878        0.000011  1
  C         -1.627587       -0.592374        0.999962  2
  H         -1.417265       -0.048872        0.082495  2
  H         -1.385551        0.033082        1.855357  2
  H         -2.681456       -0.856687        1.031188  2
  H         -1.026161       -1.497244        1.031188  2

%mem=32GB
%nprocshared= 8
#p m062x/aug-cc-pVDZ   counterpoise=2

00203 m062x/aug-cc-pVDZ   counterpoise=2

 0  1  0  1  0  1
  C          0.696271        1.136534        0.000002  1
  N          1.387403       -0.000000        0.000003  1
  C          0.696273       -1.136531       -0.000007  1
  C         -0.690797       -1.191110       -0.000002  1
  C         -1.398354       -0.000002       -0.000001  1
  C         -0.690796        1.191109        0.000005  1
  H         -1.197483        2.145664        0.000011  1
  H          1.279537       -2.049878        0.000000  1
  H         -2.480010       -0.000000        0.000002  1
  H         -1.197480       -2.145668        0.000001  1
  H          1.279535        2.049878        0.000011  1
  C         -1.499997       -0.865996        0.999966  2
  H         -1.416727       -0.156538        0.180752  2
  H         -1.437730       -0.335486        1.946623  2
  H         -2.454188       -1.382676        0.936415  2
  H         -0.691376       -1.589578        0.936415  2

%mem=32GB
%nprocshared= 8
#p m062x/aug-cc-pVDZ   counterpoise=2

00204 m062x/aug-cc-pVDZ   counterpoise=2

 0  1  0  1  0  1
  C          0.696271        1.136534        0.000002  1
  N          1.387403       -0.000000        0.000003  1
  C          0.696273       -1.136531       -0.000007  1
  C         -0.690797       -1.191110       -0.000002  1
  C         -1.398354       -0.000002       -0.000001  1
  C         -0.690796        1.191109        0.000005  1
  H         -1.197483        2.145664        0.000011  1
  H          1.279537       -2.049878        0.000000  1
  H         -2.480010       -0.000000        0.000002  1
  H         -1.197480       -2.145668        0.000001  1
  H          1.279535        2.049878        0.000011  1
  C         -1.326804       -1.113344        0.999962  2
  H         -0.744738       -1.184515        0.084807  2
  H         -0.664471       -1.194329        1.858003  2
  H         -1.841415       -0.156356        1.028709  2
  H         -2.056833       -1.918146        1.028709  2

%mem=32GB
%nprocshared= 8
#p m062x/aug-cc-pVDZ   counterpoise=2

00205 m062x/aug-cc-pVDZ   counterpoise=2

 0  1  0  1  0  1
  C          0.696271        1.136534        0.000002  1
  N          1.387403       -0.000000        0.000003  1
  C          0.696273       -1.136531       -0.000007  1
  C         -0.690797       -1.191110       -0.000002  1
  C         -1.398354       -0.000002       -0.000001  1
  C         -0.690796        1.191109        0.000005  1
  H         -1.197483        2.145664        0.000011  1
  H          1.279537       -2.049878        0.000000  1
  H         -2.480010       -0.000000        0.000002  1
  H         -1.197480       -2.145668        0.000001  1
  H          1.279535        2.049878        0.000011  1
  C         -1.113323       -1.326822        0.999959  2
  H         -0.693541       -1.191991        0.006491  2
  H         -0.361533       -1.085353        1.746940  2
  H         -1.970586       -0.670059        1.123408  2
  H         -1.427808       -2.359942        1.123408  2

%mem=32GB
%nprocshared= 8
#p m062x/aug-cc-pVDZ   counterpoise=2

00206 m062x/aug-cc-pVDZ   counterpoise=2

 0  1  0  1  0  1
  C          0.696271        1.136534        0.000002  1
  N          1.387403       -0.000000        0.000003  1
  C          0.696273       -1.136531       -0.000007  1
  C         -0.690797       -1.191110       -0.000002  1
  C         -1.398354       -0.000002       -0.000001  1
  C         -0.690796        1.191109        0.000005  1
  H         -1.197483        2.145664        0.000011  1
  H          1.279537       -2.049878        0.000000  1
  H         -2.480010       -0.000000        0.000002  1
  H         -1.197480       -2.145668        0.000001  1
  H          1.279535        2.049878        0.000011  1
  C         -0.866018       -1.499987        0.999958  2
  H         -0.686542       -1.183610       -0.024283  2
  H         -0.449393       -0.765566        1.684448  2
  H         -1.936008       -1.587564        1.170045  2
  H         -0.392204       -2.463339        1.170045  2

%mem=32GB
%nprocshared= 8
#p m062x/aug-cc-pVDZ   counterpoise=2

00207 m062x/aug-cc-pVDZ   counterpoise=2

 0  1  0  1  0  1
  C          0.696271        1.136534        0.000002  1
  N          1.387403       -0.000000        0.000003  1
  C          0.696273       -1.136531       -0.000007  1
  C         -0.690797       -1.191110       -0.000002  1
  C         -1.398354       -0.000002       -0.000001  1
  C         -0.690796        1.191109        0.000005  1
  H         -1.197483        2.145664        0.000011  1
  H          1.279537       -2.049878        0.000000  1
  H         -2.480010       -0.000000        0.000002  1
  H         -1.197480       -2.145668        0.000001  1
  H          1.279535        2.049878        0.000011  1
  C         -0.592400       -1.627577        0.999959  2
  H         -0.690026       -1.194530        0.007833  2
  H         -0.765554       -0.859504        1.749331  2
  H         -1.322720       -2.423397        1.121542  2
  H          0.408739       -2.033059        1.121542  2

%mem=32GB
%nprocshared= 8
#p m062x/aug-cc-pVDZ   counterpoise=2

00208 m062x/aug-cc-pVDZ   counterpoise=2

 0  1  0  1  0  1
  C          0.696271        1.136534        0.000002  1
  N          1.387403       -0.000000        0.000003  1
  C          0.696273       -1.136531       -0.000007  1
  C         -0.690797       -1.191110       -0.000002  1
  C         -1.398354       -0.000002       -0.000001  1
  C         -0.690796        1.191109        0.000005  1
  H         -1.197483        2.145664        0.000011  1
  H          1.279537       -2.049878        0.000000  1
  H         -2.480010       -0.000000        0.000002  1
  H         -1.197480       -2.145668        0.000001  1
  H          1.279535        2.049878        0.000011  1
  C         -0.300782       -1.705718        0.999962  2
  H         -0.656915       -1.235816        0.086870  2
  H         -0.702001       -1.176327        1.860338  2
  H         -0.629311       -2.741498        1.026510  2
  H          0.785245       -1.669423        1.026510  2

%mem=32GB
%nprocshared= 8
#p m062x/aug-cc-pVDZ   counterpoise=2

00209 m062x/aug-cc-pVDZ   counterpoise=2

 0  1  0  1  0  1
  C          0.696271        1.136534        0.000002  1
  N          1.387403       -0.000000        0.000003  1
  C          0.696273       -1.136531       -0.000007  1
  C         -0.690797       -1.191110       -0.000002  1
  C         -1.398354       -0.000002       -0.000001  1
  C         -0.690796        1.191109        0.000005  1
  H         -1.197483        2.145664        0.000011  1
  H          1.279537       -2.049878        0.000000  1
  H         -2.480010       -0.000000        0.000002  1
  H         -1.197480       -2.145668        0.000001  1
  H          1.279535        2.049878        0.000011  1
  C         -0.000023       -1.732033        0.999966  2
  H         -0.564414       -1.290077        0.182951  2
  H         -0.418285       -1.404506        1.948260  2
  H         -0.055726       -2.815586        0.934496  2
  H          1.038565       -1.418145        0.934496  2

%mem=32GB
%nprocshared= 8
#p m062x/aug-cc-pVDZ   counterpoise=2

00210 m062x/aug-cc-pVDZ   counterpoise=2

 0  1  0  1  0  1
  C          0.696271        1.136534        0.000002  1
  N          1.387403       -0.000000        0.000003  1
  C          0.696273       -1.136531       -0.000007  1
  C         -0.690797       -1.191110       -0.000002  1
  C         -1.398354       -0.000002       -0.000001  1
  C         -0.690796        1.191109        0.000005  1
  H         -1.197483        2.145664        0.000011  1
  H          1.279537       -2.049878        0.000000  1
  H         -2.480010       -0.000000        0.000002  1
  H         -1.197480       -2.145668        0.000001  1
  H          1.279535        2.049878        0.000011  1
  C          0.300782       -1.705716        0.999963  2
  H          0.654089       -1.197242        0.106652  2
  H          0.663545       -1.183632        1.881614  2
  H         -0.786122       -1.714706        1.005978  2
  H          0.671469       -2.727495        1.005978  2

%mem=32GB
%nprocshared= 8
#p m062x/aug-cc-pVDZ   counterpoise=2

00211 m062x/aug-cc-pVDZ   counterpoise=2

 0  1  0  1  0  1
  C          0.696271        1.136534        0.000002  1
  N          1.387403       -0.000000        0.000003  1
  C          0.696273       -1.136531       -0.000007  1
  C         -0.690797       -1.191110       -0.000002  1
  C         -1.398354       -0.000002       -0.000001  1
  C         -0.690796        1.191109        0.000005  1
  H         -1.197483        2.145664        0.000011  1
  H          1.279537       -2.049878        0.000000  1
  H         -2.480010       -0.000000        0.000002  1
  H         -1.197480       -2.145668        0.000001  1
  H          1.279535        2.049878        0.000011  1
  C          0.592400       -1.627576        0.999960  2
  H          0.693307       -1.150553        0.028547  2
  H          0.748291       -0.890623        1.783590  2
  H         -0.404262       -2.050999        1.094052  2
  H          1.332224       -2.418325        1.094052  2

%mem=32GB
%nprocshared= 8
#p m062x/aug-cc-pVDZ   counterpoise=2

00212 m062x/aug-cc-pVDZ   counterpoise=2

 0  1  0  1  0  1
  C          0.696271        1.136534        0.000002  1
  N          1.387403       -0.000000        0.000003  1
  C          0.696273       -1.136531       -0.000007  1
  C         -0.690797       -1.191110       -0.000002  1
  C         -1.398354       -0.000002       -0.000001  1
  C         -0.690796        1.191109        0.000005  1
  H         -1.197483        2.145664        0.000011  1
  H          1.279537       -2.049878        0.000000  1
  H         -2.480010       -0.000000        0.000002  1
  H         -1.197480       -2.145668        0.000001  1
  H          1.279535        2.049878        0.000011  1
  C          0.866018       -1.499985        0.999958  2
  H          0.694778       -1.133331       -0.008812  2
  H          0.520667       -0.760527        1.717880  2
  H          0.320265       -2.428651        1.145592  2
  H          1.928434       -1.677582        1.145592  2

%mem=32GB
%nprocshared= 8
#p m062x/aug-cc-pVDZ   counterpoise=2

00213 m062x/aug-cc-pVDZ   counterpoise=2

 0  1  0  1  0  1
  C          0.696271        1.136534        0.000002  1
  N          1.387403       -0.000000        0.000003  1
  C          0.696273       -1.136531       -0.000007  1
  C         -0.690797       -1.191110       -0.000002  1
  C         -1.398354       -0.000002       -0.000001  1
  C         -0.690796        1.191109        0.000005  1
  H         -1.197483        2.145664        0.000011  1
  H          1.279537       -2.049878        0.000000  1
  H         -2.480010       -0.000000        0.000002  1
  H         -1.197480       -2.145668        0.000001  1
  H          1.279535        2.049878        0.000011  1
  C          1.113324       -1.326820        0.999959  2
  H          0.701248       -1.138801        0.011922  2
  H          0.403260       -1.002837        1.756479  2
  H          1.306091       -2.390244        1.115923  2
  H          2.042866       -0.775476        1.115923  2

%mem=32GB
%nprocshared= 8
#p m062x/aug-cc-pVDZ   counterpoise=2

00214 m062x/aug-cc-pVDZ   counterpoise=2

 0  1  0  1  0  1
  C          0.696271        1.136534        0.000002  1
  N          1.387403       -0.000000        0.000003  1
  C          0.696273       -1.136531       -0.000007  1
  C         -0.690797       -1.191110       -0.000002  1
  C         -1.398354       -0.000002       -0.000001  1
  C         -0.690796        1.191109        0.000005  1
  H         -1.197483        2.145664        0.000011  1
  H          1.279537       -2.049878        0.000000  1
  H         -2.480010       -0.000000        0.000002  1
  H         -1.197480       -2.145668        0.000001  1
  H          1.279535        2.049878        0.000011  1
  C          1.326804       -1.113342        0.999962  2
  H          0.747189       -1.134658        0.080741  2
  H          0.654028       -1.138085        1.853330  2
  H          1.985736       -1.977164        1.033079  2
  H          1.920504       -0.203451        1.033079  2

%mem=32GB
%nprocshared= 8
#p m062x/aug-cc-pVDZ   counterpoise=2

00215 m062x/aug-cc-pVDZ   counterpoise=2

 0  1  0  1  0  1
  C          0.696271        1.136534        0.000002  1
  N          1.387403       -0.000000        0.000003  1
  C          0.696273       -1.136531       -0.000007  1
  C         -0.690797       -1.191110       -0.000002  1
  C         -1.398354       -0.000002       -0.000001  1
  C         -0.690796        1.191109        0.000005  1
  H         -1.197483        2.145664        0.000011  1
  H          1.279537       -2.049878        0.000000  1
  H         -2.480010       -0.000000        0.000002  1
  H         -1.197480       -2.145668        0.000001  1
  H          1.279535        2.049878        0.000011  1
  C          1.499972       -0.866035        0.999966  2
  H          0.833712       -1.090274        0.170997  2
  H          0.981422       -1.040560        1.939180  2
  H          2.375598       -1.507702        0.945015  2
  H          1.809433        0.174490        0.945015  2

%mem=32GB
%nprocshared= 8
#p m062x/aug-cc-pVDZ   counterpoise=2

00216 m062x/aug-cc-pVDZ   counterpoise=2

 0  1  0  1  0  1
  C          0.696271        1.136534        0.000002  1
  N          1.387403       -0.000000        0.000003  1
  C          0.696273       -1.136531       -0.000007  1
  C         -0.690797       -1.191110       -0.000002  1
  C         -1.398354       -0.000002       -0.000001  1
  C         -0.690796        1.191109        0.000005  1
  H         -1.197483        2.145664        0.000011  1
  H          1.279537       -2.049878        0.000000  1
  H         -2.480010       -0.000000        0.000002  1
  H         -1.197480       -2.145668        0.000001  1
  H          1.279535        2.049878        0.000011  1
  C          1.627586       -0.592374        0.999962  2
  H          1.407620       -0.049862        0.084172  2
  H          1.376514        0.026857        1.857280  2
  H          1.040726       -1.506817        1.029388  2
  H          2.685576       -0.839898        1.029388  2

%mem=32GB
%nprocshared= 8
#p m062x/aug-cc-pVDZ   counterpoise=2

00217 m062x/aug-cc-pVDZ   counterpoise=2

 0  1  0  1  0  1
  C          0.696271        1.136534        0.000002  1
  N          1.387403       -0.000000        0.000003  1
  C          0.696273       -1.136531       -0.000007  1
  C         -0.690797       -1.191110       -0.000002  1
  C         -1.398354       -0.000002       -0.000001  1
  C         -0.690796        1.191109        0.000005  1
  H         -1.197483        2.145664        0.000011  1
  H          1.279537       -2.049878        0.000000  1
  H         -2.480010       -0.000000        0.000002  1
  H         -1.197480       -2.145668        0.000001  1
  H          1.279535        2.049878        0.000011  1
  C          1.705724       -0.300755        0.999959  2
  H          1.388784       -0.001305        0.004341  2
  H          1.129113        0.244037        1.743060  2
  H          1.543090       -1.368010        1.126424  2
  H          2.762040       -0.077866        1.126424  2

%mem=32GB
%nprocshared= 8
#p m062x/aug-cc-pVDZ   counterpoise=2

00218 m062x/aug-cc-pVDZ   counterpoise=2

 0  1  0  1  0  1
  C          0.696271        1.136534        0.000002  1
  N          1.387403       -0.000000        0.000003  1
  C          0.696273       -1.136531       -0.000007  1
  C         -0.690797       -1.191110       -0.000002  1
  C         -1.398354       -0.000002       -0.000001  1
  C         -0.690796        1.191109        0.000005  1
  H         -1.197483        2.145664        0.000011  1
  H          1.279537       -2.049878        0.000000  1
  H         -2.480010       -0.000000        0.000002  1
  H         -1.197480       -2.145668        0.000001  1
  H          1.279535        2.049878        0.000011  1
  C          1.879359        0.000000        0.684004  2
  H          1.244717        0.000000       -0.198383  2
  H          1.259075        0.000000        1.576598  2
  H          2.506953       -0.887456        0.679083  2
  H          2.506953        0.887456        0.679083  2

%mem=32GB
%nprocshared= 8
#p m062x/aug-cc-pVDZ   counterpoise=2

00219 m062x/aug-cc-pVDZ   counterpoise=2

 0  1  0  1  0  1
  C          0.696271        1.136534        0.000002  1
  N          1.387403       -0.000000        0.000003  1
  C          0.696273       -1.136531       -0.000007  1
  C         -0.690797       -1.191110       -0.000002  1
  C         -1.398354       -0.000002       -0.000001  1
  C         -0.690796        1.191109        0.000005  1
  H         -1.197483        2.145664        0.000011  1
  H          1.279537       -2.049878        0.000000  1
  H         -2.480010       -0.000000        0.000002  1
  H         -1.197480       -2.145668        0.000001  1
  H          1.279535        2.049878        0.000011  1
  C          1.850810        0.326335        0.684006  2
  H          1.283800       -0.072958       -0.152918  2
  H          1.394750        0.005173        1.616927  2
  H          2.873432       -0.038949        0.636181  2
  H          1.851492        1.412240        0.636181  2

%mem=32GB
%nprocshared= 8
#p m062x/aug-cc-pVDZ   counterpoise=2

00220 m062x/aug-cc-pVDZ   counterpoise=2

 0  1  0  1  0  1
  C          0.696271        1.136534        0.000002  1
  N          1.387403       -0.000000        0.000003  1
  C          0.696273       -1.136531       -0.000007  1
  C         -0.690797       -1.191110       -0.000002  1
  C         -1.398354       -0.000002       -0.000001  1
  C         -0.690796        1.191109        0.000005  1
  H         -1.197483        2.145664        0.000011  1
  H          1.279537       -2.049878        0.000000  1
  H         -2.480010       -0.000000        0.000002  1
  H         -1.197480       -2.145668        0.000001  1
  H          1.279535        2.049878        0.000011  1
  C          1.766028        0.642759        0.684010  2
  H          1.359419       -0.047506       -0.050551  2
  H          1.550118        0.276227        1.684267  2
  H          2.842024        0.720873        0.551314  2
  H          1.312719        1.621728        0.551314  2

%mem=32GB
%nprocshared= 8
#p m062x/aug-cc-pVDZ   counterpoise=2

00221 m062x/aug-cc-pVDZ   counterpoise=2

 0  1  0  1  0  1
  C          0.696271        1.136534        0.000002  1
  N          1.387403       -0.000000        0.000003  1
  C          0.696273       -1.136531       -0.000007  1
  C         -0.690797       -1.191110       -0.000002  1
  C         -1.398354       -0.000002       -0.000001  1
  C         -0.690796        1.191109        0.000005  1
  H         -1.197483        2.145664        0.000011  1
  H          1.279537       -2.049878        0.000000  1
  H         -2.480010       -0.000000        0.000002  1
  H         -1.197480       -2.145668        0.000001  1
  H          1.279535        2.049878        0.000011  1
  C          1.627560        0.939700        0.684014  2
  H          0.763988        1.122222        0.049739  2
  H          1.330463        1.002493        1.727694  2
  H          2.024558       -0.051269        0.479443  2
  H          2.391588        1.685279        0.479443  2

%mem=32GB
%nprocshared= 8
#p m062x/aug-cc-pVDZ   counterpoise=2

00222 m062x/aug-cc-pVDZ   counterpoise=2

 0  1  0  1  0  1
  C          0.696271        1.136534        0.000002  1
  N          1.387403       -0.000000        0.000003  1
  C          0.696273       -1.136531       -0.000007  1
  C         -0.690797       -1.191110       -0.000002  1
  C         -1.398354       -0.000002       -0.000001  1
  C         -0.690796        1.191109        0.000005  1
  H         -1.197483        2.145664        0.000011  1
  H          1.279537       -2.049878        0.000000  1
  H         -2.480010       -0.000000        0.000002  1
  H         -1.197480       -2.145668        0.000001  1
  H          1.279535        2.049878        0.000011  1
  C          1.439660        1.208042        0.684010  2
  H          0.641813        1.131296       -0.050106  2
  H          1.016770        1.167364        1.684503  2
  H          2.135167        0.383393        0.550973  2
  H          1.965219        2.150150        0.550973  2

%mem=32GB
%nprocshared= 8
#p m062x/aug-cc-pVDZ   counterpoise=2

00223 m062x/aug-cc-pVDZ   counterpoise=2

 0  1  0  1  0  1
  C          0.696271        1.136534        0.000002  1
  N          1.387403       -0.000000        0.000003  1
  C          0.696273       -1.136531       -0.000007  1
  C         -0.690797       -1.191110       -0.000002  1
  C         -1.398354       -0.000002       -0.000001  1
  C         -0.690796        1.191109        0.000005  1
  H         -1.197483        2.145664        0.000011  1
  H          1.279537       -2.049878        0.000000  1
  H         -2.480010       -0.000000        0.000002  1
  H         -1.197480       -2.145668        0.000001  1
  H          1.279535        2.049878        0.000011  1
  C          1.208020        1.439678        0.684006  2
  H          0.594387        1.076181       -0.136177  2
  H          0.747343        1.166788        1.629937  2
  H          2.197602        0.994400        0.621302  2
  H          1.293002        2.521492        0.621302  2

%mem=32GB
%nprocshared= 8
#p m062x/aug-cc-pVDZ   counterpoise=2

00224 m062x/aug-cc-pVDZ   counterpoise=2

 0  1  0  1  0  1
  C          0.696271        1.136534        0.000002  1
  N          1.387403       -0.000000        0.000003  1
  C          0.696273       -1.136531       -0.000007  1
  C         -0.690797       -1.191110       -0.000002  1
  C         -1.398354       -0.000002       -0.000001  1
  C         -0.690796        1.191109        0.000005  1
  H         -1.197483        2.145664        0.000011  1
  H          1.279537       -2.049878        0.000000  1
  H         -2.480010       -0.000000        0.000002  1
  H         -1.197480       -2.145668        0.000001  1
  H          1.279535        2.049878        0.000011  1
  C          0.939710        1.627617        0.684005  2
  H          1.362940        2.153516       -0.167865  2
  H          1.302117        2.077938        1.604521  2
  H         -0.144570        1.695798        0.649859  2
  H          1.238177        0.582998        0.649859  2

%mem=32GB
%nprocshared= 8
#p m062x/aug-cc-pVDZ   counterpoise=2

00225 m062x/aug-cc-pVDZ   counterpoise=2

 0  1  0  1  0  1
  C          0.696271        1.136534        0.000002  1
  N          1.387403       -0.000000        0.000003  1
  C          0.696273       -1.136531       -0.000007  1
  C         -0.690797       -1.191110       -0.000002  1
  C         -1.398354       -0.000002       -0.000001  1
  C         -0.690796        1.191109        0.000005  1
  H         -1.197483        2.145664        0.000011  1
  H          1.279537       -2.049878        0.000000  1
  H         -2.480010       -0.000000        0.000002  1
  H         -1.197480       -2.145668        0.000001  1
  H          1.279535        2.049878        0.000011  1
  C          0.642790        1.766014        0.684007  2
  H          0.705220        1.031205       -0.114450  2
  H          0.685699        1.260964        1.645548  2
  H          1.474378        2.461224        0.602631  2
  H         -0.294162        2.310968        0.602631  2

%mem=32GB
%nprocshared= 8
#p m062x/aug-cc-pVDZ   counterpoise=2

00226 m062x/aug-cc-pVDZ   counterpoise=2

 0  1  0  1  0  1
  C          0.696271        1.136534        0.000002  1
  N          1.387403       -0.000000        0.000003  1
  C          0.696273       -1.136531       -0.000007  1
  C         -0.690797       -1.191110       -0.000002  1
  C         -1.398354       -0.000002       -0.000001  1
  C         -0.690796        1.191109        0.000005  1
  H         -1.197483        2.145664        0.000011  1
  H          1.279537       -2.049878        0.000000  1
  H         -2.480010       -0.000000        0.000002  1
  H         -1.197480       -2.145668        0.000001  1
  H          1.279535        2.049878        0.000011  1
  C          0.326368        1.850803        0.684011  2
  H          0.707143        1.115541       -0.020102  2
  H          0.504670        1.506509        1.699465  2
  H          0.834799        2.798846        0.528487  2
  H         -0.741300        1.982621        0.528487  2

%mem=32GB
%nprocshared= 8
#p m062x/aug-cc-pVDZ   counterpoise=2

00227 m062x/aug-cc-pVDZ   counterpoise=2

 0  1  0  1  0  1
  C          0.696271        1.136534        0.000002  1
  N          1.387403       -0.000000        0.000003  1
  C          0.696273       -1.136531       -0.000007  1
  C         -0.690797       -1.191110       -0.000002  1
  C         -1.398354       -0.000002       -0.000001  1
  C         -0.690796        1.191109        0.000005  1
  H         -1.197483        2.145664        0.000011  1
  H          1.279537       -2.049878        0.000000  1
  H         -2.480010       -0.000000        0.000002  1
  H         -1.197480       -2.145668        0.000001  1
  H          1.279535        2.049878        0.000011  1
  C         -0.000026        1.879359        0.684014  2
  H         -0.630372        1.251313        0.059838  2
  H         -0.206700        1.673440        1.731087  2
  H          1.044993        1.667801        0.472696  2
  H         -0.207764        2.925144        0.472696  2

%mem=32GB
%nprocshared= 8
#p m062x/aug-cc-pVDZ   counterpoise=2

00228 m062x/aug-cc-pVDZ   counterpoise=2

 0  1  0  1  0  1
  C          0.696271        1.136534        0.000002  1
  N          1.387403       -0.000000        0.000003  1
  C          0.696273       -1.136531       -0.000007  1
  C         -0.690797       -1.191110       -0.000002  1
  C         -1.398354       -0.000002       -0.000001  1
  C         -0.690796        1.191109        0.000005  1
  H         -1.197483        2.145664        0.000011  1
  H          1.279537       -2.049878        0.000000  1
  H         -2.480010       -0.000000        0.000002  1
  H         -1.197480       -2.145668        0.000001  1
  H          1.279535        2.049878        0.000011  1
  C         -0.326368        1.850804        0.684010  2
  H         -0.715551        1.146298       -0.046458  2
  H         -0.529598        1.482913        1.686423  2
  H          0.746727        1.958025        0.548189  2
  H         -0.806889        2.816272        0.548189  2

%mem=32GB
%nprocshared= 8
#p m062x/aug-cc-pVDZ   counterpoise=2

00229 m062x/aug-cc-pVDZ   counterpoise=2

 0  1  0  1  0  1
  C          0.696271        1.136534        0.000002  1
  N          1.387403       -0.000000        0.000003  1
  C          0.696273       -1.136531       -0.000007  1
  C         -0.690797       -1.191110       -0.000002  1
  C         -1.398354       -0.000002       -0.000001  1
  C         -0.690796        1.191109        0.000005  1
  H         -1.197483        2.145664        0.000011  1
  H          1.279537       -2.049878        0.000000  1
  H         -2.480010       -0.000000        0.000002  1
  H         -1.197480       -2.145668        0.000001  1
  H          1.279535        2.049878        0.000011  1
  C         -0.642790        1.766016        0.684006  2
  H         -0.701102        1.067684       -0.146842  2
  H         -0.688527        1.218278        1.621753  2
  H          0.293625        2.315347        0.630729  2
  H         -1.475131        2.463043        0.630729  2

%mem=32GB
%nprocshared= 8
#p m062x/aug-cc-pVDZ   counterpoise=2

00230 m062x/aug-cc-pVDZ   counterpoise=2

 0  1  0  1  0  1
  C          0.696271        1.136534        0.000002  1
  N          1.387403       -0.000000        0.000003  1
  C          0.696273       -1.136531       -0.000007  1
  C         -0.690797       -1.191110       -0.000002  1
  C         -1.398354       -0.000002       -0.000001  1
  C         -0.690796        1.191109        0.000005  1
  H         -1.197483        2.145664        0.000011  1
  H          1.279537       -2.049878        0.000000  1
  H         -2.480010       -0.000000        0.000002  1
  H         -1.197480       -2.145668        0.000001  1
  H          1.279535        2.049878        0.000011  1
  C         -0.939679        1.627572        0.684004  2
  H         -0.620941        1.068606       -0.191974  2
  H         -0.636869        1.096538        1.582773  2
  H         -0.479594        2.612292        0.672790  2
  H         -2.021446        1.733085        0.672790  2

%mem=32GB
%nprocshared= 8
#p m062x/aug-cc-pVDZ   counterpoise=2

00231 m062x/aug-cc-pVDZ   counterpoise=2

 0  1  0  1  0  1
  C          0.696271        1.136534        0.000002  1
  N          1.387403       -0.000000        0.000003  1
  C          0.696273       -1.136531       -0.000007  1
  C         -0.690797       -1.191110       -0.000002  1
  C         -1.398354       -0.000002       -0.000001  1
  C         -0.690796        1.191109        0.000005  1
  H         -1.197483        2.145664        0.000011  1
  H          1.279537       -2.049878        0.000000  1
  H         -2.480010       -0.000000        0.000002  1
  H         -1.197480       -2.145668        0.000001  1
  H          1.279535        2.049878        0.000011  1
  C         -1.208019        1.439680        0.684006  2
  H         -0.578371        1.137079       -0.148671  2
  H         -0.710409        1.200535        1.620312  2
  H         -1.387368        2.510495        0.632364  2
  H         -2.156191        0.910738        0.632364  2

%mem=32GB
%nprocshared= 8
#p m062x/aug-cc-pVDZ   counterpoise=2

00232 m062x/aug-cc-pVDZ   counterpoise=2

 0  1  0  1  0  1
  C          0.696271        1.136534        0.000002  1
  N          1.387403       -0.000000        0.000003  1
  C          0.696273       -1.136531       -0.000007  1
  C         -0.690797       -1.191110       -0.000002  1
  C         -1.398354       -0.000002       -0.000001  1
  C         -0.690796        1.191109        0.000005  1
  H         -1.197483        2.145664        0.000011  1
  H          1.279537       -2.049878        0.000000  1
  H         -2.480010       -0.000000        0.000002  1
  H         -1.197480       -2.145668        0.000001  1
  H          1.279535        2.049878        0.000011  1
  C         -1.439659        1.208045        0.684010  2
  H         -0.637242        1.189898       -0.048911  2
  H         -1.016418        1.198473        1.685135  2
  H         -2.032590        2.109137        0.550060  2
  H         -2.072720        0.334679        0.550060  2

%mem=32GB
%nprocshared= 8
#p m062x/aug-cc-pVDZ   counterpoise=2

00233 m062x/aug-cc-pVDZ   counterpoise=2

 0  1  0  1  0  1
  C          0.696271        1.136534        0.000002  1
  N          1.387403       -0.000000        0.000003  1
  C          0.696273       -1.136531       -0.000007  1
  C         -0.690797       -1.191110       -0.000002  1
  C         -1.398354       -0.000002       -0.000001  1
  C         -0.690796        1.191109        0.000005  1
  H         -1.197483        2.145664        0.000011  1
  H          1.279537       -2.049878        0.000000  1
  H         -2.480010       -0.000000        0.000002  1
  H         -1.197480       -2.145668        0.000001  1
  H          1.279535        2.049878        0.000011  1
  C         -1.627587        0.939657        0.684014  2
  H         -1.417266        0.077520        0.056431  2
  H         -1.557491        0.652323        1.729960  2
  H         -0.905667        1.724900        0.474963  2
  H         -2.630010        1.304242        0.474963  2

%mem=32GB
%nprocshared= 8
#p m062x/aug-cc-pVDZ   counterpoise=2

00234 m062x/aug-cc-pVDZ   counterpoise=2

 0  1  0  1  0  1
  C          0.696271        1.136534        0.000002  1
  N          1.387403       -0.000000        0.000003  1
  C          0.696273       -1.136531       -0.000007  1
  C         -0.690797       -1.191110       -0.000002  1
  C         -1.398354       -0.000002       -0.000001  1
  C         -0.690796        1.191109        0.000005  1
  H         -1.197483        2.145664        0.000011  1
  H          1.279537       -2.049878        0.000000  1
  H         -2.480010       -0.000000        0.000002  1
  H         -1.197480       -2.145668        0.000001  1
  H          1.279535        2.049878        0.000011  1
  C         -1.766028        0.642759        0.684010  2
  H         -1.369597       -0.050275       -0.053501  2
  H         -1.552976        0.270306        1.682692  2
  H         -1.300522        1.616293        0.553577  2
  H         -2.841182        0.735000        0.553577  2

%mem=32GB
%nprocshared= 8
#p m062x/aug-cc-pVDZ   counterpoise=2

00235 m062x/aug-cc-pVDZ   counterpoise=2

 0  1  0  1  0  1
  C          0.696271        1.136534        0.000002  1
  N          1.387403       -0.000000        0.000003  1
  C          0.696273       -1.136531       -0.000007  1
  C         -0.690797       -1.191110       -0.000002  1
  C         -1.398354       -0.000002       -0.000001  1
  C         -0.690796        1.191109        0.000005  1
  H         -1.197483        2.145664        0.000011  1
  H          1.279537       -2.049878        0.000000  1
  H         -2.480010       -0.000000        0.000002  1
  H         -1.197480       -2.145668        0.000001  1
  H          1.279535        2.049878        0.000011  1
  C         -1.850810        0.326335        0.684005  2
  H         -1.293650       -0.075521       -0.158289  2
  H         -1.392536       -0.004198        1.612558  2
  H         -1.839503        1.412385        0.641051  2
  H         -2.877783       -0.027158        0.641051  2

%mem=32GB
%nprocshared= 8
#p m062x/aug-cc-pVDZ   counterpoise=2

00236 m062x/aug-cc-pVDZ   counterpoise=2

 0  1  0  1  0  1
  C          0.696271        1.136534        0.000002  1
  N          1.387403       -0.000000        0.000003  1
  C          0.696273       -1.136531       -0.000007  1
  C         -0.690797       -1.191110       -0.000002  1
  C         -1.398354       -0.000002       -0.000001  1
  C         -0.690796        1.191109        0.000005  1
  H         -1.197483        2.145664        0.000011  1
  H          1.279537       -2.049878        0.000000  1
  H         -2.480010       -0.000000        0.000002  1
  H         -1.197480       -2.145668        0.000001  1
  H          1.279535        2.049878        0.000011  1
  C         -1.879359        0.000000        0.684003  2
  H         -1.254137       -0.000003       -0.205082  2
  H         -1.249618       -0.000003        1.569951  2
  H         -2.506967        0.887459        0.685757  2
  H         -2.506974       -0.887453        0.685757  2

%mem=32GB
%nprocshared= 8
#p m062x/aug-cc-pVDZ   counterpoise=2

00237 m062x/aug-cc-pVDZ   counterpoise=2

 0  1  0  1  0  1
  C          0.696271        1.136534        0.000002  1
  N          1.387403       -0.000000        0.000003  1
  C          0.696273       -1.136531       -0.000007  1
  C         -0.690797       -1.191110       -0.000002  1
  C         -1.398354       -0.000002       -0.000001  1
  C         -0.690796        1.191109        0.000005  1
  H         -1.197483        2.145664        0.000011  1
  H          1.279537       -2.049878        0.000000  1
  H         -2.480010       -0.000000        0.000002  1
  H         -1.197480       -2.145668        0.000001  1
  H          1.279535        2.049878        0.000011  1
  C         -1.850810       -0.326335        0.684005  2
  H         -1.293649        0.075516       -0.158290  2
  H         -1.392532        0.004197        1.612557  2
  H         -2.877782        0.027164        0.641052  2
  H         -1.839509       -1.412385        0.641052  2

%mem=32GB
%nprocshared= 8
#p m062x/aug-cc-pVDZ   counterpoise=2

00238 m062x/aug-cc-pVDZ   counterpoise=2

 0  1  0  1  0  1
  C          0.696271        1.136534        0.000002  1
  N          1.387403       -0.000000        0.000003  1
  C          0.696273       -1.136531       -0.000007  1
  C         -0.690797       -1.191110       -0.000002  1
  C         -1.398354       -0.000002       -0.000001  1
  C         -0.690796        1.191109        0.000005  1
  H         -1.197483        2.145664        0.000011  1
  H          1.279537       -2.049878        0.000000  1
  H         -2.480010       -0.000000        0.000002  1
  H         -1.197480       -2.145668        0.000001  1
  H          1.279535        2.049878        0.000011  1
  C         -1.766028       -0.642759        0.684010  2
  H         -1.369596        0.050273       -0.053502  2
  H         -1.552974       -0.270305        1.682691  2
  H         -2.841182       -0.734997        0.553578  2
  H         -1.300524       -1.616294        0.553578  2

%mem=32GB
%nprocshared= 8
#p m062x/aug-cc-pVDZ   counterpoise=2

00239 m062x/aug-cc-pVDZ   counterpoise=2

 0  1  0  1  0  1
  C          0.696271        1.136534        0.000002  1
  N          1.387403       -0.000000        0.000003  1
  C          0.696273       -1.136531       -0.000007  1
  C         -0.690797       -1.191110       -0.000002  1
  C         -1.398354       -0.000002       -0.000001  1
  C         -0.690796        1.191109        0.000005  1
  H         -1.197483        2.145664        0.000011  1
  H          1.279537       -2.049878        0.000000  1
  H         -2.480010       -0.000000        0.000002  1
  H         -1.197480       -2.145668        0.000001  1
  H          1.279535        2.049878        0.000011  1
  C         -1.627587       -0.939657        0.684014  2
  H         -1.417265       -0.077522        0.056429  2
  H         -1.557490       -0.652321        1.729960  2
  H         -2.630011       -1.304241        0.474964  2
  H         -0.905668       -1.724901        0.474964  2

%mem=32GB
%nprocshared= 8
#p m062x/aug-cc-pVDZ   counterpoise=2

00240 m062x/aug-cc-pVDZ   counterpoise=2

 0  1  0  1  0  1
  C          0.696271        1.136534        0.000002  1
  N          1.387403       -0.000000        0.000003  1
  C          0.696273       -1.136531       -0.000007  1
  C         -0.690797       -1.191110       -0.000002  1
  C         -1.398354       -0.000002       -0.000001  1
  C         -0.690796        1.191109        0.000005  1
  H         -1.197483        2.145664        0.000011  1
  H          1.279537       -2.049878        0.000000  1
  H         -2.480010       -0.000000        0.000002  1
  H         -1.197480       -2.145668        0.000001  1
  H          1.279535        2.049878        0.000011  1
  C         -1.439659       -1.208045        0.684010  2
  H         -0.637246       -1.189899       -0.048915  2
  H         -1.016412       -1.198473        1.685133  2
  H         -2.072720       -0.334678        0.550063  2
  H         -2.032592       -2.109136        0.550063  2

%mem=32GB
%nprocshared= 8
#p m062x/aug-cc-pVDZ   counterpoise=2

00241 m062x/aug-cc-pVDZ   counterpoise=2

 0  1  0  1  0  1
  C          0.696271        1.136534        0.000002  1
  N          1.387403       -0.000000        0.000003  1
  C          0.696273       -1.136531       -0.000007  1
  C         -0.690797       -1.191110       -0.000002  1
  C         -1.398354       -0.000002       -0.000001  1
  C         -0.690796        1.191109        0.000005  1
  H         -1.197483        2.145664        0.000011  1
  H          1.279537       -2.049878        0.000000  1
  H         -2.480010       -0.000000        0.000002  1
  H         -1.197480       -2.145668        0.000001  1
  H          1.279535        2.049878        0.000011  1
  C         -1.208019       -1.439680        0.684006  2
  H         -0.578375       -1.137082       -0.148675  2
  H         -0.710403       -1.200532        1.620309  2
  H         -2.156191       -0.910737        0.632368  2
  H         -1.387369       -2.510495        0.632368  2

%mem=32GB
%nprocshared= 8
#p m062x/aug-cc-pVDZ   counterpoise=2

00242 m062x/aug-cc-pVDZ   counterpoise=2

 0  1  0  1  0  1
  C          0.696271        1.136534        0.000002  1
  N          1.387403       -0.000000        0.000003  1
  C          0.696273       -1.136531       -0.000007  1
  C         -0.690797       -1.191110       -0.000002  1
  C         -1.398354       -0.000002       -0.000001  1
  C         -0.690796        1.191109        0.000005  1
  H         -1.197483        2.145664        0.000011  1
  H          1.279537       -2.049878        0.000000  1
  H         -2.480010       -0.000000        0.000002  1
  H         -1.197480       -2.145668        0.000001  1
  H          1.279535        2.049878        0.000011  1
  C         -0.939679       -1.627572        0.684004  2
  H         -0.620944       -1.068610       -0.191978  2
  H         -0.636867       -1.096533        1.582769  2
  H         -2.021446       -1.733086        0.672794  2
  H         -0.479593       -2.612291        0.672794  2

%mem=32GB
%nprocshared= 8
#p m062x/aug-cc-pVDZ   counterpoise=2

00243 m062x/aug-cc-pVDZ   counterpoise=2

 0  1  0  1  0  1
  C          0.696271        1.136534        0.000002  1
  N          1.387403       -0.000000        0.000003  1
  C          0.696273       -1.136531       -0.000007  1
  C         -0.690797       -1.191110       -0.000002  1
  C         -1.398354       -0.000002       -0.000001  1
  C         -0.690796        1.191109        0.000005  1
  H         -1.197483        2.145664        0.000011  1
  H          1.279537       -2.049878        0.000000  1
  H         -2.480010       -0.000000        0.000002  1
  H         -1.197480       -2.145668        0.000001  1
  H          1.279535        2.049878        0.000011  1
  C         -0.642790       -1.766016        0.684006  2
  H         -0.701103       -1.067688       -0.146846  2
  H         -0.688529       -1.218273        1.621750  2
  H         -1.475130       -2.463044        0.630732  2
  H          0.293626       -2.315346        0.630732  2

%mem=32GB
%nprocshared= 8
#p m062x/aug-cc-pVDZ   counterpoise=2

00244 m062x/aug-cc-pVDZ   counterpoise=2

 0  1  0  1  0  1
  C          0.696271        1.136534        0.000002  1
  N          1.387403       -0.000000        0.000003  1
  C          0.696273       -1.136531       -0.000007  1
  C         -0.690797       -1.191110       -0.000002  1
  C         -1.398354       -0.000002       -0.000001  1
  C         -0.690796        1.191109        0.000005  1
  H         -1.197483        2.145664        0.000011  1
  H          1.279537       -2.049878        0.000000  1
  H         -2.480010       -0.000000        0.000002  1
  H         -1.197480       -2.145668        0.000001  1
  H          1.279535        2.049878        0.000011  1
  C         -0.326368       -1.850804        0.684010  2
  H         -0.715550       -1.146302       -0.046462  2
  H         -0.529601       -1.482909        1.686421  2
  H         -0.806887       -2.816274        0.548192  2
  H          0.746728       -1.958024        0.548192  2

%mem=32GB
%nprocshared= 8
#p m062x/aug-cc-pVDZ   counterpoise=2

00245 m062x/aug-cc-pVDZ   counterpoise=2

 0  1  0  1  0  1
  C          0.696271        1.136534        0.000002  1
  N          1.387403       -0.000000        0.000003  1
  C          0.696273       -1.136531       -0.000007  1
  C         -0.690797       -1.191110       -0.000002  1
  C         -1.398354       -0.000002       -0.000001  1
  C         -0.690796        1.191109        0.000005  1
  H         -1.197483        2.145664        0.000011  1
  H          1.279537       -2.049878        0.000000  1
  H         -2.480010       -0.000000        0.000002  1
  H         -1.197480       -2.145668        0.000001  1
  H          1.279535        2.049878        0.000011  1
  C         -0.000026       -1.879359        0.684014  2
  H         -0.630371       -1.251316        0.059833  2
  H         -0.206704       -1.673436        1.731085  2
  H         -0.207762       -2.925145        0.472699  2
  H          1.044993       -1.667800        0.472699  2

%mem=32GB
%nprocshared= 8
#p m062x/aug-cc-pVDZ   counterpoise=2

00246 m062x/aug-cc-pVDZ   counterpoise=2

 0  1  0  1  0  1
  C          0.696271        1.136534        0.000002  1
  N          1.387403       -0.000000        0.000003  1
  C          0.696273       -1.136531       -0.000007  1
  C         -0.690797       -1.191110       -0.000002  1
  C         -1.398354       -0.000002       -0.000001  1
  C         -0.690796        1.191109        0.000005  1
  H         -1.197483        2.145664        0.000011  1
  H          1.279537       -2.049878        0.000000  1
  H         -2.480010       -0.000000        0.000002  1
  H         -1.197480       -2.145668        0.000001  1
  H          1.279535        2.049878        0.000011  1
  C          0.326368       -1.850803        0.684011  2
  H          0.707142       -1.115544       -0.020106  2
  H          0.504672       -1.506505        1.699464  2
  H         -0.741300       -1.982621        0.528489  2
  H          0.834799       -2.798847        0.528489  2

%mem=32GB
%nprocshared= 8
#p m062x/aug-cc-pVDZ   counterpoise=2

00247 m062x/aug-cc-pVDZ   counterpoise=2

 0  1  0  1  0  1
  C          0.696271        1.136534        0.000002  1
  N          1.387403       -0.000000        0.000003  1
  C          0.696273       -1.136531       -0.000007  1
  C         -0.690797       -1.191110       -0.000002  1
  C         -1.398354       -0.000002       -0.000001  1
  C         -0.690796        1.191109        0.000005  1
  H         -1.197483        2.145664        0.000011  1
  H          1.279537       -2.049878        0.000000  1
  H         -2.480010       -0.000000        0.000002  1
  H         -1.197480       -2.145668        0.000001  1
  H          1.279535        2.049878        0.000011  1
  C          0.642790       -1.766014        0.684007  2
  H          0.705222       -1.031209       -0.114453  2
  H          0.685701       -1.260960        1.645546  2
  H         -0.294164       -2.310966        0.602634  2
  H          1.474376       -2.461226        0.602634  2

%mem=32GB
%nprocshared= 8
#p m062x/aug-cc-pVDZ   counterpoise=2

00248 m062x/aug-cc-pVDZ   counterpoise=2

 0  1  0  1  0  1
  C          0.696271        1.136534        0.000002  1
  N          1.387403       -0.000000        0.000003  1
  C          0.696273       -1.136531       -0.000007  1
  C         -0.690797       -1.191110       -0.000002  1
  C         -1.398354       -0.000002       -0.000001  1
  C         -0.690796        1.191109        0.000005  1
  H         -1.197483        2.145664        0.000011  1
  H          1.279537       -2.049878        0.000000  1
  H         -2.480010       -0.000000        0.000002  1
  H         -1.197480       -2.145668        0.000001  1
  H          1.279535        2.049878        0.000011  1
  C          0.939710       -1.627617        0.684005  2
  H          1.362938       -2.153510       -0.167870  2
  H          1.302122       -2.077942        1.604517  2
  H          1.238174       -0.582997        0.649863  2
  H         -0.144570       -1.695801        0.649863  2

%mem=32GB
%nprocshared= 8
#p m062x/aug-cc-pVDZ   counterpoise=2

00249 m062x/aug-cc-pVDZ   counterpoise=2

 0  1  0  1  0  1
  C          0.696271        1.136534        0.000002  1
  N          1.387403       -0.000000        0.000003  1
  C          0.696273       -1.136531       -0.000007  1
  C         -0.690797       -1.191110       -0.000002  1
  C         -1.398354       -0.000002       -0.000001  1
  C         -0.690796        1.191109        0.000005  1
  H         -1.197483        2.145664        0.000011  1
  H          1.279537       -2.049878        0.000000  1
  H         -2.480010       -0.000000        0.000002  1
  H         -1.197480       -2.145668        0.000001  1
  H          1.279535        2.049878        0.000011  1
  C          1.208020       -1.439678        0.684006  2
  H          0.594394       -1.076180       -0.136181  2
  H          0.747340       -1.166782        1.629934  2
  H          1.292996       -2.521493        0.621307  2
  H          2.197606       -0.994406        0.621307  2

%mem=32GB
%nprocshared= 8
#p m062x/aug-cc-pVDZ   counterpoise=2

00250 m062x/aug-cc-pVDZ   counterpoise=2

 0  1  0  1  0  1
  C          0.696271        1.136534        0.000002  1
  N          1.387403       -0.000000        0.000003  1
  C          0.696273       -1.136531       -0.000007  1
  C         -0.690797       -1.191110       -0.000002  1
  C         -1.398354       -0.000002       -0.000001  1
  C         -0.690796        1.191109        0.000005  1
  H         -1.197483        2.145664        0.000011  1
  H          1.279537       -2.049878        0.000000  1
  H         -2.480010       -0.000000        0.000002  1
  H         -1.197480       -2.145668        0.000001  1
  H          1.279535        2.049878        0.000011  1
  C          1.439660       -1.208042        0.684010  2
  H          0.641819       -1.131293       -0.050112  2
  H          1.016763       -1.167361        1.684500  2
  H          1.965216       -2.150152        0.550978  2
  H          2.135172       -0.383396        0.550978  2

%mem=32GB
%nprocshared= 8
#p m062x/aug-cc-pVDZ   counterpoise=2

00251 m062x/aug-cc-pVDZ   counterpoise=2

 0  1  0  1  0  1
  C          0.696271        1.136534        0.000002  1
  N          1.387403       -0.000000        0.000003  1
  C          0.696273       -1.136531       -0.000007  1
  C         -0.690797       -1.191110       -0.000002  1
  C         -1.398354       -0.000002       -0.000001  1
  C         -0.690796        1.191109        0.000005  1
  H         -1.197483        2.145664        0.000011  1
  H          1.279537       -2.049878        0.000000  1
  H         -2.480010       -0.000000        0.000002  1
  H         -1.197480       -2.145668        0.000001  1
  H          1.279535        2.049878        0.000011  1
  C          1.627560       -0.939700        0.684014  2
  H          0.763992       -1.122218        0.049732  2
  H          1.330455       -1.002494        1.727692  2
  H          2.391588       -1.685281        0.479448  2
  H          2.024562        0.051269        0.479448  2

%mem=32GB
%nprocshared= 8
#p m062x/aug-cc-pVDZ   counterpoise=2

00252 m062x/aug-cc-pVDZ   counterpoise=2

 0  1  0  1  0  1
  C          0.696271        1.136534        0.000002  1
  N          1.387403       -0.000000        0.000003  1
  C          0.696273       -1.136531       -0.000007  1
  C         -0.690797       -1.191110       -0.000002  1
  C         -1.398354       -0.000002       -0.000001  1
  C         -0.690796        1.191109        0.000005  1
  H         -1.197483        2.145664        0.000011  1
  H          1.279537       -2.049878        0.000000  1
  H         -2.480010       -0.000000        0.000002  1
  H         -1.197480       -2.145668        0.000001  1
  H          1.279535        2.049878        0.000011  1
  C          1.766028       -0.642759        0.684010  2
  H          1.359419        0.047506       -0.050551  2
  H          1.550118       -0.276227        1.684267  2
  H          1.312719       -1.621728        0.551314  2
  H          2.842024       -0.720873        0.551314  2

%mem=32GB
%nprocshared= 8
#p m062x/aug-cc-pVDZ   counterpoise=2

00253 m062x/aug-cc-pVDZ   counterpoise=2

 0  1  0  1  0  1
  C          0.696271        1.136534        0.000002  1
  N          1.387403       -0.000000        0.000003  1
  C          0.696273       -1.136531       -0.000007  1
  C         -0.690797       -1.191110       -0.000002  1
  C         -1.398354       -0.000002       -0.000001  1
  C         -0.690796        1.191109        0.000005  1
  H         -1.197483        2.145664        0.000011  1
  H          1.279537       -2.049878        0.000000  1
  H         -2.480010       -0.000000        0.000002  1
  H         -1.197480       -2.145668        0.000001  1
  H          1.279535        2.049878        0.000011  1
  C          1.850810       -0.326335        0.684006  2
  H          1.283800        0.072958       -0.152918  2
  H          1.394750       -0.005173        1.616927  2
  H          1.851492       -1.412240        0.636181  2
  H          2.873432        0.038949        0.636181  2

%mem=32GB
%nprocshared= 8
#p m062x/aug-cc-pVDZ   counterpoise=2

00254 m062x/aug-cc-pVDZ   counterpoise=2

 0  1  0  1  0  1
  C          0.696271        1.136534        0.000002  1
  N          1.387403       -0.000000        0.000003  1
  C          0.696273       -1.136531       -0.000007  1
  C         -0.690797       -1.191110       -0.000002  1
  C         -1.398354       -0.000002       -0.000001  1
  C         -0.690796        1.191109        0.000005  1
  H         -1.197483        2.145664        0.000011  1
  H          1.279537       -2.049878        0.000000  1
  H         -2.480010       -0.000000        0.000002  1
  H         -1.197480       -2.145668        0.000001  1
  H          1.279535        2.049878        0.000011  1
  C          1.969577        0.000000        0.347273  2
  H          1.036123        0.000000       -0.209538  2
  H          1.755893        0.000000        1.413020  2
  H          2.543340       -0.887456        0.092921  2
  H          2.543340        0.887456        0.092921  2

%mem=32GB
%nprocshared= 8
#p m062x/aug-cc-pVDZ   counterpoise=2

00255 m062x/aug-cc-pVDZ   counterpoise=2

 0  1  0  1  0  1
  C          0.696271        1.136534        0.000002  1
  N          1.387403       -0.000000        0.000003  1
  C          0.696273       -1.136531       -0.000007  1
  C         -0.690797       -1.191110       -0.000002  1
  C         -1.398354       -0.000002       -0.000001  1
  C         -0.690796        1.191109        0.000005  1
  H         -1.197483        2.145664        0.000011  1
  H          1.279537       -2.049878        0.000000  1
  H         -2.480010       -0.000000        0.000002  1
  H         -1.197480       -2.145668        0.000001  1
  H          1.279535        2.049878        0.000011  1
  C          1.939659        0.341999        0.347275  2
  H          1.124738       -0.162662       -0.165167  2
  H          1.800662        0.255922        1.421867  2
  H          2.884028       -0.117022        0.066307  2
  H          1.949545        1.391969        0.066307  2

%mem=32GB
%nprocshared= 8
#p m062x/aug-cc-pVDZ   counterpoise=2

00256 m062x/aug-cc-pVDZ   counterpoise=2

 0  1  0  1  0  1
  C          0.696271        1.136534        0.000002  1
  N          1.387403       -0.000000        0.000003  1
  C          0.696273       -1.136531       -0.000007  1
  C         -0.690797       -1.191110       -0.000002  1
  C         -1.398354       -0.000002       -0.000001  1
  C         -0.690796        1.191109        0.000005  1
  H         -1.197483        2.145664        0.000011  1
  H          1.279537       -2.049878        0.000000  1
  H         -2.480010       -0.000000        0.000002  1
  H         -1.197480       -2.145668        0.000001  1
  H          1.279535        2.049878        0.000011  1
  C          1.850810        0.673614        0.347279  2
  H          1.283801       -0.150597       -0.077636  2
  H          1.812834        0.618412        1.432169  2
  H          2.884570        0.610503        0.017379  2
  H          1.422269        1.616480        0.017379  2

%mem=32GB
%nprocshared= 8
#p m062x/aug-cc-pVDZ   counterpoise=2

00257 m062x/aug-cc-pVDZ   counterpoise=2

 0  1  0  1  0  1
  C          0.696271        1.136534        0.000002  1
  N          1.387403       -0.000000        0.000003  1
  C          0.696273       -1.136531       -0.000007  1
  C         -0.690797       -1.191110       -0.000002  1
  C         -1.398354       -0.000002       -0.000001  1
  C         -0.690796        1.191109        0.000005  1
  H         -1.197483        2.145664        0.000011  1
  H          1.279537       -2.049878        0.000000  1
  H         -2.480010       -0.000000        0.000002  1
  H         -1.197480       -2.145668        0.000001  1
  H          1.279535        2.049878        0.000011  1
  C          1.705695        0.984814        0.347282  2
  H          0.688135        1.137757       -0.002797  2
  H          1.718632        0.982870        1.434161  2
  H          2.076312        0.031685       -0.021046  2
  H          2.340124        1.786882       -0.021046  2

%mem=32GB
%nprocshared= 8
#p m062x/aug-cc-pVDZ   counterpoise=2

00258 m062x/aug-cc-pVDZ   counterpoise=2

 0  1  0  1  0  1
  C          0.696271        1.136534        0.000002  1
  N          1.387403       -0.000000        0.000003  1
  C          0.696273       -1.136531       -0.000007  1
  C         -0.690797       -1.191110       -0.000002  1
  C         -1.398354       -0.000002       -0.000001  1
  C         -0.690796        1.191109        0.000005  1
  H         -1.197483        2.145664        0.000011  1
  H          1.279537       -2.049878        0.000000  1
  H         -2.480010       -0.000000        0.000002  1
  H         -1.197480       -2.145668        0.000001  1
  H          1.279535        2.049878        0.000011  1
  C          1.508801        1.266084        0.347279  2
  H          1.227992        2.226088       -0.078061  2
  H          1.489861        1.330835        1.432141  2
  H          0.806970        0.504359        0.017606  2
  H          2.510499        1.002656        0.017606  2

%mem=32GB
%nprocshared= 8
#p m062x/aug-cc-pVDZ   counterpoise=2

00259 m062x/aug-cc-pVDZ   counterpoise=2

 0  1  0  1  0  1
  C          0.696271        1.136534        0.000002  1
  N          1.387403       -0.000000        0.000003  1
  C          0.696273       -1.136531       -0.000007  1
  C         -0.690797       -1.191110       -0.000002  1
  C         -1.398354       -0.000002       -0.000001  1
  C         -0.690796        1.191109        0.000005  1
  H         -1.197483        2.145664        0.000011  1
  H          1.279537       -2.049878        0.000000  1
  H         -2.480010       -0.000000        0.000002  1
  H         -1.197480       -2.145668        0.000001  1
  H          1.279535        2.049878        0.000011  1
  C          1.266045        1.508851        0.347272  2
  H          1.288847        2.423352       -0.239705  2
  H          1.272236        1.757124        1.405478  2
  H          0.364364        0.949394        0.111780  2
  H          2.138725        0.905153        0.111780  2

%mem=32GB
%nprocshared= 8
#p m062x/aug-cc-pVDZ   counterpoise=2

00260 m062x/aug-cc-pVDZ   counterpoise=2

 0  1  0  1  0  1
  C          0.696271        1.136534        0.000002  1
  N          1.387403       -0.000000        0.000003  1
  C          0.696273       -1.136531       -0.000007  1
  C         -0.690797       -1.191110       -0.000002  1
  C         -1.398354       -0.000002       -0.000001  1
  C         -0.690796        1.191109        0.000005  1
  H         -1.197483        2.145664        0.000011  1
  H          1.279537       -2.049878        0.000000  1
  H         -2.480010       -0.000000        0.000002  1
  H         -1.197480       -2.145668        0.000001  1
  H          1.279535        2.049878        0.000011  1
  C          0.984831        1.705764        0.347269  2
  H          1.545968        2.360981       -0.313935  2
  H          1.203204        1.960749        1.381084  2
  H         -0.079090        1.827793        0.161101  2
  H          1.269009        0.673262        0.161101  2

%mem=32GB
%nprocshared= 8
#p m062x/aug-cc-pVDZ   counterpoise=2

00261 m062x/aug-cc-pVDZ   counterpoise=2

 0  1  0  1  0  1
  C          0.696271        1.136534        0.000002  1
  N          1.387403       -0.000000        0.000003  1
  C          0.696273       -1.136531       -0.000007  1
  C         -0.690797       -1.191110       -0.000002  1
  C         -1.398354       -0.000002       -0.000001  1
  C         -0.690796        1.191109        0.000005  1
  H         -1.197483        2.145664        0.000011  1
  H          1.279537       -2.049878        0.000000  1
  H         -2.480010       -0.000000        0.000002  1
  H         -1.197480       -2.145668        0.000001  1
  H          1.279535        2.049878        0.000011  1
  C          0.673686        1.850845        0.347275  2
  H          1.580559        2.148770       -0.172531  2
  H          0.836865        1.904453        1.420576  2
  H         -0.138510        2.518143        0.070635  2
  H          0.415454        0.831893        0.070635  2

%mem=32GB
%nprocshared= 8
#p m062x/aug-cc-pVDZ   counterpoise=2

00262 m062x/aug-cc-pVDZ   counterpoise=2

 0  1  0  1  0  1
  C          0.696271        1.136534        0.000002  1
  N          1.387403       -0.000000        0.000003  1
  C          0.696273       -1.136531       -0.000007  1
  C         -0.690797       -1.191110       -0.000002  1
  C         -1.398354       -0.000002       -0.000001  1
  C         -0.690796        1.191109        0.000005  1
  H         -1.197483        2.145664        0.000011  1
  H          1.279537       -2.049878        0.000000  1
  H         -2.480010       -0.000000        0.000002  1
  H         -1.197480       -2.145668        0.000001  1
  H          1.279535        2.049878        0.000011  1
  C          0.342037        1.939654        0.347280  2
  H          0.749910        1.014925       -0.052583  2
  H          0.358163        1.903094        1.433503  2
  H          0.941934        2.778633        0.004183  2
  H         -0.682027        2.062349        0.004183  2

%mem=32GB
%nprocshared= 8
#p m062x/aug-cc-pVDZ   counterpoise=2

00263 m062x/aug-cc-pVDZ   counterpoise=2

 0  1  0  1  0  1
  C          0.696271        1.136534        0.000002  1
  N          1.387403       -0.000000        0.000003  1
  C          0.696273       -1.136531       -0.000007  1
  C         -0.690797       -1.191110       -0.000002  1
  C         -1.398354       -0.000002       -0.000001  1
  C         -0.690796        1.191109        0.000005  1
  H         -1.197483        2.145664        0.000011  1
  H          1.279537       -2.049878        0.000000  1
  H         -2.480010       -0.000000        0.000002  1
  H         -1.197480       -2.145668        0.000001  1
  H          1.279535        2.049878        0.000011  1
  C         -0.000028        1.969584        0.347282  2
  H         -0.684336        1.198389        0.003252  2
  H          0.012891        1.984144        1.434066  2
  H          0.999613        1.759044       -0.024023  2
  H         -0.327997        2.937078       -0.024023  2

%mem=32GB
%nprocshared= 8
#p m062x/aug-cc-pVDZ   counterpoise=2

00264 m062x/aug-cc-pVDZ   counterpoise=2

 0  1  0  1  0  1
  C          0.696271        1.136534        0.000002  1
  N          1.387403       -0.000000        0.000003  1
  C          0.696273       -1.136531       -0.000007  1
  C         -0.690797       -1.191110       -0.000002  1
  C         -1.398354       -0.000002       -0.000001  1
  C         -0.690796        1.191109        0.000005  1
  H         -1.197483        2.145664        0.000011  1
  H          1.279537       -2.049878        0.000000  1
  H         -2.480010       -0.000000        0.000002  1
  H         -1.197480       -2.145668        0.000001  1
  H          1.279535        2.049878        0.000011  1
  C         -0.342038        1.939655        0.347279  2
  H         -0.765175        1.031467       -0.074058  2
  H         -0.368697        1.882435        1.432402  2
  H          0.687378        2.047752        0.015473  2
  H         -0.921481        2.797343        0.015473  2

%mem=32GB
%nprocshared= 8
#p m062x/aug-cc-pVDZ   counterpoise=2

00265 m062x/aug-cc-pVDZ   counterpoise=2

 0  1  0  1  0  1
  C          0.696271        1.136534        0.000002  1
  N          1.387403       -0.000000        0.000003  1
  C          0.696273       -1.136531       -0.000007  1
  C         -0.690797       -1.191110       -0.000002  1
  C         -1.398354       -0.000002       -0.000001  1
  C         -0.690796        1.191109        0.000005  1
  H         -1.197483        2.145664        0.000011  1
  H          1.279537       -2.049878        0.000000  1
  H         -2.480010       -0.000000        0.000002  1
  H         -1.197480       -2.145668        0.000001  1
  H          1.279535        2.049878        0.000011  1
  C         -0.673682        1.850852        0.347274  2
  H         -1.493833        2.312459       -0.196460  2
  H         -0.846922        1.948357        1.415898  2
  H         -0.612097        0.797825        0.084941  2
  H          0.258464        2.344576        0.084941  2

%mem=32GB
%nprocshared= 8
#p m062x/aug-cc-pVDZ   counterpoise=2

00266 m062x/aug-cc-pVDZ   counterpoise=2

 0  1  0  1  0  1
  C          0.696271        1.136534        0.000002  1
  N          1.387403       -0.000000        0.000003  1
  C          0.696273       -1.136531       -0.000007  1
  C         -0.690797       -1.191110       -0.000002  1
  C         -1.398354       -0.000002       -0.000001  1
  C         -0.690796        1.191109        0.000005  1
  H         -1.197483        2.145664        0.000011  1
  H          1.279537       -2.049878        0.000000  1
  H         -2.480010       -0.000000        0.000002  1
  H         -1.197480       -2.145668        0.000001  1
  H          1.279535        2.049878        0.000011  1
  C         -0.984824        1.705770        0.347270  2
  H         -1.370424        2.503400       -0.282392  2
  H         -1.114617        1.974253        1.392520  2
  H         -1.526035        0.786290        0.139607  2
  H          0.071942        1.558806        0.139607  2

%mem=32GB
%nprocshared= 8
#p m062x/aug-cc-pVDZ   counterpoise=2

00267 m062x/aug-cc-pVDZ   counterpoise=2

 0  1  0  1  0  1
  C          0.696271        1.136534        0.000002  1
  N          1.387403       -0.000000        0.000003  1
  C          0.696273       -1.136531       -0.000007  1
  C         -0.690797       -1.191110       -0.000002  1
  C         -1.398354       -0.000002       -0.000001  1
  C         -0.690796        1.191109        0.000005  1
  H         -1.197483        2.145664        0.000011  1
  H          1.279537       -2.049878        0.000000  1
  H         -2.480010       -0.000000        0.000002  1
  H         -1.197480       -2.145668        0.000001  1
  H          1.279535        2.049878        0.000011  1
  C         -1.266040        1.508852        0.347275  2
  H         -1.163764        2.458868       -0.170784  2
  H         -1.247866        1.677672        1.420889  2
  H         -2.208644        1.044229        0.069605  2
  H         -0.443929        0.854246        0.069605  2

%mem=32GB
%nprocshared= 8
#p m062x/aug-cc-pVDZ   counterpoise=2

00268 m062x/aug-cc-pVDZ   counterpoise=2

 0  1  0  1  0  1
  C          0.696271        1.136534        0.000002  1
  N          1.387403       -0.000000        0.000003  1
  C          0.696273       -1.136531       -0.000007  1
  C         -0.690797       -1.191110       -0.000002  1
  C         -1.398354       -0.000002       -0.000001  1
  C         -0.690796        1.191109        0.000005  1
  H         -1.197483        2.145664        0.000011  1
  H          1.279537       -2.049878        0.000000  1
  H         -2.480010       -0.000000        0.000002  1
  H         -1.197480       -2.145668        0.000001  1
  H          1.279535        2.049878        0.000011  1
  C         -1.508772        1.266041        0.347279  2
  H         -0.511831        1.174715       -0.075975  2
  H         -1.443841        1.260093        1.432279  2
  H         -1.958957        2.198452        0.016493  2
  H         -2.120872        0.430941        0.016493  2

%mem=32GB
%nprocshared= 8
#p m062x/aug-cc-pVDZ   counterpoise=2

00269 m062x/aug-cc-pVDZ   counterpoise=2

 0  1  0  1  0  1
  C          0.696271        1.136534        0.000002  1
  N          1.387403       -0.000000        0.000003  1
  C          0.696273       -1.136531       -0.000007  1
  C         -0.690797       -1.191110       -0.000002  1
  C         -1.398354       -0.000002       -0.000001  1
  C         -0.690796        1.191109        0.000005  1
  H         -1.197483        2.145664        0.000011  1
  H          1.279537       -2.049878        0.000000  1
  H         -2.480010       -0.000000        0.000002  1
  H         -1.197480       -2.145668        0.000001  1
  H          1.279535        2.049878        0.000011  1
  C         -1.705724        0.984767        0.347282  2
  H         -1.398805        0.001444        0.000509  2
  H         -1.710662        1.000587        1.434113  2
  H         -1.009629        1.733139       -0.022675  2
  H         -2.703928        1.204307       -0.022675  2

%mem=32GB
%nprocshared= 8
#p m062x/aug-cc-pVDZ   counterpoise=2

00270 m062x/aug-cc-pVDZ   counterpoise=2

 0  1  0  1  0  1
  C          0.696271        1.136534        0.000002  1
  N          1.387403       -0.000000        0.000003  1
  C          0.696273       -1.136531       -0.000007  1
  C         -0.690797       -1.191110       -0.000002  1
  C         -1.398354       -0.000002       -0.000001  1
  C         -0.690796        1.191109        0.000005  1
  H         -1.197483        2.145664        0.000011  1
  H          1.279537       -2.049878        0.000000  1
  H         -2.480010       -0.000000        0.000002  1
  H         -1.197480       -2.145668        0.000001  1
  H          1.279535        2.049878        0.000011  1
  C         -1.850810        0.673614        0.347279  2
  H         -1.293650       -0.155885       -0.080366  2
  H         -1.811799        0.615534        1.431982  2
  H         -1.412313        1.612402        0.018838  2
  H         -2.885709        0.622748        0.018838  2

%mem=32GB
%nprocshared= 8
#p m062x/aug-cc-pVDZ   counterpoise=2

00271 m062x/aug-cc-pVDZ   counterpoise=2

 0  1  0  1  0  1
  C          0.696271        1.136534        0.000002  1
  N          1.387403       -0.000000        0.000003  1
  C          0.696273       -1.136531       -0.000007  1
  C         -0.690797       -1.191110       -0.000002  1
  C         -1.398354       -0.000002       -0.000001  1
  C         -0.690796        1.191109        0.000005  1
  H         -1.197483        2.145664        0.000011  1
  H          1.279537       -2.049878        0.000000  1
  H         -2.480010       -0.000000        0.000002  1
  H         -1.197480       -2.145668        0.000001  1
  H          1.279535        2.049878        0.000011  1
  C         -1.939726        0.341999        0.347275  2
  H         -2.746768       -0.168857       -0.171459  2
  H         -2.083835        0.250778        1.420769  2
  H         -0.989327       -0.106710        0.070003  2
  H         -1.938639        1.392997        0.070003  2

%mem=32GB
%nprocshared= 8
#p m062x/aug-cc-pVDZ   counterpoise=2

00272 m062x/aug-cc-pVDZ   counterpoise=2

 0  1  0  1  0  1
  C          0.696271        1.136534        0.000002  1
  N          1.387403       -0.000000        0.000003  1
  C          0.696273       -1.136531       -0.000007  1
  C         -0.690797       -1.191110       -0.000002  1
  C         -1.398354       -0.000002       -0.000001  1
  C         -0.690796        1.191109        0.000005  1
  H         -1.197483        2.145664        0.000011  1
  H          1.279537       -2.049878        0.000000  1
  H         -2.480010       -0.000000        0.000002  1
  H         -1.197480       -2.145668        0.000001  1
  H          1.279535        2.049878        0.000011  1
  C         -1.969653        0.000000        0.347271  2
  H         -2.868263        0.000000       -0.264182  2
  H         -2.246473        0.000000        1.398388  2
  H         -1.381751       -0.887456        0.127566  2
  H         -1.381751        0.887456        0.127566  2

%mem=32GB
%nprocshared= 8
#p m062x/aug-cc-pVDZ   counterpoise=2

00273 m062x/aug-cc-pVDZ   counterpoise=2

 0  1  0  1  0  1
  C          0.696271        1.136534        0.000002  1
  N          1.387403       -0.000000        0.000003  1
  C          0.696273       -1.136531       -0.000007  1
  C         -0.690797       -1.191110       -0.000002  1
  C         -1.398354       -0.000002       -0.000001  1
  C         -0.690796        1.191109        0.000005  1
  H         -1.197483        2.145664        0.000011  1
  H          1.279537       -2.049878        0.000000  1
  H         -2.480010       -0.000000        0.000002  1
  H         -1.197480       -2.145668        0.000001  1
  H          1.279535        2.049878        0.000011  1
  C         -1.939726       -0.341999        0.347275  2
  H         -2.746768        0.168857       -0.171459  2
  H         -2.083835       -0.250778        1.420769  2
  H         -1.938639       -1.392997        0.070003  2
  H         -0.989327        0.106710        0.070003  2

%mem=32GB
%nprocshared= 8
#p m062x/aug-cc-pVDZ   counterpoise=2

00274 m062x/aug-cc-pVDZ   counterpoise=2

 0  1  0  1  0  1
  C          0.696271        1.136534        0.000002  1
  N          1.387403       -0.000000        0.000003  1
  C          0.696273       -1.136531       -0.000007  1
  C         -0.690797       -1.191110       -0.000002  1
  C         -1.398354       -0.000002       -0.000001  1
  C         -0.690796        1.191109        0.000005  1
  H         -1.197483        2.145664        0.000011  1
  H          1.279537       -2.049878        0.000000  1
  H         -2.480010       -0.000000        0.000002  1
  H         -1.197480       -2.145668        0.000001  1
  H          1.279535        2.049878        0.000011  1
  C         -1.850810       -0.673614        0.347279  2
  H         -1.293648        0.155883       -0.080367  2
  H         -1.811798       -0.615533        1.431982  2
  H         -2.885709       -0.622745        0.018839  2
  H         -1.412316       -1.612404        0.018839  2

%mem=32GB
%nprocshared= 8
#p m062x/aug-cc-pVDZ   counterpoise=2

00275 m062x/aug-cc-pVDZ   counterpoise=2

 0  1  0  1  0  1
  C          0.696271        1.136534        0.000002  1
  N          1.387403       -0.000000        0.000003  1
  C          0.696273       -1.136531       -0.000007  1
  C         -0.690797       -1.191110       -0.000002  1
  C         -1.398354       -0.000002       -0.000001  1
  C         -0.690796        1.191109        0.000005  1
  H         -1.197483        2.145664        0.000011  1
  H          1.279537       -2.049878        0.000000  1
  H         -2.480010       -0.000000        0.000002  1
  H         -1.197480       -2.145668        0.000001  1
  H          1.279535        2.049878        0.000011  1
  C         -1.705724       -0.984767        0.347282  2
  H         -1.398804       -0.001445        0.000508  2
  H         -1.710662       -1.000586        1.434113  2
  H         -2.703929       -1.204306       -0.022675  2
  H         -1.009630       -1.733140       -0.022675  2

%mem=32GB
%nprocshared= 8
#p m062x/aug-cc-pVDZ   counterpoise=2

00276 m062x/aug-cc-pVDZ   counterpoise=2

 0  1  0  1  0  1
  C          0.696271        1.136534        0.000002  1
  N          1.387403       -0.000000        0.000003  1
  C          0.696273       -1.136531       -0.000007  1
  C         -0.690797       -1.191110       -0.000002  1
  C         -1.398354       -0.000002       -0.000001  1
  C         -0.690796        1.191109        0.000005  1
  H         -1.197483        2.145664        0.000011  1
  H          1.279537       -2.049878        0.000000  1
  H         -2.480010       -0.000000        0.000002  1
  H         -1.197480       -2.145668        0.000001  1
  H          1.279535        2.049878        0.000011  1
  C         -1.508772       -1.266041        0.347279  2
  H         -0.511834       -1.174716       -0.075983  2
  H         -1.443832       -1.260092        1.432279  2
  H         -2.120874       -0.430941        0.016498  2
  H         -1.958961       -2.198452        0.016498  2

%mem=32GB
%nprocshared= 8
#p m062x/aug-cc-pVDZ   counterpoise=2

00277 m062x/aug-cc-pVDZ   counterpoise=2

 0  1  0  1  0  1
  C          0.696271        1.136534        0.000002  1
  N          1.387403       -0.000000        0.000003  1
  C          0.696273       -1.136531       -0.000007  1
  C         -0.690797       -1.191110       -0.000002  1
  C         -1.398354       -0.000002       -0.000001  1
  C         -0.690796        1.191109        0.000005  1
  H         -1.197483        2.145664        0.000011  1
  H          1.279537       -2.049878        0.000000  1
  H         -2.480010       -0.000000        0.000002  1
  H         -1.197480       -2.145668        0.000001  1
  H          1.279535        2.049878        0.000011  1
  C         -1.266040       -1.508852        0.347275  2
  H         -1.163761       -2.458863       -0.170793  2
  H         -1.247864       -1.677682        1.420887  2
  H         -0.443932       -0.854240        0.069610  2
  H         -2.208646       -1.044231        0.069610  2

%mem=32GB
%nprocshared= 8
#p m062x/aug-cc-pVDZ   counterpoise=2

00278 m062x/aug-cc-pVDZ   counterpoise=2

 0  1  0  1  0  1
  C          0.696271        1.136534        0.000002  1
  N          1.387403       -0.000000        0.000003  1
  C          0.696273       -1.136531       -0.000007  1
  C         -0.690797       -1.191110       -0.000002  1
  C         -1.398354       -0.000002       -0.000001  1
  C         -0.690796        1.191109        0.000005  1
  H         -1.197483        2.145664        0.000011  1
  H          1.279537       -2.049878        0.000000  1
  H         -2.480010       -0.000000        0.000002  1
  H         -1.197480       -2.145668        0.000001  1
  H          1.279535        2.049878        0.000011  1
  C         -0.984824       -1.705770        0.347270  2
  H         -1.370414       -2.503397       -0.282402  2
  H         -1.114620       -1.974265        1.392517  2
  H          0.071942       -1.558794        0.139614  2
  H         -1.526043       -0.786293        0.139614  2

%mem=32GB
%nprocshared= 8
#p m062x/aug-cc-pVDZ   counterpoise=2

00279 m062x/aug-cc-pVDZ   counterpoise=2

 0  1  0  1  0  1
  C          0.696271        1.136534        0.000002  1
  N          1.387403       -0.000000        0.000003  1
  C          0.696273       -1.136531       -0.000007  1
  C         -0.690797       -1.191110       -0.000002  1
  C         -1.398354       -0.000002       -0.000001  1
  C         -0.690796        1.191109        0.000005  1
  H         -1.197483        2.145664        0.000011  1
  H          1.279537       -2.049878        0.000000  1
  H         -2.480010       -0.000000        0.000002  1
  H         -1.197480       -2.145668        0.000001  1
  H          1.279535        2.049878        0.000011  1
  C         -0.673682       -1.850852        0.347274  2
  H         -1.493824       -2.312463       -0.196472  2
  H         -0.846933       -1.948365        1.415896  2
  H          0.258471       -2.344566        0.084949  2
  H         -0.612102       -0.797823        0.084949  2

%mem=32GB
%nprocshared= 8
#p m062x/aug-cc-pVDZ   counterpoise=2

00280 m062x/aug-cc-pVDZ   counterpoise=2

 0  1  0  1  0  1
  C          0.696271        1.136534        0.000002  1
  N          1.387403       -0.000000        0.000003  1
  C          0.696273       -1.136531       -0.000007  1
  C         -0.690797       -1.191110       -0.000002  1
  C         -1.398354       -0.000002       -0.000001  1
  C         -0.690796        1.191109        0.000005  1
  H         -1.197483        2.145664        0.000011  1
  H          1.279537       -2.049878        0.000000  1
  H         -2.480010       -0.000000        0.000002  1
  H         -1.197480       -2.145668        0.000001  1
  H          1.279535        2.049878        0.000011  1
  C         -0.342038       -1.939655        0.347279  2
  H         -0.765176       -1.031471       -0.074065  2
  H         -0.368701       -1.882428        1.432402  2
  H         -0.921478       -2.797346        0.015477  2
  H          0.687379       -2.047753        0.015477  2

%mem=32GB
%nprocshared= 8
#p m062x/aug-cc-pVDZ   counterpoise=2

00281 m062x/aug-cc-pVDZ   counterpoise=2

 0  1  0  1  0  1
  C          0.696271        1.136534        0.000002  1
  N          1.387403       -0.000000        0.000003  1
  C          0.696273       -1.136531       -0.000007  1
  C         -0.690797       -1.191110       -0.000002  1
  C         -1.398354       -0.000002       -0.000001  1
  C         -0.690796        1.191109        0.000005  1
  H         -1.197483        2.145664        0.000011  1
  H          1.279537       -2.049878        0.000000  1
  H         -2.480010       -0.000000        0.000002  1
  H         -1.197480       -2.145668        0.000001  1
  H          1.279535        2.049878        0.000011  1
  C         -0.000028       -1.969584        0.347282  2
  H         -0.684336       -1.198391        0.003246  2
  H          0.012887       -1.984139        1.434066  2
  H         -0.327994       -2.937080       -0.024020  2
  H          0.999614       -1.759044       -0.024020  2

%mem=32GB
%nprocshared= 8
#p m062x/aug-cc-pVDZ   counterpoise=2

00282 m062x/aug-cc-pVDZ   counterpoise=2

 0  1  0  1  0  1
  C          0.696271        1.136534        0.000002  1
  N          1.387403       -0.000000        0.000003  1
  C          0.696273       -1.136531       -0.000007  1
  C         -0.690797       -1.191110       -0.000002  1
  C         -1.398354       -0.000002       -0.000001  1
  C         -0.690796        1.191109        0.000005  1
  H         -1.197483        2.145664        0.000011  1
  H          1.279537       -2.049878        0.000000  1
  H         -2.480010       -0.000000        0.000002  1
  H         -1.197480       -2.145668        0.000001  1
  H          1.279535        2.049878        0.000011  1
  C          0.342037       -1.939654        0.347280  2
  H          0.749909       -1.014928       -0.052591  2
  H          0.358166       -1.903087        1.433503  2
  H         -0.682028       -2.062351        0.004187  2
  H          0.941932       -2.778636        0.004187  2

%mem=32GB
%nprocshared= 8
#p m062x/aug-cc-pVDZ   counterpoise=2

00283 m062x/aug-cc-pVDZ   counterpoise=2

 0  1  0  1  0  1
  C          0.696271        1.136534        0.000002  1
  N          1.387403       -0.000000        0.000003  1
  C          0.696273       -1.136531       -0.000007  1
  C         -0.690797       -1.191110       -0.000002  1
  C         -1.398354       -0.000002       -0.000001  1
  C         -0.690796        1.191109        0.000005  1
  H         -1.197483        2.145664        0.000011  1
  H          1.279537       -2.049878        0.000000  1
  H         -2.480010       -0.000000        0.000002  1
  H         -1.197480       -2.145668        0.000001  1
  H          1.279535        2.049878        0.000011  1
  C          0.673686       -1.850845        0.347275  2
  H          1.580553       -2.148767       -0.172543  2
  H          0.836877       -1.904457        1.420574  2
  H          0.415449       -0.831892        0.070642  2
  H         -0.138513       -2.518142        0.070642  2

%mem=32GB
%nprocshared= 8
#p m062x/aug-cc-pVDZ   counterpoise=2

00284 m062x/aug-cc-pVDZ   counterpoise=2

 0  1  0  1  0  1
  C          0.696271        1.136534        0.000002  1
  N          1.387403       -0.000000        0.000003  1
  C          0.696273       -1.136531       -0.000007  1
  C         -0.690797       -1.191110       -0.000002  1
  C         -1.398354       -0.000002       -0.000001  1
  C         -0.690796        1.191109        0.000005  1
  H         -1.197483        2.145664        0.000011  1
  H          1.279537       -2.049878        0.000000  1
  H         -2.480010       -0.000000        0.000002  1
  H         -1.197480       -2.145668        0.000001  1
  H          1.279535        2.049878        0.000011  1
  C          0.984831       -1.705764        0.347269  2
  H          1.545965       -2.360973       -0.313947  2
  H          1.203214       -1.960759        1.381079  2
  H          1.269004       -0.673259        0.161109  2
  H         -0.079091       -1.827795        0.161109  2

%mem=32GB
%nprocshared= 8
#p m062x/aug-cc-pVDZ   counterpoise=2

00285 m062x/aug-cc-pVDZ   counterpoise=2

 0  1  0  1  0  1
  C          0.696271        1.136534        0.000002  1
  N          1.387403       -0.000000        0.000003  1
  C          0.696273       -1.136531       -0.000007  1
  C         -0.690797       -1.191110       -0.000002  1
  C         -1.398354       -0.000002       -0.000001  1
  C         -0.690796        1.191109        0.000005  1
  H         -1.197483        2.145664        0.000011  1
  H          1.279537       -2.049878        0.000000  1
  H         -2.480010       -0.000000        0.000002  1
  H         -1.197480       -2.145668        0.000001  1
  H          1.279535        2.049878        0.000011  1
  C          1.266045       -1.508851        0.347272  2
  H          1.288850       -2.423344       -0.239719  2
  H          1.272237       -1.757140        1.405474  2
  H          2.138723       -0.905147        0.111788  2
  H          0.364362       -0.949394        0.111788  2

%mem=32GB
%nprocshared= 8
#p m062x/aug-cc-pVDZ   counterpoise=2

00286 m062x/aug-cc-pVDZ   counterpoise=2

 0  1  0  1  0  1
  C          0.696271        1.136534        0.000002  1
  N          1.387403       -0.000000        0.000003  1
  C          0.696273       -1.136531       -0.000007  1
  C         -0.690797       -1.191110       -0.000002  1
  C         -1.398354       -0.000002       -0.000001  1
  C         -0.690796        1.191109        0.000005  1
  H         -1.197483        2.145664        0.000011  1
  H          1.279537       -2.049878        0.000000  1
  H         -2.480010       -0.000000        0.000002  1
  H         -1.197480       -2.145668        0.000001  1
  H          1.279535        2.049878        0.000011  1
  C          1.508801       -1.266084        0.347279  2
  H          1.227996       -2.226084       -0.078072  2
  H          1.489858       -1.330847        1.432140  2
  H          2.510500       -1.002650        0.017612  2
  H          0.806969       -0.504357        0.017612  2

%mem=32GB
%nprocshared= 8
#p m062x/aug-cc-pVDZ   counterpoise=2

00287 m062x/aug-cc-pVDZ   counterpoise=2

 0  1  0  1  0  1
  C          0.696271        1.136534        0.000002  1
  N          1.387403       -0.000000        0.000003  1
  C          0.696273       -1.136531       -0.000007  1
  C         -0.690797       -1.191110       -0.000002  1
  C         -1.398354       -0.000002       -0.000001  1
  C         -0.690796        1.191109        0.000005  1
  H         -1.197483        2.145664        0.000011  1
  H          1.279537       -2.049878        0.000000  1
  H         -2.480010       -0.000000        0.000002  1
  H         -1.197480       -2.145668        0.000001  1
  H          1.279535        2.049878        0.000011  1
  C          1.705695       -0.984814        0.347282  2
  H          0.688137       -1.137754       -0.002806  2
  H          1.718623       -0.982871        1.434161  2
  H          2.340125       -1.786883       -0.021041  2
  H          2.076317       -0.031685       -0.021041  2

%mem=32GB
%nprocshared= 8
#p m062x/aug-cc-pVDZ   counterpoise=2

00288 m062x/aug-cc-pVDZ   counterpoise=2

 0  1  0  1  0  1
  C          0.696271        1.136534        0.000002  1
  N          1.387403       -0.000000        0.000003  1
  C          0.696273       -1.136531       -0.000007  1
  C         -0.690797       -1.191110       -0.000002  1
  C         -1.398354       -0.000002       -0.000001  1
  C         -0.690796        1.191109        0.000005  1
  H         -1.197483        2.145664        0.000011  1
  H          1.279537       -2.049878        0.000000  1
  H         -2.480010       -0.000000        0.000002  1
  H         -1.197480       -2.145668        0.000001  1
  H          1.279535        2.049878        0.000011  1
  C          1.850810       -0.673614        0.347279  2
  H          1.283801        0.150597       -0.077636  2
  H          1.812834       -0.618412        1.432169  2
  H          1.422269       -1.616480        0.017379  2
  H          2.884570       -0.610503        0.017379  2

%mem=32GB
%nprocshared= 8
#p m062x/aug-cc-pVDZ   counterpoise=2

00289 m062x/aug-cc-pVDZ   counterpoise=2

 0  1  0  1  0  1
  C          0.696271        1.136534        0.000002  1
  N          1.387403       -0.000000        0.000003  1
  C          0.696273       -1.136531       -0.000007  1
  C         -0.690797       -1.191110       -0.000002  1
  C         -1.398354       -0.000002       -0.000001  1
  C         -0.690796        1.191109        0.000005  1
  H         -1.197483        2.145664        0.000011  1
  H          1.279537       -2.049878        0.000000  1
  H         -2.480010       -0.000000        0.000002  1
  H         -1.197480       -2.145668        0.000001  1
  H          1.279535        2.049878        0.000011  1
  C          1.939659       -0.341999        0.347275  2
  H          1.124738        0.162662       -0.165167  2
  H          1.800662       -0.255922        1.421867  2
  H          1.949545       -1.391969        0.066307  2
  H          2.884028        0.117022        0.066307  2

%mem=32GB
%nprocshared= 8
#p m062x/aug-cc-pVDZ   counterpoise=2

00290 m062x/aug-cc-pVDZ   counterpoise=2

 0  1  0  1  0  1
  C          0.696271        1.136534        0.000002  1
  N          1.387403       -0.000000        0.000003  1
  C          0.696273       -1.136531       -0.000007  1
  C         -0.690797       -1.191110       -0.000002  1
  C         -1.398354       -0.000002       -0.000001  1
  C         -0.690796        1.191109        0.000005  1
  H         -1.197483        2.145664        0.000011  1
  H          1.279537       -2.049878        0.000000  1
  H         -2.480010       -0.000000        0.000002  1
  H         -1.197480       -2.145668        0.000001  1
  H          1.279535        2.049878        0.000011  1
  C          1.999955        0.000000        0.000000  2
  H          0.913044        0.000000        0.000005  2
  H          2.362414       -0.000000        1.024744  2
  H          2.362406       -0.887456       -0.512375  2
  H          2.362406        0.887456       -0.512375  2

%mem=32GB
%nprocshared= 8
#p m062x/aug-cc-pVDZ   counterpoise=2

00291 m062x/aug-cc-pVDZ   counterpoise=2

 0  1  0  1  0  1
  C          0.696271        1.136534        0.000002  1
  N          1.387403       -0.000000        0.000003  1
  C          0.696273       -1.136531       -0.000007  1
  C         -0.690797       -1.191110       -0.000002  1
  C         -1.398354       -0.000002       -0.000001  1
  C         -0.690796        1.191109        0.000005  1
  H         -1.197483        2.145664        0.000011  1
  H          1.279537       -2.049878        0.000000  1
  H         -2.480010       -0.000000        0.000002  1
  H         -1.197480       -2.145668        0.000001  1
  H          1.279535        2.049878        0.000011  1
  C          1.969577        0.347273        0.000000  2
  H          1.036125       -0.209541        0.000005  2
  H          2.280861        0.532958        1.024744  2
  H          2.735490       -0.229204       -0.512375  2
  H          1.826219        1.295112       -0.512375  2

%mem=32GB
%nprocshared= 8
#p m062x/aug-cc-pVDZ   counterpoise=2

00292 m062x/aug-cc-pVDZ   counterpoise=2

 0  1  0  1  0  1
  C          0.696271        1.136534        0.000002  1
  N          1.387403       -0.000000        0.000003  1
  C          0.696273       -1.136531       -0.000007  1
  C         -0.690797       -1.191110       -0.000002  1
  C         -1.398354       -0.000002       -0.000001  1
  C         -0.690796        1.191109        0.000005  1
  H         -1.197483        2.145664        0.000011  1
  H          1.279537       -2.049878        0.000000  1
  H         -2.480010       -0.000000        0.000002  1
  H         -1.197480       -2.145668        0.000001  1
  H          1.279535        2.049878        0.000011  1
  C          1.879359        0.684004        0.000000  2
  H          1.244719       -0.198384        0.000004  2
  H          2.090995        0.978258        1.024745  2
  H          2.811456        0.460074       -0.512374  2
  H          1.370528        1.496433       -0.512374  2

%mem=32GB
%nprocshared= 8
#p m062x/aug-cc-pVDZ   counterpoise=2

00293 m062x/aug-cc-pVDZ   counterpoise=2

 0  1  0  1  0  1
  C          0.696271        1.136534        0.000002  1
  N          1.387403       -0.000000        0.000003  1
  C          0.696273       -1.136531       -0.000007  1
  C         -0.690797       -1.191110       -0.000002  1
  C         -1.398354       -0.000002       -0.000001  1
  C         -0.690796        1.191109        0.000005  1
  H         -1.197483        2.145664        0.000011  1
  H          1.279537       -2.049878        0.000000  1
  H         -2.480010       -0.000000        0.000002  1
  H         -1.197480       -2.145668        0.000001  1
  H          1.279535        2.049878        0.000011  1
  C          1.732006        1.000006        0.000000  2
  H          0.654417        1.142051        0.000002  2
  H          2.091354        0.952638        1.024745  2
  H          1.975372        0.072793       -0.512374  2
  H          2.207330        1.832483       -0.512374  2

%mem=32GB
%nprocshared= 8
#p m062x/aug-cc-pVDZ   counterpoise=2

00294 m062x/aug-cc-pVDZ   counterpoise=2

 0  1  0  1  0  1
  C          0.696271        1.136534        0.000002  1
  N          1.387403       -0.000000        0.000003  1
  C          0.696273       -1.136531       -0.000007  1
  C         -0.690797       -1.191110       -0.000002  1
  C         -1.398354       -0.000002       -0.000001  1
  C         -0.690796        1.191109        0.000005  1
  H         -1.197483        2.145664        0.000011  1
  H          1.279537       -2.049878        0.000000  1
  H         -2.480010       -0.000000        0.000002  1
  H         -1.197480       -2.145668        0.000001  1
  H          1.279535        2.049878        0.000011  1
  C          1.532075        1.285618        0.000000  2
  H          1.191055        2.317645        0.000015  2
  H          1.645800        0.941453        1.024741  2
  H          0.803149        0.663032       -0.512378  2
  H          2.488437        1.219913       -0.512378  2

%mem=32GB
%nprocshared= 8
#p m062x/aug-cc-pVDZ   counterpoise=2

00295 m062x/aug-cc-pVDZ   counterpoise=2

 0  1  0  1  0  1
  C          0.696271        1.136534        0.000002  1
  N          1.387403       -0.000000        0.000003  1
  C          0.696273       -1.136531       -0.000007  1
  C         -0.690797       -1.191110       -0.000002  1
  C         -1.398354       -0.000002       -0.000001  1
  C         -0.690796        1.191109        0.000005  1
  H         -1.197483        2.145664        0.000011  1
  H          1.279537       -2.049878        0.000000  1
  H         -2.480010       -0.000000        0.000002  1
  H         -1.197480       -2.145668        0.000001  1
  H          1.279535        2.049878        0.000011  1
  C          1.285575        1.532134        0.000000  2
  H          1.272896        2.618971        0.000023  2
  H          1.289803        1.169683        1.024738  2
  H          0.402407        1.159364       -0.512381  2
  H          2.177198        1.180067       -0.512381  2

%mem=32GB
%nprocshared= 8
#p m062x/aug-cc-pVDZ   counterpoise=2

00296 m062x/aug-cc-pVDZ   counterpoise=2

 0  1  0  1  0  1
  C          0.696271        1.136534        0.000002  1
  N          1.387403       -0.000000        0.000003  1
  C          0.696273       -1.136531       -0.000007  1
  C         -0.690797       -1.191110       -0.000002  1
  C         -1.398354       -0.000002       -0.000001  1
  C         -0.690796        1.191109        0.000005  1
  H         -1.197483        2.145664        0.000011  1
  H          1.279537       -2.049878        0.000000  1
  H         -2.480010       -0.000000        0.000002  1
  H         -1.197480       -2.145668        0.000001  1
  H          1.279535        2.049878        0.000011  1
  C          1.000030        1.732085        0.000000  2
  H          1.717852        2.548238        0.000028  2
  H          0.760639        1.459901        1.024737  2
  H          0.094281        2.046028       -0.512382  2
  H          1.427049        0.873833       -0.512382  2

%mem=32GB
%nprocshared= 8
#p m062x/aug-cc-pVDZ   counterpoise=2

00297 m062x/aug-cc-pVDZ   counterpoise=2

 0  1  0  1  0  1
  C          0.696271        1.136534        0.000002  1
  N          1.387403       -0.000000        0.000003  1
  C          0.696273       -1.136531       -0.000007  1
  C         -0.690797       -1.191110       -0.000002  1
  C         -1.398354       -0.000002       -0.000001  1
  C         -0.690796        1.191109        0.000005  1
  H         -1.197483        2.145664        0.000011  1
  H          1.279537       -2.049878        0.000000  1
  H         -2.480010       -0.000000        0.000002  1
  H         -1.197480       -2.145668        0.000001  1
  H          1.279535        2.049878        0.000011  1
  C          0.684084        1.879398        0.000000  2
  H          1.729011        2.178565        0.000019  2
  H          0.335612        1.779629        1.024740  2
  H          0.091370        2.632813       -0.512379  2
  H          0.579907        0.926459       -0.512379  2

%mem=32GB
%nprocshared= 8
#p m062x/aug-cc-pVDZ   counterpoise=2

00298 m062x/aug-cc-pVDZ   counterpoise=2

 0  1  0  1  0  1
  C          0.696271        1.136534        0.000002  1
  N          1.387403       -0.000000        0.000003  1
  C          0.696273       -1.136531       -0.000007  1
  C         -0.690797       -1.191110       -0.000002  1
  C         -1.398354       -0.000002       -0.000001  1
  C         -0.690796        1.191109        0.000005  1
  H         -1.197483        2.145664        0.000011  1
  H          1.279537       -2.049878        0.000000  1
  H         -2.480010       -0.000000        0.000002  1
  H         -1.197480       -2.145668        0.000001  1
  H          1.279535        2.049878        0.000011  1
  C          0.347314        1.969574        0.000000  2
  H          0.767260        0.967067        0.000002  2
  H          0.207273        2.303884        1.024745  2
  H          1.025815        2.646764       -0.512374  2
  H         -0.611267        1.960997       -0.512374  2

%mem=32GB
%nprocshared= 8
#p m062x/aug-cc-pVDZ   counterpoise=2

00299 m062x/aug-cc-pVDZ   counterpoise=2

 0  1  0  1  0  1
  C          0.696271        1.136534        0.000002  1
  N          1.387403       -0.000000        0.000003  1
  C          0.696273       -1.136531       -0.000007  1
  C         -0.690797       -1.191110       -0.000002  1
  C         -1.398354       -0.000002       -0.000001  1
  C         -0.690796        1.191109        0.000005  1
  H         -1.197483        2.145664        0.000011  1
  H          1.279537       -2.049878        0.000000  1
  H         -2.480010       -0.000000        0.000002  1
  H         -1.197480       -2.145668        0.000001  1
  H          1.279535        2.049878        0.000011  1
  C         -0.000029        1.999966        0.000000  2
  H         -0.705885        1.173441        0.000005  2
  H          0.235357        2.275592        1.024744  2
  H          0.910204        1.699260       -0.512375  2
  H         -0.439500        2.851913       -0.512375  2

%mem=32GB
%nprocshared= 8
#p m062x/aug-cc-pVDZ   counterpoise=2

00300 m062x/aug-cc-pVDZ   counterpoise=2

 0  1  0  1  0  1
  C          0.696271        1.136534        0.000002  1
  N          1.387403       -0.000000        0.000003  1
  C          0.696273       -1.136531       -0.000007  1
  C         -0.690797       -1.191110       -0.000002  1
  C         -1.398354       -0.000002       -0.000001  1
  C         -0.690796        1.191109        0.000005  1
  H         -1.197483        2.145664        0.000011  1
  H          1.279537       -2.049878        0.000000  1
  H         -2.480010       -0.000000        0.000002  1
  H         -1.197480       -2.145668        0.000001  1
  H          1.279535        2.049878        0.000011  1
  C         -0.347315        1.969574        0.000000  2
  H         -0.786079        0.975159        0.000006  2
  H         -0.200997        2.301189        1.024744  2
  H          0.610933        1.942932       -0.512375  2
  H         -1.012934        2.659429       -0.512375  2

%mem=32GB
%nprocshared= 8
#p m062x/aug-cc-pVDZ   counterpoise=2

00301 m062x/aug-cc-pVDZ   counterpoise=2

 0  1  0  1  0  1
  C          0.696271        1.136534        0.000002  1
  N          1.387403       -0.000000        0.000003  1
  C          0.696273       -1.136531       -0.000007  1
  C         -0.690797       -1.191110       -0.000002  1
  C         -1.398354       -0.000002       -0.000001  1
  C         -0.690796        1.191109        0.000005  1
  H         -1.197483        2.145664        0.000011  1
  H          1.279537       -2.049878        0.000000  1
  H         -2.480010       -0.000000        0.000002  1
  H         -1.197480       -2.145668        0.000001  1
  H          1.279535        2.049878        0.000011  1
  C         -0.684080        1.879406        0.000000  2
  H         -1.648953        2.379803        0.000021  2
  H         -0.362305        1.712529        1.024739  2
  H         -0.770902        0.924730       -0.512380  2
  H          0.046239        2.500355       -0.512380  2

%mem=32GB
%nprocshared= 8
#p m062x/aug-cc-pVDZ   counterpoise=2

00302 m062x/aug-cc-pVDZ   counterpoise=2

 0  1  0  1  0  1
  C          0.696271        1.136534        0.000002  1
  N          1.387403       -0.000000        0.000003  1
  C          0.696273       -1.136531       -0.000007  1
  C         -0.690797       -1.191110       -0.000002  1
  C         -1.398354       -0.000002       -0.000001  1
  C         -0.690796        1.191109        0.000005  1
  H         -1.197483        2.145664        0.000011  1
  H          1.279537       -2.049878        0.000000  1
  H         -2.480010       -0.000000        0.000002  1
  H         -1.197480       -2.145668        0.000001  1
  H          1.279535        2.049878        0.000011  1
  C         -1.000019        1.732091        0.000000  2
  H         -1.468332        2.712937        0.000026  2
  H         -0.843840        1.404985        1.024737  2
  H         -1.644710        1.022644       -0.512382  2
  H         -0.043001        1.787393       -0.512382  2

%mem=32GB
%nprocshared= 8
#p m062x/aug-cc-pVDZ   counterpoise=2

00303 m062x/aug-cc-pVDZ   counterpoise=2

 0  1  0  1  0  1
  C          0.696271        1.136534        0.000002  1
  N          1.387403       -0.000000        0.000003  1
  C          0.696273       -1.136531       -0.000007  1
  C         -0.690797       -1.191110       -0.000002  1
  C         -1.398354       -0.000002       -0.000001  1
  C         -0.690796        1.191109        0.000005  1
  H         -1.197483        2.145664        0.000011  1
  H          1.279537       -2.049878        0.000000  1
  H         -2.480010       -0.000000        0.000002  1
  H         -1.197480       -2.145668        0.000001  1
  H          1.279535        2.049878        0.000011  1
  C         -1.285569        1.532133        0.000000  2
  H         -1.131103        2.608012        0.000019  2
  H         -1.337081        1.173340        1.024740  2
  H         -2.215526        1.299488       -0.512379  2
  H         -0.458629        1.047247       -0.512379  2

%mem=32GB
%nprocshared= 8
#p m062x/aug-cc-pVDZ   counterpoise=2

00304 m062x/aug-cc-pVDZ   counterpoise=2

 0  1  0  1  0  1
  C          0.696271        1.136534        0.000002  1
  N          1.387403       -0.000000        0.000003  1
  C          0.696273       -1.136531       -0.000007  1
  C         -0.690797       -1.191110       -0.000002  1
  C         -1.398354       -0.000002       -0.000001  1
  C         -0.690796        1.191109        0.000005  1
  H         -1.197483        2.145664        0.000011  1
  H          1.279537       -2.049878        0.000000  1
  H         -2.480010       -0.000000        0.000002  1
  H         -1.197480       -2.145668        0.000001  1
  H          1.279535        2.049878        0.000011  1
  C         -1.532044        1.285570        0.000000  2
  H         -0.451921        1.164286        0.000006  2
  H         -1.892241        1.326016        1.024744  2
  H         -1.793204        2.207928       -0.512375  2
  H         -1.991259        0.444101       -0.512375  2

%mem=32GB
%nprocshared= 8
#p m062x/aug-cc-pVDZ   counterpoise=2

00305 m062x/aug-cc-pVDZ   counterpoise=2

 0  1  0  1  0  1
  C          0.696271        1.136534        0.000002  1
  N          1.387403       -0.000000        0.000003  1
  C          0.696273       -1.136531       -0.000007  1
  C         -0.690797       -1.191110       -0.000002  1
  C         -1.398354       -0.000002       -0.000001  1
  C         -0.690796        1.191109        0.000005  1
  H         -1.197483        2.145664        0.000011  1
  H          1.279537       -2.049878        0.000000  1
  H         -2.480010       -0.000000        0.000002  1
  H         -1.197480       -2.145668        0.000001  1
  H          1.279535        2.049878        0.000011  1
  C         -1.732037        0.999957        0.000000  2
  H         -1.387988       -0.031065       -0.000001  2
  H         -1.846767        1.343773        1.024746  2
  H         -1.004944        1.624687       -0.512373  2
  H         -2.688590        1.062861       -0.512373  2

%mem=32GB
%nprocshared= 8
#p m062x/aug-cc-pVDZ   counterpoise=2

00306 m062x/aug-cc-pVDZ   counterpoise=2

 0  1  0  1  0  1
  C          0.696271        1.136534        0.000002  1
  N          1.387403       -0.000000        0.000003  1
  C          0.696273       -1.136531       -0.000007  1
  C         -0.690797       -1.191110       -0.000002  1
  C         -1.398354       -0.000002       -0.000001  1
  C         -0.690796        1.191109        0.000005  1
  H         -1.197483        2.145664        0.000011  1
  H          1.279537       -2.049878        0.000000  1
  H         -2.480010       -0.000000        0.000002  1
  H         -1.197480       -2.145668        0.000001  1
  H          1.279535        2.049878        0.000011  1
  C         -1.879359        0.684003        0.000000  2
  H         -1.254138       -0.205082       -0.000001  2
  H         -2.087852        0.980487        1.024746  2
  H         -1.361920        1.490978       -0.512373  2
  H         -2.813786        0.469999       -0.512373  2

%mem=32GB
%nprocshared= 8
#p m062x/aug-cc-pVDZ   counterpoise=2

00307 m062x/aug-cc-pVDZ   counterpoise=2

 0  1  0  1  0  1
  C          0.696271        1.136534        0.000002  1
  N          1.387403       -0.000000        0.000003  1
  C          0.696273       -1.136531       -0.000007  1
  C         -0.690797       -1.191110       -0.000002  1
  C         -1.398354       -0.000002       -0.000001  1
  C         -0.690796        1.191109        0.000005  1
  H         -1.197483        2.145664        0.000011  1
  H          1.279537       -2.049878        0.000000  1
  H         -2.480010       -0.000000        0.000002  1
  H         -1.197480       -2.145668        0.000001  1
  H          1.279535        2.049878        0.000011  1
  C         -1.969653        0.347271        0.000000  2
  H         -2.868261       -0.264184        0.000004  2
  H         -1.669989        0.551176        1.024745  2
  H         -1.170744       -0.182535       -0.512374  2
  H         -2.169243        1.284882       -0.512374  2

%mem=32GB
%nprocshared= 8
#p m062x/aug-cc-pVDZ   counterpoise=2

00308 m062x/aug-cc-pVDZ   counterpoise=2

 0  1  0  1  0  1
  C          0.696271        1.136534        0.000002  1
  N          1.387403       -0.000000        0.000003  1
  C          0.696273       -1.136531       -0.000007  1
  C         -0.690797       -1.191110       -0.000002  1
  C         -1.398354       -0.000002       -0.000001  1
  C         -0.690796        1.191109        0.000005  1
  H         -1.197483        2.145664        0.000011  1
  H          1.279537       -2.049878        0.000000  1
  H         -2.480010       -0.000000        0.000002  1
  H         -1.197480       -2.145668        0.000001  1
  H          1.279535        2.049878        0.000011  1
  C         -2.000045        0.000000        0.000000  2
  H         -3.086956        0.000000        0.000005  2
  H         -1.637587        0.000000        1.024744  2
  H         -1.637593       -0.887456       -0.512375  2
  H         -1.637593        0.887456       -0.512375  2

%mem=32GB
%nprocshared= 8
#p m062x/aug-cc-pVDZ   counterpoise=2

00309 m062x/aug-cc-pVDZ   counterpoise=2

 0  1  0  1  0  1
  C          0.696271        1.136534        0.000002  1
  N          1.387403       -0.000000        0.000003  1
  C          0.696273       -1.136531       -0.000007  1
  C         -0.690797       -1.191110       -0.000002  1
  C         -1.398354       -0.000002       -0.000001  1
  C         -0.690796        1.191109        0.000005  1
  H         -1.197483        2.145664        0.000011  1
  H          1.279537       -2.049878        0.000000  1
  H         -2.480010       -0.000000        0.000002  1
  H         -1.197480       -2.145668        0.000001  1
  H          1.279535        2.049878        0.000011  1
  C         -1.969653       -0.347271        0.000000  2
  H         -2.868261        0.264184        0.000004  2
  H         -1.669989       -0.551176        1.024745  2
  H         -2.169243       -1.284882       -0.512374  2
  H         -1.170744        0.182535       -0.512374  2

%mem=32GB
%nprocshared= 8
#p m062x/aug-cc-pVDZ   counterpoise=2

00310 m062x/aug-cc-pVDZ   counterpoise=2

 0  1  0  1  0  1
  C          0.696271        1.136534        0.000002  1
  N          1.387403       -0.000000        0.000003  1
  C          0.696273       -1.136531       -0.000007  1
  C         -0.690797       -1.191110       -0.000002  1
  C         -1.398354       -0.000002       -0.000001  1
  C         -0.690796        1.191109        0.000005  1
  H         -1.197483        2.145664        0.000011  1
  H          1.279537       -2.049878        0.000000  1
  H         -2.480010       -0.000000        0.000002  1
  H         -1.197480       -2.145668        0.000001  1
  H          1.279535        2.049878        0.000011  1
  C         -1.879359       -0.684003        0.000000  2
  H         -1.254135        0.205081       -0.000001  2
  H         -2.087853       -0.980487        1.024746  2
  H         -2.813786       -0.469997       -0.512373  2
  H         -1.361923       -1.490980       -0.512373  2

%mem=32GB
%nprocshared= 8
#p m062x/aug-cc-pVDZ   counterpoise=2

00311 m062x/aug-cc-pVDZ   counterpoise=2

 0  1  0  1  0  1
  C          0.696271        1.136534        0.000002  1
  N          1.387403       -0.000000        0.000003  1
  C          0.696273       -1.136531       -0.000007  1
  C         -0.690797       -1.191110       -0.000002  1
  C         -1.398354       -0.000002       -0.000001  1
  C         -0.690796        1.191109        0.000005  1
  H         -1.197483        2.145664        0.000011  1
  H          1.279537       -2.049878        0.000000  1
  H         -2.480010       -0.000000        0.000002  1
  H         -1.197480       -2.145668        0.000001  1
  H          1.279535        2.049878        0.000011  1
  C         -1.732037       -0.999957        0.000000  2
  H         -1.387987        0.031064       -0.000001  2
  H         -1.846767       -1.343773        1.024746  2
  H         -2.688590       -1.062860       -0.512373  2
  H         -1.004945       -1.624688       -0.512373  2

%mem=32GB
%nprocshared= 8
#p m062x/aug-cc-pVDZ   counterpoise=2

00312 m062x/aug-cc-pVDZ   counterpoise=2

 0  1  0  1  0  1
  C          0.696271        1.136534        0.000002  1
  N          1.387403       -0.000000        0.000003  1
  C          0.696273       -1.136531       -0.000007  1
  C         -0.690797       -1.191110       -0.000002  1
  C         -1.398354       -0.000002       -0.000001  1
  C         -0.690796        1.191109        0.000005  1
  H         -1.197483        2.145664        0.000011  1
  H          1.279537       -2.049878        0.000000  1
  H         -2.480010       -0.000000        0.000002  1
  H         -1.197480       -2.145668        0.000001  1
  H          1.279535        2.049878        0.000011  1
  C         -1.532044       -1.285570       -0.000000  2
  H         -0.451921       -1.164288       -0.000003  2
  H         -1.892232       -1.326014        1.024747  2
  H         -1.991262       -0.444101       -0.512372  2
  H         -1.793209       -2.207928       -0.512372  2

%mem=32GB
%nprocshared= 8
#p m062x/aug-cc-pVDZ   counterpoise=2

00313 m062x/aug-cc-pVDZ   counterpoise=2

 0  1  0  1  0  1
  C          0.696271        1.136534        0.000002  1
  N          1.387403       -0.000000        0.000003  1
  C          0.696273       -1.136531       -0.000007  1
  C         -0.690797       -1.191110       -0.000002  1
  C         -1.398354       -0.000002       -0.000001  1
  C         -0.690796        1.191109        0.000005  1
  H         -1.197483        2.145664        0.000011  1
  H          1.279537       -2.049878        0.000000  1
  H         -2.480010       -0.000000        0.000002  1
  H         -1.197480       -2.145668        0.000001  1
  H          1.279535        2.049878        0.000011  1
  C         -1.285569       -1.532133        0.000000  2
  H         -1.131099       -2.608012        0.000002  2
  H         -1.337081       -1.173357        1.024745  2
  H         -0.458632       -1.047235       -0.512374  2
  H         -2.215528       -1.299483       -0.512374  2

%mem=32GB
%nprocshared= 8
#p m062x/aug-cc-pVDZ   counterpoise=2

00314 m062x/aug-cc-pVDZ   counterpoise=2

 0  1  0  1  0  1
  C          0.696271        1.136534        0.000002  1
  N          1.387403       -0.000000        0.000003  1
  C          0.696273       -1.136531       -0.000007  1
  C         -0.690797       -1.191110       -0.000002  1
  C         -1.398354       -0.000002       -0.000001  1
  C         -0.690796        1.191109        0.000005  1
  H         -1.197483        2.145664        0.000011  1
  H          1.279537       -2.049878        0.000000  1
  H         -2.480010       -0.000000        0.000002  1
  H         -1.197480       -2.145668        0.000001  1
  H          1.279535        2.049878        0.000011  1
  C         -1.000019       -1.732091        0.000000  2
  H         -1.468323       -2.712942        0.000002  2
  H         -0.843853       -1.405004        1.024745  2
  H         -0.042996       -1.787373       -0.512374  2
  H         -1.644712       -1.022640       -0.512374  2

%mem=32GB
%nprocshared= 8
#p m062x/aug-cc-pVDZ   counterpoise=2

00315 m062x/aug-cc-pVDZ   counterpoise=2

 0  1  0  1  0  1
  C          0.696271        1.136534        0.000002  1
  N          1.387403       -0.000000        0.000003  1
  C          0.696273       -1.136531       -0.000007  1
  C         -0.690797       -1.191110       -0.000002  1
  C         -1.398354       -0.000002       -0.000001  1
  C         -0.690796        1.191109        0.000005  1
  H         -1.197483        2.145664        0.000011  1
  H          1.279537       -2.049878        0.000000  1
  H         -2.480010       -0.000000        0.000002  1
  H         -1.197480       -2.145668        0.000001  1
  H          1.279535        2.049878        0.000011  1
  C         -0.684080       -1.879406        0.000000  2
  H         -1.648948       -2.379811        0.000002  2
  H         -0.362323       -1.712534        1.024745  2
  H          0.046253       -2.500344       -0.512374  2
  H         -0.770902       -0.924727       -0.512374  2

%mem=32GB
%nprocshared= 8
#p m062x/aug-cc-pVDZ   counterpoise=2

00316 m062x/aug-cc-pVDZ   counterpoise=2

 0  1  0  1  0  1
  C          0.696271        1.136534        0.000002  1
  N          1.387403       -0.000000        0.000003  1
  C          0.696273       -1.136531       -0.000007  1
  C         -0.690797       -1.191110       -0.000002  1
  C         -1.398354       -0.000002       -0.000001  1
  C         -0.690796        1.191109        0.000005  1
  H         -1.197483        2.145664        0.000011  1
  H          1.279537       -2.049878        0.000000  1
  H         -2.480010       -0.000000        0.000002  1
  H         -1.197480       -2.145668        0.000001  1
  H          1.279535        2.049878        0.000011  1
  C         -0.347315       -1.969574       -0.000000  2
  H         -0.786081       -0.975160       -0.000003  2
  H         -0.200999       -2.301181        1.024747  2
  H         -1.012931       -2.659434       -0.512372  2
  H          0.610935       -1.942935       -0.512372  2

%mem=32GB
%nprocshared= 8
#p m062x/aug-cc-pVDZ   counterpoise=2

00317 m062x/aug-cc-pVDZ   counterpoise=2

 0  1  0  1  0  1
  C          0.696271        1.136534        0.000002  1
  N          1.387403       -0.000000        0.000003  1
  C          0.696273       -1.136531       -0.000007  1
  C         -0.690797       -1.191110       -0.000002  1
  C         -1.398354       -0.000002       -0.000001  1
  C         -0.690796        1.191109        0.000005  1
  H         -1.197483        2.145664        0.000011  1
  H          1.279537       -2.049878        0.000000  1
  H         -2.480010       -0.000000        0.000002  1
  H         -1.197480       -2.145668        0.000001  1
  H          1.279535        2.049878        0.000011  1
  C         -0.000029       -1.999966        0.000000  2
  H         -0.705886       -1.173442       -0.000002  2
  H          0.235353       -2.275587        1.024747  2
  H         -0.439497       -2.851916       -0.512372  2
  H          0.910206       -1.699261       -0.512372  2

%mem=32GB
%nprocshared= 8
#p m062x/aug-cc-pVDZ   counterpoise=2

00318 m062x/aug-cc-pVDZ   counterpoise=2

 0  1  0  1  0  1
  C          0.696271        1.136534        0.000002  1
  N          1.387403       -0.000000        0.000003  1
  C          0.696273       -1.136531       -0.000007  1
  C         -0.690797       -1.191110       -0.000002  1
  C         -1.398354       -0.000002       -0.000001  1
  C         -0.690796        1.191109        0.000005  1
  H         -1.197483        2.145664        0.000011  1
  H          1.279537       -2.049878        0.000000  1
  H         -2.480010       -0.000000        0.000002  1
  H         -1.197480       -2.145668        0.000001  1
  H          1.279535        2.049878        0.000011  1
  C          0.347314       -1.969574       -0.000000  2
  H          0.767261       -0.967067       -0.000008  2
  H          0.207276       -2.303874        1.024749  2
  H         -0.611269       -1.961001       -0.512370  2
  H          1.025812       -2.646769       -0.512370  2

%mem=32GB
%nprocshared= 8
#p m062x/aug-cc-pVDZ   counterpoise=2

00319 m062x/aug-cc-pVDZ   counterpoise=2

 0  1  0  1  0  1
  C          0.696271        1.136534        0.000002  1
  N          1.387403       -0.000000        0.000003  1
  C          0.696273       -1.136531       -0.000007  1
  C         -0.690797       -1.191110       -0.000002  1
  C         -1.398354       -0.000002       -0.000001  1
  C         -0.690796        1.191109        0.000005  1
  H         -1.197483        2.145664        0.000011  1
  H          1.279537       -2.049878        0.000000  1
  H         -2.480010       -0.000000        0.000002  1
  H         -1.197480       -2.145668        0.000001  1
  H          1.279535        2.049878        0.000011  1
  C          0.684084       -1.879398        0.000000  2
  H          1.729012       -2.178564       -0.000000  2
  H          0.335630       -1.779634        1.024746  2
  H          0.579897       -0.926457       -0.512373  2
  H          0.091362       -2.632811       -0.512373  2

%mem=32GB
%nprocshared= 8
#p m062x/aug-cc-pVDZ   counterpoise=2

00320 m062x/aug-cc-pVDZ   counterpoise=2

 0  1  0  1  0  1
  C          0.696271        1.136534        0.000002  1
  N          1.387403       -0.000000        0.000003  1
  C          0.696273       -1.136531       -0.000007  1
  C         -0.690797       -1.191110       -0.000002  1
  C         -1.398354       -0.000002       -0.000001  1
  C         -0.690796        1.191109        0.000005  1
  H         -1.197483        2.145664        0.000011  1
  H          1.279537       -2.049878        0.000000  1
  H         -2.480010       -0.000000        0.000002  1
  H         -1.197480       -2.145668        0.000001  1
  H          1.279535        2.049878        0.000011  1
  C          1.000030       -1.732085        0.000000  2
  H          1.717855       -2.548236       -0.000000  2
  H          0.760655       -1.459921        1.024746  2
  H          1.427037       -0.873822       -0.512373  2
  H          0.094273       -2.046021       -0.512373  2

%mem=32GB
%nprocshared= 8
#p m062x/aug-cc-pVDZ   counterpoise=2

00321 m062x/aug-cc-pVDZ   counterpoise=2

 0  1  0  1  0  1
  C          0.696271        1.136534        0.000002  1
  N          1.387403       -0.000000        0.000003  1
  C          0.696273       -1.136531       -0.000007  1
  C         -0.690797       -1.191110       -0.000002  1
  C         -1.398354       -0.000002       -0.000001  1
  C         -0.690796        1.191109        0.000005  1
  H         -1.197483        2.145664        0.000011  1
  H          1.279537       -2.049878        0.000000  1
  H         -2.480010       -0.000000        0.000002  1
  H         -1.197480       -2.145668        0.000001  1
  H          1.279535        2.049878        0.000011  1
  C          1.285575       -1.532134        0.000000  2
  H          1.272900       -2.618971       -0.000000  2
  H          1.289801       -1.169705        1.024746  2
  H          2.177197       -1.180053       -0.512373  2
  H          0.402406       -1.159356       -0.512373  2

%mem=32GB
%nprocshared= 8
#p m062x/aug-cc-pVDZ   counterpoise=2

00322 m062x/aug-cc-pVDZ   counterpoise=2

 0  1  0  1  0  1
  C          0.696271        1.136534        0.000002  1
  N          1.387403       -0.000000        0.000003  1
  C          0.696273       -1.136531       -0.000007  1
  C         -0.690797       -1.191110       -0.000002  1
  C         -1.398354       -0.000002       -0.000001  1
  C         -0.690796        1.191109        0.000005  1
  H         -1.197483        2.145664        0.000011  1
  H          1.279537       -2.049878        0.000000  1
  H         -2.480010       -0.000000        0.000002  1
  H         -1.197480       -2.145668        0.000001  1
  H          1.279535        2.049878        0.000011  1
  C          1.532075       -1.285618        0.000000  2
  H          1.191057       -2.317646       -0.000000  2
  H          1.645794       -0.941466        1.024746  2
  H          2.488439       -1.219904       -0.512373  2
  H          0.803150       -0.663027       -0.512373  2

%mem=32GB
%nprocshared= 8
#p m062x/aug-cc-pVDZ   counterpoise=2

00323 m062x/aug-cc-pVDZ   counterpoise=2

 0  1  0  1  0  1
  C          0.696271        1.136534        0.000002  1
  N          1.387403       -0.000000        0.000003  1
  C          0.696273       -1.136531       -0.000007  1
  C         -0.690797       -1.191110       -0.000002  1
  C         -1.398354       -0.000002       -0.000001  1
  C         -0.690796        1.191109        0.000005  1
  H         -1.197483        2.145664        0.000011  1
  H          1.279537       -2.049878        0.000000  1
  H         -2.480010       -0.000000        0.000002  1
  H         -1.197480       -2.145668        0.000001  1
  H          1.279535        2.049878        0.000011  1
  C          1.732006       -1.000006       -0.000000  2
  H          0.654417       -1.142048       -0.000007  2
  H          2.091345       -0.952640        1.024748  2
  H          2.207332       -1.832483       -0.512371  2
  H          1.975378       -0.072793       -0.512371  2

%mem=32GB
%nprocshared= 8
#p m062x/aug-cc-pVDZ   counterpoise=2

00324 m062x/aug-cc-pVDZ   counterpoise=2

 0  1  0  1  0  1
  C          0.696271        1.136534        0.000002  1
  N          1.387403       -0.000000        0.000003  1
  C          0.696273       -1.136531       -0.000007  1
  C         -0.690797       -1.191110       -0.000002  1
  C         -1.398354       -0.000002       -0.000001  1
  C         -0.690796        1.191109        0.000005  1
  H         -1.197483        2.145664        0.000011  1
  H          1.279537       -2.049878        0.000000  1
  H         -2.480010       -0.000000        0.000002  1
  H         -1.197480       -2.145668        0.000001  1
  H          1.279535        2.049878        0.000011  1
  C          1.879359       -0.684004        0.000000  2
  H          1.244719        0.198384        0.000004  2
  H          2.090995       -0.978258        1.024745  2
  H          1.370528       -1.496433       -0.512374  2
  H          2.811456       -0.460074       -0.512374  2

%mem=32GB
%nprocshared= 8
#p m062x/aug-cc-pVDZ   counterpoise=2

00325 m062x/aug-cc-pVDZ   counterpoise=2

 0  1  0  1  0  1
  C          0.696271        1.136534        0.000002  1
  N          1.387403       -0.000000        0.000003  1
  C          0.696273       -1.136531       -0.000007  1
  C         -0.690797       -1.191110       -0.000002  1
  C         -1.398354       -0.000002       -0.000001  1
  C         -0.690796        1.191109        0.000005  1
  H         -1.197483        2.145664        0.000011  1
  H          1.279537       -2.049878        0.000000  1
  H         -2.480010       -0.000000        0.000002  1
  H         -1.197480       -2.145668        0.000001  1
  H          1.279535        2.049878        0.000011  1
  C          1.969577       -0.347273        0.000000  2
  H          1.036125        0.209541        0.000005  2
  H          2.280861       -0.532958        1.024744  2
  H          1.826219       -1.295112       -0.512375  2
  H          2.735490        0.229204       -0.512375  2

%mem=32GB
%nprocshared= 8
#p m062x/aug-cc-pVDZ   counterpoise=2

00326 m062x/aug-cc-pVDZ   counterpoise=2

 0  1  0  1  0  1
  C          0.696271        1.136534        0.000002  1
  N          1.387403       -0.000000        0.000003  1
  C          0.696273       -1.136531       -0.000007  1
  C         -0.690797       -1.191110       -0.000002  1
  C         -1.398354       -0.000002       -0.000001  1
  C         -0.690796        1.191109        0.000005  1
  H         -1.197483        2.145664        0.000011  1
  H          1.279537       -2.049878        0.000000  1
  H         -2.480010       -0.000000        0.000002  1
  H         -1.197480       -2.145668        0.000001  1
  H          1.279535        2.049878        0.000011  1
  C          1.969577        0.000000       -0.347273  2
  H          1.036127        0.000000        0.209545  2
  H          2.805827       -0.000000        0.347106  2
  H          2.018370       -0.887456       -0.972987  2
  H          2.018370        0.887456       -0.972987  2

%mem=32GB
%nprocshared= 8
#p m062x/aug-cc-pVDZ   counterpoise=2

00327 m062x/aug-cc-pVDZ   counterpoise=2

 0  1  0  1  0  1
  C          0.696271        1.136534        0.000002  1
  N          1.387403       -0.000000        0.000003  1
  C          0.696273       -1.136531       -0.000007  1
  C         -0.690797       -1.191110       -0.000002  1
  C         -1.398354       -0.000002       -0.000001  1
  C         -0.690796        1.191109        0.000005  1
  H         -1.197483        2.145664        0.000011  1
  H          1.279537       -2.049878        0.000000  1
  H         -2.480010       -0.000000        0.000002  1
  H         -1.197480       -2.145668        0.000001  1
  H          1.279535        2.049878        0.000011  1
  C          1.939659        0.341999       -0.347275  2
  H          1.124741       -0.162660        0.165174  2
  H          2.622166        0.764660        0.385541  2
  H          2.473275       -0.371392       -0.970014  2
  H          1.538792        1.137599       -0.970014  2

%mem=32GB
%nprocshared= 8
#p m062x/aug-cc-pVDZ   counterpoise=2

00328 m062x/aug-cc-pVDZ   counterpoise=2

 0  1  0  1  0  1
  C          0.696271        1.136534        0.000002  1
  N          1.387403       -0.000000        0.000003  1
  C          0.696273       -1.136531       -0.000007  1
  C         -0.690797       -1.191110       -0.000002  1
  C         -1.398354       -0.000002       -0.000001  1
  C         -0.690796        1.191109        0.000005  1
  H         -1.197483        2.145664        0.000011  1
  H          1.279537       -2.049878        0.000000  1
  H         -2.480010       -0.000000        0.000002  1
  H         -1.197480       -2.145668        0.000001  1
  H          1.279535        2.049878        0.000011  1
  C          1.850810        0.673614       -0.347279  2
  H          1.283803       -0.150595        0.077642  2
  H          2.266951        1.278522        0.454213  2
  H          2.657511        0.280447       -0.960573  2
  H          1.195210        1.286424       -0.960573  2

%mem=32GB
%nprocshared= 8
#p m062x/aug-cc-pVDZ   counterpoise=2

00329 m062x/aug-cc-pVDZ   counterpoise=2

 0  1  0  1  0  1
  C          0.696271        1.136534        0.000002  1
  N          1.387403       -0.000000        0.000003  1
  C          0.696273       -1.136531       -0.000007  1
  C         -0.690797       -1.191110       -0.000002  1
  C         -1.398354       -0.000002       -0.000001  1
  C         -0.690796        1.191109        0.000005  1
  H         -1.197483        2.145664        0.000011  1
  H          1.279537       -2.049878        0.000000  1
  H         -2.480010       -0.000000        0.000002  1
  H         -1.197480       -2.145668        0.000001  1
  H          1.279535        2.049878        0.000011  1
  C          1.705695        0.984814       -0.347282  2
  H          0.688136        1.137757        0.002801  2
  H          2.371416        0.884754        0.506112  2
  H          1.749919        0.080743       -0.949093  2
  H          2.013731        1.835939       -0.949093  2

%mem=32GB
%nprocshared= 8
#p m062x/aug-cc-pVDZ   counterpoise=2

00330 m062x/aug-cc-pVDZ   counterpoise=2

 0  1  0  1  0  1
  C          0.696271        1.136534        0.000002  1
  N          1.387403       -0.000000        0.000003  1
  C          0.696273       -1.136531       -0.000007  1
  C         -0.690797       -1.191110       -0.000002  1
  C         -1.398354       -0.000002       -0.000001  1
  C         -0.690796        1.191109        0.000005  1
  H         -1.197483        2.145664        0.000011  1
  H          1.279537       -2.049878        0.000000  1
  H         -2.480010       -0.000000        0.000002  1
  H         -1.197480       -2.145668        0.000001  1
  H          1.279535        2.049878        0.000011  1
  C          1.508801        1.266084       -0.347279  2
  H          1.227995        2.226079        0.078084  2
  H          1.715031        0.561048        0.453889  2
  H          0.694384        0.889257       -0.960632  2
  H          2.397913        1.387554       -0.960632  2

%mem=32GB
%nprocshared= 8
#p m062x/aug-cc-pVDZ   counterpoise=2

00331 m062x/aug-cc-pVDZ   counterpoise=2

 0  1  0  1  0  1
  C          0.696271        1.136534        0.000002  1
  N          1.387403       -0.000000        0.000003  1
  C          0.696273       -1.136531       -0.000007  1
  C         -0.690797       -1.191110       -0.000002  1
  C         -1.398354       -0.000002       -0.000001  1
  C         -0.690796        1.191109        0.000005  1
  H         -1.197483        2.145664        0.000011  1
  H          1.279537       -2.049878        0.000000  1
  H         -2.480010       -0.000000        0.000002  1
  H         -1.197480       -2.145668        0.000001  1
  H          1.279535        2.049878        0.000011  1
  C          1.266045        1.508851       -0.347272  2
  H          1.288847        2.423335        0.239732  2
  H          1.244647        0.650637        0.319428  2
  H          0.378159        1.502646       -0.974246  2
  H          2.152519        1.458405       -0.974246  2

%mem=32GB
%nprocshared= 8
#p m062x/aug-cc-pVDZ   counterpoise=2

00332 m062x/aug-cc-pVDZ   counterpoise=2

 0  1  0  1  0  1
  C          0.696271        1.136534        0.000002  1
  N          1.387403       -0.000000        0.000003  1
  C          0.696273       -1.136531       -0.000007  1
  C         -0.690797       -1.191110       -0.000002  1
  C         -1.398354       -0.000002       -0.000001  1
  C         -0.690796        1.191109        0.000005  1
  H         -1.197483        2.145664        0.000011  1
  H          1.279537       -2.049878        0.000000  1
  H         -2.480010       -0.000000        0.000002  1
  H         -1.197480       -2.145668        0.000001  1
  H          1.279535        2.049878        0.000011  1
  C          0.984831        1.705764       -0.347269  2
  H          1.545955        2.360966        0.313961  2
  H          0.392200        1.013773        0.245533  2
  H          0.326419        2.301289       -0.974422  2
  H          1.674517        1.146757       -0.974422  2

%mem=32GB
%nprocshared= 8
#p m062x/aug-cc-pVDZ   counterpoise=2

00333 m062x/aug-cc-pVDZ   counterpoise=2

 0  1  0  1  0  1
  C          0.696271        1.136534        0.000002  1
  N          1.387403       -0.000000        0.000003  1
  C          0.696273       -1.136531       -0.000007  1
  C         -0.690797       -1.191110       -0.000002  1
  C         -1.398354       -0.000002       -0.000001  1
  C         -0.690796        1.191109        0.000005  1
  H         -1.197483        2.145664        0.000011  1
  H          1.279537       -2.049878        0.000000  1
  H         -2.480010       -0.000000        0.000002  1
  H         -1.197480       -2.145668        0.000001  1
  H          1.279535        2.049878        0.000011  1
  C          0.673686        1.850845       -0.347275  2
  H          1.580545        2.148765        0.172557  2
  H         -0.094344        1.598534        0.379324  2
  H          0.327101        2.671104       -0.970598  2
  H          0.881065        0.984855       -0.970598  2

%mem=32GB
%nprocshared= 8
#p m062x/aug-cc-pVDZ   counterpoise=2

00334 m062x/aug-cc-pVDZ   counterpoise=2

 0  1  0  1  0  1
  C          0.696271        1.136534        0.000002  1
  N          1.387403       -0.000000        0.000003  1
  C          0.696273       -1.136531       -0.000007  1
  C         -0.690797       -1.191110       -0.000002  1
  C         -1.398354       -0.000002       -0.000001  1
  C         -0.690796        1.191109        0.000005  1
  H         -1.197483        2.145664        0.000011  1
  H          1.279537       -2.049878        0.000000  1
  H         -2.480010       -0.000000        0.000002  1
  H         -1.197480       -2.145668        0.000001  1
  H          1.279535        2.049878        0.000011  1
  C          0.342037        1.939654       -0.347280  2
  H          0.749909        1.014926        0.052587  2
  H          0.053882        2.592959        0.472255  2
  H          1.094074        2.433700       -0.957063  2
  H         -0.529887        1.717416       -0.957063  2

%mem=32GB
%nprocshared= 8
#p m062x/aug-cc-pVDZ   counterpoise=2

00335 m062x/aug-cc-pVDZ   counterpoise=2

 0  1  0  1  0  1
  C          0.696271        1.136534        0.000002  1
  N          1.387403       -0.000000        0.000003  1
  C          0.696273       -1.136531       -0.000007  1
  C         -0.690797       -1.191110       -0.000002  1
  C         -1.398354       -0.000002       -0.000001  1
  C         -0.690796        1.191109        0.000005  1
  H         -1.197483        2.145664        0.000011  1
  H          1.279537       -2.049878        0.000000  1
  H         -2.480010       -0.000000        0.000002  1
  H         -1.197480       -2.145668        0.000001  1
  H          1.279535        2.049878        0.000011  1
  C         -0.000028        1.969584       -0.347282  2
  H         -0.684334        1.198391       -0.003244  2
  H          0.443452        2.469372        0.510047  2
  H          0.784332        1.516428       -0.948037  2
  H         -0.543278        2.694463       -0.948037  2

%mem=32GB
%nprocshared= 8
#p m062x/aug-cc-pVDZ   counterpoise=2

00336 m062x/aug-cc-pVDZ   counterpoise=2

 0  1  0  1  0  1
  C          0.696271        1.136534        0.000002  1
  N          1.387403       -0.000000        0.000003  1
  C          0.696273       -1.136531       -0.000007  1
  C         -0.690797       -1.191110       -0.000002  1
  C         -1.398354       -0.000002       -0.000001  1
  C         -0.690796        1.191109        0.000005  1
  H         -1.197483        2.145664        0.000011  1
  H          1.279537       -2.049878        0.000000  1
  H         -2.480010       -0.000000        0.000002  1
  H         -1.197480       -2.145668        0.000001  1
  H          1.279535        2.049878        0.000011  1
  C         -0.342038        1.939655       -0.347279  2
  H         -0.765174        1.031471        0.074068  2
  H         -0.033166        2.602592        0.456829  2
  H          0.519612        1.687672       -0.960094  2
  H         -1.089247        2.437262       -0.960094  2

%mem=32GB
%nprocshared= 8
#p m062x/aug-cc-pVDZ   counterpoise=2

00337 m062x/aug-cc-pVDZ   counterpoise=2

 0  1  0  1  0  1
  C          0.696271        1.136534        0.000002  1
  N          1.387403       -0.000000        0.000003  1
  C          0.696273       -1.136531       -0.000007  1
  C         -0.690797       -1.191110       -0.000002  1
  C         -1.398354       -0.000002       -0.000001  1
  C         -0.690796        1.191109        0.000005  1
  H         -1.197483        2.145664        0.000011  1
  H          1.279537       -2.049878        0.000000  1
  H         -2.480010       -0.000000        0.000002  1
  H         -1.197480       -2.145668        0.000001  1
  H          1.279535        2.049878        0.000011  1
  C         -0.673682        1.850852       -0.347274  2
  H         -1.493820        2.312452        0.196485  2
  H          0.046569        1.445472        0.358688  2
  H         -1.058848        1.049271       -0.972247  2
  H         -0.188288        2.596022       -0.972247  2

%mem=32GB
%nprocshared= 8
#p m062x/aug-cc-pVDZ   counterpoise=2

00338 m062x/aug-cc-pVDZ   counterpoise=2

 0  1  0  1  0  1
  C          0.696271        1.136534        0.000002  1
  N          1.387403       -0.000000        0.000003  1
  C          0.696273       -1.136531       -0.000007  1
  C         -0.690797       -1.191110       -0.000002  1
  C         -1.398354       -0.000002       -0.000001  1
  C         -0.690796        1.191109        0.000005  1
  H         -1.197483        2.145664        0.000011  1
  H          1.279537       -2.049878        0.000000  1
  H         -2.480010       -0.000000        0.000002  1
  H         -1.197480       -2.145668        0.000001  1
  H          1.279535        2.049878        0.000011  1
  C         -0.984824        1.705770       -0.347270  2
  H         -1.370416        2.503383        0.282418  2
  H         -0.597848        0.905296        0.278004  2
  H         -1.784424        1.320777       -0.974882  2
  H         -0.186446        2.093293       -0.974882  2

%mem=32GB
%nprocshared= 8
#p m062x/aug-cc-pVDZ   counterpoise=2

00339 m062x/aug-cc-pVDZ   counterpoise=2

 0  1  0  1  0  1
  C          0.696271        1.136534        0.000002  1
  N          1.387403       -0.000000        0.000003  1
  C          0.696273       -1.136531       -0.000007  1
  C         -0.690797       -1.191110       -0.000002  1
  C         -1.398354       -0.000002       -0.000001  1
  C         -0.690796        1.191109        0.000005  1
  H         -1.197483        2.145664        0.000011  1
  H          1.279537       -2.049878        0.000000  1
  H         -2.480010       -0.000000        0.000002  1
  H         -1.197480       -2.145668        0.000001  1
  H          1.279535        2.049878        0.000011  1
  C         -1.266040        1.508852       -0.347275  2
  H         -1.163766        2.458854        0.170810  2
  H         -1.352429        0.706407        0.380801  2
  H         -2.156362        1.529869       -0.970463  2
  H         -0.391647        1.339885       -0.970463  2

%mem=32GB
%nprocshared= 8
#p m062x/aug-cc-pVDZ   counterpoise=2

00340 m062x/aug-cc-pVDZ   counterpoise=2

 0  1  0  1  0  1
  C          0.696271        1.136534        0.000002  1
  N          1.387403       -0.000000        0.000003  1
  C          0.696273       -1.136531       -0.000007  1
  C         -0.690797       -1.191110       -0.000002  1
  C         -1.398354       -0.000002       -0.000001  1
  C         -0.690796        1.191109        0.000005  1
  H         -1.197483        2.145664        0.000011  1
  H          1.279537       -2.049878        0.000000  1
  H         -2.480010       -0.000000        0.000002  1
  H         -1.197480       -2.145668        0.000001  1
  H          1.279535        2.049878        0.000011  1
  C         -1.508772        1.266041       -0.347279  2
  H         -0.511835        1.174715        0.075985  2
  H         -2.238614        1.332899        0.455428  2
  H         -1.561568        2.162049       -0.960352  2
  H         -1.723483        0.394538       -0.960352  2

%mem=32GB
%nprocshared= 8
#p m062x/aug-cc-pVDZ   counterpoise=2

00341 m062x/aug-cc-pVDZ   counterpoise=2

 0  1  0  1  0  1
  C          0.696271        1.136534        0.000002  1
  N          1.387403       -0.000000        0.000003  1
  C          0.696273       -1.136531       -0.000007  1
  C         -0.690797       -1.191110       -0.000002  1
  C         -1.398354       -0.000002       -0.000001  1
  C         -0.690796        1.191109        0.000005  1
  H         -1.197483        2.145664        0.000011  1
  H          1.279537       -2.049878        0.000000  1
  H         -2.480010       -0.000000        0.000002  1
  H         -1.197480       -2.145668        0.000001  1
  H          1.279535        2.049878        0.000011  1
  C         -1.705724        0.984767       -0.347282  2
  H         -1.398805        0.001443       -0.000511  2
  H         -1.905484        1.624767        0.508273  2
  H         -0.912218        1.421049       -0.948517  2
  H         -2.606517        0.892217       -0.948517  2

%mem=32GB
%nprocshared= 8
#p m062x/aug-cc-pVDZ   counterpoise=2

00342 m062x/aug-cc-pVDZ   counterpoise=2

 0  1  0  1  0  1
  C          0.696271        1.136534        0.000002  1
  N          1.387403       -0.000000        0.000003  1
  C          0.696273       -1.136531       -0.000007  1
  C         -0.690797       -1.191110       -0.000002  1
  C         -1.398354       -0.000002       -0.000001  1
  C         -0.690796        1.191109        0.000005  1
  H         -1.197483        2.145664        0.000011  1
  H          1.279537       -2.049878        0.000000  1
  H         -2.480010       -0.000000        0.000002  1
  H         -1.197480       -2.145668        0.000001  1
  H          1.279535        2.049878        0.000011  1
  C         -1.850810        0.673614       -0.347279  2
  H         -1.293650       -0.155886        0.080364  2
  H         -2.261414        1.284921        0.452212  2
  H         -1.187506        1.277710       -0.960934  2
  H         -2.660902        0.288055       -0.960934  2

%mem=32GB
%nprocshared= 8
#p m062x/aug-cc-pVDZ   counterpoise=2

00343 m062x/aug-cc-pVDZ   counterpoise=2

 0  1  0  1  0  1
  C          0.696271        1.136534        0.000002  1
  N          1.387403       -0.000000        0.000003  1
  C          0.696273       -1.136531       -0.000007  1
  C         -0.690797       -1.191110       -0.000002  1
  C         -1.398354       -0.000002       -0.000001  1
  C         -0.690796        1.191109        0.000005  1
  H         -1.197483        2.145664        0.000011  1
  H          1.279537       -2.049878        0.000000  1
  H         -2.480010       -0.000000        0.000002  1
  H         -1.197480       -2.145668        0.000001  1
  H          1.279535        2.049878        0.000011  1
  C         -1.939726        0.341999       -0.347275  2
  H         -2.746766       -0.168856        0.171464  2
  H         -1.257363        0.773934        0.380249  2
  H         -1.402564       -0.368288       -0.970514  2
  H         -2.351876        1.131418       -0.970514  2

%mem=32GB
%nprocshared= 8
#p m062x/aug-cc-pVDZ   counterpoise=2

00344 m062x/aug-cc-pVDZ   counterpoise=2

 0  1  0  1  0  1
  C          0.696271        1.136534        0.000002  1
  N          1.387403       -0.000000        0.000003  1
  C          0.696273       -1.136531       -0.000007  1
  C         -0.690797       -1.191110       -0.000002  1
  C         -1.398354       -0.000002       -0.000001  1
  C         -0.690796        1.191109        0.000005  1
  H         -1.197483        2.145664        0.000011  1
  H          1.279537       -2.049878        0.000000  1
  H         -2.480010       -0.000000        0.000002  1
  H         -1.197480       -2.145668        0.000001  1
  H          1.279535        2.049878        0.000011  1
  C         -1.969653        0.000000       -0.347271  2
  H         -2.868260        0.000000        0.264187  2
  H         -1.093507       -0.000000        0.296037  2
  H         -1.958236       -0.887456       -0.974781  2
  H         -1.958236        0.887456       -0.974781  2

%mem=32GB
%nprocshared= 8
#p m062x/aug-cc-pVDZ   counterpoise=2

00345 m062x/aug-cc-pVDZ   counterpoise=2

 0  1  0  1  0  1
  C          0.696271        1.136534        0.000002  1
  N          1.387403       -0.000000        0.000003  1
  C          0.696273       -1.136531       -0.000007  1
  C         -0.690797       -1.191110       -0.000002  1
  C         -1.398354       -0.000002       -0.000001  1
  C         -0.690796        1.191109        0.000005  1
  H         -1.197483        2.145664        0.000011  1
  H          1.279537       -2.049878        0.000000  1
  H         -2.480010       -0.000000        0.000002  1
  H         -1.197480       -2.145668        0.000001  1
  H          1.279535        2.049878        0.000011  1
  C         -1.939726       -0.341999       -0.347275  2
  H         -2.746766        0.168856        0.171464  2
  H         -1.257363       -0.773934        0.380249  2
  H         -2.351876       -1.131418       -0.970514  2
  H         -1.402564        0.368288       -0.970514  2

%mem=32GB
%nprocshared= 8
#p m062x/aug-cc-pVDZ   counterpoise=2

00346 m062x/aug-cc-pVDZ   counterpoise=2

 0  1  0  1  0  1
  C          0.696271        1.136534        0.000002  1
  N          1.387403       -0.000000        0.000003  1
  C          0.696273       -1.136531       -0.000007  1
  C         -0.690797       -1.191110       -0.000002  1
  C         -1.398354       -0.000002       -0.000001  1
  C         -0.690796        1.191109        0.000005  1
  H         -1.197483        2.145664        0.000011  1
  H          1.279537       -2.049878        0.000000  1
  H         -2.480010       -0.000000        0.000002  1
  H         -1.197480       -2.145668        0.000001  1
  H          1.279535        2.049878        0.000011  1
  C         -1.850810       -0.673614       -0.347279  2
  H         -1.293648        0.155884        0.080365  2
  H         -2.261417       -1.284921        0.452211  2
  H         -2.660900       -0.288052       -0.960934  2
  H         -1.187507       -1.277711       -0.960934  2

%mem=32GB
%nprocshared= 8
#p m062x/aug-cc-pVDZ   counterpoise=2

00347 m062x/aug-cc-pVDZ   counterpoise=2

 0  1  0  1  0  1
  C          0.696271        1.136534        0.000002  1
  N          1.387403       -0.000000        0.000003  1
  C          0.696273       -1.136531       -0.000007  1
  C         -0.690797       -1.191110       -0.000002  1
  C         -1.398354       -0.000002       -0.000001  1
  C         -0.690796        1.191109        0.000005  1
  H         -1.197483        2.145664        0.000011  1
  H          1.279537       -2.049878        0.000000  1
  H         -2.480010       -0.000000        0.000002  1
  H         -1.197480       -2.145668        0.000001  1
  H          1.279535        2.049878        0.000011  1
  C         -1.705724       -0.984767       -0.347282  2
  H         -1.398804       -0.001444       -0.000510  2
  H         -1.905485       -1.624768        0.508272  2
  H         -2.606517       -0.892215       -0.948517  2
  H         -0.912219       -1.421049       -0.948517  2

%mem=32GB
%nprocshared= 8
#p m062x/aug-cc-pVDZ   counterpoise=2

00348 m062x/aug-cc-pVDZ   counterpoise=2

 0  1  0  1  0  1
  C          0.696271        1.136534        0.000002  1
  N          1.387403       -0.000000        0.000003  1
  C          0.696273       -1.136531       -0.000007  1
  C         -0.690797       -1.191110       -0.000002  1
  C         -1.398354       -0.000002       -0.000001  1
  C         -0.690796        1.191109        0.000005  1
  H         -1.197483        2.145664        0.000011  1
  H          1.279537       -2.049878        0.000000  1
  H         -2.480010       -0.000000        0.000002  1
  H         -1.197480       -2.145668        0.000001  1
  H          1.279535        2.049878        0.000011  1
  C         -1.508772       -1.266041       -0.347279  2
  H         -0.511832       -1.174716        0.075979  2
  H         -2.238609       -1.332897        0.455433  2
  H         -1.723486       -0.394538       -0.960351  2
  H         -1.561573       -2.162049       -0.960351  2

%mem=32GB
%nprocshared= 8
#p m062x/aug-cc-pVDZ   counterpoise=2

00349 m062x/aug-cc-pVDZ   counterpoise=2

 0  1  0  1  0  1
  C          0.696271        1.136534        0.000002  1
  N          1.387403       -0.000000        0.000003  1
  C          0.696273       -1.136531       -0.000007  1
  C         -0.690797       -1.191110       -0.000002  1
  C         -1.398354       -0.000002       -0.000001  1
  C         -0.690796        1.191109        0.000005  1
  H         -1.197483        2.145664        0.000011  1
  H          1.279537       -2.049878        0.000000  1
  H         -2.480010       -0.000000        0.000002  1
  H         -1.197480       -2.145668        0.000001  1
  H          1.279535        2.049878        0.000011  1
  C         -1.266040       -1.508852       -0.347275  2
  H         -1.163761       -2.458862        0.170795  2
  H         -1.352431       -0.706418        0.380813  2
  H         -0.391648       -1.339872       -0.970462  2
  H         -2.156363       -1.529863       -0.970462  2

%mem=32GB
%nprocshared= 8
#p m062x/aug-cc-pVDZ   counterpoise=2

00350 m062x/aug-cc-pVDZ   counterpoise=2

 0  1  0  1  0  1
  C          0.696271        1.136534        0.000002  1
  N          1.387403       -0.000000        0.000003  1
  C          0.696273       -1.136531       -0.000007  1
  C         -0.690797       -1.191110       -0.000002  1
  C         -1.398354       -0.000002       -0.000001  1
  C         -0.690796        1.191109        0.000005  1
  H         -1.197483        2.145664        0.000011  1
  H          1.279537       -2.049878        0.000000  1
  H         -2.480010       -0.000000        0.000002  1
  H         -1.197480       -2.145668        0.000001  1
  H          1.279535        2.049878        0.000011  1
  C         -0.984824       -1.705770       -0.347270  2
  H         -1.370413       -2.503396        0.282404  2
  H         -0.597860       -0.905301        0.278018  2
  H         -0.186439       -2.093277       -0.974882  2
  H         -1.784423       -1.320776       -0.974882  2

%mem=32GB
%nprocshared= 8
#p m062x/aug-cc-pVDZ   counterpoise=2

00351 m062x/aug-cc-pVDZ   counterpoise=2

 0  1  0  1  0  1
  C          0.696271        1.136534        0.000002  1
  N          1.387403       -0.000000        0.000003  1
  C          0.696273       -1.136531       -0.000007  1
  C         -0.690797       -1.191110       -0.000002  1
  C         -1.398354       -0.000002       -0.000001  1
  C         -0.690796        1.191109        0.000005  1
  H         -1.197483        2.145664        0.000011  1
  H          1.279537       -2.049878        0.000000  1
  H         -2.480010       -0.000000        0.000002  1
  H         -1.197480       -2.145668        0.000001  1
  H          1.279535        2.049878        0.000011  1
  C         -0.673682       -1.850852       -0.347274  2
  H         -1.493822       -2.312462        0.196474  2
  H          0.046558       -1.445470        0.358698  2
  H         -0.188275       -2.596014       -0.972247  2
  H         -1.058849       -1.049271       -0.972247  2

%mem=32GB
%nprocshared= 8
#p m062x/aug-cc-pVDZ   counterpoise=2

00352 m062x/aug-cc-pVDZ   counterpoise=2

 0  1  0  1  0  1
  C          0.696271        1.136534        0.000002  1
  N          1.387403       -0.000000        0.000003  1
  C          0.696273       -1.136531       -0.000007  1
  C         -0.690797       -1.191110       -0.000002  1
  C         -1.398354       -0.000002       -0.000001  1
  C         -0.690796        1.191109        0.000005  1
  H         -1.197483        2.145664        0.000011  1
  H          1.279537       -2.049878        0.000000  1
  H         -2.480010       -0.000000        0.000002  1
  H         -1.197480       -2.145668        0.000001  1
  H          1.279535        2.049878        0.000011  1
  C         -0.342038       -1.939655       -0.347279  2
  H         -0.765176       -1.031469        0.074061  2
  H         -0.033167       -2.602587        0.456834  2
  H         -1.089245       -2.437267       -0.960093  2
  H          0.519613       -1.687674       -0.960093  2

%mem=32GB
%nprocshared= 8
#p m062x/aug-cc-pVDZ   counterpoise=2

00353 m062x/aug-cc-pVDZ   counterpoise=2

 0  1  0  1  0  1
  C          0.696271        1.136534        0.000002  1
  N          1.387403       -0.000000        0.000003  1
  C          0.696273       -1.136531       -0.000007  1
  C         -0.690797       -1.191110       -0.000002  1
  C         -1.398354       -0.000002       -0.000001  1
  C         -0.690796        1.191109        0.000005  1
  H         -1.197483        2.145664        0.000011  1
  H          1.279537       -2.049878        0.000000  1
  H         -2.480010       -0.000000        0.000002  1
  H         -1.197480       -2.145668        0.000001  1
  H          1.279535        2.049878        0.000011  1
  C         -0.000028       -1.969584       -0.347282  2
  H         -0.684337       -1.198390       -0.003250  2
  H          0.443449       -2.469368        0.510051  2
  H         -0.543275       -2.694466       -0.948036  2
  H          0.784333       -1.516430       -0.948036  2

%mem=32GB
%nprocshared= 8
#p m062x/aug-cc-pVDZ   counterpoise=2

00354 m062x/aug-cc-pVDZ   counterpoise=2

 0  1  0  1  0  1
  C          0.696271        1.136534        0.000002  1
  N          1.387403       -0.000000        0.000003  1
  C          0.696273       -1.136531       -0.000007  1
  C         -0.690797       -1.191110       -0.000002  1
  C         -1.398354       -0.000002       -0.000001  1
  C         -0.690796        1.191109        0.000005  1
  H         -1.197483        2.145664        0.000011  1
  H          1.279537       -2.049878        0.000000  1
  H         -2.480010       -0.000000        0.000002  1
  H         -1.197480       -2.145668        0.000001  1
  H          1.279535        2.049878        0.000011  1
  C          0.342037       -1.939654       -0.347280  2
  H          0.749911       -1.014923        0.052577  2
  H          0.053885       -2.592952        0.472262  2
  H         -0.529889       -1.717421       -0.957062  2
  H          1.094072       -2.433706       -0.957062  2

%mem=32GB
%nprocshared= 8
#p m062x/aug-cc-pVDZ   counterpoise=2

00355 m062x/aug-cc-pVDZ   counterpoise=2

 0  1  0  1  0  1
  C          0.696271        1.136534        0.000002  1
  N          1.387403       -0.000000        0.000003  1
  C          0.696273       -1.136531       -0.000007  1
  C         -0.690797       -1.191110       -0.000002  1
  C         -1.398354       -0.000002       -0.000001  1
  C         -0.690796        1.191109        0.000005  1
  H         -1.197483        2.145664        0.000011  1
  H          1.279537       -2.049878        0.000000  1
  H         -2.480010       -0.000000        0.000002  1
  H         -1.197480       -2.145668        0.000001  1
  H          1.279535        2.049878        0.000011  1
  C          0.673686       -1.850845       -0.347275  2
  H          1.580553       -2.148767        0.172543  2
  H         -0.094335       -1.598538        0.379336  2
  H          0.881055       -0.984852       -0.970597  2
  H          0.327093       -2.671102       -0.970597  2

%mem=32GB
%nprocshared= 8
#p m062x/aug-cc-pVDZ   counterpoise=2

00356 m062x/aug-cc-pVDZ   counterpoise=2

 0  1  0  1  0  1
  C          0.696271        1.136534        0.000002  1
  N          1.387403       -0.000000        0.000003  1
  C          0.696273       -1.136531       -0.000007  1
  C         -0.690797       -1.191110       -0.000002  1
  C         -1.398354       -0.000002       -0.000001  1
  C         -0.690796        1.191109        0.000005  1
  H         -1.197483        2.145664        0.000011  1
  H          1.279537       -2.049878        0.000000  1
  H         -2.480010       -0.000000        0.000002  1
  H         -1.197480       -2.145668        0.000001  1
  H          1.279535        2.049878        0.000011  1
  C          0.984831       -1.705764       -0.347269  2
  H          1.545965       -2.360973        0.313947  2
  H          0.392204       -1.013783        0.245548  2
  H          1.674509       -1.146747       -0.974423  2
  H          0.326414       -2.301283       -0.974423  2

%mem=32GB
%nprocshared= 8
#p m062x/aug-cc-pVDZ   counterpoise=2

00357 m062x/aug-cc-pVDZ   counterpoise=2

 0  1  0  1  0  1
  C          0.696271        1.136534        0.000002  1
  N          1.387403       -0.000000        0.000003  1
  C          0.696273       -1.136531       -0.000007  1
  C         -0.690797       -1.191110       -0.000002  1
  C         -1.398354       -0.000002       -0.000001  1
  C         -0.690796        1.191109        0.000005  1
  H         -1.197483        2.145664        0.000011  1
  H          1.279537       -2.049878        0.000000  1
  H         -2.480010       -0.000000        0.000002  1
  H         -1.197480       -2.145668        0.000001  1
  H          1.279535        2.049878        0.000011  1
  C          1.266045       -1.508851       -0.347272  2
  H          1.288850       -2.423344        0.239719  2
  H          1.244644       -0.650647        0.319441  2
  H          2.152519       -1.458393       -0.974245  2
  H          0.378159       -1.502640       -0.974245  2

%mem=32GB
%nprocshared= 8
#p m062x/aug-cc-pVDZ   counterpoise=2

00358 m062x/aug-cc-pVDZ   counterpoise=2

 0  1  0  1  0  1
  C          0.696271        1.136534        0.000002  1
  N          1.387403       -0.000000        0.000003  1
  C          0.696273       -1.136531       -0.000007  1
  C         -0.690797       -1.191110       -0.000002  1
  C         -1.398354       -0.000002       -0.000001  1
  C         -0.690796        1.191109        0.000005  1
  H         -1.197483        2.145664        0.000011  1
  H          1.279537       -2.049878        0.000000  1
  H         -2.480010       -0.000000        0.000002  1
  H         -1.197480       -2.145668        0.000001  1
  H          1.279535        2.049878        0.000011  1
  C          1.508801       -1.266084       -0.347279  2
  H          1.227996       -2.226084        0.078072  2
  H          1.715026       -0.561056        0.453898  2
  H          2.397915       -1.387546       -0.960631  2
  H          0.694385       -0.889253       -0.960631  2

%mem=32GB
%nprocshared= 8
#p m062x/aug-cc-pVDZ   counterpoise=2

00359 m062x/aug-cc-pVDZ   counterpoise=2

 0  1  0  1  0  1
  C          0.696271        1.136534        0.000002  1
  N          1.387403       -0.000000        0.000003  1
  C          0.696273       -1.136531       -0.000007  1
  C         -0.690797       -1.191110       -0.000002  1
  C         -1.398354       -0.000002       -0.000001  1
  C         -0.690796        1.191109        0.000005  1
  H         -1.197483        2.145664        0.000011  1
  H          1.279537       -2.049878        0.000000  1
  H         -2.480010       -0.000000        0.000002  1
  H         -1.197480       -2.145668        0.000001  1
  H          1.279535        2.049878        0.000011  1
  C          1.705695       -0.984814       -0.347282  2
  H          0.688133       -1.137754        0.002793  2
  H          2.371410       -0.884757        0.506117  2
  H          2.013733       -1.835940       -0.949091  2
  H          1.749926       -0.080742       -0.949091  2

%mem=32GB
%nprocshared= 8
#p m062x/aug-cc-pVDZ   counterpoise=2

00360 m062x/aug-cc-pVDZ   counterpoise=2

 0  1  0  1  0  1
  C          0.696271        1.136534        0.000002  1
  N          1.387403       -0.000000        0.000003  1
  C          0.696273       -1.136531       -0.000007  1
  C         -0.690797       -1.191110       -0.000002  1
  C         -1.398354       -0.000002       -0.000001  1
  C         -0.690796        1.191109        0.000005  1
  H         -1.197483        2.145664        0.000011  1
  H          1.279537       -2.049878        0.000000  1
  H         -2.480010       -0.000000        0.000002  1
  H         -1.197480       -2.145668        0.000001  1
  H          1.279535        2.049878        0.000011  1
  C          1.850810       -0.673614       -0.347279  2
  H          1.283803        0.150595        0.077642  2
  H          2.266951       -1.278522        0.454213  2
  H          1.195210       -1.286424       -0.960573  2
  H          2.657511       -0.280447       -0.960573  2

%mem=32GB
%nprocshared= 8
#p m062x/aug-cc-pVDZ   counterpoise=2

00361 m062x/aug-cc-pVDZ   counterpoise=2

 0  1  0  1  0  1
  C          0.696271        1.136534        0.000002  1
  N          1.387403       -0.000000        0.000003  1
  C          0.696273       -1.136531       -0.000007  1
  C         -0.690797       -1.191110       -0.000002  1
  C         -1.398354       -0.000002       -0.000001  1
  C         -0.690796        1.191109        0.000005  1
  H         -1.197483        2.145664        0.000011  1
  H          1.279537       -2.049878        0.000000  1
  H         -2.480010       -0.000000        0.000002  1
  H         -1.197480       -2.145668        0.000001  1
  H          1.279535        2.049878        0.000011  1
  C          1.939659       -0.341999       -0.347275  2
  H          1.124741        0.162660        0.165174  2
  H          2.622166       -0.764660        0.385541  2
  H          1.538792       -1.137599       -0.970014  2
  H          2.473275        0.371392       -0.970014  2

%mem=32GB
%nprocshared= 8
#p m062x/aug-cc-pVDZ   counterpoise=2

00362 m062x/aug-cc-pVDZ   counterpoise=2

 0  1  0  1  0  1
  C          0.696271        1.136534        0.000002  1
  N          1.387403       -0.000000        0.000003  1
  C          0.696273       -1.136531       -0.000007  1
  C         -0.690797       -1.191110       -0.000002  1
  C         -1.398354       -0.000002       -0.000001  1
  C         -0.690796        1.191109        0.000005  1
  H         -1.197483        2.145664        0.000011  1
  H          1.279537       -2.049878        0.000000  1
  H         -2.480010       -0.000000        0.000002  1
  H         -1.197480       -2.145668        0.000001  1
  H          1.279535        2.049878        0.000011  1
  C          1.879359        0.000000       -0.684004  2
  H          1.244721        0.000000        0.198385  2
  H          2.922914       -0.000000       -0.379915  2
  H          1.675032       -0.887456       -1.277426  2
  H          1.675032        0.887456       -1.277426  2

%mem=32GB
%nprocshared= 8
#p m062x/aug-cc-pVDZ   counterpoise=2

00363 m062x/aug-cc-pVDZ   counterpoise=2

 0  1  0  1  0  1
  C          0.696271        1.136534        0.000002  1
  N          1.387403       -0.000000        0.000003  1
  C          0.696273       -1.136531       -0.000007  1
  C         -0.690797       -1.191110       -0.000002  1
  C         -1.398354       -0.000002       -0.000001  1
  C         -0.690796        1.191109        0.000005  1
  H         -1.197483        2.145664        0.000011  1
  H          1.279537       -2.049878        0.000000  1
  H         -2.480010       -0.000000        0.000002  1
  H         -1.197480       -2.145668        0.000001  1
  H          1.279535        2.049878        0.000011  1
  C          1.850810        0.326335       -0.684006  2
  H          1.283803       -0.072956        0.152921  2
  H          2.685034        0.913804       -0.309270  2
  H          2.228289       -0.493265       -1.290011  2
  H          1.206348        0.957924       -1.290011  2

%mem=32GB
%nprocshared= 8
#p m062x/aug-cc-pVDZ   counterpoise=2

00364 m062x/aug-cc-pVDZ   counterpoise=2

 0  1  0  1  0  1
  C          0.696271        1.136534        0.000002  1
  N          1.387403       -0.000000        0.000003  1
  C          0.696273       -1.136531       -0.000007  1
  C         -0.690797       -1.191110       -0.000002  1
  C         -1.398354       -0.000002       -0.000001  1
  C         -0.690796        1.191109        0.000005  1
  H         -1.197483        2.145664        0.000011  1
  H          1.279537       -2.049878        0.000000  1
  H         -2.480010       -0.000000        0.000002  1
  H         -1.197480       -2.145668        0.000001  1
  H          1.279535        2.049878        0.000011  1
  C          1.766028        0.642759       -0.684010  2
  H          1.359421       -0.047503        0.050555  2
  H          2.253123        1.469660       -0.173667  2
  H          2.490520        0.124155       -1.306616  2
  H          0.961215        1.025010       -1.306616  2

%mem=32GB
%nprocshared= 8
#p m062x/aug-cc-pVDZ   counterpoise=2

00365 m062x/aug-cc-pVDZ   counterpoise=2

 0  1  0  1  0  1
  C          0.696271        1.136534        0.000002  1
  N          1.387403       -0.000000        0.000003  1
  C          0.696273       -1.136531       -0.000007  1
  C         -0.690797       -1.191110       -0.000002  1
  C         -1.398354       -0.000002       -0.000001  1
  C         -0.690796        1.191109        0.000005  1
  H         -1.197483        2.145664        0.000011  1
  H          1.279537       -2.049878        0.000000  1
  H         -2.480010       -0.000000        0.000002  1
  H         -1.197480       -2.145668        0.000001  1
  H          1.279535        2.049878        0.000011  1
  C          1.627560        0.939700       -0.684014  2
  H          0.763990        1.122221       -0.049736  2
  H          2.500611        0.755175       -0.063362  2
  H          1.439483        0.072390       -1.311610  2
  H          1.806513        1.808939       -1.311610  2

%mem=32GB
%nprocshared= 8
#p m062x/aug-cc-pVDZ   counterpoise=2

00366 m062x/aug-cc-pVDZ   counterpoise=2

 0  1  0  1  0  1
  C          0.696271        1.136534        0.000002  1
  N          1.387403       -0.000000        0.000003  1
  C          0.696273       -1.136531       -0.000007  1
  C         -0.690797       -1.191110       -0.000002  1
  C         -1.398354       -0.000002       -0.000001  1
  C         -0.690796        1.191109        0.000005  1
  H         -1.197483        2.145664        0.000011  1
  H          1.279537       -2.049878        0.000000  1
  H         -2.480010       -0.000000        0.000002  1
  H         -1.197480       -2.145668        0.000001  1
  H          1.279535        2.049878        0.000011  1
  C          1.439660        1.208042       -0.684010  2
  H          0.641815        1.131296        0.050108  2
  H          2.394669        1.299907       -0.173133  2
  H          1.446217        0.317121       -1.306660  2
  H          1.276268        2.083878       -1.306660  2

%mem=32GB
%nprocshared= 8
#p m062x/aug-cc-pVDZ   counterpoise=2

00367 m062x/aug-cc-pVDZ   counterpoise=2

 0  1  0  1  0  1
  C          0.696271        1.136534        0.000002  1
  N          1.387403       -0.000000        0.000003  1
  C          0.696273       -1.136531       -0.000007  1
  C         -0.690797       -1.191110       -0.000002  1
  C         -1.398354       -0.000002       -0.000001  1
  C         -0.690796        1.191109        0.000005  1
  H         -1.197483        2.145664        0.000011  1
  H          1.279537       -2.049878        0.000000  1
  H         -2.480010       -0.000000        0.000002  1
  H         -1.197480       -2.145668        0.000001  1
  H          1.279535        2.049878        0.000011  1
  C          1.208020        1.439678       -0.684006  2
  H          0.594389        1.076182        0.136179  2
  H          2.077956        1.955000       -0.285094  2
  H          1.532295        0.600293       -1.293725  2
  H          0.627695        2.127386       -1.293725  2

%mem=32GB
%nprocshared= 8
#p m062x/aug-cc-pVDZ   counterpoise=2

00368 m062x/aug-cc-pVDZ   counterpoise=2

 0  1  0  1  0  1
  C          0.696271        1.136534        0.000002  1
  N          1.387403       -0.000000        0.000003  1
  C          0.696273       -1.136531       -0.000007  1
  C         -0.690797       -1.191110       -0.000002  1
  C         -1.398354       -0.000002       -0.000001  1
  C         -0.690796        1.191109        0.000005  1
  H         -1.197483        2.145664        0.000011  1
  H          1.279537       -2.049878        0.000000  1
  H         -2.480010       -0.000000        0.000002  1
  H         -1.197480       -2.145668        0.000001  1
  H          1.279535        2.049878        0.000011  1
  C          0.939710        1.627617       -0.684005  2
  H          1.362932        2.153505        0.167876  2
  H          0.295029        0.826547       -0.331654  2
  H          0.358979        2.321499       -1.286297  2
  H          1.741726        1.208699       -1.286297  2

%mem=32GB
%nprocshared= 8
#p m062x/aug-cc-pVDZ   counterpoise=2

00369 m062x/aug-cc-pVDZ   counterpoise=2

 0  1  0  1  0  1
  C          0.696271        1.136534        0.000002  1
  N          1.387403       -0.000000        0.000003  1
  C          0.696273       -1.136531       -0.000007  1
  C         -0.690797       -1.191110       -0.000002  1
  C         -1.398354       -0.000002       -0.000001  1
  C         -0.690796        1.191109        0.000005  1
  H         -1.197483        2.145664        0.000011  1
  H          1.279537       -2.049878        0.000000  1
  H         -2.480010       -0.000000        0.000002  1
  H         -1.197480       -2.145668        0.000001  1
  H          1.279535        2.049878        0.000011  1
  C          0.642790        1.766014       -0.684007  2
  H          0.705220        1.031208        0.114452  2
  H          0.558244        2.761141       -0.254995  2
  H          1.538106        1.711134       -1.297909  2
  H         -0.230435        1.560878       -1.297909  2

%mem=32GB
%nprocshared= 8
#p m062x/aug-cc-pVDZ   counterpoise=2

00370 m062x/aug-cc-pVDZ   counterpoise=2

 0  1  0  1  0  1
  C          0.696271        1.136534        0.000002  1
  N          1.387403       -0.000000        0.000003  1
  C          0.696273       -1.136531       -0.000007  1
  C         -0.690797       -1.191110       -0.000002  1
  C         -1.398354       -0.000002       -0.000001  1
  C         -0.690796        1.191109        0.000005  1
  H         -1.197483        2.145664        0.000011  1
  H          1.279537       -2.049878        0.000000  1
  H         -2.480010       -0.000000        0.000002  1
  H         -1.197480       -2.145668        0.000001  1
  H          1.279535        2.049878        0.000011  1
  C          0.326368        1.850803       -0.684011  2
  H          0.707142        1.115542        0.020104  2
  H         -0.105891        2.685476       -0.138163  2
  H          1.140080        2.209361       -1.309139  2
  H         -0.436019        1.393136       -1.309139  2

%mem=32GB
%nprocshared= 8
#p m062x/aug-cc-pVDZ   counterpoise=2

00371 m062x/aug-cc-pVDZ   counterpoise=2

 0  1  0  1  0  1
  C          0.696271        1.136534        0.000002  1
  N          1.387403       -0.000000        0.000003  1
  C          0.696273       -1.136531       -0.000007  1
  C         -0.690797       -1.191110       -0.000002  1
  C         -1.398354       -0.000002       -0.000001  1
  C         -0.690796        1.191109        0.000005  1
  H         -1.197483        2.145664        0.000011  1
  H          1.279537       -2.049878        0.000000  1
  H         -2.480010       -0.000000        0.000002  1
  H         -1.197480       -2.145668        0.000001  1
  H          1.279535        2.049878        0.000011  1
  C         -0.000026        1.879359       -0.684014  2
  H         -0.630369        1.251316       -0.059831  2
  H          0.627056        2.504154       -0.053239  2
  H          0.628114        1.252443       -1.311623  2
  H         -0.624643        2.509786       -1.311623  2

%mem=32GB
%nprocshared= 8
#p m062x/aug-cc-pVDZ   counterpoise=2

00372 m062x/aug-cc-pVDZ   counterpoise=2

 0  1  0  1  0  1
  C          0.696271        1.136534        0.000002  1
  N          1.387403       -0.000000        0.000003  1
  C          0.696273       -1.136531       -0.000007  1
  C         -0.690797       -1.191110       -0.000002  1
  C         -1.398354       -0.000002       -0.000001  1
  C         -0.690796        1.191109        0.000005  1
  H         -1.197483        2.145664        0.000011  1
  H          1.279537       -2.049878        0.000000  1
  H         -2.480010       -0.000000        0.000002  1
  H         -1.197480       -2.145668        0.000001  1
  H          1.279535        2.049878        0.000011  1
  C         -0.326368        1.850804       -0.684010  2
  H         -0.715548        1.146302        0.046464  2
  H          0.136427        2.688564       -0.168785  2
  H          0.413714        1.355197       -1.307011  2
  H         -1.139903        2.213445       -1.307011  2

%mem=32GB
%nprocshared= 8
#p m062x/aug-cc-pVDZ   counterpoise=2

00373 m062x/aug-cc-pVDZ   counterpoise=2

 0  1  0  1  0  1
  C          0.696271        1.136534        0.000002  1
  N          1.387403       -0.000000        0.000003  1
  C          0.696273       -1.136531       -0.000007  1
  C         -0.690797       -1.191110       -0.000002  1
  C         -1.398354       -0.000002       -0.000001  1
  C         -0.690796        1.191109        0.000005  1
  H         -1.197483        2.145664        0.000011  1
  H          1.279537       -2.049878        0.000000  1
  H         -2.480010       -0.000000        0.000002  1
  H         -1.197480       -2.145668        0.000001  1
  H          1.279535        2.049878        0.000011  1
  C         -0.642790        1.766016       -0.684006  2
  H         -0.701102        1.067690        0.146847  2
  H         -0.558162        2.779503       -0.300395  2
  H          0.228442        1.534732       -1.291410  2
  H         -1.540314        1.682427       -1.291410  2

%mem=32GB
%nprocshared= 8
#p m062x/aug-cc-pVDZ   counterpoise=2

00374 m062x/aug-cc-pVDZ   counterpoise=2

 0  1  0  1  0  1
  C          0.696271        1.136534        0.000002  1
  N          1.387403       -0.000000        0.000003  1
  C          0.696273       -1.136531       -0.000007  1
  C         -0.690797       -1.191110       -0.000002  1
  C         -1.398354       -0.000002       -0.000001  1
  C         -0.690796        1.191109        0.000005  1
  H         -1.197483        2.145664        0.000011  1
  H          1.279537       -2.049878        0.000000  1
  H         -2.480010       -0.000000        0.000002  1
  H         -1.197480       -2.145668        0.000001  1
  H          1.279535        2.049878        0.000011  1
  C         -0.939679        1.627572       -0.684004  2
  H         -0.620944        1.068611        0.191979  2
  H         -1.455071        2.531407       -0.369470  2
  H         -0.070491        1.894855       -1.279444  2
  H         -1.612343        1.015648       -1.279444  2

%mem=32GB
%nprocshared= 8
#p m062x/aug-cc-pVDZ   counterpoise=2

00375 m062x/aug-cc-pVDZ   counterpoise=2

 0  1  0  1  0  1
  C          0.696271        1.136534        0.000002  1
  N          1.387403       -0.000000        0.000003  1
  C          0.696273       -1.136531       -0.000007  1
  C         -0.690797       -1.191110       -0.000002  1
  C         -1.398354       -0.000002       -0.000001  1
  C         -0.690796        1.191109        0.000005  1
  H         -1.197483        2.145664        0.000011  1
  H          1.279537       -2.049878        0.000000  1
  H         -2.480010       -0.000000        0.000002  1
  H         -1.197480       -2.145668        0.000001  1
  H          1.279535        2.049878        0.000011  1
  C         -1.208019        1.439680       -0.684006  2
  H         -0.578376        1.137082        0.148676  2
  H         -2.125573        1.880645       -0.303055  2
  H         -0.679783        2.170439       -1.290995  2
  H         -1.448607        0.570681       -1.290995  2

%mem=32GB
%nprocshared= 8
#p m062x/aug-cc-pVDZ   counterpoise=2

00376 m062x/aug-cc-pVDZ   counterpoise=2

 0  1  0  1  0  1
  C          0.696271        1.136534        0.000002  1
  N          1.387403       -0.000000        0.000003  1
  C          0.696273       -1.136531       -0.000007  1
  C         -0.690797       -1.191110       -0.000002  1
  C         -1.398354       -0.000002       -0.000001  1
  C         -0.690796        1.191109        0.000005  1
  H         -1.197483        2.145664        0.000011  1
  H          1.279537       -2.049878        0.000000  1
  H         -2.480010       -0.000000        0.000002  1
  H         -1.197480       -2.145668        0.000001  1
  H          1.279535        2.049878        0.000011  1
  C         -1.439659        1.208045       -0.684010  2
  H         -0.637247        1.189898        0.048917  2
  H         -2.398072        1.229720       -0.171708  2
  H         -1.341761        2.093514       -1.306776  2
  H         -1.381891        0.319055       -1.306776  2

%mem=32GB
%nprocshared= 8
#p m062x/aug-cc-pVDZ   counterpoise=2

00377 m062x/aug-cc-pVDZ   counterpoise=2

 0  1  0  1  0  1
  C          0.696271        1.136534        0.000002  1
  N          1.387403       -0.000000        0.000003  1
  C          0.696273       -1.136531       -0.000007  1
  C         -0.690797       -1.191110       -0.000002  1
  C         -1.398354       -0.000002       -0.000001  1
  C         -0.690796        1.191109        0.000005  1
  H         -1.197483        2.145664        0.000011  1
  H          1.279537       -2.049878        0.000000  1
  H         -2.480010       -0.000000        0.000002  1
  H         -1.197480       -2.145668        0.000001  1
  H          1.279535        2.049878        0.000011  1
  C         -1.627587        0.939657       -0.684014  2
  H         -1.417266        0.077520       -0.056432  2
  H         -1.837954        1.801986       -0.056630  2
  H         -0.765435        1.150069       -1.311628  2
  H         -2.489778        0.729411       -1.311628  2

%mem=32GB
%nprocshared= 8
#p m062x/aug-cc-pVDZ   counterpoise=2

00378 m062x/aug-cc-pVDZ   counterpoise=2

 0  1  0  1  0  1
  C          0.696271        1.136534        0.000002  1
  N          1.387403       -0.000000        0.000003  1
  C          0.696273       -1.136531       -0.000007  1
  C         -0.690797       -1.191110       -0.000002  1
  C         -1.398354       -0.000002       -0.000001  1
  C         -0.690796        1.191109        0.000005  1
  H         -1.197483        2.145664        0.000011  1
  H          1.279537       -2.049878        0.000000  1
  H         -2.480010       -0.000000        0.000002  1
  H         -1.197480       -2.145668        0.000001  1
  H          1.279535        2.049878        0.000011  1
  C         -1.766028        0.642759       -0.684010  2
  H         -1.369596       -0.050276        0.053499  2
  H         -2.243477        1.477425       -0.177204  2
  H         -0.955272        1.012734       -1.306320  2
  H         -2.495932        0.131440       -1.306320  2

%mem=32GB
%nprocshared= 8
#p m062x/aug-cc-pVDZ   counterpoise=2

00379 m062x/aug-cc-pVDZ   counterpoise=2

 0  1  0  1  0  1
  C          0.696271        1.136534        0.000002  1
  N          1.387403       -0.000000        0.000003  1
  C          0.696273       -1.136531       -0.000007  1
  C         -0.690797       -1.191110       -0.000002  1
  C         -1.398354       -0.000002       -0.000001  1
  C         -0.690796        1.191109        0.000005  1
  H         -1.197483        2.145664        0.000011  1
  H          1.279537       -2.049878        0.000000  1
  H         -2.480010       -0.000000        0.000002  1
  H         -1.197480       -2.145668        0.000001  1
  H          1.279535        2.049878        0.000011  1
  C         -1.850810        0.326335       -0.684005  2
  H         -1.293649       -0.075521        0.158288  2
  H         -2.680678        0.924884       -0.317214  2
  H         -1.195432        0.947844       -1.288722  2
  H         -2.233713       -0.491699       -1.288722  2

%mem=32GB
%nprocshared= 8
#p m062x/aug-cc-pVDZ   counterpoise=2

00380 m062x/aug-cc-pVDZ   counterpoise=2

 0  1  0  1  0  1
  C          0.696271        1.136534        0.000002  1
  N          1.387403       -0.000000        0.000003  1
  C          0.696273       -1.136531       -0.000007  1
  C         -0.690797       -1.191110       -0.000002  1
  C         -1.398354       -0.000002       -0.000001  1
  C         -0.690796        1.191109        0.000005  1
  H         -1.197483        2.145664        0.000011  1
  H          1.279537       -2.049878        0.000000  1
  H         -2.480010       -0.000000        0.000002  1
  H         -1.197480       -2.145668        0.000001  1
  H          1.279535        2.049878        0.000011  1
  C         -1.879359        0.000000       -0.684003  2
  H         -1.254136       -0.000003        0.205081  2
  H         -2.926088        0.000004       -0.391024  2
  H         -1.668733        0.887455       -1.275220  2
  H         -1.668740       -0.887457       -1.275220  2

%mem=32GB
%nprocshared= 8
#p m062x/aug-cc-pVDZ   counterpoise=2

00381 m062x/aug-cc-pVDZ   counterpoise=2

 0  1  0  1  0  1
  C          0.696271        1.136534        0.000002  1
  N          1.387403       -0.000000        0.000003  1
  C          0.696273       -1.136531       -0.000007  1
  C         -0.690797       -1.191110       -0.000002  1
  C         -1.398354       -0.000002       -0.000001  1
  C         -0.690796        1.191109        0.000005  1
  H         -1.197483        2.145664        0.000011  1
  H          1.279537       -2.049878        0.000000  1
  H         -2.480010       -0.000000        0.000002  1
  H         -1.197480       -2.145668        0.000001  1
  H          1.279535        2.049878        0.000011  1
  C         -1.850810       -0.326335       -0.684005  2
  H         -1.293648        0.075517        0.158289  2
  H         -2.680682       -0.924879       -0.317216  2
  H         -2.233707        0.491702       -1.288722  2
  H         -1.195434       -0.947847       -1.288722  2

%mem=32GB
%nprocshared= 8
#p m062x/aug-cc-pVDZ   counterpoise=2

00382 m062x/aug-cc-pVDZ   counterpoise=2

 0  1  0  1  0  1
  C          0.696271        1.136534        0.000002  1
  N          1.387403       -0.000000        0.000003  1
  C          0.696273       -1.136531       -0.000007  1
  C         -0.690797       -1.191110       -0.000002  1
  C         -1.398354       -0.000002       -0.000001  1
  C         -0.690796        1.191109        0.000005  1
  H         -1.197483        2.145664        0.000011  1
  H          1.279537       -2.049878        0.000000  1
  H         -2.480010       -0.000000        0.000002  1
  H         -1.197480       -2.145668        0.000001  1
  H          1.279535        2.049878        0.000011  1
  C         -1.766028       -0.642759       -0.684010  2
  H         -1.369595        0.050274        0.053501  2
  H         -2.243479       -1.477425       -0.177206  2
  H         -2.495930       -0.131437       -1.306320  2
  H         -0.955272       -1.012734       -1.306320  2

%mem=32GB
%nprocshared= 8
#p m062x/aug-cc-pVDZ   counterpoise=2

00383 m062x/aug-cc-pVDZ   counterpoise=2

 0  1  0  1  0  1
  C          0.696271        1.136534        0.000002  1
  N          1.387403       -0.000000        0.000003  1
  C          0.696273       -1.136531       -0.000007  1
  C         -0.690797       -1.191110       -0.000002  1
  C         -1.398354       -0.000002       -0.000001  1
  C         -0.690796        1.191109        0.000005  1
  H         -1.197483        2.145664        0.000011  1
  H          1.279537       -2.049878        0.000000  1
  H         -2.480010       -0.000000        0.000002  1
  H         -1.197480       -2.145668        0.000001  1
  H          1.279535        2.049878        0.000011  1
  C         -1.627587       -0.939657       -0.684014  2
  H         -1.417265       -0.077521       -0.056430  2
  H         -1.837956       -1.801987       -0.056631  2
  H         -2.489778       -0.729409       -1.311628  2
  H         -0.765435       -1.150069       -1.311628  2

%mem=32GB
%nprocshared= 8
#p m062x/aug-cc-pVDZ   counterpoise=2

00384 m062x/aug-cc-pVDZ   counterpoise=2

 0  1  0  1  0  1
  C          0.696271        1.136534        0.000002  1
  N          1.387403       -0.000000        0.000003  1
  C          0.696273       -1.136531       -0.000007  1
  C         -0.690797       -1.191110       -0.000002  1
  C         -1.398354       -0.000002       -0.000001  1
  C         -0.690796        1.191109        0.000005  1
  H         -1.197483        2.145664        0.000011  1
  H          1.279537       -2.049878        0.000000  1
  H         -2.480010       -0.000000        0.000002  1
  H         -1.197480       -2.145668        0.000001  1
  H          1.279535        2.049878        0.000011  1
  C         -1.439659       -1.208045       -0.684010  2
  H         -0.637244       -1.189899        0.048913  2
  H         -2.398069       -1.229718       -0.171704  2
  H         -1.381892       -0.319056       -1.306777  2
  H         -1.341765       -2.093514       -1.306777  2

%mem=32GB
%nprocshared= 8
#p m062x/aug-cc-pVDZ   counterpoise=2

00385 m062x/aug-cc-pVDZ   counterpoise=2

 0  1  0  1  0  1
  C          0.696271        1.136534        0.000002  1
  N          1.387403       -0.000000        0.000003  1
  C          0.696273       -1.136531       -0.000007  1
  C         -0.690797       -1.191110       -0.000002  1
  C         -1.398354       -0.000002       -0.000001  1
  C         -0.690796        1.191109        0.000005  1
  H         -1.197483        2.145664        0.000011  1
  H          1.279537       -2.049878        0.000000  1
  H         -2.480010       -0.000000        0.000002  1
  H         -1.197480       -2.145668        0.000001  1
  H          1.279535        2.049878        0.000011  1
  C         -1.208019       -1.439680       -0.684006  2
  H         -0.578373       -1.137081        0.148673  2
  H         -2.125572       -1.880643       -0.303051  2
  H         -1.448608       -0.570682       -1.290996  2
  H         -0.679786       -2.170440       -1.290996  2

%mem=32GB
%nprocshared= 8
#p m062x/aug-cc-pVDZ   counterpoise=2

00386 m062x/aug-cc-pVDZ   counterpoise=2

 0  1  0  1  0  1
  C          0.696271        1.136534        0.000002  1
  N          1.387403       -0.000000        0.000003  1
  C          0.696273       -1.136531       -0.000007  1
  C         -0.690797       -1.191110       -0.000002  1
[truncated: 16,170,650 more chars]
