# Supplementary material for: Three-Dimensional CH/π and CH/N Interactions from Quantum-Mechanical and Database Analyses
Source: J Chem Inf Model. 2025 Apr 14;65(8):4116–27. doi: 10.1021/acs.jcim.5c00124 (PMC12042816; doi:10.1021/acs.jcim.5c00124)
Supplement: Supplementary file 4 — ci5c00124_si_004.zip [file ci5c00124_si_004.zip › inp_files/mif_qm_bz_indazole_inp.txt]

%mem=32GB
%nprocshared= 8
#p m062x/6-31G(d,p)    counterpoise=2

00001 m062x/6-31G(d,p)    counterpoise=2

 0  1  0  1  0  1
  C          0.258502       -0.720939        0.000003  1
  C         -0.959433       -1.414956        0.000001  1
  C         -2.126314       -0.688709       -0.000000  1
  C         -2.106740        0.721834       -0.000003  1
  C         -0.928408        1.429829       -0.000003  1
  C          0.256574        0.685020       -0.000001  1
  C          1.642003       -1.068549        0.000022  1
  N          2.399027        0.000000       -0.000024  1
  N          1.564789        1.056470        0.000005  1
  H         -0.979088       -2.496313        0.000007  1
  H         -3.078675       -1.199860        0.000003  1
  H         -3.045394        1.258875       -0.000001  1
  H         -0.919886        2.510899       -0.000003  1
  H          1.950073        1.983172        0.000012  1
  H          2.093343       -2.046819        0.000032  1
  C          0.000000        0.000000        2.000000  2
  H          0.130306        0.347901        0.984260  2
  C         -1.209537        0.198423        2.651907  2
  H         -2.021522        0.700905        2.144037  2
  C         -1.376799       -0.248146        3.955721  2
  H         -2.319090       -0.093565        4.463591  2
  C         -0.334525       -0.893138        4.607629  2
  H         -0.464831       -1.241039        5.623368  2
  C          0.875012       -1.091561        3.955721  2
  H          1.686997       -1.594044        4.463591  2
  C          1.042275       -0.644992        2.651907  2
  H          1.984566       -0.799573        2.144037  2

%mem=32GB
%nprocshared= 8
#p m062x/6-31G(d,p)    counterpoise=2

00002 m062x/6-31G(d,p)    counterpoise=2

 0  1  0  1  0  1
  C          0.258502       -0.720939        0.000003  1
  C         -0.959433       -1.414956        0.000001  1
  C         -2.126314       -0.688709       -0.000000  1
  C         -2.106740        0.721834       -0.000003  1
  C         -0.928408        1.429829       -0.000003  1
  C          0.256574        0.685020       -0.000001  1
  C          1.642003       -1.068549        0.000022  1
  N          2.399027        0.000000       -0.000024  1
  N          1.564789        1.056470        0.000005  1
  H         -0.979088       -2.496313        0.000007  1
  H         -3.078675       -1.199860        0.000003  1
  H         -3.045394        1.258875       -0.000001  1
  H         -0.919886        2.510899       -0.000003  1
  H          1.950073        1.983172        0.000012  1
  H          2.093343       -2.046819        0.000032  1
  C          0.347296        0.000000        1.969616  2
  H          0.300288        0.354945        0.949054  2
  C         -0.814416       -0.385655        2.624617  2
  H         -1.766458       -0.331156        2.114337  2
  C         -0.754076       -0.841266        3.934621  2
  H         -1.659110       -1.141712        4.444902  2
  C          0.467976       -0.911222        4.589623  2
  H          0.514984       -1.266167        5.610185  2
  C          1.629689       -0.525566        3.934621  2
  H          2.581730       -0.580066        4.444902  2
  C          1.569349       -0.069955        2.624617  2
  H          2.474382        0.230490        2.114337  2

%mem=32GB
%nprocshared= 8
#p m062x/6-31G(d,p)    counterpoise=2

00003 m062x/6-31G(d,p)    counterpoise=2

 0  1  0  1  0  1
  C          0.258502       -0.720939        0.000003  1
  C         -0.959433       -1.414956        0.000001  1
  C         -2.126314       -0.688709       -0.000000  1
  C         -2.106740        0.721834       -0.000003  1
  C         -0.928408        1.429829       -0.000003  1
  C          0.256574        0.685020       -0.000001  1
  C          1.642003       -1.068549        0.000022  1
  N          2.399027        0.000000       -0.000024  1
  N          1.564789        1.056470        0.000005  1
  H         -0.979088       -2.496313        0.000007  1
  H         -3.078675       -1.199860        0.000003  1
  H         -3.045394        1.258875       -0.000001  1
  H         -0.919886        2.510899       -0.000003  1
  H          1.950073        1.983172        0.000012  1
  H          2.093343       -2.046819        0.000032  1
  C          0.342020        0.060307        1.969616  2
  H          0.297334        0.387014        0.939563  2
  C         -0.820499       -0.312303        2.630709  2
  H         -1.770847       -0.275879        2.115682  2
  C         -0.763140       -0.731667        3.952895  2
  H         -1.668802       -1.021950        4.467921  2
  C          0.456739       -0.778421        4.613988  2
  H          0.501424       -1.105127        5.644040  2
  C          1.619258       -0.405810        3.952895  2
  H          2.569606       -0.442234        4.467921  2
  C          1.561899        0.013554        2.630709  2
  H          2.467561        0.303836        2.115682  2

%mem=32GB
%nprocshared= 8
#p m062x/6-31G(d,p)    counterpoise=2

00004 m062x/6-31G(d,p)    counterpoise=2

 0  1  0  1  0  1
  C          0.258502       -0.720939        0.000003  1
  C         -0.959433       -1.414956        0.000001  1
  C         -2.126314       -0.688709       -0.000000  1
  C         -2.106740        0.721834       -0.000003  1
  C         -0.928408        1.429829       -0.000003  1
  C          0.256574        0.685020       -0.000001  1
  C          1.642003       -1.068549        0.000022  1
  N          2.399027        0.000000       -0.000024  1
  N          1.564789        1.056470        0.000005  1
  H         -0.979088       -2.496313        0.000007  1
  H         -3.078675       -1.199860        0.000003  1
  H         -3.045394        1.258875       -0.000001  1
  H         -0.919886        2.510899       -0.000003  1
  H          1.950073        1.983172        0.000012  1
  H          2.093343       -2.046819        0.000032  1
  C          0.326352        0.118782        1.969616  2
  H          0.289549        0.417435        0.930773  2
  C         -0.843292       -0.219941        2.636350  2
  H         -1.791306       -0.185172        2.116929  2
  C         -0.796051       -0.603295        3.969819  2
  H         -1.707262       -0.867179        4.489241  2
  C          0.420834       -0.647926        4.636554  2
  H          0.457637       -0.946579        5.675397  2
  C          1.590477       -0.309202        3.969819  2
  H          2.538492       -0.343972        4.489241  2
  C          1.543236        0.074152        2.636350  2
  H          2.454448        0.338035        2.116929  2

%mem=32GB
%nprocshared= 8
#p m062x/6-31G(d,p)    counterpoise=2

00005 m062x/6-31G(d,p)    counterpoise=2

 0  1  0  1  0  1
  C          0.258502       -0.720939        0.000003  1
  C         -0.959433       -1.414956        0.000001  1
  C         -2.126314       -0.688709       -0.000000  1
  C         -2.106740        0.721834       -0.000003  1
  C         -0.928408        1.429829       -0.000003  1
  C          0.256574        0.685020       -0.000001  1
  C          1.642003       -1.068549        0.000022  1
  N          2.399027        0.000000       -0.000024  1
  N          1.564789        1.056470        0.000005  1
  H         -0.979088       -2.496313        0.000007  1
  H         -3.078675       -1.199860        0.000003  1
  H         -3.045394        1.258875       -0.000001  1
  H         -0.919886        2.510899       -0.000003  1
  H          1.950073        1.983172        0.000012  1
  H          2.093343       -2.046819        0.000032  1
  C          0.300767        0.173648        1.969616  2
  H          0.277284        0.445375        0.923024  2
  C         -0.881986       -0.104265        2.641324  2
  H         -1.826894       -0.049047        2.118028  2
  C         -0.851843       -0.453057        3.984741  2
  H         -1.773268       -0.669566        4.508037  2
  C          0.361054       -0.523935        4.656449  2
  H          0.384537       -0.795662        5.703041  2
  C          1.543807       -0.246021        3.984741  2
  H          2.488716       -0.301239        4.508037  2
  C          1.513664        0.102770        2.641324  2
  H          2.435089        0.319279        2.118028  2

%mem=32GB
%nprocshared= 8
#p m062x/6-31G(d,p)    counterpoise=2

00006 m062x/6-31G(d,p)    counterpoise=2

 0  1  0  1  0  1
  C          0.258502       -0.720939        0.000003  1
  C         -0.959433       -1.414956        0.000001  1
  C         -2.126314       -0.688709       -0.000000  1
  C         -2.106740        0.721834       -0.000003  1
  C         -0.928408        1.429829       -0.000003  1
  C          0.256574        0.685020       -0.000001  1
  C          1.642003       -1.068549        0.000022  1
  N          2.399027        0.000000       -0.000024  1
  N          1.564789        1.056470        0.000005  1
  H         -0.979088       -2.496313        0.000007  1
  H         -3.078675       -1.199860        0.000003  1
  H         -3.045394        1.258875       -0.000001  1
  H         -0.919886        2.510899       -0.000003  1
  H          1.950073        1.983172        0.000012  1
  H          2.093343       -2.046819        0.000032  1
  C          0.266044        0.223238        1.969616  2
  H          0.260981        0.470112        0.916634  2
  C         -0.932743        0.040141        2.645424  2
  H         -1.871723        0.144373        2.118934  2
  C         -0.926244       -0.276750        3.997042  2
  H         -1.860161       -0.419392        4.523533  2
  C          0.279042       -0.410543        4.672851  2
  H          0.284105       -0.657418        5.725832  2
  C          1.477830       -0.227446        3.997042  2
  H          2.416810       -0.331678        4.523533  2
  C          1.471331        0.089444        2.645424  2
  H          2.405248        0.232087        2.118934  2

%mem=32GB
%nprocshared= 8
#p m062x/6-31G(d,p)    counterpoise=2

00007 m062x/6-31G(d,p)    counterpoise=2

 0  1  0  1  0  1
  C          0.258502       -0.720939        0.000003  1
  C         -0.959433       -1.414956        0.000001  1
  C         -2.126314       -0.688709       -0.000000  1
  C         -2.106740        0.721834       -0.000003  1
  C         -0.928408        1.429829       -0.000003  1
  C          0.256574        0.685020       -0.000001  1
  C          1.642003       -1.068549        0.000022  1
  N          2.399027        0.000000       -0.000024  1
  N          1.564789        1.056470        0.000005  1
  H         -0.979088       -2.496313        0.000007  1
  H         -3.078675       -1.199860        0.000003  1
  H         -3.045394        1.258875       -0.000001  1
  H         -0.919886        2.510899       -0.000003  1
  H          1.950073        1.983172        0.000012  1
  H          2.093343       -2.046819        0.000032  1
  C          0.223238        0.266044        1.969616  2
  H          0.241140        0.491044        0.911884  2
  C         -0.986754        0.216998        2.648473  2
  H         -1.911497        0.403789        2.119608  2
  C         -1.009734       -0.071814        4.006189  2
  H         -1.952379       -0.110024        4.535055  2
  C          0.177279       -0.311580        4.685047  2
  H          0.159376       -0.536580        5.742778  2
  C          1.387271       -0.262534        4.006189  2
  H          2.312014       -0.449324        4.535055  2
  C          1.410250        0.026278        2.648473  2
  H          2.352896        0.064488        2.119608  2

%mem=32GB
%nprocshared= 8
#p m062x/6-31G(d,p)    counterpoise=2

00008 m062x/6-31G(d,p)    counterpoise=2

 0  1  0  1  0  1
  C          0.258502       -0.720939        0.000003  1
  C         -0.959433       -1.414956        0.000001  1
  C         -2.126314       -0.688709       -0.000000  1
  C         -2.106740        0.721834       -0.000003  1
  C         -0.928408        1.429829       -0.000003  1
  C          0.256574        0.685020       -0.000001  1
  C          1.642003       -1.068549        0.000022  1
  N          2.399027        0.000000       -0.000024  1
  N          1.564789        1.056470        0.000005  1
  H         -0.979088       -2.496313        0.000007  1
  H         -3.078675       -1.199860        0.000003  1
  H         -3.045394        1.258875       -0.000001  1
  H         -0.919886        2.510899       -0.000003  1
  H          1.950073        1.983172        0.000012  1
  H          2.093343       -2.046819        0.000032  1
  C          0.173648        0.300767        1.969616  2
  H          0.218303        0.507685        0.908987  2
  C         -1.030245        0.421594        2.650332  2
  H         -1.923484        0.722643        2.120018  2
  C         -1.087565        0.155992        4.011766  2
  H         -2.025459        0.250122        4.542081  2
  C          0.059009       -0.230437        4.692483  2
  H          0.014353       -0.437355        5.753112  2
  C          1.262902       -0.351264        4.011766  2
  H          2.156141       -0.652312        4.542081  2
  C          1.320222       -0.085662        2.650332  2
  H          2.258116       -0.179792        2.120018  2

%mem=32GB
%nprocshared= 8
#p m062x/6-31G(d,p)    counterpoise=2

00009 m062x/6-31G(d,p)    counterpoise=2

 0  1  0  1  0  1
  C          0.258502       -0.720939        0.000003  1
  C         -0.959433       -1.414956        0.000001  1
  C         -2.126314       -0.688709       -0.000000  1
  C         -2.106740        0.721834       -0.000003  1
  C         -0.928408        1.429829       -0.000003  1
  C          0.256574        0.685020       -0.000001  1
  C          1.642003       -1.068549        0.000022  1
  N          2.399027        0.000000       -0.000024  1
  N          1.564789        1.056470        0.000005  1
  H         -0.979088       -2.496313        0.000007  1
  H         -3.078675       -1.199860        0.000003  1
  H         -3.045394        1.258875       -0.000001  1
  H         -0.919886        2.510899       -0.000003  1
  H          1.950073        1.983172        0.000012  1
  H          2.093343       -2.046819        0.000032  1
  C          0.118782        0.326352        1.969616  2
  H          0.193046        0.519658        0.908079  2
  C         -1.051198        0.633454        2.650915  2
  H         -1.888408        1.066008        2.120147  2
  C         -1.146523        0.385324        4.013515  2
  H         -2.057997        0.624572        4.544283  2
  C         -0.071869       -0.169908        4.694814  2
  H         -0.146132       -0.363215        5.756351  2
  C          1.098111       -0.477010        4.013515  2
  H          1.935322       -0.909565        4.544283  2
  C          1.193437       -0.228880        2.650915  2
  H          2.104911       -0.468128        2.120147  2

%mem=32GB
%nprocshared= 8
#p m062x/6-31G(d,p)    counterpoise=2

00010 m062x/6-31G(d,p)    counterpoise=2

 0  1  0  1  0  1
  C          0.258502       -0.720939        0.000003  1
  C         -0.959433       -1.414956        0.000001  1
  C         -2.126314       -0.688709       -0.000000  1
  C         -2.106740        0.721834       -0.000003  1
  C         -0.928408        1.429829       -0.000003  1
  C          0.256574        0.685020       -0.000001  1
  C          1.642003       -1.068549        0.000022  1
  N          2.399027        0.000000       -0.000024  1
  N          1.564789        1.056470        0.000005  1
  H         -0.979088       -2.496313        0.000007  1
  H         -3.078675       -1.199860        0.000003  1
  H         -3.045394        1.258875       -0.000001  1
  H         -0.919886        2.510899       -0.000003  1
  H          1.950073        1.983172        0.000012  1
  H          2.093343       -2.046819        0.000032  1
  C          0.060307        0.342020        1.969616  2
  H          0.165974        0.526686        0.909203  2
  C         -1.051041        0.820615        2.650194  2
  H         -1.811170        1.378130        2.119988  2
  C         -1.186676        0.583576        4.011351  2
  H         -2.052473        0.956425        4.541557  2
  C         -0.210963       -0.132059        4.691929  2
  H         -0.316630       -0.316725        5.752342  2
  C          0.900385       -0.610653        4.011351  2
  H          1.660514       -1.168169        4.541557  2
  C          1.036020       -0.373614        2.650194  2
  H          1.901817       -0.746463        2.119988  2

%mem=32GB
%nprocshared= 8
#p m062x/6-31G(d,p)    counterpoise=2

00011 m062x/6-31G(d,p)    counterpoise=2

 0  1  0  1  0  1
  C          0.258502       -0.720939        0.000003  1
  C         -0.959433       -1.414956        0.000001  1
  C         -2.126314       -0.688709       -0.000000  1
  C         -2.106740        0.721834       -0.000003  1
  C         -0.928408        1.429829       -0.000003  1
  C          0.256574        0.685020       -0.000001  1
  C          1.642003       -1.068549        0.000022  1
  N          2.399027        0.000000       -0.000024  1
  N          1.564789        1.056470        0.000005  1
  H         -0.979088       -2.496313        0.000007  1
  H         -3.078675       -1.199860        0.000003  1
  H         -3.045394        1.258875       -0.000001  1
  H         -0.919886        2.510899       -0.000003  1
  H          1.950073        1.983172        0.000012  1
  H          2.093343       -2.046819        0.000032  1
  C          0.000000        0.347296        1.969616  2
  H          0.137732        0.528590        0.912305  2
  C         -1.045746        0.958254        2.648203  2
  H         -1.722703        1.615515        2.119548  2
  C         -1.222539        0.725544        4.005377  2
  H         -2.037229        1.201511        4.534032  2
  C         -0.353587       -0.118124        4.683964  2
  H         -0.491319       -0.299418        5.741274  2
  C          0.692158       -0.729082        4.005377  2
  H          1.369116       -1.386343        4.534032  2
  C          0.868952       -0.496372        2.648203  2
  H          1.683641       -0.972339        2.119548  2

%mem=32GB
%nprocshared= 8
#p m062x/6-31G(d,p)    counterpoise=2

00012 m062x/6-31G(d,p)    counterpoise=2

 0  1  0  1  0  1
  C          0.258502       -0.720939        0.000003  1
  C         -0.959433       -1.414956        0.000001  1
  C         -2.126314       -0.688709       -0.000000  1
  C         -2.106740        0.721834       -0.000003  1
  C         -0.928408        1.429829       -0.000003  1
  C          0.256574        0.685020       -0.000001  1
  C          1.642003       -1.068549        0.000022  1
  N          2.399027        0.000000       -0.000024  1
  N          1.564789        1.056470        0.000005  1
  H         -0.979088       -2.496313        0.000007  1
  H         -3.078675       -1.199860        0.000003  1
  H         -3.045394        1.258875       -0.000001  1
  H         -0.919886        2.510899       -0.000003  1
  H          1.950073        1.983172        0.000012  1
  H          2.093343       -2.046819        0.000032  1
  C         -0.060307        0.342020        1.969616  2
  H          0.109003        0.525286        0.917242  2
  C         -1.052077        1.040258        2.645034  2
  H         -1.655406        1.767487        2.118848  2
  C         -1.269406        0.805016        3.995872  2
  H         -2.042046        1.348979        4.522058  2
  C         -0.494966       -0.128464        4.671290  2
  H         -0.664277       -0.311730        5.723663  2
  C          0.496804       -0.826703        3.995872  2
  H          1.100133       -1.553931        4.522058  2
  C          0.714133       -0.591460        2.645034  2
  H          1.486773       -1.135423        2.118848  2

%mem=32GB
%nprocshared= 8
#p m062x/6-31G(d,p)    counterpoise=2

00013 m062x/6-31G(d,p)    counterpoise=2

 0  1  0  1  0  1
  C          0.258502       -0.720939        0.000003  1
  C         -0.959433       -1.414956        0.000001  1
  C         -2.126314       -0.688709       -0.000000  1
  C         -2.106740        0.721834       -0.000003  1
  C         -0.928408        1.429829       -0.000003  1
  C          0.256574        0.685020       -0.000001  1
  C          1.642003       -1.068549        0.000022  1
  N          2.399027        0.000000       -0.000024  1
  N          1.564789        1.056470        0.000005  1
  H         -0.979088       -2.496313        0.000007  1
  H         -3.078675       -1.199860        0.000003  1
  H         -3.045394        1.258875       -0.000001  1
  H         -0.919886        2.510899       -0.000003  1
  H          1.950073        1.983172        0.000012  1
  H          2.093343       -2.046819        0.000032  1
  C         -0.118782        0.326352        1.969616  2
  H          0.080524        0.516797        0.923791  2
  C         -1.077303        1.073374        2.640831  2
  H         -1.624733        1.845787        2.117919  2
  C         -1.333134        0.828917        3.983263  2
  H         -2.079871        1.410885        4.506176  2
  C         -0.630446       -0.162563        4.654479  2
  H         -0.829752       -0.353008        5.700304  2
  C          0.328075       -0.909585        3.983263  2
  H          0.875505       -1.681999        4.506176  2
  C          0.583906       -0.665128        2.640831  2
  H          1.330643       -1.247096        2.117919  2

%mem=32GB
%nprocshared= 8
#p m062x/6-31G(d,p)    counterpoise=2

00014 m062x/6-31G(d,p)    counterpoise=2

 0  1  0  1  0  1
  C          0.258502       -0.720939        0.000003  1
  C         -0.959433       -1.414956        0.000001  1
  C         -2.126314       -0.688709       -0.000000  1
  C         -2.106740        0.721834       -0.000003  1
  C         -0.928408        1.429829       -0.000003  1
  C          0.256574        0.685020       -0.000001  1
  C          1.642003       -1.068549        0.000022  1
  N          2.399027        0.000000       -0.000024  1
  N          1.564789        1.056470        0.000005  1
  H         -0.979088       -2.496313        0.000007  1
  H         -3.078675       -1.199860        0.000003  1
  H         -3.045394        1.258875       -0.000001  1
  H         -0.919886        2.510899       -0.000003  1
  H          1.950073        1.983172        0.000012  1
  H          2.093343       -2.046819        0.000032  1
  C         -0.173648        0.300767        1.969616  2
  H          0.053070        0.503261        0.931667  2
  C         -1.120047        1.067509        2.635776  2
  H         -1.630622        1.867334        2.116802  2
  C         -1.411065        0.807587        3.968098  2
  H         -2.148358        1.404918        4.487072  2
  C         -0.755685       -0.219078        4.634259  2
  H         -0.982403       -0.421571        5.672207  2
  C          0.190714       -0.985820        3.968098  2
  H          0.701289       -1.785644        4.487072  2
  C          0.481732       -0.725897        2.635776  2
  H          1.219025       -1.323228        2.116802  2

%mem=32GB
%nprocshared= 8
#p m062x/6-31G(d,p)    counterpoise=2

00015 m062x/6-31G(d,p)    counterpoise=2

 0  1  0  1  0  1
  C          0.258502       -0.720939        0.000003  1
  C         -0.959433       -1.414956        0.000001  1
  C         -2.126314       -0.688709       -0.000000  1
  C         -2.106740        0.721834       -0.000003  1
  C         -0.928408        1.429829       -0.000003  1
  C          0.256574        0.685020       -0.000001  1
  C          1.642003       -1.068549        0.000022  1
  N          2.399027        0.000000       -0.000024  1
  N          1.564789        1.056470        0.000005  1
  H         -0.979088       -2.496313        0.000007  1
  H         -3.078675       -1.199860        0.000003  1
  H         -3.045394        1.258875       -0.000001  1
  H         -0.919886        2.510899       -0.000003  1
  H          1.950073        1.983172        0.000012  1
  H          2.093343       -2.046819        0.000032  1
  C         -0.223238        0.266044        1.969616  2
  H          0.027450        0.484947        0.940548  2
  C         -1.174924        1.031171        2.630076  2
  H         -1.665649        1.846145        2.115543  2
  C         -1.496710        0.750185        3.950998  2
  H         -2.238122        1.346257        4.465531  2
  C         -0.866808       -0.295927        4.611459  2
  H         -1.117496       -0.514829        5.640526  2
  C          0.084878       -1.061053        3.950998  2
  H          0.575603       -1.876028        4.465531  2
  C          0.406664       -0.780068        2.630076  2
  H          1.148076       -1.376140        2.115543  2

%mem=32GB
%nprocshared= 8
#p m062x/6-31G(d,p)    counterpoise=2

00016 m062x/6-31G(d,p)    counterpoise=2

 0  1  0  1  0  1
  C          0.258502       -0.720939        0.000003  1
  C         -0.959433       -1.414956        0.000001  1
  C         -2.126314       -0.688709       -0.000000  1
  C         -2.106740        0.721834       -0.000003  1
  C         -0.928408        1.429829       -0.000003  1
  C          0.256574        0.685020       -0.000001  1
  C          1.642003       -1.068549        0.000022  1
  N          2.399027        0.000000       -0.000024  1
  N          1.564789        1.056470        0.000005  1
  H         -0.979088       -2.496313        0.000007  1
  H         -3.078675       -1.199860        0.000003  1
  H         -3.045394        1.258875       -0.000001  1
  H         -0.919886        2.510899       -0.000003  1
  H          1.950073        1.983172        0.000012  1
  H          2.093343       -2.046819        0.000032  1
  C         -0.266044        0.223238        1.969616  2
  H          0.004476        0.462268        0.950093  2
  C         -1.235755        0.970795        2.623950  2
  H         -1.720689        1.792210        2.114189  2
  C         -1.582998        0.663974        3.932620  2
  H         -2.338452        1.246359        4.442381  2
  C         -0.960530       -0.390405        4.586954  2
  H         -1.231050       -0.629435        5.606476  2
  C          0.009181       -1.137962        3.932620  2
  H          0.494115       -1.959377        4.442381  2
  C          0.356424       -0.831141        2.623950  2
  H          1.111878       -1.413526        2.114189  2

%mem=32GB
%nprocshared= 8
#p m062x/6-31G(d,p)    counterpoise=2

00017 m062x/6-31G(d,p)    counterpoise=2

 0  1  0  1  0  1
  C          0.258502       -0.720939        0.000003  1
  C         -0.959433       -1.414956        0.000001  1
  C         -2.126314       -0.688709       -0.000000  1
  C         -2.106740        0.721834       -0.000003  1
  C         -0.928408        1.429829       -0.000003  1
  C          0.256574        0.685020       -0.000001  1
  C          1.642003       -1.068549        0.000022  1
  N          2.399027        0.000000       -0.000024  1
  N          1.564789        1.056470        0.000005  1
  H         -0.979088       -2.496313        0.000007  1
  H         -3.078675       -1.199860        0.000003  1
  H         -3.045394        1.258875       -0.000001  1
  H         -0.919886        2.510899       -0.000003  1
  H          1.950073        1.983172        0.000012  1
  H          2.093343       -2.046819        0.000032  1
  C         -0.300767        0.173648        1.969616  2
  H         -0.630808        0.084235        0.943545  2
  C          0.225441       -0.929424        2.628153  2
  H          0.305344       -1.878186        2.115118  2
  C          0.649084       -0.814652        3.945228  2
  H          1.059027       -1.674001        4.458263  2
  C          0.546519        0.403192        4.603765  2
  H          0.876559        0.492605        5.629836  2
  C          0.020310        1.506264        3.945228  2
  H         -0.059593        2.455026        4.458263  2
  C         -0.403333        1.391492        2.628153  2
  H         -0.813276        2.250841        2.115118  2

%mem=32GB
%nprocshared= 8
#p m062x/6-31G(d,p)    counterpoise=2

00018 m062x/6-31G(d,p)    counterpoise=2

 0  1  0  1  0  1
  C          0.258502       -0.720939        0.000003  1
  C         -0.959433       -1.414956        0.000001  1
  C         -2.126314       -0.688709       -0.000000  1
  C         -2.106740        0.721834       -0.000003  1
  C         -0.928408        1.429829       -0.000003  1
  C          0.256574        0.685020       -0.000001  1
  C          1.642003       -1.068549        0.000022  1
  N          2.399027        0.000000       -0.000024  1
  N          1.564789        1.056470        0.000005  1
  H         -0.979088       -2.496313        0.000007  1
  H         -3.078675       -1.199860        0.000003  1
  H         -3.045394        1.258875       -0.000001  1
  H         -0.919886        2.510899       -0.000003  1
  H          1.950073        1.983172        0.000012  1
  H          2.093343       -2.046819        0.000032  1
  C         -0.326352        0.118782        1.969616  2
  H         -0.644827        0.057613        0.937834  2
  C          0.104826       -1.022667        2.631819  2
  H          0.122260       -1.973084        2.115928  2
  C          0.513623       -0.944150        3.956225  2
  H          0.849533       -1.833397        4.472116  2
  C          0.491244        0.275818        4.618428  2
  H          0.809718        0.336987        5.650210  2
  C          0.060066        1.417268        3.956225  2
  H          0.042631        2.367684        4.472116  2
  C         -0.348732        1.338750        2.631819  2
  H         -0.684641        2.227997        2.115928  2

%mem=32GB
%nprocshared= 8
#p m062x/6-31G(d,p)    counterpoise=2

00019 m062x/6-31G(d,p)    counterpoise=2

 0  1  0  1  0  1
  C          0.258502       -0.720939        0.000003  1
  C         -0.959433       -1.414956        0.000001  1
  C         -2.126314       -0.688709       -0.000000  1
  C         -2.106740        0.721834       -0.000003  1
  C         -0.928408        1.429829       -0.000003  1
  C          0.256574        0.685020       -0.000001  1
  C          1.642003       -1.068549        0.000022  1
  N          2.399027        0.000000       -0.000024  1
  N          1.564789        1.056470        0.000005  1
  H         -0.979088       -2.496313        0.000007  1
  H         -3.078675       -1.199860        0.000003  1
  H         -3.045394        1.258875       -0.000001  1
  H         -0.919886        2.510899       -0.000003  1
  H          1.950073        1.983172        0.000012  1
  H          2.093343       -2.046819        0.000032  1
  C         -0.342020        0.060307        1.969616  2
  H         -0.653350        0.029665        0.934301  2
  C         -0.024443       -1.116535        2.634086  2
  H         -0.088364       -2.063997        2.116429  2
  C          0.375182       -1.077203        3.963027  2
  H          0.622591       -1.994023        4.480685  2
  C          0.457231        0.138972        4.627498  2
  H          0.768561        0.169614        5.662813  2
  C          0.139655        1.315815        3.963027  2
  H          0.203575        2.263277        4.480685  2
  C         -0.259971        1.276482        2.634086  2
  H         -0.507380        2.193302        2.116429  2

%mem=32GB
%nprocshared= 8
#p m062x/6-31G(d,p)    counterpoise=2

00020 m062x/6-31G(d,p)    counterpoise=2

 0  1  0  1  0  1
  C          0.258502       -0.720939        0.000003  1
  C         -0.959433       -1.414956        0.000001  1
  C         -2.126314       -0.688709       -0.000000  1
  C         -2.106740        0.721834       -0.000003  1
  C         -0.928408        1.429829       -0.000003  1
  C          0.256574        0.685020       -0.000001  1
  C          1.642003       -1.068549        0.000022  1
  N          2.399027        0.000000       -0.000024  1
  N          1.564789        1.056470        0.000005  1
  H         -0.979088       -2.496313        0.000007  1
  H         -3.078675       -1.199860        0.000003  1
  H         -3.045394        1.258875       -0.000001  1
  H         -0.919886        2.510899       -0.000003  1
  H          1.950073        1.983172        0.000012  1
  H          2.093343       -2.046819        0.000032  1
  C         -0.347296        0.000000        1.969616  2
  H         -0.656203        0.001059        0.933123  2
  C         -0.153161       -1.202963        2.634842  2
  H         -0.310827       -2.139073        2.116596  2
  C          0.243355       -1.204323        3.965295  2
  H          0.394596       -2.141492        4.483541  2
  C          0.445736       -0.002720        4.630522  2
  H          0.754643       -0.003779        5.667014  2
  C          0.251602        1.200243        3.965295  2
  H          0.409267        2.136353        4.483541  2
  C         -0.144915        1.201603        2.634842  2
  H         -0.296156        2.138772        2.116596  2

%mem=32GB
%nprocshared= 8
#p m062x/6-31G(d,p)    counterpoise=2

00021 m062x/6-31G(d,p)    counterpoise=2

 0  1  0  1  0  1
  C          0.258502       -0.720939        0.000003  1
  C         -0.959433       -1.414956        0.000001  1
  C         -2.126314       -0.688709       -0.000000  1
  C         -2.106740        0.721834       -0.000003  1
  C         -0.928408        1.429829       -0.000003  1
  C          0.256574        0.685020       -0.000001  1
  C          1.642003       -1.068549        0.000022  1
  N          2.399027        0.000000       -0.000024  1
  N          1.564789        1.056470        0.000005  1
  H         -0.979088       -2.496313        0.000007  1
  H         -3.078675       -1.199860        0.000003  1
  H         -3.045394        1.258875       -0.000001  1
  H         -0.919886        2.510899       -0.000003  1
  H          1.950073        1.983172        0.000012  1
  H          2.093343       -2.046819        0.000032  1
  C         -0.342020       -0.060307        1.969616  2
  H         -0.653332       -0.027551        0.934360  2
  C         -0.268030       -1.277020        2.634048  2
  H         -0.521700       -2.192144        2.116420  2
  C          0.131573       -1.319066        3.962913  2
  H          0.189215       -2.266947        4.480541  2
  C          0.457186       -0.144401        4.627345  2
  H          0.768497       -0.177157        5.662601  2
  C          0.383196        1.072312        3.962913  2
  H          0.636865        1.987436        4.480541  2
  C         -0.016407        1.114359        2.634048  2
  H         -0.074049        2.062239        2.116420  2

%mem=32GB
%nprocshared= 8
#p m062x/6-31G(d,p)    counterpoise=2

00022 m062x/6-31G(d,p)    counterpoise=2

 0  1  0  1  0  1
  C          0.258502       -0.720939        0.000003  1
  C         -0.959433       -1.414956        0.000001  1
  C         -2.126314       -0.688709       -0.000000  1
  C         -2.106740        0.721834       -0.000003  1
  C         -0.928408        1.429829       -0.000003  1
  C          0.256574        0.685020       -0.000001  1
  C          1.642003       -1.068549        0.000022  1
  N          2.399027        0.000000       -0.000024  1
  N          1.564789        1.056470        0.000005  1
  H         -0.979088       -2.496313        0.000007  1
  H         -3.078675       -1.199860        0.000003  1
  H         -3.045394        1.258875       -0.000001  1
  H         -0.919886        2.510899       -0.000003  1
  H          1.950073        1.983172        0.000012  1
  H          2.093343       -2.046819        0.000032  1
  C         -0.326352       -0.118782        1.969616  2
  H         -0.644791       -0.055511        0.937949  2
  C         -0.356282       -1.338628        2.631744  2
  H         -0.698038       -2.225679        2.115911  2
  C          0.052470       -1.419844        3.956002  2
  H          0.029153       -2.370166        4.471835  2
  C          0.491152       -0.281214        4.618131  2
  H          0.809591       -0.344486        5.649797  2
  C          0.521082        0.938631        3.956002  2
  H          0.862838        1.825682        4.471835  2
  C          0.112330        1.019848        2.631744  2
  H          0.135647        1.970169        2.115911  2

%mem=32GB
%nprocshared= 8
#p m062x/6-31G(d,p)    counterpoise=2

00023 m062x/6-31G(d,p)    counterpoise=2

 0  1  0  1  0  1
  C          0.258502       -0.720939        0.000003  1
  C         -0.959433       -1.414956        0.000001  1
  C         -2.126314       -0.688709       -0.000000  1
  C         -2.106740        0.721834       -0.000003  1
  C         -0.928408        1.429829       -0.000003  1
  C          0.256574        0.685020       -0.000001  1
  C          1.642003       -1.068549        0.000022  1
  N          2.399027        0.000000       -0.000024  1
  N          1.564789        1.056470        0.000005  1
  H         -0.979088       -2.496313        0.000007  1
  H         -3.078675       -1.199860        0.000003  1
  H         -3.045394        1.258875       -0.000001  1
  H         -0.919886        2.510899       -0.000003  1
  H          1.950073        1.983172        0.000012  1
  H          2.093343       -2.046819        0.000032  1
  C         -0.300767       -0.173648        1.969616  2
  H         -0.630754       -0.082152        0.943711  2
  C         -0.410221       -1.390950        2.628046  2
  H         -0.825477       -2.247794        2.115094  2
  C          0.013353       -1.508395        3.944908  2
  H         -0.071917       -2.456735        4.457860  2
  C          0.546381       -0.408538        4.603338  2
  H          0.876368       -0.500034        5.629242  2
  C          0.655835        0.808763        3.944908  2
  H          1.071091        1.665607        4.457860  2
  C          0.232261        0.926208        2.628046  2
  H          0.317530        1.874548        2.115094  2

%mem=32GB
%nprocshared= 8
#p m062x/6-31G(d,p)    counterpoise=2

00024 m062x/6-31G(d,p)    counterpoise=2

 0  1  0  1  0  1
  C          0.258502       -0.720939        0.000003  1
  C         -0.959433       -1.414956        0.000001  1
  C         -2.126314       -0.688709       -0.000000  1
  C         -2.106740        0.721834       -0.000003  1
  C         -0.928408        1.429829       -0.000003  1
  C          0.256574        0.685020       -0.000001  1
  C          1.642003       -1.068549        0.000022  1
  N          2.399027        0.000000       -0.000024  1
  N          1.564789        1.056470        0.000005  1
  H         -0.979088       -2.496313        0.000007  1
  H         -3.078675       -1.199860        0.000003  1
  H         -3.045394        1.258875       -0.000001  1
  H         -0.919886        2.510899       -0.000003  1
  H          1.950073        1.983172        0.000012  1
  H          2.093343       -2.046819        0.000032  1
  C         -0.266044       -0.223238        1.969616  2
  H         -0.611519       -0.106788        0.951368  2
  C         -0.428345       -1.437284        2.623132  2
  H         -0.900260       -2.266638        2.114008  2
  C          0.015110       -1.586760        3.930166  2
  H         -0.111330       -2.532564        4.439290  2
  C          0.620866       -0.522190        4.583683  2
  H          0.966341       -0.638640        5.601930  2
  C          0.783167        0.691856        3.930166  2
  H          1.255082        1.521211        4.439290  2
  C          0.339712        0.841332        2.623132  2
  H          0.466152        1.787136        2.114008  2

%mem=32GB
%nprocshared= 8
#p m062x/6-31G(d,p)    counterpoise=2

00025 m062x/6-31G(d,p)    counterpoise=2

 0  1  0  1  0  1
  C          0.258502       -0.720939        0.000003  1
  C         -0.959433       -1.414956        0.000001  1
  C         -2.126314       -0.688709       -0.000000  1
  C         -2.106740        0.721834       -0.000003  1
  C         -0.928408        1.429829       -0.000003  1
  C          0.256574        0.685020       -0.000001  1
  C          1.642003       -1.068549        0.000022  1
  N          2.399027        0.000000       -0.000024  1
  N          1.564789        1.056470        0.000005  1
  H         -0.979088       -2.496313        0.000007  1
  H         -3.078675       -1.199860        0.000003  1
  H         -3.045394        1.258875       -0.000001  1
  H         -0.919886        2.510899       -0.000003  1
  H          1.950073        1.983172        0.000012  1
  H          2.093343       -2.046819        0.000032  1
  C         -0.223238       -0.266044        1.969616  2
  H          0.027487       -0.502797        0.944517  2
  C          0.441288        0.760060        2.627529  2
  H          1.209711        1.322694        2.114980  2
  C          0.119455        1.063958        3.943356  2
  H          0.637154        1.863346        4.455906  2
  C         -0.866904        0.341753        4.601270  2
  H         -1.117629        0.578506        5.626369  2
  C         -1.531429       -0.684351        3.943356  2
  H         -2.299853       -1.246986        4.455906  2
  C         -1.209596       -0.988250        2.627529  2
  H         -1.727295       -1.787637        2.114980  2

%mem=32GB
%nprocshared= 8
#p m062x/6-31G(d,p)    counterpoise=2

00026 m062x/6-31G(d,p)    counterpoise=2

 0  1  0  1  0  1
  C          0.258502       -0.720939        0.000003  1
  C         -0.959433       -1.414956        0.000001  1
  C         -2.126314       -0.688709       -0.000000  1
  C         -2.106740        0.721834       -0.000003  1
  C         -0.928408        1.429829       -0.000003  1
  C          0.256574        0.685020       -0.000001  1
  C          1.642003       -1.068549        0.000022  1
  N          2.399027        0.000000       -0.000024  1
  N          1.564789        1.056470        0.000005  1
  H         -0.979088       -2.496313        0.000007  1
  H         -3.078675       -1.199860        0.000003  1
  H         -3.045394        1.258875       -0.000001  1
  H         -0.919886        2.510899       -0.000003  1
  H          1.950073        1.983172        0.000012  1
  H          2.093343       -2.046819        0.000032  1
  C         -0.173648       -0.300767        1.969616  2
  H          0.053265       -0.521391        0.935412  2
  C          0.518834        0.702840        2.633373  2
  H          1.285226        1.264078        2.116271  2
  C          0.227566        0.986035        3.960888  2
  H          0.767045        1.767897        4.477990  2
  C         -0.756185        0.265622        4.624645  2
  H         -0.983098        0.486246        5.658849  2
  C         -1.448667       -0.737986        3.960888  2
  H         -2.215059       -1.299224        4.477990  2
  C         -1.157399       -1.021180        2.633373  2
  H         -1.696878       -1.803042        2.116271  2

%mem=32GB
%nprocshared= 8
#p m062x/6-31G(d,p)    counterpoise=2

00027 m062x/6-31G(d,p)    counterpoise=2

 0  1  0  1  0  1
  C          0.258502       -0.720939        0.000003  1
  C         -0.959433       -1.414956        0.000001  1
  C         -2.126314       -0.688709       -0.000000  1
  C         -2.106740        0.721834       -0.000003  1
  C         -0.928408        1.429829       -0.000003  1
  C          0.256574        0.685020       -0.000001  1
  C          1.642003       -1.068549        0.000022  1
  N          2.399027        0.000000       -0.000024  1
  N          1.564789        1.056470        0.000005  1
  H         -0.979088       -2.496313        0.000007  1
  H         -3.078675       -1.199860        0.000003  1
  H         -3.045394        1.258875       -0.000001  1
  H         -0.919886        2.510899       -0.000003  1
  H          1.950073        1.983172        0.000012  1
  H          2.093343       -2.046819        0.000032  1
  C         -0.118782       -0.326352        1.969616  2
  H          0.080863       -0.535154        0.927365  2
  C          0.622071        0.638539        2.638537  2
  H          1.398878        1.181437        2.117412  2
  C          0.365803        0.906560        3.976380  2
  H          0.942965        1.658259        4.497506  2
  C         -0.631317        0.209688        4.645302  2
  H         -0.830963        0.418490        5.687552  2
  C         -1.372170       -0.755203        3.976380  2
  H         -2.148978       -1.298101        4.497506  2
  C         -1.115903       -1.023223        2.638537  2
  H         -1.693065       -1.774922        2.117412  2

%mem=32GB
%nprocshared= 8
#p m062x/6-31G(d,p)    counterpoise=2

00028 m062x/6-31G(d,p)    counterpoise=2

 0  1  0  1  0  1
  C          0.258502       -0.720939        0.000003  1
  C         -0.959433       -1.414956        0.000001  1
  C         -2.126314       -0.688709       -0.000000  1
  C         -2.106740        0.721834       -0.000003  1
  C         -0.928408        1.429829       -0.000003  1
  C          0.256574        0.685020       -0.000001  1
  C          1.642003       -1.068549        0.000022  1
  N          2.399027        0.000000       -0.000024  1
  N          1.564789        1.056470        0.000005  1
  H         -0.979088       -2.496313        0.000007  1
  H         -3.078675       -1.199860        0.000003  1
  H         -3.045394        1.258875       -0.000001  1
  H         -0.919886        2.510899       -0.000003  1
  H          1.950073        1.983172        0.000012  1
  H          2.093343       -2.046819        0.000032  1
  C         -0.060307       -0.342020        1.969616  2
  H          0.109472       -0.543811        0.920713  2
  C          0.750707        0.561530        2.642807  2
  H          1.552308        1.063651        2.118356  2
  C          0.532776        0.820550        3.989190  2
  H          1.164598        1.524462        4.513641  2
  C         -0.496169        0.176021        4.662381  2
  H         -0.665949        0.377811        5.711284  2
  C         -1.307184       -0.727529        3.989190  2
  H         -2.108785       -1.229651        4.513641  2
  C         -1.089253       -0.986550        2.642807  2
  H         -1.721075       -1.690461        2.118356  2

%mem=32GB
%nprocshared= 8
#p m062x/6-31G(d,p)    counterpoise=2

00029 m062x/6-31G(d,p)    counterpoise=2

 0  1  0  1  0  1
  C          0.258502       -0.720939        0.000003  1
  C         -0.959433       -1.414956        0.000001  1
  C         -2.126314       -0.688709       -0.000000  1
  C         -2.106740        0.721834       -0.000003  1
  C         -0.928408        1.429829       -0.000003  1
  C          0.256574        0.685020       -0.000001  1
  C          1.642003       -1.068549        0.000022  1
  N          2.399027        0.000000       -0.000024  1
  N          1.564789        1.056470        0.000005  1
  H         -0.979088       -2.496313        0.000007  1
  H         -3.078675       -1.199860        0.000003  1
  H         -3.045394        1.258875       -0.000001  1
  H         -0.919886        2.510899       -0.000003  1
  H          1.950073        1.983172        0.000012  1
  H          2.093343       -2.046819        0.000032  1
  C         -0.000000       -0.347296        1.969616  2
  H          0.138315       -0.547219        0.915746  2
  C          0.899957        0.465060        2.645995  2
  H          1.739384        0.898004        2.119060  2
  C          0.722414        0.721683        3.998753  2
  H          1.423526        1.354550        4.525688  2
  C         -0.355086        0.165950        4.675132  2
  H         -0.493401        0.365873        5.729002  2
  C         -1.255043       -0.646406        3.998753  2
  H         -2.094470       -1.079350        4.525688  2
  C         -1.077500       -0.903030        2.645995  2
  H         -1.778612       -1.535897        2.119060  2

%mem=32GB
%nprocshared= 8
#p m062x/6-31G(d,p)    counterpoise=2

00030 m062x/6-31G(d,p)    counterpoise=2

 0  1  0  1  0  1
  C          0.258502       -0.720939        0.000003  1
  C         -0.959433       -1.414956        0.000001  1
  C         -2.126314       -0.688709       -0.000000  1
  C         -2.106740        0.721834       -0.000003  1
  C         -0.928408        1.429829       -0.000003  1
  C          0.256574        0.685020       -0.000001  1
  C          1.642003       -1.068549        0.000022  1
  N          2.399027        0.000000       -0.000024  1
  N          1.564789        1.056470        0.000005  1
  H         -0.979088       -2.496313        0.000007  1
  H         -3.078675       -1.199860        0.000003  1
  H         -3.045394        1.258875       -0.000001  1
  H         -0.919886        2.510899       -0.000003  1
  H          1.950073        1.983172        0.000012  1
  H          2.093343       -2.046819        0.000032  1
  C          0.060307       -0.342020        1.969616  2
  H          0.166662       -0.545354        0.912693  2
  C          1.057406        0.345719        2.647954  2
  H          1.940551        0.678169        2.119493  2
  C          0.920889        0.606720        4.004632  2
  H          1.697680        1.142503        4.533093  2
  C         -0.212727        0.179982        4.682971  2
  H         -0.319081        0.383315        5.739894  2
  C         -1.209826       -0.507757        4.004632  2
  H         -2.092971       -0.840207        4.533093  2
  C         -1.073309       -0.768758        2.647954  2
  H         -1.850099       -1.304542        2.119493  2

%mem=32GB
%nprocshared= 8
#p m062x/6-31G(d,p)    counterpoise=2

00031 m062x/6-31G(d,p)    counterpoise=2

 0  1  0  1  0  1
  C          0.258502       -0.720939        0.000003  1
  C         -0.959433       -1.414956        0.000001  1
  C         -2.126314       -0.688709       -0.000000  1
  C         -2.106740        0.721834       -0.000003  1
  C         -0.928408        1.429829       -0.000003  1
  C          0.256574        0.685020       -0.000001  1
  C          1.642003       -1.068549        0.000022  1
  N          2.399027        0.000000       -0.000024  1
  N          1.564789        1.056470        0.000005  1
  H         -0.979088       -2.496313        0.000007  1
  H         -3.078675       -1.199860        0.000003  1
  H         -3.045394        1.258875       -0.000001  1
  H         -0.919886        2.510899       -0.000003  1
  H          1.950073        1.983172        0.000012  1
  H          2.093343       -2.046819        0.000032  1
  C          0.118782       -0.326352        1.969616  2
  H          0.193829       -0.538292        0.911697  2
  C          1.203956        0.210977        2.648593  2
  H          2.124407        0.417644        2.119634  2
  C          1.107626        0.483027        4.006548  2
  H          1.953031        0.901634        4.535507  2
  C         -0.073878        0.217747        4.685526  2
  H         -0.148924        0.429687        5.743444  2
  C         -1.159051       -0.319582        4.006548  2
  H         -2.079503       -0.526249        4.535507  2
  C         -1.062721       -0.591632        2.648593  2
  H         -1.908126       -1.010239        2.119634  2

%mem=32GB
%nprocshared= 8
#p m062x/6-31G(d,p)    counterpoise=2

00032 m062x/6-31G(d,p)    counterpoise=2

 0  1  0  1  0  1
  C          0.258502       -0.720939        0.000003  1
  C         -0.959433       -1.414956        0.000001  1
  C         -2.126314       -0.688709       -0.000000  1
  C         -2.106740        0.721834       -0.000003  1
  C         -0.928408        1.429829       -0.000003  1
  C          0.256574        0.685020       -0.000001  1
  C          1.642003       -1.068549        0.000022  1
  N          2.399027        0.000000       -0.000024  1
  N          1.564789        1.056470        0.000005  1
  H         -0.979088       -2.496313        0.000007  1
  H         -3.078675       -1.199860        0.000003  1
  H         -3.045394        1.258875       -0.000001  1
  H         -0.919886        2.510899       -0.000003  1
  H          1.950073        1.983172        0.000012  1
  H          2.093343       -2.046819        0.000032  1
  C          0.173648       -0.300767        1.969616  2
  H          0.219177       -0.526213        0.912808  2
  C          1.322926        0.081923        2.647881  2
  H          2.263800        0.154613        2.119477  2
  C          1.264484        0.371307        4.004411  2
  H          2.159830        0.669443        4.532815  2
  C          0.056766        0.278002        4.682676  2
  H          0.011237        0.503447        5.739484  2
  C         -1.092512       -0.104689        4.004411  2
  H         -2.033386       -0.177379        4.532815  2
  C         -1.034071       -0.394073        2.647881  2
  H         -1.929416       -0.692209        2.119477  2

%mem=32GB
%nprocshared= 8
#p m062x/6-31G(d,p)    counterpoise=2

00033 m062x/6-31G(d,p)    counterpoise=2

 0  1  0  1  0  1
  C          0.258502       -0.720939        0.000003  1
  C         -0.959433       -1.414956        0.000001  1
  C         -2.126314       -0.688709       -0.000000  1
  C         -2.106740        0.721834       -0.000003  1
  C         -0.928408        1.429829       -0.000003  1
  C          0.256574        0.685020       -0.000001  1
  C          1.642003       -1.068549        0.000022  1
  N          2.399027        0.000000       -0.000024  1
  N          1.564789        1.056470        0.000005  1
  H         -0.979088       -2.496313        0.000007  1
  H         -3.078675       -1.199860        0.000003  1
  H         -3.045394        1.258875       -0.000001  1
  H         -0.919886        2.510899       -0.000003  1
  H          1.950073        1.983172        0.000012  1
  H          2.093343       -2.046819        0.000032  1
  C          0.223238       -0.266044        1.969616  2
  H          0.242102       -0.509391        0.915970  2
  C          1.409824       -0.016939        2.645851  2
  H          2.353099       -0.066219        2.119028  2
  C          1.385609        0.295423        3.998321  2
  H          2.310020        0.489489        4.525144  2
  C          0.174808        0.358679        4.674556  2
  H          0.155944        0.602025        5.728202  2
  C         -1.011778        0.109573        3.998321  2
  H         -1.955053        0.158853        4.525144  2
  C         -0.987563       -0.202788        2.645851  2
  H         -1.911974       -0.396855        2.119028  2

%mem=32GB
%nprocshared= 8
#p m062x/6-31G(d,p)    counterpoise=2

00034 m062x/6-31G(d,p)    counterpoise=2

 0  1  0  1  0  1
  C          0.258502       -0.720939        0.000003  1
  C         -0.959433       -1.414956        0.000001  1
  C         -2.126314       -0.688709       -0.000000  1
  C         -2.106740        0.721834       -0.000003  1
  C         -0.928408        1.429829       -0.000003  1
  C          0.256574        0.685020       -0.000001  1
  C          1.642003       -1.068549        0.000022  1
  N          2.399027        0.000000       -0.000024  1
  N          1.564789        1.056470        0.000005  1
  H         -0.979088       -2.496313        0.000007  1
  H         -3.078675       -1.199860        0.000003  1
  H         -3.045394        1.258875       -0.000001  1
  H         -0.919886        2.510899       -0.000003  1
  H          1.950073        1.983172        0.000012  1
  H          2.093343       -2.046819        0.000032  1
  C          0.266044       -0.223238        1.969616  2
  H          0.262029       -0.488203        0.921036  2
  C          1.470774       -0.071400        2.642599  2
  H          2.405303       -0.218075        2.118310  2
  C          1.475928        0.268713        3.988567  2
  H          2.414473        0.387003        4.512857  2
  C          0.276353        0.456987        4.661551  2
  H          0.280368        0.721953        5.710131  2
  C         -0.928376        0.305149        3.988567  2
  H         -1.862906        0.451825        4.512857  2
  C         -0.933530       -0.034963        2.642599  2
  H         -1.872076       -0.153253        2.118310  2

%mem=32GB
%nprocshared= 8
#p m062x/6-31G(d,p)    counterpoise=2

00035 m062x/6-31G(d,p)    counterpoise=2

 0  1  0  1  0  1
  C          0.258502       -0.720939        0.000003  1
  C         -0.959433       -1.414956        0.000001  1
  C         -2.126314       -0.688709       -0.000000  1
  C         -2.106740        0.721834       -0.000003  1
  C         -0.928408        1.429829       -0.000003  1
  C          0.256574        0.685020       -0.000001  1
  C          1.642003       -1.068549        0.000022  1
  N          2.399027        0.000000       -0.000024  1
  N          1.564789        1.056470        0.000005  1
  H         -0.979088       -2.496313        0.000007  1
  H         -3.078675       -1.199860        0.000003  1
  H         -3.045394        1.258875       -0.000001  1
  H         -0.919886        2.510899       -0.000003  1
  H          1.950073        1.983172        0.000012  1
  H          2.093343       -2.046819        0.000032  1
  C          0.300767       -0.173648        1.969616  2
  H          0.278411       -0.463142        0.927773  2
  C          1.513837       -0.080423        2.638275  2
  H          2.436523       -0.297289        2.117354  2
  C          1.542534        0.291175        3.975595  2
  H          2.487577        0.363802        4.496516  2
  C          0.358162        0.569547        4.644255  2
  H          0.380519        0.859040        5.686097  2
  C         -0.854907        0.476321        3.975595  2
  H         -1.777593        0.693187        4.496516  2
  C         -0.883605        0.104724        2.638275  2
  H         -1.828647        0.032096        2.117354  2

%mem=32GB
%nprocshared= 8
#p m062x/6-31G(d,p)    counterpoise=2

00036 m062x/6-31G(d,p)    counterpoise=2

 0  1  0  1  0  1
  C          0.258502       -0.720939        0.000003  1
  C         -0.959433       -1.414956        0.000001  1
  C         -2.126314       -0.688709       -0.000000  1
  C         -2.106740        0.721834       -0.000003  1
  C         -0.928408        1.429829       -0.000003  1
  C          0.256574        0.685020       -0.000001  1
  C          1.642003       -1.068549        0.000022  1
  N          2.399027        0.000000       -0.000024  1
  N          1.564789        1.056470        0.000005  1
  H         -0.979088       -2.496313        0.000007  1
  H         -3.078675       -1.199860        0.000003  1
  H         -3.045394        1.258875       -0.000001  1
  H         -0.919886        2.510899       -0.000003  1
  H          1.950073        1.983172        0.000012  1
  H          2.093343       -2.046819        0.000032  1
  C          0.326352       -0.118782        1.969616  2
  H          0.290742       -0.434817        0.935887  2
  C          1.543936       -0.050569        2.633068  2
  H          2.456886       -0.313462        2.116204  2
  C          1.589646        0.355097        3.959974  2
  H          2.538206        0.408239        4.476838  2
  C          0.417771        0.692550        4.623426  2
  H          0.453381        1.008585        5.657155  2
  C         -0.799813        0.624337        3.959974  2
  H         -1.712763        0.887230        4.476838  2
  C         -0.845523        0.218670        2.633068  2
  H         -1.794083        0.165529        2.116204  2

%mem=32GB
%nprocshared= 8
#p m062x/6-31G(d,p)    counterpoise=2

00037 m062x/6-31G(d,p)    counterpoise=2

 0  1  0  1  0  1
  C          0.258502       -0.720939        0.000003  1
  C         -0.959433       -1.414956        0.000001  1
  C         -2.126314       -0.688709       -0.000000  1
  C         -2.106740        0.721834       -0.000003  1
  C         -0.928408        1.429829       -0.000003  1
  C          0.256574        0.685020       -0.000001  1
  C          1.642003       -1.068549        0.000022  1
  N          2.399027        0.000000       -0.000024  1
  N          1.564789        1.056470        0.000005  1
  H         -0.979088       -2.496313        0.000007  1
  H         -3.078675       -1.199860        0.000003  1
  H         -3.045394        1.258875       -0.000001  1
  H         -0.919886        2.510899       -0.000003  1
  H          1.950073        1.983172        0.000012  1
  H          2.093343       -2.046819        0.000032  1
  C          0.342020       -0.060307        1.969616  2
  H          0.298575       -0.403962        0.945040  2
  C          1.562700        0.009457        2.627194  2
  H          2.470225       -0.279848        2.114906  2
  C          1.618467        0.450576        3.942350  2
  H          2.569438        0.504927        4.454638  2
  C          0.453554        0.821931        4.599928  2
  H          0.497000        1.165586        5.624504  2
  C         -0.767125        0.752167        3.942350  2
  H         -1.674651        1.041471        4.454638  2
  C         -0.822892        0.311047        2.627194  2
  H         -1.773864        0.256697        2.114906  2

%mem=32GB
%nprocshared= 8
#p m062x/6-31G(d,p)    counterpoise=2

00038 m062x/6-31G(d,p)    counterpoise=2

 0  1  0  1  0  1
  C          0.258502       -0.720939        0.000003  1
  C         -0.959433       -1.414956        0.000001  1
  C         -2.126314       -0.688709       -0.000000  1
  C         -2.106740        0.721834       -0.000003  1
  C         -0.928408        1.429829       -0.000003  1
  C          0.256574        0.685020       -0.000001  1
  C          1.642003       -1.068549        0.000022  1
  N          2.399027        0.000000       -0.000024  1
  N          1.564789        1.056470        0.000005  1
  H         -0.979088       -2.496313        0.000007  1
  H         -3.078675       -1.199860        0.000003  1
  H         -3.045394        1.258875       -0.000001  1
  H         -0.919886        2.510899       -0.000003  1
  H          1.950073        1.983172        0.000012  1
  H          2.093343       -2.046819        0.000032  1
  C          0.684040        0.000000        1.879385  2
  H          0.982782       -0.005309        0.839930  2
  C          0.513671        1.205508        2.546513  2
  H          0.679685        2.139350        2.026786  2
  C          0.130203        1.212323        3.880769  2
  H         -0.002524        2.151475        4.400497  2
  C         -0.082895        0.013630        4.547897  2
  H         -0.381637        0.018940        5.587352  2
  C          0.087474       -1.191877        3.880769  2
  H         -0.078540       -2.125720        4.400497  2
  C          0.470942       -1.198693        2.546513  2
  H          0.603669       -2.137844        2.026786  2

%mem=32GB
%nprocshared= 8
#p m062x/6-31G(d,p)    counterpoise=2

00039 m062x/6-31G(d,p)    counterpoise=2

 0  1  0  1  0  1
  C          0.258502       -0.720939        0.000003  1
  C         -0.959433       -1.414956        0.000001  1
  C         -2.126314       -0.688709       -0.000000  1
  C         -2.106740        0.721834       -0.000003  1
  C         -0.928408        1.429829       -0.000003  1
  C          0.256574        0.685020       -0.000001  1
  C          1.642003       -1.068549        0.000022  1
  N          2.399027        0.000000       -0.000024  1
  N          1.564789        1.056470        0.000005  1
  H         -0.979088       -2.496313        0.000007  1
  H         -3.078675       -1.199860        0.000003  1
  H         -3.045394        1.258875       -0.000001  1
  H         -0.919886        2.510899       -0.000003  1
  H          1.950073        1.983172        0.000012  1
  H          2.093343       -2.046819        0.000032  1
  C          0.673648        0.118782        1.879385  2
  H          0.977040        0.048033        0.843678  2
  C          0.751974        1.335065        2.544108  2
  H          1.116385        2.211861        2.026254  2
  C          0.362538        1.425880        3.873553  2
  H          0.423557        2.373426        4.391407  2
  C         -0.105225        0.300413        4.538276  2
  H         -0.408616        0.371163        5.573983  2
  C         -0.183550       -0.915870        3.873553  2
  H         -0.547961       -1.792666        4.391407  2
  C          0.205886       -1.006685        2.544108  2
  H          0.144866       -1.954231        2.026254  2

%mem=32GB
%nprocshared= 8
#p m062x/6-31G(d,p)    counterpoise=2

00040 m062x/6-31G(d,p)    counterpoise=2

 0  1  0  1  0  1
  C          0.258502       -0.720939        0.000003  1
  C         -0.959433       -1.414956        0.000001  1
  C         -2.126314       -0.688709       -0.000000  1
  C         -2.106740        0.721834       -0.000003  1
  C         -0.928408        1.429829       -0.000003  1
  C          0.256574        0.685020       -0.000001  1
  C          1.642003       -1.068549        0.000022  1
  N          2.399027        0.000000       -0.000024  1
  N          1.564789        1.056470        0.000005  1
  H         -0.979088       -2.496313        0.000007  1
  H         -3.078675       -1.199860        0.000003  1
  H         -3.045394        1.258875       -0.000001  1
  H         -0.919886        2.510899       -0.000003  1
  H          1.950073        1.983172        0.000012  1
  H          2.093343       -2.046819        0.000032  1
  C          0.642788        0.233956        1.879385  2
  H          0.430857        0.481472        0.848093  2
  C         -0.134454       -0.706860        2.541274  2
  H         -0.951895       -1.192286        2.025628  2
  C          0.137582       -1.024574        3.865051  2
  H         -0.467929       -1.757517        4.380697  2
  C          1.186860       -0.401474        4.526940  2
  H          1.398790       -0.648991        5.558232  2
  C          1.964101        0.539341        3.865051  2
  H          2.781542        1.024768        4.380697  2
  C          1.692065        0.857056        2.541274  2
  H          2.297576        1.589999        2.025628  2

%mem=32GB
%nprocshared= 8
#p m062x/6-31G(d,p)    counterpoise=2

00041 m062x/6-31G(d,p)    counterpoise=2

 0  1  0  1  0  1
  C          0.258502       -0.720939        0.000003  1
  C         -0.959433       -1.414956        0.000001  1
  C         -2.126314       -0.688709       -0.000000  1
  C         -2.106740        0.721834       -0.000003  1
  C         -0.928408        1.429829       -0.000003  1
  C          0.256574        0.685020       -0.000001  1
  C          1.642003       -1.068549        0.000022  1
  N          2.399027        0.000000       -0.000024  1
  N          1.564789        1.056470        0.000005  1
  H         -0.979088       -2.496313        0.000007  1
  H         -3.078675       -1.199860        0.000003  1
  H         -3.045394        1.258875       -0.000001  1
  H         -0.919886        2.510899       -0.000003  1
  H          1.950073        1.983172        0.000012  1
  H          2.093343       -2.046819        0.000032  1
  C          0.592396        0.342020        1.879385  2
  H          0.405149        0.533269        0.831481  2
  C         -0.146516       -0.621836        2.551936  2
  H         -0.909413       -1.181480        2.027984  2
  C          0.093836       -0.867325        3.897038  2
  H         -0.481814       -1.618218        4.420990  2
  C          1.073101       -0.148959        4.569588  2
  H          1.260348       -0.340208        5.617493  2
  C          1.812013        0.814897        3.897038  2
  H          2.574911        1.374541        4.420990  2
  C          1.571661        1.060387        2.551936  2
  H          2.147311        1.811280        2.027984  2

%mem=32GB
%nprocshared= 8
#p m062x/6-31G(d,p)    counterpoise=2

00042 m062x/6-31G(d,p)    counterpoise=2

 0  1  0  1  0  1
  C          0.258502       -0.720939        0.000003  1
  C         -0.959433       -1.414956        0.000001  1
  C         -2.126314       -0.688709       -0.000000  1
  C         -2.106740        0.721834       -0.000003  1
  C         -0.928408        1.429829       -0.000003  1
  C          0.256574        0.685020       -0.000001  1
  C          1.642003       -1.068549        0.000022  1
  N          2.399027        0.000000       -0.000024  1
  N          1.564789        1.056470        0.000005  1
  H         -0.979088       -2.496313        0.000007  1
  H         -3.078675       -1.199860        0.000003  1
  H         -3.045394        1.258875       -0.000001  1
  H         -0.919886        2.510899       -0.000003  1
  H          1.950073        1.983172        0.000012  1
  H          2.093343       -2.046819        0.000032  1
  C          0.524005        0.439693        1.879385  2
  H          0.372896        0.578312        0.817457  2
  C         -0.191757       -0.535247        2.560937  2
  H         -0.900481       -1.156155        2.029972  2
  C          0.002209       -0.713181        3.924039  2
  H         -0.555406       -1.472708        4.455004  2
  C          0.911936        0.083825        4.605591  2
  H          1.063046       -0.054795        5.667519  2
  C          1.627698        1.058764        3.924039  2
  H          2.336422        1.679672        4.455004  2
  C          1.433733        1.236698        2.560937  2
  H          1.991347        1.996226        2.029972  2

%mem=32GB
%nprocshared= 8
#p m062x/6-31G(d,p)    counterpoise=2

00043 m062x/6-31G(d,p)    counterpoise=2

 0  1  0  1  0  1
  C          0.258502       -0.720939        0.000003  1
  C         -0.959433       -1.414956        0.000001  1
  C         -2.126314       -0.688709       -0.000000  1
  C         -2.106740        0.721834       -0.000003  1
  C         -0.928408        1.429829       -0.000003  1
  C          0.256574        0.685020       -0.000001  1
  C          1.642003       -1.068549        0.000022  1
  N          2.399027        0.000000       -0.000024  1
  N          1.564789        1.056470        0.000005  1
  H         -0.979088       -2.496313        0.000007  1
  H         -3.078675       -1.199860        0.000003  1
  H         -3.045394        1.258875       -0.000001  1
  H         -0.919886        2.510899       -0.000003  1
  H          1.950073        1.983172        0.000012  1
  H          2.093343       -2.046819        0.000032  1
  C          0.439693        0.524005        1.879385  2
  H          0.335188        0.615896        0.806829  2
  C         -0.287142       -0.437863        2.567757  2
  H         -0.957887       -1.095317        2.031479  2
  C         -0.152998       -0.555814        3.944502  2
  H         -0.719239       -1.305158        4.480780  2
  C          0.707980        0.288103        4.632874  2
  H          0.812485        0.196212        5.705430  2
  C          1.434814        1.249971        3.944502  2
  H          2.105559        1.907424        4.480780  2
  C          1.300670        1.367922        2.567757  2
  H          1.866911        2.117266        2.031479  2

%mem=32GB
%nprocshared= 8
#p m062x/6-31G(d,p)    counterpoise=2

00044 m062x/6-31G(d,p)    counterpoise=2

 0  1  0  1  0  1
  C          0.258502       -0.720939        0.000003  1
  C         -0.959433       -1.414956        0.000001  1
  C         -2.126314       -0.688709       -0.000000  1
  C         -2.106740        0.721834       -0.000003  1
  C         -0.928408        1.429829       -0.000003  1
  C          0.256574        0.685020       -0.000001  1
  C          1.642003       -1.068549        0.000022  1
  N          2.399027        0.000000       -0.000024  1
  N          1.564789        1.056470        0.000005  1
  H         -0.979088       -2.496313        0.000007  1
  H         -3.078675       -1.199860        0.000003  1
  H         -3.045394        1.258875       -0.000001  1
  H         -0.919886        2.510899       -0.000003  1
  H          1.950073        1.983172        0.000012  1
  H          2.093343       -2.046819        0.000032  1
  C          0.342020        0.592396        1.879385  2
  H          0.292958        0.645580        0.800262  2
  C         -0.510189       -0.256955        2.571972  2
  H         -1.223165       -0.865460        2.032411  2
  C         -0.447212       -0.325222        3.957146  2
  H         -1.111126       -0.986910        4.496707  2
  C          0.467974        0.455862        4.649733  2
  H          0.517036        0.402679        5.728855  2
  C          1.320183        1.305214        3.957146  2
  H          2.033159        1.913718        4.496707  2
  C          1.257206        1.373481        2.571972  2
  H          1.921120        2.035169        2.032411  2

%mem=32GB
%nprocshared= 8
#p m062x/6-31G(d,p)    counterpoise=2

00045 m062x/6-31G(d,p)    counterpoise=2

 0  1  0  1  0  1
  C          0.258502       -0.720939        0.000003  1
  C         -0.959433       -1.414956        0.000001  1
  C         -2.126314       -0.688709       -0.000000  1
  C         -2.106740        0.721834       -0.000003  1
  C         -0.928408        1.429829       -0.000003  1
  C          0.256574        0.685020       -0.000001  1
  C          1.642003       -1.068549        0.000022  1
  N          2.399027        0.000000       -0.000024  1
  N          1.564789        1.056470        0.000005  1
  H         -0.979088       -2.496313        0.000007  1
  H         -3.078675       -1.199860        0.000003  1
  H         -3.045394        1.258875       -0.000001  1
  H         -0.919886        2.510899       -0.000003  1
  H          1.950073        1.983172        0.000012  1
  H          2.093343       -2.046819        0.000032  1
  C          0.233956        0.642788        1.879385  2
  H          0.246968        0.667084        0.798190  2
  C         -0.834254        1.194823        2.573302  2
  H         -1.653430        1.649183        2.032704  2
  C         -0.850956        1.163637        3.961135  2
  H         -1.683145        1.593701        4.501732  2
  C          0.200550        0.580415        4.655052  2
  H          0.187538        0.556119        5.736246  2
  C          1.268759        0.028379        3.961135  2
  H          2.087936       -0.425981        4.501732  2
  C          1.285462        0.059565        2.573302  2
  H          2.117651       -0.370499        2.032704  2

%mem=32GB
%nprocshared= 8
#p m062x/6-31G(d,p)    counterpoise=2

00046 m062x/6-31G(d,p)    counterpoise=2

 0  1  0  1  0  1
  C          0.258502       -0.720939        0.000003  1
  C         -0.959433       -1.414956        0.000001  1
  C         -2.126314       -0.688709       -0.000000  1
  C         -2.106740        0.721834       -0.000003  1
  C         -0.928408        1.429829       -0.000003  1
  C          0.256574        0.685020       -0.000001  1
  C          1.642003       -1.068549        0.000022  1
  N          2.399027        0.000000       -0.000024  1
  N          1.564789        1.056470        0.000005  1
  H         -0.979088       -2.496313        0.000007  1
  H         -3.078675       -1.199860        0.000003  1
  H         -3.045394        1.258875       -0.000001  1
  H         -0.919886        2.510899       -0.000003  1
  H          1.950073        1.983172        0.000012  1
  H          2.093343       -2.046819        0.000032  1
  C          0.118782        0.673648        1.879385  2
  H          0.197865        0.680175        0.800754  2
  C         -0.030861        1.867676        2.571656  2
  H         -0.068358        2.804410        2.032341  2
  C         -0.132372        1.859298        3.956199  2
  H         -0.248952        2.789506        4.495514  2
  C         -0.084240        0.656893        4.648470  2
  H         -0.163322        0.650366        5.727101  2
  C          0.065404       -0.537135        3.956199  2
  H          0.102901       -1.473869        4.495514  2
  C          0.166915       -0.528757        2.571656  2
  H          0.283494       -1.458965        2.032341  2

%mem=32GB
%nprocshared= 8
#p m062x/6-31G(d,p)    counterpoise=2

00047 m062x/6-31G(d,p)    counterpoise=2

 0  1  0  1  0  1
  C          0.258502       -0.720939        0.000003  1
  C         -0.959433       -1.414956        0.000001  1
  C         -2.126314       -0.688709       -0.000000  1
  C         -2.106740        0.721834       -0.000003  1
  C         -0.928408        1.429829       -0.000003  1
  C          0.256574        0.685020       -0.000001  1
  C          1.642003       -1.068549        0.000022  1
  N          2.399027        0.000000       -0.000024  1
  N          1.564789        1.056470        0.000005  1
  H         -0.979088       -2.496313        0.000007  1
  H         -3.078675       -1.199860        0.000003  1
  H         -3.045394        1.258875       -0.000001  1
  H         -0.919886        2.510899       -0.000003  1
  H          1.950073        1.983172        0.000012  1
  H          2.093343       -2.046819        0.000032  1
  C          0.000000        0.684040        1.879385  2
  H          0.146296        0.684599        0.807779  2
  C         -0.098484        1.885963        2.567148  2
  H         -0.028913        2.822880        2.031345  2
  C         -0.286271        1.885246        3.942672  2
  H         -0.362995        2.821605        4.478475  2
  C         -0.375574        0.682606        4.630435  2
  H         -0.521869        0.682048        5.702040  2
  C         -0.277089       -0.519317        3.942672  2
  H         -0.346661       -1.456234        4.478475  2
  C         -0.089303       -0.518599        2.567148  2
  H         -0.012578       -1.454958        2.031345  2

%mem=32GB
%nprocshared= 8
#p m062x/6-31G(d,p)    counterpoise=2

00048 m062x/6-31G(d,p)    counterpoise=2

 0  1  0  1  0  1
  C          0.258502       -0.720939        0.000003  1
  C         -0.959433       -1.414956        0.000001  1
  C         -2.126314       -0.688709       -0.000000  1
  C         -2.106740        0.721834       -0.000003  1
  C         -0.928408        1.429829       -0.000003  1
  C          0.256574        0.685020       -0.000001  1
  C          1.642003       -1.068549        0.000022  1
  N          2.399027        0.000000       -0.000024  1
  N          1.564789        1.056470        0.000005  1
  H         -0.979088       -2.496313        0.000007  1
  H         -3.078675       -1.199860        0.000003  1
  H         -3.045394        1.258875       -0.000001  1
  H         -0.919886        2.510899       -0.000003  1
  H          1.950073        1.983172        0.000012  1
  H          2.093343       -2.046819        0.000032  1
  C         -0.118782        0.673648        1.879385  2
  H          0.093040        0.680066        0.818804  2
  C         -0.291139        1.871268        2.560072  2
  H         -0.213591        2.810692        2.029781  2
  C         -0.563036        1.863031        3.921445  2
  H         -0.697311        2.796037        4.451735  2
  C         -0.662577        0.657173        4.602131  2
  H         -0.874399        0.650756        5.662712  2
  C         -0.490220       -0.540447        3.921445  2
  H         -0.567768       -1.479871        4.451735  2
  C         -0.218323       -0.532209        2.560072  2
  H         -0.084048       -1.465216        2.029781  2

%mem=32GB
%nprocshared= 8
#p m062x/6-31G(d,p)    counterpoise=2

00049 m062x/6-31G(d,p)    counterpoise=2

 0  1  0  1  0  1
  C          0.258502       -0.720939        0.000003  1
  C         -0.959433       -1.414956        0.000001  1
  C         -2.126314       -0.688709       -0.000000  1
  C         -2.106740        0.721834       -0.000003  1
  C         -0.928408        1.429829       -0.000003  1
  C          0.256574        0.685020       -0.000001  1
  C          1.642003       -1.068549        0.000022  1
  N          2.399027        0.000000       -0.000024  1
  N          1.564789        1.056470        0.000005  1
  H         -0.979088       -2.496313        0.000007  1
  H         -3.078675       -1.199860        0.000003  1
  H         -3.045394        1.258875       -0.000001  1
  H         -0.919886        2.510899       -0.000003  1
  H          1.950073        1.983172        0.000012  1
  H          2.093343       -2.046819        0.000032  1
  C         -0.233956        0.642788        1.879385  2
  H          0.039119        0.666298        0.833145  2
  C         -0.512346        1.825557        2.550868  2
  H         -0.456153        2.770505        2.027748  2
  C         -0.862867        1.795379        3.893834  2
  H         -1.079748        2.716816        4.416954  2
  C         -0.934998        0.582431        4.565317  2
  H         -1.208072        0.558921        5.611557  2
  C         -0.656607       -0.600338        3.893834  2
  H         -0.712800       -1.545286        4.416954  2
  C         -0.306086       -0.570160        2.550868  2
  H         -0.089205       -1.491598        2.027748  2

%mem=32GB
%nprocshared= 8
#p m062x/6-31G(d,p)    counterpoise=2

00050 m062x/6-31G(d,p)    counterpoise=2

 0  1  0  1  0  1
  C          0.258502       -0.720939        0.000003  1
  C         -0.959433       -1.414956        0.000001  1
  C         -2.126314       -0.688709       -0.000000  1
  C         -2.106740        0.721834       -0.000003  1
  C         -0.928408        1.429829       -0.000003  1
  C          0.256574        0.685020       -0.000001  1
  C          1.642003       -1.068549        0.000022  1
  N          2.399027        0.000000       -0.000024  1
  N          1.564789        1.056470        0.000005  1
  H         -0.979088       -2.496313        0.000007  1
  H         -3.078675       -1.199860        0.000003  1
  H         -3.045394        1.258875       -0.000001  1
  H         -0.919886        2.510899       -0.000003  1
  H          1.950073        1.983172        0.000012  1
  H          2.093343       -2.046819        0.000032  1
  C         -0.342020        0.592396        1.879385  2
  H         -0.014150        0.643129        0.849983  2
  C         -0.736298        1.747986        2.540061  2
  H         -0.715590        2.698982        2.025360  2
  C         -1.157155        1.682864        3.861413  2
  H         -1.464318        2.583127        4.376114  2
  C         -1.183735        0.462153        4.522089  2
  H         -1.511605        0.411420        5.551491  2
  C         -0.789457       -0.693436        3.861413  2
  H         -0.810164       -1.644432        4.376114  2
  C         -0.368600       -0.628315        2.540061  2
  H         -0.061437       -1.528577        2.025360  2

%mem=32GB
%nprocshared= 8
#p m062x/6-31G(d,p)    counterpoise=2

00051 m062x/6-31G(d,p)    counterpoise=2

 0  1  0  1  0  1
  C          0.258502       -0.720939        0.000003  1
  C         -0.959433       -1.414956        0.000001  1
  C         -2.126314       -0.688709       -0.000000  1
  C         -2.106740        0.721834       -0.000003  1
  C         -0.928408        1.429829       -0.000003  1
  C          0.256574        0.685020       -0.000001  1
  C          1.642003       -1.068549        0.000022  1
  N          2.399027        0.000000       -0.000024  1
  N          1.564789        1.056470        0.000005  1
  H         -0.979088       -2.496313        0.000007  1
  H         -3.078675       -1.199860        0.000003  1
  H         -3.045394        1.258875       -0.000001  1
  H         -0.919886        2.510899       -0.000003  1
  H          1.950073        1.983172        0.000012  1
  H          2.093343       -2.046819        0.000032  1
  C         -0.439693        0.524005        1.879385  2
  H         -0.065169        0.610615        0.868459  2
  C         -0.950950        1.639794        2.528203  2
  H         -0.974722        2.595661        2.022740  2
  C         -1.431692        1.528621        3.825839  2
  H         -1.829988        2.397877        4.331303  2
  C         -1.401178        0.301658        4.474658  2
  H         -1.775701        0.215047        5.485584  2
  C         -0.889920       -0.814132        3.825839  2
  H         -0.866148       -1.769998        4.331303  2
  C         -0.409178       -0.702958        2.528203  2
  H         -0.010882       -1.572214        2.022740  2

%mem=32GB
%nprocshared= 8
#p m062x/6-31G(d,p)    counterpoise=2

00052 m062x/6-31G(d,p)    counterpoise=2

 0  1  0  1  0  1
  C          0.258502       -0.720939        0.000003  1
  C         -0.959433       -1.414956        0.000001  1
  C         -2.126314       -0.688709       -0.000000  1
  C         -2.106740        0.721834       -0.000003  1
  C         -0.928408        1.429829       -0.000003  1
  C          0.256574        0.685020       -0.000001  1
  C          1.642003       -1.068549        0.000022  1
  N          2.399027        0.000000       -0.000024  1
  N          1.564789        1.056470        0.000005  1
  H         -0.979088       -2.496313        0.000007  1
  H         -3.078675       -1.199860        0.000003  1
  H         -3.045394        1.258875       -0.000001  1
  H         -0.919886        2.510899       -0.000003  1
  H          1.950073        1.983172        0.000012  1
  H          2.093343       -2.046819        0.000032  1
  C         -0.524005        0.439693        1.879385  2
  H         -0.748941        0.199746        0.849059  2
  C          0.497501       -0.228576        2.540654  2
  H          1.068372       -0.989137        2.025491  2
  C          0.786231        0.079423        3.863191  2
  H          1.582037       -0.441192        4.378354  2
  C          0.053454        1.055689        4.524460  2
  H          0.278389        1.295636        5.554786  2
  C         -0.968053        1.723957        3.863191  2
  H         -1.538923        2.484518        4.378354  2
  C         -1.256782        1.415959        2.540654  2
  H         -2.052588        1.936574        2.025491  2

%mem=32GB
%nprocshared= 8
#p m062x/6-31G(d,p)    counterpoise=2

00053 m062x/6-31G(d,p)    counterpoise=2

 0  1  0  1  0  1
  C          0.258502       -0.720939        0.000003  1
  C         -0.959433       -1.414956        0.000001  1
  C         -2.126314       -0.688709       -0.000000  1
  C         -2.106740        0.721834       -0.000003  1
  C         -0.928408        1.429829       -0.000003  1
  C          0.256574        0.685020       -0.000001  1
  C          1.642003       -1.068549        0.000022  1
  N          2.399027        0.000000       -0.000024  1
  N          1.564789        1.056470        0.000005  1
  H         -0.979088       -2.496313        0.000007  1
  H         -3.078675       -1.199860        0.000003  1
  H         -3.045394        1.258875       -0.000001  1
  H         -0.919886        2.510899       -0.000003  1
  H          1.950073        1.983172        0.000012  1
  H          2.093343       -2.046819        0.000032  1
  C         -0.592396        0.342020        1.879385  2
  H         -0.782983        0.152492        0.831770  2
  C          0.377699       -0.388852        2.551750  2
  H          0.942866       -1.147767        2.027943  2
  C          0.622339       -0.145572        3.896480  2
  H          1.378093       -0.714959        4.420288  2
  C         -0.103117        0.828581        4.568845  2
  H          0.087470        1.018109        5.616460  2
  C         -1.073212        1.559453        3.896480  2
  H         -1.638379        2.318368        4.420288  2
  C         -1.317852        1.316173        2.551750  2
  H         -2.073606        1.885560        2.027943  2

%mem=32GB
%nprocshared= 8
#p m062x/6-31G(d,p)    counterpoise=2

00054 m062x/6-31G(d,p)    counterpoise=2

 0  1  0  1  0  1
  C          0.258502       -0.720939        0.000003  1
  C         -0.959433       -1.414956        0.000001  1
  C         -2.126314       -0.688709       -0.000000  1
  C         -2.106740        0.721834       -0.000003  1
  C         -0.928408        1.429829       -0.000003  1
  C          0.256574        0.685020       -0.000001  1
  C          1.642003       -1.068549        0.000022  1
  N          2.399027        0.000000       -0.000024  1
  N          1.564789        1.056470        0.000005  1
  H         -0.979088       -2.496313        0.000007  1
  H         -3.078675       -1.199860        0.000003  1
  H         -3.045394        1.258875       -0.000001  1
  H         -0.919886        2.510899       -0.000003  1
  H          1.950073        1.983172        0.000012  1
  H          2.093343       -2.046819        0.000032  1
  C         -0.642788        0.233956        1.879385  2
  H         -0.807347        0.103025        0.818480  2
  C          0.211390       -0.622839        2.560280  2
  H          0.712279       -1.421257        2.029827  2
  C          0.422620       -0.454776        3.922069  2
  H          1.088068       -1.122263        4.452521  2
  C         -0.220328        0.570083        4.602963  2
  H         -0.055768        0.701013        5.663868  2
  C         -1.074505        1.426878        3.922069  2
  H         -1.575394        2.225295        4.452521  2
  C         -1.285735        1.258814        2.560280  2
  H         -1.951183        1.926301        2.029827  2

%mem=32GB
%nprocshared= 8
#p m062x/6-31G(d,p)    counterpoise=2

00055 m062x/6-31G(d,p)    counterpoise=2

 0  1  0  1  0  1
  C          0.258502       -0.720939        0.000003  1
  C         -0.959433       -1.414956        0.000001  1
  C         -2.126314       -0.688709       -0.000000  1
  C         -2.106740        0.721834       -0.000003  1
  C         -0.928408        1.429829       -0.000003  1
  C          0.256574        0.685020       -0.000001  1
  C          1.642003       -1.068549        0.000022  1
  N          2.399027        0.000000       -0.000024  1
  N          1.564789        1.056470        0.000005  1
  H         -0.979088       -2.496313        0.000007  1
  H         -3.078675       -1.199860        0.000003  1
  H         -3.045394        1.258875       -0.000001  1
  H         -0.919886        2.510899       -0.000003  1
  H          1.950073        1.983172        0.000012  1
  H          2.093343       -2.046819        0.000032  1
  C         -0.673648        0.118782        1.879385  2
  H         -0.821947        0.052347        0.810117  2
  C         -0.086932       -0.935800        2.565648  2
  H          0.221850       -1.823808        2.031013  2
  C          0.103425       -0.850522        3.938172  2
  H          0.560507       -1.672095        4.472807  2
  C         -0.292933        0.289337        4.624435  2
  H         -0.144634        0.355772        5.693704  2
  C         -0.879649        1.343918        3.938172  2
  H         -1.188431        2.231927        4.472807  2
  C         -1.070006        1.258641        2.565648  2
  H         -1.527088        2.080214        2.031013  2

%mem=32GB
%nprocshared= 8
#p m062x/6-31G(d,p)    counterpoise=2

00056 m062x/6-31G(d,p)    counterpoise=2

 0  1  0  1  0  1
  C          0.258502       -0.720939        0.000003  1
  C         -0.959433       -1.414956        0.000001  1
  C         -2.126314       -0.688709       -0.000000  1
  C         -2.106740        0.721834       -0.000003  1
  C         -0.928408        1.429829       -0.000003  1
  C          0.256574        0.685020       -0.000001  1
  C          1.642003       -1.068549        0.000022  1
  N          2.399027        0.000000       -0.000024  1
  N          1.564789        1.056470        0.000005  1
  H         -0.979088       -2.496313        0.000007  1
  H         -3.078675       -1.199860        0.000003  1
  H         -3.045394        1.258875       -0.000001  1
  H         -0.919886        2.510899       -0.000003  1
  H          1.950073        1.983172        0.000012  1
  H          2.093343       -2.046819        0.000032  1
  C         -0.684040        0.000000        1.879385  2
  H         -0.826801        0.001148        0.807303  2
  C         -0.602087       -1.202988        2.567453  2
  H         -0.681002       -2.139029        2.031412  2
  C         -0.418838       -1.204462        3.943589  2
  H         -0.354992       -2.141651        4.479630  2
  C         -0.317542       -0.002948        4.631657  2
  H         -0.174781       -0.004097        5.703739  2
  C         -0.399495        1.200040        3.943589  2
  H         -0.320581        2.136080        4.479630  2
  C         -0.582745        1.201514        2.567453  2
  H         -0.646591        2.138703        2.031412  2

%mem=32GB
%nprocshared= 8
#p m062x/6-31G(d,p)    counterpoise=2

00057 m062x/6-31G(d,p)    counterpoise=2

 0  1  0  1  0  1
  C          0.258502       -0.720939        0.000003  1
  C         -0.959433       -1.414956        0.000001  1
  C         -2.126314       -0.688709       -0.000000  1
  C         -2.106740        0.721834       -0.000003  1
  C         -0.928408        1.429829       -0.000003  1
  C          0.256574        0.685020       -0.000001  1
  C          1.642003       -1.068549        0.000022  1
  N          2.399027        0.000000       -0.000024  1
  N          1.564789        1.056470        0.000005  1
  H         -0.979088       -2.496313        0.000007  1
  H         -3.078675       -1.199860        0.000003  1
  H         -3.045394        1.258875       -0.000001  1
  H         -0.919886        2.510899       -0.000003  1
  H          1.950073        1.983172        0.000012  1
  H          2.093343       -2.046819        0.000032  1
  C         -0.673648       -0.118782        1.879385  2
  H         -0.821927       -0.050065        0.810258  2
  C         -1.084012       -1.253729        2.565557  2
  H         -1.551986       -2.069193        2.030993  2
  C         -0.893680       -1.341935        3.937900  2
  H         -1.213374       -2.226116        4.472464  2
  C         -0.292983       -0.295194        4.624072  2
  H         -0.144704       -0.363911        5.693199  2
  C          0.117381        0.839753        3.937900  2
  H          0.585354        1.655217        4.472464  2
  C         -0.072951        0.927959        2.565557  2
  H          0.246743        1.812140        2.030993  2

%mem=32GB
%nprocshared= 8
#p m062x/6-31G(d,p)    counterpoise=2

00058 m062x/6-31G(d,p)    counterpoise=2

 0  1  0  1  0  1
  C          0.258502       -0.720939        0.000003  1
  C         -0.959433       -1.414956        0.000001  1
  C         -2.126314       -0.688709       -0.000000  1
  C         -2.106740        0.721834       -0.000003  1
  C         -0.928408        1.429829       -0.000003  1
  C          0.256574        0.685020       -0.000001  1
  C          1.642003       -1.068549        0.000022  1
  N          2.399027        0.000000       -0.000024  1
  N          1.564789        1.056470        0.000005  1
  H         -0.979088       -2.496313        0.000007  1
  H         -3.078675       -1.199860        0.000003  1
  H         -3.045394        1.258875       -0.000001  1
  H         -0.919886        2.510899       -0.000003  1
  H          1.950073        1.983172        0.000012  1
  H          2.093343       -2.046819        0.000032  1
  C         -0.642788       -0.233956        1.879385  2
  H         -0.807305       -0.100786        0.818752  2
  C         -1.293640       -1.253929        2.560105  2
  H         -1.965203       -1.915372        2.029789  2
  C         -1.082464       -1.424867        3.921545  2
  H         -1.589510       -2.219478        4.451861  2
  C         -0.220436       -0.575830        4.602264  2
  H         -0.055919       -0.708999        5.662897  2
  C          0.430416        0.444144        3.921545  2
  H          1.101980        1.105586        4.451861  2
  C          0.219240        0.615081        2.560105  2
  H          0.726287        1.409693        2.029789  2

%mem=32GB
%nprocshared= 8
#p m062x/6-31G(d,p)    counterpoise=2

00059 m062x/6-31G(d,p)    counterpoise=2

 0  1  0  1  0  1
  C          0.258502       -0.720939        0.000003  1
  C         -0.959433       -1.414956        0.000001  1
  C         -2.126314       -0.688709       -0.000000  1
  C         -2.106740        0.721834       -0.000003  1
  C         -0.928408        1.429829       -0.000003  1
  C          0.256574        0.685020       -0.000001  1
  C          1.642003       -1.068549        0.000022  1
  N          2.399027        0.000000       -0.000024  1
  N          1.564789        1.056470        0.000005  1
  H         -0.979088       -2.496313        0.000007  1
  H         -3.078675       -1.199860        0.000003  1
  H         -3.045394        1.258875       -0.000001  1
  H         -0.919886        2.510899       -0.000003  1
  H          1.950073        1.983172        0.000012  1
  H          2.093343       -2.046819        0.000032  1
  C         -0.592396       -0.342020        1.879385  2
  H         -0.782914       -0.150318        0.832153  2
  C         -1.322900       -1.312564        2.551504  2
  H         -2.082517       -1.876964        2.027888  2
  C         -1.078350       -1.558635        3.895743  2
  H         -1.647449       -2.314738        4.419359  2
  C         -0.103296       -0.834163        4.567862  2
  H          0.087222       -1.025865        5.615094  2
  C          0.627208        0.136381        3.895743  2
  H          1.386825        0.700781        4.419359  2
  C          0.382658        0.382452        2.551504  2
  H          0.951757        1.138555        2.027888  2

%mem=32GB
%nprocshared= 8
#p m062x/6-31G(d,p)    counterpoise=2

00060 m062x/6-31G(d,p)    counterpoise=2

 0  1  0  1  0  1
  C          0.258502       -0.720939        0.000003  1
  C         -0.959433       -1.414956        0.000001  1
  C         -2.126314       -0.688709       -0.000000  1
  C         -2.106740        0.721834       -0.000003  1
  C         -0.928408        1.429829       -0.000003  1
  C          0.256574        0.685020       -0.000001  1
  C          1.642003       -1.068549        0.000022  1
  N          2.399027        0.000000       -0.000024  1
  N          1.564789        1.056470        0.000005  1
  H         -0.979088       -2.496313        0.000007  1
  H         -3.078675       -1.199860        0.000003  1
  H         -3.045394        1.258875       -0.000001  1
  H         -0.919886        2.510899       -0.000003  1
  H          1.950073        1.983172        0.000012  1
  H          2.093343       -2.046819        0.000032  1
  C         -0.524005       -0.439693        1.879385  2
  H         -0.748838       -0.197649        0.849528  2
  C         -1.260595       -1.413290        2.540353  2
  H         -2.059268       -1.929728        2.025425  2
  C         -0.971996       -1.723980        3.862289  2
  H         -1.545837       -2.482462        4.377218  2
  C          0.053191       -1.061073        4.523257  2
  H          0.278025       -1.303117        5.553115  2
  C          0.789781       -0.087476        3.862289  2
  H          1.588454        0.428962        4.377218  2
  C          0.501182        0.223214        2.540353  2
  H          1.075023        0.981696        2.025425  2

%mem=32GB
%nprocshared= 8
#p m062x/6-31G(d,p)    counterpoise=2

00061 m062x/6-31G(d,p)    counterpoise=2

 0  1  0  1  0  1
  C          0.258502       -0.720939        0.000003  1
  C         -0.959433       -1.414956        0.000001  1
  C         -2.126314       -0.688709       -0.000000  1
  C         -2.106740        0.721834       -0.000003  1
  C         -0.928408        1.429829       -0.000003  1
  C          0.256574        0.685020       -0.000001  1
  C          1.642003       -1.068549        0.000022  1
  N          2.399027        0.000000       -0.000024  1
  N          1.564789        1.056470        0.000005  1
  H         -0.979088       -2.496313        0.000007  1
  H         -3.078675       -1.199860        0.000003  1
  H         -3.045394        1.258875       -0.000001  1
  H         -0.919886        2.510899       -0.000003  1
  H          1.950073        1.983172        0.000012  1
  H          2.093343       -2.046819        0.000032  1
  C         -0.439693       -0.524005        1.879385  2
  H         -0.705396       -0.241430        0.869784  2
  C         -1.145057       -1.528960        2.527353  2
  H         -1.960275       -2.029295        2.022552  2
  C         -0.803997       -1.891677        3.823287  2
  H         -1.353512       -2.674588        4.328088  2
  C          0.242427       -1.249440        4.471255  2
  H          0.508131       -1.532015        5.480856  2
  C          0.947792       -0.244485        3.823287  2
  H          1.763010        0.255850        4.328088  2
  C          0.606732        0.118232        2.527353  2
  H          1.156246        0.901143        2.022552  2

%mem=32GB
%nprocshared= 8
#p m062x/6-31G(d,p)    counterpoise=2

00062 m062x/6-31G(d,p)    counterpoise=2

 0  1  0  1  0  1
  C          0.258502       -0.720939        0.000003  1
  C         -0.959433       -1.414956        0.000001  1
  C         -2.126314       -0.688709       -0.000000  1
  C         -2.106740        0.721834       -0.000003  1
  C         -0.928408        1.429829       -0.000003  1
  C          0.256574        0.685020       -0.000001  1
  C          1.642003       -1.068549        0.000022  1
  N          2.399027        0.000000       -0.000024  1
  N          1.564789        1.056470        0.000005  1
  H         -0.979088       -2.496313        0.000007  1
  H         -3.078675       -1.199860        0.000003  1
  H         -3.045394        1.258875       -0.000001  1
  H         -0.919886        2.510899       -0.000003  1
  H          1.950073        1.983172        0.000012  1
  H          2.093343       -2.046819        0.000032  1
  C         -0.342020       -0.592396        1.879385  2
  H         -0.013525       -0.662711        0.851334  2
  C         -0.301198        0.628391        2.539194  2
  H          0.059098        1.509131        2.025168  2
  C         -0.722858        0.718647        3.858811  2
  H         -0.691056        1.669703        4.372836  2
  C         -1.185339       -0.411882        4.518620  2
  H         -1.513834       -0.341568        5.546670  2
  C         -1.226161       -1.632669        3.858811  2
  H         -1.586458       -2.513410        4.372836  2
  C         -0.804501       -1.722926        2.539194  2
  H         -0.836303       -2.673981        2.025168  2

%mem=32GB
%nprocshared= 8
#p m062x/6-31G(d,p)    counterpoise=2

00063 m062x/6-31G(d,p)    counterpoise=2

 0  1  0  1  0  1
  C          0.258502       -0.720939        0.000003  1
  C         -0.959433       -1.414956        0.000001  1
  C         -2.126314       -0.688709       -0.000000  1
  C         -2.106740        0.721834       -0.000003  1
  C         -0.928408        1.429829       -0.000003  1
  C          0.256574        0.685020       -0.000001  1
  C          1.642003       -1.068549        0.000022  1
  N          2.399027        0.000000       -0.000024  1
  N          1.564789        1.056470        0.000005  1
  H         -0.979088       -2.496313        0.000007  1
  H         -3.078675       -1.199860        0.000003  1
  H         -3.045394        1.258875       -0.000001  1
  H         -0.919886        2.510899       -0.000003  1
  H          1.950073        1.983172        0.000012  1
  H          2.093343       -2.046819        0.000032  1
  C         -0.233956       -0.642788        1.879385  2
  H          0.039967       -0.686258        0.834006  2
  C         -0.221319        0.572543        2.550315  2
  H          0.062447        1.475876        2.027626  2
  C         -0.572929        0.628342        3.892176  2
  H         -0.563085        1.575146        4.414866  2
  C         -0.937175       -0.531189        4.563106  2
  H         -1.211098       -0.487718        5.608486  2
  C         -0.949812       -1.746519        3.892176  2
  H         -1.233578       -2.649852        4.414866  2
  C         -0.598202       -1.802318        2.550315  2
  H         -0.608046       -2.749122        2.027626  2

%mem=32GB
%nprocshared= 8
#p m062x/6-31G(d,p)    counterpoise=2

00064 m062x/6-31G(d,p)    counterpoise=2

 0  1  0  1  0  1
  C          0.258502       -0.720939        0.000003  1
  C         -0.959433       -1.414956        0.000001  1
  C         -2.126314       -0.688709       -0.000000  1
  C         -2.106740        0.721834       -0.000003  1
  C         -0.928408        1.429829       -0.000003  1
  C          0.256574        0.685020       -0.000001  1
  C          1.642003       -1.068549        0.000022  1
  N          2.399027        0.000000       -0.000024  1
  N          1.564789        1.056470        0.000005  1
  H         -0.979088       -2.496313        0.000007  1
  H         -3.078675       -1.199860        0.000003  1
  H         -3.045394        1.258875       -0.000001  1
  H         -0.919886        2.510899       -0.000003  1
  H          1.950073        1.983172        0.000012  1
  H          2.093343       -2.046819        0.000032  1
  C         -0.118782       -0.673648        1.879385  2
  H          0.094025       -0.700323        0.819318  2
  C         -0.105832        0.536427        2.559742  2
  H          0.117064        1.452462        2.029708  2
  C         -0.378994        0.570666        3.920456  2
  H         -0.368906        1.513376        4.450490  2
  C         -0.665107       -0.605169        4.600813  2
  H         -0.877914       -0.578495        5.660881  2
  C         -0.678057       -1.815244        3.920456  2
  H         -0.900953       -2.731279        4.450490  2
  C         -0.404895       -1.849483        2.559742  2
  H         -0.414983       -2.792193        2.029708  2

%mem=32GB
%nprocshared= 8
#p m062x/6-31G(d,p)    counterpoise=2

00065 m062x/6-31G(d,p)    counterpoise=2

 0  1  0  1  0  1
  C          0.258502       -0.720939        0.000003  1
  C         -0.959433       -1.414956        0.000001  1
  C         -2.126314       -0.688709       -0.000000  1
  C         -2.106740        0.721834       -0.000003  1
  C         -0.928408        1.429829       -0.000003  1
  C          0.256574        0.685020       -0.000001  1
  C          1.642003       -1.068549        0.000022  1
  N          2.399027        0.000000       -0.000024  1
  N          1.564789        1.056470        0.000005  1
  H         -0.979088       -2.496313        0.000007  1
  H         -3.078675       -1.199860        0.000003  1
  H         -3.045394        1.258875       -0.000001  1
  H         -0.919886        2.510899       -0.000003  1
  H          1.950073        1.983172        0.000012  1
  H          2.093343       -2.046819        0.000032  1
  C         -0.000000       -0.684040        1.879385  2
  H          0.147347       -0.705073        0.808130  2
  C          0.075325        0.519684        2.566923  2
  H          0.281354        1.436414        2.031295  2
  C         -0.113811        0.546682        3.941998  2
  H         -0.055129        1.484444        4.477625  2
  C         -0.378273       -0.630045        4.629535  2
  H         -0.525620       -0.609013        5.700791  2
  C         -0.453598       -1.833770        3.941998  2
  H         -0.659627       -2.750500        4.477625  2
  C         -0.264462       -1.860767        2.566923  2
  H         -0.323144       -2.798530        2.031295  2

%mem=32GB
%nprocshared= 8
#p m062x/6-31G(d,p)    counterpoise=2

00066 m062x/6-31G(d,p)    counterpoise=2

 0  1  0  1  0  1
  C          0.258502       -0.720939        0.000003  1
  C         -0.959433       -1.414956        0.000001  1
  C         -2.126314       -0.688709       -0.000000  1
  C         -2.106740        0.721834       -0.000003  1
  C         -0.928408        1.429829       -0.000003  1
  C          0.256574        0.685020       -0.000001  1
  C          1.642003       -1.068549        0.000022  1
  N          2.399027        0.000000       -0.000024  1
  N          1.564789        1.056470        0.000005  1
  H         -0.979088       -2.496313        0.000007  1
  H         -3.078675       -1.199860        0.000003  1
  H         -3.045394        1.258875       -0.000001  1
  H         -0.919886        2.510899       -0.000003  1
  H          1.950073        1.983172        0.000012  1
  H          2.093343       -2.046819        0.000032  1
  C          0.118782       -0.673648        1.879385  2
  H          0.198942       -0.700780        0.801155  2
  C          0.452793        0.482591        2.571399  2
  H          0.793164        1.356228        2.032284  2
  C          0.349900        0.517417        3.955427  2
  H          0.610111        1.418185        4.494542  2
  C         -0.087004       -0.603996        4.647441  2
  H         -0.167164       -0.576864        5.725671  2
  C         -0.421015       -1.760234        3.955427  2
  H         -0.761386       -2.633872        4.494542  2
  C         -0.318122       -1.795061        2.571399  2
  H         -0.578333       -2.695829        2.032284  2

%mem=32GB
%nprocshared= 8
#p m062x/6-31G(d,p)    counterpoise=2

00067 m062x/6-31G(d,p)    counterpoise=2

 0  1  0  1  0  1
  C          0.258502       -0.720939        0.000003  1
  C         -0.959433       -1.414956        0.000001  1
  C         -2.126314       -0.688709       -0.000000  1
  C         -2.106740        0.721834       -0.000003  1
  C         -0.928408        1.429829       -0.000003  1
  C          0.256574        0.685020       -0.000001  1
  C          1.642003       -1.068549        0.000022  1
  N          2.399027        0.000000       -0.000024  1
  N          1.564789        1.056470        0.000005  1
  H         -0.979088       -2.496313        0.000007  1
  H         -3.078675       -1.199860        0.000003  1
  H         -3.045394        1.258875       -0.000001  1
  H         -0.919886        2.510899       -0.000003  1
  H          1.950073        1.983172        0.000012  1
  H          2.093343       -2.046819        0.000032  1
  C          0.233956       -0.642788        1.879385  2
  H          0.248068       -0.687719        0.798865  2
  C          1.371940       -0.253678        2.572869  2
  H          2.272600        0.004527        2.032609  2
  C          1.353825       -0.196003        3.959836  2
  H          2.240372        0.107134        4.500096  2
  C          0.197725       -0.527438        4.653320  2
  H          0.183613       -0.482506        5.733840  2
  C         -0.940259       -0.916548        3.959836  2
  H         -1.840919       -1.174752        4.500096  2
  C         -0.922144       -0.974223        2.572869  2
  H         -1.808691       -1.277359        2.032609  2

%mem=32GB
%nprocshared= 8
#p m062x/6-31G(d,p)    counterpoise=2

00068 m062x/6-31G(d,p)    counterpoise=2

 0  1  0  1  0  1
  C          0.258502       -0.720939        0.000003  1
  C         -0.959433       -1.414956        0.000001  1
  C         -2.126314       -0.688709       -0.000000  1
  C         -2.106740        0.721834       -0.000003  1
  C         -0.928408        1.429829       -0.000003  1
  C          0.256574        0.685020       -0.000001  1
  C          1.642003       -1.068549        0.000022  1
  N          2.399027        0.000000       -0.000024  1
  N          1.564789        1.056470        0.000005  1
  H         -0.979088       -2.496313        0.000007  1
  H         -3.078675       -1.199860        0.000003  1
  H         -3.045394        1.258875       -0.000001  1
  H         -0.919886        2.510899       -0.000003  1
  H          1.950073        1.983172        0.000012  1
  H          2.093343       -2.046819        0.000032  1
  C          0.342020       -0.592396        1.879385  2
  H          0.294116       -0.666125        0.801419  2
  C          1.380942       -1.200120        2.571230  2
  H          2.142410       -1.747296        2.032247  2
  C          1.442432       -1.105481        3.954919  2
  H          2.251804       -1.578928        4.493902  2
  C          0.465000       -0.403118        4.646763  2
  H          0.512904       -0.329389        5.724729  2
  C         -0.573921        0.204606        3.954919  2
  H         -1.335390        0.751782        4.493902  2
  C         -0.635411        0.109966        2.571230  2
  H         -1.444784        0.583414        2.032247  2

%mem=32GB
%nprocshared= 8
#p m062x/6-31G(d,p)    counterpoise=2

00069 m062x/6-31G(d,p)    counterpoise=2

 0  1  0  1  0  1
  C          0.258502       -0.720939        0.000003  1
  C         -0.959433       -1.414956        0.000001  1
  C         -2.126314       -0.688709       -0.000000  1
  C         -2.106740        0.721834       -0.000003  1
  C         -0.928408        1.429829       -0.000003  1
  C          0.256574        0.685020       -0.000001  1
  C          1.642003       -1.068549        0.000022  1
  N          2.399027        0.000000       -0.000024  1
  N          1.564789        1.056470        0.000005  1
  H         -0.979088       -2.496313        0.000007  1
  H         -3.078675       -1.199860        0.000003  1
  H         -3.045394        1.258875       -0.000001  1
  H         -0.919886        2.510899       -0.000003  1
  H          1.950073        1.983172        0.000012  1
  H          2.093343       -2.046819        0.000032  1
  C          0.439693       -0.524005        1.879385  2
  H          0.336462       -0.636205        0.808639  2
  C          1.390723       -1.266041        2.566596  2
  H          2.028394       -1.956325        2.031223  2
  C          1.523230       -1.122021        3.941016  2
  H          2.264131       -1.700105        4.476389  2
  C          0.704708       -0.235964        4.628227  2
  H          0.807938       -0.123764        5.698972  2
  C         -0.246323        0.506072        3.941016  2
  H         -0.883994        1.196356        4.476389  2
  C         -0.378830        0.362052        2.566596  2
  H         -1.119731        0.940135        2.031223  2

%mem=32GB
%nprocshared= 8
#p m062x/6-31G(d,p)    counterpoise=2

00070 m062x/6-31G(d,p)    counterpoise=2

 0  1  0  1  0  1
  C          0.258502       -0.720939        0.000003  1
  C         -0.959433       -1.414956        0.000001  1
  C         -2.126314       -0.688709       -0.000000  1
  C         -2.106740        0.721834       -0.000003  1
  C         -0.928408        1.429829       -0.000003  1
  C          0.256574        0.685020       -0.000001  1
  C          1.642003       -1.068549        0.000022  1
  N          2.399027        0.000000       -0.000024  1
  N          1.564789        1.056470        0.000005  1
  H         -0.979088       -2.496313        0.000007  1
  H         -3.078675       -1.199860        0.000003  1
  H         -3.045394        1.258875       -0.000001  1
  H         -0.919886        2.510899       -0.000003  1
  H          1.950073        1.983172        0.000012  1
  H          2.093343       -2.046819        0.000032  1
  C          0.524005       -0.439693        1.879385  2
  H          0.374350       -0.598222        0.820039  2
  C          1.494319       -1.163274        2.559279  2
  H          2.100588       -1.885510        2.029606  2
  C          1.686418       -0.959784        3.919067  2
  H          2.442342       -1.523490        4.448739  2
  C          0.908204       -0.032713        4.598960  2
  H          1.057859        0.125817        5.658306  2
  C         -0.062110        0.690868        3.919067  2
  H         -0.668379        1.413104        4.448739  2
  C         -0.254209        0.487379        2.559279  2
  H         -1.010133        1.051085        2.029606  2

%mem=32GB
%nprocshared= 8
#p m062x/6-31G(d,p)    counterpoise=2

00071 m062x/6-31G(d,p)    counterpoise=2

 0  1  0  1  0  1
  C          0.258502       -0.720939        0.000003  1
  C         -0.959433       -1.414956        0.000001  1
  C         -2.126314       -0.688709       -0.000000  1
  C         -2.106740        0.721834       -0.000003  1
  C         -0.928408        1.429829       -0.000003  1
  C          0.256574        0.685020       -0.000001  1
  C          1.642003       -1.068549        0.000022  1
  N          2.399027        0.000000       -0.000024  1
  N          1.564789        1.056470        0.000005  1
  H         -0.979088       -2.496313        0.000007  1
  H         -3.078675       -1.199860        0.000003  1
  H         -3.045394        1.258875       -0.000001  1
  H         -0.919886        2.510899       -0.000003  1
  H          1.950073        1.983172        0.000012  1
  H          2.093343       -2.046819        0.000032  1
  C          0.592396       -0.342020        1.879385  2
  H          0.406830       -0.552609        0.834895  2
  C          1.613542       -1.001727        2.549745  2
  H          2.223501       -1.726261        2.027500  2
  C          1.851737       -0.731413        3.890463  2
  H          2.647262       -1.245358        4.412708  2
  C          1.068785        0.198608        4.560822  2
  H          1.254351        0.409197        5.605312  2
  C          0.047639        0.858315        3.890463  2
  H         -0.562320        1.582849        4.412708  2
  C         -0.190556        0.588001        2.549745  2
  H         -0.986080        1.101946        2.027500  2

%mem=32GB
%nprocshared= 8
#p m062x/6-31G(d,p)    counterpoise=2

00072 m062x/6-31G(d,p)    counterpoise=2

 0  1  0  1  0  1
  C          0.258502       -0.720939        0.000003  1
  C         -0.959433       -1.414956        0.000001  1
  C         -2.126314       -0.688709       -0.000000  1
  C         -2.106740        0.721834       -0.000003  1
  C         -0.928408        1.429829       -0.000003  1
  C          0.256574        0.685020       -0.000001  1
  C          1.642003       -1.068549        0.000022  1
  N          2.399027        0.000000       -0.000024  1
  N          1.564789        1.056470        0.000005  1
  H         -0.979088       -2.496313        0.000007  1
  H         -3.078675       -1.199860        0.000003  1
  H         -3.045394        1.258875       -0.000001  1
  H         -0.919886        2.510899       -0.000003  1
  H          1.950073        1.983172        0.000012  1
  H          2.093343       -2.046819        0.000032  1
  C          0.642788       -0.233956        1.879385  2
  H          0.432784       -0.500082        0.852342  2
  C          1.721391       -0.807938        2.538547  2
  H          2.351674       -1.521225        2.025025  2
  C          1.990954       -0.466335        3.856870  2
  H          2.831241       -0.913496        4.370391  2
  C          1.181914        0.449249        4.516031  2
  H          1.391918        0.715375        5.543074  2
  C          0.103311        1.023231        3.856870  2
  H         -0.526972        1.736518        4.370391  2
  C         -0.166252        0.681629        2.538547  2
  H         -1.006539        1.128790        2.025025  2

%mem=32GB
%nprocshared= 8
#p m062x/6-31G(d,p)    counterpoise=2

00073 m062x/6-31G(d,p)    counterpoise=2

 0  1  0  1  0  1
  C          0.258502       -0.720939        0.000003  1
  C         -0.959433       -1.414956        0.000001  1
  C         -2.126314       -0.688709       -0.000000  1
  C         -2.106740        0.721834       -0.000003  1
  C         -0.928408        1.429829       -0.000003  1
  C          0.256574        0.685020       -0.000001  1
  C          1.642003       -1.068549        0.000022  1
  N          2.399027        0.000000       -0.000024  1
  N          1.564789        1.056470        0.000005  1
  H         -0.979088       -2.496313        0.000007  1
  H         -3.078675       -1.199860        0.000003  1
  H         -3.045394        1.258875       -0.000001  1
  H         -0.919886        2.510899       -0.000003  1
  H          1.950073        1.983172        0.000012  1
  H          2.093343       -2.046819        0.000032  1
  C          0.673648       -0.118782        1.879385  2
  H          0.977219       -0.058577        0.843064  2
  C          0.244928        1.021899        2.544502  2
  H          0.214505        1.970753        2.026341  2
  C         -0.144739        0.944619        3.874735  2
  H         -0.478733        1.833268        4.392895  2
  C         -0.105686       -0.273342        4.539851  2
  H         -0.409257       -0.333547        5.576172  2
  C          0.323034       -1.414023        3.874735  2
  H          0.353457       -2.362877        4.392895  2
  C          0.712701       -1.336743        2.544502  2
  H          1.046696       -2.225392        2.026341  2

%mem=32GB
%nprocshared= 8
#p m062x/6-31G(d,p)    counterpoise=2

00074 m062x/6-31G(d,p)    counterpoise=2

 0  1  0  1  0  1
  C          0.258502       -0.720939        0.000003  1
  C         -0.959433       -1.414956        0.000001  1
  C         -2.126314       -0.688709       -0.000000  1
  C         -2.106740        0.721834       -0.000003  1
  C         -0.928408        1.429829       -0.000003  1
  C          0.256574        0.685020       -0.000001  1
  C          1.642003       -1.068549        0.000022  1
  N          2.399027        0.000000       -0.000024  1
  N          1.564789        1.056470        0.000005  1
  H         -0.979088       -2.496313        0.000007  1
  H         -3.078675       -1.199860        0.000003  1
  H         -3.045394        1.258875       -0.000001  1
  H         -0.919886        2.510899       -0.000003  1
  H          1.950073        1.983172        0.000012  1
  H          2.093343       -2.046819        0.000032  1
  C          1.000000        0.000000        1.732051  2
  H          1.138824       -0.005945        0.659468  2
  C          0.962338        1.205005        2.420440  2
  H          1.071822        2.137820        1.884149  2
  C          0.784142        1.212635        3.797219  2
  H          0.754801        2.151395        4.333511  2
  C          0.643607        0.015261        4.485609  2
  H          0.504783        0.021206        5.558192  2
  C          0.681269       -1.189743        3.797219  2
  H          0.571786       -2.122559        4.333511  2
  C          0.859466       -1.197374        2.420440  2
  H          0.888806       -2.136134        1.884149  2

%mem=32GB
%nprocshared= 8
#p m062x/6-31G(d,p)    counterpoise=2

00075 m062x/6-31G(d,p)    counterpoise=2

 0  1  0  1  0  1
  C          0.258502       -0.720939        0.000003  1
  C         -0.959433       -1.414956        0.000001  1
  C         -2.126314       -0.688709       -0.000000  1
  C         -2.106740        0.721834       -0.000003  1
  C         -0.928408        1.429829       -0.000003  1
  C          0.256574        0.685020       -0.000001  1
  C          1.642003       -1.068549        0.000022  1
  N          2.399027        0.000000       -0.000024  1
  N          1.564789        1.056470        0.000005  1
  H         -0.979088       -2.496313        0.000007  1
  H         -3.078675       -1.199860        0.000003  1
  H         -3.045394        1.258875       -0.000001  1
  H         -0.919886        2.510899       -0.000003  1
  H          1.950073        1.983172        0.000012  1
  H          2.093343       -2.046819        0.000032  1
  C          0.984808        0.173648        1.732051  2
  H          1.132065        0.060917        0.666523  2
  C          1.621130        1.200665        2.415912  2
  H          2.264114        1.888032        1.883148  2
  C          1.432109        1.345367        3.783635  2
  H          1.927836        2.145465        4.316398  2
  C          0.606766        0.463053        4.467496  2
  H          0.459509        0.575784        5.533023  2
  C         -0.029556       -0.563963        3.783635  2
  H         -0.672540       -1.251330        4.316398  2
  C          0.159465       -0.708666        2.415912  2
  H         -0.336262       -1.508764        1.883148  2

%mem=32GB
%nprocshared= 8
#p m062x/6-31G(d,p)    counterpoise=2

00076 m062x/6-31G(d,p)    counterpoise=2

 0  1  0  1  0  1
  C          0.258502       -0.720939        0.000003  1
  C         -0.959433       -1.414956        0.000001  1
  C         -2.126314       -0.688709       -0.000000  1
  C         -2.106740        0.721834       -0.000003  1
  C         -0.928408        1.429829       -0.000003  1
  C          0.256574        0.685020       -0.000001  1
  C          1.642003       -1.068549        0.000022  1
  N          2.399027        0.000000       -0.000024  1
  N          1.564789        1.056470        0.000005  1
  H         -0.979088       -2.496313        0.000007  1
  H         -3.078675       -1.199860        0.000003  1
  H         -3.045394        1.258875       -0.000001  1
  H         -0.919886        2.510899       -0.000003  1
  H          1.950073        1.983172        0.000012  1
  H          2.093343       -2.046819        0.000032  1
  C          0.939693        0.342020        1.732051  2
  H          1.111571        0.129581        0.685595  2
  C          1.764059        1.234589        2.403672  2
  H          2.578161        1.717507        1.880444  2
  C          1.543434        1.507278        3.746913  2
  H          2.185657        2.202635        4.270141  2
  C          0.498442        0.887397        4.418534  2
  H          0.326563        1.099836        5.464990  2
  C         -0.325925       -0.005172        3.746913  2
  H         -1.140027       -0.488090        4.270141  2
  C         -0.105299       -0.277860        2.403672  2
  H         -0.747523       -0.973217        1.880444  2

%mem=32GB
%nprocshared= 8
#p m062x/6-31G(d,p)    counterpoise=2

00077 m062x/6-31G(d,p)    counterpoise=2

 0  1  0  1  0  1
  C          0.258502       -0.720939        0.000003  1
  C         -0.959433       -1.414956        0.000001  1
  C         -2.126314       -0.688709       -0.000000  1
  C         -2.106740        0.721834       -0.000003  1
  C         -0.928408        1.429829       -0.000003  1
  C          0.256574        0.685020       -0.000001  1
  C          1.642003       -1.068549        0.000022  1
  N          2.399027        0.000000       -0.000024  1
  N          1.564789        1.056470        0.000005  1
  H         -0.979088       -2.496313        0.000007  1
  H         -3.078675       -1.199860        0.000003  1
  H         -3.045394        1.258875       -0.000001  1
  H         -0.919886        2.510899       -0.000003  1
  H          1.950073        1.983172        0.000012  1
  H          2.093343       -2.046819        0.000032  1
  C          0.866025        0.500000        1.732051  2
  H          1.076474        0.200563        0.714313  2
  C          1.714611        1.383504        2.385241  2
  H          2.586150        1.772363        1.876372  2
  C          1.444478        1.767864        3.691620  2
  H          2.105569        2.456159        4.200489  2
  C          0.325759        1.268720        4.344810  2
  H          0.115310        1.568156        5.362548  2
  C         -0.522827        0.385216        3.691620  2
  H         -1.394366       -0.003643        4.200489  2
  C         -0.252694        0.000856        2.385241  2
  H         -0.913785       -0.687439        1.876372  2

%mem=32GB
%nprocshared= 8
#p m062x/6-31G(d,p)    counterpoise=2

00078 m062x/6-31G(d,p)    counterpoise=2

 0  1  0  1  0  1
  C          0.258502       -0.720939        0.000003  1
  C         -0.959433       -1.414956        0.000001  1
  C         -2.126314       -0.688709       -0.000000  1
  C         -2.106740        0.721834       -0.000003  1
  C         -0.928408        1.429829       -0.000003  1
  C          0.256574        0.685020       -0.000001  1
  C          1.642003       -1.068549        0.000022  1
  N          2.399027        0.000000       -0.000024  1
  N          1.564789        1.056470        0.000005  1
  H         -0.979088       -2.496313        0.000007  1
  H         -3.078675       -1.199860        0.000003  1
  H         -3.045394        1.258875       -0.000001  1
  H         -0.919886        2.510899       -0.000003  1
  H          1.950073        1.983172        0.000012  1
  H          2.093343       -2.046819        0.000032  1
  C          0.766044        0.642788        1.732051  2
  H          0.460928        0.668080        0.694744  2
  C          0.862547       -0.571626        2.397800  2
  H          0.632611       -1.492423        1.879146  2
  C          1.254198       -0.604091        3.729299  2
  H          1.329378       -1.550181        4.247952  2
  C          1.549346        0.577856        4.395048  2
  H          1.854462        0.552564        5.432355  2
  C          1.452843        1.792269        3.729299  2
  H          1.682779        2.713067        4.247952  2
  C          1.061193        1.824735        2.397800  2
  H          0.986012        2.770825        1.879146  2

%mem=32GB
%nprocshared= 8
#p m062x/6-31G(d,p)    counterpoise=2

00079 m062x/6-31G(d,p)    counterpoise=2

 0  1  0  1  0  1
  C          0.258502       -0.720939        0.000003  1
  C         -0.959433       -1.414956        0.000001  1
  C         -2.126314       -0.688709       -0.000000  1
  C         -2.106740        0.721834       -0.000003  1
  C         -0.928408        1.429829       -0.000003  1
  C          0.256574        0.685020       -0.000001  1
  C          1.642003       -1.068549        0.000022  1
  N          2.399027        0.000000       -0.000024  1
  N          1.564789        1.056470        0.000005  1
  H         -0.979088       -2.496313        0.000007  1
  H         -3.078675       -1.199860        0.000003  1
  H         -3.045394        1.258875       -0.000001  1
  H         -0.919886        2.510899       -0.000003  1
  H          1.950073        1.983172        0.000012  1
  H          2.093343       -2.046819        0.000032  1
  C          0.642788        0.766044        1.732051  2
  H          0.407650        0.716714        0.677528  2
  C          1.040557       -0.378970        2.408849  2
  H          1.115302       -1.320324        1.881588  2
  C          1.342383       -0.315649        3.762446  2
  H          1.652265       -1.207674        4.289707  2
  C          1.246439        0.892685        4.439244  2
  H          1.481577        0.942015        5.493767  2
  C          0.848669        2.037700        3.762446  2
  H          0.773924        2.979054        4.289707  2
  C          0.546844        1.974379        2.408849  2
  H          0.236961        2.866404        1.881588  2

%mem=32GB
%nprocshared= 8
#p m062x/6-31G(d,p)    counterpoise=2

00080 m062x/6-31G(d,p)    counterpoise=2

 0  1  0  1  0  1
  C          0.258502       -0.720939        0.000003  1
  C         -0.959433       -1.414956        0.000001  1
  C         -2.126314       -0.688709       -0.000000  1
  C         -2.106740        0.721834       -0.000003  1
  C         -0.928408        1.429829       -0.000003  1
  C          0.256574        0.685020       -0.000001  1
  C          1.642003       -1.068549        0.000022  1
  N          2.399027        0.000000       -0.000024  1
  N          1.564789        1.056470        0.000005  1
  H         -0.979088       -2.496313        0.000007  1
  H         -3.078675       -1.199860        0.000003  1
  H         -3.045394        1.258875       -0.000001  1
  H         -0.919886        2.510899       -0.000003  1
  H          1.950073        1.983172        0.000012  1
  H          2.093343       -2.046819        0.000032  1
  C          0.500000        0.866025        1.732051  2
  H          0.350276        0.754695        0.666720  2
  C          1.313494       -0.027321        2.415786  2
  H          1.797523       -0.834614        1.883120  2
  C          1.505681        0.115584        3.783256  2
  H          2.139434       -0.580378        4.315922  2
  C          0.884374        1.151836        4.466991  2
  H          1.034098        1.263167        5.532322  2
  C          0.070880        2.045183        3.783256  2
  H         -0.413149        2.852476        4.315922  2
  C         -0.121307        1.902278        2.415786  2
  H         -0.755060        2.598240        1.883120  2

%mem=32GB
%nprocshared= 8
#p m062x/6-31G(d,p)    counterpoise=2

00081 m062x/6-31G(d,p)    counterpoise=2

 0  1  0  1  0  1
  C          0.258502       -0.720939        0.000003  1
  C         -0.959433       -1.414956        0.000001  1
  C         -2.126314       -0.688709       -0.000000  1
  C         -2.106740        0.721834       -0.000003  1
  C         -0.928408        1.429829       -0.000003  1
  C          0.256574        0.685020       -0.000001  1
  C          1.642003       -1.068549        0.000022  1
  N          2.399027        0.000000       -0.000024  1
  N          1.564789        1.056470        0.000005  1
  H         -0.979088       -2.496313        0.000007  1
  H         -3.078675       -1.199860        0.000003  1
  H         -3.045394        1.258875       -0.000001  1
  H         -0.919886        2.510899       -0.000003  1
  H          1.950073        1.983172        0.000012  1
  H          2.093343       -2.046819        0.000032  1
  C          0.342020        0.939693        1.732051  2
  H          0.289295        0.782546        0.663282  2
  C          1.515704        0.658117        2.417992  2
  H          2.377338        0.281608        1.883608  2
  C          1.583382        0.859832        3.789875  2
  H          2.497741        0.640470        4.324260  2
  C          0.477377        1.343123        4.475817  2
  H          0.530101        1.500270        5.544586  2
  C         -0.696307        1.624699        3.789875  2
  H         -1.557942        2.001207        4.324260  2
  C         -0.763985        1.422984        2.417992  2
  H         -1.678345        1.642345        1.883608  2

%mem=32GB
%nprocshared= 8
#p m062x/6-31G(d,p)    counterpoise=2

00082 m062x/6-31G(d,p)    counterpoise=2

 0  1  0  1  0  1
  C          0.258502       -0.720939        0.000003  1
  C         -0.959433       -1.414956        0.000001  1
  C         -2.126314       -0.688709       -0.000000  1
  C         -2.106740        0.721834       -0.000003  1
  C         -0.928408        1.429829       -0.000003  1
  C          0.256574        0.685020       -0.000001  1
  C          1.642003       -1.068549        0.000022  1
  N          2.399027        0.000000       -0.000024  1
  N          1.564789        1.056470        0.000005  1
  H         -0.979088       -2.496313        0.000007  1
  H         -3.078675       -1.199860        0.000003  1
  H         -3.045394        1.258875       -0.000001  1
  H         -0.919886        2.510899       -0.000003  1
  H          1.950073        1.983172        0.000012  1
  H          2.093343       -2.046819        0.000032  1
  C          0.173648        0.984808        1.732051  2
  H          0.224614        0.800559        0.667534  2
  C          1.299713        1.423594        2.415264  2
  H          2.227940        1.581183        1.883005  2
  C          1.234292        1.660099        3.781689  2
  H          2.111553        2.001936        4.313947  2
  C          0.042807        1.457816        4.464902  2
  H         -0.008159        1.642065        5.529419  2
  C         -1.083257        1.019030        3.781689  2
  H         -2.011485        0.861441        4.313947  2
  C         -1.017837        0.782525        2.415264  2
  H         -1.895098        0.440688        1.883005  2

%mem=32GB
%nprocshared= 8
#p m062x/6-31G(d,p)    counterpoise=2

00083 m062x/6-31G(d,p)    counterpoise=2

 0  1  0  1  0  1
  C          0.258502       -0.720939        0.000003  1
  C         -0.959433       -1.414956        0.000001  1
  C         -2.126314       -0.688709       -0.000000  1
  C         -2.106740        0.721834       -0.000003  1
  C         -0.928408        1.429829       -0.000003  1
  C          0.256574        0.685020       -0.000001  1
  C          1.642003       -1.068549        0.000022  1
  N          2.399027        0.000000       -0.000024  1
  N          1.564789        1.056470        0.000005  1
  H         -0.979088       -2.496313        0.000007  1
  H         -3.078675       -1.199860        0.000003  1
  H         -3.045394        1.258875       -0.000001  1
  H         -0.919886        2.510899       -0.000003  1
  H          1.950073        1.983172        0.000012  1
  H          2.093343       -2.046819        0.000032  1
  C          0.000000        1.000000        1.732051  2
  H          0.155980        0.808514        0.679081  2
  C          0.832059        1.882215        2.407852  2
  H          1.636255        2.378020        1.881368  2
  C          0.631842        2.128009        3.759455  2
  H          1.280059        2.815300        4.285940  2
  C         -0.400434        1.491588        4.435257  2
  H         -0.556414        1.683074        5.488227  2
  C         -1.232493        0.609373        3.759455  2
  H         -2.036689        0.113568        4.285940  2
  C         -1.032276        0.363579        2.407852  2
  H         -1.680493       -0.323712        1.881368  2

%mem=32GB
%nprocshared= 8
#p m062x/6-31G(d,p)    counterpoise=2

00084 m062x/6-31G(d,p)    counterpoise=2

 0  1  0  1  0  1
  C          0.258502       -0.720939        0.000003  1
  C         -0.959433       -1.414956        0.000001  1
  C         -2.126314       -0.688709       -0.000000  1
  C         -2.106740        0.721834       -0.000003  1
  C         -0.928408        1.429829       -0.000003  1
  C          0.256574        0.685020       -0.000001  1
  C          1.642003       -1.068549        0.000022  1
  N          2.399027        0.000000       -0.000024  1
  N          1.564789        1.056470        0.000005  1
  H         -0.979088       -2.496313        0.000007  1
  H         -3.078675       -1.199860        0.000003  1
  H         -3.045394        1.258875       -0.000001  1
  H         -0.919886        2.510899       -0.000003  1
  H          1.950073        1.983172        0.000012  1
  H          2.093343       -2.046819        0.000032  1
  C         -0.173648        0.984808        1.732051  2
  H          0.083471        0.805642        0.696903  2
  C          0.348693        2.086223        2.396414  2
  H          1.012742        2.765115        1.878840  2
  C          0.018652        2.316202        3.725141  2
  H          0.425583        3.174261        4.242715  2
  C         -0.833730        1.444766        4.389505  2
  H         -1.090849        1.623932        5.424652  2
  C         -1.356071        0.343351        3.725141  2
  H         -2.020120       -0.335541        4.242715  2
  C         -1.026030        0.113372        2.396414  2
  H         -1.432960       -0.744686        1.878840  2

%mem=32GB
%nprocshared= 8
#p m062x/6-31G(d,p)    counterpoise=2

00085 m062x/6-31G(d,p)    counterpoise=2

 0  1  0  1  0  1
  C          0.258502       -0.720939        0.000003  1
  C         -0.959433       -1.414956        0.000001  1
  C         -2.126314       -0.688709       -0.000000  1
  C         -2.106740        0.721834       -0.000003  1
  C         -0.928408        1.429829       -0.000003  1
  C          0.256574        0.685020       -0.000001  1
  C          1.642003       -1.068549        0.000022  1
  N          2.399027        0.000000       -0.000024  1
  N          1.564789        1.056470        0.000005  1
  H         -0.979088       -2.496313        0.000007  1
  H         -3.078675       -1.199860        0.000003  1
  H         -3.045394        1.258875       -0.000001  1
  H         -0.919886        2.510899       -0.000003  1
  H          1.950073        1.983172        0.000012  1
  H          2.093343       -2.046819        0.000032  1
  C         -0.342020        0.939693        1.732051  2
  H          0.007895        0.790821        0.719560  2
  C         -0.095910        2.141564        2.381873  2
  H          0.445737        2.929012        1.875627  2
  C         -0.545065        2.332658        3.681517  2
  H         -0.353333        3.268977        4.187763  2
  C         -1.240330        1.321880        4.331340  2
  H         -1.590245        1.470751        5.343831  2
  C         -1.486440        0.120008        3.681517  2
  H         -2.028087       -0.667439        4.187763  2
  C         -1.037285       -0.071085        2.381873  2
  H         -1.229017       -1.007405        1.875627  2

%mem=32GB
%nprocshared= 8
#p m062x/6-31G(d,p)    counterpoise=2

00086 m062x/6-31G(d,p)    counterpoise=2

 0  1  0  1  0  1
  C          0.258502       -0.720939        0.000003  1
  C         -0.959433       -1.414956        0.000001  1
  C         -2.126314       -0.688709       -0.000000  1
  C         -2.106740        0.721834       -0.000003  1
  C         -0.928408        1.429829       -0.000003  1
  C          0.256574        0.685020       -0.000001  1
  C          1.642003       -1.068549        0.000022  1
  N          2.399027        0.000000       -0.000024  1
  N          1.564789        1.056470        0.000005  1
  H         -0.979088       -2.496313        0.000007  1
  H         -3.078675       -1.199860        0.000003  1
  H         -3.045394        1.258875       -0.000001  1
  H         -0.919886        2.510899       -0.000003  1
  H          1.950073        1.983172        0.000012  1
  H          2.093343       -2.046819        0.000032  1
  C         -0.500000        0.866025        1.732051  2
  H         -0.747617        1.191900        0.730935  2
  C         -1.298364       -0.070519        2.374572  2
  H         -2.167946       -0.474261        1.874014  2
  C         -0.980520       -0.488816        3.659615  2
  H         -1.602485       -1.218432        4.160173  2
  C          0.135688        0.029433        4.302137  2
  H          0.383305       -0.296442        5.303253  2
  C          0.934051        0.965977        3.659615  2
  H          1.803634        1.369719        4.160173  2
  C          0.616207        1.384274        2.374572  2
  H          1.238173        2.113890        1.874014  2

%mem=32GB
%nprocshared= 8
#p m062x/6-31G(d,p)    counterpoise=2

00087 m062x/6-31G(d,p)    counterpoise=2

 0  1  0  1  0  1
  C          0.258502       -0.720939        0.000003  1
  C         -0.959433       -1.414956        0.000001  1
  C         -2.126314       -0.688709       -0.000000  1
  C         -2.106740        0.721834       -0.000003  1
  C         -0.928408        1.429829       -0.000003  1
  C          0.256574        0.685020       -0.000001  1
  C          1.642003       -1.068549        0.000022  1
  N          2.399027        0.000000       -0.000024  1
  N          1.564789        1.056470        0.000005  1
  H         -0.979088       -2.496313        0.000007  1
  H         -3.078675       -1.199860        0.000003  1
  H         -3.045394        1.258875       -0.000001  1
  H         -0.919886        2.510899       -0.000003  1
  H          1.950073        1.983172        0.000012  1
  H          2.093343       -2.046819        0.000032  1
  C         -0.642788        0.766044        1.732051  2
  H         -0.807387        1.148574        0.733893  2
  C         -1.641537        0.045326        2.372674  2
  H         -2.584213       -0.133621        1.873595  2
  C         -1.430256       -0.445693        3.653921  2
  H         -2.208333       -1.007170        4.153000  2
  C         -0.220225       -0.215994        4.294544  2
  H         -0.055626       -0.598524        5.292702  2
  C          0.778524        0.504725        3.653921  2
  H          1.721200        0.683672        4.153000  2
  C          0.567243        0.995744        2.372674  2
  H          1.345320        1.557221        1.873595  2

%mem=32GB
%nprocshared= 8
#p m062x/6-31G(d,p)    counterpoise=2

00088 m062x/6-31G(d,p)    counterpoise=2

 0  1  0  1  0  1
  C          0.258502       -0.720939        0.000003  1
  C         -0.959433       -1.414956        0.000001  1
  C         -2.126314       -0.688709       -0.000000  1
  C         -2.106740        0.721834       -0.000003  1
  C         -0.928408        1.429829       -0.000003  1
  C          0.256574        0.685020       -0.000001  1
  C          1.642003       -1.068549        0.000022  1
  N          2.399027        0.000000       -0.000024  1
  N          1.564789        1.056470        0.000005  1
  H         -0.979088       -2.496313        0.000007  1
  H         -3.078675       -1.199860        0.000003  1
  H         -3.045394        1.258875       -0.000001  1
  H         -0.919886        2.510899       -0.000003  1
  H          1.950073        1.983172        0.000012  1
  H          2.093343       -2.046819        0.000032  1
  C         -0.766044        0.642788        1.732051  2
  H         -0.864177        0.269073        0.721878  2
  C          0.459805        0.577286        2.380385  2
  H          1.316671        0.152543        1.875299  2
  C          0.585769        1.056990        3.677054  2
  H          1.540768        1.005962        4.182140  2
  C         -0.514117        1.602196        4.325388  2
  H         -0.415984        1.975910        5.335561  2
  C         -1.739966        1.667697        3.677054  2
  H         -2.596833        2.092440        4.182140  2
  C         -1.865930        1.187993        2.380385  2
  H         -2.820929        1.239021        1.875299  2

%mem=32GB
%nprocshared= 8
#p m062x/6-31G(d,p)    counterpoise=2

00089 m062x/6-31G(d,p)    counterpoise=2

 0  1  0  1  0  1
  C          0.258502       -0.720939        0.000003  1
  C         -0.959433       -1.414956        0.000001  1
  C         -2.126314       -0.688709       -0.000000  1
  C         -2.106740        0.721834       -0.000003  1
  C         -0.928408        1.429829       -0.000003  1
  C          0.256574        0.685020       -0.000001  1
  C          1.642003       -1.068549        0.000022  1
  N          2.399027        0.000000       -0.000024  1
  N          1.564789        1.056470        0.000005  1
  H         -0.979088       -2.496313        0.000007  1
  H         -3.078675       -1.199860        0.000003  1
  H         -3.045394        1.258875       -0.000001  1
  H         -0.919886        2.510899       -0.000003  1
  H          1.950073        1.983172        0.000012  1
  H          2.093343       -2.046819        0.000032  1
  C         -0.866025        0.500000        1.732051  2
  H         -0.906971        0.201363        0.693359  2
  C          0.351400        0.528352        2.398689  2
  H          1.258891        0.251802        1.879343  2
  C          0.403958        0.911686        3.731965  2
  H          1.352394        0.933773        4.251311  2
  C         -0.760909        1.266668        4.398603  2
  H         -0.719964        1.565305        5.437295  2
  C         -1.978335        1.238316        3.731965  2
  H         -2.885825        1.514865        4.251311  2
  C         -2.030893        0.854982        2.398689  2
  H         -2.979329        0.832894        1.879343  2

%mem=32GB
%nprocshared= 8
#p m062x/6-31G(d,p)    counterpoise=2

00090 m062x/6-31G(d,p)    counterpoise=2

 0  1  0  1  0  1
  C          0.258502       -0.720939        0.000003  1
  C         -0.959433       -1.414956        0.000001  1
  C         -2.126314       -0.688709       -0.000000  1
  C         -2.106740        0.721834       -0.000003  1
  C         -0.928408        1.429829       -0.000003  1
  C          0.256574        0.685020       -0.000001  1
  C          1.642003       -1.068549        0.000022  1
  N          2.399027        0.000000       -0.000024  1
  N          1.564789        1.056470        0.000005  1
  H         -0.979088       -2.496313        0.000007  1
  H         -3.078675       -1.199860        0.000003  1
  H         -3.045394        1.258875       -0.000001  1
  H         -0.919886        2.510899       -0.000003  1
  H          1.950073        1.983172        0.000012  1
  H          2.093343       -2.046819        0.000032  1
  C         -0.939693        0.342020        1.732051  2
  H         -0.936390        0.133686        0.670765  2
  C          0.260327        0.494785        2.413190  2
  H          1.198505        0.405463        1.882547  2
  C          0.256088        0.762204        3.775468  2
  H          1.190964        0.881216        4.306111  2
  C         -0.948170        0.876859        4.456607  2
  H         -0.951473        1.085193        5.517893  2
  C         -2.148190        0.724094        3.775468  2
  H         -3.086368        0.813416        4.306111  2
  C         -2.143951        0.456675        2.413190  2
  H         -3.078827        0.337663        1.882547  2

%mem=32GB
%nprocshared= 8
#p m062x/6-31G(d,p)    counterpoise=2

00091 m062x/6-31G(d,p)    counterpoise=2

 0  1  0  1  0  1
  C          0.258502       -0.720939        0.000003  1
  C         -0.959433       -1.414956        0.000001  1
  C         -2.126314       -0.688709       -0.000000  1
  C         -2.106740        0.721834       -0.000003  1
  C         -0.928408        1.429829       -0.000003  1
  C          0.256574        0.685020       -0.000001  1
  C          1.642003       -1.068549        0.000022  1
  N          2.399027        0.000000       -0.000024  1
  N          1.564789        1.056470        0.000005  1
  H         -0.979088       -2.496313        0.000007  1
  H         -3.078675       -1.199860        0.000003  1
  H         -3.045394        1.258875       -0.000001  1
  H         -0.919886        2.510899       -0.000003  1
  H          1.950073        1.983172        0.000012  1
  H          2.093343       -2.046819        0.000032  1
  C         -0.984808        0.173648        1.732051  2
  H         -0.953438        0.067041        0.656229  2
  C          0.148451        0.581461        2.422519  2
  H          1.062688        0.792562        1.884608  2
  C          0.108185        0.718303        3.803455  2
  H          0.991051        1.036011        4.341366  2
  C         -1.065341        0.447332        4.493924  2
  H         -1.096710        0.553939        5.569745  2
  C         -2.198600        0.039519        3.803455  2
  H         -3.112836       -0.171582        4.341366  2
  C         -2.158333       -0.097323        2.422519  2
  H         -3.041200       -0.415031        1.884608  2

%mem=32GB
%nprocshared= 8
#p m062x/6-31G(d,p)    counterpoise=2

00092 m062x/6-31G(d,p)    counterpoise=2

 0  1  0  1  0  1
  C          0.258502       -0.720939        0.000003  1
  C         -0.959433       -1.414956        0.000001  1
  C         -2.126314       -0.688709       -0.000000  1
  C         -2.106740        0.721834       -0.000003  1
  C         -0.928408        1.429829       -0.000003  1
  C          0.256574        0.685020       -0.000001  1
  C          1.642003       -1.068549        0.000022  1
  N          2.399027        0.000000       -0.000024  1
  N          1.564789        1.056470        0.000005  1
  H         -0.979088       -2.496313        0.000007  1
  H         -3.078675       -1.199860        0.000003  1
  H         -3.045394        1.258875       -0.000001  1
  H         -0.919886        2.510899       -0.000003  1
  H          1.950073        1.983172        0.000012  1
  H          2.093343       -2.046819        0.000032  1
  C         -1.000000        0.000000        1.732051  2
  H         -0.959006        0.001256        0.651283  2
  C         -1.063135        1.200920        2.425694  2
  H         -1.071326        2.137753        1.885309  2
  C         -1.115755        1.199307        3.812979  2
  H         -1.164940        2.134885        4.353363  2
  C         -1.105240       -0.003225        4.506622  2
  H         -1.146233       -0.004481        5.587390  2
  C         -1.042105       -1.204145        3.812979  2
  H         -1.033913       -2.140978        4.353363  2
  C         -0.989485       -1.202532        2.425694  2
  H         -0.940300       -2.138110        1.885309  2

%mem=32GB
%nprocshared= 8
#p m062x/6-31G(d,p)    counterpoise=2

00093 m062x/6-31G(d,p)    counterpoise=2

 0  1  0  1  0  1
  C          0.258502       -0.720939        0.000003  1
  C         -0.959433       -1.414956        0.000001  1
  C         -2.126314       -0.688709       -0.000000  1
  C         -2.106740        0.721834       -0.000003  1
  C         -0.928408        1.429829       -0.000003  1
  C          0.256574        0.685020       -0.000001  1
  C          1.642003       -1.068549        0.000022  1
  N          2.399027        0.000000       -0.000024  1
  N          1.564789        1.056470        0.000005  1
  H         -0.979088       -2.496313        0.000007  1
  H         -3.078675       -1.199860        0.000003  1
  H         -3.045394        1.258875       -0.000001  1
  H         -0.919886        2.510899       -0.000003  1
  H          1.950073        1.983172        0.000012  1
  H          2.093343       -2.046819        0.000032  1
  C         -0.984808       -0.173648        1.732051  2
  H         -0.953445       -0.064566        0.656477  2
  C         -2.160417        0.088555        2.422360  2
  H         -3.044914        0.401908        1.884573  2
  C         -2.200674       -0.051464        3.802978  2
  H         -3.116534        0.152806        4.340765  2
  C         -1.065322       -0.453687        4.493287  2
  H         -1.096685       -0.562770        5.568861  2
  C          0.110287       -0.715891        3.802978  2
  H          0.994784       -1.029244        4.340765  2
  C          0.150544       -0.575872        2.422360  2
  H          1.066404       -0.780141        1.884573  2

%mem=32GB
%nprocshared= 8
#p m062x/6-31G(d,p)    counterpoise=2

00094 m062x/6-31G(d,p)    counterpoise=2

 0  1  0  1  0  1
  C          0.258502       -0.720939        0.000003  1
  C         -0.959433       -1.414956        0.000001  1
  C         -2.126314       -0.688709       -0.000000  1
  C         -2.106740        0.721834       -0.000003  1
  C         -0.928408        1.429829       -0.000003  1
  C          0.256574        0.685020       -0.000001  1
  C          1.642003       -1.068549        0.000022  1
  N          2.399027        0.000000       -0.000024  1
  N          1.564789        1.056470        0.000005  1
  H         -0.979088       -2.496313        0.000007  1
  H         -3.078675       -1.199860        0.000003  1
  H         -3.045394        1.258875       -0.000001  1
  H         -0.919886        2.510899       -0.000003  1
  H          1.950073        1.983172        0.000012  1
  H          2.093343       -2.046819        0.000032  1
  C         -0.939693       -0.342020        1.732051  2
  H         -0.936392       -0.131312        0.671234  2
  C         -2.143954       -0.458421        2.412889  2
  H         -3.078833       -0.338396        1.882480  2
  C         -2.148191       -0.728888        3.774565  2
  H         -3.086371       -0.819570        4.304974  2
  C         -0.948167       -0.882953        4.455403  2
  H         -0.951467       -1.093661        5.516221  2
  C          0.256094       -0.766552        3.774565  2
  H          1.190974       -0.886577        4.304974  2
  C          0.260331       -0.496086        2.412889  2
  H          1.198512       -0.405403        1.882480  2

%mem=32GB
%nprocshared= 8
#p m062x/6-31G(d,p)    counterpoise=2

00095 m062x/6-31G(d,p)    counterpoise=2

 0  1  0  1  0  1
  C          0.258502       -0.720939        0.000003  1
  C         -0.959433       -1.414956        0.000001  1
  C         -2.126314       -0.688709       -0.000000  1
  C         -2.106740        0.721834       -0.000003  1
  C         -0.928408        1.429829       -0.000003  1
  C          0.256574        0.685020       -0.000001  1
  C          1.642003       -1.068549        0.000022  1
  N          2.399027        0.000000       -0.000024  1
  N          1.564789        1.056470        0.000005  1
  H         -0.979088       -2.496313        0.000007  1
  H         -3.078675       -1.199860        0.000003  1
  H         -3.045394        1.258875       -0.000001  1
  H         -0.919886        2.510899       -0.000003  1
  H          1.950073        1.983172        0.000012  1
  H          2.093343       -2.046819        0.000032  1
  C         -0.866025       -0.500000        1.732051  2
  H         -0.906946       -0.199134        0.694001  2
  C         -2.031085       -0.855126        2.398277  2
  H         -2.979645       -0.830923        1.879252  2
  C         -1.978559       -1.241321        3.730728  2
  H         -2.886199       -1.517982        4.249753  2
  C         -0.760974       -1.272389        4.396954  2
  H         -0.720054       -1.573254        5.435004  2
  C          0.404085       -0.917262        3.730728  2
  H          1.352645       -0.941466        4.249753  2
  C          0.351559       -0.531068        2.398277  2
  H          1.259199       -0.254406        1.879252  2

%mem=32GB
%nprocshared= 8
#p m062x/6-31G(d,p)    counterpoise=2

00096 m062x/6-31G(d,p)    counterpoise=2

 0  1  0  1  0  1
  C          0.258502       -0.720939        0.000003  1
  C         -0.959433       -1.414956        0.000001  1
  C         -2.126314       -0.688709       -0.000000  1
  C         -2.106740        0.721834       -0.000003  1
  C         -0.928408        1.429829       -0.000003  1
  C          0.256574        0.685020       -0.000001  1
  C          1.642003       -1.068549        0.000022  1
  N          2.399027        0.000000       -0.000024  1
  N          1.564789        1.056470        0.000005  1
  H         -0.979088       -2.496313        0.000007  1
  H         -3.078675       -1.199860        0.000003  1
  H         -3.045394        1.258875       -0.000001  1
  H         -0.919886        2.510899       -0.000003  1
  H          1.950073        1.983172        0.000012  1
  H          2.093343       -2.046819        0.000032  1
  C         -0.766044       -0.642788        1.732051  2
  H         -0.864103       -0.267007        0.722637  2
  C         -1.866444       -1.187534        2.379898  2
  H         -2.821771       -1.236139        1.875191  2
  C         -1.740575       -1.669889        3.675592  2
  H         -2.597843       -2.094275        4.180298  2
  C         -0.514306       -1.607499        4.323439  2
  H         -0.416248       -1.983279        5.332852  2
  C          0.586094       -1.062752        3.675592  2
  H          1.541420       -1.014147        4.180298  2
  C          0.460225       -0.580397        2.379898  2
  H          1.317492       -0.156011        1.875191  2

%mem=32GB
%nprocshared= 8
#p m062x/6-31G(d,p)    counterpoise=2

00097 m062x/6-31G(d,p)    counterpoise=2

 0  1  0  1  0  1
  C          0.258502       -0.720939        0.000003  1
  C         -0.959433       -1.414956        0.000001  1
  C         -2.126314       -0.688709       -0.000000  1
  C         -2.106740        0.721834       -0.000003  1
  C         -0.928408        1.429829       -0.000003  1
  C          0.256574        0.685020       -0.000001  1
  C          1.642003       -1.068549        0.000022  1
  N          2.399027        0.000000       -0.000024  1
  N          1.564789        1.056470        0.000005  1
  H         -0.979088       -2.496313        0.000007  1
  H         -3.078675       -1.199860        0.000003  1
  H         -3.045394        1.258875       -0.000001  1
  H         -0.919886        2.510899       -0.000003  1
  H          1.950073        1.983172        0.000012  1
  H          2.093343       -2.046819        0.000032  1
  C         -0.642788       -0.766044        1.732051  2
  H         -0.825288       -1.140048        0.733774  2
  C          0.554855       -1.053258        2.372750  2
  H          1.305379       -1.651015        1.873612  2
  C          0.789114       -0.573183        3.654149  2
  H          1.722139       -0.796936        4.153287  2
  C         -0.174269        0.194106        4.294848  2
  H          0.008232        0.568110        5.293125  2
  C         -1.371911        0.481320        3.654149  2
  H         -2.122435        1.079077        4.153287  2
  C         -1.606171        0.001244        2.372750  2
  H         -2.539195        0.224998        1.873612  2

%mem=32GB
%nprocshared= 8
#p m062x/6-31G(d,p)    counterpoise=2

00098 m062x/6-31G(d,p)    counterpoise=2

 0  1  0  1  0  1
  C          0.258502       -0.720939        0.000003  1
  C         -0.959433       -1.414956        0.000001  1
  C         -2.126314       -0.688709       -0.000000  1
  C         -2.106740        0.721834       -0.000003  1
  C         -0.928408        1.429829       -0.000003  1
  C          0.256574        0.685020       -0.000001  1
  C          1.642003       -1.068549        0.000022  1
  N          2.399027        0.000000       -0.000024  1
  N          1.564789        1.056470        0.000005  1
  H         -0.979088       -2.496313        0.000007  1
  H         -3.078675       -1.199860        0.000003  1
  H         -3.045394        1.258875       -0.000001  1
  H         -0.919886        2.510899       -0.000003  1
  H          1.950073        1.983172        0.000012  1
  H          2.093343       -2.046819        0.000032  1
  C         -0.500000       -0.866025        1.732051  2
  H         -0.765134       -1.182807        0.732503  2
  C          0.592142       -1.434372        2.373566  2
  H          1.177843       -2.193924        1.873792  2
  C          0.932471       -1.027747        3.656595  2
  H          1.783306       -1.470518        4.156369  2
  C          0.180657       -0.052776        4.298110  2
  H          0.445791        0.264006        5.297658  2
  C         -0.911485        0.515571        3.656595  2
  H         -1.497186        1.275123        4.156369  2
  C         -1.251814        0.108946        2.373566  2
  H         -2.102649        0.551716        1.873792  2

%mem=32GB
%nprocshared= 8
#p m062x/6-31G(d,p)    counterpoise=2

00099 m062x/6-31G(d,p)    counterpoise=2

 0  1  0  1  0  1
  C          0.258502       -0.720939        0.000003  1
  C         -0.959433       -1.414956        0.000001  1
  C         -2.126314       -0.688709       -0.000000  1
  C         -2.106740        0.721834       -0.000003  1
  C         -0.928408        1.429829       -0.000003  1
  C          0.256574        0.685020       -0.000001  1
  C          1.642003       -1.068549        0.000022  1
  N          2.399027        0.000000       -0.000024  1
  N          1.564789        1.056470        0.000005  1
  H         -0.979088       -2.496313        0.000007  1
  H         -3.078675       -1.199860        0.000003  1
  H         -3.045394        1.258875       -0.000001  1
  H         -0.919886        2.510899       -0.000003  1
  H          1.950073        1.983172        0.000012  1
  H          2.093343       -2.046819        0.000032  1
  C         -0.342020       -0.939693        1.732051  2
  H          0.009779       -0.811542        0.717380  2
  C         -0.979315        0.107733        2.383272  2
  H         -1.124002        1.051881        1.875937  2
  C         -1.430888       -0.056762        3.685714  2
  H         -1.927374        0.759235        4.193050  2
  C         -1.245165       -1.268683        4.336935  2
  H         -1.596964       -1.396834        5.351606  2
  C         -0.607870       -2.316109        3.685714  2
  H         -0.463183       -3.260257        4.193050  2
  C         -0.156298       -2.151614        2.383272  2
  H          0.340188       -2.967611        1.875937  2

%mem=32GB
%nprocshared= 8
#p m062x/6-31G(d,p)    counterpoise=2

00100 m062x/6-31G(d,p)    counterpoise=2

 0  1  0  1  0  1
  C          0.258502       -0.720939        0.000003  1
  C         -0.959433       -1.414956        0.000001  1
  C         -2.126314       -0.688709       -0.000000  1
  C         -2.106740        0.721834       -0.000003  1
  C         -0.928408        1.429829       -0.000003  1
  C          0.256574        0.685020       -0.000001  1
  C          1.642003       -1.068549        0.000022  1
  N          2.399027        0.000000       -0.000024  1
  N          1.564789        1.056470        0.000005  1
  H         -0.979088       -2.496313        0.000007  1
  H         -3.078675       -1.199860        0.000003  1
  H         -3.045394        1.258875       -0.000001  1
  H         -0.919886        2.510899       -0.000003  1
  H          1.950073        1.983172        0.000012  1
  H          2.093343       -2.046819        0.000032  1
  C         -0.173648       -0.984808        1.732051  2
  H          0.085360       -0.826659        0.693954  2
  C         -0.966429       -0.060181        2.398307  2
  H         -1.325039        0.818299        1.879259  2
  C         -1.298894       -0.263182        3.730820  2
  H         -1.916511        0.457149        4.249868  2
  C         -0.838578       -1.390811        4.397076  2
  H         -1.097586       -1.548960        5.435173  2
  C         -0.045797       -2.315438        3.730820  2
  H          0.312812       -3.193918        4.249868  2
  C          0.286668       -2.112436        2.398307  2
  H          0.904285       -2.832768        1.879259  2

%mem=32GB
%nprocshared= 8
#p m062x/6-31G(d,p)    counterpoise=2

00101 m062x/6-31G(d,p)    counterpoise=2

 0  1  0  1  0  1
  C          0.258502       -0.720939        0.000003  1
  C         -0.959433       -1.414956        0.000001  1
  C         -2.126314       -0.688709       -0.000000  1
  C         -2.106740        0.721834       -0.000003  1
  C         -0.928408        1.429829       -0.000003  1
  C          0.256574        0.685020       -0.000001  1
  C          1.642003       -1.068549        0.000022  1
  N          2.399027        0.000000       -0.000024  1
  N          1.564789        1.056470        0.000005  1
  H         -0.979088       -2.496313        0.000007  1
  H         -3.078675       -1.199860        0.000003  1
  H         -3.045394        1.258875       -0.000001  1
  H         -0.919886        2.510899       -0.000003  1
  H          1.950073        1.983172        0.000012  1
  H          2.093343       -2.046819        0.000032  1
  C         -0.000000       -1.000000        1.732051  2
  H          0.157659       -0.829802        0.675681  2
  C         -0.983203       -0.292198        2.410035  2
  H         -1.591509        0.429414        1.881850  2
  C         -1.185576       -0.510666        3.766003  2
  H         -1.951542        0.040747        4.294188  2
  C         -0.404747       -1.436937        4.443987  2
  H         -0.562406       -1.607135        5.500357  2
  C          0.578456       -2.144739        3.766003  2
  H          1.186762       -2.866351        4.294188  2
  C          0.780830       -1.926271        2.410035  2
  H          1.546795       -2.477684        1.881850  2

%mem=32GB
%nprocshared= 8
#p m062x/6-31G(d,p)    counterpoise=2

00102 m062x/6-31G(d,p)    counterpoise=2

 0  1  0  1  0  1
  C          0.258502       -0.720939        0.000003  1
  C         -0.959433       -1.414956        0.000001  1
  C         -2.126314       -0.688709       -0.000000  1
  C         -2.106740        0.721834       -0.000003  1
  C         -0.928408        1.429829       -0.000003  1
  C          0.256574        0.685020       -0.000001  1
  C          1.642003       -1.068549        0.000022  1
  N          2.399027        0.000000       -0.000024  1
  N          1.564789        1.056470        0.000005  1
  H         -0.979088       -2.496313        0.000007  1
  H         -3.078675       -1.199860        0.000003  1
  H         -3.045394        1.258875       -0.000001  1
  H         -0.919886        2.510899       -0.000003  1
  H          1.950073        1.983172        0.000012  1
  H          2.093343       -2.046819        0.000032  1
  C          0.173648       -0.984808        1.732051  2
  H          0.225968       -0.822110        0.664093  2
  C         -1.004496       -0.721164        2.417472  2
  H         -1.870011       -0.353074        1.883493  2
  C         -1.071654       -0.930004        3.788314  2
  H         -1.989489       -0.724612        4.322293  2
  C          0.039332       -1.402489        4.473735  2
  H         -0.012988       -1.565187        5.541693  2
  C          1.217476       -1.666134        3.788314  2
  H          2.082991       -2.034224        4.322293  2
  C          1.284634       -1.457293        2.417472  2
  H          2.202469       -1.662685        1.883493  2

%mem=32GB
%nprocshared= 8
#p m062x/6-31G(d,p)    counterpoise=2

00103 m062x/6-31G(d,p)    counterpoise=2

 0  1  0  1  0  1
  C          0.258502       -0.720939        0.000003  1
  C         -0.959433       -1.414956        0.000001  1
  C         -2.126314       -0.688709       -0.000000  1
  C         -2.106740        0.721834       -0.000003  1
  C         -0.928408        1.429829       -0.000003  1
  C          0.256574        0.685020       -0.000001  1
  C          1.642003       -1.068549        0.000022  1
  N          2.399027        0.000000       -0.000024  1
  N          1.564789        1.056470        0.000005  1
  H         -0.979088       -2.496313        0.000007  1
  H         -3.078675       -1.199860        0.000003  1
  H         -3.045394        1.258875       -0.000001  1
  H         -0.919886        2.510899       -0.000003  1
  H          1.950073        1.983172        0.000012  1
  H          2.093343       -2.046819        0.000032  1
  C          0.342020       -0.939693        1.732051  2
  H          0.290339       -0.804327        0.660255  2
  C         -0.748022       -1.455403        2.419935  2
  H         -1.648902       -1.721802        1.884037  2
  C         -0.681684       -1.629159        3.795704  2
  H         -1.530882       -2.030924        4.331602  2
  C          0.474697       -1.287205        4.483589  2
  H          0.526379       -1.422571        5.555385  2
  C          1.564740       -0.771495        3.795704  2
  H          2.465619       -0.505096        4.331602  2
  C          1.498401       -0.597739        2.419935  2
  H          2.347599       -0.195974        1.884037  2

%mem=32GB
%nprocshared= 8
#p m062x/6-31G(d,p)    counterpoise=2

00104 m062x/6-31G(d,p)    counterpoise=2

 0  1  0  1  0  1
  C          0.258502       -0.720939        0.000003  1
  C         -0.959433       -1.414956        0.000001  1
  C         -2.126314       -0.688709       -0.000000  1
  C         -2.106740        0.721834       -0.000003  1
  C         -0.928408        1.429829       -0.000003  1
  C          0.256574        0.685020       -0.000001  1
  C          1.642003       -1.068549        0.000022  1
  N          2.399027        0.000000       -0.000024  1
  N          1.564789        1.056470        0.000005  1
  H         -0.979088       -2.496313        0.000007  1
  H         -3.078675       -1.199860        0.000003  1
  H         -3.045394        1.258875       -0.000001  1
  H         -0.919886        2.510899       -0.000003  1
  H          1.950073        1.983172        0.000012  1
  H          2.093343       -2.046819        0.000032  1
  C          0.500000       -0.866025        1.732051  2
  H          0.351157       -0.776604        0.664534  2
  C         -0.023633       -1.954018        2.417189  2
  H         -0.580413       -2.712199        1.883430  2
  C          0.167423       -2.068801        3.787464  2
  H         -0.240514       -2.916402        4.321222  2
  C          0.882113       -1.095590        4.472602  2
  H          1.030956       -1.185011        5.540118  2
  C          1.405746       -0.007597        3.787464  2
  H          1.962526        0.750583        4.321222  2
  C          1.214690        0.107185        2.417189  2
  H          1.622627        0.954787        1.883430  2

%mem=32GB
%nprocshared= 8
#p m062x/6-31G(d,p)    counterpoise=2

00105 m062x/6-31G(d,p)    counterpoise=2

 0  1  0  1  0  1
  C          0.258502       -0.720939        0.000003  1
  C         -0.959433       -1.414956        0.000001  1
  C         -2.126314       -0.688709       -0.000000  1
  C         -2.106740        0.721834       -0.000003  1
  C         -0.928408        1.429829       -0.000003  1
  C          0.256574        0.685020       -0.000001  1
  C          1.642003       -1.068549        0.000022  1
  N          2.399027        0.000000       -0.000024  1
  N          1.564789        1.056470        0.000005  1
  H         -0.979088       -2.496313        0.000007  1
  H         -3.078675       -1.199860        0.000003  1
  H         -3.045394        1.258875       -0.000001  1
  H         -0.919886        2.510899       -0.000003  1
  H          1.950073        1.983172        0.000012  1
  H          2.093343       -2.046819        0.000032  1
  C          0.642788       -0.766044        1.732051  2
  H          0.408600       -0.738557        0.676521  2
  C          0.652934       -1.977779        2.409495  2
  H          0.426651       -2.894294        1.881731  2
  C          0.953540       -2.013063        3.764384  2
  H          0.961445       -2.957065        4.292149  2
  C          1.244000       -0.836612        4.441828  2
  H          1.478188       -0.864099        5.497358  2
  C          1.233853        0.375123        3.764384  2
  H          1.460136        1.291638        4.292149  2
  C          0.933247        0.410406        2.409495  2
  H          0.925342        1.354409        1.881731  2

%mem=32GB
%nprocshared= 8
#p m062x/6-31G(d,p)    counterpoise=2

00106 m062x/6-31G(d,p)    counterpoise=2

 0  1  0  1  0  1
  C          0.258502       -0.720939        0.000003  1
  C         -0.959433       -1.414956        0.000001  1
  C         -2.126314       -0.688709       -0.000000  1
  C         -2.106740        0.721834       -0.000003  1
  C         -0.928408        1.429829       -0.000003  1
  C          0.256574        0.685020       -0.000001  1
  C          1.642003       -1.068549        0.000022  1
  N          2.399027        0.000000       -0.000024  1
  N          1.564789        1.056470        0.000005  1
  H         -0.979088       -2.496313        0.000007  1
  H         -3.078675       -1.199860        0.000003  1
  H         -3.045394        1.258875       -0.000001  1
  H         -0.919886        2.510899       -0.000003  1
  H          1.950073        1.983172        0.000012  1
  H          2.093343       -2.046819        0.000032  1
  C          0.766044       -0.642788        1.732051  2
  H          0.462192       -0.689575        0.695120  2
  C          1.144031       -1.801045        2.397559  2
  H          1.134649       -2.750173        1.879093  2
  C          1.534059       -1.740988        3.728575  2
  H          1.828529       -2.643330        4.247041  2
  C          1.546100       -0.522675        4.394083  2
  H          1.849953       -0.475887        5.431014  2
  C          1.168114        0.635583        3.728575  2
  H          1.177496        1.584711        4.247041  2
  C          0.778086        0.575526        2.397559  2
  H          0.483615        1.477867        1.879093  2

%mem=32GB
%nprocshared= 8
#p m062x/6-31G(d,p)    counterpoise=2

00107 m062x/6-31G(d,p)    counterpoise=2

 0  1  0  1  0  1
  C          0.258502       -0.720939        0.000003  1
  C         -0.959433       -1.414956        0.000001  1
  C         -2.126314       -0.688709       -0.000000  1
  C         -2.106740        0.721834       -0.000003  1
  C         -0.928408        1.429829       -0.000003  1
  C          0.256574        0.685020       -0.000001  1
  C          1.642003       -1.068549        0.000022  1
  N          2.399027        0.000000       -0.000024  1
  N          1.564789        1.056470        0.000005  1
  H         -0.979088       -2.496313        0.000007  1
  H         -3.078675       -1.199860        0.000003  1
  H         -3.045394        1.258875       -0.000001  1
  H         -0.919886        2.510899       -0.000003  1
  H          1.950073        1.983172        0.000012  1
  H          2.093343       -2.046819        0.000032  1
  C          0.866025       -0.500000        1.732051  2
  H          1.077072       -0.211025        0.711417  2
  C         -0.240348        0.023627        2.387099  2
  H         -0.891222        0.720533        1.876782  2
  C         -0.511250       -0.347305        3.697196  2
  H         -1.373171        0.060626        4.207513  2
  C          0.324221       -1.241863        4.352245  2
  H          0.113174       -1.530839        5.372879  2
  C          1.430594       -1.765490        3.697196  2
  H          2.081468       -2.462396        4.207513  2
  C          1.701496       -1.394558        2.387099  2
  H          2.563417       -1.802490        1.876782  2

%mem=32GB
%nprocshared= 8
#p m062x/6-31G(d,p)    counterpoise=2

00108 m062x/6-31G(d,p)    counterpoise=2

 0  1  0  1  0  1
  C          0.258502       -0.720939        0.000003  1
  C         -0.959433       -1.414956        0.000001  1
  C         -2.126314       -0.688709       -0.000000  1
  C         -2.106740        0.721834       -0.000003  1
  C         -0.928408        1.429829       -0.000003  1
  C          0.256574        0.685020       -0.000001  1
  C          1.642003       -1.068549        0.000022  1
  N          2.399027        0.000000       -0.000024  1
  N          1.564789        1.056470        0.000005  1
  H         -0.979088       -2.496313        0.000007  1
  H         -3.078675       -1.199860        0.000003  1
  H         -3.045394        1.258875       -0.000001  1
  H         -0.919886        2.510899       -0.000003  1
  H          1.950073        1.983172        0.000012  1
  H          2.093343       -2.046819        0.000032  1
  C          0.939693       -0.342020        1.732051  2
  H          1.111925       -0.140768        0.683444  2
  C         -0.084298        0.310549        2.405052  2
  H         -0.709807        1.020186        1.880749  2
  C         -0.305377        0.052220        3.751055  2
  H         -1.103118        0.560605        4.275358  2
  C          0.497535       -0.858678        4.424056  2
  H          0.325303       -1.059930        5.472662  2
  C          1.521526       -1.511248        3.751055  2
  H          2.147035       -2.220884        4.275358  2
  C          1.742605       -1.252919        2.405052  2
  H          2.540345       -1.761303        1.880749  2

%mem=32GB
%nprocshared= 8
#p m062x/6-31G(d,p)    counterpoise=2

00109 m062x/6-31G(d,p)    counterpoise=2

 0  1  0  1  0  1
  C          0.258502       -0.720939        0.000003  1
  C         -0.959433       -1.414956        0.000001  1
  C         -2.126314       -0.688709       -0.000000  1
  C         -2.106740        0.721834       -0.000003  1
  C         -0.928408        1.429829       -0.000003  1
  C          0.256574        0.685020       -0.000001  1
  C          1.642003       -1.068549        0.000022  1
  N          2.399027        0.000000       -0.000024  1
  N          1.564789        1.056470        0.000005  1
  H         -0.979088       -2.496313        0.000007  1
  H         -3.078675       -1.199860        0.000003  1
  H         -3.045394        1.258875       -0.000001  1
  H         -0.919886        2.510899       -0.000003  1
  H          1.950073        1.983172        0.000012  1
  H          2.093343       -2.046819        0.000032  1
  C          0.984808       -0.173648        1.732051  2
  H          1.132224       -0.072619        0.665372  2
  C          0.210525        0.753251        2.416651  2
  H         -0.245265        1.576382        1.883312  2
  C          0.021300        0.623570        3.785851  2
  H         -0.581906        1.345671        4.319190  2
  C          0.606358       -0.433012        4.470451  2
  H          0.458942       -0.534041        5.537130  2
  C          1.380641       -1.359911        3.785851  2
  H          1.836431       -2.183042        4.319190  2
  C          1.569866       -1.230230        2.416651  2
  H          2.173072       -1.952331        1.883312  2

%mem=32GB
%nprocshared= 8
#p m062x/6-31G(d,p)    counterpoise=2

00110 m062x/6-31G(d,p)    counterpoise=2

 0  1  0  1  0  1
  C          0.258502       -0.720939        0.000003  1
  C         -0.959433       -1.414956        0.000001  1
  C         -2.126314       -0.688709       -0.000000  1
  C         -2.106740        0.721834       -0.000003  1
  C         -0.928408        1.429829       -0.000003  1
  C          0.256574        0.685020       -0.000001  1
  C          1.642003       -1.068549        0.000022  1
  N          2.399027        0.000000       -0.000024  1
  N          1.564789        1.056470        0.000005  1
  H         -0.979088       -2.496313        0.000007  1
  H         -3.078675       -1.199860        0.000003  1
  H         -3.045394        1.258875       -0.000001  1
  H         -0.919886        2.510899       -0.000003  1
  H          1.950073        1.983172        0.000012  1
  H          2.093343       -2.046819        0.000032  1
  C          1.285575        0.000000        1.532089  2
  H          1.242269       -0.006771        0.451431  2
  C          1.499097       -1.183512        2.225661  2
  H          1.622135       -2.112300        1.685332  2
  C          1.554684       -1.174821        3.612804  2
  H          1.721028       -2.096837        4.153133  2
  C          1.396751        0.017383        4.306376  2
  H          1.440057        0.024154        5.387033  2
  C          1.183229        1.200895        3.612804  2
  H          1.060191        2.129682        4.153133  2
  C          1.127642        1.192204        2.225661  2
  H          0.961298        2.114220        1.685332  2

%mem=32GB
%nprocshared= 8
#p m062x/6-31G(d,p)    counterpoise=2

00111 m062x/6-31G(d,p)    counterpoise=2

 0  1  0  1  0  1
  C          0.258502       -0.720939        0.000003  1
  C         -0.959433       -1.414956        0.000001  1
  C         -2.126314       -0.688709       -0.000000  1
  C         -2.106740        0.721834       -0.000003  1
  C         -0.928408        1.429829       -0.000003  1
  C          0.256574        0.685020       -0.000001  1
  C          1.642003       -1.068549        0.000022  1
  N          2.399027        0.000000       -0.000024  1
  N          1.564789        1.056470        0.000005  1
  H         -0.979088       -2.496313        0.000007  1
  H         -3.078675       -1.199860        0.000003  1
  H         -3.045394        1.258875       -0.000001  1
  H         -0.919886        2.510899       -0.000003  1
  H          1.950073        1.983172        0.000012  1
  H          2.093343       -2.046819        0.000032  1
  C          1.266044        0.223238        1.532089  2
  H          1.236837        0.060796        0.463210  2
  C          2.468104        0.114727        2.218101  2
  H          3.375362       -0.132249        1.683662  2
  C          2.505596        0.323239        3.590125  2
  H          3.442061        0.238704        4.124564  2
  C          1.341028        0.640261        4.276137  2
  H          1.370235        0.802703        5.345015  2
  C          0.138968        0.748772        3.590125  2
  H         -0.768290        0.995749        4.124564  2
  C          0.101476        0.540260        2.218101  2
  H         -0.834989        0.624795        1.683662  2

%mem=32GB
%nprocshared= 8
#p m062x/6-31G(d,p)    counterpoise=2

00112 m062x/6-31G(d,p)    counterpoise=2

 0  1  0  1  0  1
  C          0.258502       -0.720939        0.000003  1
  C         -0.959433       -1.414956        0.000001  1
  C         -2.126314       -0.688709       -0.000000  1
  C         -2.106740        0.721834       -0.000003  1
  C         -0.928408        1.429829       -0.000003  1
  C          0.256574        0.685020       -0.000001  1
  C          1.642003       -1.068549        0.000022  1
  N          2.399027        0.000000       -0.000024  1
  N          1.564789        1.056470        0.000005  1
  H         -0.979088       -2.496313        0.000007  1
  H         -3.078675       -1.199860        0.000003  1
  H         -3.045394        1.258875       -0.000001  1
  H         -0.919886        2.510899       -0.000003  1
  H          1.950073        1.983172        0.000012  1
  H          2.093343       -2.046819        0.000032  1
  C          1.208046        0.439693        1.532089  2
  H          1.218974        0.135357        0.494302  2
  C          2.402547        0.678162        2.198146  2
  H          3.344053        0.559606        1.679253  2
  C          2.388520        1.068811        3.530261  2
  H          3.319097        1.254591        4.049154  2
  C          1.179990        1.220991        4.196318  2
  H          1.169062        1.525327        5.234105  2
  C         -0.014512        0.982521        3.530261  2
  H         -0.956017        1.101078        4.049154  2
  C         -0.000484        0.591872        2.198146  2
  H         -0.931061        0.406092        1.679253  2

%mem=32GB
%nprocshared= 8
#p m062x/6-31G(d,p)    counterpoise=2

00113 m062x/6-31G(d,p)    counterpoise=2

 0  1  0  1  0  1
  C          0.258502       -0.720939        0.000003  1
  C         -0.959433       -1.414956        0.000001  1
  C         -2.126314       -0.688709       -0.000000  1
  C         -2.106740        0.721834       -0.000003  1
  C         -0.928408        1.429829       -0.000003  1
  C          0.256574        0.685020       -0.000001  1
  C          1.642003       -1.068549        0.000022  1
  N          2.399027        0.000000       -0.000024  1
  N          1.564789        1.056470        0.000005  1
  H         -0.979088       -2.496313        0.000007  1
  H         -3.078675       -1.199860        0.000003  1
  H         -3.045394        1.258875       -0.000001  1
  H         -0.919886        2.510899       -0.000003  1
  H          1.950073        1.983172        0.000012  1
  H          2.093343       -2.046819        0.000032  1
  C          1.113341        0.642788        1.532089  2
  H          1.409272        0.913963        0.527783  2
  C          0.111148        1.355161        2.176658  2
  H         -0.373679        2.181311        1.674505  2
  C         -0.268713        1.007077        3.465795  2
  H         -1.049472        1.562051        3.967948  2
  C          0.353619       -0.053380        4.110364  2
  H          0.057687       -0.324555        5.114670  2
  C          1.355811       -0.765753        3.465795  2
  H          1.840639       -1.591903        3.967948  2
  C          1.735672       -0.417669        2.176658  2
  H          2.516432       -0.972644        1.674505  2

%mem=32GB
%nprocshared= 8
#p m062x/6-31G(d,p)    counterpoise=2

00114 m062x/6-31G(d,p)    counterpoise=2

 0  1  0  1  0  1
  C          0.258502       -0.720939        0.000003  1
  C         -0.959433       -1.414956        0.000001  1
  C         -2.126314       -0.688709       -0.000000  1
  C         -2.106740        0.721834       -0.000003  1
  C         -0.928408        1.429829       -0.000003  1
  C          0.256574        0.685020       -0.000001  1
  C          1.642003       -1.068549        0.000022  1
  N          2.399027        0.000000       -0.000024  1
  N          1.564789        1.056470        0.000005  1
  H         -0.979088       -2.496313        0.000007  1
  H         -3.078675       -1.199860        0.000003  1
  H         -3.045394        1.258875       -0.000001  1
  H         -0.919886        2.510899       -0.000003  1
  H          1.950073        1.983172        0.000012  1
  H          2.093343       -2.046819        0.000032  1
  C          0.984808        0.826352        1.532089  2
  H          1.363994        0.976801        0.530428  2
  C          0.298040        1.847332        2.174960  2
  H          0.142199        2.793176        1.674130  2
  C         -0.188687        1.654214        3.460703  2
  H         -0.723714        2.449610        3.961534  2
  C          0.011354        0.440116        4.103575  2
  H         -0.367832        0.289667        5.105236  2
  C          0.698121       -0.580864        3.460703  2
  H          0.853963       -1.526709        3.961534  2
  C          1.184848       -0.387746        2.174960  2
  H          1.719876       -1.183142        1.674130  2

%mem=32GB
%nprocshared= 8
#p m062x/6-31G(d,p)    counterpoise=2

00115 m062x/6-31G(d,p)    counterpoise=2

 0  1  0  1  0  1
  C          0.258502       -0.720939        0.000003  1
  C         -0.959433       -1.414956        0.000001  1
  C         -2.126314       -0.688709       -0.000000  1
  C         -2.106740        0.721834       -0.000003  1
  C         -0.928408        1.429829       -0.000003  1
  C          0.256574        0.685020       -0.000001  1
  C          1.642003       -1.068549        0.000022  1
  N          2.399027        0.000000       -0.000024  1
  N          1.564789        1.056470        0.000005  1
  H         -0.979088       -2.496313        0.000007  1
  H         -3.078675       -1.199860        0.000003  1
  H         -3.045394        1.258875       -0.000001  1
  H         -0.919886        2.510899       -0.000003  1
  H          1.950073        1.983172        0.000012  1
  H          2.093343       -2.046819        0.000032  1
  C          0.826352        0.984808        1.532089  2
  H          0.455541        0.789706        0.535005  2
  C          1.624163        0.046023        2.172023  2
  H          1.874888       -0.880439        1.673481  2
  C          2.100141        0.296458        3.451890  2
  H          2.721677       -0.434902        3.950432  2
  C          1.778306        1.485677        4.091824  2
  H          2.149118        1.680779        5.088907  2
  C          0.980495        2.424462        3.451890  2
  H          0.729770        3.350924        3.950432  2
  C          0.504518        2.174027        2.172023  2
  H         -0.117019        2.905387        1.673481  2

%mem=32GB
%nprocshared= 8
#p m062x/6-31G(d,p)    counterpoise=2

00116 m062x/6-31G(d,p)    counterpoise=2

 0  1  0  1  0  1
  C          0.258502       -0.720939        0.000003  1
  C         -0.959433       -1.414956        0.000001  1
  C         -2.126314       -0.688709       -0.000000  1
  C         -2.106740        0.721834       -0.000003  1
  C         -0.928408        1.429829       -0.000003  1
  C          0.256574        0.685020       -0.000001  1
  C          1.642003       -1.068549        0.000022  1
  N          2.399027        0.000000       -0.000024  1
  N          1.564789        1.056470        0.000005  1
  H         -0.979088       -2.496313        0.000007  1
  H         -3.078675       -1.199860        0.000003  1
  H         -3.045394        1.258875       -0.000001  1
  H         -0.919886        2.510899       -0.000003  1
  H          1.950073        1.983172        0.000012  1
  H          2.093343       -2.046819        0.000032  1
  C          0.642788        1.113341        1.532089  2
  H          0.387628        0.830362        0.519884  2
  C          1.699454        0.489834        2.181727  2
  H          2.267491       -0.278888        1.675625  2
  C          2.026979        0.853068        3.481004  2
  H          2.850176        0.367324        3.987107  2
  C          1.297839        1.839809        4.130643  2
  H          1.552998        2.122787        5.142848  2
  C          0.241172        2.463316        3.481004  2
  H         -0.326865        3.232038        3.987107  2
  C         -0.086353        2.100082        2.181727  2
  H         -0.909550        2.585825        1.675625  2

%mem=32GB
%nprocshared= 8
#p m062x/6-31G(d,p)    counterpoise=2

00117 m062x/6-31G(d,p)    counterpoise=2

 0  1  0  1  0  1
  C          0.258502       -0.720939        0.000003  1
  C         -0.959433       -1.414956        0.000001  1
  C         -2.126314       -0.688709       -0.000000  1
  C         -2.106740        0.721834       -0.000003  1
  C         -0.928408        1.429829       -0.000003  1
  C          0.256574        0.685020       -0.000001  1
  C          1.642003       -1.068549        0.000022  1
  N          2.399027        0.000000       -0.000024  1
  N          1.564789        1.056470        0.000005  1
  H         -0.979088       -2.496313        0.000007  1
  H         -3.078675       -1.199860        0.000003  1
  H         -3.045394        1.258875       -0.000001  1
  H         -0.919886        2.510899       -0.000003  1
  H          1.950073        1.983172        0.000012  1
  H          2.093343       -2.046819        0.000032  1
  C          0.439693        1.208046        1.532089  2
  H          0.318131        0.860841        0.515028  2
  C          1.652462        1.033591        2.184844  2
  H          2.475711        0.550478        1.676314  2
  C          1.808500        1.479267        3.490355  2
  H          2.753309        1.343358        3.998885  2
  C          0.751767        2.099397        4.143110  2
  H          0.873329        2.446602        5.160171  2
  C         -0.461002        2.273852        3.490355  2
  H         -1.284250        2.756965        3.998885  2
  C         -0.617040        1.828176        2.184844  2
  H         -1.561849        1.964084        1.676314  2

%mem=32GB
%nprocshared= 8
#p m062x/6-31G(d,p)    counterpoise=2

00118 m062x/6-31G(d,p)    counterpoise=2

 0  1  0  1  0  1
  C          0.258502       -0.720939        0.000003  1
  C         -0.959433       -1.414956        0.000001  1
  C         -2.126314       -0.688709       -0.000000  1
  C         -2.106740        0.721834       -0.000003  1
  C         -0.928408        1.429829       -0.000003  1
  C          0.256574        0.685020       -0.000001  1
  C          1.642003       -1.068549        0.000022  1
  N          2.399027        0.000000       -0.000024  1
  N          1.564789        1.056470        0.000005  1
  H         -0.979088       -2.496313        0.000007  1
  H         -3.078675       -1.199860        0.000003  1
  H         -3.045394        1.258875       -0.000001  1
  H         -0.919886        2.510899       -0.000003  1
  H          1.950073        1.983172        0.000012  1
  H          2.093343       -2.046819        0.000032  1
  C          0.223238        1.266044        1.532089  2
  H          0.245237        0.882614        0.521031  2
  C          1.409435        1.581000        2.180992  2
  H          2.355541        1.442937        1.675462  2
  C          1.381196        2.073175        3.478797  2
  H          2.305304        2.318542        3.984326  2
  C          0.166761        2.250395        4.127700  2
  H          0.144762        2.633825        5.138758  2
  C         -1.019436        1.935439        3.478797  2
  H         -1.965543        2.073503        3.984326  2
  C         -0.991197        1.443264        2.180992  2
  H         -1.915305        1.197897        1.675462  2

%mem=32GB
%nprocshared= 8
#p m062x/6-31G(d,p)    counterpoise=2

00119 m062x/6-31G(d,p)    counterpoise=2

 0  1  0  1  0  1
  C          0.258502       -0.720939        0.000003  1
  C         -0.959433       -1.414956        0.000001  1
  C         -2.126314       -0.688709       -0.000000  1
  C         -2.106740        0.721834       -0.000003  1
  C         -0.928408        1.429829       -0.000003  1
  C          0.256574        0.685020       -0.000001  1
  C          1.642003       -1.068549        0.000022  1
  N          2.399027        0.000000       -0.000024  1
  N          1.564789        1.056470        0.000005  1
  H         -0.979088       -2.496313        0.000007  1
  H         -3.078675       -1.199860        0.000003  1
  H         -3.045394        1.258875       -0.000001  1
  H         -0.919886        2.510899       -0.000003  1
  H          1.950073        1.983172        0.000012  1
  H          2.093343       -2.046819        0.000032  1
  C          0.000000        1.285575        1.532089  2
  H          0.166617        0.895579        0.537160  2
  C          0.998680        2.008227        2.170639  2
  H          1.943320        2.181214        1.673175  2
  C          0.784808        2.508831        3.447741  2
  H          1.562830        3.071814        3.945205  2
  C         -0.427744        2.286782        4.086291  2
  H         -0.594361        2.676779        5.081220  2
  C         -1.426424        1.564131        3.447741  2
  H         -2.371063        1.391144        3.945205  2
  C         -1.212552        1.063527        2.170639  2
  H         -1.990574        0.500544        1.673175  2

%mem=32GB
%nprocshared= 8
#p m062x/6-31G(d,p)    counterpoise=2

00120 m062x/6-31G(d,p)    counterpoise=2

 0  1  0  1  0  1
  C          0.258502       -0.720939        0.000003  1
  C         -0.959433       -1.414956        0.000001  1
  C         -2.126314       -0.688709       -0.000000  1
  C         -2.106740        0.721834       -0.000003  1
  C         -0.928408        1.429829       -0.000003  1
  C          0.256574        0.685020       -0.000001  1
  C          1.642003       -1.068549        0.000022  1
  N          2.399027        0.000000       -0.000024  1
  N          1.564789        1.056470        0.000005  1
  H         -0.979088       -2.496313        0.000007  1
  H         -3.078675       -1.199860        0.000003  1
  H         -3.045394        1.258875       -0.000001  1
  H         -0.919886        2.510899       -0.000003  1
  H          1.950073        1.983172        0.000012  1
  H          2.093343       -2.046819        0.000032  1
  C         -0.223238        1.266044        1.532089  2
  H         -0.673321        1.370582        0.554214  2
  C         -0.206379        0.027835        2.159694  2
  H         -0.643327       -0.832255        1.670757  2
  C          0.371352       -0.106350        3.414905  2
  H          0.384487       -1.070978        3.903842  2
  C          0.932224        0.997674        4.042510  2
  H          1.382307        0.893137        5.020385  2
  C          0.915365        2.235883        3.414905  2
  H          1.352313        3.095974        3.903842  2
  C          0.337634        2.370068        2.159694  2
  H          0.324500        3.334696        1.670757  2

%mem=32GB
%nprocshared= 8
#p m062x/6-31G(d,p)    counterpoise=2

00121 m062x/6-31G(d,p)    counterpoise=2

 0  1  0  1  0  1
  C          0.258502       -0.720939        0.000003  1
  C         -0.959433       -1.414956        0.000001  1
  C         -2.126314       -0.688709       -0.000000  1
  C         -2.106740        0.721834       -0.000003  1
  C         -0.928408        1.429829       -0.000003  1
  C          0.256574        0.685020       -0.000001  1
  C          1.642003       -1.068549        0.000022  1
  N          2.399027        0.000000       -0.000024  1
  N          1.564789        1.056470        0.000005  1
  H         -0.979088       -2.496313        0.000007  1
  H         -3.078675       -1.199860        0.000003  1
  H         -3.045394        1.258875       -0.000001  1
  H         -0.919886        2.510899       -0.000003  1
  H          1.950073        1.983172        0.000012  1
  H          2.093343       -2.046819        0.000032  1
  C         -0.439693        1.208046        1.532089  2
  H         -0.765292        1.355805        0.511357  2
  C         -0.727564        0.018385        2.187200  2
  H         -1.277430       -0.760662        1.676834  2
  C         -0.309622       -0.171281        3.497423  2
  H         -0.533888       -1.098088        4.007789  2
  C          0.396192        0.828714        4.152534  2
  H          0.721791        0.680954        5.173266  2
  C          0.684064        2.018375        3.497423  2
  H          1.233929        2.797421        4.007789  2
  C          0.266121        2.208041        2.187200  2
  H          0.490388        3.134847        1.676834  2

%mem=32GB
%nprocshared= 8
#p m062x/6-31G(d,p)    counterpoise=2

00122 m062x/6-31G(d,p)    counterpoise=2

 0  1  0  1  0  1
  C          0.258502       -0.720939        0.000003  1
  C         -0.959433       -1.414956        0.000001  1
  C         -2.126314       -0.688709       -0.000000  1
  C         -2.106740        0.721834       -0.000003  1
  C         -0.928408        1.429829       -0.000003  1
  C          0.256574        0.685020       -0.000001  1
  C          1.642003       -1.068549        0.000022  1
  N          2.399027        0.000000       -0.000024  1
  N          1.564789        1.056470        0.000005  1
  H         -0.979088       -2.496313        0.000007  1
  H         -3.078675       -1.199860        0.000003  1
  H         -3.045394        1.258875       -0.000001  1
  H         -0.919886        2.510899       -0.000003  1
  H          1.950073        1.983172        0.000012  1
  H          2.093343       -2.046819        0.000032  1
  C         -0.642788        1.113341        1.532089  2
  H         -0.837035        1.328581        0.490129  2
  C         -1.410678        0.169693        2.200825  2
  H         -2.203150       -0.350217        1.679844  2
  C         -1.161339       -0.106592        3.538296  2
  H         -1.759564       -0.841742        4.059276  2
  C         -0.144111        0.560771        4.207032  2
  H          0.050136        0.345531        5.248992  2
  C          0.623779        1.504419        3.538296  2
  H          1.416251        2.024329        4.059276  2
  C          0.374441        1.780704        2.200825  2
  H          0.972666        2.515854        1.679844  2

%mem=32GB
%nprocshared= 8
#p m062x/6-31G(d,p)    counterpoise=2

00123 m062x/6-31G(d,p)    counterpoise=2

 0  1  0  1  0  1
  C          0.258502       -0.720939        0.000003  1
  C         -0.959433       -1.414956        0.000001  1
  C         -2.126314       -0.688709       -0.000000  1
  C         -2.106740        0.721834       -0.000003  1
  C         -0.928408        1.429829       -0.000003  1
  C          0.256574        0.685020       -0.000001  1
  C          1.642003       -1.068549        0.000022  1
  N          2.399027        0.000000       -0.000024  1
  N          1.564789        1.056470        0.000005  1
  H         -0.979088       -2.496313        0.000007  1
  H         -3.078675       -1.199860        0.000003  1
  H         -3.045394        1.258875       -0.000001  1
  H         -0.919886        2.510899       -0.000003  1
  H          1.950073        1.983172        0.000012  1
  H          2.093343       -2.046819        0.000032  1
  C         -0.826352        0.984808        1.532089  2
  H         -0.895395        1.285876        0.495589  2
  C         -1.953909        0.522837        2.197320  2
  H         -2.901377        0.464006        1.679070  2
  C         -1.865284        0.136382        3.527783  2
  H         -2.743708       -0.223517        4.046033  2
  C         -0.649101        0.211898        4.193014  2
  H         -0.580058       -0.089170        5.229514  2
  C          0.478456        0.673869        3.527783  2
  H          1.425923        0.732700        4.046033  2
  C          0.389830        1.060324        2.197320  2
  H          1.268254        1.420223        1.679070  2

%mem=32GB
%nprocshared= 8
#p m062x/6-31G(d,p)    counterpoise=2

00124 m062x/6-31G(d,p)    counterpoise=2

 0  1  0  1  0  1
  C          0.258502       -0.720939        0.000003  1
  C         -0.959433       -1.414956        0.000001  1
  C         -2.126314       -0.688709       -0.000000  1
  C         -2.106740        0.721834       -0.000003  1
  C         -0.928408        1.429829       -0.000003  1
  C          0.256574        0.685020       -0.000001  1
  C          1.642003       -1.068549        0.000022  1
  N          2.399027        0.000000       -0.000024  1
  N          1.564789        1.056470        0.000005  1
  H         -0.979088       -2.496313        0.000007  1
  H         -3.078675       -1.199860        0.000003  1
  H         -3.045394        1.258875       -0.000001  1
  H         -0.919886        2.510899       -0.000003  1
  H          1.950073        1.983172        0.000012  1
  H          2.093343       -2.046819        0.000032  1
  C         -0.984808        0.826352        1.532089  2
  H         -0.947785        1.222490        0.526383  2
  C         -2.205642        0.683984        2.177557  2
  H         -3.119712        0.969210        1.674703  2
  C         -2.253165        0.175496        3.468492  2
  H         -3.204257        0.064584        3.971345  2
  C         -1.079852       -0.190624        4.113960  2
  H         -1.116875       -0.586762        5.119666  2
  C          0.140982       -0.048256        3.468492  2
  H          1.055052       -0.333482        3.971345  2
  C          0.188505        0.460232        2.177557  2
  H          1.139597        0.571144        1.674703  2

%mem=32GB
%nprocshared= 8
#p m062x/6-31G(d,p)    counterpoise=2

00125 m062x/6-31G(d,p)    counterpoise=2

 0  1  0  1  0  1
  C          0.258502       -0.720939        0.000003  1
  C         -0.959433       -1.414956        0.000001  1
  C         -2.126314       -0.688709       -0.000000  1
  C         -2.106740        0.721834       -0.000003  1
  C         -0.928408        1.429829       -0.000003  1
  C          0.256574        0.685020       -0.000001  1
  C          1.642003       -1.068549        0.000022  1
  N          2.399027        0.000000       -0.000024  1
  N          1.564789        1.056470        0.000005  1
  H         -0.979088       -2.496313        0.000007  1
  H         -3.078675       -1.199860        0.000003  1
  H         -3.045394        1.258875       -0.000001  1
  H         -0.919886        2.510899       -0.000003  1
  H          1.950073        1.983172        0.000012  1
  H          2.093343       -2.046819        0.000032  1
  C         -1.113341        0.642788        1.532089  2
  H         -0.997412        0.227879        0.540044  2
  C         -0.029805        1.232616        2.168789  2
  H          0.930254        1.277214        1.672766  2
  C         -0.178612        1.765197        3.442188  2
  H          0.665517        2.224704        3.938211  2
  C         -1.410956        1.707950        4.078888  2
  H         -1.526885        2.122858        5.070933  2
  C         -2.494492        1.118121        3.442188  2
  H         -3.454550        1.073523        3.938211  2
  C         -2.345684        0.585540        2.168789  2
  H         -3.189814        0.126034        1.672766  2

%mem=32GB
%nprocshared= 8
#p m062x/6-31G(d,p)    counterpoise=2

00126 m062x/6-31G(d,p)    counterpoise=2

 0  1  0  1  0  1
  C          0.258502       -0.720939        0.000003  1
  C         -0.959433       -1.414956        0.000001  1
  C         -2.126314       -0.688709       -0.000000  1
  C         -2.106740        0.721834       -0.000003  1
  C         -0.928408        1.429829       -0.000003  1
  C          0.256574        0.685020       -0.000001  1
  C          1.642003       -1.068549        0.000022  1
  N          2.399027        0.000000       -0.000024  1
  N          1.564789        1.056470        0.000005  1
  H         -0.979088       -2.496313        0.000007  1
  H         -3.078675       -1.199860        0.000003  1
  H         -3.045394        1.258875       -0.000001  1
  H         -0.919886        2.510899       -0.000003  1
  H          1.950073        1.983172        0.000012  1
  H          2.093343       -2.046819        0.000032  1
  C         -1.208046        0.439693        1.532089  2
  H         -1.024919        0.146897        0.507161  2
  C         -0.306239        1.265146        2.189893  2
  H          0.579440        1.615420        1.677429  2
  C         -0.541302        1.640982        3.505501  2
  H          0.161251        2.284052        4.017965  2
  C         -1.678172        1.191365        4.163305  2
  H         -1.861298        1.484161        5.188233  2
  C         -2.579978        0.365912        3.505501  2
  H         -3.465658        0.015638        4.017965  2
  C         -2.344915       -0.009924        2.189893  2
  H         -3.047468       -0.652995        1.677429  2

%mem=32GB
%nprocshared= 8
#p m062x/6-31G(d,p)    counterpoise=2

00127 m062x/6-31G(d,p)    counterpoise=2

 0  1  0  1  0  1
  C          0.258502       -0.720939        0.000003  1
  C         -0.959433       -1.414956        0.000001  1
  C         -2.126314       -0.688709       -0.000000  1
  C         -2.106740        0.721834       -0.000003  1
  C         -0.928408        1.429829       -0.000003  1
  C          0.256574        0.685020       -0.000001  1
  C          1.642003       -1.068549        0.000022  1
  N          2.399027        0.000000       -0.000024  1
  N          1.564789        1.056470        0.000005  1
  H         -0.979088       -2.496313        0.000007  1
  H         -3.078675       -1.199860        0.000003  1
  H         -3.045394        1.258875       -0.000001  1
  H         -0.919886        2.510899       -0.000003  1
  H          1.950073        1.983172        0.000012  1
  H          2.093343       -2.046819        0.000032  1
  C         -1.266044        0.223238        1.532089  2
  H         -1.039408        0.072104        0.485410  2
  C         -0.744457        1.320514        2.203853  2
  H         -0.111478        2.024213        1.680514  2
  C         -1.035369        1.514511        3.547381  2
  H         -0.629026        2.369345        4.070720  2
  C         -1.847869        0.611233        4.219145  2
  H         -2.074505        0.762367        5.265824  2
  C         -2.369457       -0.486043        3.547381  2
  H         -3.002435       -1.189742        4.070720  2
  C         -2.078544       -0.680040        2.203853  2
  H         -2.484887       -1.534874        1.680514  2

%mem=32GB
%nprocshared= 8
#p m062x/6-31G(d,p)    counterpoise=2

00128 m062x/6-31G(d,p)    counterpoise=2

 0  1  0  1  0  1
  C          0.258502       -0.720939        0.000003  1
  C         -0.959433       -1.414956        0.000001  1
  C         -2.126314       -0.688709       -0.000000  1
  C         -2.106740        0.721834       -0.000003  1
  C         -0.928408        1.429829       -0.000003  1
  C          0.256574        0.685020       -0.000001  1
  C          1.642003       -1.068549        0.000022  1
  N          2.399027        0.000000       -0.000024  1
  N          1.564789        1.056470        0.000005  1
  H         -0.979088       -2.496313        0.000007  1
  H         -3.078675       -1.199860        0.000003  1
  H         -3.045394        1.258875       -0.000001  1
  H         -0.919886        2.510899       -0.000003  1
  H          1.950073        1.983172        0.000012  1
  H          2.093343       -2.046819        0.000032  1
  C         -1.285575        0.000000        1.532089  2
  H         -1.043874        0.001385        0.477897  2
  C         -1.447591        1.201381        2.208675  2
  H         -1.332108        2.138703        1.681579  2
  C         -1.757841        1.199603        3.561847  2
  H         -1.884060        2.135540        4.088942  2
  C         -1.906076       -0.003556        4.238433  2
  H         -2.147778       -0.004941        5.292624  2
  C         -1.744061       -1.204937        3.561847  2
  H         -1.859543       -2.142260        4.088942  2
  C         -1.433810       -1.203159        2.208675  2
  H         -1.307592       -2.139096        1.681579  2

%mem=32GB
%nprocshared= 8
#p m062x/6-31G(d,p)    counterpoise=2

00129 m062x/6-31G(d,p)    counterpoise=2

 0  1  0  1  0  1
  C          0.258502       -0.720939        0.000003  1
  C         -0.959433       -1.414956        0.000001  1
  C         -2.126314       -0.688709       -0.000000  1
  C         -2.106740        0.721834       -0.000003  1
  C         -0.928408        1.429829       -0.000003  1
  C          0.256574        0.685020       -0.000001  1
  C          1.642003       -1.068549        0.000022  1
  N          2.399027        0.000000       -0.000024  1
  N          1.564789        1.056470        0.000005  1
  H         -0.979088       -2.496313        0.000007  1
  H         -3.078675       -1.199860        0.000003  1
  H         -3.045394        1.258875       -0.000001  1
  H         -0.919886        2.510899       -0.000003  1
  H          1.950073        1.983172        0.000012  1
  H          2.093343       -2.046819        0.000032  1
  C         -1.266044       -0.223238        1.532089  2
  H         -1.039490       -0.069408        0.485785  2
  C         -2.086825        0.672703        2.203612  2
  H         -2.499700        1.524516        1.680460  2
  C         -2.377633        0.475246        3.546659  2
  H         -3.017063        1.173229        4.069810  2
  C         -1.847661       -0.618153        4.218182  2
  H         -2.074215       -0.771982        5.264485  2
  C         -1.026880       -1.514094        3.546659  2
  H         -0.614005       -2.365907        4.069810  2
  C         -0.736072       -1.316636        2.203612  2
  H         -0.096642       -2.014620        1.680460  2

%mem=32GB
%nprocshared= 8
#p m062x/6-31G(d,p)    counterpoise=2

00130 m062x/6-31G(d,p)    counterpoise=2

 0  1  0  1  0  1
  C          0.258502       -0.720939        0.000003  1
  C         -0.959433       -1.414956        0.000001  1
  C         -2.126314       -0.688709       -0.000000  1
  C         -2.106740        0.721834       -0.000003  1
  C         -0.928408        1.429829       -0.000003  1
  C          0.256574        0.685020       -0.000001  1
  C          1.642003       -1.068549        0.000022  1
  N          2.399027        0.000000       -0.000024  1
  N          1.564789        1.056470        0.000005  1
  H         -0.979088       -2.496313        0.000007  1
  H         -3.078675       -1.199860        0.000003  1
  H         -3.045394        1.258875       -0.000001  1
  H         -0.919886        2.510899       -0.000003  1
  H          1.950073        1.983172        0.000012  1
  H          2.093343       -2.046819        0.000032  1
  C         -1.208046       -0.439693        1.532089  2
  H         -1.025043       -0.144403        0.507855  2
  C         -2.347446        0.004131        2.189448  2
  H         -3.052095        0.645181        1.677331  2
  C         -2.582351       -0.374906        3.504166  2
  H         -3.470002       -0.029146        4.016283  2
  C         -1.677854       -1.197767        4.161525  2
  H         -1.860856       -1.493056        5.185759  2
  C         -0.538453       -1.641590        3.504166  2
  H          0.166196       -2.282640        4.016283  2
  C         -0.303549       -1.262553        2.189448  2
  H          0.584103       -1.608313        1.677331  2

%mem=32GB
%nprocshared= 8
#p m062x/6-31G(d,p)    counterpoise=2

00131 m062x/6-31G(d,p)    counterpoise=2

 0  1  0  1  0  1
  C          0.258502       -0.720939        0.000003  1
  C         -0.959433       -1.414956        0.000001  1
  C         -2.126314       -0.688709       -0.000000  1
  C         -2.106740        0.721834       -0.000003  1
  C         -0.928408        1.429829       -0.000003  1
  C          0.256574        0.685020       -0.000001  1
  C          1.642003       -1.068549        0.000022  1
  N          2.399027        0.000000       -0.000024  1
  N          1.564789        1.056470        0.000005  1
  H         -0.979088       -2.496313        0.000007  1
  H         -3.078675       -1.199860        0.000003  1
  H         -3.045394        1.258875       -0.000001  1
  H         -0.919886        2.510899       -0.000003  1
  H          1.950073        1.983172        0.000012  1
  H          2.093343       -2.046819        0.000032  1
  C         -1.113341       -0.642788        1.532089  2
  H         -0.997519       -0.225659        0.540963  2
  C         -2.346138       -0.588841        2.168199  2
  H         -3.190728       -0.129685        1.672636  2
  C         -2.494807       -1.124272        3.440419  2
  H         -3.455219       -1.082245        3.935982  2
  C         -1.410680       -1.713650        4.076529  2
  H         -1.526502       -2.130779        5.067654  2
  C         -0.177883       -1.767597        3.440419  2
  H          0.666707       -2.226753        3.935982  2
  C         -0.029214       -1.232166        2.168199  2
  H          0.931198       -1.274193        1.672636  2

%mem=32GB
%nprocshared= 8
#p m062x/6-31G(d,p)    counterpoise=2

00132 m062x/6-31G(d,p)    counterpoise=2

 0  1  0  1  0  1
  C          0.258502       -0.720939        0.000003  1
  C         -0.959433       -1.414956        0.000001  1
  C         -2.126314       -0.688709       -0.000000  1
  C         -2.106740        0.721834       -0.000003  1
  C         -0.928408        1.429829       -0.000003  1
  C          0.256574        0.685020       -0.000001  1
  C          1.642003       -1.068549        0.000022  1
  N          2.399027        0.000000       -0.000024  1
  N          1.564789        1.056470        0.000005  1
  H         -0.979088       -2.496313        0.000007  1
  H         -3.078675       -1.199860        0.000003  1
  H         -3.045394        1.258875       -0.000001  1
  H         -0.919886        2.510899       -0.000003  1
  H          1.950073        1.983172        0.000012  1
  H          2.093343       -2.046819        0.000032  1
  C         -0.984808       -0.826352        1.532089  2
  H         -0.968089       -1.214179        0.522608  2
  C          0.205636       -0.525660        2.179979  2
  H          1.149772       -0.679232        1.675239  2
  C          0.184175       -0.027841        3.475760  2
  H          1.111591        0.206414        3.980501  2
  C         -1.027730        0.169286        4.123651  2
  H         -1.044449        0.557113        5.133132  2
  C         -2.218174       -0.131406        3.475760  2
  H         -3.162309        0.022166        3.980501  2
  C         -2.196713       -0.629225        2.179979  2
  H         -3.124129       -0.863480        1.675239  2

%mem=32GB
%nprocshared= 8
#p m062x/6-31G(d,p)    counterpoise=2

00133 m062x/6-31G(d,p)    counterpoise=2

 0  1  0  1  0  1
  C          0.258502       -0.720939        0.000003  1
  C         -0.959433       -1.414956        0.000001  1
  C         -2.126314       -0.688709       -0.000000  1
  C         -2.106740        0.721834       -0.000003  1
  C         -0.928408        1.429829       -0.000003  1
  C          0.256574        0.685020       -0.000001  1
  C          1.642003       -1.068549        0.000022  1
  N          2.399027        0.000000       -0.000024  1
  N          1.564789        1.056470        0.000005  1
  H         -0.979088       -2.496313        0.000007  1
  H         -3.078675       -1.199860        0.000003  1
  H         -3.045394        1.258875       -0.000001  1
  H         -0.919886        2.510899       -0.000003  1
  H          1.950073        1.983172        0.000012  1
  H          2.093343       -2.046819        0.000032  1
  C         -0.826352       -0.984808        1.532089  2
  H         -0.916486       -1.276141        0.494427  2
  C          0.380073       -1.153180        2.198066  2
  H          1.229805       -1.575684        1.679235  2
  C          0.495770       -0.779221        3.530020  2
  H          1.435636       -0.910391        4.048851  2
  C         -0.594958       -0.236890        4.195997  2
  H         -0.504824        0.054443        5.233659  2
  C         -1.801382       -0.068518        3.530020  2
  H         -2.651114        0.353986        4.048851  2
  C         -1.917079       -0.442477        2.198066  2
  H         -2.856945       -0.311307        1.679235  2

%mem=32GB
%nprocshared= 8
#p m062x/6-31G(d,p)    counterpoise=2

00134 m062x/6-31G(d,p)    counterpoise=2

 0  1  0  1  0  1
  C          0.258502       -0.720939        0.000003  1
  C         -0.959433       -1.414956        0.000001  1
  C         -2.126314       -0.688709       -0.000000  1
  C         -2.106740        0.721834       -0.000003  1
  C         -0.928408        1.429829       -0.000003  1
  C          0.256574        0.685020       -0.000001  1
  C          1.642003       -1.068549        0.000022  1
  N          2.399027        0.000000       -0.000024  1
  N          1.564789        1.056470        0.000005  1
  H         -0.979088       -2.496313        0.000007  1
  H         -3.078675       -1.199860        0.000003  1
  H         -3.045394        1.258875       -0.000001  1
  H         -0.919886        2.510899       -0.000003  1
  H          1.950073        1.983172        0.000012  1
  H          2.093343       -2.046819        0.000032  1
  C         -0.642788       -1.113341        1.532089  2
  H         -0.857732       -1.318083        0.492079  2
  C          0.324400       -1.852494        2.199573  2
  H          0.862944       -2.633074        1.679568  2
  C          0.600306       -1.589685        3.534541  2
  H          1.353794       -2.165522        4.054546  2
  C         -0.090977       -0.587723        4.202025  2
  H          0.123968       -0.382980        5.242035  2
  C         -1.058164        0.151431        3.534541  2
  H         -1.596708        0.932010        4.054546  2
  C         -1.334070       -0.111379        2.199573  2
  H         -2.087558        0.464459        1.679568  2

%mem=32GB
%nprocshared= 8
#p m062x/6-31G(d,p)    counterpoise=2

00135 m062x/6-31G(d,p)    counterpoise=2

 0  1  0  1  0  1
  C          0.258502       -0.720939        0.000003  1
  C         -0.959433       -1.414956        0.000001  1
  C         -2.126314       -0.688709       -0.000000  1
  C         -2.106740        0.721834       -0.000003  1
  C         -0.928408        1.429829       -0.000003  1
  C          0.256574        0.685020       -0.000001  1
  C          1.642003       -1.068549        0.000022  1
  N          2.399027        0.000000       -0.000024  1
  N          1.564789        1.056470        0.000005  1
  H         -0.979088       -2.496313        0.000007  1
  H         -3.078675       -1.199860        0.000003  1
  H         -3.045394        1.258875       -0.000001  1
  H         -0.919886        2.510899       -0.000003  1
  H          1.950073        1.983172        0.000012  1
  H          2.093343       -2.046819        0.000032  1
  C         -0.439693       -1.208046        1.532089  2
  H         -0.784337       -1.345250        0.516148  2
  C          0.226195       -2.237014        2.184125  2
  H          0.400310       -3.175837        1.676155  2
  C          0.668584       -2.060898        3.488199  2
  H          1.187344       -2.862517        3.996169  2
  C          0.445086       -0.855812        4.140235  2
  H          0.789731       -0.718608        5.156177  2
  C         -0.220801        0.173157        3.488199  2
  H         -0.394917        1.111980        3.996169  2
  C         -0.663190       -0.002960        2.184125  2
  H         -1.181951        0.798659        1.676155  2

%mem=32GB
%nprocshared= 8
#p m062x/6-31G(d,p)    counterpoise=2

00136 m062x/6-31G(d,p)    counterpoise=2

 0  1  0  1  0  1
  C          0.258502       -0.720939        0.000003  1
  C         -0.959433       -1.414956        0.000001  1
  C         -2.126314       -0.688709       -0.000000  1
  C         -2.106740        0.721834       -0.000003  1
  C         -0.928408        1.429829       -0.000003  1
  C          0.256574        0.685020       -0.000001  1
  C          1.642003       -1.068549        0.000022  1
  N          2.399027        0.000000       -0.000024  1
  N          1.564789        1.056470        0.000005  1
  H         -0.979088       -2.496313        0.000007  1
  H         -3.078675       -1.199860        0.000003  1
  H         -3.045394        1.258875       -0.000001  1
  H         -0.919886        2.510899       -0.000003  1
  H          1.950073        1.983172        0.000012  1
  H          2.093343       -2.046819        0.000032  1
  C         -0.223238       -1.266044        1.532089  2
  H          0.083965       -0.918434        0.555086  2
  C         -1.321298       -0.692972        2.159135  2
  H         -1.869540        0.101091        1.670633  2
  C         -1.715627       -1.139169        3.413226  2
  H         -2.571072       -0.692716        3.901728  2
  C         -1.011896       -2.158438        4.040272  2
  H         -1.319099       -2.506049        5.017275  2
  C          0.086164       -2.731511        3.413226  2
  H          0.634406       -3.525574        3.901728  2
  C          0.480493       -2.285314        2.159135  2
  H          1.335938       -2.731766        1.670633  2

%mem=32GB
%nprocshared= 8
#p m062x/6-31G(d,p)    counterpoise=2

00137 m062x/6-31G(d,p)    counterpoise=2

 0  1  0  1  0  1
  C          0.258502       -0.720939        0.000003  1
  C         -0.959433       -1.414956        0.000001  1
  C         -2.126314       -0.688709       -0.000000  1
  C         -2.106740        0.721834       -0.000003  1
  C         -0.928408        1.429829       -0.000003  1
  C          0.256574        0.685020       -0.000001  1
  C          1.642003       -1.068549        0.000022  1
  N          2.399027        0.000000       -0.000024  1
  N          1.564789        1.056470        0.000005  1
  H         -0.979088       -2.496313        0.000007  1
  H         -3.078675       -1.199860        0.000003  1
  H         -3.045394        1.258875       -0.000001  1
  H         -0.919886        2.510899       -0.000003  1
  H          1.950073        1.983172        0.000012  1
  H          2.093343       -2.046819        0.000032  1
  C         -0.000000       -1.285575        1.532089  2
  H          0.169120       -0.916173        0.529751  2
  C         -1.201714       -1.022183        2.175395  2
  H         -1.968790       -0.447586        1.674226  2
  C         -1.418798       -1.496352        3.462007  2
  H         -2.354995       -1.291157        3.963176  2
  C         -0.434169       -2.233913        4.105313  2
  H         -0.603289       -2.603316        5.107651  2
  C          0.767545       -2.497305        3.462007  2
  H          1.534622       -3.071903        3.963176  2
  C          0.984630       -2.023136        2.175395  2
  H          1.920826       -2.228331        1.674226  2

%mem=32GB
%nprocshared= 8
#p m062x/6-31G(d,p)    counterpoise=2

00138 m062x/6-31G(d,p)    counterpoise=2

 0  1  0  1  0  1
  C          0.258502       -0.720939        0.000003  1
  C         -0.959433       -1.414956        0.000001  1
  C         -2.126314       -0.688709       -0.000000  1
  C         -2.106740        0.721834       -0.000003  1
  C         -0.928408        1.429829       -0.000003  1
  C          0.256574        0.685020       -0.000001  1
  C          1.642003       -1.068549        0.000022  1
  N          2.399027        0.000000       -0.000024  1
  N          1.564789        1.056470        0.000005  1
  H         -0.979088       -2.496313        0.000007  1
  H         -3.078675       -1.199860        0.000003  1
  H         -3.045394        1.258875       -0.000001  1
  H         -0.919886        2.510899       -0.000003  1
  H          1.950073        1.983172        0.000012  1
  H          2.093343       -2.046819        0.000032  1
  C          0.223238       -1.266044        1.532089  2
  H          0.246686       -0.903586        0.513356  2
  C         -0.991593       -1.421055        2.185917  2
  H         -1.914560       -1.179359        1.676551  2
  C         -1.021692       -1.886310        3.493573  2
  H         -1.968107       -2.007071        4.002939  2
  C          0.163041       -2.196554        4.147401  2
  H          0.139593       -2.559012        5.166134  2
  C          1.377872       -2.041544        3.493573  2
  H          2.300839       -2.283240        4.002939  2
  C          1.407971       -1.576289        2.185917  2
  H          2.354386       -1.455527        1.676551  2

%mem=32GB
%nprocshared= 8
#p m062x/6-31G(d,p)    counterpoise=2

00139 m062x/6-31G(d,p)    counterpoise=2

 0  1  0  1  0  1
  C          0.258502       -0.720939        0.000003  1
  C         -0.959433       -1.414956        0.000001  1
  C         -2.126314       -0.688709       -0.000000  1
  C         -2.106740        0.721834       -0.000003  1
  C         -0.928408        1.429829       -0.000003  1
  C          0.256574        0.685020       -0.000001  1
  C          1.642003       -1.068549        0.000022  1
  N          2.399027        0.000000       -0.000024  1
  N          1.564789        1.056470        0.000005  1
  H         -0.979088       -2.496313        0.000007  1
  H         -3.078675       -1.199860        0.000003  1
  H         -3.045394        1.258875       -0.000001  1
  H         -0.919886        2.510899       -0.000003  1
  H          1.950073        1.983172        0.000012  1
  H          2.093343       -2.046819        0.000032  1
  C          0.439693       -1.208046        1.532089  2
  H          0.318564       -0.882408        0.507867  2
  C         -0.609423       -1.836202        2.189440  2
  H         -1.547866       -1.999931        1.677329  2
  C         -0.453941       -2.254194        3.504141  2
  H         -1.271255       -2.743560        4.016252  2
  C          0.750656       -2.044030        4.161492  2
  H          0.871785       -2.369667        5.185714  2
  C          1.799772       -1.415873        3.504141  2
  H          2.738215       -1.252145        4.016252  2
  C          1.644290       -0.997881        2.189440  2
  H          2.461604       -0.508515        1.677329  2

%mem=32GB
%nprocshared= 8
#p m062x/6-31G(d,p)    counterpoise=2

00140 m062x/6-31G(d,p)    counterpoise=2

 0  1  0  1  0  1
  C          0.258502       -0.720939        0.000003  1
  C         -0.959433       -1.414956        0.000001  1
  C         -2.126314       -0.688709       -0.000000  1
  C         -2.106740        0.721834       -0.000003  1
  C         -0.928408        1.429829       -0.000003  1
  C          0.256574        0.685020       -0.000001  1
  C          1.642003       -1.068549        0.000022  1
  N          2.399027        0.000000       -0.000024  1
  N          1.564789        1.056470        0.000005  1
  H         -0.979088       -2.496313        0.000007  1
  H         -3.078675       -1.199860        0.000003  1
  H         -3.045394        1.258875       -0.000001  1
  H         -0.919886        2.510899       -0.000003  1
  H          1.950073        1.983172        0.000012  1
  H          2.093343       -2.046819        0.000032  1
  C          0.642788       -1.113341        1.532089  2
  H          0.387422       -0.852582        0.513985  2
  C         -0.052302       -2.121915        2.185513  2
  H         -0.849177       -2.646887        1.676461  2
  C          0.275489       -2.456629        3.492362  2
  H         -0.266021       -3.242359        4.001413  2
  C          1.298368       -1.782768        4.145786  2
  H          1.553734       -2.043527        5.163889  2
  C          1.993458       -0.774193        3.492362  2
  H          2.790333       -0.249222        4.001413  2
  C          1.665667       -0.439480        2.185513  2
  H          2.207177        0.346251        1.676461  2

%mem=32GB
%nprocshared= 8
#p m062x/6-31G(d,p)    counterpoise=2

00141 m062x/6-31G(d,p)    counterpoise=2

 0  1  0  1  0  1
  C          0.258502       -0.720939        0.000003  1
  C         -0.959433       -1.414956        0.000001  1
  C         -2.126314       -0.688709       -0.000000  1
  C         -2.106740        0.721834       -0.000003  1
  C         -0.928408        1.429829       -0.000003  1
  C          0.256574        0.685020       -0.000001  1
  C          1.642003       -1.068549        0.000022  1
  N          2.399027        0.000000       -0.000024  1
  N          1.564789        1.056470        0.000005  1
  H         -0.979088       -2.496313        0.000007  1
  H         -3.078675       -1.199860        0.000003  1
  H         -3.045394        1.258875       -0.000001  1
  H         -0.919886        2.510899       -0.000003  1
  H          1.950073        1.983172        0.000012  1
  H          2.093343       -2.046819        0.000032  1
  C          0.826352       -0.984808        1.532089  2
  H          0.455284       -0.812380        0.530930  2
  C          0.557853       -2.185796        2.174638  2
  H         -0.022388       -2.949000        1.674059  2
  C          1.034160       -2.407127        3.459736  2
  H          0.824986       -3.342758        3.960316  2
  C          1.778965       -1.427469        4.102285  2
  H          2.150033       -1.599897        5.103444  2
  C          2.047464       -0.226480        3.459736  2
  H          2.627705        0.536723        3.960316  2
  C          1.571157       -0.005150        2.174638  2
  H          1.780331        0.930482        1.674059  2

%mem=32GB
%nprocshared= 8
#p m062x/6-31G(d,p)    counterpoise=2

00142 m062x/6-31G(d,p)    counterpoise=2

 0  1  0  1  0  1
  C          0.258502       -0.720939        0.000003  1
  C         -0.959433       -1.414956        0.000001  1
  C         -2.126314       -0.688709       -0.000000  1
  C         -2.106740        0.721834       -0.000003  1
  C         -0.928408        1.429829       -0.000003  1
  C          0.256574        0.685020       -0.000001  1
  C          1.642003       -1.068549        0.000022  1
  N          2.399027        0.000000       -0.000024  1
  N          1.564789        1.056470        0.000005  1
  H         -0.979088       -2.496313        0.000007  1
  H         -3.078675       -1.199860        0.000003  1
  H         -3.045394        1.258875       -0.000001  1
  H         -0.919886        2.510899       -0.000003  1
  H          1.950073        1.983172        0.000012  1
  H          2.093343       -2.046819        0.000032  1
  C          0.984808       -0.826352        1.532089  2
  H          1.406746       -0.981849        0.548458  2
  C          1.129753        0.401567        2.163389  2
  H          1.664611        1.202682        1.671573  2
  C          0.588149        0.601166        3.425988  2
  H          0.701068        1.557777        3.917804  2
  C         -0.098401       -0.427155        4.057288  2
  H         -0.520340       -0.271658        5.040919  2
  C         -0.243347       -1.655074        3.425988  2
  H         -0.778205       -2.456188        3.917804  2
  C          0.298258       -1.854673        2.163389  2
  H          0.185338       -2.811284        1.671573  2

%mem=32GB
%nprocshared= 8
#p m062x/6-31G(d,p)    counterpoise=2

00143 m062x/6-31G(d,p)    counterpoise=2

 0  1  0  1  0  1
  C          0.258502       -0.720939        0.000003  1
  C         -0.959433       -1.414956        0.000001  1
  C         -2.126314       -0.688709       -0.000000  1
  C         -2.106740        0.721834       -0.000003  1
  C         -0.928408        1.429829       -0.000003  1
  C          0.256574        0.685020       -0.000001  1
  C          1.642003       -1.068549        0.000022  1
  N          2.399027        0.000000       -0.000024  1
  N          1.564789        1.056470        0.000005  1
  H         -0.979088       -2.496313        0.000007  1
  H         -3.078675       -1.199860        0.000003  1
  H         -3.045394        1.258875       -0.000001  1
  H         -0.919886        2.510899       -0.000003  1
  H          1.950073        1.983172        0.000012  1
  H          2.093343       -2.046819        0.000032  1
  C          1.113341       -0.642788        1.532089  2
  H          1.185491       -0.230611        0.534769  2
  C         -0.117249       -0.700019        2.172174  2
  H         -1.003790       -0.332428        1.673514  2
  C         -0.209862       -1.229093        3.452344  2
  H         -1.168554       -1.273679        3.951004  2
  C          0.928114       -1.700936        4.092429  2
  H          0.855964       -2.113113        5.089749  2
  C          2.158703       -1.643705        3.452344  2
  H          3.045245       -2.011296        3.951004  2
  C          2.251317       -1.114631        2.172174  2
  H          3.210008       -1.070045        1.673514  2

%mem=32GB
%nprocshared= 8
#p m062x/6-31G(d,p)    counterpoise=2

00144 m062x/6-31G(d,p)    counterpoise=2

 0  1  0  1  0  1
  C          0.258502       -0.720939        0.000003  1
  C         -0.959433       -1.414956        0.000001  1
  C         -2.126314       -0.688709       -0.000000  1
  C         -2.106740        0.721834       -0.000003  1
  C         -0.928408        1.429829       -0.000003  1
  C          0.256574        0.685020       -0.000001  1
  C          1.642003       -1.068549        0.000022  1
  N          2.399027        0.000000       -0.000024  1
  N          1.564789        1.056470        0.000005  1
  H         -0.979088       -2.496313        0.000007  1
  H         -3.078675       -1.199860        0.000003  1
  H         -3.045394        1.258875       -0.000001  1
  H         -0.919886        2.510899       -0.000003  1
  H          1.950073        1.983172        0.000012  1
  H          2.093343       -2.046819        0.000032  1
  C          1.208046       -0.439693        1.532089  2
  H          1.219010       -0.147392        0.490848  2
  C         -0.000437       -0.582225        2.200363  2
  H         -0.930941       -0.400964        1.679742  2
  C         -0.014511       -0.957425        3.536910  2
  H         -0.955980       -1.068465        4.057530  2
  C          1.179897       -1.190093        4.205184  2
  H          1.168932       -1.482394        5.246424  2
  C          2.388379       -1.047561        3.536910  2
  H          3.318883       -1.228822        4.057530  2
  C          2.402453       -0.672361        2.200363  2
  H          3.343922       -0.561321        1.679742  2

%mem=32GB
%nprocshared= 8
#p m062x/6-31G(d,p)    counterpoise=2

00145 m062x/6-31G(d,p)    counterpoise=2

 0  1  0  1  0  1
  C          0.258502       -0.720939        0.000003  1
  C         -0.959433       -1.414956        0.000001  1
  C         -2.126314       -0.688709       -0.000000  1
  C         -2.106740        0.721834       -0.000003  1
  C         -0.928408        1.429829       -0.000003  1
  C          0.256574        0.685020       -0.000001  1
  C          1.642003       -1.068549        0.000022  1
  N          2.399027        0.000000       -0.000024  1
  N          1.564789        1.056470        0.000005  1
  H         -0.979088       -2.496313        0.000007  1
  H         -3.078675       -1.199860        0.000003  1
  H         -3.045394        1.258875       -0.000001  1
  H         -0.919886        2.510899       -0.000003  1
  H          1.950073        1.983172        0.000012  1
  H          2.093343       -2.046819        0.000032  1
  C          1.266044       -0.223238        1.532089  2
  H          1.236784       -0.073924        0.461299  2
  C          0.104975       -0.550276        2.219328  2
  H         -0.828818       -0.655742        1.683933  2
  C          0.142533       -0.741937        3.593805  2
  H         -0.761999       -0.996717        4.129200  2
  C          1.341162       -0.606559        4.281044  2
  H          1.370422       -0.755873        5.351834  2
  C          2.502232       -0.279520        3.593805  2
  H          3.436024       -0.174054        4.129200  2
  C          2.464673       -0.087860        2.219328  2
  H          3.369205        0.166920        1.683933  2

%mem=32GB
%nprocshared= 8
#p m062x/6-31G(d,p)    counterpoise=2

00146 m062x/6-31G(d,p)    counterpoise=2

 0  1  0  1  0  1
  C          0.258502       -0.720939        0.000003  1
  C         -0.959433       -1.414956        0.000001  1
  C         -2.126314       -0.688709       -0.000000  1
  C         -2.106740        0.721834       -0.000003  1
  C         -0.928408        1.429829       -0.000003  1
  C          0.256574        0.685020       -0.000001  1
  C          1.642003       -1.068549        0.000022  1
  N          2.399027        0.000000       -0.000024  1
  N          1.564789        1.056470        0.000005  1
  H         -0.979088       -2.496313        0.000007  1
  H         -3.078675       -1.199860        0.000003  1
  H         -3.045394        1.258875       -0.000001  1
  H         -0.919886        2.510899       -0.000003  1
  H          1.950073        1.983172        0.000012  1
  H          2.093343       -2.046819        0.000032  1
  C          1.532089        0.000000        1.285575  2
  H          1.280178       -0.007854        0.233805  2
  C          1.731232       -1.196666        1.960607  2
  H          1.634464       -2.136783        1.434722  2
  C          2.054588       -1.186584        3.310671  2
  H          2.209731       -2.118848        3.836556  2
  C          2.178801        0.020162        3.985702  2
  H          2.430712        0.028016        5.037473  2
  C          1.979657        1.216828        3.310671  2
  H          2.076426        2.156945        3.836556  2
  C          1.656302        1.206747        1.960607  2
  H          1.501159        2.139010        1.434722  2

%mem=32GB
%nprocshared= 8
#p m062x/6-31G(d,p)    counterpoise=2

00147 m062x/6-31G(d,p)    counterpoise=2

 0  1  0  1  0  1
  C          0.258502       -0.720939        0.000003  1
  C         -0.959433       -1.414956        0.000001  1
  C         -2.126314       -0.688709       -0.000000  1
  C         -2.106740        0.721834       -0.000003  1
  C         -0.928408        1.429829       -0.000003  1
  C          0.256574        0.685020       -0.000001  1
  C          1.642003       -1.068549        0.000022  1
  N          2.399027        0.000000       -0.000024  1
  N          1.564789        1.056470        0.000005  1
  H         -0.979088       -2.496313        0.000007  1
  H         -3.078675       -1.199860        0.000003  1
  H         -3.045394        1.258875       -0.000001  1
  H         -0.919886        2.510899       -0.000003  1
  H          1.950073        1.983172        0.000012  1
  H          2.093343       -2.046819        0.000032  1
  C          1.508813        0.266044        1.285575  2
  H          1.279975        0.044434        0.252007  2
  C          2.492081       -0.455402        1.948925  2
  H          3.029259       -1.239056        1.432141  2
  C          2.785821       -0.170940        3.275624  2
  H          3.551837       -0.732983        3.792408  2
  C          2.096292        0.834968        3.938974  2
  H          2.325130        1.056579        4.972542  2
  C          1.113023        1.556414        3.275624  2
  H          0.575846        2.340068        3.792408  2
  C          0.819284        1.271953        1.948925  2
  H          0.053268        1.833996        1.432141  2

%mem=32GB
%nprocshared= 8
#p m062x/6-31G(d,p)    counterpoise=2

00148 m062x/6-31G(d,p)    counterpoise=2

 0  1  0  1  0  1
  C          0.258502       -0.720939        0.000003  1
  C         -0.959433       -1.414956        0.000001  1
  C         -2.126314       -0.688709       -0.000000  1
  C         -2.106740        0.721834       -0.000003  1
  C         -0.928408        1.429829       -0.000003  1
  C          0.256574        0.685020       -0.000001  1
  C          1.642003       -1.068549        0.000022  1
  N          2.399027        0.000000       -0.000024  1
  N          1.564789        1.056470        0.000005  1
  H         -0.979088       -2.496313        0.000007  1
  H         -3.078675       -1.199860        0.000003  1
  H         -3.045394        1.258875       -0.000001  1
  H         -0.919886        2.510899       -0.000003  1
  H          1.950073        1.983172        0.000012  1
  H          2.093343       -2.046819        0.000032  1
  C          1.439693        0.524005        1.285575  2
  H          1.536535        0.936209        0.290361  2
  C          0.207116        0.534428        1.924309  2
  H         -0.656281        0.954751        1.426702  2
  C          0.082808        0.005319        3.201777  2
  H         -0.877432        0.013439        3.699384  2
  C          1.191077       -0.534212        3.840511  2
  H          1.094234       -0.946416        4.835725  2
  C          2.423653       -0.544635        3.201777  2
  H          3.287051       -0.964958        3.699384  2
  C          2.547961       -0.015526        1.924309  2
  H          3.508201       -0.023646        1.426702  2

%mem=32GB
%nprocshared= 8
#p m062x/6-31G(d,p)    counterpoise=2

00149 m062x/6-31G(d,p)    counterpoise=2

 0  1  0  1  0  1
  C          0.258502       -0.720939        0.000003  1
  C         -0.959433       -1.414956        0.000001  1
  C         -2.126314       -0.688709       -0.000000  1
  C         -2.106740        0.721834       -0.000003  1
  C         -0.928408        1.429829       -0.000003  1
  C          0.256574        0.685020       -0.000001  1
  C          1.642003       -1.068549        0.000022  1
  N          2.399027        0.000000       -0.000024  1
  N          1.564789        1.056470        0.000005  1
  H         -0.979088       -2.496313        0.000007  1
  H         -3.078675       -1.199860        0.000003  1
  H         -3.045394        1.258875       -0.000001  1
  H         -0.919886        2.510899       -0.000003  1
  H          1.950073        1.983172        0.000012  1
  H          2.093343       -2.046819        0.000032  1
  C          1.326828        0.766044        1.285575  2
  H          1.518996        1.000580        0.247401  2
  C          0.273507        1.377506        1.951881  2
  H         -0.354917        2.088401        1.432794  2
  C          0.026838        1.076453        3.284493  2
  H         -0.793753        1.552812        3.803580  2
  C          0.833491        0.163939        3.950799  2
  H          0.641323       -0.070597        4.988973  2
  C          1.886812       -0.447523        3.284493  2
  H          2.515235       -1.158418        3.803580  2
  C          2.133481       -0.146470        1.951881  2
  H          2.954072       -0.622829        1.432794  2

%mem=32GB
%nprocshared= 8
#p m062x/6-31G(d,p)    counterpoise=2

00150 m062x/6-31G(d,p)    counterpoise=2

 0  1  0  1  0  1
  C          0.258502       -0.720939        0.000003  1
  C         -0.959433       -1.414956        0.000001  1
  C         -2.126314       -0.688709       -0.000000  1
  C         -2.106740        0.721834       -0.000003  1
  C         -0.928408        1.429829       -0.000003  1
  C          0.256574        0.685020       -0.000001  1
  C          1.642003       -1.068549        0.000022  1
  N          2.399027        0.000000       -0.000024  1
  N          1.564789        1.056470        0.000005  1
  H         -0.979088       -2.496313        0.000007  1
  H         -3.078675       -1.199860        0.000003  1
  H         -3.045394        1.258875       -0.000001  1
  H         -0.919886        2.510899       -0.000003  1
  H          1.950073        1.983172        0.000012  1
  H          2.093343       -2.046819        0.000032  1
  C          1.173648        0.984808        1.285575  2
  H          1.488018        1.042405        0.252330  2
  C          0.755215        2.130447        1.948718  2
  H          0.743603        3.080555        1.432095  2
  C          0.351686        2.056515        3.275002  2
  H          0.025705        2.949027        3.791625  2
  C          0.366591        0.836944        3.938145  2
  H          0.052222        0.779347        4.971390  2
  C          0.785025       -0.308695        3.275002  2
  H          0.796636       -1.258804        3.791625  2
  C          1.188553       -0.234764        1.948718  2
  H          1.514534       -1.127275        1.432095  2

%mem=32GB
%nprocshared= 8
#p m062x/6-31G(d,p)    counterpoise=2

00151 m062x/6-31G(d,p)    counterpoise=2

 0  1  0  1  0  1
  C          0.258502       -0.720939        0.000003  1
  C         -0.959433       -1.414956        0.000001  1
  C         -2.126314       -0.688709       -0.000000  1
  C         -2.106740        0.721834       -0.000003  1
  C         -0.928408        1.429829       -0.000003  1
  C          0.256574        0.685020       -0.000001  1
  C          1.642003       -1.068549        0.000022  1
  N          2.399027        0.000000       -0.000024  1
  N          1.564789        1.056470        0.000005  1
  H         -0.979088       -2.496313        0.000007  1
  H         -3.078675       -1.199860        0.000003  1
  H         -3.045394        1.258875       -0.000001  1
  H         -0.919886        2.510899       -0.000003  1
  H          1.950073        1.983172        0.000012  1
  H          2.093343       -2.046819        0.000032  1
  C          0.984808        1.173648        1.285575  2
  H          1.428049        1.084097        0.303099  2
  C          0.938430        2.409601        1.916134  2
  H          1.345541        3.282920        1.424896  2
  C          0.369481        2.524550        3.177251  2
  H          0.333350        3.487421        3.668489  2
  C         -0.153091        1.403547        3.807809  2
  H         -0.596332        1.493098        4.790285  2
  C         -0.106713        0.167594        3.177251  2
  H         -0.513824       -0.705725        3.668489  2
  C          0.462236        0.052645        1.916134  2
  H          0.498367       -0.910226        1.424896  2

%mem=32GB
%nprocshared= 8
#p m062x/6-31G(d,p)    counterpoise=2

00152 m062x/6-31G(d,p)    counterpoise=2

 0  1  0  1  0  1
  C          0.258502       -0.720939        0.000003  1
  C         -0.959433       -1.414956        0.000001  1
  C         -2.126314       -0.688709       -0.000000  1
  C         -2.106740        0.721834       -0.000003  1
  C         -0.928408        1.429829       -0.000003  1
  C          0.256574        0.685020       -0.000001  1
  C          1.642003       -1.068549        0.000022  1
  N          2.399027        0.000000       -0.000024  1
  N          1.564789        1.056470        0.000005  1
  H         -0.979088       -2.496313        0.000007  1
  H         -3.078675       -1.199860        0.000003  1
  H         -3.045394        1.258875       -0.000001  1
  H         -0.919886        2.510899       -0.000003  1
  H          1.950073        1.983172        0.000012  1
  H          2.093343       -2.046819        0.000032  1
  C          0.766044        1.326828        1.285575  2
  H          0.404611        0.871510        0.373548  2
  C          1.939684        0.871551        1.870919  2
  H          2.492576        0.061550        1.414905  2
  C          2.403624        1.456002        3.041606  2
  H          3.317950        1.101319        3.497620  2
  C          1.693925        2.495730        3.626950  2
  H          2.055359        2.951048        4.538977  2
  C          0.520285        2.951007        3.041606  2
  H         -0.032606        3.761008        3.497620  2
  C          0.056345        2.366556        1.870919  2
  H         -0.857980        2.721239        1.414905  2

%mem=32GB
%nprocshared= 8
#p m062x/6-31G(d,p)    counterpoise=2

00153 m062x/6-31G(d,p)    counterpoise=2

 0  1  0  1  0  1
  C          0.258502       -0.720939        0.000003  1
  C         -0.959433       -1.414956        0.000001  1
  C         -2.126314       -0.688709       -0.000000  1
  C         -2.106740        0.721834       -0.000003  1
  C         -0.928408        1.429829       -0.000003  1
  C          0.256574        0.685020       -0.000001  1
  C          1.642003       -1.068549        0.000022  1
  N          2.399027        0.000000       -0.000024  1
  N          1.564789        1.056470        0.000005  1
  H         -0.979088       -2.496313        0.000007  1
  H         -3.078675       -1.199860        0.000003  1
  H         -3.045394        1.258875       -0.000001  1
  H         -0.919886        2.510899       -0.000003  1
  H          1.950073        1.983172        0.000012  1
  H          2.093343       -2.046819        0.000032  1
  C          0.524005        1.439693        1.285575  2
  H          0.333027        0.900766        0.367519  2
  C          1.779816        1.383996        1.874788  2
  H          2.567178        0.801679        1.415760  2
  C          2.024957        2.075768        3.053215  2
  H          3.003298        2.032378        3.512243  2
  C          1.014288        2.823238        3.642428  2
  H          1.205266        3.362165        4.560484  2
  C         -0.241522        2.878934        3.053215  2
  H         -1.028885        3.461251        3.512243  2
  C         -0.486664        2.187162        1.874788  2
  H         -1.465004        2.230552        1.415760  2

%mem=32GB
%nprocshared= 8
#p m062x/6-31G(d,p)    counterpoise=2

00154 m062x/6-31G(d,p)    counterpoise=2

 0  1  0  1  0  1
  C          0.258502       -0.720939        0.000003  1
  C         -0.959433       -1.414956        0.000001  1
  C         -2.126314       -0.688709       -0.000000  1
  C         -2.106740        0.721834       -0.000003  1
  C         -0.928408        1.429829       -0.000003  1
  C          0.256574        0.685020       -0.000001  1
  C          1.642003       -1.068549        0.000022  1
  N          2.399027        0.000000       -0.000024  1
  N          1.564789        1.056470        0.000005  1
  H         -0.979088       -2.496313        0.000007  1
  H         -3.078675       -1.199860        0.000003  1
  H         -3.045394        1.258875       -0.000001  1
  H         -0.919886        2.510899       -0.000003  1
  H          1.950073        1.983172        0.000012  1
  H          2.093343       -2.046819        0.000032  1
  C          0.266044        1.508813        1.285575  2
  H          0.259336        0.925298        0.374967  2
  C          1.472560        1.869495        1.870008  2
  H          2.405789        1.566971        1.414704  2
  C          1.481171        2.618501        3.038875  2
  H          2.421108        2.899491        3.494179  2
  C          0.283266        3.006825        3.623308  2
  H          0.289974        3.590339        4.533916  2
  C         -0.923250        2.646142        3.038875  2
  H         -1.856479        2.948667        3.494179  2
  C         -0.931861        1.897137        1.870008  2
  H         -1.871798        1.616146        1.414704  2

%mem=32GB
%nprocshared= 8
#p m062x/6-31G(d,p)    counterpoise=2

00155 m062x/6-31G(d,p)    counterpoise=2

 0  1  0  1  0  1
  C          0.258502       -0.720939        0.000003  1
  C         -0.959433       -1.414956        0.000001  1
  C         -2.126314       -0.688709       -0.000000  1
  C         -2.106740        0.721834       -0.000003  1
  C         -0.928408        1.429829       -0.000003  1
  C          0.256574        0.685020       -0.000001  1
  C          1.642003       -1.068549        0.000022  1
  N          2.399027        0.000000       -0.000024  1
  N          1.564789        1.056470        0.000005  1
  H         -0.979088       -2.496313        0.000007  1
  H         -3.078675       -1.199860        0.000003  1
  H         -3.045394        1.258875       -0.000001  1
  H         -0.919886        2.510899       -0.000003  1
  H          1.950073        1.983172        0.000012  1
  H          2.093343       -2.046819        0.000032  1
  C          0.000000        1.532089        1.285575  2
  H          0.177793        0.945114        0.394737  2
  C          1.036555        2.257344        1.857320  2
  H          2.021877        2.235381        1.411901  2
  C          0.808339        3.010792        3.000809  2
  H          1.615868        3.575803        3.446228  2
  C         -0.456433        3.038983        3.572553  2
  H         -0.634225        3.625958        4.463391  2
  C         -1.492988        2.313728        3.000809  2
  H         -2.478310        2.335692        3.446228  2
  C         -1.264772        1.560281        1.857320  2
  H         -2.072301        0.995269        1.411901  2

%mem=32GB
%nprocshared= 8
#p m062x/6-31G(d,p)    counterpoise=2

00156 m062x/6-31G(d,p)    counterpoise=2

 0  1  0  1  0  1
  C          0.258502       -0.720939        0.000003  1
  C         -0.959433       -1.414956        0.000001  1
  C         -2.126314       -0.688709       -0.000000  1
  C         -2.106740        0.721834       -0.000003  1
  C         -0.928408        1.429829       -0.000003  1
  C          0.256574        0.685020       -0.000001  1
  C          1.642003       -1.068549        0.000022  1
  N          2.399027        0.000000       -0.000024  1
  N          1.564789        1.056470        0.000005  1
  H         -0.979088       -2.496313        0.000007  1
  H         -3.078675       -1.199860        0.000003  1
  H         -3.045394        1.258875       -0.000001  1
  H         -0.919886        2.510899       -0.000003  1
  H          1.950073        1.983172        0.000012  1
  H          2.093343       -2.046819        0.000032  1
  C         -0.266044        1.508813        1.285575  2
  H         -0.760665        1.449832        0.325568  2
  C          0.193765        0.352836        1.901713  2
  H          0.057360       -0.606711        1.421709  2
  C          0.828666        0.428545        3.133988  2
  H          1.186881       -0.472021        3.613991  2
  C          1.003756        1.660231        3.750126  2
  H          1.498377        1.719213        4.710132  2
  C          0.543947        2.816209        3.133988  2
  H          0.680352        3.775755        3.613991  2
  C         -0.090954        2.740500        1.901713  2
  H         -0.449169        3.641065        1.421709  2

%mem=32GB
%nprocshared= 8
#p m062x/6-31G(d,p)    counterpoise=2

00157 m062x/6-31G(d,p)    counterpoise=2

 0  1  0  1  0  1
  C          0.258502       -0.720939        0.000003  1
  C         -0.959433       -1.414956        0.000001  1
  C         -2.126314       -0.688709       -0.000000  1
  C         -2.106740        0.721834       -0.000003  1
  C         -0.928408        1.429829       -0.000003  1
  C          0.256574        0.685020       -0.000001  1
  C          1.642003       -1.068549        0.000022  1
  N          2.399027        0.000000       -0.000024  1
  N          1.564789        1.056470        0.000005  1
  H         -0.979088       -2.496313        0.000007  1
  H         -3.078675       -1.199860        0.000003  1
  H         -3.045394        1.258875       -0.000001  1
  H         -0.919886        2.510899       -0.000003  1
  H          1.950073        1.983172        0.000012  1
  H          2.093343       -2.046819        0.000032  1
  C         -0.524005        1.439693        1.285575  2
  H         -0.848539        1.431777        0.253898  2
  C         -0.286402        0.242840        1.947711  2
  H         -0.425830       -0.697484        1.431873  2
  C          0.130172        0.253001        3.271982  2
  H          0.315277       -0.679408        3.787821  2
  C          0.309144        1.460014        3.934118  2
  H          0.633677        1.467929        4.965795  2
  C          0.071541        2.656866        3.271982  2
  H          0.210969        3.597190        3.787821  2
  C         -0.345034        2.646705        1.947711  2
  H         -0.530139        3.579114        1.431873  2

%mem=32GB
%nprocshared= 8
#p m062x/6-31G(d,p)    counterpoise=2

00158 m062x/6-31G(d,p)    counterpoise=2

 0  1  0  1  0  1
  C          0.258502       -0.720939        0.000003  1
  C         -0.959433       -1.414956        0.000001  1
  C         -2.126314       -0.688709       -0.000000  1
  C         -2.106740        0.721834       -0.000003  1
  C         -0.928408        1.429829       -0.000003  1
  C          0.256574        0.685020       -0.000001  1
  C          1.642003       -1.068549        0.000022  1
  N          2.399027        0.000000       -0.000024  1
  N          1.564789        1.056470        0.000005  1
  H         -0.979088       -2.496313        0.000007  1
  H         -3.078675       -1.199860        0.000003  1
  H         -3.045394        1.258875       -0.000001  1
  H         -0.919886        2.510899       -0.000003  1
  H          1.950073        1.983172        0.000012  1
  H          2.093343       -2.046819        0.000032  1
  C         -0.766044        1.326828        1.285575  2
  H         -0.901137        1.412529        0.215927  2
  C         -1.323391        0.256590        1.972081  2
  H         -1.892685       -0.491478        1.437257  2
  C         -1.149985        0.146584        3.345093  2
  H         -1.584187       -0.687185        3.879917  2
  C         -0.419232        1.106815        4.031599  2
  H         -0.284140        1.021115        5.101247  2
  C          0.138115        2.177053        3.345093  2
  H          0.707409        2.925122        3.879917  2
  C         -0.035291        2.287059        1.972081  2
  H          0.398910        3.120829        1.437257  2

%mem=32GB
%nprocshared= 8
#p m062x/6-31G(d,p)    counterpoise=2

00159 m062x/6-31G(d,p)    counterpoise=2

 0  1  0  1  0  1
  C          0.258502       -0.720939        0.000003  1
  C         -0.959433       -1.414956        0.000001  1
  C         -2.126314       -0.688709       -0.000000  1
  C         -2.106740        0.721834       -0.000003  1
  C         -0.928408        1.429829       -0.000003  1
  C          0.256574        0.685020       -0.000001  1
  C          1.642003       -1.068549        0.000022  1
  N          2.399027        0.000000       -0.000024  1
  N          1.564789        1.056470        0.000005  1
  H         -0.979088       -2.496313        0.000007  1
  H         -3.078675       -1.199860        0.000003  1
  H         -3.045394        1.258875       -0.000001  1
  H         -0.919886        2.510899       -0.000003  1
  H          1.950073        1.983172        0.000012  1
  H          2.093343       -2.046819        0.000032  1
  C         -0.984808        1.173648        1.285575  2
  H         -0.938317        1.384820        0.225864  2
  C         -2.188817        1.296618        1.965703  2
  H         -3.080311        1.603589        1.435848  2
  C         -2.248493        1.025556        3.325959  2
  H         -3.186478        1.121356        3.855815  2
  C         -1.104160        0.631524        4.006087  2
  H         -1.150650        0.420352        5.065798  2
  C          0.099850        0.508554        3.325959  2
  H          0.991344        0.201583        3.855815  2
  C          0.159526        0.779616        1.965703  2
  H          1.097510        0.683817        1.435848  2

%mem=32GB
%nprocshared= 8
#p m062x/6-31G(d,p)    counterpoise=2

00160 m062x/6-31G(d,p)    counterpoise=2

 0  1  0  1  0  1
  C          0.258502       -0.720939        0.000003  1
  C         -0.959433       -1.414956        0.000001  1
  C         -2.126314       -0.688709       -0.000000  1
  C         -2.106740        0.721834       -0.000003  1
  C         -0.928408        1.429829       -0.000003  1
  C          0.256574        0.685020       -0.000001  1
  C          1.642003       -1.068549        0.000022  1
  N          2.399027        0.000000       -0.000024  1
  N          1.564789        1.056470        0.000005  1
  H         -0.979088       -2.496313        0.000007  1
  H         -3.078675       -1.199860        0.000003  1
  H         -3.045394        1.258875       -0.000001  1
  H         -0.919886        2.510899       -0.000003  1
  H          1.950073        1.983172        0.000012  1
  H          2.093343       -2.046819        0.000032  1
  C         -1.173648        0.984808        1.285575  2
  H         -0.981773        1.332990        0.279745  2
  C         -2.349782        1.341617        1.931123  2
  H         -3.074175        1.967773        1.428207  2
  C         -2.596074        0.894687        3.222217  2
  H         -3.512342        1.172659        3.725132  2
  C         -1.666233        0.090946        3.867764  2
  H         -1.858108       -0.257236        4.873595  2
  C         -0.490100       -0.265864        3.222217  2
  H          0.234293       -0.892019        3.725132  2
  C         -0.243807        0.181067        1.931123  2
  H          0.672461       -0.096905        1.428207  2

%mem=32GB
%nprocshared= 8
#p m062x/6-31G(d,p)    counterpoise=2

00161 m062x/6-31G(d,p)    counterpoise=2

 0  1  0  1  0  1
  C          0.258502       -0.720939        0.000003  1
  C         -0.959433       -1.414956        0.000001  1
  C         -2.126314       -0.688709       -0.000000  1
  C         -2.106740        0.721834       -0.000003  1
  C         -0.928408        1.429829       -0.000003  1
  C          0.256574        0.685020       -0.000001  1
  C          1.642003       -1.068549        0.000022  1
  N          2.399027        0.000000       -0.000024  1
  N          1.564789        1.056470        0.000005  1
  H         -0.979088       -2.496313        0.000007  1
  H         -3.078675       -1.199860        0.000003  1
  H         -3.045394        1.258875       -0.000001  1
  H         -0.919886        2.510899       -0.000003  1
  H          1.950073        1.983172        0.000012  1
  H          2.093343       -2.046819        0.000032  1
  C         -1.326828        0.766044        1.285575  2
  H         -1.039686        1.244435        0.359058  2
  C         -2.541970        1.077755        1.880219  2
  H         -3.201486        1.798982        1.416960  2
  C         -2.910548        0.463688        3.069507  2
  H         -3.857205        0.706525        3.532765  2
  C         -2.063984       -0.462089        3.664150  2
  H         -2.351125       -0.940479        4.590668  2
  C         -0.848842       -0.773799        3.069507  2
  H         -0.189326       -1.495027        3.532765  2
  C         -0.480264       -0.159732        1.880219  2
  H          0.466394       -0.402570        1.416960  2

%mem=32GB
%nprocshared= 8
#p m062x/6-31G(d,p)    counterpoise=2

00162 m062x/6-31G(d,p)    counterpoise=2

 0  1  0  1  0  1
  C          0.258502       -0.720939        0.000003  1
  C         -0.959433       -1.414956        0.000001  1
  C         -2.126314       -0.688709       -0.000000  1
  C         -2.106740        0.721834       -0.000003  1
  C         -0.928408        1.429829       -0.000003  1
  C          0.256574        0.685020       -0.000001  1
  C          1.642003       -1.068549        0.000022  1
  N          2.399027        0.000000       -0.000024  1
  N          1.564789        1.056470        0.000005  1
  H         -0.979088       -2.496313        0.000007  1
  H         -3.078675       -1.199860        0.000003  1
  H         -3.045394        1.258875       -0.000001  1
  H         -0.919886        2.510899       -0.000003  1
  H          1.950073        1.983172        0.000012  1
  H          2.093343       -2.046819        0.000032  1
  C         -1.439693        0.524005        1.285575  2
  H         -1.933230        0.670375        0.334398  2
  C         -1.464788       -0.722602        1.896046  2
  H         -1.977876       -1.547403        1.420457  2
  C         -0.831279       -0.910484        3.116988  2
  H         -0.850829       -1.881655        3.592576  2
  C         -0.172674        0.148241        3.727459  2
  H          0.320863        0.001871        4.678636  2
  C         -0.147578        1.394848        3.116988  2
  H          0.365510        2.219649        3.592576  2
  C         -0.781087        1.582730        1.896046  2
  H         -0.761537        2.553901        1.420457  2

%mem=32GB
%nprocshared= 8
#p m062x/6-31G(d,p)    counterpoise=2

00163 m062x/6-31G(d,p)    counterpoise=2

 0  1  0  1  0  1
  C          0.258502       -0.720939        0.000003  1
  C         -0.959433       -1.414956        0.000001  1
  C         -2.126314       -0.688709       -0.000000  1
  C         -2.106740        0.721834       -0.000003  1
  C         -0.928408        1.429829       -0.000003  1
  C          0.256574        0.685020       -0.000001  1
  C          1.642003       -1.068549        0.000022  1
  N          2.399027        0.000000       -0.000024  1
  N          1.564789        1.056470        0.000005  1
  H         -0.979088       -2.496313        0.000007  1
  H         -3.078675       -1.199860        0.000003  1
  H         -3.045394        1.258875       -0.000001  1
  H         -0.919886        2.510899       -0.000003  1
  H          1.950073        1.983172        0.000012  1
  H          2.093343       -2.046819        0.000032  1
  C         -1.508813        0.266044        1.285575  2
  H         -1.075099        0.066720        0.315058  2
  C         -1.285111        1.486417        1.908458  2
  H         -0.677122        2.237824        1.423200  2
  C         -1.841830        1.742272        3.154225  2
  H         -1.667555        2.693004        3.639484  2
  C         -2.622252        0.777755        3.777108  2
  H         -3.055966        0.977080        4.747625  2
  C         -2.845954       -0.442617        3.154225  2
  H         -3.453943       -1.194025        3.639484  2
  C         -2.289235       -0.698472        1.908458  2
  H         -2.463510       -1.649205        1.423200  2

%mem=32GB
%nprocshared= 8
#p m062x/6-31G(d,p)    counterpoise=2

00164 m062x/6-31G(d,p)    counterpoise=2

 0  1  0  1  0  1
  C          0.258502       -0.720939        0.000003  1
  C         -0.959433       -1.414956        0.000001  1
  C         -2.126314       -0.688709       -0.000000  1
  C         -2.106740        0.721834       -0.000003  1
  C         -0.928408        1.429829       -0.000003  1
  C          0.256574        0.685020       -0.000001  1
  C          1.642003       -1.068549        0.000022  1
  N          2.399027        0.000000       -0.000024  1
  N          1.564789        1.056470        0.000005  1
  H         -0.979088       -2.496313        0.000007  1
  H         -3.078675       -1.199860        0.000003  1
  H         -3.045394        1.258875       -0.000001  1
  H         -0.919886        2.510899       -0.000003  1
  H          1.950073        1.983172        0.000012  1
  H          2.093343       -2.046819        0.000032  1
  C         -1.532089        0.000000        1.285575  2
  H         -1.076066        0.001536        0.304870  2
  C         -1.828816        1.201298        1.914997  2
  H         -1.603959        2.138705        1.424644  2
  C         -2.414171        1.199326        3.173841  2
  H         -2.645337        2.135198        3.664193  2
  C         -2.702800       -0.003943        3.803263  2
  H         -3.158822       -0.005478        4.783968  2
  C         -2.406073       -1.205240        3.173841  2
  H         -2.630930       -2.142648        3.664193  2
  C         -1.820718       -1.203269        1.914997  2
  H         -1.589552       -2.139141        1.424644  2

%mem=32GB
%nprocshared= 8
#p m062x/6-31G(d,p)    counterpoise=2

00165 m062x/6-31G(d,p)    counterpoise=2

 0  1  0  1  0  1
  C          0.258502       -0.720939        0.000003  1
  C         -0.959433       -1.414956        0.000001  1
  C         -2.126314       -0.688709       -0.000000  1
  C         -2.106740        0.721834       -0.000003  1
  C         -0.928408        1.429829       -0.000003  1
  C          0.256574        0.685020       -0.000001  1
  C          1.642003       -1.068549        0.000022  1
  N          2.399027        0.000000       -0.000024  1
  N          1.564789        1.056470        0.000005  1
  H         -0.979088       -2.496313        0.000007  1
  H         -3.078675       -1.199860        0.000003  1
  H         -3.045394        1.258875       -0.000001  1
  H         -0.919886        2.510899       -0.000003  1
  H          1.950073        1.983172        0.000012  1
  H          2.093343       -2.046819        0.000032  1
  C         -1.508813       -0.266044        1.285575  2
  H         -1.075326       -0.063786        0.315564  2
  C         -2.295385        0.693674        1.908134  2
  H         -2.474678        1.643602        1.423128  2
  C         -2.851815        0.434052        3.153250  2
  H         -3.464595        1.181722        3.638256  2
  C         -2.621671       -0.785287        3.775809  2
  H         -3.055159       -0.987546        4.745820  2
  C         -1.835099       -1.745006        3.153250  2
  H         -1.655806       -2.694934        3.638256  2
  C         -1.278670       -1.485384        1.908134  2
  H         -0.665890       -2.233053        1.423128  2

%mem=32GB
%nprocshared= 8
#p m062x/6-31G(d,p)    counterpoise=2

00166 m062x/6-31G(d,p)    counterpoise=2

 0  1  0  1  0  1
  C          0.258502       -0.720939        0.000003  1
  C         -0.959433       -1.414956        0.000001  1
  C         -2.126314       -0.688709       -0.000000  1
  C         -2.106740        0.721834       -0.000003  1
  C         -0.928408        1.429829       -0.000003  1
  C          0.256574        0.685020       -0.000001  1
  C          1.642003       -1.068549        0.000022  1
  N          2.399027        0.000000       -0.000024  1
  N          1.564789        1.056470        0.000005  1
  H         -0.979088       -2.496313        0.000007  1
  H         -3.078675       -1.199860        0.000003  1
  H         -3.045394        1.258875       -0.000001  1
  H         -0.919886        2.510899       -0.000003  1
  H          1.950073        1.983172        0.000012  1
  H          2.093343       -2.046819        0.000032  1
  C         -1.439693       -0.524005        1.285575  2
  H         -1.946000       -0.645456        0.337606  2
  C         -0.834298       -1.615182        1.893987  2
  H         -0.868971       -2.586715        1.420002  2
  C         -0.184397       -1.459287        3.110809  2
  H          0.287237       -2.309369        3.584794  2
  C         -0.139891       -0.212214        3.719221  2
  H          0.366416       -0.090764        4.667190  2
  C         -0.745286        0.878962        3.110809  2
  H         -0.710613        1.850495        3.584794  2
  C         -1.395187        0.723067        1.893987  2
  H         -1.866821        1.573149        1.420002  2

%mem=32GB
%nprocshared= 8
#p m062x/6-31G(d,p)    counterpoise=2

00167 m062x/6-31G(d,p)    counterpoise=2

 0  1  0  1  0  1
  C          0.258502       -0.720939        0.000003  1
  C         -0.959433       -1.414956        0.000001  1
  C         -2.126314       -0.688709       -0.000000  1
  C         -2.106740        0.721834       -0.000003  1
  C         -0.928408        1.429829       -0.000003  1
  C          0.256574        0.685020       -0.000001  1
  C          1.642003       -1.068549        0.000022  1
  N          2.399027        0.000000       -0.000024  1
  N          1.564789        1.056470        0.000005  1
  H         -0.979088       -2.496313        0.000007  1
  H         -3.078675       -1.199860        0.000003  1
  H         -3.045394        1.258875       -0.000001  1
  H         -0.919886        2.510899       -0.000003  1
  H          1.950073        1.983172        0.000012  1
  H          2.093343       -2.046819        0.000032  1
  C         -1.326828       -0.766044        1.285575  2
  H         -1.059464       -1.238277        0.350025  2
  C         -0.452182        0.129388        1.886017  2
  H          0.496575        0.354744        1.418241  2
  C         -0.795374        0.735551        3.086899  2
  H         -0.113981        1.433139        3.554675  2
  C         -2.013211        0.446280        3.687341  2
  H         -2.280575        0.918512        4.622891  2
  C         -2.887857       -0.449152        3.086899  2
  H         -3.836614       -0.674508        3.554675  2
  C         -2.544665       -1.055315        1.886017  2
  H         -3.226058       -1.752903        1.418241  2

%mem=32GB
%nprocshared= 8
#p m062x/6-31G(d,p)    counterpoise=2

00168 m062x/6-31G(d,p)    counterpoise=2

 0  1  0  1  0  1
  C          0.258502       -0.720939        0.000003  1
  C         -0.959433       -1.414956        0.000001  1
  C         -2.126314       -0.688709       -0.000000  1
  C         -2.106740        0.721834       -0.000003  1
  C         -0.928408        1.429829       -0.000003  1
  C          0.256574        0.685020       -0.000001  1
  C          1.642003       -1.068549        0.000022  1
  N          2.399027        0.000000       -0.000024  1
  N          1.564789        1.056470        0.000005  1
  H         -0.979088       -2.496313        0.000007  1
  H         -3.078675       -1.199860        0.000003  1
  H         -3.045394        1.258875       -0.000001  1
  H         -0.919886        2.510899       -0.000003  1
  H          1.950073        1.983172        0.000012  1
  H          2.093343       -2.046819        0.000032  1
  C         -1.173648       -0.984808        1.285575  2
  H         -1.004838       -1.323782        0.272490  2
  C         -0.205772       -0.231292        1.935779  2
  H          0.717062        0.016762        1.429236  2
  C         -0.422459        0.203819        3.236185  2
  H          0.331565        0.790847        3.742728  2
  C         -1.607022       -0.114585        3.886389  2
  H         -1.775832        0.224389        4.899474  2
  C         -2.574897       -0.868102        3.236185  2
  H         -3.497732       -1.116155        3.742728  2
  C         -2.358211       -1.303213        1.935779  2
  H         -3.112235       -1.890240        1.429236  2

%mem=32GB
%nprocshared= 8
#p m062x/6-31G(d,p)    counterpoise=2

00169 m062x/6-31G(d,p)    counterpoise=2

 0  1  0  1  0  1
  C          0.258502       -0.720939        0.000003  1
  C         -0.959433       -1.414956        0.000001  1
  C         -2.126314       -0.688709       -0.000000  1
  C         -2.106740        0.721834       -0.000003  1
  C         -0.928408        1.429829       -0.000003  1
  C          0.256574        0.685020       -0.000001  1
  C          1.642003       -1.068549        0.000022  1
  N          2.399027        0.000000       -0.000024  1
  N          1.564789        1.056470        0.000005  1
  H         -0.979088       -2.496313        0.000007  1
  H         -3.078675       -1.199860        0.000003  1
  H         -3.045394        1.258875       -0.000001  1
  H         -0.919886        2.510899       -0.000003  1
  H          1.950073        1.983172        0.000012  1
  H          2.093343       -2.046819        0.000032  1
  C         -0.984808       -1.173648        1.285575  2
  H         -0.963830       -1.373137        0.222793  2
  C          0.197426       -0.919882        1.967674  2
  H          1.139424       -0.921673        1.436283  2
  C          0.170500       -0.663816        3.331873  2
  H          1.091520       -0.466118        3.863264  2
  C         -1.038661       -0.661516        4.013972  2
  H         -1.059638       -0.462027        5.076754  2
  C         -2.220895       -0.915283        3.331873  2
  H         -3.162893       -0.913492        3.863264  2
  C         -2.193968       -1.171349        1.967674  2
  H         -3.114989       -1.369046        1.436283  2

%mem=32GB
%nprocshared= 8
#p m062x/6-31G(d,p)    counterpoise=2

00170 m062x/6-31G(d,p)    counterpoise=2

 0  1  0  1  0  1
  C          0.258502       -0.720939        0.000003  1
  C         -0.959433       -1.414956        0.000001  1
  C         -2.126314       -0.688709       -0.000000  1
  C         -2.106740        0.721834       -0.000003  1
  C         -0.928408        1.429829       -0.000003  1
  C          0.256574        0.685020       -0.000001  1
  C          1.642003       -1.068549        0.000022  1
  N          2.399027        0.000000       -0.000024  1
  N          1.564789        1.056470        0.000005  1
  H         -0.979088       -2.496313        0.000007  1
  H         -3.078675       -1.199860        0.000003  1
  H         -3.045394        1.258875       -0.000001  1
  H         -0.919886        2.510899       -0.000003  1
  H          1.950073        1.983172        0.000012  1
  H          2.093343       -2.046819        0.000032  1
  C         -0.766044       -1.326828        1.285575  2
  H         -0.926563       -1.399977        0.218512  2
  C         -0.164461       -2.373927        1.970422  2
  H          0.143685       -3.262819        1.436891  2
  C          0.041582       -2.280032        3.340117  2
  H          0.510246       -3.095775        3.873649  2
  C         -0.353959       -1.139039        4.024964  2
  H         -0.193441       -1.065890        5.092028  2
  C         -0.955543       -0.091940        3.340117  2
  H         -1.263689        0.796952        3.873649  2
  C         -1.161585       -0.185834        1.970422  2
  H         -1.630250        0.629909        1.436891  2

%mem=32GB
%nprocshared= 8
#p m062x/6-31G(d,p)    counterpoise=2

00171 m062x/6-31G(d,p)    counterpoise=2

 0  1  0  1  0  1
  C          0.258502       -0.720939        0.000003  1
  C         -0.959433       -1.414956        0.000001  1
  C         -2.126314       -0.688709       -0.000000  1
  C         -2.106740        0.721834       -0.000003  1
  C         -0.928408        1.429829       -0.000003  1
  C          0.256574        0.685020       -0.000001  1
  C          1.642003       -1.068549        0.000022  1
  N          2.399027        0.000000       -0.000024  1
  N          1.564789        1.056470        0.000005  1
  H         -0.979088       -2.496313        0.000007  1
  H         -3.078675       -1.199860        0.000003  1
  H         -3.045394        1.258875       -0.000001  1
  H         -0.919886        2.510899       -0.000003  1
  H          1.950073        1.983172        0.000012  1
  H          2.093343       -2.046819        0.000032  1
  C         -0.524005       -1.439693        1.285575  2
  H         -0.870909       -1.419985        0.261363  2
  C         -0.369553       -2.652696        1.942920  2
  H         -0.596130       -3.577979        1.430814  2
  C          0.075737       -2.677992        3.257610  2
  H          0.196064       -3.622983        3.769717  2
  C          0.366573       -1.490286        3.914955  2
  H          0.713477       -1.509994        4.939168  2
  C          0.212121       -0.277283        3.257610  2
  H          0.438698        0.648000        3.769717  2
  C         -0.233169       -0.251986        1.942920  2
  H         -0.353495        0.693005        1.430814  2

%mem=32GB
%nprocshared= 8
#p m062x/6-31G(d,p)    counterpoise=2

00172 m062x/6-31G(d,p)    counterpoise=2

 0  1  0  1  0  1
  C          0.258502       -0.720939        0.000003  1
  C         -0.959433       -1.414956        0.000001  1
  C         -2.126314       -0.688709       -0.000000  1
  C         -2.106740        0.721834       -0.000003  1
  C         -0.928408        1.429829       -0.000003  1
  C          0.256574        0.685020       -0.000001  1
  C          1.642003       -1.068549        0.000022  1
  N          2.399027        0.000000       -0.000024  1
  N          1.564789        1.056470        0.000005  1
  H         -0.979088       -2.496313        0.000007  1
  H         -3.078675       -1.199860        0.000003  1
  H         -3.045394        1.258875       -0.000001  1
  H         -0.919886        2.510899       -0.000003  1
  H          1.950073        1.983172        0.000012  1
  H          2.093343       -2.046819        0.000032  1
  C         -0.266044       -1.508813        1.285575  2
  H         -0.778412       -1.439459        0.335622  2
  C         -0.098475       -2.744750        1.895260  2
  H         -0.480298       -3.638253        1.420284  2
  C          0.559205       -2.833773        3.114630  2
  H          0.689751       -3.796631        3.589607  2
  C          1.049317       -1.686860        3.724315  2
  H          1.561685       -1.756214        4.674269  2
  C          0.881748       -0.450924        3.114630  2
  H          1.263570        0.442580        3.589607  2
  C          0.224067       -0.361900        1.895260  2
  H          0.093522        0.600957        1.420284  2

%mem=32GB
%nprocshared= 8
#p m062x/6-31G(d,p)    counterpoise=2

00173 m062x/6-31G(d,p)    counterpoise=2

 0  1  0  1  0  1
  C          0.258502       -0.720939        0.000003  1
  C         -0.959433       -1.414956        0.000001  1
  C         -2.126314       -0.688709       -0.000000  1
  C         -2.106740        0.721834       -0.000003  1
  C         -0.928408        1.429829       -0.000003  1
  C          0.256574        0.685020       -0.000001  1
  C          1.642003       -1.068549        0.000022  1
  N          2.399027        0.000000       -0.000024  1
  N          1.564789        1.056470        0.000005  1
  H         -0.979088       -2.496313        0.000007  1
  H         -3.078675       -1.199860        0.000003  1
  H         -3.045394        1.258875       -0.000001  1
  H         -0.919886        2.510899       -0.000003  1
  H          1.950073        1.983172        0.000012  1
  H          2.093343       -2.046819        0.000032  1
  C         -0.000000       -1.532089        1.285575  2
  H          0.181322       -0.963122        0.383832  2
  C         -1.261900       -1.532192        1.864319  2
  H         -2.063662       -0.963306        1.413447  2
  C         -1.494646       -2.262525        3.021805  2
  H         -2.477730       -2.262606        3.472677  2
  C         -0.465493       -2.992754        3.600549  2
  H         -0.646815       -3.561721        4.502292  2
  C          0.796406       -2.992651        3.021805  2
  H          1.598168       -3.561537        3.472677  2
  C          1.029153       -2.262318        1.864319  2
  H          2.012237       -2.262237        1.413447  2

%mem=32GB
%nprocshared= 8
#p m062x/6-31G(d,p)    counterpoise=2

00174 m062x/6-31G(d,p)    counterpoise=2

 0  1  0  1  0  1
  C          0.258502       -0.720939        0.000003  1
  C         -0.959433       -1.414956        0.000001  1
  C         -2.126314       -0.688709       -0.000000  1
  C         -2.106740        0.721834       -0.000003  1
  C         -0.928408        1.429829       -0.000003  1
  C          0.256574        0.685020       -0.000001  1
  C          1.642003       -1.068549        0.000022  1
  N          2.399027        0.000000       -0.000024  1
  N          1.564789        1.056470        0.000005  1
  H         -0.979088       -2.496313        0.000007  1
  H         -3.078675       -1.199860        0.000003  1
  H         -3.045394        1.258875       -0.000001  1
  H         -0.919886        2.510899       -0.000003  1
  H          1.950073        1.983172        0.000012  1
  H          2.093343       -2.046819        0.000032  1
  C          0.266044       -1.508813        1.285575  2
  H          0.260634       -0.943675        0.363441  2
  C         -0.932718       -1.883031        1.877406  2
  H         -1.872025       -1.609428        1.416339  2
  C         -0.925774       -2.608448        3.061067  2
  H         -1.859671       -2.899983        3.522134  2
  C          0.279934       -2.959647        3.652898  2
  H          0.285344       -3.524785        4.575032  2
  C          1.478696       -2.585429        3.061067  2
  H          2.418003       -2.859032        3.522134  2
  C          1.471752       -1.860012        1.877406  2
  H          2.405649       -1.568477        1.416339  2

%mem=32GB
%nprocshared= 8
#p m062x/6-31G(d,p)    counterpoise=2

00175 m062x/6-31G(d,p)    counterpoise=2

 0  1  0  1  0  1
  C          0.258502       -0.720939        0.000003  1
  C         -0.959433       -1.414956        0.000001  1
  C         -2.126314       -0.688709       -0.000000  1
  C         -2.106740        0.721834       -0.000003  1
  C         -0.928408        1.429829       -0.000003  1
  C          0.256574        0.685020       -0.000001  1
  C          1.642003       -1.068549        0.000022  1
  N          2.399027        0.000000       -0.000024  1
  N          1.564789        1.056470        0.000005  1
  H         -0.979088       -2.496313        0.000007  1
  H         -3.078675       -1.199860        0.000003  1
  H         -3.045394        1.258875       -0.000001  1
  H         -0.919886        2.510899       -0.000003  1
  H          1.950073        1.983172        0.000012  1
  H          2.093343       -2.046819        0.000032  1
  C          0.524005       -1.439693        1.285575  2
  H          0.332134       -0.920270        0.356529  2
  C         -0.480655       -2.189665        1.881842  2
  H         -1.455207       -2.254509        1.417319  2
  C         -0.234366       -2.856402        3.074376  2
  H         -1.017047       -3.440669        3.538899  2
  C          1.016582       -2.773166        3.670643  2
  H          1.208454       -3.292588        4.599689  2
  C          2.021242       -2.023193        3.074376  2
  H          2.995795       -1.958349        3.538899  2
  C          1.774954       -1.356457        1.881842  2
  H          2.557635       -0.772190        1.417319  2

%mem=32GB
%nprocshared= 8
#p m062x/6-31G(d,p)    counterpoise=2

00176 m062x/6-31G(d,p)    counterpoise=2

 0  1  0  1  0  1
  C          0.258502       -0.720939        0.000003  1
  C         -0.959433       -1.414956        0.000001  1
  C         -2.126314       -0.688709       -0.000000  1
  C         -2.106740        0.721834       -0.000003  1
  C         -0.928408        1.429829       -0.000003  1
  C          0.256574        0.685020       -0.000001  1
  C          1.642003       -1.068549        0.000022  1
  N          2.399027        0.000000       -0.000024  1
  N          1.564789        1.056470        0.000005  1
  H         -0.979088       -2.496313        0.000007  1
  H         -3.078675       -1.199860        0.000003  1
  H         -3.045394        1.258875       -0.000001  1
  H         -0.919886        2.510899       -0.000003  1
  H          1.950073        1.983172        0.000012  1
  H          2.093343       -2.046819        0.000032  1
  C          0.766044       -1.326828        1.285575  2
  H          0.402299       -0.892599        0.364231  2
  C          0.077848       -2.377569        1.876899  2
  H         -0.822037       -2.761921        1.416227  2
  C          0.544756       -2.934949        3.059547  2
  H          0.008616       -3.753530        3.520219  2
  C          1.699861       -2.441589        3.650871  2
  H          2.063606       -2.875818        4.572216  2
  C          2.388057       -1.390849        3.059547  2
  H          3.287942       -1.006497        3.520219  2
  C          1.921149       -0.833468        1.876899  2
  H          2.457289       -0.014887        1.416227  2

%mem=32GB
%nprocshared= 8
#p m062x/6-31G(d,p)    counterpoise=2

00177 m062x/6-31G(d,p)    counterpoise=2

 0  1  0  1  0  1
  C          0.258502       -0.720939        0.000003  1
  C         -0.959433       -1.414956        0.000001  1
  C         -2.126314       -0.688709       -0.000000  1
  C         -2.106740        0.721834       -0.000003  1
  C         -0.928408        1.429829       -0.000003  1
  C          0.256574        0.685020       -0.000001  1
  C          1.642003       -1.068549        0.000022  1
  N          2.399027        0.000000       -0.000024  1
  N          1.564789        1.056470        0.000005  1
  H         -0.979088       -2.496313        0.000007  1
  H         -3.078675       -1.199860        0.000003  1
  H         -3.045394        1.258875       -0.000001  1
  H         -0.919886        2.510899       -0.000003  1
  H          1.950073        1.983172        0.000012  1
  H          2.093343       -2.046819        0.000032  1
  C          0.984808       -1.173648        1.285575  2
  H          1.475812       -1.095126        0.325111  2
  C          0.479820       -0.036839        1.902006  2
  H          0.577412        0.927314        1.421774  2
  C         -0.150439       -0.137631        3.134868  2
  H         -0.543850        0.748001        3.615100  2
  C         -0.275709       -1.375231        3.751298  2
  H         -0.766714       -1.453753        4.711762  2
  C          0.229279       -2.512040        3.134868  2
  H          0.131686       -3.476194        3.615100  2
  C          0.859537       -2.411249        1.902006  2
  H          1.252949       -3.296880        1.421774  2

%mem=32GB
%nprocshared= 8
#p m062x/6-31G(d,p)    counterpoise=2

00178 m062x/6-31G(d,p)    counterpoise=2

 0  1  0  1  0  1
  C          0.258502       -0.720939        0.000003  1
  C         -0.959433       -1.414956        0.000001  1
  C         -2.126314       -0.688709       -0.000000  1
  C         -2.106740        0.721834       -0.000003  1
  C         -0.928408        1.429829       -0.000003  1
  C          0.256574        0.685020       -0.000001  1
  C          1.642003       -1.068549        0.000022  1
  N          2.399027        0.000000       -0.000024  1
  N          1.564789        1.056470        0.000005  1
  H         -0.979088       -2.496313        0.000007  1
  H         -3.078675       -1.199860        0.000003  1
  H         -3.045394        1.258875       -0.000001  1
  H         -0.919886        2.510899       -0.000003  1
  H          1.950073        1.983172        0.000012  1
  H          2.093343       -2.046819        0.000032  1
  C          1.173648       -0.984808        1.285575  2
  H          1.543182       -1.050880        0.271267  2
  C          1.148091        0.241119        1.936563  2
  H          1.497715        1.130105        1.429410  2
  C          0.673753        0.325930        3.238540  2
  H          0.653842        1.280989        3.745694  2
  C          0.224972       -0.815186        3.889528  2
  H         -0.144562       -0.749113        4.903836  2
  C          0.250529       -2.041112        3.238540  2
  H         -0.099095       -2.930099        3.745694  2
  C          0.724867       -2.125923        1.936563  2
  H          0.744778       -3.080982        1.429410  2

%mem=32GB
%nprocshared= 8
#p m062x/6-31G(d,p)    counterpoise=2

00179 m062x/6-31G(d,p)    counterpoise=2

 0  1  0  1  0  1
  C          0.258502       -0.720939        0.000003  1
  C         -0.959433       -1.414956        0.000001  1
  C         -2.126314       -0.688709       -0.000000  1
  C         -2.106740        0.721834       -0.000003  1
  C         -0.928408        1.429829       -0.000003  1
  C          0.256574        0.685020       -0.000001  1
  C          1.642003       -1.068549        0.000022  1
  N          2.399027        0.000000       -0.000024  1
  N          1.564789        1.056470        0.000005  1
  H         -0.979088       -2.496313        0.000007  1
  H         -3.078675       -1.199860        0.000003  1
  H         -3.045394        1.258875       -0.000001  1
  H         -0.919886        2.510899       -0.000003  1
  H          1.950073        1.983172        0.000012  1
  H          2.093343       -2.046819        0.000032  1
  C          1.326828       -0.766044        1.285575  2
  H          1.577887       -1.007011        0.261541  2
  C          1.998230        0.256013        1.942806  2
  H          2.772345        0.811282        1.430789  2
  C          1.675967        0.565320        3.257267  2
  H          2.199023        1.361555        3.769284  2
  C          0.682303       -0.147431        3.914498  2
  H          0.431244        0.093536        4.938532  2
  C          0.010901       -1.169488        3.257267  2
  H         -0.763214       -1.724757        3.769284  2
  C          0.333164       -1.478795        1.942806  2
  H         -0.189892       -2.275030        1.430789  2

%mem=32GB
%nprocshared= 8
#p m062x/6-31G(d,p)    counterpoise=2

00180 m062x/6-31G(d,p)    counterpoise=2

 0  1  0  1  0  1
  C          0.258502       -0.720939        0.000003  1
  C         -0.959433       -1.414956        0.000001  1
  C         -2.126314       -0.688709       -0.000000  1
  C         -2.106740        0.721834       -0.000003  1
  C         -0.928408        1.429829       -0.000003  1
  C          0.256574        0.685020       -0.000001  1
  C          1.642003       -1.068549        0.000022  1
  N          2.399027        0.000000       -0.000024  1
  N          1.564789        1.056470        0.000005  1
  H         -0.979088       -2.496313        0.000007  1
  H         -3.078675       -1.199860        0.000003  1
  H         -3.045394        1.258875       -0.000001  1
  H         -0.919886        2.510899       -0.000003  1
  H          1.950073        1.983172        0.000012  1
  H          2.093343       -2.046819        0.000032  1
  C          1.439693       -0.524005        1.285575  2
  H          1.273361       -0.126991        0.293378  2
  C          0.437543       -1.243393        1.922373  2
  H         -0.509515       -1.406819        1.426274  2
  C          0.651048       -1.753006        3.195967  2
  H         -0.129677       -2.313446        3.692066  2
  C          1.866703       -1.543230        3.832765  2
  H          2.033035       -1.940244        4.824962  2
  C          2.868853       -0.823842        3.195967  2
  H          3.815911       -0.660416        3.692066  2
  C          2.655348       -0.314229        1.922373  2
  H          3.436073        0.246211        1.426274  2

%mem=32GB
%nprocshared= 8
#p m062x/6-31G(d,p)    counterpoise=2

00181 m062x/6-31G(d,p)    counterpoise=2

 0  1  0  1  0  1
  C          0.258502       -0.720939        0.000003  1
  C         -0.959433       -1.414956        0.000001  1
  C         -2.126314       -0.688709       -0.000000  1
  C         -2.106740        0.721834       -0.000003  1
  C         -0.928408        1.429829       -0.000003  1
  C          0.256574        0.685020       -0.000001  1
  C          1.642003       -1.068549        0.000022  1
  N          2.399027        0.000000       -0.000024  1
  N          1.564789        1.056470        0.000005  1
  H         -0.979088       -2.496313        0.000007  1
  H         -3.078675       -1.199860        0.000003  1
  H         -3.045394        1.258875       -0.000001  1
  H         -0.919886        2.510899       -0.000003  1
  H          1.950073        1.983172        0.000012  1
  H          2.093343       -2.046819        0.000032  1
  C          1.508813       -0.266044        1.285575  2
  H          1.279326       -0.059285        0.249077  2
  C          0.851334       -1.291971        1.950805  2
  H          0.109638       -1.884460        1.432556  2
  C          1.145906       -1.557369        3.281265  2
  H          0.633697       -2.356618        3.799514  2
  C          2.097957       -0.796842        3.946495  2
  H          2.327444       -1.003601        4.982993  2
  C          2.755436        0.229085        3.281265  2
  H          3.497132        0.821574        3.799514  2
  C          2.460864        0.494483        1.950805  2
  H          2.973073        1.293732        1.432556  2

%mem=32GB
%nprocshared= 8
#p m062x/6-31G(d,p)    counterpoise=2

00182 m062x/6-31G(d,p)    counterpoise=2

 0  1  0  1  0  1
  C          0.258502       -0.720939        0.000003  1
  C         -0.959433       -1.414956        0.000001  1
  C         -2.126314       -0.688709       -0.000000  1
  C         -2.106740        0.721834       -0.000003  1
  C         -0.928408        1.429829       -0.000003  1
  C          0.256574        0.685020       -0.000001  1
  C          1.642003       -1.068549        0.000022  1
  N          2.399027        0.000000       -0.000024  1
  N          1.564789        1.056470        0.000005  1
  H         -0.979088       -2.496313        0.000007  1
  H         -3.078675       -1.199860        0.000003  1
  H         -3.045394        1.258875       -0.000001  1
  H         -0.919886        2.510899       -0.000003  1
  H          1.950073        1.983172        0.000012  1
  H          2.093343       -2.046819        0.000032  1
  C          1.732051        0.000000        1.000000  2
  H          1.242323       -0.009257        0.035727  2
  C          2.069082       -1.196134        1.618876  2
  H          1.841919       -2.137240        1.136739  2
  C          2.697701       -1.184252        2.856627  2
  H          2.960266       -2.116102        3.338764  2
  C          2.989290        0.023764        3.475503  2
  H          3.479018        0.033021        4.439776  2
  C          2.652259        1.219898        2.856627  2
  H          2.879422        2.161004        3.338764  2
  C          2.023639        1.208016        1.618876  2
  H          1.761075        2.139866        1.136739  2

%mem=32GB
%nprocshared= 8
#p m062x/6-31G(d,p)    counterpoise=2

00183 m062x/6-31G(d,p)    counterpoise=2

 0  1  0  1  0  1
  C          0.258502       -0.720939        0.000003  1
  C         -0.959433       -1.414956        0.000001  1
  C         -2.126314       -0.688709       -0.000000  1
  C         -2.106740        0.721834       -0.000003  1
  C         -0.928408        1.429829       -0.000003  1
  C          0.256574        0.685020       -0.000001  1
  C          1.642003       -1.068549        0.000022  1
  N          2.399027        0.000000       -0.000024  1
  N          1.564789        1.056470        0.000005  1
  H         -0.979088       -2.496313        0.000007  1
  H         -3.078675       -1.199860        0.000003  1
  H         -3.045394        1.258875       -0.000001  1
  H         -0.919886        2.510899       -0.000003  1
  H          1.950073        1.983172        0.000012  1
  H          2.093343       -2.046819        0.000032  1
  C          1.705737        0.300767        1.000000  2
  H          1.253821        0.009505        0.061555  2
  C          2.647105       -0.522880        1.602299  2
  H          2.928563       -1.455806        1.133077  2
  C          3.227190       -0.149012        2.806897  2
  H          3.960564       -0.790676        3.276120  2
  C          2.865906        1.048503        3.409197  2
  H          3.317823        1.339766        4.347642  2
  C          1.924538        1.872151        2.806897  2
  H          1.643080        2.805077        3.276120  2
  C          1.344453        1.498283        1.602299  2
  H          0.611079        2.139946        1.133077  2

%mem=32GB
%nprocshared= 8
#p m062x/6-31G(d,p)    counterpoise=2

00184 m062x/6-31G(d,p)    counterpoise=2

 0  1  0  1  0  1
  C          0.258502       -0.720939        0.000003  1
  C         -0.959433       -1.414956        0.000001  1
  C         -2.126314       -0.688709       -0.000000  1
  C         -2.106740        0.721834       -0.000003  1
  C         -0.928408        1.429829       -0.000003  1
  C          0.256574        0.685020       -0.000001  1
  C          1.642003       -1.068549        0.000022  1
  N          2.399027        0.000000       -0.000024  1
  N          1.564789        1.056470        0.000005  1
  H         -0.979088       -2.496313        0.000007  1
  H         -3.078675       -1.199860        0.000003  1
  H         -3.045394        1.258875       -0.000001  1
  H         -0.919886        2.510899       -0.000003  1
  H          1.950073        1.983172        0.000012  1
  H          2.093343       -2.046819        0.000032  1
  C          1.627595        0.592396        1.000000  2
  H          1.566079        1.046941        0.020538  2
  C          0.475649        0.139422        1.628624  2
  H         -0.483293        0.241077        1.138893  2
  C          0.554612       -0.444036        2.885872  2
  H         -0.342812       -0.796926        3.375603  2
  C          1.785523       -0.574521        3.514496  2
  H          1.847039       -1.029066        4.493959  2
  C          2.937469       -0.121548        2.885872  2
  H          3.896411       -0.223202        3.375603  2
  C          2.858505        0.461911        1.628624  2
  H          3.755930        0.814801        1.138893  2

%mem=32GB
%nprocshared= 8
#p m062x/6-31G(d,p)    counterpoise=2

00185 m062x/6-31G(d,p)    counterpoise=2

 0  1  0  1  0  1
  C          0.258502       -0.720939        0.000003  1
  C         -0.959433       -1.414956        0.000001  1
  C         -2.126314       -0.688709       -0.000000  1
  C         -2.106740        0.721834       -0.000003  1
  C         -0.928408        1.429829       -0.000003  1
  C          0.256574        0.685020       -0.000001  1
  C          1.642003       -1.068549        0.000022  1
  N          2.399027        0.000000       -0.000024  1
  N          1.564789        1.056470        0.000005  1
  H         -0.979088       -2.496313        0.000007  1
  H         -3.078675       -1.199860        0.000003  1
  H         -3.045394        1.258875       -0.000001  1
  H         -0.919886        2.510899       -0.000003  1
  H          1.950073        1.983172        0.000012  1
  H          2.093343       -2.046819        0.000032  1
  C          1.500000        0.866025        1.000000  2
  H          1.568696        1.067956       -0.060305  2
  C          0.317684        1.123649        1.680509  2
  H         -0.534704        1.526280        1.150357  2
  C          0.229504        0.864449        3.041528  2
  H         -0.691580        1.065150        3.571681  2
  C          1.323641        0.347625        3.722038  2
  H          1.254945        0.145695        4.782343  2
  C          2.505957        0.090002        3.041528  2
  H          3.358345       -0.312629        3.571681  2
  C          2.594137        0.349202        1.680509  2
  H          3.515221        0.148501        1.150357  2

%mem=32GB
%nprocshared= 8
#p m062x/6-31G(d,p)    counterpoise=2

00186 m062x/6-31G(d,p)    counterpoise=2

 0  1  0  1  0  1
  C          0.258502       -0.720939        0.000003  1
  C         -0.959433       -1.414956        0.000001  1
  C         -2.126314       -0.688709       -0.000000  1
  C         -2.106740        0.721834       -0.000003  1
  C         -0.928408        1.429829       -0.000003  1
  C          0.256574        0.685020       -0.000001  1
  C          1.642003       -1.068549        0.000022  1
  N          2.399027        0.000000       -0.000024  1
  N          1.564789        1.056470        0.000005  1
  H         -0.979088       -2.496313        0.000007  1
  H         -3.078675       -1.199860        0.000003  1
  H         -3.045394        1.258875       -0.000001  1
  H         -0.919886        2.510899       -0.000003  1
  H          1.950073        1.983172        0.000012  1
  H          2.093343       -2.046819        0.000032  1
  C          1.326828        1.113341        1.000000  2
  H          1.576821        1.053594       -0.050560  2
  C          1.445848        2.321045        1.674255  2
  H          1.788564        3.202161        1.148975  2
  C          1.124954        2.397736        3.022764  2
  H          1.217676        3.338599        3.548044  2
  C          0.685039        1.266723        3.697019  2
  H          0.435046        1.326470        4.747578  2
  C          0.566019        0.059019        3.022764  2
  H          0.223303       -0.822097        3.548044  2
  C          0.886913       -0.017672        1.674255  2
  H          0.794191       -0.958535        1.148975  2

%mem=32GB
%nprocshared= 8
#p m062x/6-31G(d,p)    counterpoise=2

00187 m062x/6-31G(d,p)    counterpoise=2

 0  1  0  1  0  1
  C          0.258502       -0.720939        0.000003  1
  C         -0.959433       -1.414956        0.000001  1
  C         -2.126314       -0.688709       -0.000000  1
  C         -2.106740        0.721834       -0.000003  1
  C         -0.928408        1.429829       -0.000003  1
  C          0.256574        0.685020       -0.000001  1
  C          1.642003       -1.068549        0.000022  1
  N          2.399027        0.000000       -0.000024  1
  N          1.564789        1.056470        0.000005  1
  H         -0.979088       -2.496313        0.000007  1
  H         -3.078675       -1.199860        0.000003  1
  H         -3.045394        1.258875       -0.000001  1
  H         -0.919886        2.510899       -0.000003  1
  H          1.950073        1.983172        0.000012  1
  H          2.093343       -2.046819        0.000032  1
  C          1.113341        1.326828        1.000000  2
  H          1.545433        1.068062        0.042880  2
  C          1.453736        2.524375        1.614285  2
  H          2.151013        3.198560        1.135725  2
  C          0.899098        2.856530        2.842854  2
  H          1.164283        3.789481        3.321414  2
  C          0.004065        1.991138        3.457138  2
  H         -0.428028        2.249904        4.414258  2
  C         -0.336331        0.793591        2.842854  2
  H         -1.033608        0.119406        3.321414  2
  C          0.218307        0.461435        1.614285  2
  H         -0.046877       -0.471515        1.135725  2

%mem=32GB
%nprocshared= 8
#p m062x/6-31G(d,p)    counterpoise=2

00188 m062x/6-31G(d,p)    counterpoise=2

 0  1  0  1  0  1
  C          0.258502       -0.720939        0.000003  1
  C         -0.959433       -1.414956        0.000001  1
  C         -2.126314       -0.688709       -0.000000  1
  C         -2.106740        0.721834       -0.000003  1
  C         -0.928408        1.429829       -0.000003  1
  C          0.256574        0.685020       -0.000001  1
  C          1.642003       -1.068549        0.000022  1
  N          2.399027        0.000000       -0.000024  1
  N          1.564789        1.056470        0.000005  1
  H         -0.979088       -2.496313        0.000007  1
  H         -3.078675       -1.199860        0.000003  1
  H         -3.045394        1.258875       -0.000001  1
  H         -0.919886        2.510899       -0.000003  1
  H          1.950073        1.983172        0.000012  1
  H          2.093343       -2.046819        0.000032  1
  C          0.866025        1.500000        1.000000  2
  H          1.448233        1.130452        0.166807  2
  C          1.136665        2.752251        1.534748  2
  H          1.929713        3.358272        1.118151  2
  C          0.389337        3.226607        2.604243  2
  H          0.600178        4.202175        3.020839  2
  C         -0.628631        2.448711        3.138990  2
  H         -1.210838        2.818259        3.972183  2
  C         -0.899270        1.196460        2.604243  2
  H         -1.692319        0.590440        3.020839  2
  C         -0.151942        0.722104        1.534748  2
  H         -0.362783       -0.253464        1.118151  2

%mem=32GB
%nprocshared= 8
#p m062x/6-31G(d,p)    counterpoise=2

00189 m062x/6-31G(d,p)    counterpoise=2

 0  1  0  1  0  1
  C          0.258502       -0.720939        0.000003  1
  C         -0.959433       -1.414956        0.000001  1
  C         -2.126314       -0.688709       -0.000000  1
  C         -2.106740        0.721834       -0.000003  1
  C         -0.928408        1.429829       -0.000003  1
  C          0.256574        0.685020       -0.000001  1
  C          1.642003       -1.068549        0.000022  1
  N          2.399027        0.000000       -0.000024  1
  N          1.564789        1.056470        0.000005  1
  H         -0.979088       -2.496313        0.000007  1
  H         -3.078675       -1.199860        0.000003  1
  H         -3.045394        1.258875       -0.000001  1
  H         -0.919886        2.510899       -0.000003  1
  H          1.950073        1.983172        0.000012  1
  H          2.093343       -2.046819        0.000032  1
  C          0.592396        1.627595        1.000000  2
  H          0.335649        0.906964        0.235465  2
  C          1.889734        1.686591        1.490683  2
  H          2.643678        1.011922        1.108415  2
  C          2.219298        2.611601        2.472048  2
  H          3.229990        2.657563        2.854315  2
  C          1.251524        3.477615        2.962730  2
  H          1.508272        4.198245        3.727265  2
  C         -0.045813        3.418618        2.472048  2
  H         -0.799758        4.093288        2.854315  2
  C         -0.375377        2.493609        1.490683  2
  H         -1.386069        2.447647        1.108415  2

%mem=32GB
%nprocshared= 8
#p m062x/6-31G(d,p)    counterpoise=2

00190 m062x/6-31G(d,p)    counterpoise=2

 0  1  0  1  0  1
  C          0.258502       -0.720939        0.000003  1
  C         -0.959433       -1.414956        0.000001  1
  C         -2.126314       -0.688709       -0.000000  1
  C         -2.106740        0.721834       -0.000003  1
  C         -0.928408        1.429829       -0.000003  1
  C          0.256574        0.685020       -0.000001  1
  C          1.642003       -1.068549        0.000022  1
  N          2.399027        0.000000       -0.000024  1
  N          1.564789        1.056470        0.000005  1
  H         -0.979088       -2.496313        0.000007  1
  H         -3.078675       -1.199860        0.000003  1
  H         -3.045394        1.258875       -0.000001  1
  H         -0.919886        2.510899       -0.000003  1
  H          1.950073        1.983172        0.000012  1
  H          2.093343       -2.046819        0.000032  1
  C          0.300767        1.705737        1.000000  2
  H          0.267334        0.933538        0.243473  2
  C          1.523390        2.149332        1.485543  2
  H          2.442442        1.722717        1.107280  2
  C          1.566306        3.140535        2.456629  2
  H          2.518791        3.486119        2.834892  2
  C          0.386599        3.688143        2.942172  2
  H          0.420032        4.460342        3.698698  2
  C         -0.836024        3.244548        2.456629  2
  H         -1.755075        3.671163        2.834892  2
  C         -0.878939        2.253345        1.485543  2
  H         -1.831424        1.907761        1.107280  2

%mem=32GB
%nprocshared= 8
#p m062x/6-31G(d,p)    counterpoise=2

00191 m062x/6-31G(d,p)    counterpoise=2

 0  1  0  1  0  1
  C          0.258502       -0.720939        0.000003  1
  C         -0.959433       -1.414956        0.000001  1
  C         -2.126314       -0.688709       -0.000000  1
  C         -2.106740        0.721834       -0.000003  1
  C         -0.928408        1.429829       -0.000003  1
  C          0.256574        0.685020       -0.000001  1
  C          1.642003       -1.068549        0.000022  1
  N          2.399027        0.000000       -0.000024  1
  N          1.564789        1.056470        0.000005  1
  H         -0.979088       -2.496313        0.000007  1
  H         -3.078675       -1.199860        0.000003  1
  H         -3.045394        1.258875       -0.000001  1
  H         -0.919886        2.510899       -0.000003  1
  H          1.950073        1.983172        0.000012  1
  H          2.093343       -2.046819        0.000032  1
  C          0.000000        1.732051        1.000000  2
  H         -0.718457        1.498174        0.226138  2
  C          0.833266        0.738913        1.496669  2
  H          0.763965       -0.268669        1.109738  2
  C          1.755485        1.039120        2.490006  2
  H          2.404642        0.265416        2.876937  2
  C          1.844439        2.332465        2.986675  2
  H          2.562897        2.566343        3.760537  2
  C          1.011173        3.325603        2.490006  2
  H          1.080474        4.333185        2.876937  2
  C          0.088954        3.025396        1.496669  2
  H         -0.560203        3.799101        1.109738  2

%mem=32GB
%nprocshared= 8
#p m062x/6-31G(d,p)    counterpoise=2

00192 m062x/6-31G(d,p)    counterpoise=2

 0  1  0  1  0  1
  C          0.258502       -0.720939        0.000003  1
  C         -0.959433       -1.414956        0.000001  1
  C         -2.126314       -0.688709       -0.000000  1
  C         -2.106740        0.721834       -0.000003  1
  C         -0.928408        1.429829       -0.000003  1
  C          0.256574        0.685020       -0.000001  1
  C          1.642003       -1.068549        0.000022  1
  N          2.399027        0.000000       -0.000024  1
  N          1.564789        1.056470        0.000005  1
  H         -0.979088       -2.496313        0.000007  1
  H         -3.078675       -1.199860        0.000003  1
  H         -3.045394        1.258875       -0.000001  1
  H         -0.919886        2.510899       -0.000003  1
  H          1.950073        1.983172        0.000012  1
  H          2.093343       -2.046819        0.000032  1
  C         -0.300767        1.705737        1.000000  2
  H         -0.860638        1.459620        0.107973  2
  C          0.542396        0.763058        1.572508  2
  H          0.639394       -0.217453        1.126494  2
  C          1.261053        1.078976        2.717524  2
  H          1.917921        0.344582        3.163538  2
  C          1.136545        2.337573        3.290032  2
  H          1.696416        2.583690        4.182059  2
  C          0.293381        3.280252        2.717524  2
  H          0.196384        4.260764        3.163538  2
  C         -0.425275        2.964334        1.572508  2
  H         -1.082143        3.698729        1.126494  2

%mem=32GB
%nprocshared= 8
#p m062x/6-31G(d,p)    counterpoise=2

00193 m062x/6-31G(d,p)    counterpoise=2

 0  1  0  1  0  1
  C          0.258502       -0.720939        0.000003  1
  C         -0.959433       -1.414956        0.000001  1
  C         -2.126314       -0.688709       -0.000000  1
  C         -2.106740        0.721834       -0.000003  1
  C         -0.928408        1.429829       -0.000003  1
  C          0.256574        0.685020       -0.000001  1
  C          1.642003       -1.068549        0.000022  1
  N          2.399027        0.000000       -0.000024  1
  N          1.564789        1.056470        0.000005  1
  H         -0.979088       -2.496313        0.000007  1
  H         -3.078675       -1.199860        0.000003  1
  H         -3.045394        1.258875       -0.000001  1
  H         -0.919886        2.510899       -0.000003  1
  H          1.950073        1.983172        0.000012  1
  H          2.093343       -2.046819        0.000032  1
  C         -0.592396        1.627595        1.000000  2
  H         -0.930982        1.428314       -0.007665  2
  C          0.234753        0.719352        1.646725  2
  H          0.540558       -0.187497        1.142892  2
  C          0.669366        0.975152        2.940174  2
  H          1.313757        0.267584        3.444006  2
  C          0.276829        2.139195        3.586898  2
  H          0.615415        2.338477        4.594563  2
  C         -0.550320        3.047439        2.940174  2
  H         -0.856125        3.954288        3.444006  2
  C         -0.984933        2.791639        1.646725  2
  H         -1.629324        3.499206        1.142892  2

%mem=32GB
%nprocshared= 8
#p m062x/6-31G(d,p)    counterpoise=2

00194 m062x/6-31G(d,p)    counterpoise=2

 0  1  0  1  0  1
  C          0.258502       -0.720939        0.000003  1
  C         -0.959433       -1.414956        0.000001  1
  C         -2.126314       -0.688709       -0.000000  1
  C         -2.106740        0.721834       -0.000003  1
  C         -0.928408        1.429829       -0.000003  1
  C          0.256574        0.685020       -0.000001  1
  C          1.642003       -1.068549        0.000022  1
  N          2.399027        0.000000       -0.000024  1
  N          1.564789        1.056470        0.000005  1
  H         -0.979088       -2.496313        0.000007  1
  H         -3.078675       -1.199860        0.000003  1
  H         -3.045394        1.258875       -0.000001  1
  H         -0.919886        2.510899       -0.000003  1
  H          1.950073        1.983172        0.000012  1
  H          2.093343       -2.046819        0.000032  1
  C         -0.866025        1.500000        1.000000  2
  H         -0.933199        1.424439       -0.076810  2
  C          0.075637        0.749677        1.691102  2
  H          0.742065        0.089577        1.152697  2
  C          0.161862        0.846668        3.073307  2
  H          0.895465        0.262128        3.611712  2
  C         -0.693575        1.693981        3.764410  2
  H         -0.626401        1.769541        4.841220  2
  C         -1.635237        2.444304        3.073307  2
  H         -2.301666        3.104404        3.611712  2
  C         -1.721462        2.347313        1.691102  2
  H         -2.455065        2.931853        1.152697  2

%mem=32GB
%nprocshared= 8
#p m062x/6-31G(d,p)    counterpoise=2

00195 m062x/6-31G(d,p)    counterpoise=2

 0  1  0  1  0  1
  C          0.258502       -0.720939        0.000003  1
  C         -0.959433       -1.414956        0.000001  1
  C         -2.126314       -0.688709       -0.000000  1
  C         -2.106740        0.721834       -0.000003  1
  C         -0.928408        1.429829       -0.000003  1
  C          0.256574        0.685020       -0.000001  1
  C          1.642003       -1.068549        0.000022  1
  N          2.399027        0.000000       -0.000024  1
  N          1.564789        1.056470        0.000005  1
  H         -0.979088       -2.496313        0.000007  1
  H         -3.078675       -1.199860        0.000003  1
  H         -3.045394        1.258875       -0.000001  1
  H         -0.919886        2.510899       -0.000003  1
  H          1.950073        1.983172        0.000012  1
  H          2.093343       -2.046819        0.000032  1
  C         -1.113341        1.326828        1.000000  2
  H         -0.917664        1.435813       -0.058100  2
  C         -1.823942        2.307242        1.679094  2
  H         -2.181860        3.180020        1.150044  2
  C         -2.075114        2.167348        3.037282  2
  H         -2.628709        2.931140        3.566332  2
  C         -1.615686        1.047039        3.716376  2
  H         -1.811363        0.938054        4.774475  2
  C         -0.905085        0.066625        3.037282  2
  H         -0.547168       -0.806153        3.566332  2
  C         -0.653913        0.206519        1.679094  2
  H         -0.100318       -0.557273        1.150044  2

%mem=32GB
%nprocshared= 8
#p m062x/6-31G(d,p)    counterpoise=2

00196 m062x/6-31G(d,p)    counterpoise=2

 0  1  0  1  0  1
  C          0.258502       -0.720939        0.000003  1
  C         -0.959433       -1.414956        0.000001  1
  C         -2.126314       -0.688709       -0.000000  1
  C         -2.106740        0.721834       -0.000003  1
  C         -0.928408        1.429829       -0.000003  1
  C          0.256574        0.685020       -0.000001  1
  C          1.642003       -1.068549        0.000022  1
  N          2.399027        0.000000       -0.000024  1
  N          1.564789        1.056470        0.000005  1
  H         -0.979088       -2.496313        0.000007  1
  H         -3.078675       -1.199860        0.000003  1
  H         -3.045394        1.258875       -0.000001  1
  H         -0.919886        2.510899       -0.000003  1
  H          1.950073        1.983172        0.000012  1
  H          2.093343       -2.046819        0.000032  1
  C         -1.326828        1.113341        1.000000  2
  H         -0.942777        1.418415        0.036062  2
  C         -2.321136        1.858959        1.618661  2
  H         -2.711701        2.744906        1.136692  2
  C         -2.814107        1.467362        2.855982  2
  H         -3.588724        2.048236        3.337951  2
  C         -2.312772        0.330148        3.474642  2
  H         -2.696823        0.025074        4.438580  2
  C         -1.318464       -0.415470        2.855982  2
  H         -0.927898       -1.301418        3.337951  2
  C         -0.825492       -0.023873        1.618661  2
  H         -0.050876       -0.604747        1.136692  2

%mem=32GB
%nprocshared= 8
#p m062x/6-31G(d,p)    counterpoise=2

00197 m062x/6-31G(d,p)    counterpoise=2

 0  1  0  1  0  1
  C          0.258502       -0.720939        0.000003  1
  C         -0.959433       -1.414956        0.000001  1
  C         -2.126314       -0.688709       -0.000000  1
  C         -2.106740        0.721834       -0.000003  1
  C         -0.928408        1.429829       -0.000003  1
  C          0.256574        0.685020       -0.000001  1
  C          1.642003       -1.068549        0.000022  1
  N          2.399027        0.000000       -0.000024  1
  N          1.564789        1.056470        0.000005  1
  H         -0.979088       -2.496313        0.000007  1
  H         -3.078675       -1.199860        0.000003  1
  H         -3.045394        1.258875       -0.000001  1
  H         -0.919886        2.510899       -0.000003  1
  H          1.950073        1.983172        0.000012  1
  H          2.093343       -2.046819        0.000032  1
  C         -1.500000        0.866025        1.000000  2
  H         -2.056810        0.733700        0.082289  2
  C         -0.864655       -0.218760        1.588992  2
  H         -0.926498       -1.196188        1.130136  2
  C         -0.149927       -0.048905        2.766976  2
  H          0.345040       -0.894008        3.225831  2
  C         -0.070544        1.205735        3.355968  2
  H          0.486266        1.338060        4.273679  2
  C         -0.705890        2.290520        2.766976  2
  H         -0.644046        3.267948        3.225831  2
  C         -1.420618        2.120665        1.588992  2
  H         -1.915585        2.965768        1.130136  2

%mem=32GB
%nprocshared= 8
#p m062x/6-31G(d,p)    counterpoise=2

00198 m062x/6-31G(d,p)    counterpoise=2

 0  1  0  1  0  1
  C          0.258502       -0.720939        0.000003  1
  C         -0.959433       -1.414956        0.000001  1
  C         -2.126314       -0.688709       -0.000000  1
  C         -2.106740        0.721834       -0.000003  1
  C         -0.928408        1.429829       -0.000003  1
  C          0.256574        0.685020       -0.000001  1
  C          1.642003       -1.068549        0.000022  1
  N          2.399027        0.000000       -0.000024  1
  N          1.564789        1.056470        0.000005  1
  H         -0.979088       -2.496313        0.000007  1
  H         -3.078675       -1.199860        0.000003  1
  H         -3.045394        1.258875       -0.000001  1
  H         -0.919886        2.510899       -0.000003  1
  H          1.950073        1.983172        0.000012  1
  H          2.093343       -2.046819        0.000032  1
  C         -1.627595        0.592396        1.000000  2
  H         -2.091783        0.717793        0.031213  2
  C         -1.643228       -0.648768        1.621772  2
  H         -2.119594       -1.490301        1.137379  2
  C         -1.047392       -0.809729        2.865317  2
  H         -1.059571       -1.776660        3.349710  2
  C         -0.435923        0.270474        3.487089  2
  H          0.028264        0.145077        4.455876  2
  C         -0.420290        1.511638        2.865317  2
  H          0.056076        2.353172        3.349710  2
  C         -1.016126        1.672600        1.621772  2
  H         -1.003948        2.639530        1.137379  2

%mem=32GB
%nprocshared= 8
#p m062x/6-31G(d,p)    counterpoise=2

00199 m062x/6-31G(d,p)    counterpoise=2

 0  1  0  1  0  1
  C          0.258502       -0.720939        0.000003  1
  C         -0.959433       -1.414956        0.000001  1
  C         -2.126314       -0.688709       -0.000000  1
  C         -2.106740        0.721834       -0.000003  1
  C         -0.928408        1.429829       -0.000003  1
  C          0.256574        0.685020       -0.000001  1
  C          1.642003       -1.068549        0.000022  1
  N          2.399027        0.000000       -0.000024  1
  N          1.564789        1.056470        0.000005  1
  H         -0.979088       -2.496313        0.000007  1
  H         -3.078675       -1.199860        0.000003  1
  H         -3.045394        1.258875       -0.000001  1
  H         -0.919886        2.510899       -0.000003  1
  H          1.950073        1.983172        0.000012  1
  H          2.093343       -2.046819        0.000032  1
  C         -1.705737        0.300767        1.000000  2
  H         -2.080665        0.694454        0.065023  2
  C         -2.335744       -0.781054        1.600073  2
  H         -3.201478       -1.230162        1.132585  2
  C         -1.854483       -1.286394        2.800220  2
  H         -2.345290       -2.129189        3.267708  2
  C         -0.743215       -0.709913        3.400293  2
  H         -0.368288       -1.103599        4.335270  2
  C         -0.113209        0.371909        2.800220  2
  H          0.752525        0.821017        3.267708  2
  C         -0.594470        0.877249        1.600073  2
  H         -0.103663        1.720044        1.132585  2

%mem=32GB
%nprocshared= 8
#p m062x/6-31G(d,p)    counterpoise=2

00200 m062x/6-31G(d,p)    counterpoise=2

 0  1  0  1  0  1
  C          0.258502       -0.720939        0.000003  1
  C         -0.959433       -1.414956        0.000001  1
  C         -2.126314       -0.688709       -0.000000  1
  C         -2.106740        0.721834       -0.000003  1
  C         -0.928408        1.429829       -0.000003  1
  C          0.256574        0.685020       -0.000001  1
  C          1.642003       -1.068549        0.000022  1
  N          2.399027        0.000000       -0.000024  1
  N          1.564789        1.056470        0.000005  1
  H         -0.979088       -2.496313        0.000007  1
  H         -3.078675       -1.199860        0.000003  1
  H         -3.045394        1.258875       -0.000001  1
  H         -0.919886        2.510899       -0.000003  1
  H          1.950073        1.983172        0.000012  1
  H          2.093343       -2.046819        0.000032  1
  C         -1.732051        0.000000        1.000000  2
  H         -2.066068       -0.583470        0.152806  2
  C         -0.474264       -0.222845        1.543733  2
  H          0.171599       -0.979923        1.120137  2
  C         -0.045516        0.526103        2.631200  2
  H          0.934365        0.352495        3.054797  2
  C         -0.874555        1.497896        3.174934  2
  H         -0.540537        2.081366        4.022127  2
  C         -2.132342        1.720742        2.631200  2
  H         -2.778205        2.477819        3.054797  2
  C         -2.561090        0.971794        1.543733  2
  H         -3.540970        1.145401        1.120137  2

%mem=32GB
%nprocshared= 8
#p m062x/6-31G(d,p)    counterpoise=2

00201 m062x/6-31G(d,p)    counterpoise=2

 0  1  0  1  0  1
  C          0.258502       -0.720939        0.000003  1
  C         -0.959433       -1.414956        0.000001  1
  C         -2.126314       -0.688709       -0.000000  1
  C         -2.106740        0.721834       -0.000003  1
  C         -0.928408        1.429829       -0.000003  1
  C          0.256574        0.685020       -0.000001  1
  C          1.642003       -1.068549        0.000022  1
  N          2.399027        0.000000       -0.000024  1
  N          1.564789        1.056470        0.000005  1
  H         -0.979088       -2.496313        0.000007  1
  H         -3.078675       -1.199860        0.000003  1
  H         -3.045394        1.258875       -0.000001  1
  H         -0.919886        2.510899       -0.000003  1
  H          1.950073        1.983172        0.000012  1
  H          2.093343       -2.046819        0.000032  1
  C         -1.705737       -0.300767        1.000000  2
  H         -2.100551       -0.664945        0.061257  2
  C         -0.637176       -0.950780        1.602490  2
  H         -0.199525       -1.821350        1.133119  2
  C         -0.130389       -0.483318        2.807471  2
  H          0.702076       -0.989710        3.276843  2
  C         -0.692163        0.634157        3.409961  2
  H         -0.297349        0.998334        4.348705  2
  C         -1.760724        1.284169        2.807471  2
  H         -2.198375        2.154739        3.276843  2
  C         -2.267511        0.816707        1.602490  2
  H         -3.099975        1.323099        1.133119  2

%mem=32GB
%nprocshared= 8
#p m062x/6-31G(d,p)    counterpoise=2

00202 m062x/6-31G(d,p)    counterpoise=2

 0  1  0  1  0  1
  C          0.258502       -0.720939        0.000003  1
  C         -0.959433       -1.414956        0.000001  1
  C         -2.126314       -0.688709       -0.000000  1
  C         -2.106740        0.721834       -0.000003  1
  C         -0.928408        1.429829       -0.000003  1
  C          0.256574        0.685020       -0.000001  1
  C          1.642003       -1.068549        0.000022  1
  N          2.399027        0.000000       -0.000024  1
  N          1.564789        1.056470        0.000005  1
  H         -0.979088       -2.496313        0.000007  1
  H         -3.078675       -1.199860        0.000003  1
  H         -3.045394        1.258875       -0.000001  1
  H         -0.919886        2.510899       -0.000003  1
  H          1.950073        1.983172        0.000012  1
  H          2.093343       -2.046819        0.000032  1
  C         -1.627595       -0.592396        1.000000  2
  H         -2.108502       -0.685269        0.035715  2
  C         -1.090972       -1.713268        1.618883  2
  H         -1.153822       -2.679357        1.136741  2
  C         -0.473675       -1.594056        2.856649  2
  H         -0.055618       -2.467272        3.338792  2
  C         -0.393001       -0.353971        3.475532  2
  H          0.087906       -0.261098        4.439817  2
  C         -0.929624        0.766901        2.856649  2
  H         -0.866774        1.732990        3.338792  2
  C         -1.546921        0.647688        1.618883  2
  H         -1.964978        1.520904        1.136741  2

%mem=32GB
%nprocshared= 8
#p m062x/6-31G(d,p)    counterpoise=2

00203 m062x/6-31G(d,p)    counterpoise=2

 0  1  0  1  0  1
  C          0.258502       -0.720939        0.000003  1
  C         -0.959433       -1.414956        0.000001  1
  C         -2.126314       -0.688709       -0.000000  1
  C         -2.106740        0.721834       -0.000003  1
  C         -0.928408        1.429829       -0.000003  1
  C          0.256574        0.685020       -0.000001  1
  C          1.642003       -1.068549        0.000022  1
  N          2.399027        0.000000       -0.000024  1
  N          1.564789        1.056470        0.000005  1
  H         -0.979088       -2.496313        0.000007  1
  H         -3.078675       -1.199860        0.000003  1
  H         -3.045394        1.258875       -0.000001  1
  H         -0.919886        2.510899       -0.000003  1
  H          1.950073        1.983172        0.000012  1
  H          2.093343       -2.046819        0.000032  1
  C         -1.500000       -0.866025        1.000000  2
  H         -2.067710       -0.705301        0.093570  2
  C         -1.463150       -2.126002        1.581751  2
  H         -2.002151       -2.946864        1.128537  2
  C         -0.734432       -2.332310        2.745254  2
  H         -0.705724       -3.313897        3.198469  2
  C         -0.042564       -1.278642        3.327006  2
  H          0.525146       -1.439367        4.233436  2
  C         -0.079413       -0.018665        2.745254  2
  H          0.459588        0.802196        3.198469  2
  C         -0.808132        0.187643        1.581751  2
  H         -0.836840        1.169229        1.128537  2

%mem=32GB
%nprocshared= 8
#p m062x/6-31G(d,p)    counterpoise=2

00204 m062x/6-31G(d,p)    counterpoise=2

 0  1  0  1  0  1
  C          0.258502       -0.720939        0.000003  1
  C         -0.959433       -1.414956        0.000001  1
  C         -2.126314       -0.688709       -0.000000  1
  C         -2.106740        0.721834       -0.000003  1
  C         -0.928408        1.429829       -0.000003  1
  C          0.256574        0.685020       -0.000001  1
  C          1.642003       -1.068549        0.000022  1
  N          2.399027        0.000000       -0.000024  1
  N          1.564789        1.056470        0.000005  1
  H         -0.979088       -2.496313        0.000007  1
  H         -3.078675       -1.199860        0.000003  1
  H         -3.045394        1.258875       -0.000001  1
  H         -0.919886        2.510899       -0.000003  1
  H          1.950073        1.983172        0.000012  1
  H          2.093343       -2.046819        0.000032  1
  C         -1.326828       -1.113341        1.000000  2
  H         -0.967954       -1.407961        0.023194  2
  C         -0.794276        0.005004        1.626919  2
  H         -0.020518        0.581632        1.138516  2
  C         -1.254931        0.383181        2.880758  2
  H         -0.840046        1.254429        3.369161  2
  C         -2.248137       -0.356986        3.507678  2
  H         -2.607011       -0.062366        4.484484  2
  C         -2.780688       -1.475331        2.880758  2
  H         -3.554447       -2.051959        3.369161  2
  C         -2.320034       -1.853508        1.626919  2
  H         -2.734918       -2.724756        1.138516  2

%mem=32GB
%nprocshared= 8
#p m062x/6-31G(d,p)    counterpoise=2

00205 m062x/6-31G(d,p)    counterpoise=2

 0  1  0  1  0  1
  C          0.258502       -0.720939        0.000003  1
  C         -0.959433       -1.414956        0.000001  1
  C         -2.126314       -0.688709       -0.000000  1
  C         -2.106740        0.721834       -0.000003  1
  C         -0.928408        1.429829       -0.000003  1
  C          0.256574        0.685020       -0.000001  1
  C          1.642003       -1.068549        0.000022  1
  N          2.399027        0.000000       -0.000024  1
  N          1.564789        1.056470        0.000005  1
  H         -0.979088       -2.496313        0.000007  1
  H         -3.078675       -1.199860        0.000003  1
  H         -3.045394        1.258875       -0.000001  1
  H         -0.919886        2.510899       -0.000003  1
  H          1.950073        1.983172        0.000012  1
  H          2.093343       -2.046819        0.000032  1
  C         -1.113341       -1.326828        1.000000  2
  H         -0.949440       -1.420678       -0.064927  2
  C         -0.621107       -0.223243        1.683476  2
  H         -0.073731        0.542656        1.151012  2
  C         -0.831491       -0.102776        3.050428  2
  H         -0.448016        0.756973        3.582892  2
  C         -1.534110       -1.085894        3.733904  2
  H         -1.698011       -0.992044        4.798832  2
  C         -2.026345       -2.189479        3.050428  2
  H         -2.573721       -2.955378        3.582892  2
  C         -1.815960       -2.309946        1.683476  2
  H         -2.199435       -3.169695        1.151012  2

%mem=32GB
%nprocshared= 8
#p m062x/6-31G(d,p)    counterpoise=2

00206 m062x/6-31G(d,p)    counterpoise=2

 0  1  0  1  0  1
  C          0.258502       -0.720939        0.000003  1
  C         -0.959433       -1.414956        0.000001  1
  C         -2.126314       -0.688709       -0.000000  1
  C         -2.106740        0.721834       -0.000003  1
  C         -0.928408        1.429829       -0.000003  1
  C          0.256574        0.685020       -0.000001  1
  C          1.642003       -1.068549        0.000022  1
  N          2.399027        0.000000       -0.000024  1
  N          1.564789        1.056470        0.000005  1
  H         -0.979088       -2.496313        0.000007  1
  H         -3.078675       -1.199860        0.000003  1
  H         -3.045394        1.258875       -0.000001  1
  H         -0.919886        2.510899       -0.000003  1
  H          1.950073        1.983172        0.000012  1
  H          2.093343       -2.046819        0.000032  1
  C         -0.866025       -1.500000        1.000000  2
  H         -0.966254       -1.408746       -0.073019  2
  C         -1.611113       -2.447583        1.688669  2
  H         -2.291802       -3.094545        1.152160  2
  C         -1.482459       -2.564718        3.066007  2
  H         -2.062920       -3.302933        3.602516  2
  C         -0.608717       -1.734269        3.754676  2
  H         -0.508489       -1.825523        4.827695  2
  C          0.136370       -0.786686        3.066007  2
  H          0.817059       -0.139724        3.602516  2
  C          0.007716       -0.669551        1.688669  2
  H          0.588177        0.068664        1.152160  2

%mem=32GB
%nprocshared= 8
#p m062x/6-31G(d,p)    counterpoise=2

00207 m062x/6-31G(d,p)    counterpoise=2

 0  1  0  1  0  1
  C          0.258502       -0.720939        0.000003  1
  C         -0.959433       -1.414956        0.000001  1
  C         -2.126314       -0.688709       -0.000000  1
  C         -2.106740        0.721834       -0.000003  1
  C         -0.928408        1.429829       -0.000003  1
  C          0.256574        0.685020       -0.000001  1
  C          1.642003       -1.068549        0.000022  1
  N          2.399027        0.000000       -0.000024  1
  N          1.564789        1.056470        0.000005  1
  H         -0.979088       -2.496313        0.000007  1
  H         -3.078675       -1.199860        0.000003  1
  H         -3.045394        1.258875       -0.000001  1
  H         -0.919886        2.510899       -0.000003  1
  H          1.950073        1.983172        0.000012  1
  H          2.093343       -2.046819        0.000032  1
  C         -0.592396       -1.627595        1.000000  2
  H         -0.957845       -1.415876        0.004327  2
  C         -0.960547       -2.803794        1.639028  2
  H         -1.612803       -3.508393        1.141192  2
  C         -0.491453       -3.075559        2.917084  2
  H         -0.778260       -3.991878        3.414920  2
  C          0.345792       -2.171126        3.556112  2
  H          0.711240       -2.382845        4.551784  2
  C          0.713942       -0.994927        2.917084  2
  H          1.366198       -0.290328        3.414920  2
  C          0.244848       -0.723162        1.639028  2
  H          0.531656        0.193156        1.141192  2

%mem=32GB
%nprocshared= 8
#p m062x/6-31G(d,p)    counterpoise=2

00208 m062x/6-31G(d,p)    counterpoise=2

 0  1  0  1  0  1
  C          0.258502       -0.720939        0.000003  1
  C         -0.959433       -1.414956        0.000001  1
  C         -2.126314       -0.688709       -0.000000  1
  C         -2.106740        0.721834       -0.000003  1
  C         -0.928408        1.429829       -0.000003  1
  C          0.256574        0.685020       -0.000001  1
  C          1.642003       -1.068549        0.000022  1
  N          2.399027        0.000000       -0.000024  1
  N          1.564789        1.056470        0.000005  1
  H         -0.979088       -2.496313        0.000007  1
  H         -3.078675       -1.199860        0.000003  1
  H         -3.045394        1.258875       -0.000001  1
  H         -0.919886        2.510899       -0.000003  1
  H          1.950073        1.983172        0.000012  1
  H          2.093343       -2.046819        0.000032  1
  C         -0.300767       -1.705737        1.000000  2
  H         -0.878887       -1.450514        0.122287  2
  C         -0.415290       -2.969418        1.563321  2
  H         -1.082628       -3.698667        1.124464  2
  C          0.326791       -3.297024        2.689963  2
  H          0.237573       -4.281496        3.128820  2
  C          1.183395       -2.360950        3.253284  2
  H          1.761515       -2.616173        4.130997  2
  C          1.297917       -1.097270        2.689963  2
  H          1.965255       -0.368021        3.128820  2
  C          0.555836       -0.769663        1.563321  2
  H          0.645054        0.214809        1.124464  2

%mem=32GB
%nprocshared= 8
#p m062x/6-31G(d,p)    counterpoise=2

00209 m062x/6-31G(d,p)    counterpoise=2

 0  1  0  1  0  1
  C          0.258502       -0.720939        0.000003  1
  C         -0.959433       -1.414956        0.000001  1
  C         -2.126314       -0.688709       -0.000000  1
  C         -2.106740        0.721834       -0.000003  1
  C         -0.928408        1.429829       -0.000003  1
  C          0.256574        0.685020       -0.000001  1
  C          1.642003       -1.068549        0.000022  1
  N          2.399027        0.000000       -0.000024  1
  N          1.564789        1.056470        0.000005  1
  H         -0.979088       -2.496313        0.000007  1
  H         -3.078675       -1.199860        0.000003  1
  H         -3.045394        1.258875       -0.000001  1
  H         -0.919886        2.510899       -0.000003  1
  H          1.950073        1.983172        0.000012  1
  H          2.093343       -2.046819        0.000032  1
  C         -0.000000       -1.732051        1.000000  2
  H         -0.729911       -1.490813        0.239227  2
  C          0.091173       -3.028437        1.488268  2
  H         -0.567709       -3.797150        1.107882  2
  C          1.028096       -3.338091        2.464805  2
  H          1.099125       -4.348042        2.845191  2
  C          1.873844       -2.351361        2.953073  2
  H          2.603756       -2.592598        3.713846  2
  C          1.782671       -1.054975        2.464805  2
  H          2.441553       -0.286262        2.845191  2
  C          0.845749       -0.745320        1.488268  2
  H          0.774719        0.264631        1.107882  2

%mem=32GB
%nprocshared= 8
#p m062x/6-31G(d,p)    counterpoise=2

00210 m062x/6-31G(d,p)    counterpoise=2

 0  1  0  1  0  1
  C          0.258502       -0.720939        0.000003  1
  C         -0.959433       -1.414956        0.000001  1
  C         -2.126314       -0.688709       -0.000000  1
  C         -2.106740        0.721834       -0.000003  1
  C         -0.928408        1.429829       -0.000003  1
  C          0.256574        0.685020       -0.000001  1
  C          1.642003       -1.068549        0.000022  1
  N          2.399027        0.000000       -0.000024  1
  N          1.564789        1.056470        0.000005  1
  H         -0.979088       -2.496313        0.000007  1
  H         -3.078675       -1.199860        0.000003  1
  H         -3.045394        1.258875       -0.000001  1
  H         -0.919886        2.510899       -0.000003  1
  H          1.950073        1.983172        0.000012  1
  H          2.093343       -2.046819        0.000032  1
  C          0.300767       -1.705737        1.000000  2
  H          0.268212       -0.947191        0.229747  2
  C         -0.879523       -2.244128        1.494353  2
  H         -1.831584       -1.905017        1.109226  2
  C         -0.837734       -3.217806        2.483058  2
  H         -1.757240       -3.637241        2.868184  2
  C          0.384344       -3.653093        2.977410  2
  H          0.416899       -4.411639        3.747663  2
  C          1.564634       -3.114701        2.483058  2
  H          2.516695       -3.453813        2.868184  2
  C          1.522846       -2.141024        1.494353  2
  H          2.442352       -1.721589        1.109226  2

%mem=32GB
%nprocshared= 8
#p m062x/6-31G(d,p)    counterpoise=2

00211 m062x/6-31G(d,p)    counterpoise=2

 0  1  0  1  0  1
  C          0.258502       -0.720939        0.000003  1
  C         -0.959433       -1.414956        0.000001  1
  C         -2.126314       -0.688709       -0.000000  1
  C         -2.106740        0.721834       -0.000003  1
  C         -0.928408        1.429829       -0.000003  1
  C          0.256574        0.685020       -0.000001  1
  C          1.642003       -1.068549        0.000022  1
  N          2.399027        0.000000       -0.000024  1
  N          1.564789        1.056470        0.000005  1
  H         -0.979088       -2.496313        0.000007  1
  H         -3.078675       -1.199860        0.000003  1
  H         -3.045394        1.258875       -0.000001  1
  H         -0.919886        2.510899       -0.000003  1
  H          1.950073        1.983172        0.000012  1
  H          2.093343       -2.046819        0.000032  1
  C          0.592396       -1.627595        1.000000  2
  H          0.332691       -0.922391        0.222194  2
  C         -0.369139       -2.495687        1.499200  2
  H         -1.377929       -2.466771        1.110297  2
  C         -0.035778       -3.400895        2.497599  2
  H         -0.784863       -4.077184        2.886502  2
  C          1.259118       -3.438011        2.996799  2
  H          1.518824       -4.143216        3.774605  2
  C          2.220653       -2.569919        2.497599  2
  H          3.229444       -2.598835        2.886502  2
  C          1.887293       -1.664711        1.499200  2
  H          2.636377       -0.988423        1.110297  2

%mem=32GB
%nprocshared= 8
#p m062x/6-31G(d,p)    counterpoise=2

00212 m062x/6-31G(d,p)    counterpoise=2

 0  1  0  1  0  1
  C          0.258502       -0.720939        0.000003  1
  C         -0.959433       -1.414956        0.000001  1
  C         -2.126314       -0.688709       -0.000000  1
  C         -2.106740        0.721834       -0.000003  1
  C         -0.928408        1.429829       -0.000003  1
  C          0.256574        0.685020       -0.000001  1
  C          1.642003       -1.068549        0.000022  1
  N          2.399027        0.000000       -0.000024  1
  N          1.564789        1.056470        0.000005  1
  H         -0.979088       -2.496313        0.000007  1
  H         -3.078675       -1.199860        0.000003  1
  H         -3.045394        1.258875       -0.000001  1
  H         -0.919886        2.510899       -0.000003  1
  H          1.950073        1.983172        0.000012  1
  H          2.093343       -2.046819        0.000032  1
  C          0.866025       -1.500000        1.000000  2
  H          1.493622       -1.151050        0.191236  2
  C         -0.121017       -0.673170        1.519069  2
  H         -0.262378        0.319922        1.114687  2
  C         -0.926607       -1.121085        2.557207  2
  H         -1.695564       -0.476943        2.961589  2
  C         -0.745153       -2.395831        3.076276  2
  H         -1.372750       -2.744780        3.885039  2
  C          0.241890       -3.222661        2.557207  2
  H          0.383250       -4.215753        2.961589  2
  C          1.047479       -2.774746        1.519069  2
  H          1.816436       -3.418888        1.114687  2

%mem=32GB
%nprocshared= 8
#p m062x/6-31G(d,p)    counterpoise=2

00213 m062x/6-31G(d,p)    counterpoise=2

 0  1  0  1  0  1
  C          0.258502       -0.720939        0.000003  1
  C         -0.959433       -1.414956        0.000001  1
  C         -2.126314       -0.688709       -0.000000  1
  C         -2.106740        0.721834       -0.000003  1
  C         -0.928408        1.429829       -0.000003  1
  C          0.256574        0.685020       -0.000001  1
  C          1.642003       -1.068549        0.000022  1
  N          2.399027        0.000000       -0.000024  1
  N          1.564789        1.056470        0.000005  1
  H         -0.979088       -2.496313        0.000007  1
  H         -3.078675       -1.199860        0.000003  1
  H         -3.045394        1.258875       -0.000001  1
  H         -0.919886        2.510899       -0.000003  1
  H          1.950073        1.983172        0.000012  1
  H          2.093343       -2.046819        0.000032  1
  C          1.113341       -1.326828        1.000000  2
  H          1.606148       -1.086066        0.067843  2
  C          0.269291       -0.401088        1.598263  2
  H          0.104539        0.560872        1.132185  2
  C         -0.363282       -0.710132        2.794790  2
  H         -1.020840        0.011066        3.260869  2
  C         -0.151804       -1.944917        3.393053  2
  H         -0.644611       -2.185678        4.325210  2
  C          0.692246       -2.870657        2.794790  2
  H          0.856998       -3.832617        3.260869  2
  C          1.324819       -2.561612        1.598263  2
  H          1.982377       -3.282810        1.132185  2

%mem=32GB
%nprocshared= 8
#p m062x/6-31G(d,p)    counterpoise=2

00214 m062x/6-31G(d,p)    counterpoise=2

 0  1  0  1  0  1
  C          0.258502       -0.720939        0.000003  1
  C         -0.959433       -1.414956        0.000001  1
  C         -2.126314       -0.688709       -0.000000  1
  C         -2.106740        0.721834       -0.000003  1
  C         -0.928408        1.429829       -0.000003  1
  C          0.256574        0.685020       -0.000001  1
  C          1.642003       -1.068549        0.000022  1
  N          2.399027        0.000000       -0.000024  1
  N          1.564789        1.056470        0.000005  1
  H         -0.979088       -2.496313        0.000007  1
  H         -3.078675       -1.199860        0.000003  1
  H         -3.045394        1.258875       -0.000001  1
  H         -0.919886        2.510899       -0.000003  1
  H          1.950073        1.983172        0.000012  1
  H          2.093343       -2.046819        0.000032  1
  C          1.326828       -1.113341        1.000000  2
  H          1.651649       -1.067178       -0.030583  2
  C          0.949190        0.047361        1.661434  2
  H          0.979811        0.997770        1.146142  2
  C          0.532245       -0.011894        2.984302  2
  H          0.238046        0.892352        3.499593  2
  C          0.492940       -1.231851        3.645735  2
  H          0.168118       -1.278013        4.676319  2
  C          0.870578       -2.392553        2.984302  2
  H          0.839956       -3.342961        3.499593  2
  C          1.287522       -2.333298        1.661434  2
  H          1.581722       -3.237543        1.146142  2

%mem=32GB
%nprocshared= 8
#p m062x/6-31G(d,p)    counterpoise=2

00215 m062x/6-31G(d,p)    counterpoise=2

 0  1  0  1  0  1
  C          0.258502       -0.720939        0.000003  1
  C         -0.959433       -1.414956        0.000001  1
  C         -2.126314       -0.688709       -0.000000  1
  C         -2.106740        0.721834       -0.000003  1
  C         -0.928408        1.429829       -0.000003  1
  C          0.256574        0.685020       -0.000001  1
  C          1.642003       -1.068549        0.000022  1
  N          2.399027        0.000000       -0.000024  1
  N          1.564789        1.056470        0.000005  1
  H         -0.979088       -2.496313        0.000007  1
  H         -3.078675       -1.199860        0.000003  1
  H         -3.045394        1.258875       -0.000001  1
  H         -0.919886        2.510899       -0.000003  1
  H          1.950073        1.983172        0.000012  1
  H          2.093343       -2.046819        0.000032  1
  C          1.500000       -0.866025        1.000000  2
  H          1.649093       -1.078661       -0.049904  2
  C          2.388725       -0.039316        1.673834  2
  H          3.230180        0.392098        1.148882  2
  C          2.197348        0.233625        3.021503  2
  H          2.889710        0.877674        3.546455  2
  C          1.117246       -0.320144        3.695337  2
  H          0.968153       -0.107509        4.745242  2
  C          0.228520       -1.146854        3.021503  2
  H         -0.612935       -1.578268        3.546455  2
  C          0.419897       -1.419794        1.673834  2
  H         -0.272465       -2.063843        1.148882  2

%mem=32GB
%nprocshared= 8
#p m062x/6-31G(d,p)    counterpoise=2

00216 m062x/6-31G(d,p)    counterpoise=2

 0  1  0  1  0  1
  C          0.258502       -0.720939        0.000003  1
  C         -0.959433       -1.414956        0.000001  1
  C         -2.126314       -0.688709       -0.000000  1
  C         -2.106740        0.721834       -0.000003  1
  C         -0.928408        1.429829       -0.000003  1
  C          0.256574        0.685020       -0.000001  1
  C          1.642003       -1.068549        0.000022  1
  N          2.399027        0.000000       -0.000024  1
  N          1.564789        1.056470        0.000005  1
  H         -0.979088       -2.496313        0.000007  1
  H         -3.078675       -1.199860        0.000003  1
  H         -3.045394        1.258875       -0.000001  1
  H         -0.919886        2.510899       -0.000003  1
  H          1.950073        1.983172        0.000012  1
  H          2.093343       -2.046819        0.000032  1
  C          1.627595       -0.592396        1.000000  2
  H          1.641663       -1.057328        0.023587  2
  C          2.820306       -0.257638        1.626667  2
  H          3.763557       -0.461775        1.138461  2
  C          2.802248        0.339154        2.880001  2
  H          3.731431        0.599948        3.368208  2
  C          1.591479        0.601187        3.506668  2
  H          1.577411        1.066119        4.483081  2
  C          0.398768        0.266428        2.880001  2
  H         -0.544482        0.470566        3.368208  2
  C          0.416826       -0.330363        1.626667  2
  H         -0.512356       -0.591158        1.138461  2

%mem=32GB
%nprocshared= 8
#p m062x/6-31G(d,p)    counterpoise=2

00217 m062x/6-31G(d,p)    counterpoise=2

 0  1  0  1  0  1
  C          0.258502       -0.720939        0.000003  1
  C         -0.959433       -1.414956        0.000001  1
  C         -2.126314       -0.688709       -0.000000  1
  C         -2.106740        0.721834       -0.000003  1
  C         -0.928408        1.429829       -0.000003  1
  C          0.256574        0.685020       -0.000001  1
  C          1.642003       -1.068549        0.000022  1
  N          2.399027        0.000000       -0.000024  1
  N          1.564789        1.056470        0.000005  1
  H         -0.979088       -2.496313        0.000007  1
  H         -3.078675       -1.199860        0.000003  1
  H         -3.045394        1.258875       -0.000001  1
  H         -0.919886        2.510899       -0.000003  1
  H          1.950073        1.983172        0.000012  1
  H          2.093343       -2.046819        0.000032  1
  C          1.705737       -0.300767        1.000000  2
  H          1.251843       -0.026326        0.057448  2
  C          1.374971       -1.505750        1.604935  2
  H          0.663394       -2.170051        1.133659  2
  C          1.957594       -1.858025        2.814805  2
  H          1.699911       -2.796768        3.286081  2
  C          2.870983       -1.005319        3.419739  2
  H          3.324877       -1.279760        4.362291  2
  C          3.201749        0.199664        2.814805  2
  H          3.913326        0.863965        3.286081  2
  C          2.619126        0.551939        1.604935  2
  H          2.876809        1.490682        1.133659  2

%mem=32GB
%nprocshared= 8
#p m062x/6-31G(d,p)    counterpoise=2

00218 m062x/6-31G(d,p)    counterpoise=2

 0  1  0  1  0  1
  C          0.258502       -0.720939        0.000003  1
  C         -0.959433       -1.414956        0.000001  1
  C         -2.126314       -0.688709       -0.000000  1
  C         -2.106740        0.721834       -0.000003  1
  C         -0.928408        1.429829       -0.000003  1
  C          0.256574        0.685020       -0.000001  1
  C          1.642003       -1.068549        0.000022  1
  N          2.399027        0.000000       -0.000024  1
  N          1.564789        1.056470        0.000005  1
  H         -0.979088       -2.496313        0.000007  1
  H         -3.078675       -1.199860        0.000003  1
  H         -3.045394        1.258875       -0.000001  1
  H         -0.919886        2.510899       -0.000003  1
  H          1.950073        1.983172        0.000012  1
  H          2.093343       -2.046819        0.000032  1
  C          1.879385        0.000000        0.684040  2
  H          2.533613       -0.000000       -0.177196  2
  C          1.459498        1.202290        1.236786  2
  H          1.786612        2.138935        0.806168  2
  C          0.619724        1.202290        2.342278  2
  H          0.292610        2.138935        2.772896  2
  C          0.199837        0.000000        2.895023  2
  H         -0.454391        0.000000        3.756259  2
  C          0.619724       -1.202290        2.342278  2
  H          0.292610       -2.138935        2.772896  2
  C          1.459498       -1.202290        1.236786  2
  H          1.786612       -2.138935        0.806168  2

%mem=32GB
%nprocshared= 8
#p m062x/6-31G(d,p)    counterpoise=2

00219 m062x/6-31G(d,p)    counterpoise=2

 0  1  0  1  0  1
  C          0.258502       -0.720939        0.000003  1
  C         -0.959433       -1.414956        0.000001  1
  C         -2.126314       -0.688709       -0.000000  1
  C         -2.106740        0.721834       -0.000003  1
  C         -0.928408        1.429829       -0.000003  1
  C          0.256574        0.685020       -0.000001  1
  C          1.642003       -1.068549        0.000022  1
  N          2.399027        0.000000       -0.000024  1
  N          1.564789        1.056470        0.000005  1
  H         -0.979088       -2.496313        0.000007  1
  H         -3.078675       -1.199860        0.000003  1
  H         -3.045394        1.258875       -0.000001  1
  H         -0.919886        2.510899       -0.000003  1
  H          1.950073        1.983172        0.000012  1
  H          2.093343       -2.046819        0.000032  1
  C          1.850833        0.326352        0.684040  2
  H          2.484679       -0.050990       -0.106905  2
  C          2.059043        1.601613        1.191673  2
  H          2.855095        2.217765        0.796201  2
  C          1.245432        2.085974        2.206939  2
  H          1.407638        3.079468        2.602411  2
  C          0.223611        1.295073        2.714571  2
  H         -0.410235        1.672415        3.505517  2
  C          0.015401        0.019812        2.206939  2
  H         -0.780651       -0.596340        2.602411  2
  C          0.829012       -0.464549        1.191673  2
  H          0.666806       -1.458043        0.796201  2

%mem=32GB
%nprocshared= 8
#p m062x/6-31G(d,p)    counterpoise=2

00220 m062x/6-31G(d,p)    counterpoise=2

 0  1  0  1  0  1
  C          0.258502       -0.720939        0.000003  1
  C         -0.959433       -1.414956        0.000001  1
  C         -2.126314       -0.688709       -0.000000  1
  C         -2.106740        0.721834       -0.000003  1
  C         -0.928408        1.429829       -0.000003  1
  C          0.256574        0.685020       -0.000001  1
  C          1.642003       -1.068549        0.000022  1
  N          2.399027        0.000000       -0.000024  1
  N          1.564789        1.056470        0.000005  1
  H         -0.979088       -2.496313        0.000007  1
  H         -3.078675       -1.199860        0.000003  1
  H         -3.045394        1.258875       -0.000001  1
  H         -0.919886        2.510899       -0.000003  1
  H          1.950073        1.983172        0.000012  1
  H          2.093343       -2.046819        0.000032  1
  C          1.766044        0.642788        0.684040  2
  H          1.501995        1.185543       -0.213421  2
  C          0.854376       -0.231526        1.260036  2
  H         -0.119909       -0.369906        0.811305  2
  C          1.193312       -0.928213        2.412026  2
  H          0.483076       -1.609348        2.860757  2
  C          2.443917       -0.750586        2.988022  2
  H          2.707966       -1.293341        3.885483  2
  C          3.355586        0.123728        2.412026  2
  H          4.329871        0.262108        2.860757  2
  C          3.016649        0.820415        1.260036  2
  H          3.726885        1.501550        0.811305  2

%mem=32GB
%nprocshared= 8
#p m062x/6-31G(d,p)    counterpoise=2

00221 m062x/6-31G(d,p)    counterpoise=2

 0  1  0  1  0  1
  C          0.258502       -0.720939        0.000003  1
  C         -0.959433       -1.414956        0.000001  1
  C         -2.126314       -0.688709       -0.000000  1
  C         -2.106740        0.721834       -0.000003  1
  C         -0.928408        1.429829       -0.000003  1
  C          0.256574        0.685020       -0.000001  1
  C          1.642003       -1.068549        0.000022  1
  N          2.399027        0.000000       -0.000024  1
  N          1.564789        1.056470        0.000005  1
  H         -0.979088       -2.496313        0.000007  1
  H         -3.078675       -1.199860        0.000003  1
  H         -3.045394        1.258875       -0.000001  1
  H         -0.919886        2.510899       -0.000003  1
  H          1.950073        1.983172        0.000012  1
  H          2.093343       -2.046819        0.000032  1
  C          1.627595        0.939693        0.684040  2
  H          1.530105        1.120958       -0.377741  2
  C          0.631304        0.253868        1.365497  2
  H         -0.242347       -0.099158        0.834607  2
  C          0.756444        0.021194        2.728412  2
  H         -0.019718       -0.513098        3.259302  2
  C          1.877874        0.474344        3.409869  2
  H          1.975364        0.293078        4.471650  2
  C          2.874165        1.160168        2.728412  2
  H          3.747816        1.513194        3.259302  2
  C          2.749026        1.392842        1.365497  2
  H          3.525187        1.927134        0.834607  2

%mem=32GB
%nprocshared= 8
#p m062x/6-31G(d,p)    counterpoise=2

00222 m062x/6-31G(d,p)    counterpoise=2

 0  1  0  1  0  1
  C          0.258502       -0.720939        0.000003  1
  C         -0.959433       -1.414956        0.000001  1
  C         -2.126314       -0.688709       -0.000000  1
  C         -2.106740        0.721834       -0.000003  1
  C         -0.928408        1.429829       -0.000003  1
  C          0.256574        0.685020       -0.000001  1
  C          1.642003       -1.068549        0.000022  1
  N          2.399027        0.000000       -0.000024  1
  N          1.564789        1.056470        0.000005  1
  H         -0.979088       -2.496313        0.000007  1
  H         -3.078675       -1.199860        0.000003  1
  H         -3.045394        1.258875       -0.000001  1
  H         -0.919886        2.510899       -0.000003  1
  H          1.950073        1.983172        0.000012  1
  H          2.093343       -2.046819        0.000032  1
  C          1.439693        1.208046        0.684040  2
  H          1.629795        0.977704       -0.355453  2
  C          2.244958        2.121166        1.351192  2
  H          3.062404        2.602192        0.831446  2
  C          2.000941        2.416835        2.685497  2
  H          2.628284        3.128203        3.205243  2
  C          0.951657        1.799383        3.352649  2
  H          0.761555        2.029725        4.392142  2
  C          0.146392        0.886262        2.685497  2
  H         -0.671054        0.405236        3.205243  2
  C          0.390409        0.590594        1.351192  2
  H         -0.236933       -0.120774        0.831446  2

%mem=32GB
%nprocshared= 8
#p m062x/6-31G(d,p)    counterpoise=2

00223 m062x/6-31G(d,p)    counterpoise=2

 0  1  0  1  0  1
  C          0.258502       -0.720939        0.000003  1
  C         -0.959433       -1.414956        0.000001  1
  C         -2.126314       -0.688709       -0.000000  1
  C         -2.106740        0.721834       -0.000003  1
  C         -0.928408        1.429829       -0.000003  1
  C          0.256574        0.685020       -0.000001  1
  C          1.642003       -1.068549        0.000022  1
  N          2.399027        0.000000       -0.000024  1
  N          1.564789        1.056470        0.000005  1
  H         -0.979088       -2.496313        0.000007  1
  H         -3.078675       -1.199860        0.000003  1
  H         -3.045394        1.258875       -0.000001  1
  H         -0.919886        2.510899       -0.000003  1
  H          1.950073        1.983172        0.000012  1
  H          2.093343       -2.046819        0.000032  1
  C          1.208046        1.439693        0.684040  2
  H          1.655955        0.958537       -0.174801  2
  C          1.800581        2.567702        1.235249  2
  H          2.710105        2.965324        0.805829  2
  C          1.225639        3.185318        2.337667  2
  H          1.687254        4.064095        2.767087  2
  C          0.058163        2.674925        2.888876  2
  H         -0.389747        3.156081        3.747717  2
  C         -0.534373        1.546916        2.337667  2
  H         -1.443897        1.149294        2.767087  2
  C          0.040569        0.929300        1.235249  2
  H         -0.421046        0.050523        0.805829  2

%mem=32GB
%nprocshared= 8
#p m062x/6-31G(d,p)    counterpoise=2

00224 m062x/6-31G(d,p)    counterpoise=2

 0  1  0  1  0  1
  C          0.258502       -0.720939        0.000003  1
  C         -0.959433       -1.414956        0.000001  1
  C         -2.126314       -0.688709       -0.000000  1
  C         -2.106740        0.721834       -0.000003  1
  C         -0.928408        1.429829       -0.000003  1
  C          0.256574        0.685020       -0.000001  1
  C          1.642003       -1.068549        0.000022  1
  N          2.399027        0.000000       -0.000024  1
  N          1.564789        1.056470        0.000005  1
  H         -0.979088       -2.496313        0.000007  1
  H         -3.078675       -1.199860        0.000003  1
  H         -3.045394        1.258875       -0.000001  1
  H         -0.919886        2.510899       -0.000003  1
  H          1.950073        1.983172        0.000012  1
  H          2.093343       -2.046819        0.000032  1
  C          0.939693        1.627595        0.684040  2
  H          1.560795        1.060119        0.004376  2
  C          1.352031        2.879406        1.120253  2
  H          2.294366        3.287154        0.780420  2
  C          0.554778        3.607825        1.992678  2
  H          0.876010        4.583049        2.332510  2
  C         -0.654815        3.084433        2.428890  2
  H         -1.275917        3.651909        3.108555  2
  C         -1.067154        1.832622        1.992678  2
  H         -2.009488        1.424874        2.332510  2
  C         -0.269900        1.104203        1.120253  2
  H         -0.591132        0.128979        0.780420  2

%mem=32GB
%nprocshared= 8
#p m062x/6-31G(d,p)    counterpoise=2

00225 m062x/6-31G(d,p)    counterpoise=2

 0  1  0  1  0  1
  C          0.258502       -0.720939        0.000003  1
  C         -0.959433       -1.414956        0.000001  1
  C         -2.126314       -0.688709       -0.000000  1
  C         -2.106740        0.721834       -0.000003  1
  C         -0.928408        1.429829       -0.000003  1
  C          0.256574        0.685020       -0.000001  1
  C          1.642003       -1.068549        0.000022  1
  N          2.399027        0.000000       -0.000024  1
  N          1.564789        1.056470        0.000005  1
  H         -0.979088       -2.496313        0.000007  1
  H         -3.078675       -1.199860        0.000003  1
  H         -3.045394        1.258875       -0.000001  1
  H         -0.919886        2.510899       -0.000003  1
  H          1.950073        1.983172        0.000012  1
  H          2.093343       -2.046819        0.000032  1
  C          0.642788        1.766044        0.684040  2
  H          0.330201        0.891105        0.130404  2
  C          1.975610        1.923087        1.039367  2
  H          2.701360        1.170493        0.762549  2
  C          2.376849        3.046168        1.750021  2
  H          3.415185        3.168513        2.026839  2
  C          1.445266        4.012207        2.105347  2
  H          1.757852        4.887146        2.658984  2
  C          0.112444        3.855164        1.750021  2
  H         -0.613307        4.607758        2.026839  2
  C         -0.288795        2.732083        1.039367  2
  H         -1.327132        2.609738        0.762549  2

%mem=32GB
%nprocshared= 8
#p m062x/6-31G(d,p)    counterpoise=2

00226 m062x/6-31G(d,p)    counterpoise=2

 0  1  0  1  0  1
  C          0.258502       -0.720939        0.000003  1
  C         -0.959433       -1.414956        0.000001  1
  C         -2.126314       -0.688709       -0.000000  1
  C         -2.106740        0.721834       -0.000003  1
  C         -0.928408        1.429829       -0.000003  1
  C          0.256574        0.685020       -0.000001  1
  C          1.642003       -1.068549        0.000022  1
  N          2.399027        0.000000       -0.000024  1
  N          1.564789        1.056470        0.000005  1
  H         -0.979088       -2.496313        0.000007  1
  H         -3.078675       -1.199860        0.000003  1
  H         -3.045394        1.258875       -0.000001  1
  H         -0.919886        2.510899       -0.000003  1
  H          1.950073        1.983172        0.000012  1
  H          2.093343       -2.046819        0.000032  1
  C          0.326352        1.850833        0.684040  2
  H          0.270593        0.919247        0.137432  2
  C          1.562280        2.376897        1.034856  2
  H          2.469373        1.855143        0.761552  2
  C          1.633852        3.572691        1.736489  2
  H          2.596703        3.982523        2.009793  2
  C          0.469496        4.242420        2.087305  2
  H          0.525255        5.174006        2.633913  2
  C         -0.766432        3.716356        1.736489  2
  H         -1.673525        4.238110        2.009793  2
  C         -0.838004        2.520562        1.034856  2
  H         -1.800855        2.110731        0.761552  2

%mem=32GB
%nprocshared= 8
#p m062x/6-31G(d,p)    counterpoise=2

00227 m062x/6-31G(d,p)    counterpoise=2

 0  1  0  1  0  1
  C          0.258502       -0.720939        0.000003  1
  C         -0.959433       -1.414956        0.000001  1
  C         -2.126314       -0.688709       -0.000000  1
  C         -2.106740        0.721834       -0.000003  1
  C         -0.928408        1.429829       -0.000003  1
  C          0.256574        0.685020       -0.000001  1
  C          1.642003       -1.068549        0.000022  1
  N          2.399027        0.000000       -0.000024  1
  N          1.564789        1.056470        0.000005  1
  H         -0.979088       -2.496313        0.000007  1
  H         -3.078675       -1.199860        0.000003  1
  H         -3.045394        1.258875       -0.000001  1
  H         -0.919886        2.510899       -0.000003  1
  H          1.950073        1.983172        0.000012  1
  H          2.093343       -2.046819        0.000032  1
  C          0.000000        1.879385        0.684040  2
  H         -0.811261        1.486554        0.086310  2
  C          1.044650        1.049403        1.067667  2
  H          1.047226        0.009974        0.768802  2
  C          2.085994        1.553645        1.834920  2
  H          2.899830        0.907047        2.133785  2
  C          2.082686        2.887869        2.218546  2
  H          2.893947        3.280700        2.816276  2
  C          1.038036        3.717851        1.834920  2
  H          1.035460        4.757280        2.133785  2
  C         -0.003307        3.213609        1.067667  2
  H         -0.817144        3.860207        0.768802  2

%mem=32GB
%nprocshared= 8
#p m062x/6-31G(d,p)    counterpoise=2

00228 m062x/6-31G(d,p)    counterpoise=2

 0  1  0  1  0  1
  C          0.258502       -0.720939        0.000003  1
  C         -0.959433       -1.414956        0.000001  1
  C         -2.126314       -0.688709       -0.000000  1
  C         -2.106740        0.721834       -0.000003  1
  C         -0.928408        1.429829       -0.000003  1
  C          0.256574        0.685020       -0.000001  1
  C          1.642003       -1.068549        0.000022  1
  N          2.399027        0.000000       -0.000024  1
  N          1.564789        1.056470        0.000005  1
  H         -0.979088       -2.496313        0.000007  1
  H         -3.078675       -1.199860        0.000003  1
  H         -3.045394        1.258875       -0.000001  1
  H         -0.919886        2.510899       -0.000003  1
  H          1.950073        1.983172        0.000012  1
  H          2.093343       -2.046819        0.000032  1
  C         -0.326352        1.850833        0.684040  2
  H         -0.975033        1.397225       -0.052977  2
  C          0.778965        1.156672        1.157062  2
  H          0.991383        0.162278        0.788553  2
  C          1.611619        1.738928        2.103105  2
  H          2.472718        1.198142        2.471614  2
  C          1.338956        3.015345        2.576127  2
  H          1.987637        3.468953        3.313145  2
  C          0.233639        3.709506        2.103105  2
  H          0.021221        4.703900        2.471614  2
  C         -0.599015        3.127250        1.157062  2
  H         -1.460114        3.668036        0.788553  2

%mem=32GB
%nprocshared= 8
#p m062x/6-31G(d,p)    counterpoise=2

00229 m062x/6-31G(d,p)    counterpoise=2

 0  1  0  1  0  1
  C          0.258502       -0.720939        0.000003  1
  C         -0.959433       -1.414956        0.000001  1
  C         -2.126314       -0.688709       -0.000000  1
  C         -2.106740        0.721834       -0.000003  1
  C         -0.928408        1.429829       -0.000003  1
  C          0.256574        0.685020       -0.000001  1
  C          1.642003       -1.068549        0.000022  1
  N          2.399027        0.000000       -0.000024  1
  N          1.564789        1.056470        0.000005  1
  H         -0.979088       -2.496313        0.000007  1
  H         -3.078675       -1.199860        0.000003  1
  H         -3.045394        1.258875       -0.000001  1
  H         -0.919886        2.510899       -0.000003  1
  H          1.950073        1.983172        0.000012  1
  H          2.093343       -2.046819        0.000032  1
  C         -0.642788        1.766044        0.684040  2
  H         -1.022303        1.319301       -0.224877  2
  C          0.517078        1.274363        1.267388  2
  H          1.041158        0.444575        0.812930  2
  C          1.004229        1.847808        2.434083  2
  H          1.907824        1.464763        2.888542  2
  C          0.331513        2.912934        3.017431  2
  H          0.711029        3.359677        3.926348  2
  C         -0.828353        3.404615        2.434083  2
  H         -1.352432        4.234403        2.888542  2
  C         -1.315503        2.831171        1.267388  2
  H         -2.219098        3.214215        0.812930  2

%mem=32GB
%nprocshared= 8
#p m062x/6-31G(d,p)    counterpoise=2

00230 m062x/6-31G(d,p)    counterpoise=2

 0  1  0  1  0  1
  C          0.258502       -0.720939        0.000003  1
  C         -0.959433       -1.414956        0.000001  1
  C         -2.126314       -0.688709       -0.000000  1
  C         -2.106740        0.721834       -0.000003  1
  C         -0.928408        1.429829       -0.000003  1
  C          0.256574        0.685020       -0.000001  1
  C          1.642003       -1.068549        0.000022  1
  N          2.399027        0.000000       -0.000024  1
  N          1.564789        1.056470        0.000005  1
  H         -0.979088       -2.496313        0.000007  1
  H         -3.078675       -1.199860        0.000003  1
  H         -3.045394        1.258875       -0.000001  1
  H         -0.919886        2.510899       -0.000003  1
  H          1.950073        1.983172        0.000012  1
  H          2.093343       -2.046819        0.000032  1
  C         -0.939693        1.627595        0.684040  2
  H         -0.922555        1.327245       -0.354824  2
  C          0.249646        1.888853        1.350789  2
  H          1.193339        1.792037        0.831357  2
  C          0.227647        2.274386        2.684285  2
  H          1.154202        2.477919        3.203717  2
  C         -0.983690        2.398660        3.351034  2
  H         -1.000828        2.699010        4.389897  2
  C         -2.173028        2.137402        2.684285  2
  H         -3.116721        2.234219        3.203717  2
  C         -2.151029        1.751870        1.350789  2
  H         -3.077584        1.548336        0.831357  2

%mem=32GB
%nprocshared= 8
#p m062x/6-31G(d,p)    counterpoise=2

00231 m062x/6-31G(d,p)    counterpoise=2

 0  1  0  1  0  1
  C          0.258502       -0.720939        0.000003  1
  C         -0.959433       -1.414956        0.000001  1
  C         -2.126314       -0.688709       -0.000000  1
  C         -2.106740        0.721834       -0.000003  1
  C         -0.928408        1.429829       -0.000003  1
  C          0.256574        0.685020       -0.000001  1
  C          1.642003       -1.068549        0.000022  1
  N          2.399027        0.000000       -0.000024  1
  N          1.564789        1.056470        0.000005  1
  H         -0.979088       -2.496313        0.000007  1
  H         -3.078675       -1.199860        0.000003  1
  H         -3.045394        1.258875       -0.000001  1
  H         -0.919886        2.510899       -0.000003  1
  H          1.950073        1.983172        0.000012  1
  H          2.093343       -2.046819        0.000032  1
  C         -1.208046        1.439693        0.684040  2
  H         -0.798822        1.425258       -0.316994  2
  C         -1.428306        2.650500        1.326509  2
  H         -1.190676        3.579345        0.825992  2
  C         -1.953590        2.669028        2.611447  2
  H         -2.125184        3.612308        3.111965  2
  C         -2.258613        1.476749        3.253917  2
  H         -2.667837        1.491184        4.254951  2
  C         -2.038353        0.265942        2.611447  2
  H         -2.275983       -0.662903        3.111965  2
  C         -1.513069        0.247414        1.326509  2
  H         -1.341475       -0.695866        0.825992  2

%mem=32GB
%nprocshared= 8
#p m062x/6-31G(d,p)    counterpoise=2

00232 m062x/6-31G(d,p)    counterpoise=2

 0  1  0  1  0  1
  C          0.258502       -0.720939        0.000003  1
  C         -0.959433       -1.414956        0.000001  1
  C         -2.126314       -0.688709       -0.000000  1
  C         -2.106740        0.721834       -0.000003  1
  C         -0.928408        1.429829       -0.000003  1
  C          0.256574        0.685020       -0.000001  1
  C          1.642003       -1.068549        0.000022  1
  N          2.399027        0.000000       -0.000024  1
  N          1.564789        1.056470        0.000005  1
  H         -0.979088       -2.496313        0.000007  1
  H         -3.078675       -1.199860        0.000003  1
  H         -3.045394        1.258875       -0.000001  1
  H         -0.919886        2.510899       -0.000003  1
  H          1.950073        1.983172        0.000012  1
  H          2.093343       -2.046819        0.000032  1
  C         -1.439693        1.208046        0.684040  2
  H         -0.812972        1.479903       -0.154444  2
  C         -2.320377        2.136556        1.222184  2
  H         -2.379754        3.131769        0.802942  2
  C         -3.124842        1.787597        2.298472  2
  H         -3.810941        2.510953        2.717714  2
  C         -3.048624        0.510128        2.836616  2
  H         -3.675345        0.238271        3.675100  2
  C         -2.167940       -0.418382        2.298472  2
  H         -2.108562       -1.413595        2.717714  2
  C         -1.363474       -0.069423        1.222184  2
  H         -0.677376       -0.792779        0.802942  2

%mem=32GB
%nprocshared= 8
#p m062x/6-31G(d,p)    counterpoise=2

00233 m062x/6-31G(d,p)    counterpoise=2

 0  1  0  1  0  1
  C          0.258502       -0.720939        0.000003  1
  C         -0.959433       -1.414956        0.000001  1
  C         -2.126314       -0.688709       -0.000000  1
  C         -2.106740        0.721834       -0.000003  1
  C         -0.928408        1.429829       -0.000003  1
  C          0.256574        0.685020       -0.000001  1
  C          1.642003       -1.068549        0.000022  1
  N          2.399027        0.000000       -0.000024  1
  N          1.564789        1.056470        0.000005  1
  H         -0.979088       -2.496313        0.000007  1
  H         -3.078675       -1.199860        0.000003  1
  H         -3.045394        1.258875       -0.000001  1
  H         -0.919886        2.510899       -0.000003  1
  H          1.950073        1.983172        0.000012  1
  H          2.093343       -2.046819        0.000032  1
  C         -1.627595        0.939693        0.684040  2
  H         -2.228003        0.666698       -0.173122  2
  C         -0.744615        0.020434        1.234171  2
  H         -0.657136       -0.968710        0.805590  2
  C          0.026074        0.370853        2.334434  2
  H          0.713961       -0.345296        2.763015  2
  C         -0.086217        1.640530        2.884565  2
  H          0.514190        1.913525        3.741727  2
  C         -0.969197        2.559789        2.334434  2
  H         -1.056676        3.548932        2.763015  2
  C         -1.739886        2.209370        1.234171  2
  H         -2.427773        2.925519        0.805590  2

%mem=32GB
%nprocshared= 8
#p m062x/6-31G(d,p)    counterpoise=2

00234 m062x/6-31G(d,p)    counterpoise=2

 0  1  0  1  0  1
  C          0.258502       -0.720939        0.000003  1
  C         -0.959433       -1.414956        0.000001  1
  C         -2.126314       -0.688709       -0.000000  1
  C         -2.106740        0.721834       -0.000003  1
  C         -0.928408        1.429829       -0.000003  1
  C          0.256574        0.685020       -0.000001  1
  C          1.642003       -1.068549        0.000022  1
  N          2.399027        0.000000       -0.000024  1
  N          1.564789        1.056470        0.000005  1
  H         -0.979088       -2.496313        0.000007  1
  H         -3.078675       -1.199860        0.000003  1
  H         -3.045394        1.258875       -0.000001  1
  H         -0.919886        2.510899       -0.000003  1
  H          1.950073        1.983172        0.000012  1
  H          2.093343       -2.046819        0.000032  1
  C         -1.766044        0.642788        0.684040  2
  H         -2.245666        0.754067       -0.278935  2
  C         -1.729952       -0.599812        1.302083  2
  H         -2.181455       -1.456582        0.820595  2
  C         -1.114305       -0.742651        2.538169  2
  H         -1.086187       -1.710700        3.019657  2
  C         -0.534751        0.357109        3.156212  2
  H         -0.055130        0.245830        4.119188  2
  C         -0.570843        1.599709        2.538169  2
  H         -0.119340        2.456479        3.019657  2
  C         -1.186490        1.742548        1.302083  2
  H         -1.214608        2.710597        0.820595  2

%mem=32GB
%nprocshared= 8
#p m062x/6-31G(d,p)    counterpoise=2

00235 m062x/6-31G(d,p)    counterpoise=2

 0  1  0  1  0  1
  C          0.258502       -0.720939        0.000003  1
  C         -0.959433       -1.414956        0.000001  1
  C         -2.126314       -0.688709       -0.000000  1
  C         -2.106740        0.721834       -0.000003  1
  C         -0.928408        1.429829       -0.000003  1
  C          0.256574        0.685020       -0.000001  1
  C          1.642003       -1.068549        0.000022  1
  N          2.399027        0.000000       -0.000024  1
  N          1.564789        1.056470        0.000005  1
  H         -0.979088       -2.496313        0.000007  1
  H         -3.078675       -1.199860        0.000003  1
  H         -3.045394        1.258875       -0.000001  1
  H         -0.919886        2.510899       -0.000003  1
  H          1.950073        1.983172        0.000012  1
  H          2.093343       -2.046819        0.000032  1
  C         -1.850833        0.326352        0.684040  2
  H         -2.184077        0.841352       -0.206726  2
  C         -2.646355       -0.657335        1.255739  2
  H         -3.599350       -0.908678        0.810356  2
  C         -2.218599       -1.318395        2.399137  2
  H         -2.838350       -2.084738        2.844520  2
  C         -0.995322       -0.995767        2.970835  2
  H         -0.662078       -1.510767        3.861602  2
  C         -0.199801       -0.012080        2.399137  2
  H          0.753194        0.239263        2.844520  2
  C         -0.627556        0.648980        1.255739  2
  H         -0.007805        1.415322        0.810356  2

%mem=32GB
%nprocshared= 8
#p m062x/6-31G(d,p)    counterpoise=2

00236 m062x/6-31G(d,p)    counterpoise=2

 0  1  0  1  0  1
  C          0.258502       -0.720939        0.000003  1
  C         -0.959433       -1.414956        0.000001  1
  C         -2.126314       -0.688709       -0.000000  1
  C         -2.106740        0.721834       -0.000003  1
  C         -0.928408        1.429829       -0.000003  1
  C          0.256574        0.685020       -0.000001  1
  C          1.642003       -1.068549        0.000022  1
  N          2.399027        0.000000       -0.000024  1
  N          1.564789        1.056470        0.000005  1
  H         -0.979088       -2.496313        0.000007  1
  H         -3.078675       -1.199860        0.000003  1
  H         -3.045394        1.258875       -0.000001  1
  H         -0.919886        2.510899       -0.000003  1
  H          1.950073        1.983172        0.000012  1
  H          2.093343       -2.046819        0.000032  1
  C         -1.879385        0.000000        0.684040  2
  H         -2.146023       -0.743680       -0.054598  2
  C         -0.576510        0.071523        1.158102  2
  H          0.171859       -0.616436        0.788783  2
  C         -0.234251        1.026118        2.106226  2
  H          0.780756        1.081839        2.475545  2
  C         -1.194867        1.909190        2.580288  2
  H         -0.928229        2.652870        3.318927  2
  C         -2.497742        1.837667        2.106226  2
  H         -3.246111        2.525626        2.475545  2
  C         -2.840001        0.883072        1.158102  2
  H         -3.855008        0.827351        0.788783  2

%mem=32GB
%nprocshared= 8
#p m062x/6-31G(d,p)    counterpoise=2

00237 m062x/6-31G(d,p)    counterpoise=2

 0  1  0  1  0  1
  C          0.258502       -0.720939        0.000003  1
  C         -0.959433       -1.414956        0.000001  1
  C         -2.126314       -0.688709       -0.000000  1
  C         -2.106740        0.721834       -0.000003  1
  C         -0.928408        1.429829       -0.000003  1
  C          0.256574        0.685020       -0.000001  1
  C          1.642003       -1.068549        0.000022  1
  N          2.399027        0.000000       -0.000024  1
  N          1.564789        1.056470        0.000005  1
  H         -0.979088       -2.496313        0.000007  1
  H         -3.078675       -1.199860        0.000003  1
  H         -3.045394        1.258875       -0.000001  1
  H         -0.919886        2.510899       -0.000003  1
  H          1.950073        1.983172        0.000012  1
  H          2.093343       -2.046819        0.000032  1
  C         -1.850833       -0.326352        0.684040  2
  H         -2.213453       -0.803328       -0.216372  2
  C         -0.660998       -0.747861        1.261930  2
  H         -0.096675       -1.553214        0.811724  2
  C         -0.195536       -0.135609        2.417709  2
  H          0.731407       -0.463986        2.867915  2
  C         -0.919909        0.898152        2.995598  2
  H         -0.557289        1.375128        3.896011  2
  C         -2.109744        1.319661        2.417709  2
  H         -2.674067        2.125014        2.867915  2
  C         -2.575206        0.707409        1.261930  2
  H         -3.502149        1.035786        0.811724  2

%mem=32GB
%nprocshared= 8
#p m062x/6-31G(d,p)    counterpoise=2

00238 m062x/6-31G(d,p)    counterpoise=2

 0  1  0  1  0  1
  C          0.258502       -0.720939        0.000003  1
  C         -0.959433       -1.414956        0.000001  1
  C         -2.126314       -0.688709       -0.000000  1
  C         -2.106740        0.721834       -0.000003  1
  C         -0.928408        1.429829       -0.000003  1
  C          0.256574        0.685020       -0.000001  1
  C          1.642003       -1.068549        0.000022  1
  N          2.399027        0.000000       -0.000024  1
  N          1.564789        1.056470        0.000005  1
  H         -0.979088       -2.496313        0.000007  1
  H         -3.078675       -1.199860        0.000003  1
  H         -3.045394        1.258875       -0.000001  1
  H         -0.919886        2.510899       -0.000003  1
  H          1.950073        1.983172        0.000012  1
  H          2.093343       -2.046819        0.000032  1
  C         -1.766044       -0.642788        0.684040  2
  H         -2.269156       -0.706916       -0.271213  2
  C         -1.291126       -1.794270        1.297127  2
  H         -1.424252       -2.755462        0.819500  2
  C         -0.645327       -1.711954        2.523300  2
  H         -0.275341       -2.609017        3.000926  2
  C         -0.474446       -0.478155        3.136386  2
  H          0.028666       -0.414027        4.091639  2
  C         -0.949364        0.673327        2.523300  2
  H         -0.816239        1.634519        3.000926  2
  C         -1.595164        0.591011        1.297127  2
  H         -1.965150        1.488074        0.819500  2

%mem=32GB
%nprocshared= 8
#p m062x/6-31G(d,p)    counterpoise=2

00239 m062x/6-31G(d,p)    counterpoise=2

 0  1  0  1  0  1
  C          0.258502       -0.720939        0.000003  1
  C         -0.959433       -1.414956        0.000001  1
  C         -2.126314       -0.688709       -0.000000  1
  C         -2.106740        0.721834       -0.000003  1
  C         -0.928408        1.429829       -0.000003  1
  C          0.256574        0.685020       -0.000001  1
  C          1.642003       -1.068549        0.000022  1
  N          2.399027        0.000000       -0.000024  1
  N          1.564789        1.056470        0.000005  1
  H         -0.979088       -2.496313        0.000007  1
  H         -3.078675       -1.199860        0.000003  1
  H         -3.045394        1.258875       -0.000001  1
  H         -0.919886        2.510899       -0.000003  1
  H          1.950073        1.983172        0.000012  1
  H          2.093343       -2.046819        0.000032  1
  C         -1.627595       -0.939693        0.684040  2
  H         -2.238478       -0.632262       -0.153844  2
  C         -1.776004       -2.210962        1.221799  2
  H         -2.502505       -2.893914        0.802857  2
  C         -0.991869       -2.605583        2.297316  2
  H         -1.107486       -3.595967        2.716258  2
  C         -0.059324       -1.728936        2.835075  2
  H          0.551559       -2.036367        3.672959  2
  C          0.089085       -0.457667        2.297316  2
  H          0.815586        0.225285        2.716258  2
  C         -0.695051       -0.063045        1.221799  2
  H         -0.579433        0.927338        0.802857  2

%mem=32GB
%nprocshared= 8
#p m062x/6-31G(d,p)    counterpoise=2

00240 m062x/6-31G(d,p)    counterpoise=2

 0  1  0  1  0  1
  C          0.258502       -0.720939        0.000003  1
  C         -0.959433       -1.414956        0.000001  1
  C         -2.126314       -0.688709       -0.000000  1
  C         -2.106740        0.721834       -0.000003  1
  C         -0.928408        1.429829       -0.000003  1
  C          0.256574        0.685020       -0.000001  1
  C          1.642003       -1.068549        0.000022  1
  N          2.399027        0.000000       -0.000024  1
  N          1.564789        1.056470        0.000005  1
  H         -0.979088       -2.496313        0.000007  1
  H         -3.078675       -1.199860        0.000003  1
  H         -3.045394        1.258875       -0.000001  1
  H         -0.919886        2.510899       -0.000003  1
  H          1.950073        1.983172        0.000012  1
  H          2.093343       -2.046819        0.000032  1
  C         -1.439693       -1.208046        0.684040  2
  H         -0.836434       -1.467948       -0.175187  2
  C         -1.351155        0.062935        1.235497  2
  H         -0.678923        0.793191        0.805883  2
  C         -2.125504        0.396548        2.338411  2
  H         -2.056530        1.386706        2.768025  2
  C         -2.988390       -0.540820        2.889868  2
  H         -3.591648       -0.280918        3.749096  2
  C         -3.076927       -1.811800        2.338411  2
  H         -3.749160       -2.542056        2.768025  2
  C         -2.302579       -2.145413        1.235497  2
  H         -2.371553       -3.135571        0.805883  2

%mem=32GB
%nprocshared= 8
#p m062x/6-31G(d,p)    counterpoise=2

00241 m062x/6-31G(d,p)    counterpoise=2

 0  1  0  1  0  1
  C          0.258502       -0.720939        0.000003  1
  C         -0.959433       -1.414956        0.000001  1
  C         -2.126314       -0.688709       -0.000000  1
  C         -2.106740        0.721834       -0.000003  1
[truncated: 26,180,108 more chars]
