# Supplementary material for: Three-Dimensional CH/π and CH/N Interactions from Quantum-Mechanical and Database Analyses
Source: J Chem Inf Model. 2025 Apr 14;65(8):4116–27. doi: 10.1021/acs.jcim.5c00124 (PMC12042816; doi:10.1021/acs.jcim.5c00124)
Supplement: Supplementary file 4 — ci5c00124_si_004.zip [file ci5c00124_si_004.zip › inp_files/mif_qm_ch4_benzimidazole_inp.txt]

%mem=32GB
%nprocshared= 8
#p m062x/aug-cc-pVDZ   counterpoise=2

00001 m062x/aug-cc-pVDZ   counterpoise=2

 0  1  0  1  0  1
  C          0.302987       -0.676455       -0.000000  1
  C         -0.873351       -1.425145       -0.000005  1
  C         -2.074182       -0.744284       -0.000006  1
  C         -2.120834        0.659037       -0.000003  1
  C         -0.967954        1.420469        0.000004  1
  C          0.237580        0.726968        0.000004  1
  N          1.623348       -1.095419        0.000016  1
  C          2.318217       -0.000000       -0.000034  1
  N          1.554189        1.134829        0.000024  1
  H         -0.831004       -2.505113       -0.000002  1
  H         -3.002220       -1.298836       -0.000005  1
  H         -3.081560        1.154857       -0.000001  1
  H         -1.006882        2.500989        0.000014  1
  H          3.395650        0.051407       -0.000042  1
  H          1.893339        2.079794        0.000031  1
  C          0.000006       -0.000014        1.999958  2
  H          0.154404       -0.344726        0.980786  2
  H          0.341302       -0.761997        2.695930  2
  H          0.562052        0.916173        2.161769  2
  H         -1.057796        0.190636        2.161769  2

%mem=32GB
%nprocshared= 8
#p m062x/aug-cc-pVDZ   counterpoise=2

00002 m062x/aug-cc-pVDZ   counterpoise=2

 0  1  0  1  0  1
  C          0.302987       -0.676455       -0.000000  1
  C         -0.873351       -1.425145       -0.000005  1
  C         -2.074182       -0.744284       -0.000006  1
  C         -2.120834        0.659037       -0.000003  1
  C         -0.967954        1.420469        0.000004  1
  C          0.237580        0.726968        0.000004  1
  N          1.623348       -1.095419        0.000016  1
  C          2.318217       -0.000000       -0.000034  1
  N          1.554189        1.134829        0.000024  1
  H         -0.831004       -2.505113       -0.000002  1
  H         -3.002220       -1.298836       -0.000005  1
  H         -3.081560        1.154857       -0.000001  1
  H         -1.006882        2.500989        0.000014  1
  H          3.395650        0.051407       -0.000042  1
  H          1.893339        2.079794        0.000031  1
  C          0.347295       -0.000015        1.969573  2
  H          0.324175       -0.352987        0.941832  2
  H          0.291672       -0.849196        2.645793  2
  H          1.272230        0.543130        2.145546  2
  H         -0.498886        0.659142        2.145546  2

%mem=32GB
%nprocshared= 8
#p m062x/aug-cc-pVDZ   counterpoise=2

00003 m062x/aug-cc-pVDZ   counterpoise=2

 0  1  0  1  0  1
  C          0.302987       -0.676455       -0.000000  1
  C         -0.873351       -1.425145       -0.000005  1
  C         -2.074182       -0.744284       -0.000006  1
  C         -2.120834        0.659037       -0.000003  1
  C         -0.967954        1.420469        0.000004  1
  C          0.237580        0.726968        0.000004  1
  N          1.623348       -1.095419        0.000016  1
  C          2.318217       -0.000000       -0.000034  1
  N          1.554189        1.134829        0.000024  1
  H         -0.831004       -2.505113       -0.000002  1
  H         -3.002220       -1.298836       -0.000005  1
  H         -3.081560        1.154857       -0.000001  1
  H         -1.006882        2.500989        0.000014  1
  H          3.395650        0.051407       -0.000042  1
  H          1.893339        2.079794        0.000031  1
  C          0.342018        0.060322        1.969573  2
  H          0.287495        0.408353        0.941333  2
  H          0.210157        0.902012        2.644590  2
  H         -0.441541       -0.671966        2.146398  2
  H          1.311983       -0.397256        2.146398  2

%mem=32GB
%nprocshared= 8
#p m062x/aug-cc-pVDZ   counterpoise=2

00004 m062x/aug-cc-pVDZ   counterpoise=2

 0  1  0  1  0  1
  C          0.302987       -0.676455       -0.000000  1
  C         -0.873351       -1.425145       -0.000005  1
  C         -2.074182       -0.744284       -0.000006  1
  C         -2.120834        0.659037       -0.000003  1
  C         -0.967954        1.420469        0.000004  1
  C          0.237580        0.726968        0.000004  1
  N          1.623348       -1.095419        0.000016  1
  C          2.318217       -0.000000       -0.000034  1
  N          1.554189        1.134829        0.000024  1
  H         -0.831004       -2.505113       -0.000002  1
  H         -3.002220       -1.298836       -0.000005  1
  H         -3.081560        1.154857       -0.000001  1
  H         -1.006882        2.500989        0.000014  1
  H          3.395650        0.051407       -0.000042  1
  H          1.893339        2.079794        0.000031  1
  C          0.326350        0.118796        1.969573  2
  H          0.279586        0.439180        0.932007  2
  H          0.200658        0.979923        2.620832  2
  H         -0.465564       -0.600203        2.162941  2
  H          1.290738       -0.343850        2.162941  2

%mem=32GB
%nprocshared= 8
#p m062x/aug-cc-pVDZ   counterpoise=2

00005 m062x/aug-cc-pVDZ   counterpoise=2

 0  1  0  1  0  1
  C          0.302987       -0.676455       -0.000000  1
  C         -0.873351       -1.425145       -0.000005  1
  C         -2.074182       -0.744284       -0.000006  1
  C         -2.120834        0.659037       -0.000003  1
  C         -0.967954        1.420469        0.000004  1
  C          0.237580        0.726968        0.000004  1
  N          1.623348       -1.095419        0.000016  1
  C          2.318217       -0.000000       -0.000034  1
  N          1.554189        1.134829        0.000024  1
  H         -0.831004       -2.505113       -0.000002  1
  H         -3.002220       -1.298836       -0.000005  1
  H         -3.081560        1.154857       -0.000001  1
  H         -1.006882        2.500989        0.000014  1
  H          3.395650        0.051407       -0.000042  1
  H          1.893339        2.079794        0.000031  1
  C          0.300766        0.173660        1.969572  2
  H          0.267212        0.467485        0.923667  2
  H          0.200075        1.055396        2.597172  2
  H         -0.513830       -0.514871        2.178942  2
  H          1.249621       -0.313490        2.178942  2

%mem=32GB
%nprocshared= 8
#p m062x/aug-cc-pVDZ   counterpoise=2

00006 m062x/aug-cc-pVDZ   counterpoise=2

 0  1  0  1  0  1
  C          0.302987       -0.676455       -0.000000  1
  C         -0.873351       -1.425145       -0.000005  1
  C         -2.074182       -0.744284       -0.000006  1
  C         -2.120834        0.659037       -0.000003  1
  C         -0.967954        1.420469        0.000004  1
  C          0.237580        0.726968        0.000004  1
  N          1.623348       -1.095419        0.000016  1
  C          2.318217       -0.000000       -0.000034  1
  N          1.554189        1.134829        0.000024  1
  H         -0.831004       -2.505113       -0.000002  1
  H         -3.002220       -1.298836       -0.000005  1
  H         -3.081560        1.154857       -0.000001  1
  H         -1.006882        2.500989        0.000014  1
  H          3.395650        0.051407       -0.000042  1
  H          1.893339        2.079794        0.000031  1
  C          0.266044        0.223249        1.969572  2
  H          0.250827        0.492533        0.916657  2
  H          0.215113        1.124564        2.574977  2
  H         -0.586922       -0.412174        2.193545  2
  H          1.185163       -0.312038        2.193545  2

%mem=32GB
%nprocshared= 8
#p m062x/aug-cc-pVDZ   counterpoise=2

00007 m062x/aug-cc-pVDZ   counterpoise=2

 0  1  0  1  0  1
  C          0.302987       -0.676455       -0.000000  1
  C         -0.873351       -1.425145       -0.000005  1
  C         -2.074182       -0.744284       -0.000006  1
  C         -2.120834        0.659037       -0.000003  1
  C         -0.967954        1.420469        0.000004  1
  C          0.237580        0.726968        0.000004  1
  N          1.623348       -1.095419        0.000016  1
  C          2.318217       -0.000000       -0.000034  1
  N          1.554189        1.134829        0.000024  1
  H         -0.831004       -2.505113       -0.000002  1
  H         -3.002220       -1.298836       -0.000005  1
  H         -3.081560        1.154857       -0.000001  1
  H         -1.006882        2.500989        0.000014  1
  H          3.395650        0.051407       -0.000042  1
  H          1.893339        2.079794        0.000031  1
  C          0.223238        0.266055        1.969572  2
  H          0.230944        0.513713        0.911280  2
  H          0.251700        1.180748        2.556089  2
  H         -0.681874       -0.287572        2.205678  2
  H          1.092179       -0.342774        2.205678  2

%mem=32GB
%nprocshared= 8
#p m062x/aug-cc-pVDZ   counterpoise=2

00008 m062x/aug-cc-pVDZ   counterpoise=2

 0  1  0  1  0  1
  C          0.302987       -0.676455       -0.000000  1
  C         -0.873351       -1.425145       -0.000005  1
  C         -2.074182       -0.744284       -0.000006  1
  C         -2.120834        0.659037       -0.000003  1
  C         -0.967954        1.420469        0.000004  1
  C          0.237580        0.726968        0.000004  1
  N          1.623348       -1.095419        0.000016  1
  C          2.318217       -0.000000       -0.000034  1
  N          1.554189        1.134829        0.000024  1
  H         -0.831004       -2.505113       -0.000002  1
  H         -3.002220       -1.298836       -0.000005  1
  H         -3.081560        1.154857       -0.000001  1
  H         -1.006882        2.500989        0.000014  1
  H          3.395650        0.051407       -0.000042  1
  H          1.893339        2.079794        0.000031  1
  C          0.173650        0.300777        1.969572  2
  H          0.208114        0.530536        0.907781  2
  H          0.310659        1.214145        2.542690  2
  H         -0.789731       -0.139185        2.214128  2
  H          0.965543       -0.402483        2.214128  2

%mem=32GB
%nprocshared= 8
#p m062x/aug-cc-pVDZ   counterpoise=2

00009 m062x/aug-cc-pVDZ   counterpoise=2

 0  1  0  1  0  1
  C          0.302987       -0.676455       -0.000000  1
  C         -0.873351       -1.425145       -0.000005  1
  C         -2.074182       -0.744284       -0.000006  1
  C         -2.120834        0.659037       -0.000003  1
  C         -0.967954        1.420469        0.000004  1
  C          0.237580        0.726968        0.000004  1
  N          1.623348       -1.095419        0.000016  1
  C          2.318217       -0.000000       -0.000034  1
  N          1.554189        1.134829        0.000024  1
  H         -0.831004       -2.505113       -0.000002  1
  H         -3.002220       -1.298836       -0.000005  1
  H         -3.081560        1.154857       -0.000001  1
  H         -1.006882        2.500989        0.000014  1
  H          3.395650        0.051407       -0.000042  1
  H          1.893339        2.079794        0.000031  1
  C          0.118785        0.326361        1.969571  2
  H          0.182915        0.542624        0.906325  2
  H          0.382393        1.215313        2.536804  2
  H         -0.895932        0.026013        2.217799  2
  H          0.805738       -0.478596        2.217799  2

%mem=32GB
%nprocshared= 8
#p m062x/aug-cc-pVDZ   counterpoise=2

00010 m062x/aug-cc-pVDZ   counterpoise=2

 0  1  0  1  0  1
  C          0.302987       -0.676455       -0.000000  1
  C         -0.873351       -1.425145       -0.000005  1
  C         -2.074182       -0.744284       -0.000006  1
  C         -2.120834        0.659037       -0.000003  1
  C         -0.967954        1.420469        0.000004  1
  C          0.237580        0.726968        0.000004  1
  N          1.623348       -1.095419        0.000016  1
  C          2.318217       -0.000000       -0.000034  1
  N          1.554189        1.134829        0.000024  1
  H         -0.831004       -2.505113       -0.000002  1
  H         -3.002220       -1.298836       -0.000005  1
  H         -3.081560        1.154857       -0.000001  1
  H         -1.006882        2.500989        0.000014  1
  H          3.395650        0.051407       -0.000042  1
  H          1.893339        2.079794        0.000031  1
  C          0.060311        0.342029        1.969572  2
  H          0.155949        0.549705        0.906981  2
  H          0.447467        1.182739        2.539478  2
  H         -0.987194        0.189005        2.216134  2
  H          0.624984       -0.553420        2.216134  2

%mem=32GB
%nprocshared= 8
#p m062x/aug-cc-pVDZ   counterpoise=2

00011 m062x/aug-cc-pVDZ   counterpoise=2

 0  1  0  1  0  1
  C          0.302987       -0.676455       -0.000000  1
  C         -0.873351       -1.425145       -0.000005  1
  C         -2.074182       -0.744284       -0.000006  1
  C         -2.120834        0.659037       -0.000003  1
  C         -0.967954        1.420469        0.000004  1
  C          0.237580        0.726968        0.000004  1
  N          1.623348       -1.095419        0.000016  1
  C          2.318217       -0.000000       -0.000034  1
  N          1.554189        1.134829        0.000024  1
  H         -0.831004       -2.505113       -0.000002  1
  H         -3.002220       -1.298836       -0.000005  1
  H         -3.081560        1.154857       -0.000001  1
  H         -1.006882        2.500989        0.000014  1
  H          3.395650        0.051407       -0.000042  1
  H          1.893339        2.079794        0.000031  1
  C          0.000005        0.347305        1.969572  2
  H          0.127848        0.551607        0.909717  2
  H          0.487426        1.126241        2.550224  2
  H         -1.059960        0.326400        2.209393  2
  H          0.444654       -0.615114        2.209393  2

%mem=32GB
%nprocshared= 8
#p m062x/aug-cc-pVDZ   counterpoise=2

00012 m062x/aug-cc-pVDZ   counterpoise=2

 0  1  0  1  0  1
  C          0.302987       -0.676455       -0.000000  1
  C         -0.873351       -1.425145       -0.000005  1
  C         -2.074182       -0.744284       -0.000006  1
  C         -2.120834        0.659037       -0.000003  1
  C         -0.967954        1.420469        0.000004  1
  C          0.237580        0.726968        0.000004  1
  N          1.623348       -1.095419        0.000016  1
  C          2.318217       -0.000000       -0.000034  1
  N          1.554189        1.134829        0.000024  1
  H         -0.831004       -2.505113       -0.000002  1
  H         -3.002220       -1.298836       -0.000005  1
  H         -3.081560        1.154857       -0.000001  1
  H         -1.006882        2.500989        0.000014  1
  H          3.395650        0.051407       -0.000042  1
  H          1.893339        2.079794        0.000031  1
  C         -0.060301        0.342029        1.969572  2
  H          0.099285        0.548254        0.914404  2
  H          0.495308        1.060020        2.567288  2
  H         -1.119784        0.422998        2.198517  2
  H          0.283922       -0.663243        2.198517  2

%mem=32GB
%nprocshared= 8
#p m062x/aug-cc-pVDZ   counterpoise=2

00013 m062x/aug-cc-pVDZ   counterpoise=2

 0  1  0  1  0  1
  C          0.302987       -0.676455       -0.000000  1
  C         -0.873351       -1.425145       -0.000005  1
  C         -2.074182       -0.744284       -0.000006  1
  C         -2.120834        0.659037       -0.000003  1
  C         -0.967954        1.420469        0.000004  1
  C          0.237580        0.726968        0.000004  1
  N          1.623348       -1.095419        0.000016  1
  C          2.318217       -0.000000       -0.000034  1
  N          1.554189        1.134829        0.000024  1
  H         -0.831004       -2.505113       -0.000002  1
  H         -3.002220       -1.298836       -0.000005  1
  H         -3.081560        1.154857       -0.000001  1
  H         -1.006882        2.500989        0.000014  1
  H          3.395650        0.051407       -0.000042  1
  H          1.893339        2.079794        0.000031  1
  C         -0.118774        0.326361        1.969572  2
  H          0.070975        0.539674        0.920826  2
  H          0.475115        0.994001        2.588466  2
  H         -1.173713        0.475673        2.184716  2
  H          0.152446       -0.703993        2.184716  2

%mem=32GB
%nprocshared= 8
#p m062x/aug-cc-pVDZ   counterpoise=2

00014 m062x/aug-cc-pVDZ   counterpoise=2

 0  1  0  1  0  1
  C          0.302987       -0.676455       -0.000000  1
  C         -0.873351       -1.425145       -0.000005  1
  C         -2.074182       -0.744284       -0.000006  1
  C         -2.120834        0.659037       -0.000003  1
  C         -0.967954        1.420469        0.000004  1
  C          0.237580        0.726968        0.000004  1
  N          1.623348       -1.095419        0.000016  1
  C          2.318217       -0.000000       -0.000034  1
  N          1.554189        1.134829        0.000024  1
  H         -0.831004       -2.505113       -0.000002  1
  H         -3.002220       -1.298836       -0.000005  1
  H         -3.081560        1.154857       -0.000001  1
  H         -1.006882        2.500989        0.000014  1
  H          3.395650        0.051407       -0.000042  1
  H          1.893339        2.079794        0.000031  1
  C         -0.173639        0.300777        1.969572  2
  H          0.043681        0.526009        0.928699  2
  H          0.435289        0.931875        2.611756  2
  H         -1.225452        0.488773        2.169133  2
  H          0.051835       -0.743644        2.169133  2

%mem=32GB
%nprocshared= 8
#p m062x/aug-cc-pVDZ   counterpoise=2

00015 m062x/aug-cc-pVDZ   counterpoise=2

 0  1  0  1  0  1
  C          0.302987       -0.676455       -0.000000  1
  C         -0.873351       -1.425145       -0.000005  1
  C         -2.074182       -0.744284       -0.000006  1
  C         -2.120834        0.659037       -0.000003  1
  C         -0.967954        1.420469        0.000004  1
  C          0.237580        0.726968        0.000004  1
  N          1.623348       -1.095419        0.000016  1
  C          2.318217       -0.000000       -0.000034  1
  N          1.554189        1.134829        0.000024  1
  H         -0.831004       -2.505113       -0.000002  1
  H         -3.002220       -1.298836       -0.000005  1
  H         -3.081560        1.154857       -0.000001  1
  H         -1.006882        2.500989        0.000014  1
  H          3.395650        0.051407       -0.000042  1
  H          1.893339        2.079794        0.000031  1
  C         -0.223228        0.266054        1.969573  2
  H          0.018195        0.507533        0.937692  2
  H          0.384104        0.873526        2.635609  2
  H         -1.275253        0.468984        2.152709  2
  H         -0.020057       -0.785925        2.152709  2

%mem=32GB
%nprocshared= 8
#p m062x/aug-cc-pVDZ   counterpoise=2

00016 m062x/aug-cc-pVDZ   counterpoise=2

 0  1  0  1  0  1
  C          0.302987       -0.676455       -0.000000  1
  C         -0.873351       -1.425145       -0.000005  1
  C         -2.074182       -0.744284       -0.000006  1
  C         -2.120834        0.659037       -0.000003  1
  C         -0.967954        1.420469        0.000004  1
  C          0.237580        0.726968        0.000004  1
  N          1.623348       -1.095419        0.000016  1
  C          2.318217       -0.000000       -0.000034  1
  N          1.554189        1.134829        0.000024  1
  H         -0.831004       -2.505113       -0.000002  1
  H         -3.002220       -1.298836       -0.000005  1
  H         -3.081560        1.154857       -0.000001  1
  H         -1.006882        2.500989        0.000014  1
  H          3.395650        0.051407       -0.000042  1
  H          1.893339        2.079794        0.000031  1
  C         -0.266058        0.223233        1.969573  2
  H         -0.604572        0.103536        0.943680  2
  H         -1.065064       -0.059291        2.650196  2
  H          0.598621       -0.412323        2.142421  2
  H          0.006922        1.261059        2.142421  2

%mem=32GB
%nprocshared= 8
#p m062x/aug-cc-pVDZ   counterpoise=2

00017 m062x/aug-cc-pVDZ   counterpoise=2

 0  1  0  1  0  1
  C          0.302987       -0.676455       -0.000000  1
  C         -0.873351       -1.425145       -0.000005  1
  C         -2.074182       -0.744284       -0.000006  1
  C         -2.120834        0.659037       -0.000003  1
  C         -0.967954        1.420469        0.000004  1
  C          0.237580        0.726968        0.000004  1
  N          1.623348       -1.095419        0.000016  1
  C          2.318217       -0.000000       -0.000034  1
  N          1.554189        1.134829        0.000024  1
  H         -0.831004       -2.505113       -0.000002  1
  H         -3.002220       -1.298836       -0.000005  1
  H         -3.081560        1.154857       -0.000001  1
  H         -1.006882        2.500989        0.000014  1
  H          3.395650        0.051407       -0.000042  1
  H          1.893339        2.079794        0.000031  1
  C         -0.300781        0.173644        1.969573  2
  H         -0.623600        0.079076        0.936025  2
  H         -1.128265       -0.068762        2.631378  2
  H          0.523928       -0.509514        2.155658  2
  H          0.024948        1.193816        2.155658  2

%mem=32GB
%nprocshared= 8
#p m062x/aug-cc-pVDZ   counterpoise=2

00018 m062x/aug-cc-pVDZ   counterpoise=2

 0  1  0  1  0  1
  C          0.302987       -0.676455       -0.000000  1
  C         -0.873351       -1.425145       -0.000005  1
  C         -2.074182       -0.744284       -0.000006  1
  C         -2.120834        0.659037       -0.000003  1
  C         -0.967954        1.420469        0.000004  1
  C          0.237580        0.726968        0.000004  1
  N          1.623348       -1.095419        0.000016  1
  C          2.318217       -0.000000       -0.000034  1
  N          1.554189        1.134829        0.000024  1
  H         -0.831004       -2.505113       -0.000002  1
  H         -3.002220       -1.298836       -0.000005  1
  H         -3.081560        1.154857       -0.000001  1
  H         -1.006882        2.500989        0.000014  1
  H          3.395650        0.051407       -0.000042  1
  H          1.893339        2.079794        0.000031  1
  C         -0.326365        0.118780        1.969572  2
  H         -0.637489        0.052635        0.930245  2
  H         -1.181077       -0.062932        2.616044  2
  H          0.441167       -0.625333        2.166216  2
  H          0.072069        1.110777        2.166216  2

%mem=32GB
%nprocshared= 8
#p m062x/aug-cc-pVDZ   counterpoise=2

00019 m062x/aug-cc-pVDZ   counterpoise=2

 0  1  0  1  0  1
  C          0.302987       -0.676455       -0.000000  1
  C         -0.873351       -1.425145       -0.000005  1
  C         -2.074182       -0.744284       -0.000006  1
  C         -2.120834        0.659037       -0.000003  1
  C         -0.967954        1.420469        0.000004  1
  C          0.237580        0.726968        0.000004  1
  N          1.623348       -1.095419        0.000016  1
  C          2.318217       -0.000000       -0.000034  1
  N          1.554189        1.134829        0.000024  1
  H         -0.831004       -2.505113       -0.000002  1
  H         -3.002220       -1.298836       -0.000005  1
  H         -3.081560        1.154857       -0.000001  1
  H         -1.006882        2.500989        0.000014  1
  H          3.395650        0.051407       -0.000042  1
  H          1.893339        2.079794        0.000031  1
  C         -0.342033        0.060306        1.969572  2
  H         -0.645946        0.024894        0.926616  2
  H         -1.217384       -0.041691        2.605839  2
  H          0.350375       -0.752475        2.173134  2
  H          0.144951        1.010510        2.173134  2

%mem=32GB
%nprocshared= 8
#p m062x/aug-cc-pVDZ   counterpoise=2

00020 m062x/aug-cc-pVDZ   counterpoise=2

 0  1  0  1  0  1
  C          0.302987       -0.676455       -0.000000  1
  C         -0.873351       -1.425145       -0.000005  1
  C         -2.074182       -0.744284       -0.000006  1
  C         -2.120834        0.659037       -0.000003  1
  C         -0.967954        1.420469        0.000004  1
  C          0.237580        0.726968        0.000004  1
  N          1.623348       -1.095419        0.000016  1
  C          2.318217       -0.000000       -0.000034  1
  N          1.554189        1.134829        0.000024  1
  H         -0.831004       -2.505113       -0.000002  1
  H         -3.002220       -1.298836       -0.000005  1
  H         -3.081560        1.154857       -0.000001  1
  H         -1.006882        2.500989        0.000014  1
  H          3.395650        0.051407       -0.000042  1
  H          1.893339        2.079794        0.000031  1
  C         -0.347309       -0.000000        1.969572  2
  H         -0.648803       -0.003483        0.925319  2
  H         -1.231231       -0.010210        2.602070  2
  H          0.255712       -0.880550        2.175666  2
  H          0.235212        0.894243        2.175666  2

%mem=32GB
%nprocshared= 8
#p m062x/aug-cc-pVDZ   counterpoise=2

00021 m062x/aug-cc-pVDZ   counterpoise=2

 0  1  0  1  0  1
  C          0.302987       -0.676455       -0.000000  1
  C         -0.873351       -1.425145       -0.000005  1
  C         -2.074182       -0.744284       -0.000006  1
  C         -2.120834        0.659037       -0.000003  1
  C         -0.967954        1.420469        0.000004  1
  C          0.237580        0.726968        0.000004  1
  N          1.623348       -1.095419        0.000016  1
  C          2.318217       -0.000000       -0.000034  1
  N          1.554189        1.134829        0.000024  1
  H         -0.831004       -2.505113       -0.000002  1
  H         -3.002220       -1.298836       -0.000005  1
  H         -3.081560        1.154857       -0.000001  1
  H         -1.006882        2.500989        0.000014  1
  H          3.395650        0.051407       -0.000042  1
  H          1.893339        2.079794        0.000031  1
  C         -0.342033       -0.060306        1.969572  2
  H         -0.646003       -0.031845        0.926420  2
  H         -1.219874        0.021888        2.605273  2
  H          0.166204       -0.999231        2.173515  2
  H          0.331669        0.767951        2.173515  2

%mem=32GB
%nprocshared= 8
#p m062x/aug-cc-pVDZ   counterpoise=2

00022 m062x/aug-cc-pVDZ   counterpoise=2

 0  1  0  1  0  1
  C          0.302987       -0.676455       -0.000000  1
  C         -0.873351       -1.425145       -0.000005  1
  C         -2.074182       -0.744284       -0.000006  1
  C         -2.120834        0.659037       -0.000003  1
  C         -0.967954        1.420469        0.000004  1
  C          0.237580        0.726968        0.000004  1
  N          1.623348       -1.095419        0.000016  1
  C          2.318217       -0.000000       -0.000034  1
  N          1.554189        1.134829        0.000024  1
  H         -0.831004       -2.505113       -0.000002  1
  H         -3.002220       -1.298836       -0.000005  1
  H         -3.081560        1.154857       -0.000001  1
  H         -1.006882        2.500989        0.000014  1
  H          3.395650        0.051407       -0.000042  1
  H          1.893339        2.079794        0.000031  1
  C         -0.326365       -0.118780        1.969572  2
  H         -0.637603       -0.059545        0.929862  2
  H         -1.185535        0.044737        2.614991  2
  H          0.092982       -1.101976        2.166934  2
  H          0.424827        0.641639        2.166934  2

%mem=32GB
%nprocshared= 8
#p m062x/aug-cc-pVDZ   counterpoise=2

00023 m062x/aug-cc-pVDZ   counterpoise=2

 0  1  0  1  0  1
  C          0.302987       -0.676455       -0.000000  1
  C         -0.873351       -1.425145       -0.000005  1
  C         -2.074182       -0.744284       -0.000006  1
  C         -2.120834        0.659037       -0.000003  1
  C         -0.967954        1.420469        0.000004  1
  C          0.237580        0.726968        0.000004  1
  N          1.623348       -1.095419        0.000016  1
  C          2.318217       -0.000000       -0.000034  1
  N          1.554189        1.134829        0.000024  1
  H         -0.831004       -2.505113       -0.000002  1
  H         -3.002220       -1.298836       -0.000005  1
  H         -3.081560        1.154857       -0.000001  1
  H         -1.006882        2.500989        0.000014  1
  H          3.395650        0.051407       -0.000042  1
  H          1.893339        2.079794        0.000031  1
  C         -0.300781       -0.173645        1.969573  2
  H         -0.623772       -0.085923        0.935475  2
  H         -1.133943        0.052634        2.629963  2
  H          0.044764       -1.187095        2.156641  2
  H          0.509961        0.525770        2.156641  2

%mem=32GB
%nprocshared= 8
#p m062x/aug-cc-pVDZ   counterpoise=2

00024 m062x/aug-cc-pVDZ   counterpoise=2

 0  1  0  1  0  1
  C          0.302987       -0.676455       -0.000000  1
  C         -0.873351       -1.425145       -0.000005  1
  C         -2.074182       -0.744284       -0.000006  1
  C         -2.120834        0.659037       -0.000003  1
  C         -0.967954        1.420469        0.000004  1
  C          0.237580        0.726968        0.000004  1
  N          1.623348       -1.095419        0.000016  1
  C          2.318217       -0.000000       -0.000034  1
  N          1.554189        1.134829        0.000024  1
  H         -0.831004       -2.505113       -0.000002  1
  H         -3.002220       -1.298836       -0.000005  1
  H         -3.081560        1.154857       -0.000001  1
  H         -1.006882        2.500989        0.000014  1
  H          3.395650        0.051407       -0.000042  1
  H          1.893339        2.079794        0.000031  1
  C         -0.266058       -0.223233        1.969573  2
  H         -0.604801       -0.110303        0.942988  2
  H         -1.071286        0.045215        2.648558  2
  H          0.025322       -1.255848        2.143586  2
  H          0.586672        0.427957        2.143586  2

%mem=32GB
%nprocshared= 8
#p m062x/aug-cc-pVDZ   counterpoise=2

00025 m062x/aug-cc-pVDZ   counterpoise=2

 0  1  0  1  0  1
  C          0.302987       -0.676455       -0.000000  1
  C         -0.873351       -1.425145       -0.000005  1
  C         -2.074182       -0.744284       -0.000006  1
  C         -2.120834        0.659037       -0.000003  1
  C         -0.967954        1.420469        0.000004  1
  C          0.237580        0.726968        0.000004  1
  N          1.623348       -1.095419        0.000016  1
  C          2.318217       -0.000000       -0.000034  1
  N          1.554189        1.134829        0.000024  1
  H         -0.831004       -2.505113       -0.000002  1
  H         -3.002220       -1.298836       -0.000005  1
  H         -3.081560        1.154857       -0.000001  1
  H         -1.006882        2.500989        0.000014  1
  H          3.395650        0.051407       -0.000042  1
  H          1.893339        2.079794        0.000031  1
  C         -0.223226       -0.266053        1.969573  2
  H          0.051807       -0.480556        0.940146  2
  H          0.450370       -0.791401        2.641699  2
  H         -0.151822        0.803707        2.148437  2
  H         -1.243375       -0.595873        2.148437  2

%mem=32GB
%nprocshared= 8
#p m062x/aug-cc-pVDZ   counterpoise=2

00026 m062x/aug-cc-pVDZ   counterpoise=2

 0  1  0  1  0  1
  C          0.302987       -0.676455       -0.000000  1
  C         -0.873351       -1.425145       -0.000005  1
  C         -2.074182       -0.744284       -0.000006  1
  C         -2.120834        0.659037       -0.000003  1
  C         -0.967954        1.420469        0.000004  1
  C          0.237580        0.726968        0.000004  1
  N          1.623348       -1.095419        0.000016  1
  C          2.318217       -0.000000       -0.000034  1
  N          1.554189        1.134829        0.000024  1
  H         -0.831004       -2.505113       -0.000002  1
  H         -3.002220       -1.298836       -0.000005  1
  H         -3.081560        1.154857       -0.000001  1
  H         -1.006882        2.500989        0.000014  1
  H          3.395650        0.051407       -0.000042  1
  H          1.893339        2.079794        0.000031  1
  C         -0.173638       -0.300776        1.969573  2
  H          0.077726       -0.498903        0.930853  2
  H          0.511657       -0.840930        2.617710  2
  H         -0.092656        0.765384        2.165079  2
  H         -1.191382       -0.628572        2.165079  2

%mem=32GB
%nprocshared= 8
#p m062x/aug-cc-pVDZ   counterpoise=2

00027 m062x/aug-cc-pVDZ   counterpoise=2

 0  1  0  1  0  1
  C          0.302987       -0.676455       -0.000000  1
  C         -0.873351       -1.425145       -0.000005  1
  C         -2.074182       -0.744284       -0.000006  1
  C         -2.120834        0.659037       -0.000003  1
  C         -0.967954        1.420469        0.000004  1
  C          0.237580        0.726968        0.000004  1
  N          1.623348       -1.095419        0.000016  1
  C          2.318217       -0.000000       -0.000034  1
  N          1.554189        1.134829        0.000024  1
  H         -0.831004       -2.505113       -0.000002  1
  H         -3.002220       -1.298836       -0.000005  1
  H         -3.081560        1.154857       -0.000001  1
  H         -1.006882        2.500989        0.000014  1
  H          3.395650        0.051407       -0.000042  1
  H          1.893339        2.079794        0.000031  1
  C         -0.118773       -0.326360        1.969572  2
  H          0.105454       -0.512487        0.922455  2
  H          0.566076       -0.894841        2.593501  2
  H         -0.006534        0.733836        2.181383  2
  H         -1.140182       -0.631870        2.181383  2

%mem=32GB
%nprocshared= 8
#p m062x/aug-cc-pVDZ   counterpoise=2

00028 m062x/aug-cc-pVDZ   counterpoise=2

 0  1  0  1  0  1
  C          0.302987       -0.676455       -0.000000  1
  C         -0.873351       -1.425145       -0.000005  1
  C         -2.074182       -0.744284       -0.000006  1
  C         -2.120834        0.659037       -0.000003  1
  C         -0.967954        1.420469        0.000004  1
  C          0.237580        0.726968        0.000004  1
  N          1.623348       -1.095419        0.000016  1
  C          2.318217       -0.000000       -0.000034  1
  N          1.554189        1.134829        0.000024  1
  H         -0.831004       -2.505113       -0.000002  1
  H         -3.002220       -1.298836       -0.000005  1
  H         -3.081560        1.154857       -0.000001  1
  H         -1.006882        2.500989        0.000014  1
  H          3.395650        0.051407       -0.000042  1
  H          1.893339        2.079794        0.000031  1
  C         -0.060299       -0.342028        1.969572  2
  H          0.134163       -0.521042        0.915288  2
  H          0.606153       -0.955538        2.570342  2
  H          0.110260        0.707195        2.196547  2
  H         -1.091853       -0.598652        2.196547  2

%mem=32GB
%nprocshared= 8
#p m062x/aug-cc-pVDZ   counterpoise=2

00029 m062x/aug-cc-pVDZ   counterpoise=2

 0  1  0  1  0  1
  C          0.302987       -0.676455       -0.000000  1
  C         -0.873351       -1.425145       -0.000005  1
  C         -2.074182       -0.744284       -0.000006  1
  C         -2.120834        0.659037       -0.000003  1
  C         -0.967954        1.420469        0.000004  1
  C          0.237580        0.726968        0.000004  1
  N          1.623348       -1.095419        0.000016  1
  C          2.318217       -0.000000       -0.000034  1
  N          1.554189        1.134829        0.000024  1
  H         -0.831004       -2.505113       -0.000002  1
  H         -3.002220       -1.298836       -0.000005  1
  H         -3.081560        1.154857       -0.000001  1
  H         -1.006882        2.500989        0.000014  1
  H          3.395650        0.051407       -0.000042  1
  H          1.893339        2.079794        0.000031  1
  C          0.000007       -0.347304        1.969572  2
  H          0.163054       -0.524434        0.909658  2
  H          0.622407       -1.023466        2.550001  2
  H          0.260196        0.680411        2.209533  2
  H         -1.045698       -0.521651        2.209533  2

%mem=32GB
%nprocshared= 8
#p m062x/aug-cc-pVDZ   counterpoise=2

00030 m062x/aug-cc-pVDZ   counterpoise=2

 0  1  0  1  0  1
  C          0.302987       -0.676455       -0.000000  1
  C         -0.873351       -1.425145       -0.000005  1
  C         -2.074182       -0.744284       -0.000006  1
  C         -2.120834        0.659037       -0.000003  1
  C         -0.967954        1.420469        0.000004  1
  C          0.237580        0.726968        0.000004  1
  N          1.623348       -1.095419        0.000016  1
  C          2.318217       -0.000000       -0.000034  1
  N          1.554189        1.134829        0.000024  1
  H         -0.831004       -2.505113       -0.000002  1
  H         -3.002220       -1.298836       -0.000005  1
  H         -3.081560        1.154857       -0.000001  1
  H         -1.006882        2.500989        0.000014  1
  H          3.395650        0.051407       -0.000042  1
  H          1.893339        2.079794        0.000031  1
  C          0.060313       -0.342028        1.969571  2
  H          0.191380       -0.522650        0.905817  2
  H          0.605624       -1.093517        2.534705  2
  H          0.440371        0.645275        2.219102  2
  H         -0.996178       -0.397144        2.219102  2

%mem=32GB
%nprocshared= 8
#p m062x/aug-cc-pVDZ   counterpoise=2

00031 m062x/aug-cc-pVDZ   counterpoise=2

 0  1  0  1  0  1
  C          0.302987       -0.676455       -0.000000  1
  C         -0.873351       -1.425145       -0.000005  1
  C         -2.074182       -0.744284       -0.000006  1
  C         -2.120834        0.659037       -0.000003  1
  C         -0.967954        1.420469        0.000004  1
  C          0.237580        0.726968        0.000004  1
  N          1.623348       -1.095419        0.000016  1
  C          2.318217       -0.000000       -0.000034  1
  N          1.554189        1.134829        0.000024  1
  H         -0.831004       -2.505113       -0.000002  1
  H         -3.002220       -1.298836       -0.000005  1
  H         -3.081560        1.154857       -0.000001  1
  H         -1.006882        2.500989        0.000014  1
  H          3.395650        0.051407       -0.000042  1
  H          1.893339        2.079794        0.000031  1
  C          0.118786       -0.326360        1.969571  2
  H          0.218447       -0.515777        0.903943  2
  H          0.553359       -1.152318        2.526723  2
  H          0.637031        0.594591        2.224031  2
  H         -0.933733       -0.231856        2.224031  2

%mem=32GB
%nprocshared= 8
#p m062x/aug-cc-pVDZ   counterpoise=2

00032 m062x/aug-cc-pVDZ   counterpoise=2

 0  1  0  1  0  1
  C          0.302987       -0.676455       -0.000000  1
  C         -0.873351       -1.425145       -0.000005  1
  C         -2.074182       -0.744284       -0.000006  1
  C         -2.120834        0.659037       -0.000003  1
  C         -0.967954        1.420469        0.000004  1
  C          0.237580        0.726968        0.000004  1
  N          1.623348       -1.095419        0.000016  1
  C          2.318217       -0.000000       -0.000034  1
  N          1.554189        1.134829        0.000024  1
  H         -0.831004       -2.505113       -0.000002  1
  H         -3.002220       -1.298836       -0.000005  1
  H         -3.081560        1.154857       -0.000001  1
  H         -1.006882        2.500989        0.000014  1
  H          3.395650        0.051407       -0.000042  1
  H          1.893339        2.079794        0.000031  1
  C          0.173651       -0.300776        1.969571  2
  H          0.243616       -0.504001        0.904123  2
  H          0.477310       -1.182806        2.527507  2
  H          0.825945        0.530780        2.223549  2
  H         -0.852296       -0.046992        2.223549  2

%mem=32GB
%nprocshared= 8
#p m062x/aug-cc-pVDZ   counterpoise=2

00033 m062x/aug-cc-pVDZ   counterpoise=2

 0  1  0  1  0  1
  C          0.302987       -0.676455       -0.000000  1
  C         -0.873351       -1.425145       -0.000005  1
  C         -2.074182       -0.744284       -0.000006  1
  C         -2.120834        0.659037       -0.000003  1
  C         -0.967954        1.420469        0.000004  1
  C          0.237580        0.726968        0.000004  1
  N          1.623348       -1.095419        0.000016  1
  C          2.318217       -0.000000       -0.000034  1
  N          1.554189        1.134829        0.000024  1
  H         -0.831004       -2.505113       -0.000002  1
  H         -3.002220       -1.298836       -0.000005  1
  H         -3.081560        1.154857       -0.000001  1
  H         -1.006882        2.500989        0.000014  1
  H          3.395650        0.051407       -0.000042  1
  H          1.893339        2.079794        0.000031  1
  C          0.223240       -0.266054        1.969571  2
  H          0.266289       -0.487598        0.906350  2
  H          0.400092       -1.176181        2.536906  2
  H          0.984441        0.469109        2.217736  2
  H         -0.757882        0.130548        2.217736  2

%mem=32GB
%nprocshared= 8
#p m062x/aug-cc-pVDZ   counterpoise=2

00034 m062x/aug-cc-pVDZ   counterpoise=2

 0  1  0  1  0  1
  C          0.302987       -0.676455       -0.000000  1
  C         -0.873351       -1.425145       -0.000005  1
  C         -2.074182       -0.744284       -0.000006  1
  C         -2.120834        0.659037       -0.000003  1
  C         -0.967954        1.420469        0.000004  1
  C          0.237580        0.726968        0.000004  1
  N          1.623348       -1.095419        0.000016  1
  C          2.318217       -0.000000       -0.000034  1
  N          1.554189        1.134829        0.000024  1
  H         -0.831004       -2.505113       -0.000002  1
  H         -3.002220       -1.298836       -0.000005  1
  H         -3.081560        1.154857       -0.000001  1
  H         -1.006882        2.500989        0.000014  1
  H          3.395650        0.051407       -0.000042  1
  H          1.893339        2.079794        0.000031  1
  C          0.266045       -0.223248        1.969572  2
  H          0.285909       -0.466941        0.910518  2
  H          0.340540       -1.137165        2.553253  2
  H          1.103384        0.427706        2.207477  2
  H         -0.665661        0.283508        2.207477  2

%mem=32GB
%nprocshared= 8
#p m062x/aug-cc-pVDZ   counterpoise=2

00035 m062x/aug-cc-pVDZ   counterpoise=2

 0  1  0  1  0  1
  C          0.302987       -0.676455       -0.000000  1
  C         -0.873351       -1.425145       -0.000005  1
  C         -2.074182       -0.744284       -0.000006  1
  C         -2.120834        0.659037       -0.000003  1
  C         -0.967954        1.420469        0.000004  1
  C          0.237580        0.726968        0.000004  1
  N          1.623348       -1.095419        0.000016  1
  C          2.318217       -0.000000       -0.000034  1
  N          1.554189        1.134829        0.000024  1
  H         -0.831004       -2.505113       -0.000002  1
  H         -3.002220       -1.298836       -0.000005  1
  H         -3.081560        1.154857       -0.000001  1
  H         -1.006882        2.500989        0.000014  1
  H          3.395650        0.051407       -0.000042  1
  H          1.893339        2.079794        0.000031  1
  C          0.300768       -0.173659        1.969572  2
  H          0.301954       -0.442506        0.916436  2
  H          0.304755       -1.076900        2.574235  2
  H          1.185628        0.416357        2.194027  2
  H         -0.589267        0.408522        2.194027  2

%mem=32GB
%nprocshared= 8
#p m062x/aug-cc-pVDZ   counterpoise=2

00036 m062x/aug-cc-pVDZ   counterpoise=2

 0  1  0  1  0  1
  C          0.302987       -0.676455       -0.000000  1
  C         -0.873351       -1.425145       -0.000005  1
  C         -2.074182       -0.744284       -0.000006  1
  C         -2.120834        0.659037       -0.000003  1
  C         -0.967954        1.420469        0.000004  1
  C          0.237580        0.726968        0.000004  1
  N          1.623348       -1.095419        0.000016  1
  C          2.318217       -0.000000       -0.000034  1
  N          1.554189        1.134829        0.000024  1
  H         -0.831004       -2.505113       -0.000002  1
  H         -3.002220       -1.298836       -0.000005  1
  H         -3.081560        1.154857       -0.000001  1
  H         -1.006882        2.500989        0.000014  1
  H          3.395650        0.051407       -0.000042  1
  H          1.893339        2.079794        0.000031  1
  C          0.326351       -0.118795        1.969572  2
  H          0.313946       -0.414881        0.923841  2
  H          0.289217       -1.005116        2.597691  2
  H          1.237802        0.435321        2.178596  2
  H         -0.535555        0.509620        2.178596  2

%mem=32GB
%nprocshared= 8
#p m062x/aug-cc-pVDZ   counterpoise=2

00037 m062x/aug-cc-pVDZ   counterpoise=2

 0  1  0  1  0  1
  C          0.302987       -0.676455       -0.000000  1
  C         -0.873351       -1.425145       -0.000005  1
  C         -2.074182       -0.744284       -0.000006  1
  C         -2.120834        0.659037       -0.000003  1
  C         -0.967954        1.420469        0.000004  1
  C          0.237580        0.726968        0.000004  1
  N          1.623348       -1.095419        0.000016  1
  C          2.318217       -0.000000       -0.000034  1
  N          1.554189        1.134829        0.000024  1
  H         -0.831004       -2.505113       -0.000002  1
  H         -3.002220       -1.298836       -0.000005  1
  H         -3.081560        1.154857       -0.000001  1
  H         -1.006882        2.500989        0.000014  1
  H          3.395650        0.051407       -0.000042  1
  H          1.893339        2.079794        0.000031  1
  C          0.342019       -0.060321        1.969573  2
  H          0.321465       -0.384770        0.932420  2
  H          0.287051       -0.928004        2.621939  2
  H          1.265465        0.479704        2.162181  2
  H         -0.505896        0.591921        2.162181  2

%mem=32GB
%nprocshared= 8
#p m062x/aug-cc-pVDZ   counterpoise=2

00038 m062x/aug-cc-pVDZ   counterpoise=2

 0  1  0  1  0  1
  C          0.302987       -0.676455       -0.000000  1
  C         -0.873351       -1.425145       -0.000005  1
  C         -2.074182       -0.744284       -0.000006  1
  C         -2.120834        0.659037       -0.000003  1
  C         -0.967954        1.420469        0.000004  1
  C          0.237580        0.726968        0.000004  1
  N          1.623348       -1.095419        0.000016  1
  C          2.318217       -0.000000       -0.000034  1
  N          1.554189        1.134829        0.000024  1
  H         -0.831004       -2.505113       -0.000002  1
  H         -3.002220       -1.298836       -0.000005  1
  H         -3.081560        1.154857       -0.000001  1
  H         -1.006882        2.500989        0.000014  1
  H          3.395650        0.051407       -0.000042  1
  H          1.893339        2.079794        0.000031  1
  C          0.684052        0.000000        1.879342  2
  H          0.975552        0.010020        0.832297  2
  H          1.573423        0.030570        2.503491  2
  H          0.063071        0.866636        2.091007  2
  H          0.124043       -0.907229        2.091007  2

%mem=32GB
%nprocshared= 8
#p m062x/aug-cc-pVDZ   counterpoise=2

00039 m062x/aug-cc-pVDZ   counterpoise=2

 0  1  0  1  0  1
  C          0.302987       -0.676455       -0.000000  1
  C         -0.873351       -1.425145       -0.000005  1
  C         -2.074182       -0.744284       -0.000006  1
  C         -2.120834        0.659037       -0.000003  1
  C         -0.967954        1.420469        0.000004  1
  C          0.237580        0.726968        0.000004  1
  N          1.623348       -1.095419        0.000016  1
  C          2.318217       -0.000000       -0.000034  1
  N          1.554189        1.134829        0.000024  1
  H         -0.831004       -2.505113       -0.000002  1
  H         -3.002220       -1.298836       -0.000005  1
  H         -3.081560        1.154857       -0.000001  1
  H         -1.006882        2.500989        0.000014  1
  H          3.395650        0.051407       -0.000042  1
  H          1.893339        2.079794        0.000031  1
  C          0.673660        0.118780        1.879342  2
  H          0.970140        0.062776        0.835149  2
  H          1.542157       -0.045275        2.512016  2
  H          0.255835        1.100856        2.085318  2
  H         -0.073613       -0.643213        2.085318  2

%mem=32GB
%nprocshared= 8
#p m062x/aug-cc-pVDZ   counterpoise=2

00040 m062x/aug-cc-pVDZ   counterpoise=2

 0  1  0  1  0  1
  C          0.302987       -0.676455       -0.000000  1
  C         -0.873351       -1.425145       -0.000005  1
  C         -2.074182       -0.744284       -0.000006  1
  C         -2.120834        0.659037       -0.000003  1
  C         -0.967954        1.420469        0.000004  1
  C          0.237580        0.726968        0.000004  1
  N          1.623348       -1.095419        0.000016  1
  C          2.318217       -0.000000       -0.000034  1
  N          1.554189        1.134829        0.000024  1
  H         -0.831004       -2.505113       -0.000002  1
  H         -3.002220       -1.298836       -0.000005  1
  H         -3.081560        1.154857       -0.000001  1
  H         -1.006882        2.500989        0.000014  1
  H          3.395650        0.051407       -0.000042  1
  H          1.893339        2.079794        0.000031  1
  C          0.642800        0.233951        1.879342  2
  H          0.953582        0.115045        0.844619  2
  H          1.450295       -0.075000        2.538113  2
  H          0.400723        1.276764        2.067533  2
  H         -0.233527       -0.380957        2.067533  2

%mem=32GB
%nprocshared= 8
#p m062x/aug-cc-pVDZ   counterpoise=2

00041 m062x/aug-cc-pVDZ   counterpoise=2

 0  1  0  1  0  1
  C          0.302987       -0.676455       -0.000000  1
  C         -0.873351       -1.425145       -0.000005  1
  C         -2.074182       -0.744284       -0.000006  1
  C         -2.120834        0.659037       -0.000003  1
  C         -0.967954        1.420469        0.000004  1
  C          0.237580        0.726968        0.000004  1
  N          1.623348       -1.095419        0.000016  1
  C          2.318217       -0.000000       -0.000034  1
  N          1.554189        1.134829        0.000024  1
  H         -0.831004       -2.505113       -0.000002  1
  H         -3.002220       -1.298836       -0.000005  1
  H         -3.081560        1.154857       -0.000001  1
  H         -1.006882        2.500989        0.000014  1
  H          3.395650        0.051407       -0.000042  1
  H          1.893339        2.079794        0.000031  1
  C          0.592388        0.342029        1.879342  2
  H          0.394712        0.556492        0.832296  2
  H         -0.010734        0.996370        2.503488  2
  H          0.340283       -0.693885        2.091009  2
  H          1.645373        0.509050        2.091009  2

%mem=32GB
%nprocshared= 8
#p m062x/aug-cc-pVDZ   counterpoise=2

00042 m062x/aug-cc-pVDZ   counterpoise=2

 0  1  0  1  0  1
  C          0.302987       -0.676455       -0.000000  1
  C         -0.873351       -1.425145       -0.000005  1
  C         -2.074182       -0.744284       -0.000006  1
  C         -2.120834        0.659037       -0.000003  1
  C         -0.967954        1.420469        0.000004  1
  C          0.237580        0.726968        0.000004  1
  N          1.623348       -1.095419        0.000016  1
  C          2.318217       -0.000000       -0.000034  1
  N          1.554189        1.134829        0.000024  1
  H         -0.831004       -2.505113       -0.000002  1
  H         -3.002220       -1.298836       -0.000005  1
  H         -3.081560        1.154857       -0.000001  1
  H         -1.006882        2.500989        0.000014  1
  H          3.395650        0.051407       -0.000042  1
  H          1.893339        2.079794        0.000031  1
  C          0.523999        0.439699        1.879341  2
  H          0.362078        0.602100        0.816899  2
  H         -0.129248        1.094884        2.449849  2
  H          0.303160       -0.595723        2.125529  2
  H          1.560071        0.657468        2.125529  2

%mem=32GB
%nprocshared= 8
#p m062x/aug-cc-pVDZ   counterpoise=2

00043 m062x/aug-cc-pVDZ   counterpoise=2

 0  1  0  1  0  1
  C          0.302987       -0.676455       -0.000000  1
  C         -0.873351       -1.425145       -0.000005  1
  C         -2.074182       -0.744284       -0.000006  1
  C         -2.120834        0.659037       -0.000003  1
  C         -0.967954        1.420469        0.000004  1
  C          0.237580        0.726968        0.000004  1
  N          1.623348       -1.095419        0.000016  1
  C          2.318217       -0.000000       -0.000034  1
  N          1.554189        1.134829        0.000024  1
  H         -0.831004       -2.505113       -0.000002  1
  H         -3.002220       -1.298836       -0.000005  1
  H         -3.081560        1.154857       -0.000001  1
  H         -1.006882        2.500989        0.000014  1
  H          3.395650        0.051407       -0.000042  1
  H          1.893339        2.079794        0.000031  1
  C          0.439688        0.524010        1.879341  2
  H          0.324133        0.640050        0.804837  2
  H         -0.236606        1.203149        2.392053  2
  H          0.206794       -0.499811        2.160459  2
  H          1.464478        0.752604        2.160459  2

%mem=32GB
%nprocshared= 8
#p m062x/aug-cc-pVDZ   counterpoise=2

00044 m062x/aug-cc-pVDZ   counterpoise=2

 0  1  0  1  0  1
  C          0.302987       -0.676455       -0.000000  1
  C         -0.873351       -1.425145       -0.000005  1
  C         -2.074182       -0.744284       -0.000006  1
  C         -2.120834        0.659037       -0.000003  1
  C         -0.967954        1.420469        0.000004  1
  C          0.237580        0.726968        0.000004  1
  N          1.623348       -1.095419        0.000016  1
  C          2.318217       -0.000000       -0.000034  1
  N          1.554189        1.134829        0.000024  1
  H         -0.831004       -2.505113       -0.000002  1
  H         -3.002220       -1.298836       -0.000005  1
  H         -3.081560        1.154857       -0.000001  1
  H         -1.006882        2.500989        0.000014  1
  H          3.395650        0.051407       -0.000042  1
  H          1.893339        2.079794        0.000031  1
  C          0.342018        0.592399        1.879340  2
  H          0.281863        0.669909        0.796867  2
  H         -0.263640        1.372793        2.332817  2
  H         -0.026151       -0.380677        2.194063  2
  H          1.376024        0.707540        2.194063  2

%mem=32GB
%nprocshared= 8
#p m062x/aug-cc-pVDZ   counterpoise=2

00045 m062x/aug-cc-pVDZ   counterpoise=2

 0  1  0  1  0  1
  C          0.302987       -0.676455       -0.000000  1
  C         -0.873351       -1.425145       -0.000005  1
  C         -2.074182       -0.744284       -0.000006  1
  C         -2.120834        0.659037       -0.000003  1
  C         -0.967954        1.420469        0.000004  1
  C          0.237580        0.726968        0.000004  1
  N          1.623348       -1.095419        0.000016  1
  C          2.318217       -0.000000       -0.000034  1
  N          1.554189        1.134829        0.000024  1
  H         -0.831004       -2.505113       -0.000002  1
  H         -3.002220       -1.298836       -0.000005  1
  H         -3.081560        1.154857       -0.000001  1
  H         -1.006882        2.500989        0.000014  1
  H          3.395650        0.051407       -0.000042  1
  H          1.893339        2.079794        0.000031  1
  C          0.233956        0.642790        1.879340  2
  H          0.236050        0.691425        0.793520  2
  H          0.277293        1.649341        2.287327  2
  H         -0.675395        0.153361        2.218482  2
  H          1.097874        0.077011        2.218482  2

%mem=32GB
%nprocshared= 8
#p m062x/aug-cc-pVDZ   counterpoise=2

00046 m062x/aug-cc-pVDZ   counterpoise=2

 0  1  0  1  0  1
  C          0.302987       -0.676455       -0.000000  1
  C         -0.873351       -1.425145       -0.000005  1
  C         -2.074182       -0.744284       -0.000006  1
  C         -2.120834        0.659037       -0.000003  1
  C         -0.967954        1.420469        0.000004  1
  C          0.237580        0.726968        0.000004  1
  N          1.623348       -1.095419        0.000016  1
  C          2.318217       -0.000000       -0.000034  1
  N          1.554189        1.134829        0.000024  1
  H         -0.831004       -2.505113       -0.000002  1
  H         -3.002220       -1.298836       -0.000005  1
  H         -3.081560        1.154857       -0.000001  1
  H         -1.006882        2.500989        0.000014  1
  H          3.395650        0.051407       -0.000042  1
  H          1.893339        2.079794        0.000031  1
  C          0.118785        0.673649        1.879340  2
  H          0.187326        0.704412        0.795029  2
  H          1.028590        1.081996        2.311758  2
  H         -0.733794        1.263733        2.205512  2
  H         -0.007010       -0.355556        2.205512  2

%mem=32GB
%nprocshared= 8
#p m062x/aug-cc-pVDZ   counterpoise=2

00047 m062x/aug-cc-pVDZ   counterpoise=2

 0  1  0  1  0  1
  C          0.302987       -0.676455       -0.000000  1
  C         -0.873351       -1.425145       -0.000005  1
  C         -2.074182       -0.744284       -0.000006  1
  C         -2.120834        0.659037       -0.000003  1
  C         -0.967954        1.420469        0.000004  1
  C          0.237580        0.726968        0.000004  1
  N          1.623348       -1.095419        0.000016  1
  C          2.318217       -0.000000       -0.000034  1
  N          1.554189        1.134829        0.000024  1
  H         -0.831004       -2.505113       -0.000002  1
  H         -3.002220       -1.298836       -0.000005  1
  H         -3.081560        1.154857       -0.000001  1
  H         -1.006882        2.500989        0.000014  1
  H          3.395650        0.051407       -0.000042  1
  H          1.893339        2.079794        0.000031  1
  C          0.000006        0.684041        1.879341  2
  H          0.136286        0.708666        0.801288  2
  H          0.954758        0.856553        2.369407  2
  H         -0.703336        1.458783        2.173557  2
  H         -0.387742       -0.287846        2.173557  2

%mem=32GB
%nprocshared= 8
#p m062x/aug-cc-pVDZ   counterpoise=2

00048 m062x/aug-cc-pVDZ   counterpoise=2

 0  1  0  1  0  1
  C          0.302987       -0.676455       -0.000000  1
  C         -0.873351       -1.425145       -0.000005  1
  C         -2.074182       -0.744284       -0.000006  1
  C         -2.120834        0.659037       -0.000003  1
  C         -0.967954        1.420469        0.000004  1
  C          0.237580        0.726968        0.000004  1
  N          1.623348       -1.095419        0.000016  1
  C          2.318217       -0.000000       -0.000034  1
  N          1.554189        1.134829        0.000024  1
  H         -0.831004       -2.505113       -0.000002  1
  H         -3.002220       -1.298836       -0.000005  1
  H         -3.081560        1.154857       -0.000001  1
  H         -1.006882        2.500989        0.000014  1
  H          3.395650        0.051407       -0.000042  1
  H          1.893339        2.079794        0.000031  1
  C         -0.118774        0.673649        1.879341  2
  H          0.083636        0.703935        0.811873  2
  H          0.809064        0.812475        2.428269  2
  H         -0.815261        1.466774        2.138833  2
  H         -0.552618       -0.288598        2.138833  2

%mem=32GB
%nprocshared= 8
#p m062x/aug-cc-pVDZ   counterpoise=2

00049 m062x/aug-cc-pVDZ   counterpoise=2

 0  1  0  1  0  1
  C          0.302987       -0.676455       -0.000000  1
  C         -0.873351       -1.425145       -0.000005  1
  C         -2.074182       -0.744284       -0.000006  1
  C         -2.120834        0.659037       -0.000003  1
  C         -0.967954        1.420469        0.000004  1
  C          0.237580        0.726968        0.000004  1
  N          1.623348       -1.095419        0.000016  1
  C          2.318217       -0.000000       -0.000034  1
  N          1.554189        1.134829        0.000024  1
  H         -0.831004       -2.505113       -0.000002  1
  H         -3.002220       -1.298836       -0.000005  1
  H         -3.081560        1.154857       -0.000001  1
  H         -1.006882        2.500989        0.000014  1
  H          3.395650        0.051407       -0.000042  1
  H          1.893339        2.079794        0.000031  1
  C         -0.233945        0.642790        1.879342  2
  H          0.030313        0.689966        0.826100  2
  H          0.655480        0.801573        2.483651  2
  H         -0.966807        1.413443        2.104026  2
  H         -0.654874       -0.333843        2.104026  2

%mem=32GB
%nprocshared= 8
#p m062x/aug-cc-pVDZ   counterpoise=2

00050 m062x/aug-cc-pVDZ   counterpoise=2

 0  1  0  1  0  1
  C          0.302987       -0.676455       -0.000000  1
  C         -0.873351       -1.425145       -0.000005  1
  C         -2.074182       -0.744284       -0.000006  1
  C         -2.120834        0.659037       -0.000003  1
  C         -0.967954        1.420469        0.000004  1
  C          0.237580        0.726968        0.000004  1
  N          1.623348       -1.095419        0.000016  1
  C          2.318217       -0.000000       -0.000034  1
  N          1.554189        1.134829        0.000024  1
  H         -0.831004       -2.505113       -0.000002  1
  H         -3.002220       -1.298836       -0.000005  1
  H         -3.081560        1.154857       -0.000001  1
  H         -1.006882        2.500989        0.000014  1
  H          3.395650        0.051407       -0.000042  1
  H          1.893339        2.079794        0.000031  1
  C         -0.342007        0.592399        1.879342  2
  H         -0.022438        0.666597        0.843125  2
  H          0.503064        0.788608        2.534197  2
  H         -1.125104        1.321642        2.070239  2
  H         -0.723682       -0.407281        2.070239  2

%mem=32GB
%nprocshared= 8
#p m062x/aug-cc-pVDZ   counterpoise=2

00051 m062x/aug-cc-pVDZ   counterpoise=2

 0  1  0  1  0  1
  C          0.302987       -0.676455       -0.000000  1
  C         -0.873351       -1.425145       -0.000005  1
  C         -2.074182       -0.744284       -0.000006  1
  C         -2.120834        0.659037       -0.000003  1
  C         -0.967954        1.420469        0.000004  1
  C          0.237580        0.726968        0.000004  1
  N          1.623348       -1.095419        0.000016  1
  C          2.318217       -0.000000       -0.000034  1
  N          1.554189        1.134829        0.000024  1
  H         -0.831004       -2.505113       -0.000002  1
  H         -3.002220       -1.298836       -0.000005  1
  H         -3.081560        1.154857       -0.000001  1
  H         -1.006882        2.500989        0.000014  1
  H          3.395650        0.051407       -0.000042  1
  H          1.893339        2.079794        0.000031  1
  C         -0.439677        0.524010        1.879343  2
  H         -0.073072        0.633873        0.862040  2
  H          0.356822        0.762702        2.579409  2
  H         -1.276062        1.199814        2.038173  2
  H         -0.766549       -0.500395        2.038173  2

%mem=32GB
%nprocshared= 8
#p m062x/aug-cc-pVDZ   counterpoise=2

00052 m062x/aug-cc-pVDZ   counterpoise=2

 0  1  0  1  0  1
  C          0.302987       -0.676455       -0.000000  1
  C         -0.873351       -1.425145       -0.000005  1
  C         -2.074182       -0.744284       -0.000006  1
  C         -2.120834        0.659037       -0.000003  1
  C         -0.967954        1.420469        0.000004  1
  C          0.237580        0.726968        0.000004  1
  N          1.623348       -1.095419        0.000016  1
  C          2.318217       -0.000000       -0.000034  1
  N          1.554189        1.134829        0.000024  1
  H         -0.831004       -2.505113       -0.000002  1
  H         -3.002220       -1.298836       -0.000005  1
  H         -3.081560        1.154857       -0.000001  1
  H         -1.006882        2.500989        0.000014  1
  H          3.395650        0.051407       -0.000042  1
  H          1.893339        2.079794        0.000031  1
  C         -0.524014        0.439682        1.879342  2
  H         -0.740157        0.193592        0.842956  2
  H         -1.096743       -0.212401        2.533748  2
  H          0.537251        0.303179        2.070548  2
  H         -0.796319        1.474462        2.070548  2

%mem=32GB
%nprocshared= 8
#p m062x/aug-cc-pVDZ   counterpoise=2

00053 m062x/aug-cc-pVDZ   counterpoise=2

 0  1  0  1  0  1
  C          0.302987       -0.676455       -0.000000  1
  C         -0.873351       -1.425145       -0.000005  1
  C         -2.074182       -0.744284       -0.000006  1
  C         -2.120834        0.659037       -0.000003  1
  C         -0.967954        1.420469        0.000004  1
  C          0.237580        0.726968        0.000004  1
  N          1.623348       -1.095419        0.000016  1
  C          2.318217       -0.000000       -0.000034  1
  N          1.554189        1.134829        0.000024  1
  H         -0.831004       -2.505113       -0.000002  1
  H         -3.002220       -1.298836       -0.000005  1
  H         -3.081560        1.154857       -0.000001  1
  H         -1.006882        2.500989        0.000014  1
  H          3.395650        0.051407       -0.000042  1
  H          1.893339        2.079794        0.000031  1
  C         -0.592404        0.342012        1.879342  2
  H         -0.773812        0.146573        0.825648  2
  H         -1.207747       -0.320924        2.482123  2
  H          0.456449        0.167497        2.105016  2
  H         -0.844430        1.374984        2.105016  2

%mem=32GB
%nprocshared= 8
#p m062x/aug-cc-pVDZ   counterpoise=2

00054 m062x/aug-cc-pVDZ   counterpoise=2

 0  1  0  1  0  1
  C          0.302987       -0.676455       -0.000000  1
  C         -0.873351       -1.425145       -0.000005  1
  C         -2.074182       -0.744284       -0.000006  1
  C         -2.120834        0.659037       -0.000003  1
  C         -0.967954        1.420469        0.000004  1
  C          0.237580        0.726968        0.000004  1
  N          1.623348       -1.095419        0.000016  1
  C          2.318217       -0.000000       -0.000034  1
  N          1.554189        1.134829        0.000024  1
  H         -0.831004       -2.505113       -0.000002  1
  H         -3.002220       -1.298836       -0.000005  1
  H         -3.081560        1.154857       -0.000001  1
  H         -1.006882        2.500989        0.000014  1
  H          3.395650        0.051407       -0.000042  1
  H          1.893339        2.079794        0.000031  1
  C         -0.642794        0.233950        1.879341  2
  H         -0.797896        0.097384        0.812257  2
  H         -1.346147       -0.385343        2.430020  2
  H          0.372927       -0.054157        2.137765  2
  H         -0.799995        1.277972        2.137765  2

%mem=32GB
%nprocshared= 8
#p m062x/aug-cc-pVDZ   counterpoise=2

00055 m062x/aug-cc-pVDZ   counterpoise=2

 0  1  0  1  0  1
  C          0.302987       -0.676455       -0.000000  1
  C         -0.873351       -1.425145       -0.000005  1
  C         -2.074182       -0.744284       -0.000006  1
  C         -2.120834        0.659037       -0.000003  1
  C         -0.967954        1.420469        0.000004  1
  C          0.237580        0.726968        0.000004  1
  N          1.623348       -1.095419        0.000016  1
  C          2.318217       -0.000000       -0.000034  1
  N          1.554189        1.134829        0.000024  1
  H         -0.831004       -2.505113       -0.000002  1
  H         -3.002220       -1.298836       -0.000005  1
  H         -3.081560        1.154857       -0.000001  1
  H         -1.006882        2.500989        0.000014  1
  H          3.395650        0.051407       -0.000042  1
  H          1.893339        2.079794        0.000031  1
  C         -0.673654        0.118779        1.879341  2
  H         -0.812337        0.047037        0.803703  2
  H         -1.528137       -0.323256        2.385246  2
  H          0.230720       -0.412547        2.164430  2
  H         -0.584805        1.163914        2.164430  2

%mem=32GB
%nprocshared= 8
#p m062x/aug-cc-pVDZ   counterpoise=2

00056 m062x/aug-cc-pVDZ   counterpoise=2

 0  1  0  1  0  1
  C          0.302987       -0.676455       -0.000000  1
  C         -0.873351       -1.425145       -0.000005  1
  C         -2.074182       -0.744284       -0.000006  1
  C         -2.120834        0.659037       -0.000003  1
  C         -0.967954        1.420469        0.000004  1
  C          0.237580        0.726968        0.000004  1
  N          1.623348       -1.095419        0.000016  1
  C          2.318217       -0.000000       -0.000034  1
  N          1.554189        1.134829        0.000024  1
  H         -0.831004       -2.505113       -0.000002  1
  H         -3.002220       -1.298836       -0.000005  1
  H         -3.081560        1.154857       -0.000001  1
  H         -1.006882        2.500989        0.000014  1
  H          3.395650        0.051407       -0.000042  1
  H          1.893339        2.079794        0.000031  1
  C         -0.684046       -0.000000        1.879341  2
  H         -0.817162       -0.003770        0.800618  2
  H         -1.656273       -0.027535        2.364616  2
  H         -0.106222       -0.871447        2.176288  2
  H         -0.156471        0.902754        2.176288  2

%mem=32GB
%nprocshared= 8
#p m062x/aug-cc-pVDZ   counterpoise=2

00057 m062x/aug-cc-pVDZ   counterpoise=2

 0  1  0  1  0  1
  C          0.302987       -0.676455       -0.000000  1
  C         -0.873351       -1.425145       -0.000005  1
  C         -2.074182       -0.744284       -0.000006  1
  C         -2.120834        0.659037       -0.000003  1
  C         -0.967954        1.420469        0.000004  1
  C          0.237580        0.726968        0.000004  1
  N          1.623348       -1.095419        0.000016  1
  C          2.318217       -0.000000       -0.000034  1
  N          1.554189        1.134829        0.000024  1
  H         -0.831004       -2.505113       -0.000002  1
  H         -3.002220       -1.298836       -0.000005  1
  H         -3.081560        1.154857       -0.000001  1
  H         -1.006882        2.500989        0.000014  1
  H          3.395650        0.051407       -0.000042  1
  H          1.893339        2.079794        0.000031  1
  C         -0.673654       -0.118780        1.879341  2
  H         -0.812397       -0.054528        0.803238  2
  H         -1.548015        0.286137        2.382344  2
  H         -0.540005       -1.158672        2.166114  2
  H          0.205859        0.451918        2.166114  2

%mem=32GB
%nprocshared= 8
#p m062x/aug-cc-pVDZ   counterpoise=2

00058 m062x/aug-cc-pVDZ   counterpoise=2

 0  1  0  1  0  1
  C          0.302987       -0.676455       -0.000000  1
  C         -0.873351       -1.425145       -0.000005  1
  C         -2.074182       -0.744284       -0.000006  1
  C         -2.120834        0.659037       -0.000003  1
  C         -0.967954        1.420469        0.000004  1
  C          0.237580        0.726968        0.000004  1
  N          1.623348       -1.095419        0.000016  1
  C          2.318217       -0.000000       -0.000034  1
  N          1.554189        1.134829        0.000024  1
  H         -0.831004       -2.505113       -0.000002  1
  H         -3.002220       -1.298836       -0.000005  1
  H         -3.081560        1.154857       -0.000001  1
  H         -1.006882        2.500989        0.000014  1
  H          3.395650        0.051407       -0.000042  1
  H          1.893339        2.079794        0.000031  1
  C         -0.642794       -0.233950        1.879341  2
  H         -0.798026       -0.104735        0.811361  2
  H         -1.364905        0.367133        2.425905  2
  H         -0.771849       -1.281203        2.140271  2
  H          0.363669        0.082950        2.140271  2

%mem=32GB
%nprocshared= 8
#p m062x/aug-cc-pVDZ   counterpoise=2

00059 m062x/aug-cc-pVDZ   counterpoise=2

 0  1  0  1  0  1
  C          0.302987       -0.676455       -0.000000  1
  C         -0.873351       -1.425145       -0.000005  1
  C         -2.074182       -0.744284       -0.000006  1
  C         -2.120834        0.659037       -0.000003  1
  C         -0.967954        1.420469        0.000004  1
  C          0.237580        0.726968        0.000004  1
  N          1.623348       -1.095419        0.000016  1
  C          2.318217       -0.000000       -0.000034  1
  N          1.554189        1.134829        0.000024  1
  H         -0.831004       -2.505113       -0.000002  1
  H         -3.002220       -1.298836       -0.000005  1
  H         -3.081560        1.154857       -0.000001  1
  H         -1.006882        2.500989        0.000014  1
  H          3.395650        0.051407       -0.000042  1
  H          1.893339        2.079794        0.000031  1
  C         -0.592404       -0.342012        1.879342  2
  H         -0.774029       -0.153713        0.824386  2
  H         -1.222338        0.311068        2.477795  2
  H         -0.825330       -1.378846        2.107812  2
  H          0.452157       -0.146636        2.107812  2

%mem=32GB
%nprocshared= 8
#p m062x/aug-cc-pVDZ   counterpoise=2

00060 m062x/aug-cc-pVDZ   counterpoise=2

 0  1  0  1  0  1
  C          0.302987       -0.676455       -0.000000  1
  C         -0.873351       -1.425145       -0.000005  1
  C         -2.074182       -0.744284       -0.000006  1
  C         -2.120834        0.659037       -0.000003  1
  C         -0.967954        1.420469        0.000004  1
  C          0.237580        0.726968        0.000004  1
  N          1.623348       -1.095419        0.000016  1
  C          2.318217       -0.000000       -0.000034  1
  N          1.554189        1.134829        0.000024  1
  H         -0.831004       -2.505113       -0.000002  1
  H         -3.002220       -1.298836       -0.000005  1
  H         -3.081560        1.154857       -0.000001  1
  H         -1.006882        2.500989        0.000014  1
  H          3.395650        0.051407       -0.000042  1
  H          1.893339        2.079794        0.000031  1
  C         -0.524014       -0.439683        1.879342  2
  H         -0.740479       -0.200481        0.841411  2
  H         -1.108436        0.206127        2.529618  2
  H         -0.781546       -1.477711        2.073385  2
  H          0.534495       -0.286766        2.073385  2

%mem=32GB
%nprocshared= 8
#p m062x/aug-cc-pVDZ   counterpoise=2

00061 m062x/aug-cc-pVDZ   counterpoise=2

 0  1  0  1  0  1
  C          0.302987       -0.676455       -0.000000  1
  C         -0.873351       -1.425145       -0.000005  1
  C         -2.074182       -0.744284       -0.000006  1
  C         -2.120834        0.659037       -0.000003  1
  C         -0.967954        1.420469        0.000004  1
  C          0.237580        0.726968        0.000004  1
  N          1.623348       -1.095419        0.000016  1
  C          2.318217       -0.000000       -0.000034  1
  N          1.554189        1.134829        0.000024  1
  H         -0.831004       -2.505113       -0.000002  1
  H         -3.002220       -1.298836       -0.000005  1
  H         -3.081560        1.154857       -0.000001  1
  H         -1.006882        2.500989        0.000014  1
  H          3.395650        0.051407       -0.000042  1
  H          1.893339        2.079794        0.000031  1
  C         -0.439703       -0.523994        1.879343  2
  H         -0.697675       -0.243722        0.861367  2
  H         -1.003650        0.088703        2.577944  2
  H         -0.681656       -1.571547        2.039242  2
  H          0.624275       -0.369525        2.039242  2

%mem=32GB
%nprocshared= 8
#p m062x/aug-cc-pVDZ   counterpoise=2

00062 m062x/aug-cc-pVDZ   counterpoise=2

 0  1  0  1  0  1
  C          0.302987       -0.676455       -0.000000  1
  C         -0.873351       -1.425145       -0.000005  1
  C         -2.074182       -0.744284       -0.000006  1
  C         -2.120834        0.659037       -0.000003  1
  C         -0.967954        1.420469        0.000004  1
  C          0.237580        0.726968        0.000004  1
  N          1.623348       -1.095419        0.000016  1
  C          2.318217       -0.000000       -0.000034  1
  N          1.554189        1.134829        0.000024  1
  H         -0.831004       -2.505113       -0.000002  1
  H         -3.002220       -1.298836       -0.000005  1
  H         -3.081560        1.154857       -0.000001  1
  H         -1.006882        2.500989        0.000014  1
  H          3.395650        0.051407       -0.000042  1
  H          1.893339        2.079794        0.000031  1
  C         -0.342006       -0.592398        1.879343  2
  H          0.010507       -0.638338        0.852211  2
  H          0.500707       -0.702222        2.557024  2
  H         -0.825006        0.365508        2.054281  2
  H         -1.054377       -1.394521        2.054281  2

%mem=32GB
%nprocshared= 8
#p m062x/aug-cc-pVDZ   counterpoise=2

00063 m062x/aug-cc-pVDZ   counterpoise=2

 0  1  0  1  0  1
  C          0.302987       -0.676455       -0.000000  1
  C         -0.873351       -1.425145       -0.000005  1
  C         -2.074182       -0.744284       -0.000006  1
  C         -2.120834        0.659037       -0.000003  1
  C         -0.967954        1.420469        0.000004  1
  C          0.237580        0.726968        0.000004  1
  N          1.623348       -1.095419        0.000016  1
  C          2.318217       -0.000000       -0.000034  1
  N          1.554189        1.134829        0.000024  1
  H         -0.831004       -2.505113       -0.000002  1
  H         -3.002220       -1.298836       -0.000005  1
  H         -3.081560        1.154857       -0.000001  1
  H         -1.006882        2.500989        0.000014  1
  H          3.395650        0.051407       -0.000042  1
  H          1.893339        2.079794        0.000031  1
  C         -0.233943       -0.642788        1.879342  2
  H          0.064597       -0.661507        0.834402  2
  H          0.649746       -0.698198        2.509818  2
  H         -0.769584        0.279996        2.086790  2
  H         -0.880656       -1.491437        2.086790  2

%mem=32GB
%nprocshared= 8
#p m062x/aug-cc-pVDZ   counterpoise=2

00064 m062x/aug-cc-pVDZ   counterpoise=2

 0  1  0  1  0  1
  C          0.302987       -0.676455       -0.000000  1
  C         -0.873351       -1.425145       -0.000005  1
  C         -2.074182       -0.744284       -0.000006  1
  C         -2.120834        0.659037       -0.000003  1
  C         -0.967954        1.420469        0.000004  1
  C          0.237580        0.726968        0.000004  1
  N          1.623348       -1.095419        0.000016  1
  C          2.318217       -0.000000       -0.000034  1
  N          1.554189        1.134829        0.000024  1
  H         -0.831004       -2.505113       -0.000002  1
  H         -3.002220       -1.298836       -0.000005  1
  H         -3.081560        1.154857       -0.000001  1
  H         -1.006882        2.500989        0.000014  1
  H          3.395650        0.051407       -0.000042  1
  H          1.893339        2.079794        0.000031  1
  C         -0.118772       -0.673648        1.879341  2
  H          0.119231       -0.675232        0.818810  2
  H          0.801713       -0.679774        2.457394  2
  H         -0.692161        0.217643        2.120801  2
  H         -0.703972       -1.557229        2.120801  2

%mem=32GB
%nprocshared= 8
#p m062x/aug-cc-pVDZ   counterpoise=2

00065 m062x/aug-cc-pVDZ   counterpoise=2

 0  1  0  1  0  1
  C          0.302987       -0.676455       -0.000000  1
  C         -0.873351       -1.425145       -0.000005  1
  C         -2.074182       -0.744284       -0.000006  1
  C         -2.120834        0.659037       -0.000003  1
  C         -0.967954        1.420469        0.000004  1
  C          0.237580        0.726968        0.000004  1
  N          1.623348       -1.095419        0.000016  1
  C          2.318217       -0.000000       -0.000034  1
  N          1.554189        1.134829        0.000024  1
  H         -0.831004       -2.505113       -0.000002  1
  H         -3.002220       -1.298836       -0.000005  1
  H         -3.081560        1.154857       -0.000001  1
  H         -1.006882        2.500989        0.000014  1
  H          3.395650        0.051407       -0.000042  1
  H          1.893339        2.079794        0.000031  1
  C          0.000007       -0.684040        1.879341  2
  H          0.173000       -0.679709        0.806294  2
  H          0.953677       -0.660165        2.400321  2
  H         -0.585571        0.189034        2.155597  2
  H         -0.541150       -1.585322        2.155597  2

%mem=32GB
%nprocshared= 8
#p m062x/aug-cc-pVDZ   counterpoise=2

00066 m062x/aug-cc-pVDZ   counterpoise=2

 0  1  0  1  0  1
  C          0.302987       -0.676455       -0.000000  1
  C         -0.873351       -1.425145       -0.000005  1
  C         -2.074182       -0.744284       -0.000006  1
  C         -2.120834        0.659037       -0.000003  1
  C         -0.967954        1.420469        0.000004  1
  C          0.237580        0.726968        0.000004  1
  N          1.623348       -1.095419        0.000016  1
  C          2.318217       -0.000000       -0.000034  1
  N          1.554189        1.134829        0.000024  1
  H         -0.831004       -2.505113       -0.000002  1
  H         -3.002220       -1.298836       -0.000005  1
  H         -3.081560        1.154857       -0.000001  1
  H         -1.006882        2.500989        0.000014  1
  H          3.395650        0.051407       -0.000042  1
  H          1.893339        2.079794        0.000031  1
  C          0.118787       -0.673648        1.879340  2
  H          0.224810       -0.675264        0.797614  2
  H          1.103170       -0.688648        2.340037  2
  H         -0.412918        0.222013        2.190080  2
  H         -0.439960       -1.552693        2.190080  2

%mem=32GB
%nprocshared= 8
#p m062x/aug-cc-pVDZ   counterpoise=2

00067 m062x/aug-cc-pVDZ   counterpoise=2

 0  1  0  1  0  1
  C          0.302987       -0.676455       -0.000000  1
  C         -0.873351       -1.425145       -0.000005  1
  C         -2.074182       -0.744284       -0.000006  1
  C         -2.120834        0.659037       -0.000003  1
  C         -0.967954        1.420469        0.000004  1
  C          0.237580        0.726968        0.000004  1
  N          1.623348       -1.095419        0.000016  1
  C          2.318217       -0.000000       -0.000034  1
  N          1.554189        1.134829        0.000024  1
  H         -0.831004       -2.505113       -0.000002  1
  H         -3.002220       -1.298836       -0.000005  1
  H         -3.081560        1.154857       -0.000001  1
  H         -1.006882        2.500989        0.000014  1
  H          3.395650        0.051407       -0.000042  1
  H          1.893339        2.079794        0.000031  1
  C          0.233957       -0.642788        1.879340  2
  H          0.273847       -0.662243        0.793336  2
  H          1.140930       -1.085129        2.283335  2
  H          0.149539        0.385760        2.220571  2
  H         -0.628504       -1.209534        2.220571  2

%mem=32GB
%nprocshared= 8
#p m062x/aug-cc-pVDZ   counterpoise=2

00068 m062x/aug-cc-pVDZ   counterpoise=2

 0  1  0  1  0  1
  C          0.302987       -0.676455       -0.000000  1
  C         -0.873351       -1.425145       -0.000005  1
  C         -2.074182       -0.744284       -0.000006  1
  C         -2.120834        0.659037       -0.000003  1
  C         -0.967954        1.420469        0.000004  1
  C          0.237580        0.726968        0.000004  1
  N          1.623348       -1.095419        0.000016  1
  C          2.318217       -0.000000       -0.000034  1
  N          1.554189        1.134829        0.000024  1
  H         -0.831004       -2.505113       -0.000002  1
  H         -3.002220       -1.298836       -0.000005  1
  H         -3.081560        1.154857       -0.000001  1
  H         -1.006882        2.500989        0.000014  1
  H          3.395650        0.051407       -0.000042  1
  H          1.893339        2.079794        0.000031  1
  C          0.342019       -0.592398        1.879340  2
  H          0.319472       -0.640953        0.793748  2
  H         -0.081524       -1.504508        2.291827  2
  H          1.369978       -0.485820        2.216118  2
  H         -0.239840        0.261708        2.216118  2

%mem=32GB
%nprocshared= 8
#p m062x/aug-cc-pVDZ   counterpoise=2

00069 m062x/aug-cc-pVDZ   counterpoise=2

 0  1  0  1  0  1
  C          0.302987       -0.676455       -0.000000  1
  C         -0.873351       -1.425145       -0.000005  1
  C         -2.074182       -0.744284       -0.000006  1
  C         -2.120834        0.659037       -0.000003  1
  C         -0.967954        1.420469        0.000004  1
  C          0.237580        0.726968        0.000004  1
  N          1.623348       -1.095419        0.000016  1
  C          2.318217       -0.000000       -0.000034  1
  N          1.554189        1.134829        0.000024  1
  H         -0.831004       -2.505113       -0.000002  1
  H         -3.002220       -1.298836       -0.000005  1
  H         -3.081560        1.154857       -0.000001  1
  H         -1.006882        2.500989        0.000014  1
  H          3.395650        0.051407       -0.000042  1
  H          1.893339        2.079794        0.000031  1
  C          0.439689       -0.524009        1.879341  2
  H          0.361093       -0.611657        0.798824  2
  H         -0.214214       -1.253221        2.350655  2
  H          1.466671       -0.708041        2.184165  2
  H          0.145240        0.476920        2.184165  2

%mem=32GB
%nprocshared= 8
#p m062x/aug-cc-pVDZ   counterpoise=2

00070 m062x/aug-cc-pVDZ   counterpoise=2

 0  1  0  1  0  1
  C          0.302987       -0.676455       -0.000000  1
  C         -0.873351       -1.425145       -0.000005  1
  C         -2.074182       -0.744284       -0.000006  1
  C         -2.120834        0.659037       -0.000003  1
  C         -0.967954        1.420469        0.000004  1
  C          0.237580        0.726968        0.000004  1
  N          1.623348       -1.095419        0.000016  1
  C          2.318217       -0.000000       -0.000034  1
  N          1.554189        1.134829        0.000024  1
  H         -0.831004       -2.505113       -0.000002  1
  H         -3.002220       -1.298836       -0.000005  1
  H         -3.081560        1.154857       -0.000001  1
  H         -1.006882        2.500989        0.000014  1
  H          3.395650        0.051407       -0.000042  1
  H          1.893339        2.079794        0.000031  1
  C          0.524000       -0.439698        1.879341  2
  H          0.398035       -0.574637        0.808220  2
  H         -0.123106       -1.132901        2.410567  2
  H          1.559287       -0.631186        2.149510  2
  H          0.261837        0.579986        2.149510  2

%mem=32GB
%nprocshared= 8
#p m062x/aug-cc-pVDZ   counterpoise=2

00071 m062x/aug-cc-pVDZ   counterpoise=2

 0  1  0  1  0  1
  C          0.302987       -0.676455       -0.000000  1
  C         -0.873351       -1.425145       -0.000005  1
  C         -2.074182       -0.744284       -0.000006  1
  C         -2.120834        0.659037       -0.000003  1
  C         -0.967954        1.420469        0.000004  1
  C          0.237580        0.726968        0.000004  1
  N          1.623348       -1.095419        0.000016  1
  C          2.318217       -0.000000       -0.000034  1
  N          1.554189        1.134829        0.000024  1
  H         -0.831004       -2.505113       -0.000002  1
  H         -3.002220       -1.298836       -0.000005  1
  H         -3.081560        1.154857       -0.000001  1
  H         -1.006882        2.500989        0.000014  1
  H          3.395650        0.051407       -0.000042  1
  H          1.893339        2.079794        0.000031  1
  C          0.592390       -0.342028        1.879341  2
  H          0.429465       -0.530300        0.821332  2
  H         -0.006012       -1.033527        2.466897  2
  H          1.644158       -0.482827        2.114788  2
  H          0.302014        0.678621        2.114788  2

%mem=32GB
%nprocshared= 8
#p m062x/aug-cc-pVDZ   counterpoise=2

00072 m062x/aug-cc-pVDZ   counterpoise=2

 0  1  0  1  0  1
  C          0.302987       -0.676455       -0.000000  1
  C         -0.873351       -1.425145       -0.000005  1
  C         -2.074182       -0.744284       -0.000006  1
  C         -2.120834        0.659037       -0.000003  1
  C         -0.967954        1.420469        0.000004  1
  C          0.237580        0.726968        0.000004  1
  N          1.623348       -1.095419        0.000016  1
  C          2.318217       -0.000000       -0.000034  1
  N          1.554189        1.134829        0.000024  1
  H         -0.831004       -2.505113       -0.000002  1
  H         -3.002220       -1.298836       -0.000005  1
  H         -3.081560        1.154857       -0.000001  1
  H         -1.006882        2.500989        0.000014  1
  H          3.395650        0.051407       -0.000042  1
  H          1.893339        2.079794        0.000031  1
  C          0.642780       -0.233966        1.879342  2
  H          0.454388       -0.479296        0.837374  2
  H          0.107285       -0.931304        2.518437  2
  H          1.708629       -0.303089        2.080995  2
  H          0.300895        0.777928        2.080995  2

%mem=32GB
%nprocshared= 8
#p m062x/aug-cc-pVDZ   counterpoise=2

00073 m062x/aug-cc-pVDZ   counterpoise=2

 0  1  0  1  0  1
  C          0.302987       -0.676455       -0.000000  1
  C         -0.873351       -1.425145       -0.000005  1
  C         -2.074182       -0.744284       -0.000006  1
  C         -2.120834        0.659037       -0.000003  1
  C         -0.967954        1.420469        0.000004  1
  C          0.237580        0.726968        0.000004  1
  N          1.623348       -1.095419        0.000016  1
  C          2.318217       -0.000000       -0.000034  1
  N          1.554189        1.134829        0.000024  1
  H         -0.831004       -2.505113       -0.000002  1
  H         -3.002220       -1.298836       -0.000005  1
  H         -3.081560        1.154857       -0.000001  1
  H         -1.006882        2.500989        0.000014  1
  H          3.395650        0.051407       -0.000042  1
  H          1.893339        2.079794        0.000031  1
  C          0.673660       -0.118779        1.879342  2
  H          0.969809       -0.042876        0.836313  2
  H          1.527487        0.100058        2.515399  2
  H         -0.121724        0.593503        2.083045  2
  H          0.318946       -1.125834        2.083045  2

%mem=32GB
%nprocshared= 8
#p m062x/aug-cc-pVDZ   counterpoise=2

00074 m062x/aug-cc-pVDZ   counterpoise=2

 0  1  0  1  0  1
  C          0.302987       -0.676455       -0.000000  1
  C         -0.873351       -1.425145       -0.000005  1
  C         -2.074182       -0.744284       -0.000006  1
  C         -2.120834        0.659037       -0.000003  1
  C         -0.967954        1.420469        0.000004  1
  C          0.237580        0.726968        0.000004  1
  N          1.623348       -1.095419        0.000016  1
  C          2.318217       -0.000000       -0.000034  1
  N          1.554189        1.134829        0.000024  1
  H         -0.831004       -2.505113       -0.000002  1
  H         -3.002220       -1.298836       -0.000005  1
  H         -3.081560        1.154857       -0.000001  1
  H         -1.006882        2.500989        0.000014  1
  H          3.395650        0.051407       -0.000042  1
  H          1.893339        2.079794        0.000031  1
  C          1.000005        0.000000        1.732006  2
  H          1.129141        0.011206        0.652852  2
  H          1.970566        0.084217        2.214081  2
  H          0.373413        0.836421        2.030770  2
  H          0.526848       -0.931847        2.030770  2

%mem=32GB
%nprocshared= 8
#p m062x/aug-cc-pVDZ   counterpoise=2

00075 m062x/aug-cc-pVDZ   counterpoise=2

 0  1  0  1  0  1
  C          0.302987       -0.676455       -0.000000  1
  C         -0.873351       -1.425145       -0.000005  1
  C         -2.074182       -0.744284       -0.000006  1
  C         -2.120834        0.659037       -0.000003  1
  C         -0.967954        1.420469        0.000004  1
  C          0.237580        0.726968        0.000004  1
  N          1.623348       -1.095419        0.000016  1
  C          2.318217       -0.000000       -0.000034  1
  N          1.554189        1.134829        0.000024  1
  H         -0.831004       -2.505113       -0.000002  1
  H         -3.002220       -1.298836       -0.000005  1
  H         -3.081560        1.154857       -0.000001  1
  H         -1.006882        2.500989        0.000014  1
  H          3.395650        0.051407       -0.000042  1
  H          1.893339        2.079794        0.000031  1
  C          0.984813        0.173644        1.732006  2
  H          1.122727        0.077139        0.658208  2
  H          1.768298       -0.374598        2.248786  2
  H          1.032886        1.223156        2.010739  2
  H          0.015286       -0.231081        2.010739  2

%mem=32GB
%nprocshared= 8
#p m062x/aug-cc-pVDZ   counterpoise=2

00076 m062x/aug-cc-pVDZ   counterpoise=2

 0  1  0  1  0  1
  C          0.302987       -0.676455       -0.000000  1
  C         -0.873351       -1.425145       -0.000005  1
  C         -2.074182       -0.744284       -0.000006  1
  C         -2.120834        0.659037       -0.000003  1
  C         -0.967954        1.420469        0.000004  1
  C          0.237580        0.726968        0.000004  1
  N          1.623348       -1.095419        0.000016  1
  C          2.318217       -0.000000       -0.000034  1
  N          1.554189        1.134829        0.000024  1
  H         -0.831004       -2.505113       -0.000002  1
  H         -3.002220       -1.298836       -0.000005  1
  H         -3.081560        1.154857       -0.000001  1
  H         -1.006882        2.500989        0.000014  1
  H          3.395650        0.051407       -0.000042  1
  H          1.893339        2.079794        0.000031  1
  C          0.939699        0.342012        1.732007  2
  H          1.102874        0.144403        0.675740  2
  H          1.519372       -0.359985        2.325857  2
  H          1.252551        1.356922        1.963435  2
  H         -0.116067        0.226790        1.963435  2

%mem=32GB
%nprocshared= 8
#p m062x/aug-cc-pVDZ   counterpoise=2

00077 m062x/aug-cc-pVDZ   counterpoise=2

 0  1  0  1  0  1
  C          0.302987       -0.676455       -0.000000  1
  C         -0.873351       -1.425145       -0.000005  1
  C         -2.074182       -0.744284       -0.000006  1
  C         -2.120834        0.659037       -0.000003  1
  C         -0.967954        1.420469        0.000004  1
  C          0.237580        0.726968        0.000004  1
  N          1.623348       -1.095419        0.000016  1
  C          2.318217       -0.000000       -0.000034  1
  N          1.554189        1.134829        0.000024  1
  H         -0.831004       -2.505113       -0.000002  1
  H         -3.002220       -1.298836       -0.000005  1
  H         -3.081560        1.154857       -0.000001  1
  H         -1.006882        2.500989        0.000014  1
  H          3.395650        0.051407       -0.000042  1
  H          1.893339        2.079794        0.000031  1
  C          0.866034        0.499988        1.732008  2
  H          1.068713        0.213694        0.703255  2
  H          1.358867       -0.196161        2.405781  2
  H          1.242555        1.504045        1.909712  2
  H         -0.206084        0.478493        1.909712  2

%mem=32GB
%nprocshared= 8
#p m062x/aug-cc-pVDZ   counterpoise=2

00078 m062x/aug-cc-pVDZ   counterpoise=2

 0  1  0  1  0  1
  C          0.302987       -0.676455       -0.000000  1
  C         -0.873351       -1.425145       -0.000005  1
  C         -2.074182       -0.744284       -0.000006  1
  C         -2.120834        0.659037       -0.000003  1
  C         -0.967954        1.420469        0.000004  1
  C          0.237580        0.726968        0.000004  1
  N          1.623348       -1.095419        0.000016  1
  C          2.318217       -0.000000       -0.000034  1
  N          1.554189        1.134829        0.000024  1
  H         -0.831004       -2.505113       -0.000002  1
  H         -3.002220       -1.298836       -0.000005  1
  H         -3.081560        1.154857       -0.000001  1
  H         -1.006882        2.500989        0.000014  1
  H          3.395650        0.051407       -0.000042  1
  H          1.893339        2.079794        0.000031  1
  C          0.766031        0.642790        1.732008  2
  H          0.449182        0.693261        0.693531  2
  H         -0.095200        0.779977        2.380804  2
  H          1.215533       -0.327457        1.927064  2
  H          1.494743        1.425356        1.927064  2

%mem=32GB
%nprocshared= 8
#p m062x/aug-cc-pVDZ   counterpoise=2

00079 m062x/aug-cc-pVDZ   counterpoise=2

 0  1  0  1  0  1
  C          0.302987       -0.676455       -0.000000  1
  C         -0.873351       -1.425145       -0.000005  1
  C         -2.074182       -0.744284       -0.000006  1
  C         -2.120834        0.659037       -0.000003  1
  C         -0.967954        1.420469        0.000004  1
  C          0.237580        0.726968        0.000004  1
  N          1.623348       -1.095419        0.000016  1
  C          2.318217       -0.000000       -0.000034  1
  N          1.554189        1.134829        0.000024  1
  H         -0.831004       -2.505113       -0.000002  1
  H         -3.002220       -1.298836       -0.000005  1
  H         -3.081560        1.154857       -0.000001  1
  H         -1.006882        2.500989        0.000014  1
  H          3.395650        0.051407       -0.000042  1
  H          1.893339        2.079794        0.000031  1
  C          0.642777        0.766043        1.732007  2
  H          0.395243        0.742172        0.673928  2
  H         -0.267634        0.678247        2.319306  2
  H          1.306989       -0.061476        1.967617  2
  H          1.136615        1.705240        1.967617  2

%mem=32GB
%nprocshared= 8
#p m062x/aug-cc-pVDZ   counterpoise=2

00080 m062x/aug-cc-pVDZ   counterpoise=2

 0  1  0  1  0  1
  C          0.302987       -0.676455       -0.000000  1
  C         -0.873351       -1.425145       -0.000005  1
  C         -2.074182       -0.744284       -0.000006  1
  C         -2.120834        0.659037       -0.000003  1
  C         -0.967954        1.420469        0.000004  1
  C          0.237580        0.726968        0.000004  1
  N          1.623348       -1.095419        0.000016  1
  C          2.318217       -0.000000       -0.000034  1
  N          1.554189        1.134829        0.000024  1
  H         -0.831004       -2.505113       -0.000002  1
  H         -3.002220       -1.298836       -0.000005  1
  H         -3.081560        1.154857       -0.000001  1
  H         -1.006882        2.500989        0.000014  1
  H          3.395650        0.051407       -0.000042  1
  H          1.893339        2.079794        0.000031  1
  C          0.499993        0.866022        1.732006  2
  H          0.337686        0.780014        0.660729  2
  H         -0.338331        0.421790        2.262429  2
  H          1.415874        0.346996        2.002656  2
  H          0.584812        1.915322        2.002656  2

%mem=32GB
%nprocshared= 8
#p m062x/aug-cc-pVDZ   counterpoise=2

00081 m062x/aug-cc-pVDZ   counterpoise=2

 0  1  0  1  0  1
  C          0.302987       -0.676455       -0.000000  1
  C         -0.873351       -1.425145       -0.000005  1
  C         -2.074182       -0.744284       -0.000006  1
  C         -2.120834        0.659037       -0.000003  1
  C         -0.967954        1.420469        0.000004  1
  C          0.237580        0.726968        0.000004  1
  N          1.623348       -1.095419        0.000016  1
  C          2.318217       -0.000000       -0.000034  1
  N          1.554189        1.134829        0.000024  1
  H         -0.831004       -2.505113       -0.000002  1
  H         -3.002220       -1.298836       -0.000005  1
  H         -3.081560        1.154857       -0.000001  1
  H         -1.006882        2.500989        0.000014  1
  H          3.395650        0.051407       -0.000042  1
  H          1.893339        2.079794        0.000031  1
  C          0.342017        0.939687        1.732006  2
  H          0.277083        0.807428        0.655128  2
  H         -0.083779        0.072421        2.230027  2
  H          1.384019        1.048364        2.021658  2
  H         -0.209227        1.830590        2.021658  2

%mem=32GB
%nprocshared= 8
#p m062x/aug-cc-pVDZ   counterpoise=2

00082 m062x/aug-cc-pVDZ   counterpoise=2

 0  1  0  1  0  1
  C          0.302987       -0.676455       -0.000000  1
  C         -0.873351       -1.425145       -0.000005  1
  C         -2.074182       -0.744284       -0.000006  1
  C         -2.120834        0.659037       -0.000003  1
  C         -0.967954        1.420469        0.000004  1
  C          0.237580        0.726968        0.000004  1
  N          1.623348       -1.095419        0.000016  1
  C          2.318217       -0.000000       -0.000034  1
  N          1.554189        1.134829        0.000024  1
  H         -0.831004       -2.505113       -0.000002  1
  H         -3.002220       -1.298836       -0.000005  1
  H         -3.081560        1.154857       -0.000001  1
  H         -1.006882        2.500989        0.000014  1
  H          3.395650        0.051407       -0.000042  1
  H          1.893339        2.079794        0.000031  1
  C          0.173650        0.984801        1.732006  2
  H          0.213305        0.824869        0.657658  2
  H          0.404195        0.055003        2.245622  2
  H          0.899914        1.743278        2.012596  2
  H         -0.822831        1.316121        2.012596  2

%mem=32GB
%nprocshared= 8
#p m062x/aug-cc-pVDZ   counterpoise=2

00083 m062x/aug-cc-pVDZ   counterpoise=2

 0  1  0  1  0  1
  C          0.302987       -0.676455       -0.000000  1
  C         -0.873351       -1.425145       -0.000005  1
  C         -2.074182       -0.744284       -0.000006  1
  C         -2.120834        0.659037       -0.000003  1
  C         -0.967954        1.420469        0.000004  1
  C          0.237580        0.726968        0.000004  1
  N          1.623348       -1.095419        0.000016  1
  C          2.318217       -0.000000       -0.000034  1
  N          1.554189        1.134829        0.000024  1
  H         -0.831004       -2.505113       -0.000002  1
  H         -3.002220       -1.298836       -0.000005  1
  H         -3.081560        1.154857       -0.000001  1
  H         -1.006882        2.500989        0.000014  1
  H          3.395650        0.051407       -0.000042  1
  H          1.893339        2.079794        0.000031  1
  C          0.000006        0.999993        1.732007  2
  H          0.145943        0.832280        0.668075  2
  H          0.609794        0.299211        2.296400  2
  H          0.291597        2.016830        1.981996  2
  H         -1.047371        0.851721        1.981996  2

%mem=32GB
%nprocshared= 8
#p m062x/aug-cc-pVDZ   counterpoise=2

00084 m062x/aug-cc-pVDZ   counterpoise=2

 0  1  0  1  0  1
  C          0.302987       -0.676455       -0.000000  1
  C         -0.873351       -1.425145       -0.000005  1
  C         -2.074182       -0.744284       -0.000006  1
  C         -2.120834        0.659037       -0.000003  1
  C         -0.967954        1.420469        0.000004  1
  C          0.237580        0.726968        0.000004  1
  N          1.623348       -1.095419        0.000016  1
  C          2.318217       -0.000000       -0.000034  1
  N          1.554189        1.134829        0.000024  1
  H         -0.831004       -2.505113       -0.000002  1
  H         -3.002220       -1.298836       -0.000005  1
  H         -3.081560        1.154857       -0.000001  1
  H         -1.006882        2.500989        0.000014  1
  H          3.395650        0.051407       -0.000042  1
  H          1.893339        2.079794        0.000031  1
  C         -0.173638        0.984801        1.732007  2
  H          0.074848        0.829001        0.685415  2
  H          0.579496        0.512587        2.357532  2
  H         -0.203068        2.050726        1.942759  2
  H         -1.145930        0.546956        1.942759  2

%mem=32GB
%nprocshared= 8
#p m062x/aug-cc-pVDZ   counterpoise=2

00085 m062x/aug-cc-pVDZ   counterpoise=2

 0  1  0  1  0  1
  C          0.302987       -0.676455       -0.000000  1
  C         -0.873351       -1.425145       -0.000005  1
  C         -2.074182       -0.744284       -0.000006  1
  C         -2.120834        0.659037       -0.000003  1
  C         -0.967954        1.420469        0.000004  1
  C          0.237580        0.726968        0.000004  1
  N          1.623348       -1.095419        0.000016  1
  C          2.318217       -0.000000       -0.000034  1
  N          1.554189        1.134829        0.000024  1
  H         -0.831004       -2.505113       -0.000002  1
  H         -3.002220       -1.298836       -0.000005  1
  H         -3.081560        1.154857       -0.000001  1
  H         -1.006882        2.500989        0.000014  1
  H          3.395650        0.051407       -0.000042  1
  H          1.893339        2.079794        0.000031  1
  C         -0.342006        0.939687        1.732008  2
  H          0.000595        0.813946        0.708197  2
  H          0.449898        0.649043        2.417495  2
  H         -0.603560        1.981023        1.901383  2
  H         -1.215100        0.314790        1.901383  2

%mem=32GB
%nprocshared= 8
#p m062x/aug-cc-pVDZ   counterpoise=2

00086 m062x/aug-cc-pVDZ   counterpoise=2

 0  1  0  1  0  1
  C          0.302987       -0.676455       -0.000000  1
  C         -0.873351       -1.425145       -0.000005  1
  C         -2.074182       -0.744284       -0.000006  1
  C         -2.120834        0.659037       -0.000003  1
  C         -0.967954        1.420469        0.000004  1
  C          0.237580        0.726968        0.000004  1
  N          1.623348       -1.095419        0.000016  1
  C          2.318217       -0.000000       -0.000034  1
  N          1.554189        1.134829        0.000024  1
  H         -0.831004       -2.505113       -0.000002  1
  H         -3.002220       -1.298836       -0.000005  1
  H         -3.081560        1.154857       -0.000001  1
  H         -1.006882        2.500989        0.000014  1
  H          3.395650        0.051407       -0.000042  1
  H          1.893339        2.079794        0.000031  1
  C         -0.500011        0.866039        1.732009  2
  H         -0.770864        1.186952        0.729498  2
  H         -1.019313        1.481320        2.462236  2
  H         -0.783067       -0.174521        1.868359  2
  H          0.573311        0.970271        1.868359  2

%mem=32GB
%nprocshared= 8
#p m062x/aug-cc-pVDZ   counterpoise=2

00087 m062x/aug-cc-pVDZ   counterpoise=2

 0  1  0  1  0  1
  C          0.302987       -0.676455       -0.000000  1
  C         -0.873351       -1.425145       -0.000005  1
  C         -2.074182       -0.744284       -0.000006  1
  C         -2.120834        0.659037       -0.000003  1
  C         -0.967954        1.420469        0.000004  1
  C          0.237580        0.726968        0.000004  1
  N          1.623348       -1.095419        0.000016  1
  C          2.318217       -0.000000       -0.000034  1
  N          1.554189        1.134829        0.000024  1
  H         -0.831004       -2.505113       -0.000002  1
  H         -3.002220       -1.298836       -0.000005  1
  H         -3.081560        1.154857       -0.000001  1
  H         -1.006882        2.500989        0.000014  1
  H          3.395650        0.051407       -0.000042  1
  H          1.893339        2.079794        0.000031  1
  C         -0.642795        0.766060        1.732009  2
  H         -0.830799        1.144434        0.730579  2
  H         -1.000224        1.485416        2.464300  2
  H         -1.164796       -0.177776        1.866787  2
  H          0.424716        0.612011        1.866787  2

%mem=32GB
%nprocshared= 8
#p m062x/aug-cc-pVDZ   counterpoise=2

00088 m062x/aug-cc-pVDZ   counterpoise=2

 0  1  0  1  0  1
  C          0.302987       -0.676455       -0.000000  1
  C         -0.873351       -1.425145       -0.000005  1
  C         -2.074182       -0.744284       -0.000006  1
  C         -2.120834        0.659037       -0.000003  1
  C         -0.967954        1.420469        0.000004  1
  C          0.237580        0.726968        0.000004  1
  N          1.623348       -1.095419        0.000016  1
  C          2.318217       -0.000000       -0.000034  1
  N          1.554189        1.134829        0.000024  1
  H         -0.831004       -2.505113       -0.000002  1
  H         -3.002220       -1.298836       -0.000005  1
  H         -3.081560        1.154857       -0.000001  1
  H         -1.006882        2.500989        0.000014  1
  H          3.395650        0.051407       -0.000042  1
  H          1.893339        2.079794        0.000031  1
  C         -0.766048        0.642772        1.732009  2
  H         -0.853849        0.262463        0.717597  2
  H         -0.951909       -0.162288        2.438275  2
  H          0.235512        1.035902        1.886292  2
  H         -1.493910        1.435168        1.886292  2

%mem=32GB
%nprocshared= 8
#p m062x/aug-cc-pVDZ   counterpoise=2

00089 m062x/aug-cc-pVDZ   counterpoise=2

 0  1  0  1  0  1
  C          0.302987       -0.676455       -0.000000  1
  C         -0.873351       -1.425145       -0.000005  1
  C         -2.074182       -0.744284       -0.000006  1
  C         -2.120834        0.659037       -0.000003  1
  C         -0.967954        1.420469        0.000004  1
  C          0.237580        0.726968        0.000004  1
  N          1.623348       -1.095419        0.000016  1
  C          2.318217       -0.000000       -0.000034  1
  N          1.554189        1.134829        0.000024  1
  H         -0.831004       -2.505113       -0.000002  1
  H         -3.002220       -1.298836       -0.000005  1
  H         -3.081560        1.154857       -0.000001  1
  H         -1.006882        2.500989        0.000014  1
  H          3.395650        0.051407       -0.000042  1
  H          1.893339        2.079794        0.000031  1
  C         -0.866027        0.499987        1.732008  2
  H         -0.896090        0.194999        0.689197  2
  H         -0.952447       -0.376734        2.368693  2
  H          0.075397        1.003849        1.935286  2
  H         -1.690954        1.177962        1.935286  2

%mem=32GB
%nprocshared= 8
#p m062x/aug-cc-pVDZ   counterpoise=2

00090 m062x/aug-cc-pVDZ   counterpoise=2

 0  1  0  1  0  1
  C          0.302987       -0.676455       -0.000000  1
  C         -0.873351       -1.425145       -0.000005  1
  C         -2.074182       -0.744284       -0.000006  1
  C         -2.120834        0.659037       -0.000003  1
  C         -0.967954        1.420469        0.000004  1
  C          0.237580        0.726968        0.000004  1
  N          1.623348       -1.095419        0.000016  1
  C          2.318217       -0.000000       -0.000034  1
  N          1.554189        1.134829        0.000024  1
  H         -0.831004       -2.505113       -0.000002  1
  H         -3.002220       -1.298836       -0.000005  1
  H         -3.081560        1.154857       -0.000001  1
  H         -1.006882        2.500989        0.000014  1
  H          3.395650        0.051407       -0.000042  1
  H          1.893339        2.079794        0.000031  1
  C         -0.939692        0.342011        1.732007  2
  H         -0.925093        0.127582        0.666557  2
  H         -0.876326       -0.588674        2.289937  2
  H         -0.093271        0.974896        1.985987  2
  H         -1.864084        0.854330        1.985987  2

%mem=32GB
%nprocshared= 8
#p m062x/aug-cc-pVDZ   counterpoise=2

00091 m062x/aug-cc-pVDZ   counterpoise=2

 0  1  0  1  0  1
  C          0.302987       -0.676455       -0.000000  1
  C         -0.873351       -1.425145       -0.000005  1
  C         -2.074182       -0.744284       -0.000006  1
  C         -2.120834        0.659037       -0.000003  1
  C         -0.967954        1.420469        0.000004  1
  C          0.237580        0.726968        0.000004  1
  N          1.623348       -1.095419        0.000016  1
  C          2.318217       -0.000000       -0.000034  1
  N          1.554189        1.134829        0.000024  1
  H         -0.831004       -2.505113       -0.000002  1
  H         -3.002220       -1.298836       -0.000005  1
  H         -3.081560        1.154857       -0.000001  1
  H         -1.006882        2.500989        0.000014  1
  H          3.395650        0.051407       -0.000042  1
  H          1.893339        2.079794        0.000031  1
  C         -0.984806        0.173644        1.732006  2
  H         -0.941867        0.061248        0.651775  2
  H         -0.635664       -0.740260        2.205670  2
  H         -0.351837        1.003529        2.035514  2
  H         -2.009874        0.370104        2.035514  2

%mem=32GB
%nprocshared= 8
#p m062x/aug-cc-pVDZ   counterpoise=2

00092 m062x/aug-cc-pVDZ   counterpoise=2

 0  1  0  1  0  1
  C          0.302987       -0.676455       -0.000000  1
  C         -0.873351       -1.425145       -0.000005  1
  C         -2.074182       -0.744284       -0.000006  1
  C         -2.120834        0.659037       -0.000003  1
  C         -0.967954        1.420469        0.000004  1
  C          0.237580        0.726968        0.000004  1
  N          1.623348       -1.095419        0.000016  1
  C          2.318217       -0.000000       -0.000034  1
  N          1.554189        1.134829        0.000024  1
  H         -0.831004       -2.505113       -0.000002  1
  H         -3.002220       -1.298836       -0.000005  1
  H         -3.081560        1.154857       -0.000001  1
  H         -1.006882        2.500989        0.000014  1
  H          3.395650        0.051407       -0.000042  1
  H          1.893339        2.079794        0.000031  1
  C         -0.999998       -0.000000        1.732006  2
  H         -0.947322       -0.004117        0.646380  2
  H          0.002859       -0.078380        2.143846  2
  H         -1.458626        0.926007        2.069124  2
  H         -1.596924       -0.843509        2.069124  2

%mem=32GB
%nprocshared= 8
#p m062x/aug-cc-pVDZ   counterpoise=2

00093 m062x/aug-cc-pVDZ   counterpoise=2

 0  1  0  1  0  1
  C          0.302987       -0.676455       -0.000000  1
  C         -0.873351       -1.425145       -0.000005  1
  C         -2.074182       -0.744284       -0.000006  1
  C         -2.120834        0.659037       -0.000003  1
  C         -0.967954        1.420469        0.000004  1
  C          0.237580        0.726968        0.000004  1
  N          1.623348       -1.095419        0.000016  1
  C          2.318217       -0.000000       -0.000034  1
  N          1.554189        1.134829        0.000024  1
  H         -0.831004       -2.505113       -0.000002  1
  H         -3.002220       -1.298836       -0.000005  1
  H         -3.081560        1.154857       -0.000001  1
  H         -1.006882        2.500989        0.000014  1
  H          3.395650        0.051407       -0.000042  1
  H          1.893339        2.079794        0.000031  1
  C         -0.984806       -0.173644        1.732006  2
  H         -0.941835       -0.069363        0.650963  2
  H         -0.610823        0.733924        2.198840  2
  H         -2.013814       -0.341477        2.039335  2
  H         -0.372769       -1.017704        2.039335  2

%mem=32GB
%nprocshared= 8
#p m062x/aug-cc-pVDZ   counterpoise=2

00094 m062x/aug-cc-pVDZ   counterpoise=2

 0  1  0  1  0  1
  C          0.302987       -0.676455       -0.000000  1
  C         -0.873351       -1.425145       -0.000005  1
  C         -2.074182       -0.744284       -0.000006  1
  C         -2.120834        0.659037       -0.000003  1
  C         -0.967954        1.420469        0.000004  1
  C          0.237580        0.726968        0.000004  1
  N          1.623348       -1.095419        0.000016  1
  C          2.318217       -0.000000       -0.000034  1
  N          1.554189        1.134829        0.000024  1
  H         -0.831004       -2.505113       -0.000002  1
  H         -3.002220       -1.298836       -0.000005  1
  H         -3.081560        1.154857       -0.000001  1
  H         -1.006882        2.500989        0.000014  1
  H          3.395650        0.051407       -0.000042  1
  H          1.893339        2.079794        0.000031  1
  C         -0.939692       -0.342012        1.732007  2
  H         -0.925072       -0.135365        0.665021  2
  H         -0.873572        0.592530        2.283131  2
  H         -1.865308       -0.850016        1.990159  2
  H         -0.094822       -0.975280        1.990159  2

%mem=32GB
%nprocshared= 8
#p m062x/aug-cc-pVDZ   counterpoise=2

00095 m062x/aug-cc-pVDZ   counterpoise=2

 0  1  0  1  0  1
  C          0.302987       -0.676455       -0.000000  1
  C         -0.873351       -1.425145       -0.000005  1
  C         -2.074182       -0.744284       -0.000006  1
  C         -2.120834        0.659037       -0.000003  1
  C         -0.967954        1.420469        0.000004  1
  C          0.237580        0.726968        0.000004  1
  N          1.623348       -1.095419        0.000016  1
  C          2.318217       -0.000000       -0.000034  1
  N          1.554189        1.134829        0.000024  1
  H         -0.831004       -2.505113       -0.000002  1
  H         -3.002220       -1.298836       -0.000005  1
  H         -3.081560        1.154857       -0.000001  1
  H         -1.006882        2.500989        0.000014  1
  H          3.395650        0.051407       -0.000042  1
  H          1.893339        2.079794        0.000031  1
  C         -0.866027       -0.499988        1.732008  2
  H         -0.896151       -0.202308        0.687089  2
  H         -0.955169        0.380894        2.362545  2
  H         -1.689334       -1.178681        1.939415  2
  H          0.076559       -0.999979        1.939415  2

%mem=32GB
%nprocshared= 8
#p m062x/aug-cc-pVDZ   counterpoise=2

00096 m062x/aug-cc-pVDZ   counterpoise=2

 0  1  0  1  0  1
  C          0.302987       -0.676455       -0.000000  1
  C         -0.873351       -1.425145       -0.000005  1
  C         -2.074182       -0.744284       -0.000006  1
  C         -2.120834        0.659037       -0.000003  1
  C         -0.967954        1.420469        0.000004  1
  C          0.237580        0.726968        0.000004  1
  N          1.623348       -1.095419        0.000016  1
  C          2.318217       -0.000000       -0.000034  1
  N          1.554189        1.134829        0.000024  1
  H         -0.831004       -2.505113       -0.000002  1
  H         -3.002220       -1.298836       -0.000005  1
  H         -3.081560        1.154857       -0.000001  1
  H         -1.006882        2.500989        0.000014  1
  H          3.395650        0.051407       -0.000042  1
  H          1.893339        2.079794        0.000031  1
  C         -0.766048       -0.642772        1.732009  2
  H         -0.854065       -0.269240        0.715100  2
  H         -0.956588        0.165856        2.432932  2
  H         -1.490551       -1.437470        1.890212  2
  H          0.237048       -1.030389        1.890212  2

%mem=32GB
%nprocshared= 8
#p m062x/aug-cc-pVDZ   counterpoise=2

00097 m062x/aug-cc-pVDZ   counterpoise=2

 0  1  0  1  0  1
  C          0.302987       -0.676455       -0.000000  1
  C         -0.873351       -1.425145       -0.000005  1
  C         -2.074182       -0.744284       -0.000006  1
  C         -2.120834        0.659037       -0.000003  1
  C         -0.967954        1.420469        0.000004  1
  C          0.237580        0.726968        0.000004  1
  N          1.623348       -1.095419        0.000016  1
  C          2.318217       -0.000000       -0.000034  1
  N          1.554189        1.134829        0.000024  1
  H         -0.831004       -2.505113       -0.000002  1
  H         -3.002220       -1.298836       -0.000005  1
  H         -3.081560        1.154857       -0.000001  1
  H         -1.006882        2.500989        0.000014  1
  H          3.395650        0.051407       -0.000042  1
  H          1.893339        2.079794        0.000031  1
  C         -0.642793       -0.766060        1.732009  2
  H         -0.776984       -1.149664        0.723933  2
  H         -0.911868       -1.535252        2.451328  2
  H          0.396548       -0.482616        1.876597  2
  H         -1.278814        0.103451        1.876597  2

%mem=32GB
%nprocshared= 8
#p m062x/aug-cc-pVDZ   counterpoise=2

00098 m062x/aug-cc-pVDZ   counterpoise=2

 0  1  0  1  0  1
  C          0.302987       -0.676455       -0.000000  1
  C         -0.873351       -1.425145       -0.000005  1
  C         -2.074182       -0.744284       -0.000006  1
  C         -2.120834        0.659037       -0.000003  1
  C         -0.967954        1.420469        0.000004  1
  C          0.237580        0.726968        0.000004  1
  N          1.623348       -1.095419        0.000016  1
  C          2.318217       -0.000000       -0.000034  1
  N          1.554189        1.134829        0.000024  1
  H         -0.831004       -2.505113       -0.000002  1
  H         -3.002220       -1.298836       -0.000005  1
  H         -3.081560        1.154857       -0.000001  1
  H         -1.006882        2.500989        0.000014  1
  H          3.395650        0.051407       -0.000042  1
  H          1.893339        2.079794        0.000031  1
  C         -0.500009       -0.866039        1.732009  2
  H         -0.718420       -1.193125        0.718753  2
  H         -0.957677       -1.551429        2.440711  2
  H          0.576115       -0.852558        1.884496  2
  H         -0.899964        0.133091        1.884496  2

%mem=32GB
%nprocshared= 8
#p m062x/aug-cc-pVDZ   counterpoise=2

00099 m062x/aug-cc-pVDZ   counterpoise=2

 0  1  0  1  0  1
  C          0.302987       -0.676455       -0.000000  1
  C         -0.873351       -1.425145       -0.000005  1
  C         -2.074182       -0.744284       -0.000006  1
  C         -2.120834        0.659037       -0.000003  1
  C         -0.967954        1.420469        0.000004  1
  C          0.237580        0.726968        0.000004  1
  N          1.623348       -1.095419        0.000016  1
  C          2.318217       -0.000000       -0.000034  1
  N          1.554189        1.134829        0.000024  1
  H         -0.831004       -2.505113       -0.000002  1
  H         -3.002220       -1.298836       -0.000005  1
  H         -3.081560        1.154857       -0.000001  1
  H         -1.006882        2.500989        0.000014  1
  H          3.395650        0.051407       -0.000042  1
  H          1.893339        2.079794        0.000031  1
  C         -0.342005       -0.939686        1.732009  2
  H          0.033519       -0.786429        0.723609  2
  H          0.413010       -0.631553        2.450677  2
  H         -1.242685       -0.348751        1.877084  2
  H         -0.572018       -1.992076        1.877084  2

%mem=32GB
%nprocshared= 8
#p m062x/aug-cc-pVDZ   counterpoise=2

00100 m062x/aug-cc-pVDZ   counterpoise=2

 0  1  0  1  0  1
  C          0.302987       -0.676455       -0.000000  1
  C         -0.873351       -1.425145       -0.000005  1
  C         -2.074182       -0.744284       -0.000006  1
  C         -2.120834        0.659037       -0.000003  1
  C         -0.967954        1.420469        0.000004  1
  C          0.237580        0.726968        0.000004  1
  N          1.623348       -1.095419        0.000016  1
  C          2.318217       -0.000000       -0.000034  1
  N          1.554189        1.134829        0.000024  1
  H         -0.831004       -2.505113       -0.000002  1
  H         -3.002220       -1.298836       -0.000005  1
  H         -3.081560        1.154857       -0.000001  1
  H         -1.006882        2.500989        0.000014  1
  H          3.395650        0.051407       -0.000042  1
  H          1.893339        2.079794        0.000031  1
  C         -0.173636       -0.984800        1.732008  2
  H          0.110589       -0.800924        0.699157  2
  H          0.549183       -0.517182        2.395591  2
  H         -1.159265       -0.565462        1.916856  2
  H         -0.195170       -2.055708        1.916856  2

%mem=32GB
%nprocshared= 8
#p m062x/aug-cc-pVDZ   counterpoise=2

00101 m062x/aug-cc-pVDZ   counterpoise=2

 0  1  0  1  0  1
  C          0.302987       -0.676455       -0.000000  1
  C         -0.873351       -1.425145       -0.000005  1
  C         -2.074182       -0.744284       -0.000006  1
  C         -2.120834        0.659037       -0.000003  1
  C         -0.967954        1.420469        0.000004  1
  C          0.237580        0.726968        0.000004  1
  N          1.623348       -1.095419        0.000016  1
  C          2.318217       -0.000000       -0.000034  1
  N          1.554189        1.134829        0.000024  1
  H         -0.831004       -2.505113       -0.000002  1
  H         -3.002220       -1.298836       -0.000005  1
  H         -3.081560        1.154857       -0.000001  1
  H         -1.006882        2.500989        0.000014  1
  H          3.395650        0.051407       -0.000042  1
  H          1.893339        2.079794        0.000031  1
  C          0.000008       -0.999992        1.732007  2
  H          0.184204       -0.803297        0.679031  2
  H          0.617166       -0.340959        2.337208  2
  H         -1.048476       -0.821287        1.956113  2
  H          0.247060       -2.034506        1.956113  2

%mem=32GB
%nprocshared= 8
#p m062x/aug-cc-pVDZ   counterpoise=2

00102 m062x/aug-cc-pVDZ   counterpoise=2

 0  1  0  1  0  1
  C          0.302987       -0.676455       -0.000000  1
  C         -0.873351       -1.425145       -0.000005  1
  C         -2.074182       -0.744284       -0.000006  1
  C         -2.120834        0.659037       -0.000003  1
  C         -0.967954        1.420469        0.000004  1
  C          0.237580        0.726968        0.000004  1
  N          1.623348       -1.095419        0.000016  1
  C          2.318217       -0.000000       -0.000034  1
  N          1.554189        1.134829        0.000024  1
  H         -0.831004       -2.505113       -0.000002  1
  H         -3.002220       -1.298836       -0.000005  1
  H         -3.081560        1.154857       -0.000001  1
  H         -1.006882        2.500989        0.000014  1
  H          3.395650        0.051407       -0.000042  1
  H          1.893339        2.079794        0.000031  1
  C          0.173651       -0.984800        1.732007  2
  H          0.253344       -0.794808        0.664801  2
  H          0.536264       -0.120306        2.282134  2
  H         -0.865896       -1.168812        1.990767  2
  H          0.770861       -1.855352        1.990767  2

%mem=32GB
%nprocshared= 8
#p m062x/aug-cc-pVDZ   counterpoise=2

00103 m062x/aug-cc-pVDZ   counterpoise=2

 0  1  0  1  0  1
  C          0.302987       -0.676455       -0.000000  1
  C         -0.873351       -1.425145       -0.000005  1
  C         -2.074182       -0.744284       -0.000006  1
  C         -2.120834        0.659037       -0.000003  1
  C         -0.967954        1.420469        0.000004  1
  C          0.237580        0.726968        0.000004  1
  N          1.623348       -1.095419        0.000016  1
  C          2.318217       -0.000000       -0.000034  1
  N          1.554189        1.134829        0.000024  1
  H         -0.831004       -2.505113       -0.000002  1
  H         -3.002220       -1.298836       -0.000005  1
  H         -3.081560        1.154857       -0.000001  1
  H         -1.006882        2.500989        0.000014  1
  H          3.395650        0.051407       -0.000042  1
  H          1.893339        2.079794        0.000031  1
  C          0.342019       -0.939686        1.732006  2
  H          0.317809       -0.776413        0.657701  2
  H          0.201529        0.007773        2.245875  2
  H         -0.453483       -1.625256        2.012448  2
  H          1.302232       -1.364916        2.012448  2

%mem=32GB
%nprocshared= 8
#p m062x/aug-cc-pVDZ   counterpoise=2

00104 m062x/aug-cc-pVDZ   counterpoise=2

 0  1  0  1  0  1
  C          0.302987       -0.676455       -0.000000  1
  C         -0.873351       -1.425145       -0.000005  1
  C         -2.074182       -0.744284       -0.000006  1
  C         -2.120834        0.659037       -0.000003  1
  C         -0.967954        1.420469        0.000004  1
  C          0.237580        0.726968        0.000004  1
  N          1.623348       -1.095419        0.000016  1
  C          2.318217       -0.000000       -0.000034  1
  N          1.554189        1.134829        0.000024  1
  H         -0.831004       -2.505113       -0.000002  1
  H         -3.002220       -1.298836       -0.000005  1
  H         -3.081560        1.154857       -0.000001  1
  H         -1.006882        2.500989        0.000014  1
  H          3.395650        0.051407       -0.000042  1
  H          1.893339        2.079794        0.000031  1
  C          0.499995       -0.866021        1.732006  2
  H          0.377876       -0.748515        0.658389  2
  H         -0.188669       -0.203372        2.249806  2
  H          0.290081       -1.895611        2.010138  2
  H          1.520743       -0.616633        2.010138  2

%mem=32GB
%nprocshared= 8
#p m062x/aug-cc-pVDZ   counterpoise=2

00105 m062x/aug-cc-pVDZ   counterpoise=2

 0  1  0  1  0  1
  C          0.302987       -0.676455       -0.000000  1
  C         -0.873351       -1.425145       -0.000005  1
  C         -2.074182       -0.744284       -0.000006  1
  C         -2.120834        0.659037       -0.000003  1
  C         -0.967954        1.420469        0.000004  1
  C          0.237580        0.726968        0.000004  1
  N          1.623348       -1.095419        0.000016  1
  C          2.318217       -0.000000       -0.000034  1
  N          1.554189        1.134829        0.000024  1
  H         -0.831004       -2.505113       -0.000002  1
  H         -3.002220       -1.298836       -0.000005  1
  H         -3.081560        1.154857       -0.000001  1
  H         -1.006882        2.500989        0.000014  1
  H          3.395650        0.051407       -0.000042  1
  H          1.893339        2.079794        0.000031  1
  C          0.642779       -0.766042        1.732007  2
  H          0.433802       -0.710945        0.666799  2
  H         -0.258633       -0.528382        2.290981  2
  H          0.971768       -1.770564        1.985345  2
  H          1.424265       -0.054301        1.985345  2

%mem=32GB
%nprocshared= 8
#p m062x/aug-cc-pVDZ   counterpoise=2

00106 m062x/aug-cc-pVDZ   counterpoise=2

 0  1  0  1  0  1
  C          0.302987       -0.676455       -0.000000  1
  C         -0.873351       -1.425145       -0.000005  1
  C         -2.074182       -0.744284       -0.000006  1
  C         -2.120834        0.659037       -0.000003  1
  C         -0.967954        1.420469        0.000004  1
  C          0.237580        0.726968        0.000004  1
  N          1.623348       -1.095419        0.000016  1
  C          2.318217       -0.000000       -0.000034  1
  N          1.554189        1.134829        0.000024  1
  H         -0.831004       -2.505113       -0.000002  1
  H         -3.002220       -1.298836       -0.000005  1
  H         -3.081560        1.154857       -0.000001  1
  H         -1.006882        2.500989        0.000014  1
  H          3.395650        0.051407       -0.000042  1
  H          1.893339        2.079794        0.000031  1
  C          0.766033       -0.642788        1.732007  2
  H          0.485360       -0.663195        0.682159  2
  H         -0.127568       -0.707759        2.347421  2
  H          1.417582       -1.485215        1.949443  2
  H          1.288874        0.285024        1.949443  2

%mem=32GB
%nprocshared= 8
#p m062x/aug-cc-pVDZ   counterpoise=2

00107 m062x/aug-cc-pVDZ   counterpoise=2

 0  1  0  1  0  1
  C          0.302987       -0.676455       -0.000000  1
  C         -0.873351       -1.425145       -0.000005  1
  C         -2.074182       -0.744284       -0.000006  1
  C         -2.120834        0.659037       -0.000003  1
  C         -0.967954        1.420469        0.000004  1
  C          0.237580        0.726968        0.000004  1
  N          1.623348       -1.095419        0.000016  1
  C          2.318217       -0.000000       -0.000034  1
  N          1.554189        1.134829        0.000024  1
  H         -0.831004       -2.505113       -0.000002  1
  H         -3.002220       -1.298836       -0.000005  1
  H         -3.081560        1.154857       -0.000001  1
  H         -1.006882        2.500989        0.000014  1
  H          3.395650        0.051407       -0.000042  1
  H          1.893339        2.079794        0.000031  1
  C          0.866012       -0.500004        1.732008  2
  H          0.531563       -0.604820        0.703158  2
  H          0.051926       -0.755137        2.405543  2
  H          1.705747       -1.166851        1.909879  2
  H          1.174950        0.526834        1.909879  2

%mem=32GB
%nprocshared= 8
#p m062x/aug-cc-pVDZ   counterpoise=2

00108 m062x/aug-cc-pVDZ   counterpoise=2

 0  1  0  1  0  1
  C          0.302987       -0.676455       -0.000000  1
  C         -0.873351       -1.425145       -0.000005  1
  C         -2.074182       -0.744284       -0.000006  1
  C         -2.120834        0.659037       -0.000003  1
  C         -0.967954        1.420469        0.000004  1
  C          0.237580        0.726968        0.000004  1
  N          1.623348       -1.095419        0.000016  1
  C          2.318217       -0.000000       -0.000034  1
  N          1.554189        1.134829        0.000024  1
  H         -0.831004       -2.505113       -0.000002  1
  H         -3.002220       -1.298836       -0.000005  1
  H         -3.081560        1.154857       -0.000001  1
  H         -1.006882        2.500989        0.000014  1
  H          3.395650        0.051407       -0.000042  1
  H          1.893339        2.079794        0.000031  1
  C          0.939699       -0.342011        1.732007  2
  H          1.102246       -0.123312        0.679807  2
  H          1.477259        0.381250        2.339791  2
  H         -0.122655       -0.283647        1.954434  2
  H          1.301880       -1.342425        1.954434  2

%mem=32GB
%nprocshared= 8
#p m062x/aug-cc-pVDZ   counterpoise=2

00109 m062x/aug-cc-pVDZ   counterpoise=2

 0  1  0  1  0  1
  C          0.302987       -0.676455       -0.000000  1
  C         -0.873351       -1.425145       -0.000005  1
  C         -2.074182       -0.744284       -0.000006  1
  C         -2.120834        0.659037       -0.000003  1
  C         -0.967954        1.420469        0.000004  1
  C          0.237580        0.726968        0.000004  1
  N          1.623348       -1.095419        0.000016  1
  C          2.318217       -0.000000       -0.000034  1
  N          1.554189        1.134829        0.000024  1
  H         -0.831004       -2.505113       -0.000002  1
  H         -3.002220       -1.298836       -0.000005  1
  H         -3.081560        1.154857       -0.000001  1
  H         -1.006882        2.500989        0.000014  1
  H          3.395650        0.051407       -0.000042  1
  H          1.893339        2.079794        0.000031  1
  C          0.984813       -0.173643        1.732006  2
  H          1.122448       -0.055080        0.660384  2
  H          1.704390        0.446228        2.260633  2
  H         -0.023033        0.129492        2.003727  2
  H          1.135392       -1.215263        2.003727  2

%mem=32GB
%nprocshared= 8
#p m062x/aug-cc-pVDZ   counterpoise=2

00110 m062x/aug-cc-pVDZ   counterpoise=2

 0  1  0  1  0  1
  C          0.302987       -0.676455       -0.000000  1
  C         -0.873351       -1.425145       -0.000005  1
  C         -2.074182       -0.744284       -0.000006  1
  C         -2.120834        0.659037       -0.000003  1
  C         -0.967954        1.420469        0.000004  1
  C          0.237580        0.726968        0.000004  1
  N          1.623348       -1.095419        0.000016  1
  C          2.318217       -0.000000       -0.000034  1
  N          1.554189        1.134829        0.000024  1
  H         -0.831004       -2.505113       -0.000002  1
  H         -3.002220       -1.298836       -0.000005  1
  H         -3.081560        1.154857       -0.000001  1
  H         -1.006882        2.500989        0.000014  1
  H          3.395650        0.051407       -0.000042  1
  H          1.893339        2.079794        0.000031  1
  C          1.285573        0.000001        1.532044  2
  H          1.230093        0.012742        0.446625  2
  H          0.306698        0.224805        1.947669  2
  H          1.604123       -0.983715        1.867166  2
  H          2.001401        0.746165        1.867166  2

%mem=32GB
%nprocshared= 8
#p m062x/aug-cc-pVDZ   counterpoise=2

00111 m062x/aug-cc-pVDZ   counterpoise=2

 0  1  0  1  0  1
  C          0.302987       -0.676455       -0.000000  1
  C         -0.873351       -1.425145       -0.000005  1
  C         -2.074182       -0.744284       -0.000006  1
  C         -2.120834        0.659037       -0.000003  1
  C         -0.967954        1.420469        0.000004  1
  C          0.237580        0.726968        0.000004  1
  N          1.623348       -1.095419        0.000016  1
  C          2.318217       -0.000000       -0.000034  1
  N          1.554189        1.134829        0.000024  1
  H         -0.831004       -2.505113       -0.000002  1
  H         -3.002220       -1.298836       -0.000005  1
  H         -3.081560        1.154857       -0.000001  1
  H         -1.006882        2.500989        0.000014  1
  H          3.395650        0.051407       -0.000042  1
  H          1.893339        2.079794        0.000031  1
  C          1.266043        0.223232        1.532044  2
  H          1.224741        0.079012        0.455536  2
  H          1.000391       -0.704391        2.032466  2
  H          2.272688        0.514856        1.820311  2
  H          0.566368        1.003510        1.820311  2

%mem=32GB
%nprocshared= 8
#p m062x/aug-cc-pVDZ   counterpoise=2

00112 m062x/aug-cc-pVDZ   counterpoise=2

 0  1  0  1  0  1
  C          0.302987       -0.676455       -0.000000  1
  C         -0.873351       -1.425145       -0.000005  1
  C         -2.074182       -0.744284       -0.000006  1
  C         -2.120834        0.659037       -0.000003  1
  C         -0.967954        1.420469        0.000004  1
  C          0.237580        0.726968        0.000004  1
  N          1.623348       -1.095419        0.000016  1
  C          2.318217       -0.000000       -0.000034  1
  N          1.554189        1.134829        0.000024  1
  H         -0.831004       -2.505113       -0.000002  1
  H         -3.002220       -1.298836       -0.000005  1
  H         -3.081560        1.154857       -0.000001  1
  H         -1.006882        2.500989        0.000014  1
  H          3.395650        0.051407       -0.000042  1
  H          1.893339        2.079794        0.000031  1
  C          1.208046        0.439681        1.532045  2
  H          1.207511        0.151235        0.484107  2
  H          1.206393       -0.452131        2.153452  2
  H          2.096594        1.028225        1.745529  2
  H          0.321685        1.031514        1.745529  2

%mem=32GB
%nprocshared= 8
#p m062x/aug-cc-pVDZ   counterpoise=2

00113 m062x/aug-cc-pVDZ   counterpoise=2

 0  1  0  1  0  1
  C          0.302987       -0.676455       -0.000000  1
  C         -0.873351       -1.425145       -0.000005  1
  C         -2.074182       -0.744284       -0.000006  1
  C         -2.120834        0.659037       -0.000003  1
  C         -0.967954        1.420469        0.000004  1
  C          0.237580        0.726968        0.000004  1
  N          1.623348       -1.095419        0.000016  1
  C          2.318217       -0.000000       -0.000034  1
  N          1.554189        1.134829        0.000024  1
  H         -0.831004       -2.505113       -0.000002  1
  H         -3.002220       -1.298836       -0.000005  1
  H         -3.081560        1.154857       -0.000001  1
  H         -1.006882        2.500989        0.000014  1
  H          3.395650        0.051407       -0.000042  1
  H          1.893339        2.079794        0.000031  1
  C          1.113343        0.642771        1.532047  2
  H          1.174943        0.232993        0.527227  2
  H          1.233630       -0.157405        2.257808  2
  H          1.899983        1.379756        1.671786  2
  H          0.144792        1.115908        1.671786  2

%mem=32GB
%nprocshared= 8
#p m062x/aug-cc-pVDZ   counterpoise=2

00114 m062x/aug-cc-pVDZ   counterpoise=2

 0  1  0  1  0  1
  C          0.302987       -0.676455       -0.000000  1
  C         -0.873351       -1.425145       -0.000005  1
  C         -2.074182       -0.744284       -0.000006  1
  C         -2.120834        0.659037       -0.000003  1
  C         -0.967954        1.420469        0.000004  1
  C          0.237580        0.726968        0.000004  1
  N          1.623348       -1.095419        0.000016  1
  C          2.318217       -0.000000       -0.000034  1
  N          1.554189        1.134829        0.000024  1
  H         -0.831004       -2.505113       -0.000002  1
  H         -3.002220       -1.298836       -0.000005  1
  H         -3.081560        1.154857       -0.000001  1
  H         -1.006882        2.500989        0.000014  1
  H          3.395650        0.051407       -0.000042  1
  H          1.893339        2.079794        0.000031  1
  C          0.984823        0.826360        1.532047  2
  H          1.356894        1.027939        0.530896  2
  H          1.690666        1.208769        2.264868  2
  H          0.023043        1.314621        1.666421  2
  H          0.868535       -0.245973        1.666421  2

%mem=32GB
%nprocshared= 8
#p m062x/aug-cc-pVDZ   counterpoise=2

00115 m062x/aug-cc-pVDZ   counterpoise=2

 0  1  0  1  0  1
  C          0.302987       -0.676455       -0.000000  1
  C         -0.873351       -1.425145       -0.000005  1
  C         -2.074182       -0.744284       -0.000006  1
  C         -2.120834        0.659037       -0.000003  1
  C         -0.967954        1.420469        0.000004  1
  C          0.237580        0.726968        0.000004  1
  N          1.623348       -1.095419        0.000016  1
  C          2.318217       -0.000000       -0.000034  1
  N          1.554189        1.134829        0.000024  1
  H         -0.831004       -2.505113       -0.000002  1
  H         -3.002220       -1.298836       -0.000005  1
  H         -3.081560        1.154857       -0.000001  1
  H         -1.006882        2.500989        0.000014  1
  H          3.395650        0.051407       -0.000042  1
  H          1.893339        2.079794        0.000031  1
  C          0.826336        0.984801        1.532047  2
  H          0.441165        0.816124        0.529767  2
  H          0.089187        0.661983        2.262717  2
  H          1.743577        0.417662        1.668061  2
  H          1.031574        2.043505        1.668061  2

%mem=32GB
%nprocshared= 8
#p m062x/aug-cc-pVDZ   counterpoise=2

00116 m062x/aug-cc-pVDZ   counterpoise=2

 0  1  0  1  0  1
  C          0.302987       -0.676455       -0.000000  1
  C         -0.873351       -1.425145       -0.000005  1
  C         -2.074182       -0.744284       -0.000006  1
  C         -2.120834        0.659037       -0.000003  1
  C         -0.967954        1.420469        0.000004  1
  C          0.237580        0.726968        0.000004  1
  N          1.623348       -1.095419        0.000016  1
  C          2.318217       -0.000000       -0.000034  1
  N          1.554189        1.134829        0.000024  1
  H         -0.831004       -2.505113       -0.000002  1
  H         -3.002220       -1.298836       -0.000005  1
  H         -3.081560        1.154857       -0.000001  1
  H         -1.006882        2.500989        0.000014  1
  H          3.395650        0.051407       -0.000042  1
  H          1.893339        2.079794        0.000031  1
  C          0.642776        1.113330        1.532047  2
  H          0.372773        0.855877        0.511169  2
  H          0.036235        0.534982        2.224216  2
  H          1.693526        0.889008        1.696613  2
  H          0.468683        2.173560        1.696613  2

%mem=32GB
%nprocshared= 8
#p m062x/aug-cc-pVDZ   counterpoise=2

00117 m062x/aug-cc-pVDZ   counterpoise=2

 0  1  0  1  0  1
  C          0.302987       -0.676455       -0.000000  1
  C         -0.873351       -1.425145       -0.000005  1
  C         -2.074182       -0.744284       -0.000006  1
  C         -2.120834        0.659037       -0.000003  1
  C         -0.967954        1.420469        0.000004  1
  C          0.237580        0.726968        0.000004  1
  N          1.623348       -1.095419        0.000016  1
  C          2.318217       -0.000000       -0.000034  1
  N          1.554189        1.134829        0.000024  1
  H         -0.831004       -2.505113       -0.000002  1
  H         -3.002220       -1.298836       -0.000005  1
  H         -3.081560        1.154857       -0.000001  1
  H         -1.006882        2.500989        0.000014  1
  H          3.395650        0.051407       -0.000042  1
  H          1.893339        2.079794        0.000031  1
  C          0.439687        1.208032        1.532046  2
  H          0.303958        0.884964        0.503173  2
  H          0.109228        0.421458        2.205526  2
  H          1.490991        1.419182        1.709957  2
  H         -0.145373        2.106659        1.709957  2

%mem=32GB
%nprocshared= 8
#p m062x/aug-cc-pVDZ   counterpoise=2

00118 m062x/aug-cc-pVDZ   counterpoise=2

 0  1  0  1  0  1
  C          0.302987       -0.676455       -0.000000  1
  C         -0.873351       -1.425145       -0.000005  1
  C         -2.074182       -0.744284       -0.000006  1
  C         -2.120834        0.659037       -0.000003  1
  C         -0.967954        1.420469        0.000004  1
  C          0.237580        0.726968        0.000004  1
  N          1.623348       -1.095419        0.000016  1
  C          2.318217       -0.000000       -0.000034  1
  N          1.554189        1.134829        0.000024  1
  H         -0.831004       -2.505113       -0.000002  1
  H         -3.002220       -1.298836       -0.000005  1
  H         -3.081560        1.154857       -0.000001  1
  H         -1.006882        2.500989        0.000014  1
  H          3.395650        0.051407       -0.000042  1
  H          1.893339        2.079794        0.000031  1
  C          0.223238        1.266030        1.532046  2
  H          0.232836        0.905285        0.506792  2
  H          0.245746        0.420053        2.214172  2
  H          1.094326        1.893067        1.703824  2
  H         -0.679958        1.845862        1.703824  2

%mem=32GB
%nprocshared= 8
#p m062x/aug-cc-pVDZ   counterpoise=2

00119 m062x/aug-cc-pVDZ   counterpoise=2

 0  1  0  1  0  1
  C          0.302987       -0.676455       -0.000000  1
  C         -0.873351       -1.425145       -0.000005  1
  C         -2.074182       -0.744284       -0.000006  1
  C         -2.120834        0.659037       -0.000003  1
  C         -0.967954        1.420469        0.000004  1
  C          0.237580        0.726968        0.000004  1
  N          1.623348       -1.095419        0.000016  1
  C          2.318217       -0.000000       -0.000034  1
  N          1.554189        1.134829        0.000024  1
  H         -0.831004       -2.505113       -0.000002  1
  H         -3.002220       -1.298836       -0.000005  1
  H         -3.081560        1.154857       -0.000001  1
  H         -1.006882        2.500989        0.000014  1
  H          3.395650        0.051407       -0.000042  1
  H          1.893339        2.079794        0.000031  1
  C          0.000006        1.285560        1.532047  2
  H          0.156702        0.917131        0.521561  2
  H          0.320618        0.531726        2.246484  2
  H          0.577983        2.194101        1.680281  2
  H         -1.055342        1.499435        1.680281  2

%mem=32GB
%nprocshared= 8
#p m062x/aug-cc-pVDZ   counterpoise=2

00120 m062x/aug-cc-pVDZ   counterpoise=2

 0  1  0  1  0  1
  C          0.302987       -0.676455       -0.000000  1
  C         -0.873351       -1.425145       -0.000005  1
  C         -2.074182       -0.744284       -0.000006  1
  C         -2.120834        0.659037       -0.000003  1
  C         -0.967954        1.420469        0.000004  1
  C          0.237580        0.726968        0.000004  1
  N          1.623348       -1.095419        0.000016  1
  C          2.318217       -0.000000       -0.000034  1
  N          1.554189        1.134829        0.000024  1
  H         -0.831004       -2.505113       -0.000002  1
  H         -3.002220       -1.298836       -0.000005  1
  H         -3.081560        1.154857       -0.000001  1
  H         -1.006882        2.500989        0.000014  1
  H          3.395650        0.051407       -0.000042  1
  H          1.893339        2.079794        0.000031  1
  C         -0.223226        1.266030        1.532048  2
  H          0.073451        0.918971        0.545687  2
  H          0.282099        0.674888        2.291439  2
  H          0.050290        2.311851        1.645738  2
  H         -1.298865        1.158555        1.645738  2

%mem=32GB
%nprocshared= 8
#p m062x/aug-cc-pVDZ   counterpoise=2

00121 m062x/aug-cc-pVDZ   counterpoise=2

 0  1  0  1  0  1
  C          0.302987       -0.676455       -0.000000  1
  C         -0.873351       -1.425145       -0.000005  1
  C         -2.074182       -0.744284       -0.000006  1
  C         -2.120834        0.659037       -0.000003  1
  C         -0.967954        1.420469        0.000004  1
  C          0.237580        0.726968        0.000004  1
  N          1.623348       -1.095419        0.000016  1
  C          2.318217       -0.000000       -0.000034  1
  N          1.554189        1.134829        0.000024  1
  H         -0.831004       -2.505113       -0.000002  1
  H         -3.002220       -1.298836       -0.000005  1
  H         -3.081560        1.154857       -0.000001  1
  H         -1.006882        2.500989        0.000014  1
  H          3.395650        0.051407       -0.000042  1
  H          1.893339        2.079794        0.000031  1
  C         -0.439707        1.208051        1.532047  2
  H         -0.790999        1.349312        0.513216  2
  H         -1.213766        1.519314        2.228772  2
  H         -0.208055        0.158381        1.693311  2
  H          0.454137        1.805140        1.693311  2

%mem=32GB
%nprocshared= 8
#p m062x/aug-cc-pVDZ   counterpoise=2

00122 m062x/aug-cc-pVDZ   counterpoise=2

 0  1  0  1  0  1
  C          0.302987       -0.676455       -0.000000  1
  C         -0.873351       -1.425145       -0.000005  1
  C         -2.074182       -0.744284       -0.000006  1
  C         -2.120834        0.659037       -0.000003  1
  C         -0.967954        1.420469        0.000004  1
  C          0.237580        0.726968        0.000004  1
  N          1.623348       -1.095419        0.000016  1
  C          2.318217       -0.000000       -0.000034  1
  N          1.554189        1.134829        0.000024  1
  H         -0.831004       -2.505113       -0.000002  1
  H         -3.002220       -1.298836       -0.000005  1
  H         -3.081560        1.154857       -0.000001  1
  H         -1.006882        2.500989        0.000014  1
  H          3.395650        0.051407       -0.000042  1
  H          1.893339        2.079794        0.000031  1
  C         -0.642797        1.113349        1.532046  2
  H         -0.864237        1.322505        0.488689  2
  H         -1.284074        1.719053        2.167155  2
  H         -0.820768        0.060711        1.736386  2
  H          0.397984        1.351042        1.736386  2

%mem=32GB
%nprocshared= 8
#p m062x/aug-cc-pVDZ   counterpoise=2

00123 m062x/aug-cc-pVDZ   counterpoise=2

 0  1  0  1  0  1
  C          0.302987       -0.676455       -0.000000  1
  C         -0.873351       -1.425145       -0.000005  1
  C         -2.074182       -0.744284       -0.000006  1
  C         -2.120834        0.659037       -0.000003  1
  C         -0.967954        1.420469        0.000004  1
  C          0.237580        0.726968        0.000004  1
  N          1.623348       -1.095419        0.000016  1
  C          2.318217       -0.000000       -0.000034  1
  N          1.554189        1.134829        0.000024  1
  H         -0.831004       -2.505113       -0.000002  1
  H         -3.002220       -1.298836       -0.000005  1
  H         -3.081560        1.154857       -0.000001  1
  H         -1.006882        2.500989        0.000014  1
  H          3.395650        0.051407       -0.000042  1
  H          1.893339        2.079794        0.000031  1
  C         -0.826356        0.984820        1.532046  2
  H         -0.922603        1.280939        0.490688  2
  H         -1.097744        1.819788        2.172868  2
  H         -1.486512        0.144893        1.732529  2
  H          0.201476        0.693537        1.732529  2

%mem=32GB
%nprocshared= 8
#p m062x/aug-cc-pVDZ   counterpoise=2

00124 m062x/aug-cc-pVDZ   counterpoise=2

 0  1  0  1  0  1
  C          0.302987       -0.676455       -0.000000  1
  C         -0.873351       -1.425145       -0.000005  1
  C         -2.074182       -0.744284       -0.000006  1
  C         -2.120834        0.659037       -0.000003  1
  C         -0.967954        1.420469        0.000004  1
  C          0.237580        0.726968        0.000004  1
  N          1.623348       -1.095419        0.000016  1
  C          2.318217       -0.000000       -0.000034  1
  N          1.554189        1.134829        0.000024  1
  H         -0.831004       -2.505113       -0.000002  1
  H         -3.002220       -1.298836       -0.000005  1
  H         -3.081560        1.154857       -0.000001  1
  H         -1.006882        2.500989        0.000014  1
  H          3.395650        0.051407       -0.000042  1
  H          1.893339        2.079794        0.000031  1
  C         -0.984807        0.826368        1.532047  2
  H         -0.973660        1.219321        0.518716  2
  H         -0.961434        1.650319        2.240591  2
  H         -1.889169        0.242999        1.684650  2
  H         -0.114971        0.192669        1.684650  2

%mem=32GB
%nprocshared= 8
#p m062x/aug-cc-pVDZ   counterpoise=2

00125 m062x/aug-cc-pVDZ   counterpoise=2

 0  1  0  1  0  1
  C          0.302987       -0.676455       -0.000000  1
  C         -0.873351       -1.425145       -0.000005  1
  C         -2.074182       -0.744284       -0.000006  1
  C         -2.120834        0.659037       -0.000003  1
  C         -0.967954        1.420469        0.000004  1
  C          0.237580        0.726968        0.000004  1
  N          1.623348       -1.095419        0.000016  1
  C          2.318217       -0.000000       -0.000034  1
  N          1.554189        1.134829        0.000024  1
  H         -0.831004       -2.505113       -0.000002  1
  H         -3.002220       -1.298836       -0.000005  1
  H         -3.081560        1.154857       -0.000001  1
  H         -1.006882        2.500989        0.000014  1
  H          3.395650        0.051407       -0.000042  1
  H          1.893339        2.079794        0.000031  1
  C         -1.113335        0.642770        1.532048  2
  H         -0.985306        0.221574        0.538278  2
  H         -0.883545       -0.113206        2.278488  2
  H         -0.443176        1.489540        1.655919  2
  H         -2.141368        0.973348        1.655919  2

%mem=32GB
%nprocshared= 8
#p m062x/aug-cc-pVDZ   counterpoise=2

00126 m062x/aug-cc-pVDZ   counterpoise=2

 0  1  0  1  0  1
  C          0.302987       -0.676455       -0.000000  1
  C         -0.873351       -1.425145       -0.000005  1
  C         -2.074182       -0.744284       -0.000006  1
  C         -2.120834        0.659037       -0.000003  1
  C         -0.967954        1.420469        0.000004  1
  C          0.237580        0.726968        0.000004  1
  N          1.623348       -1.095419        0.000016  1
  C          2.318217       -0.000000       -0.000034  1
  N          1.554189        1.134829        0.000024  1
  H         -0.831004       -2.505113       -0.000002  1
  H         -3.002220       -1.298836       -0.000005  1
  H         -3.081560        1.154857       -0.000001  1
  H         -1.006882        2.500989        0.000014  1
  H          3.395650        0.051407       -0.000042  1
  H          1.893339        2.079794        0.000031  1
  C         -1.208037        0.439680        1.532046  2
  H         -1.012341        0.140688        0.505556  2
  H         -0.743297       -0.270368        2.211256  2
  H         -0.795752        1.430272        1.705900  2
  H         -2.280841        0.458252        1.705900  2

%mem=32GB
%nprocshared= 8
#p m062x/aug-cc-pVDZ   counterpoise=2

00127 m062x/aug-cc-pVDZ   counterpoise=2

 0  1  0  1  0  1
  C          0.302987       -0.676455       -0.000000  1
  C         -0.873351       -1.425145       -0.000005  1
  C         -2.074182       -0.744284       -0.000006  1
  C         -2.120834        0.659037       -0.000003  1
  C         -0.967954        1.420469        0.000004  1
  C          0.237580        0.726968        0.000004  1
  N          1.623348       -1.095419        0.000016  1
  C          2.318217       -0.000000       -0.000034  1
  N          1.554189        1.134829        0.000024  1
  H         -0.831004       -2.505113       -0.000002  1
  H         -3.002220       -1.298836       -0.000005  1
  H         -3.081560        1.154857       -0.000001  1
  H         -1.006882        2.500989        0.000014  1
  H          3.395650        0.051407       -0.000042  1
  H          1.893339        2.079794        0.000031  1
  C         -1.266035        0.223231        1.532045  2
  H         -1.026462        0.065969        0.483595  2
  H         -0.519572       -0.266768        2.151861  2
  H         -1.272101        1.288790        1.746581  2
  H         -2.246103       -0.195000        1.746581  2

%mem=32GB
%nprocshared= 8
#p m062x/aug-cc-pVDZ   counterpoise=2

00128 m062x/aug-cc-pVDZ   counterpoise=2

 0  1  0  1  0  1
  C          0.302987       -0.676455       -0.000000  1
  C         -0.873351       -1.425145       -0.000005  1
  C         -2.074182       -0.744284       -0.000006  1
  C         -2.120834        0.659037       -0.000003  1
  C         -0.967954        1.420469        0.000004  1
  C          0.237580        0.726968        0.000004  1
  N          1.623348       -1.095419        0.000016  1
  C          2.318217       -0.000000       -0.000034  1
  N          1.554189        1.134829        0.000024  1
  H         -0.831004       -2.505113       -0.000002  1
  H         -3.002220       -1.298836       -0.000005  1
  H         -3.081560        1.154857       -0.000001  1
  H         -1.006882        2.500989        0.000014  1
  H          3.395650        0.051407       -0.000042  1
  H          1.893339        2.079794        0.000031  1
  C         -1.285565       -0.000000        1.532045  2
  H         -1.030663       -0.004530        0.475456  2
  H         -0.374566       -0.016189        2.124748  2
  H         -1.852799        0.897676        1.764207  2
  H         -1.884336       -0.876956        1.764207  2

%mem=32GB
%nprocshared= 8
#p m062x/aug-cc-pVDZ   counterpoise=2

00129 m062x/aug-cc-pVDZ   counterpoise=2

 0  1  0  1  0  1
  C          0.302987       -0.676455       -0.000000  1
  C         -0.873351       -1.425145       -0.000005  1
  C         -2.074182       -0.744284       -0.000006  1
  C         -2.120834        0.659037       -0.000003  1
  C         -0.967954        1.420469        0.000004  1
  C          0.237580        0.726968        0.000004  1
  N          1.623348       -1.095419        0.000016  1
  C          2.318217       -0.000000       -0.000034  1
  N          1.554189        1.134829        0.000024  1
  H         -0.831004       -2.505113       -0.000002  1
  H         -3.002220       -1.298836       -0.000005  1
  H         -3.081560        1.154857       -0.000001  1
  H         -1.006882        2.500989        0.000014  1
  H          3.395650        0.051407       -0.000042  1
  H          1.893339        2.079794        0.000031  1
  C         -1.266035       -0.223232        1.532045  2
  H         -1.026183       -0.074786        0.482374  2
  H         -0.504511        0.248079        2.148021  2
  H         -2.233810        0.221481        1.749111  2
  H         -1.299734       -1.287762        1.749111  2

%mem=32GB
%nprocshared= 8
#p m062x/aug-cc-pVDZ   counterpoise=2

00130 m062x/aug-cc-pVDZ   counterpoise=2

 0  1  0  1  0  1
  C          0.302987       -0.676455       -0.000000  1
  C         -0.873351       -1.425145       -0.000005  1
  C         -2.074182       -0.744284       -0.000006  1
  C         -2.120834        0.659037       -0.000003  1
  C         -0.967954        1.420469        0.000004  1
  C          0.237580        0.726968        0.000004  1
  N          1.623348       -1.095419        0.000016  1
  C          2.318217       -0.000000       -0.000034  1
  N          1.554189        1.134829        0.000024  1
  H         -0.831004       -2.505113       -0.000002  1
  H         -3.002220       -1.298836       -0.000005  1
  H         -3.081560        1.154857       -0.000001  1
  H         -1.006882        2.500989        0.000014  1
  H          3.395650        0.051407       -0.000042  1
  H          1.893339        2.079794        0.000031  1
  C         -1.208037       -0.439681        1.532046  2
  H         -1.011910       -0.148851        0.503296  2
  H         -0.731148        0.267481        2.205824  2
  H         -2.280367       -0.442547        1.709746  2
  H         -0.808805       -1.434926        1.709746  2

%mem=32GB
%nprocshared= 8
#p m062x/aug-cc-pVDZ   counterpoise=2

00131 m062x/aug-cc-pVDZ   counterpoise=2

 0  1  0  1  0  1
  C          0.302987       -0.676455       -0.000000  1
  C         -0.873351       -1.425145       -0.000005  1
  C         -2.074182       -0.744284       -0.000006  1
  C         -2.120834        0.659037       -0.000003  1
  C         -0.967954        1.420469        0.000004  1
  C          0.237580        0.726968        0.000004  1
  N          1.623348       -1.095419        0.000016  1
  C          2.318217       -0.000000       -0.000034  1
  N          1.554189        1.134829        0.000024  1
  H         -0.831004       -2.505113       -0.000002  1
  H         -3.002220       -1.298836       -0.000005  1
  H         -3.081560        1.154857       -0.000001  1
  H         -1.006882        2.500989        0.000014  1
  H          3.395650        0.051407       -0.000042  1
  H          1.893339        2.079794        0.000031  1
  C         -1.113335       -0.642770        1.532048  2
  H         -0.984920       -0.228849        0.535276  2
  H         -0.877698        0.116758        2.273040  2
  H         -2.142991       -0.966620        1.660144  2
  H         -0.447787       -1.492543        1.660144  2

%mem=32GB
%nprocshared= 8
#p m062x/aug-cc-pVDZ   counterpoise=2

00132 m062x/aug-cc-pVDZ   counterpoise=2

 0  1  0  1  0  1
  C          0.302987       -0.676455       -0.000000  1
  C         -0.873351       -1.425145       -0.000005  1
  C         -2.074182       -0.744284       -0.000006  1
  C         -2.120834        0.659037       -0.000003  1
  C         -0.967954        1.420469        0.000004  1
  C          0.237580        0.726968        0.000004  1
  N          1.623348       -1.095419        0.000016  1
  C          2.318217       -0.000000       -0.000034  1
  N          1.554189        1.134829        0.000024  1
  H         -0.831004       -2.505113       -0.000002  1
  H         -3.002220       -1.298836       -0.000005  1
  H         -3.081560        1.154857       -0.000001  1
  H         -1.006882        2.500989        0.000014  1
  H          3.395650        0.051407       -0.000042  1
  H          1.893339        2.079794        0.000031  1
  C         -0.984805       -0.826368        1.532047  2
  H         -0.911327       -1.221119        0.522023  2
  H         -0.835051       -1.630907        2.247427  2
  H         -0.223965       -0.064244        1.679579  2
  H         -1.968906       -0.389039        1.679579  2

%mem=32GB
%nprocshared= 8
#p m062x/aug-cc-pVDZ   counterpoise=2

00133 m062x/aug-cc-pVDZ   counterpoise=2

 0  1  0  1  0  1
  C          0.302987       -0.676455       -0.000000  1
  C         -0.873351       -1.425145       -0.000005  1
  C         -2.074182       -0.744284       -0.000006  1
  C         -2.120834        0.659037       -0.000003  1
  C         -0.967954        1.420469        0.000004  1
  C          0.237580        0.726968        0.000004  1
  N          1.623348       -1.095419        0.000016  1
  C          2.318217       -0.000000       -0.000034  1
  N          1.554189        1.134829        0.000024  1
  H         -0.831004       -2.505113       -0.000002  1
  H         -3.002220       -1.298836       -0.000005  1
  H         -3.081560        1.154857       -0.000001  1
  H         -1.006882        2.500989        0.000014  1
  H          3.395650        0.051407       -0.000042  1
  H          1.893339        2.079794        0.000031  1
  C         -0.826353       -0.984820        1.532046  2
  H         -0.858385       -1.284923        0.487877  2
  H         -0.920153       -1.863632        2.164792  2
  H          0.119013       -0.489488        1.737973  2
  H         -1.645875       -0.301113        1.737973  2

%mem=32GB
%nprocshared= 8
#p m062x/aug-cc-pVDZ   counterpoise=2

00134 m062x/aug-cc-pVDZ   counterpoise=2

 0  1  0  1  0  1
  C          0.302987       -0.676455       -0.000000  1
  C         -0.873351       -1.425145       -0.000005  1
  C         -2.074182       -0.744284       -0.000006  1
  C         -2.120834        0.659037       -0.000003  1
  C         -0.967954        1.420469        0.000004  1
  C          0.237580        0.726968        0.000004  1
  N          1.623348       -1.095419        0.000016  1
  C          2.318217       -0.000000       -0.000034  1
  N          1.554189        1.134829        0.000024  1
  H         -0.831004       -2.505113       -0.000002  1
  H         -3.002220       -1.298836       -0.000005  1
  H         -3.081560        1.154857       -0.000001  1
  H         -1.006882        2.500989        0.000014  1
  H          3.395650        0.051407       -0.000042  1
  H          1.893339        2.079794        0.000031  1
  C         -0.642794       -1.113350        1.532045  2
  H         -0.801362       -1.327790        0.478363  2
  H         -1.180560       -1.840601        2.134864  2
  H          0.418968       -1.170102        1.757696  2
  H         -1.008157       -0.114816        1.757696  2

%mem=32GB
%nprocshared= 8
#p m062x/aug-cc-pVDZ   counterpoise=2

00135 m062x/aug-cc-pVDZ   counterpoise=2

 0  1  0  1  0  1
  C          0.302987       -0.676455       -0.000000  1
  C         -0.873351       -1.425145       -0.000005  1
  C         -2.074182       -0.744284       -0.000006  1
  C         -2.120834        0.659037       -0.000003  1
  C         -0.967954        1.420469        0.000004  1
  C          0.237580        0.726968        0.000004  1
  N          1.623348       -1.095419        0.000016  1
  C          2.318217       -0.000000       -0.000034  1
  N          1.554189        1.134829        0.000024  1
  H         -0.831004       -2.505113       -0.000002  1
  H         -3.002220       -1.298836       -0.000005  1
  H         -3.081560        1.154857       -0.000001  1
  H         -1.006882        2.500989        0.000014  1
  H          3.395650        0.051407       -0.000042  1
  H          1.893339        2.079794        0.000031  1
  C         -0.439705       -1.208052        1.532046  2
  H         -0.733011       -1.354888        0.495809  2
  H         -1.215506       -1.596436        2.186849  2
  H          0.492188       -1.733978        1.722978  2
  H         -0.302368       -0.146844        1.722978  2

%mem=32GB
%nprocshared= 8
#p m062x/aug-cc-pVDZ   counterpoise=2

00136 m062x/aug-cc-pVDZ   counterpoise=2

 0  1  0  1  0  1
  C          0.302987       -0.676455       -0.000000  1
  C         -0.873351       -1.425145       -0.000005  1
  C         -2.074182       -0.744284       -0.000006  1
  C         -2.120834        0.659037       -0.000003  1
  C         -0.967954        1.420469        0.000004  1
  C          0.237580        0.726968        0.000004  1
  N          1.623348       -1.095419        0.000016  1
  C          2.318217       -0.000000       -0.000034  1
  N          1.554189        1.134829        0.000024  1
  H         -0.831004       -2.505113       -0.000002  1
  H         -3.002220       -1.298836       -0.000005  1
  H         -3.081560        1.154857       -0.000001  1
  H         -1.006882        2.500989        0.000014  1
  H          3.395650        0.051407       -0.000042  1
  H          1.893339        2.079794        0.000031  1
  C         -0.223255       -1.266049        1.532048  2
  H         -0.645896       -1.369480        0.536029  2
  H         -0.994451       -1.454782        2.274418  2
  H          0.584710       -1.981963        1.659078  2
  H          0.162791       -0.257927        1.659078  2

%mem=32GB
%nprocshared= 8
#p m062x/aug-cc-pVDZ   counterpoise=2

00137 m062x/aug-cc-pVDZ   counterpoise=2

 0  1  0  1  0  1
  C          0.302987       -0.676455       -0.000000  1
  C         -0.873351       -1.425145       -0.000005  1
  C         -2.074182       -0.744284       -0.000006  1
  C         -2.120834        0.659037       -0.000003  1
  C         -0.967954        1.420469        0.000004  1
  C          0.237580        0.726968        0.000004  1
  N          1.623348       -1.095419        0.000016  1
  C          2.318217       -0.000000       -0.000034  1
  N          1.554189        1.134829        0.000024  1
  H         -0.831004       -2.505113       -0.000002  1
  H         -3.002220       -1.298836       -0.000005  1
  H         -3.081560        1.154857       -0.000001  1
  H         -1.006882        2.500989        0.000014  1
  H          3.395650        0.051407       -0.000042  1
  H          1.893339        2.079794        0.000031  1
  C          0.000008       -1.285559        1.532048  2
  H          0.196460       -0.890616        0.538668  2
  H          0.351608       -0.578708        2.279187  2
  H         -1.068642       -1.441298        1.655374  2
  H          0.520526       -2.231777        1.655374  2

%mem=32GB
%nprocshared= 8
#p m062x/aug-cc-pVDZ   counterpoise=2

00138 m062x/aug-cc-pVDZ   counterpoise=2

 0  1  0  1  0  1
  C          0.302987       -0.676455       -0.000000  1
  C         -0.873351       -1.425145       -0.000005  1
  C         -2.074182       -0.744284       -0.000006  1
  C         -2.120834        0.659037       -0.000003  1
  C         -0.967954        1.420469        0.000004  1
  C          0.237580        0.726968        0.000004  1
  N          1.623348       -1.095419        0.000016  1
  C          2.318217       -0.000000       -0.000034  1
  N          1.554189        1.134829        0.000024  1
  H         -0.831004       -2.505113       -0.000002  1
  H         -3.002220       -1.298836       -0.000005  1
  H         -3.081560        1.154857       -0.000001  1
  H         -1.006882        2.500989        0.000014  1
  H          3.395650        0.051407       -0.000042  1
  H          1.893339        2.079794        0.000031  1
  C          0.223240       -1.266028        1.532047  2
  H          0.275979       -0.876123        0.518850  2
  H          0.333696       -0.449423        2.240872  2
  H         -0.737816       -1.750408        1.684443  2
  H          1.021079       -1.988320        1.684443  2

%mem=32GB
%nprocshared= 8
#p m062x/aug-cc-pVDZ   counterpoise=2

00139 m062x/aug-cc-pVDZ   counterpoise=2

 0  1  0  1  0  1
  C          0.302987       -0.676455       -0.000000  1
  C         -0.873351       -1.425145       -0.000005  1
  C         -2.074182       -0.744284       -0.000006  1
  C         -2.120834        0.659037       -0.000003  1
  C         -0.967954        1.420469        0.000004  1
  C          0.237580        0.726968        0.000004  1
  N          1.623348       -1.095419        0.000016  1
  C          2.318217       -0.000000       -0.000034  1
  N          1.554189        1.134829        0.000024  1
  H         -0.831004       -2.505113       -0.000002  1
  H         -3.002220       -1.298836       -0.000005  1
  H         -3.081560        1.154857       -0.000001  1
  H         -1.006882        2.500989        0.000014  1
  H          3.395650        0.051407       -0.000042  1
  H          1.893339        2.079794        0.000031  1
  C          0.439689       -1.208031        1.532047  2
  H          0.348388       -0.853001        0.508820  2
  H          0.229866       -0.392119        2.218879  2
  H         -0.269221       -2.014605        1.700456  2
  H          1.449760       -1.572546        1.700456  2

%mem=32GB
%nprocshared= 8
#p m062x/aug-cc-pVDZ   counterpoise=2

00140 m062x/aug-cc-pVDZ   counterpoise=2

 0  1  0  1  0  1
  C          0.302987       -0.676455       -0.000000  1
  C         -0.873351       -1.425145       -0.000005  1
  C         -2.074182       -0.744284       -0.000006  1
  C         -2.120834        0.659037       -0.000003  1
  C         -0.967954        1.420469        0.000004  1
  C          0.237580        0.726968        0.000004  1
  N          1.623348       -1.095419        0.000016  1
  C          2.318217       -0.000000       -0.000034  1
  N          1.554189        1.134829        0.000024  1
  H         -0.831004       -2.505113       -0.000002  1
  H         -3.002220       -1.298836       -0.000005  1
  H         -3.081560        1.154857       -0.000001  1
  H         -1.006882        2.500989        0.000014  1
  H          3.395650        0.051407       -0.000042  1
  H          1.893339        2.079794        0.000031  1
  C          0.642778       -1.113329        1.532047  2
  H          0.416054       -0.821827        0.509795  2
  H          0.126677       -0.449771        2.221110  2
  H          0.313723       -2.135765        1.698853  2
  H          1.714753       -1.046073        1.698853  2

%mem=32GB
%nprocshared= 8
#p m062x/aug-cc-pVDZ   counterpoise=2

00141 m062x/aug-cc-pVDZ   counterpoise=2

 0  1  0  1  0  1
  C          0.302987       -0.676455       -0.000000  1
  C         -0.873351       -1.425145       -0.000005  1
  C         -2.074182       -0.744284       -0.000006  1
  C         -2.120834        0.659037       -0.000003  1
  C         -0.967954        1.420469        0.000004  1
  C          0.237580        0.726968        0.000004  1
  N          1.623348       -1.095419        0.000016  1
  C          2.318217       -0.000000       -0.000034  1
  N          1.554189        1.134829        0.000024  1
  H         -0.831004       -2.505113       -0.000002  1
  H         -3.002220       -1.298836       -0.000005  1
  H         -3.081560        1.154857       -0.000001  1
  H         -1.006882        2.500989        0.000014  1
  H          3.395650        0.051407       -0.000042  1
  H          1.893339        2.079794        0.000031  1
  C          0.826338       -0.984799        1.532047  2
  H          0.481185       -0.781445        0.521655  2
  H          0.120691       -0.569051        2.246675  2
  H          0.901317       -2.059008        1.680139  2
  H          1.802299       -0.529778        1.680139  2

%mem=32GB
%nprocshared= 8
#p m062x/aug-cc-pVDZ   counterpoise=2

00142 m062x/aug-cc-pVDZ   counterpoise=2

 0  1  0  1  0  1
  C          0.302987       -0.676455       -0.000000  1
  C         -0.873351       -1.425145       -0.000005  1
  C         -2.074182       -0.744284       -0.000006  1
  C         -2.120834        0.659037       -0.000003  1
  C         -0.967954        1.420469        0.000004  1
  C          0.237580        0.726968        0.000004  1
  N          1.623348       -1.095419        0.000016  1
  C          2.318217       -0.000000       -0.000034  1
  N          1.554189        1.134829        0.000024  1
  H         -0.831004       -2.505113       -0.000002  1
  H         -3.002220       -1.298836       -0.000005  1
  H         -3.081560        1.154857       -0.000001  1
  H         -1.006882        2.500989        0.000014  1
  H          3.395650        0.051407       -0.000042  1
  H          1.893339        2.079794        0.000031  1
  C          0.984825       -0.826359        1.532048  2
  H          1.397578       -1.000284        0.541714  2
  H          1.707607       -1.130924        2.284579  2
  H          0.761582        0.230738        1.651154  2
  H          0.072362       -1.404893        1.651154  2

%mem=32GB
%nprocshared= 8
#p m062x/aug-cc-pVDZ   counterpoise=2

00143 m062x/aug-cc-pVDZ   counterpoise=2

 0  1  0  1  0  1
  C          0.302987       -0.676455       -0.000000  1
  C         -0.873351       -1.425145       -0.000005  1
  C         -2.074182       -0.744284       -0.000006  1
  C         -2.120834        0.659037       -0.000003  1
  C         -0.967954        1.420469        0.000004  1
  C          0.237580        0.726968        0.000004  1
  N          1.623348       -1.095419        0.000016  1
  C          2.318217       -0.000000       -0.000034  1
  N          1.554189        1.134829        0.000024  1
  H         -0.831004       -2.505113       -0.000002  1
  H         -3.002220       -1.298836       -0.000005  1
  H         -3.081560        1.154857       -0.000001  1
  H         -1.006882        2.500989        0.000014  1
  H          3.395650        0.051407       -0.000042  1
  H          1.893339        2.079794        0.000031  1
  C          1.113343       -0.642770        1.532048  2
  H          1.174431       -0.213005        0.535581  2
  H          1.225182        0.144041        2.273599  2
  H          0.148243       -1.126258        1.659712  2
  H          1.905492       -1.376036        1.659712  2

%mem=32GB
%nprocshared= 8
#p m062x/aug-cc-pVDZ   counterpoise=2

00144 m062x/aug-cc-pVDZ   counterpoise=2

 0  1  0  1  0  1
  C          0.302987       -0.676455       -0.000000  1
  C         -0.873351       -1.425145       -0.000005  1
  C         -2.074182       -0.744284       -0.000006  1
  C         -2.120834        0.659037       -0.000003  1
  C         -0.967954        1.420469        0.000004  1
  C          0.237580        0.726968        0.000004  1
  N          1.623348       -1.095419        0.000016  1
  C          2.318217       -0.000000       -0.000034  1
  N          1.554189        1.134829        0.000024  1
  H         -0.831004       -2.505113       -0.000002  1
  H         -3.002220       -1.298836       -0.000005  1
  H         -3.081560        1.154857       -0.000001  1
  H         -1.006882        2.500989        0.000014  1
  H          3.395650        0.051407       -0.000042  1
  H          1.893339        2.079794        0.000031  1
  C          1.208046       -0.439680        1.532046  2
  H          1.207514       -0.128574        0.490610  2
  H          1.206546        0.438445        2.172648  2
  H          0.321606       -1.035875        1.732679  2
  H          2.096515       -1.032845        1.732679  2

%mem=32GB
%nprocshared= 8
#p m062x/aug-cc-pVDZ   counterpoise=2

00145 m062x/aug-cc-pVDZ   counterpoise=2

 0  1  0  1  0  1
  C          0.302987       -0.676455       -0.000000  1
  C         -0.873351       -1.425145       -0.000005  1
  C         -2.074182       -0.744284       -0.000006  1
  C         -2.120834        0.659037       -0.000003  1
  C         -0.967954        1.420469        0.000004  1
  C          0.237580        0.726968        0.000004  1
  N          1.623348       -1.095419        0.000016  1
  C          2.318217       -0.000000       -0.000034  1
  N          1.554189        1.134829        0.000024  1
  H         -0.831004       -2.505113       -0.000002  1
  H         -3.002220       -1.298836       -0.000005  1
  H         -3.081560        1.154857       -0.000001  1
  H         -1.006882        2.500989        0.000014  1
  H          3.395650        0.051407       -0.000042  1
  H          1.893339        2.079794        0.000031  1
  C          1.266043       -0.223231        1.532044  2
  H          1.224879       -0.054304        0.459130  2
  H          1.040286        0.703229        2.053757  2
  H          0.537285       -0.981064        1.807868  2
  H          2.261738       -0.560855        1.807868  2

%mem=32GB
%nprocshared= 8
#p m062x/aug-cc-pVDZ   counterpoise=2

00146 m062x/aug-cc-pVDZ   counterpoise=2

 0  1  0  1  0  1
  C          0.302987       -0.676455       -0.000000  1
  C         -0.873351       -1.425145       -0.000005  1
  C         -2.074182       -0.744284       -0.000006  1
  C         -2.120834        0.659037       -0.000003  1
  C         -0.967954        1.420469        0.000004  1
  C          0.237580        0.726968        0.000004  1
  N          1.623348       -1.095419        0.000016  1
  C          2.318217       -0.000000       -0.000034  1
  N          1.554189        1.134829        0.000024  1
  H         -0.831004       -2.505113       -0.000002  1
  H         -3.002220       -1.298836       -0.000005  1
  H         -3.081560        1.154857       -0.000001  1
  H         -1.006882        2.500989        0.000014  1
  H          3.395650        0.051407       -0.000042  1
  H          1.893339        2.079794        0.000031  1
  C          1.532078        0.000001        1.285532  2
  H          1.265841        0.014741        0.231835  2
  H          0.628948        0.050004        1.888303  2
  H          2.067755       -0.918474        1.511213  2
  H          2.165877        0.853724        1.511213  2

%mem=32GB
%nprocshared= 8
#p m062x/aug-cc-pVDZ   counterpoise=2

00147 m062x/aug-cc-pVDZ   counterpoise=2

 0  1  0  1  0  1
  C          0.302987       -0.676455       -0.000000  1
  C         -0.873351       -1.425145       -0.000005  1
  C         -2.074182       -0.744284       -0.000006  1
  C         -2.120834        0.659037       -0.000003  1
  C         -0.967954        1.420469        0.000004  1
  C          0.237580        0.726968        0.000004  1
  N          1.623348       -1.095419        0.000016  1
  C          2.318217       -0.000000       -0.000034  1
  N          1.554189        1.134829        0.000024  1
  H         -0.831004       -2.505113       -0.000002  1
  H         -3.002220       -1.298836       -0.000005  1
  H         -3.081560        1.154857       -0.000001  1
  H         -1.006882        2.500989        0.000014  1
  H          3.395650        0.051407       -0.000042  1
  H          1.893339        2.079794        0.000031  1
  C          1.508803        0.266036        1.285532  2
  H          1.264857        0.065362        0.245534  2
  H          0.832924       -0.289955        1.930155  2
  H          2.532556       -0.040950        1.483436  2
  H          1.404976        1.329771        1.483436  2

%mem=32GB
%nprocshared= 8
#p m062x/aug-cc-pVDZ   counterpoise=2

00148 m062x/aug-cc-pVDZ   counterpoise=2

 0  1  0  1  0  1
  C          0.302987       -0.676455       -0.000000  1
  C         -0.873351       -1.425145       -0.000005  1
  C         -2.074182       -0.744284       -0.000006  1
  C         -2.120834        0.659037       -0.000003  1
  C         -0.967954        1.420469        0.000004  1
  C          0.237580        0.726968        0.000004  1
  N          1.623348       -1.095419        0.000016  1
  C          2.318217       -0.000000       -0.000034  1
  N          1.554189        1.134829        0.000024  1
  H         -0.831004       -2.505113       -0.000002  1
  H         -3.002220       -1.298836       -0.000005  1
  H         -3.081560        1.154857       -0.000001  1
  H         -1.006882        2.500989        0.000014  1
  H          3.395650        0.051407       -0.000042  1
  H          1.893339        2.079794        0.000031  1
  C          1.439685        0.523989        1.285534  2
  H          1.259364        0.131410        0.288167  2
  H          1.107326       -0.199591        2.025430  2
  H          2.502514        0.711726        1.414476  2
  H          0.889611        1.452574        1.414476  2

%mem=32GB
%nprocshared= 8
#p m062x/aug-cc-pVDZ   counterpoise=2

00149 m062x/aug-cc-pVDZ   counterpoise=2

 0  1  0  1  0  1
  C          0.302987       -0.676455       -0.000000  1
  C         -0.873351       -1.425145       -0.000005  1
  C         -2.074182       -0.744284       -0.000006  1
  C         -2.120834        0.659037       -0.000003  1
  C         -0.967954        1.420469        0.000004  1
  C          0.237580        0.726968        0.000004  1
  N          1.623348       -1.095419        0.000016  1
  C          2.318217       -0.000000       -0.000034  1
  N          1.554189        1.134829        0.000024  1
  H         -0.831004       -2.505113       -0.000002  1
  H         -3.002220       -1.298836       -0.000005  1
  H         -3.081560        1.154857       -0.000001  1
  H         -1.006882        2.500989        0.000014  1
  H          3.395650        0.051407       -0.000042  1
  H          1.893339        2.079794        0.000031  1
  C          1.326835        0.766057        1.285533  2
  H          1.508999        1.061530        0.255539  2
  H          1.775709        1.494140        1.956267  2
  H          0.255851        0.719950        1.465376  2
  H          1.766707       -0.211515        1.465376  2

%mem=32GB
%nprocshared= 8
#p m062x/aug-cc-pVDZ   counterpoise=2

00150 m062x/aug-cc-pVDZ   counterpoise=2

 0  1  0  1  0  1
  C          0.302987       -0.676455       -0.000000  1
  C         -0.873351       -1.425145       -0.000005  1
  C         -2.074182       -0.744284       -0.000006  1
  C         -2.120834        0.659037       -0.000003  1
  C         -0.967954        1.420469        0.000004  1
  C          0.237580        0.726968        0.000004  1
  N          1.623348       -1.095419        0.000016  1
  C          2.318217       -0.000000       -0.000034  1
  N          1.554189        1.134829        0.000024  1
  H         -0.831004       -2.505113       -0.000002  1
  H         -3.002220       -1.298836       -0.000005  1
  H         -3.081560        1.154857       -0.000001  1
  H         -1.006882        2.500989        0.000014  1
  H          3.395650        0.051407       -0.000042  1
  H          1.893339        2.079794        0.000031  1
  C          1.173661        0.984813        1.285532  2
  H          1.480255        1.105682        0.249788  2
  H          1.979879        1.302649        1.941634  2
  H          0.291708        1.591049        1.475568  2
  H          0.942674       -0.060179        1.475568  2

%mem=32GB
%nprocshared= 8
#p m062x/aug-cc-pVDZ   counterpoise=2

00151 m062x/aug-cc-pVDZ   counterpoise=2

 0  1  0  1  0  1
  C          0.302987       -0.676455       -0.000000  1
  C         -0.873351       -1.425145       -0.000005  1
  C         -2.074182       -0.744284       -0.000006  1
  C         -2.120834        0.659037       -0.000003  1
  C         -0.967954        1.420469        0.000004  1
  C          0.237580        0.726968        0.000004  1
  N          1.623348       -1.095419        0.000016  1
  C          2.318217       -0.000000       -0.000034  1
  N          1.554189        1.134829        0.000024  1
  H         -0.831004       -2.505113       -0.000002  1
  H         -3.002220       -1.298836       -0.000005  1
  H         -3.081560        1.154857       -0.000001  1
  H         -1.006882        2.500989        0.000014  1
  H          3.395650        0.051407       -0.000042  1
  H          1.893339        2.079794        0.000031  1
  C          0.984826        1.173647        1.285534  2
  H          1.424819        1.143649        0.292115  2
  H          1.772533        1.119943        2.032603  2
  H          0.431249        2.100905        1.408915  2
  H          0.310520        0.330104        1.408915  2

%mem=32GB
%nprocshared= 8
#p m062x/aug-cc-pVDZ   counterpoise=2

00152 m062x/aug-cc-pVDZ   counterpoise=2

 0  1  0  1  0  1
  C          0.302987       -0.676455       -0.000000  1
  C         -0.873351       -1.425145       -0.000005  1
  C         -2.074182       -0.744284       -0.000006  1
  C         -2.120834        0.659037       -0.000003  1
  C         -0.967954        1.420469        0.000004  1
  C          0.237580        0.726968        0.000004  1
  N          1.623348       -1.095419        0.000016  1
  C          2.318217       -0.000000       -0.000034  1
  N          1.554189        1.134829        0.000024  1
  H         -0.831004       -2.505113       -0.000002  1
  H         -3.002220       -1.298836       -0.000005  1
  H         -3.081560        1.154857       -0.000001  1
  H         -1.006882        2.500989        0.000014  1
  H          3.395650        0.051407       -0.000042  1
  H          1.893339        2.079794        0.000031  1
  C          0.766029        1.326810        1.285537  2
  H          0.386608        0.896129        0.362537  2
  H          0.317309        0.817469        2.134477  2
  H          1.846079        1.210265        1.322758  2
  H          0.514276        2.383556        1.322758  2

%mem=32GB
%nprocshared= 8
#p m062x/aug-cc-pVDZ   counterpoise=2

00153 m062x/aug-cc-pVDZ   counterpoise=2

 0  1  0  1  0  1
  C          0.302987       -0.676455       -0.000000  1
  C         -0.873351       -1.425145       -0.000005  1
  C         -2.074182       -0.744284       -0.000006  1
  C         -2.120834        0.659037       -0.000003  1
  C         -0.967954        1.420469        0.000004  1
  C          0.237580        0.726968        0.000004  1
  N          1.623348       -1.095419        0.000016  1
  C          2.318217       -0.000000       -0.000034  1
  N          1.554189        1.134829        0.000024  1
  H         -0.831004       -2.505113       -0.000002  1
  H         -3.002220       -1.298836       -0.000005  1
  H         -3.081560        1.154857       -0.000001  1
  H         -1.006882        2.500989        0.000014  1
  H          3.395650        0.051407       -0.000042  1
  H          1.893339        2.079794        0.000031  1
  C          0.523997        1.439671        1.285537  2
  H          0.316114        0.922387        0.352489  2
  H          0.265296        0.795935        2.122289  2
  H          1.580781        1.689366        1.333878  2
  H         -0.066117        2.351211        1.333878  2

%mem=32GB
%nprocshared= 8
#p m062x/aug-cc-pVDZ   counterpoise=2

00154 m062x/aug-cc-pVDZ   counterpoise=2

 0  1  0  1  0  1
  C          0.302987       -0.676455       -0.000000  1
  C         -0.873351       -1.425145       -0.000005  1
  C         -2.074182       -0.744284       -0.000006  1
  C         -2.120834        0.659037       -0.000003  1
  C         -0.967954        1.420469        0.000004  1
  C          0.237580        0.726968        0.000004  1
  N          1.623348       -1.095419        0.000016  1
  C          2.318217       -0.000000       -0.000034  1
  N          1.554189        1.134829        0.000024  1
  H         -0.831004       -2.505113       -0.000002  1
  H         -3.002220       -1.298836       -0.000005  1
  H         -3.081560        1.154857       -0.000001  1
  H         -1.006882        2.500989        0.000014  1
  H          3.395650        0.051407       -0.000042  1
  H          1.893339        2.079794        0.000031  1
  C          0.266044        1.508790        1.285537  2
  H          0.245485        0.944111        0.357048  2
  H          0.241050        0.822289        2.127896  2
  H          1.175692        2.102208        1.328794  2
  H         -0.598045        2.166784        1.328794  2

%mem=32GB
%nprocshared= 8
#p m062x/aug-cc-pVDZ   counterpoise=2

00155 m062x/aug-cc-pVDZ   counterpoise=2

 0  1  0  1  0  1
  C          0.302987       -0.676455       -0.000000  1
  C         -0.873351       -1.425145       -0.000005  1
  C         -2.074182       -0.744284       -0.000006  1
  C         -2.120834        0.659037       -0.000003  1
  C         -0.967954        1.420469        0.000004  1
  C          0.237580        0.726968        0.000004  1
  N          1.623348       -1.095419        0.000016  1
  C          2.318217       -0.000000       -0.000034  1
  N          1.554189        1.134829        0.000024  1
  H         -0.831004       -2.505113       -0.000002  1
  H         -3.002220       -1.298836       -0.000005  1
  H         -3.081560        1.154857       -0.000001  1
  H         -1.006882        2.500989        0.000014  1
  H          3.395650        0.051407       -0.000042  1
  H          1.893339        2.079794        0.000031  1
  C          0.000007        1.532065        1.285538  2
  H          0.168193        0.962108        0.375462  2
  H          0.186761        0.899187        2.149288  2
  H          0.673673        2.384770        1.308889  2
  H         -1.028669        1.882433        1.308889  2

%mem=32GB
%nprocshared= 8
#p m062x/aug-cc-pVDZ   counterpoise=2

00156 m062x/aug-cc-pVDZ   counterpoise=2

 0  1  0  1  0  1
  C          0.302987       -0.676455       -0.000000  1
  C         -0.873351       -1.425145       -0.000005  1
  C         -2.074182       -0.744284       -0.000006  1
  C         -2.120834        0.659037       -0.000003  1
  C         -0.967954        1.420469        0.000004  1
  C          0.237580        0.726968        0.000004  1
  N          1.623348       -1.095419        0.000016  1
  C          2.318217       -0.000000       -0.000034  1
  N          1.554189        1.134829        0.000024  1
  H         -0.831004       -2.505113       -0.000002  1
  H         -3.002220       -1.298836       -0.000005  1
  H         -3.081560        1.154857       -0.000001  1
  H         -1.006882        2.500989        0.000014  1
  H          3.395650        0.051407       -0.000042  1
  H          1.893339        2.079794        0.000031  1
  C         -0.266066        1.508810        1.285536  2
  H         -0.785985        1.443372        0.333287  2
  H         -0.983446        1.418519        2.097134  2
  H          0.463514        0.706179        1.356059  2
  H          0.241868        2.467198        1.356059  2

%mem=32GB
%nprocshared= 8
#p m062x/aug-cc-pVDZ   counterpoise=2

00157 m062x/aug-cc-pVDZ   counterpoise=2

 0  1  0  1  0  1
  C          0.302987       -0.676455       -0.000000  1
  C         -0.873351       -1.425145       -0.000005  1
  C         -2.074182       -0.744284       -0.000006  1
  C         -2.120834        0.659037       -0.000003  1
  C         -0.967954        1.420469        0.000004  1
  C          0.237580        0.726968        0.000004  1
  N          1.623348       -1.095419        0.000016  1
  C          2.318217       -0.000000       -0.000034  1
  N          1.554189        1.134829        0.000024  1
  H         -0.831004       -2.505113       -0.000002  1
  H         -3.002220       -1.298836       -0.000005  1
  H         -3.081560        1.154857       -0.000001  1
  H         -1.006882        2.500989        0.000014  1
  H          3.395650        0.051407       -0.000042  1
  H          1.893339        2.079794        0.000031  1
  C         -0.524020        1.439692        1.285533  2
  H         -0.878770        1.424331        0.258259  2
  H         -1.373334        1.402915        1.962874  2
  H          0.116478        0.579139        1.460712  2
  H          0.039694        2.352389        1.460712  2

%mem=32GB
%nprocshared= 8
#p m062x/aug-cc-pVDZ   counterpoise=2

00158 m062x/aug-cc-pVDZ   counterpoise=2

 0  1  0  1  0  1
  C          0.302987       -0.676455       -0.000000  1
  C         -0.873351       -1.425145       -0.000005  1
  C         -2.074182       -0.744284       -0.000006  1
  C         -2.120834        0.659037       -0.000003  1
  C         -0.967954        1.420469        0.000004  1
  C          0.237580        0.726968        0.000004  1
  N          1.623348       -1.095419        0.000016  1
  C          2.318217       -0.000000       -0.000034  1
  N          1.554189        1.134829        0.000024  1
  H         -0.831004       -2.505113       -0.000002  1
  H         -3.002220       -1.298836       -0.000005  1
  H         -3.081560        1.154857       -0.000001  1
  H         -1.006882        2.500989        0.000014  1
  H          3.395650        0.051407       -0.000042  1
  H          1.893339        2.079794        0.000031  1
  C         -0.766051        1.326831        1.285531  2
  H         -0.934258        1.404841        0.214552  2
  H         -1.625967        1.725641        1.817483  2
  H         -0.625337        0.283318        1.555267  2
  H          0.121426        1.893492        1.555267  2

%mem=32GB
%nprocshared= 8
#p m062x/aug-cc-pVDZ   counterpoise=2

00159 m062x/aug-cc-pVDZ   counterpoise=2

 0  1  0  1  0  1
  C          0.302987       -0.676455       -0.000000  1
  C         -0.873351       -1.425145       -0.000005  1
  C         -2.074182       -0.744284       -0.000006  1
  C         -2.120834        0.659037       -0.000003  1
  C         -0.967954        1.420469        0.000004  1
  C          0.237580        0.726968        0.000004  1
  N          1.623348       -1.095419        0.000016  1
  C          2.318217       -0.000000       -0.000034  1
  N          1.554189        1.134829        0.000024  1
  H         -0.831004       -2.505113       -0.000002  1
  H         -3.002220       -1.298836       -0.000005  1
  H         -3.081560        1.154857       -0.000001  1
  H         -1.006882        2.500989        0.000014  1
  H          3.395650        0.051407       -0.000042  1
  H          1.893339        2.079794        0.000031  1
  C         -0.984807        1.173657        1.285531  2
  H         -0.970815        1.378576        0.218204  2
  H         -0.920921        2.109266        1.835104  2
  H         -1.909144        0.663807        1.544630  2
  H         -0.138355        0.542892        1.544630  2

%mem=32GB
%nprocshared= 8
#p m062x/aug-cc-pVDZ   counterpoise=2

00160 m062x/aug-cc-pVDZ   counterpoise=2

 0  1  0  1  0  1
  C          0.302987       -0.676455       -0.000000  1
  C         -0.873351       -1.425145       -0.000005  1
  C         -2.074182       -0.744284       -0.000006  1
  C         -2.120834        0.659037       -0.000003  1
  C         -0.967954        1.420469        0.000004  1
  C          0.237580        0.726968        0.000004  1
  N          1.623348       -1.095419        0.000016  1
  C          2.318217       -0.000000       -0.000034  1
  N          1.554189        1.134829        0.000024  1
  H         -0.831004       -2.505113       -0.000002  1
  H         -3.002220       -1.298836       -0.000005  1
  H         -3.081560        1.154857       -0.000001  1
  H         -1.006882        2.500989        0.000014  1
  H          3.395650        0.051407       -0.000042  1
  H          1.893339        2.079794        0.000031  1
  C         -1.173641        0.984822        1.285533  2
  H         -1.010793        1.329735        0.267746  2
  H         -0.818258        1.737525        1.984545  2
  H         -2.235296        0.814839        1.445132  2
  H         -0.630285        0.057045        1.445132  2

%mem=32GB
%nprocshared= 8
#p m062x/aug-cc-pVDZ   counterpoise=2

00161 m062x/aug-cc-pVDZ   counterpoise=2

 0  1  0  1  0  1
  C          0.302987       -0.676455       -0.000000  1
  C         -0.873351       -1.425145       -0.000005  1
  C         -2.074182       -0.744284       -0.000006  1
  C         -2.120834        0.659037       -0.000003  1
  C         -0.967954        1.420469        0.000004  1
  C          0.237580        0.726968        0.000004  1
  N          1.623348       -1.095419        0.000016  1
  C          2.318217       -0.000000       -0.000034  1
  N          1.554189        1.134829        0.000024  1
  H         -0.831004       -2.505113       -0.000002  1
  H         -3.002220       -1.298836       -0.000005  1
  H         -3.081560        1.154857       -0.000001  1
  H         -1.006882        2.500989        0.000014  1
  H          3.395650        0.051407       -0.000042  1
  H          1.893339        2.079794        0.000031  1
  C         -1.326817        0.766064        1.285536  2
  H         -1.064417        1.244564        0.345558  2
  H         -0.988201        1.383547        2.113505  2
  H         -2.405514        0.644688        1.341736  2
  H         -0.849245       -0.208740        1.341736  2

%mem=32GB
%nprocshared= 8
#p m062x/aug-cc-pVDZ   counterpoise=2

00162 m062x/aug-cc-pVDZ   counterpoise=2

 0  1  0  1  0  1
  C          0.302987       -0.676455       -0.000000  1
  C         -0.873351       -1.425145       -0.000005  1
  C         -2.074182       -0.744284       -0.000006  1
  C         -2.120834        0.659037       -0.000003  1
  C         -0.967954        1.420469        0.000004  1
  C          0.237580        0.726968        0.000004  1
  N          1.623348       -1.095419        0.000016  1
  C          2.318217       -0.000000       -0.000034  1
  N          1.554189        1.134829        0.000024  1
  H         -0.831004       -2.505113       -0.000002  1
  H         -3.002220       -1.298836       -0.000005  1
  H         -3.081560        1.154857       -0.000001  1
  H         -1.006882        2.500989        0.000014  1
  H          3.395650        0.051407       -0.000042  1
  H          1.893339        2.079794        0.000031  1
  C         -1.439714        0.524009        1.285536  2
  H         -1.946404        0.624457        0.329214  2
  H         -2.155161        0.665842        2.091449  2
  H         -1.001114       -0.467667        1.360938  2
  H         -0.655966        1.273363        1.360938  2

%mem=32GB
%nprocshared= 8
#p m062x/aug-cc-pVDZ   counterpoise=2

00163 m062x/aug-cc-pVDZ   counterpoise=2

 0  1  0  1  0  1
  C          0.302987       -0.676455       -0.000000  1
  C         -0.873351       -1.425145       -0.000005  1
  C         -2.074182       -0.744284       -0.000006  1
  C         -2.120834        0.659037       -0.000003  1
  C         -0.967954        1.420469        0.000004  1
  C          0.237580        0.726968        0.000004  1
  N          1.623348       -1.095419        0.000016  1
  C          2.318217       -0.000000       -0.000034  1
  N          1.554189        1.134829        0.000024  1
  H         -0.831004       -2.505113       -0.000002  1
  H         -3.002220       -1.298836       -0.000005  1
  H         -3.081560        1.154857       -0.000001  1
  H         -1.006882        2.500989        0.000014  1
  H          3.395650        0.051407       -0.000042  1
  H          1.893339        2.079794        0.000031  1
  C         -1.508795        0.266036        1.285535  2
  H         -1.061836        0.060511        0.316327  2
  H         -0.827634       -0.047183        2.072549  2
  H         -1.702186        1.331748        1.376833  2
  H         -2.443707       -0.280846        1.376833  2

%mem=32GB
%nprocshared= 8
#p m062x/aug-cc-pVDZ   counterpoise=2

00164 m062x/aug-cc-pVDZ   counterpoise=2

 0  1  0  1  0  1
  C          0.302987       -0.676455       -0.000000  1
  C         -0.873351       -1.425145       -0.000005  1
  C         -2.074182       -0.744284       -0.000006  1
  C         -2.120834        0.659037       -0.000003  1
  C         -0.967954        1.420469        0.000004  1
  C          0.237580        0.726968        0.000004  1
  N          1.623348       -1.095419        0.000016  1
  C          2.318217       -0.000000       -0.000034  1
  N          1.554189        1.134829        0.000024  1
  H         -0.831004       -2.505113       -0.000002  1
  H         -3.002220       -1.298836       -0.000005  1
  H         -3.081560        1.154857       -0.000001  1
  H         -1.006882        2.500989        0.000014  1
  H          3.395650        0.051407       -0.000042  1
  H          1.893339        2.079794        0.000031  1
  C         -1.532069       -0.000000        1.285535  2
  H         -1.062321       -0.005008        0.305388  2
  H         -0.764682       -0.008181        2.055292  2
  H         -2.141274        0.894001        1.390932  2
  H         -2.160195       -0.880810        1.390932  2

%mem=32GB
%nprocshared= 8
#p m062x/aug-cc-pVDZ   counterpoise=2

00165 m062x/aug-cc-pVDZ   counterpoise=2

 0  1  0  1  0  1
  C          0.302987       -0.676455       -0.000000  1
  C         -0.873351       -1.425145       -0.000005  1
  C         -2.074182       -0.744284       -0.000006  1
  C         -2.120834        0.659037       -0.000003  1
  C         -0.967954        1.420469        0.000004  1
  C          0.237580        0.726968        0.000004  1
  N          1.623348       -1.095419        0.000016  1
  C          2.318217       -0.000000       -0.000034  1
  N          1.554189        1.134829        0.000024  1
  H         -0.831004       -2.505113       -0.000002  1
  H         -3.002220       -1.298836       -0.000005  1
  H         -3.081560        1.154857       -0.000001  1
  H         -1.006882        2.500989        0.000014  1
  H          3.395650        0.051407       -0.000042  1
  H          1.893339        2.079794        0.000031  1
  C         -1.508794       -0.266036        1.285535  2
  H         -1.061083       -0.070085        0.314694  2
  H         -0.819574        0.035617        2.070047  2
  H         -2.433180        0.298119        1.378901  2
  H         -1.721526       -1.327877        1.378901  2

%mem=32GB
%nprocshared= 8
#p m062x/aug-cc-pVDZ   counterpoise=2

00166 m062x/aug-cc-pVDZ   counterpoise=2

 0  1  0  1  0  1
  C          0.302987       -0.676455       -0.000000  1
  C         -0.873351       -1.425145       -0.000005  1
  C         -2.074182       -0.744284       -0.000006  1
  C         -2.120834        0.659037       -0.000003  1
  C         -0.967954        1.420469        0.000004  1
  C          0.237580        0.726968        0.000004  1
  N          1.623348       -1.095419        0.000016  1
  C          2.318217       -0.000000       -0.000034  1
  N          1.554189        1.134829        0.000024  1
  H         -0.831004       -2.505113       -0.000002  1
  H         -3.002220       -1.298836       -0.000005  1
  H         -3.081560        1.154857       -0.000001  1
  H         -1.006882        2.500989        0.000014  1
  H          3.395650        0.051407       -0.000042  1
  H          1.893339        2.079794        0.000031  1
  C         -1.439712       -0.524012        1.285535  2
  H         -1.915173       -0.689080        0.322174  2
  H         -2.139185       -0.766851        2.081302  2
  H         -0.561087       -1.158393        1.369533  2
  H         -1.143208        0.518344        1.369533  2

%mem=32GB
%nprocshared= 8
#p m062x/aug-cc-pVDZ   counterpoise=2

00167 m062x/aug-cc-pVDZ   counterpoise=2

 0  1  0  1  0  1
  C          0.302987       -0.676455       -0.000000  1
  C         -0.873351       -1.425145       -0.000005  1
  C         -2.074182       -0.744284       -0.000006  1
  C         -2.120834        0.659037       -0.000003  1
  C         -0.967954        1.420469        0.000004  1
  C          0.237580        0.726968        0.000004  1
  N          1.623348       -1.095419        0.000016  1
  C          2.318217       -0.000000       -0.000034  1
  N          1.554189        1.134829        0.000024  1
  H         -0.831004       -2.505113       -0.000002  1
  H         -3.002220       -1.298836       -0.000005  1
  H         -3.081560        1.154857       -0.000001  1
  H         -1.006882        2.500989        0.000014  1
  H          3.395650        0.051407       -0.000042  1
  H          1.893339        2.079794        0.000031  1
  C         -1.326851       -0.766044        1.285536  2
  H         -1.873054       -0.750140        0.345970  2
  H         -2.030160       -0.745566        2.114037  2
  H         -0.727809       -1.671318        1.341264  2
  H         -0.676152        0.102842        1.341264  2

%mem=32GB
%nprocshared= 8
#p m062x/aug-cc-pVDZ   counterpoise=2

00168 m062x/aug-cc-pVDZ   counterpoise=2

 0  1  0  1  0  1
  C          0.302987       -0.676455       -0.000000  1
  C         -0.873351       -1.425145       -0.000005  1
  C         -2.074182       -0.744284       -0.000006  1
  C         -2.120834        0.659037       -0.000003  1
  C         -0.967954        1.420469        0.000004  1
  C          0.237580        0.726968        0.000004  1
  N          1.623348       -1.095419        0.000016  1
  C          2.318217       -0.000000       -0.000034  1
  N          1.554189        1.134829        0.000024  1
  H         -0.831004       -2.505113       -0.000002  1
  H         -3.002220       -1.298836       -0.000005  1
  H         -3.081560        1.154857       -0.000001  1
  H         -1.006882        2.500989        0.000014  1
  H          3.395650        0.051407       -0.000042  1
  H          1.893339        2.079794        0.000031  1
  C         -1.173638       -0.984822        1.285534  2
  H         -0.939106       -1.328727        0.281492  2
  H         -0.718503       -1.652204        2.012810  2
  H         -0.785333        0.020906        1.424125  2
  H         -2.251709       -0.979120        1.424125  2

%mem=32GB
%nprocshared= 8
#p m062x/aug-cc-pVDZ   counterpoise=2

00169 m062x/aug-cc-pVDZ   counterpoise=2

 0  1  0  1  0  1
  C          0.302987       -0.676455       -0.000000  1
  C         -0.873351       -1.425145       -0.000005  1
  C         -2.074182       -0.744284       -0.000006  1
  C         -2.120834        0.659037       -0.000003  1
  C         -0.967954        1.420469        0.000004  1
  C          0.237580        0.726968        0.000004  1
  N          1.623348       -1.095419        0.000016  1
  C          2.318217       -0.000000       -0.000034  1
  N          1.554189        1.134829        0.000024  1
  H         -0.831004       -2.505113       -0.000002  1
  H         -3.002220       -1.298836       -0.000005  1
  H         -3.081560        1.154857       -0.000001  1
  H         -1.006882        2.500989        0.000014  1
  H          3.395650        0.051407       -0.000042  1
  H          1.893339        2.079794        0.000031  1
  C         -0.984804       -1.173657        1.285531  2
  H         -0.892657       -1.381581        0.222680  2
  H         -0.609529       -2.020447        1.854382  2
  H         -0.407184       -0.286687        1.532752  2
  H         -2.029884       -1.005825        1.532752  2

%mem=32GB
%nprocshared= 8
#p m062x/aug-cc-pVDZ   counterpoise=2

00170 m062x/aug-cc-pVDZ   counterpoise=2

 0  1  0  1  0  1
  C          0.302987       -0.676455       -0.000000  1
  C         -0.873351       -1.425145       -0.000005  1
  C         -2.074182       -0.744284       -0.000006  1
  C         -2.120834        0.659037       -0.000003  1
  C         -0.967954        1.420469        0.000004  1
  C          0.237580        0.726968        0.000004  1
  N          1.623348       -1.095419        0.000016  1
  C          2.318217       -0.000000       -0.000034  1
  N          1.554189        1.134829        0.000024  1
  H         -0.831004       -2.505113       -0.000002  1
  H         -3.002220       -1.298836       -0.000005  1
  H         -3.081560        1.154857       -0.000001  1
  H         -1.006882        2.500989        0.000014  1
  H          3.395650        0.051407       -0.000042  1
  H          1.893339        2.079794        0.000031  1
  C         -0.766048       -1.326831        1.285531  2
  H         -0.856196       -1.409427        0.205518  2
  H         -1.486752       -1.987159        1.760956  2
  H          0.238916       -1.609687        1.588048  2
  H         -0.960123       -0.301017        1.588048  2

%mem=32GB
%nprocshared= 8
#p m062x/aug-cc-pVDZ   counterpoise=2

00171 m062x/aug-cc-pVDZ   counterpoise=2

 0  1  0  1  0  1
  C          0.302987       -0.676455       -0.000000  1
  C         -0.873351       -1.425145       -0.000005  1
  C         -2.074182       -0.744284       -0.000006  1
  C         -2.120834        0.659037       -0.000003  1
  C         -0.967954        1.420469        0.000004  1
  C          0.237580        0.726968        0.000004  1
  N          1.623348       -1.095419        0.000016  1
  C          2.318217       -0.000000       -0.000034  1
  N          1.554189        1.134829        0.000024  1
  H         -0.831004       -2.505113       -0.000002  1
  H         -3.002220       -1.298836       -0.000005  1
  H         -3.081560        1.154857       -0.000001  1
  H         -1.006882        2.500989        0.000014  1
  H          3.395650        0.051407       -0.000042  1
  H          1.893339        2.079794        0.000031  1
  C         -0.524017       -1.439692        1.285532  2
  H         -0.809023       -1.427824        0.236720  2
  H         -1.416945       -1.402508        1.904219  2
  H          0.028085       -2.350908        1.500812  2
  H          0.101933       -0.577533        1.500812  2

%mem=32GB
%nprocshared= 8
#p m062x/aug-cc-pVDZ   counterpoise=2

00172 m062x/aug-cc-pVDZ   counterpoise=2

 0  1  0  1  0  1
  C          0.302987       -0.676455       -0.000000  1
  C         -0.873351       -1.425145       -0.000005  1
  C         -2.074182       -0.744284       -0.000006  1
  C         -2.120834        0.659037       -0.000003  1
  C         -0.967954        1.420469        0.000004  1
  C          0.237580        0.726968        0.000004  1
  N          1.623348       -1.095419        0.000016  1
  C          2.318217       -0.000000       -0.000034  1
  N          1.554189        1.134829        0.000024  1
  H         -0.831004       -2.505113       -0.000002  1
  H         -3.002220       -1.298836       -0.000005  1
  H         -3.081560        1.154857       -0.000001  1
  H         -1.006882        2.500989        0.000014  1
  H          3.395650        0.051407       -0.000042  1
  H          1.893339        2.079794        0.000031  1
  C         -0.266064       -1.508810        1.285535  2
  H         -0.729522       -1.444960        0.304461  2
  H         -1.027820       -1.403864        2.053773  2
  H          0.225520       -2.472374        1.392156  2
  H          0.467760       -0.714070        1.392156  2

%mem=32GB
%nprocshared= 8
#p m062x/aug-cc-pVDZ   counterpoise=2

00173 m062x/aug-cc-pVDZ   counterpoise=2

 0  1  0  1  0  1
  C          0.302987       -0.676455       -0.000000  1
  C         -0.873351       -1.425145       -0.000005  1
  C         -2.074182       -0.744284       -0.000006  1
  C         -2.120834        0.659037       -0.000003  1
  C         -0.967954        1.420469        0.000004  1
  C          0.237580        0.726968        0.000004  1
  N          1.623348       -1.095419        0.000016  1
  C          2.318217       -0.000000       -0.000034  1
  N          1.554189        1.134829        0.000024  1
  H         -0.831004       -2.505113       -0.000002  1
  H         -3.002220       -1.298836       -0.000005  1
  H         -3.081560        1.154857       -0.000001  1
  H         -1.006882        2.500989        0.000014  1
  H          3.395650        0.051407       -0.000042  1
  H          1.893339        2.079794        0.000031  1
  C         -0.000025       -1.532086        1.285538  2
  H         -0.609362       -1.457471        0.388589  2
  H         -0.636208       -1.454184        2.163422  2
  H          0.514995       -2.489236        1.295256  2
  H          0.730726       -0.727483        1.295256  2

%mem=32GB
%nprocshared= 8
#p m062x/aug-cc-pVDZ   counterpoise=2

00174 m062x/aug-cc-pVDZ   counterpoise=2

 0  1  0  1  0  1
  C          0.302987       -0.676455       -0.000000  1
  C         -0.873351       -1.425145       -0.000005  1
  C         -2.074182       -0.744284       -0.000006  1
  C         -2.120834        0.659037       -0.000003  1
  C         -0.967954        1.420469        0.000004  1
  C          0.237580        0.726968        0.000004  1
  N          1.623348       -1.095419        0.000016  1
  C          2.318217       -0.000000       -0.000034  1
  N          1.554189        1.134829        0.000024  1
  H         -0.831004       -2.505113       -0.000002  1
  H         -3.002220       -1.298836       -0.000005  1
  H         -3.081560        1.154857       -0.000001  1
  H         -1.006882        2.500989        0.000014  1
  H          3.395650        0.051407       -0.000042  1
  H          1.893339        2.079794        0.000031  1
  C          0.266046       -1.508789        1.285537  2
  H          0.292256       -0.918237        0.373432  2
  H          0.295434       -0.846628        2.147023  2
  H         -0.648343       -2.095918        1.311037  2
  H          1.124824       -2.174617        1.311037  2

%mem=32GB
%nprocshared= 8
#p m062x/aug-cc-pVDZ   counterpoise=2

00175 m062x/aug-cc-pVDZ   counterpoise=2

 0  1  0  1  0  1
  C          0.302987       -0.676455       -0.000000  1
  C         -0.873351       -1.425145       -0.000005  1
  C         -2.074182       -0.744284       -0.000006  1
  C         -2.120834        0.659037       -0.000003  1
  C         -0.967954        1.420469        0.000004  1
  C          0.237580        0.726968        0.000004  1
  N          1.623348       -1.095419        0.000016  1
  C          2.318217       -0.000000       -0.000034  1
  N          1.554189        1.134829        0.000024  1
  H         -0.831004       -2.505113       -0.000002  1
  H         -3.002220       -1.298836       -0.000005  1
  H         -3.081560        1.154857       -0.000001  1
  H         -1.006882        2.500989        0.000014  1
  H          3.395650        0.051407       -0.000042  1
  H          1.893339        2.079794        0.000031  1
  C          0.523999       -1.439670        1.285537  2
  H          0.365047       -0.890764        0.360976  2
  H          0.334545       -0.785432        2.132625  2
  H         -0.154200       -2.288203        1.324465  2
  H          1.550669       -1.794508        1.324465  2

%mem=32GB
%nprocshared= 8
#p m062x/aug-cc-pVDZ   counterpoise=2

00176 m062x/aug-cc-pVDZ   counterpoise=2

 0  1  0  1  0  1
  C          0.302987       -0.676455       -0.000000  1
  C         -0.873351       -1.425145       -0.000005  1
  C         -2.074182       -0.744284       -0.000006  1
  C         -2.120834        0.659037       -0.000003  1
  C         -0.967954        1.420469        0.000004  1
  C          0.237580        0.726968        0.000004  1
  N          1.623348       -1.095419        0.000016  1
  C          2.318217       -0.000000       -0.000034  1
  N          1.554189        1.134829        0.000024  1
  H         -0.831004       -2.505113       -0.000002  1
  H         -3.002220       -1.298836       -0.000005  1
  H         -3.081560        1.154857       -0.000001  1
  H         -1.006882        2.500989        0.000014  1
  H          3.395650        0.051407       -0.000042  1
  H          1.893339        2.079794        0.000031  1
  C          0.766031       -1.326809        1.285537  2
  H          0.433447       -0.859689        0.362194  2
  H          0.372030       -0.773428        2.134071  2
  H          0.406454       -2.351878        1.323133  2
  H          1.852329       -1.322433        1.323133  2

%mem=32GB
%nprocshared= 8
#p m062x/aug-cc-pVDZ   counterpoise=2

00177 m062x/aug-cc-pVDZ   counterpoise=2

 0  1  0  1  0  1
  C          0.302987       -0.676455       -0.000000  1
  C         -0.873351       -1.425145       -0.000005  1
  C         -2.074182       -0.744284       -0.000006  1
  C         -2.120834        0.659037       -0.000003  1
  C         -0.967954        1.420469        0.000004  1
  C          0.237580        0.726968        0.000004  1
  N          1.623348       -1.095419        0.000016  1
  C          2.318217       -0.000000       -0.000034  1
  N          1.554189        1.134829        0.000024  1
  H         -0.831004       -2.505113       -0.000002  1
  H         -3.002220       -1.298836       -0.000005  1
  H         -3.081560        1.154857       -0.000001  1
  H         -1.006882        2.500989        0.000014  1
  H          3.395650        0.051407       -0.000042  1
  H          1.893339        2.079794        0.000031  1
  C          0.984828       -1.173646        1.285535  2
  H          1.467623       -1.114497        0.313534  2
  H          1.733437       -1.081932        2.068255  2
  H          0.261108       -0.368219        1.380377  2
  H          0.476943       -2.129959        1.380377  2

%mem=32GB
%nprocshared= 8
#p m062x/aug-cc-pVDZ   counterpoise=2

00178 m062x/aug-cc-pVDZ   counterpoise=2

 0  1  0  1  0  1
  C          0.302987       -0.676455       -0.000000  1
  C         -0.873351       -1.425145       -0.000005  1
  C         -2.074182       -0.744284       -0.000006  1
  C         -2.120834        0.659037       -0.000003  1
  C         -0.967954        1.420469        0.000004  1
  C          0.237580        0.726968        0.000004  1
  N          1.623348       -1.095419        0.000016  1
  C          2.318217       -0.000000       -0.000034  1
  N          1.554189        1.134829        0.000024  1
  H         -0.831004       -2.505113       -0.000002  1
  H         -3.002220       -1.298836       -0.000005  1
  H         -3.081560        1.154857       -0.000001  1
  H         -1.006882        2.500989        0.000014  1
  H          3.395650        0.051407       -0.000042  1
  H          1.893339        2.079794        0.000031  1
  C          1.173663       -0.984811        1.285533  2
  H          1.531372       -1.072796        0.262949  2
  H          1.990572       -1.185744        1.973838  2
  H          0.798247        0.021436        1.452885  2
  H          0.374313       -1.702105        1.452885  2

%mem=32GB
%nprocshared= 8
#p m062x/aug-cc-pVDZ   counterpoise=2

00179 m062x/aug-cc-pVDZ   counterpoise=2

 0  1  0  1  0  1
  C          0.302987       -0.676455       -0.000000  1
  C         -0.873351       -1.425145       -0.000005  1
  C         -2.074182       -0.744284       -0.000006  1
  C         -2.120834        0.659037       -0.000003  1
  C         -0.967954        1.420469        0.000004  1
  C          0.237580        0.726968        0.000004  1
  N          1.623348       -1.095419        0.000016  1
  C          2.318217       -0.000000       -0.000034  1
  N          1.554189        1.134829        0.000024  1
  H         -0.831004       -2.505113       -0.000002  1
  H         -3.002220       -1.298836       -0.000005  1
  H         -3.081560        1.154857       -0.000001  1
  H         -1.006882        2.500989        0.000014  1
  H          3.395650        0.051407       -0.000042  1
  H          1.893339        2.079794        0.000031  1
  C          1.326838       -0.766055        1.285533  2
  H          1.563850       -1.029329        0.257969  2
  H          1.895990       -1.398269        1.962178  2
  H          1.583265        0.275512        1.461205  2
  H          0.264148       -0.912026        1.461205  2

%mem=32GB
%nprocshared= 8
#p m062x/aug-cc-pVDZ   counterpoise=2

00180 m062x/aug-cc-pVDZ   counterpoise=2

 0  1  0  1  0  1
  C          0.302987       -0.676455       -0.000000  1
  C         -0.873351       -1.425145       -0.000005  1
  C         -2.074182       -0.744284       -0.000006  1
  C         -2.120834        0.659037       -0.000003  1
  C         -0.967954        1.420469        0.000004  1
  C          0.237580        0.726968        0.000004  1
  N          1.623348       -1.095419        0.000016  1
  C          2.318217       -0.000000       -0.000034  1
  N          1.554189        1.134829        0.000024  1
  H         -0.831004       -2.505113       -0.000002  1
  H         -3.002220       -1.298836       -0.000005  1
  H         -3.081560        1.154857       -0.000001  1
  H         -1.006882        2.500989        0.000014  1
  H          3.395650        0.051407       -0.000042  1
  H          1.893339        2.079794        0.000031  1
  C          1.439685       -0.523988        1.285534  2
  H          1.261071       -0.107485        0.297609  2
  H          1.132147        0.193148        2.042247  2
  H          0.867178       -1.440667        1.401346  2
  H          2.498419       -0.741121        1.401346  2

%mem=32GB
%nprocshared= 8
#p m062x/aug-cc-pVDZ   counterpoise=2

00181 m062x/aug-cc-pVDZ   counterpoise=2

 0  1  0  1  0  1
  C          0.302987       -0.676455       -0.000000  1
  C         -0.873351       -1.425145       -0.000005  1
  C         -2.074182       -0.744284       -0.000006  1
  C         -2.120834        0.659037       -0.000003  1
  C         -0.967954        1.420469        0.000004  1
  C          0.237580        0.726968        0.000004  1
  N          1.623348       -1.095419        0.000016  1
  C          2.318217       -0.000000       -0.000034  1
  N          1.554189        1.134829        0.000024  1
  H         -0.831004       -2.505113       -0.000002  1
  H         -3.002220       -1.298836       -0.000005  1
  H         -3.081560        1.154857       -0.000001  1
  H         -1.006882        2.500989        0.000014  1
  H          3.395650        0.051407       -0.000042  1
  H          1.893339        2.079794        0.000031  1
  C          1.508803       -0.266035        1.285532  2
  H          1.266140       -0.037471        0.251004  2
  H          0.879724        0.326495        1.944809  2
  H          1.336245       -1.322641        1.473373  2
  H          2.553203       -0.030617        1.473373  2

%mem=32GB
%nprocshared= 8
#p m062x/aug-cc-pVDZ   counterpoise=2

00182 m062x/aug-cc-pVDZ   counterpoise=2

 0  1  0  1  0  1
  C          0.302987       -0.676455       -0.000000  1
  C         -0.873351       -1.425145       -0.000005  1
  C         -2.074182       -0.744284       -0.000006  1
  C         -2.120834        0.659037       -0.000003  1
  C         -0.967954        1.420469        0.000004  1
  C          0.237580        0.726968        0.000004  1
  N          1.623348       -1.095419        0.000016  1
  C          2.318217       -0.000000       -0.000034  1
  N          1.554189        1.134829        0.000024  1
  H         -0.831004       -2.505113       -0.000002  1
  H         -3.002220       -1.298836       -0.000005  1
  H         -3.081560        1.154857       -0.000001  1
  H         -1.006882        2.500989        0.000014  1
  H          3.395650        0.051407       -0.000042  1
  H          1.893339        2.079794        0.000031  1
  C          1.732030        0.000001        0.999960  2
  H          1.227021        0.017308        0.037649  2
  H          0.993696        0.025304        1.797268  2
  H          2.323410       -0.908243        1.082661  2
  H          2.384202        0.865628        1.082661  2

%mem=32GB
%nprocshared= 8
#p m062x/aug-cc-pVDZ   counterpoise=2

00183 m062x/aug-cc-pVDZ   counterpoise=2

 0  1  0  1  0  1
  C          0.302987       -0.676455       -0.000000  1
  C         -0.873351       -1.425145       -0.000005  1
  C         -2.074182       -0.744284       -0.000006  1
  C         -2.120834        0.659037       -0.000003  1
  C         -0.967954        1.420469        0.000004  1
  C          0.237580        0.726968        0.000004  1
  N          1.623348       -1.095419        0.000016  1
  C          2.318217       -0.000000       -0.000034  1
  N          1.554189        1.134829        0.000024  1
  H         -0.831004       -2.505113       -0.000002  1
  H         -3.002220       -1.298836       -0.000005  1
  H         -3.081560        1.154857       -0.000001  1
  H         -1.006882        2.500989        0.000014  1
  H          3.395650        0.051407       -0.000042  1
  H          1.893339        2.079794        0.000031  1
  C          1.705718        0.300756        0.999961  2
  H          1.235645        0.034085        0.056937  2
  H          1.089157       -0.049018        1.823968  2
  H          2.687028       -0.162863        1.059665  2
  H          1.811236        1.380932        1.059665  2

%mem=32GB
%nprocshared= 8
#p m062x/aug-cc-pVDZ   counterpoise=2

00184 m062x/aug-cc-pVDZ   counterpoise=2

 0  1  0  1  0  1
  C          0.302987       -0.676455       -0.000000  1
  C         -0.873351       -1.425145       -0.000005  1
  C         -2.074182       -0.744284       -0.000006  1
  C         -2.120834        0.659037       -0.000003  1
  C         -0.967954        1.420469        0.000004  1
  C          0.237580        0.726968        0.000004  1
  N          1.623348       -1.095419        0.000016  1
  C          2.318217       -0.000000       -0.000034  1
  N          1.554189        1.134829        0.000024  1
  H         -0.831004       -2.505113       -0.000002  1
  H         -3.002220       -1.298836       -0.000005  1
  H         -3.081560        1.154857       -0.000001  1
  H         -1.006882        2.500989        0.000014  1
  H          3.395650        0.051407       -0.000042  1
  H          1.893339        2.079794        0.000031  1
  C          1.627592        0.592418        0.999961  2
  H          1.557604        1.109595        0.046543  2
  H          1.530386        1.310722        1.809941  2
  H          0.831765       -0.144443        1.071877  2
  H          2.590644        0.093583        1.071877  2

%mem=32GB
%nprocshared= 8
#p m062x/aug-cc-pVDZ   counterpoise=2

00185 m062x/aug-cc-pVDZ   counterpoise=2

 0  1  0  1  0  1
  C          0.302987       -0.676455       -0.000000  1
  C         -0.873351       -1.425145       -0.000005  1
  C         -2.074182       -0.744284       -0.000006  1
  C         -2.120834        0.659037       -0.000003  1
  C         -0.967954        1.420469        0.000004  1
  C          0.237580        0.726968        0.000004  1
  N          1.623348       -1.095419        0.000016  1
  C          2.318217       -0.000000       -0.000034  1
  N          1.554189        1.134829        0.000024  1
  H         -0.831004       -2.505113       -0.000002  1
  H         -3.002220       -1.298836       -0.000005  1
  H         -3.081560        1.154857       -0.000001  1
  H         -1.006882        2.500989        0.000014  1
  H          3.395650        0.051407       -0.000042  1
  H          1.893339        2.079794        0.000031  1
  C          1.500002        0.866037        0.999957  2
  H          1.556805        1.147808       -0.048258  2
  H          1.676358        1.740848        1.620506  2
  H          0.513456        0.463065        1.214007  2
  H          2.253366        0.112311        1.214007  2

%mem=32GB
%nprocshared= 8
#p m062x/aug-cc-pVDZ   counterpoise=2

00186 m062x/aug-cc-pVDZ   counterpoise=2

 0  1  0  1  0  1
  C          0.302987       -0.676455       -0.000000  1
  C         -0.873351       -1.425145       -0.000005  1
  C         -2.074182       -0.744284       -0.000006  1
  C         -2.120834        0.659037       -0.000003  1
  C         -0.967954        1.420469        0.000004  1
  C          0.237580        0.726968        0.000004  1
  N          1.623348       -1.095419        0.000016  1
  C          2.318217       -0.000000       -0.000034  1
  N          1.554189        1.134829        0.000024  1
  H         -0.831004       -2.505113       -0.000002  1
  H         -3.002220       -1.298836       -0.000005  1
  H         -3.081560        1.154857       -0.000001  1
  H         -1.006882        2.500989        0.000014  1
  H          3.395650        0.051407       -0.000042  1
  H          1.893339        2.079794        0.000031  1
  C          1.326838        1.113342        0.999956  2
  H          1.567762        1.136112       -0.059672  2
  H          2.241088        1.199749        1.581469  2
  H          0.665698        1.942267        1.239234  2
  H          0.832703        0.175230        1.239234  2

%mem=32GB
%nprocshared= 8
#p m062x/aug-cc-pVDZ   counterpoise=2

00187 m062x/aug-cc-pVDZ   counterpoise=2

 0  1  0  1  0  1
  C          0.302987       -0.676455       -0.000000  1
  C         -0.873351       -1.425145       -0.000005  1
  C         -2.074182       -0.744284       -0.000006  1
  C         -2.120834        0.659037       -0.000003  1
  C         -0.967954        1.420469        0.000004  1
  C          0.237580        0.726968        0.000004  1
  N          1.623348       -1.095419        0.000016  1
  C          2.318217       -0.000000       -0.000034  1
  N          1.554189        1.134829        0.000024  1
  H         -0.831004       -2.505113       -0.000002  1
  H         -3.002220       -1.298836       -0.000005  1
  H         -3.081560        1.154857       -0.000001  1
  H         -1.006882        2.500989        0.000014  1
  H          3.395650        0.051407       -0.000042  1
  H          1.893339        2.079794        0.000031  1
  C          1.113359        1.326820        0.999959  2
  H          1.545201        1.138743        0.020411  2
  H          1.816059        1.020779        1.770692  2
  H          0.900355        2.387557        1.104570  2
  H          0.191640        0.760279        1.104570  2

%mem=32GB
%nprocshared= 8
#p m062x/aug-cc-pVDZ   counterpoise=2

00188 m062x/aug-cc-pVDZ   counterpoise=2

 0  1  0  1  0  1
  C          0.302987       -0.676455       -0.000000  1
  C         -0.873351       -1.425145       -0.000005  1
  C         -2.074182       -0.744284       -0.000006  1
  C         -2.120834        0.659037       -0.000003  1
  C         -0.967954        1.420469        0.000004  1
  C          0.237580        0.726968        0.000004  1
  N          1.623348       -1.095419        0.000016  1
  C          2.318217       -0.000000       -0.000034  1
  N          1.554189        1.134829        0.000024  1
  H         -0.831004       -2.505113       -0.000002  1
  H         -3.002220       -1.298836       -0.000005  1
  H         -3.081560        1.154857       -0.000001  1
  H         -1.006882        2.500989        0.000014  1
  H          3.395650        0.051407       -0.000042  1
  H          1.893339        2.079794        0.000031  1
  C          0.866050        1.499987        0.999965  2
  H          1.456108        1.186875        0.142546  2
  H          1.383353        1.225482        1.915673  2
  H          0.728231        2.577783        0.970998  2
  H         -0.103739        1.009938        0.970998  2

%mem=32GB
%nprocshared= 8
#p m062x/aug-cc-pVDZ   counterpoise=2

00189 m062x/aug-cc-pVDZ   counterpoise=2

 0  1  0  1  0  1
  C          0.302987       -0.676455       -0.000000  1
  C         -0.873351       -1.425145       -0.000005  1
  C         -2.074182       -0.744284       -0.000006  1
  C         -2.120834        0.659037       -0.000003  1
  C         -0.967954        1.420469        0.000004  1
  C          0.237580        0.726968        0.000004  1
  N          1.623348       -1.095419        0.000016  1
  C          2.318217       -0.000000       -0.000034  1
  N          1.554189        1.134829        0.000024  1
  H         -0.831004       -2.505113       -0.000002  1
  H         -3.002220       -1.298836       -0.000005  1
  H         -3.081560        1.154857       -0.000001  1
  H         -1.006882        2.500989        0.000014  1
  H          3.395650        0.051407       -0.000042  1
  H          1.893339        2.079794        0.000031  1
  C          0.592385        1.627566        0.999968  2
  H          0.315288        0.924215        0.219013  2
  H          0.414905        1.177071        1.973124  2
  H          1.645419        1.879342        0.904029  2
  H         -0.005959        2.529929        0.904029  2

%mem=32GB
%nprocshared= 8
#p m062x/aug-cc-pVDZ   counterpoise=2

00190 m062x/aug-cc-pVDZ   counterpoise=2

 0  1  0  1  0  1
  C          0.302987       -0.676455       -0.000000  1
  C         -0.873351       -1.425145       -0.000005  1
  C         -2.074182       -0.744284       -0.000006  1
  C         -2.120834        0.659037       -0.000003  1
  C         -0.967954        1.420469        0.000004  1
  C          0.237580        0.726968        0.000004  1
  N          1.623348       -1.095419        0.000016  1
  C          2.318217       -0.000000       -0.000034  1
  N          1.554189        1.134829        0.000024  1
  H         -0.831004       -2.505113       -0.000002  1
  H         -3.002220       -1.298836       -0.000005  1
  H         -3.081560        1.154857       -0.000001  1
  H         -1.006882        2.500989        0.000014  1
  H          3.395650        0.051407       -0.000042  1
  H          1.893339        2.079794        0.000031  1
  C          0.300765        1.705706        0.999968  2
  H          0.251734        0.946206        0.223997  2
  H          0.269984        1.228907        1.976284  2
  H          1.226295        2.266839        0.899957  2
  H         -0.544930        2.381186        0.899957  2

%mem=32GB
%nprocshared= 8
#p m062x/aug-cc-pVDZ   counterpoise=2

00191 m062x/aug-cc-pVDZ   counterpoise=2

 0  1  0  1  0  1
  C          0.302987       -0.676455       -0.000000  1
  C         -0.873351       -1.425145       -0.000005  1
  C         -2.074182       -0.744284       -0.000006  1
  C         -2.120834        0.659037       -0.000003  1
  C         -0.967954        1.420469        0.000004  1
  C          0.237580        0.726968        0.000004  1
  N          1.623348       -1.095419        0.000016  1
  C          2.318217       -0.000000       -0.000034  1
  N          1.554189        1.134829        0.000024  1
  H         -0.831004       -2.505113       -0.000002  1
  H         -3.002220       -1.298836       -0.000005  1
  H         -3.081560        1.154857       -0.000001  1
  H         -1.006882        2.500989        0.000014  1
  H          3.395650        0.051407       -0.000042  1
  H          1.893339        2.079794        0.000031  1
  C         -0.000031        1.732041        0.999968  2
  H         -0.737718        1.494581        0.237862  2
  H         -0.437989        1.591063        1.984750  2
  H          0.859874        1.076541        0.888789  2
  H          0.316017        2.766077        0.888789  2

%mem=32GB
%nprocshared= 8
#p m062x/aug-cc-pVDZ   counterpoise=2

00192 m062x/aug-cc-pVDZ   counterpoise=2

 0  1  0  1  0  1
  C          0.302987       -0.676455       -0.000000  1
  C         -0.873351       -1.425145       -0.000005  1
  C         -2.074182       -0.744284       -0.000006  1
  C         -2.120834        0.659037       -0.000003  1
  C         -0.967954        1.420469        0.000004  1
  C          0.237580        0.726968        0.000004  1
  N          1.623348       -1.095419        0.000016  1
  C          2.318217       -0.000000       -0.000034  1
  N          1.554189        1.134829        0.000024  1
  H         -0.831004       -2.505113       -0.000002  1
  H         -3.002220       -1.298836       -0.000005  1
  H         -3.081560        1.154857       -0.000001  1
  H         -1.006882        2.500989        0.000014  1
  H          3.395650        0.051407       -0.000042  1
  H          1.893339        2.079794        0.000031  1
  C         -0.300792        1.705727        0.999964  2
  H         -0.887729        1.454771        0.120247  2
  H         -0.867682        1.463342        1.895152  2
  H          0.625138        1.136452        0.992410  2
  H         -0.072651        2.768446        0.992410  2

%mem=32GB
%nprocshared= 8
#p m062x/aug-cc-pVDZ   counterpoise=2

00193 m062x/aug-cc-pVDZ   counterpoise=2

 0  1  0  1  0  1
  C          0.302987       -0.676455       -0.000000  1
  C         -0.873351       -1.425145       -0.000005  1
  C         -2.074182       -0.744284       -0.000006  1
  C         -2.120834        0.659037       -0.000003  1
  C         -0.967954        1.420469        0.000004  1
  C          0.237580        0.726968        0.000004  1
  N          1.623348       -1.095419        0.000016  1
  C          2.318217       -0.000000       -0.000034  1
  N          1.554189        1.134829        0.000024  1
  H         -0.831004       -2.505113       -0.000002  1
  H         -3.002220       -1.298836       -0.000005  1
  H         -3.081560        1.154857       -0.000001  1
  H         -1.006882        2.500989        0.000014  1
  H          3.395650        0.051407       -0.000042  1
  H          1.893339        2.079794        0.000031  1
  C         -0.592412        1.627587        0.999959  2
  H         -0.967563        1.420685        0.001045  2
  H         -1.291985        1.241761        1.736989  2
  H          0.373614        1.146889        1.131108  2
  H         -0.483558        2.701099        1.131108  2

%mem=32GB
%nprocshared= 8
#p m062x/aug-cc-pVDZ   counterpoise=2

00194 m062x/aug-cc-pVDZ   counterpoise=2

 0  1  0  1  0  1
  C          0.302987       -0.676455       -0.000000  1
  C         -0.873351       -1.425145       -0.000005  1
  C         -2.074182       -0.744284       -0.000006  1
  C         -2.120834        0.659037       -0.000003  1
  C         -0.967954        1.420469        0.000004  1
  C          0.237580        0.726968        0.000004  1
  N          1.623348       -1.095419        0.000016  1
  C          2.318217       -0.000000       -0.000034  1
  N          1.554189        1.134829        0.000024  1
  H         -0.831004       -2.505113       -0.000002  1
  H         -3.002220       -1.298836       -0.000005  1
  H         -3.081560        1.154857       -0.000001  1
  H         -1.006882        2.500989        0.000014  1
  H          3.395650        0.051407       -0.000042  1
  H          1.893339        2.079794        0.000031  1
  C         -0.866030        1.499996        0.999955  2
  H         -0.975903        1.414266       -0.077984  2
  H         -1.630634        0.903405        1.490809  2
  H          0.117159        1.141503        1.293722  2
  H         -0.974696        2.540847        1.293722  2

%mem=32GB
%nprocshared= 8
#p m062x/aug-cc-pVDZ   counterpoise=2

00195 m062x/aug-cc-pVDZ   counterpoise=2

 0  1  0  1  0  1
  C          0.302987       -0.676455       -0.000000  1
  C         -0.873351       -1.425145       -0.000005  1
  C         -2.074182       -0.744284       -0.000006  1
  C         -2.120834        0.659037       -0.000003  1
  C         -0.967954        1.420469        0.000004  1
  C          0.237580        0.726968        0.000004  1
  N          1.623348       -1.095419        0.000016  1
  C          2.318217       -0.000000       -0.000034  1
  N          1.554189        1.134829        0.000024  1
  H         -0.831004       -2.505113       -0.000002  1
  H         -3.002220       -1.298836       -0.000005  1
  H         -3.081560        1.154857       -0.000001  1
  H         -1.006882        2.500989        0.000014  1
  H          3.395650        0.051407       -0.000042  1
  H          1.893339        2.079794        0.000031  1
  C         -1.113334        1.326832        0.999956  2
  H         -0.957622        1.427123       -0.071058  2
  H         -0.316347        1.840158        1.531730  2
  H         -2.070262        1.766095        1.269798  2
  H         -1.109171        0.273910        1.269798  2

%mem=32GB
%nprocshared= 8
#p m062x/aug-cc-pVDZ   counterpoise=2

00196 m062x/aug-cc-pVDZ   counterpoise=2

 0  1  0  1  0  1
  C          0.302987       -0.676455       -0.000000  1
  C         -0.873351       -1.425145       -0.000005  1
  C         -2.074182       -0.744284       -0.000006  1
  C         -2.120834        0.659037       -0.000003  1
  C         -0.967954        1.420469        0.000004  1
  C          0.237580        0.726968        0.000004  1
  N          1.623348       -1.095419        0.000016  1
  C          2.318217       -0.000000       -0.000034  1
  N          1.554189        1.134829        0.000024  1
  H         -0.831004       -2.505113       -0.000002  1
  H         -3.002220       -1.298836       -0.000005  1
  H         -3.081560        1.154857       -0.000001  1
  H         -1.006882        2.500989        0.000014  1
  H          3.395650        0.051407       -0.000042  1
  H          1.893339        2.079794        0.000031  1
  C         -1.326813        1.113353        0.999959  2
  H         -0.974115        1.415196        0.017172  2
  H         -0.740455        1.615165        1.765365  2
  H         -2.373445        1.385714        1.108854  2
  H         -1.219384        0.037213        1.108854  2

%mem=32GB
%nprocshared= 8
#p m062x/aug-cc-pVDZ   counterpoise=2

00197 m062x/aug-cc-pVDZ   counterpoise=2

 0  1  0  1  0  1
  C          0.302987       -0.676455       -0.000000  1
  C         -0.873351       -1.425145       -0.000005  1
  C         -2.074182       -0.744284       -0.000006  1
  C         -2.120834        0.659037       -0.000003  1
  C         -0.967954        1.420469        0.000004  1
  C          0.237580        0.726968        0.000004  1
  N          1.623348       -1.095419        0.000016  1
  C          2.318217       -0.000000       -0.000034  1
  N          1.554189        1.134829        0.000024  1
  H         -0.831004       -2.505113       -0.000002  1
  H         -3.002220       -1.298836       -0.000005  1
  H         -3.081560        1.154857       -0.000001  1
  H         -1.006882        2.500989        0.000014  1
  H          3.395650        0.051407       -0.000042  1
  H          1.893339        2.079794        0.000031  1
  C         -1.500023        0.866018        0.999962  2
  H         -2.064651        0.677769        0.090493  2
  H         -2.125170        0.657591        1.864386  2
  H         -0.624328        0.222497        1.022674  2
  H         -1.185711        1.906291        1.022674  2

%mem=32GB
%nprocshared= 8
#p m062x/aug-cc-pVDZ   counterpoise=2

00198 m062x/aug-cc-pVDZ   counterpoise=2

 0  1  0  1  0  1
  C          0.302987       -0.676455       -0.000000  1
  C         -0.873351       -1.425145       -0.000005  1
  C         -2.074182       -0.744284       -0.000006  1
  C         -2.120834        0.659037       -0.000003  1
  C         -0.967954        1.420469        0.000004  1
  C          0.237580        0.726968        0.000004  1
  N          1.623348       -1.095419        0.000016  1
  C          2.318217       -0.000000       -0.000034  1
  N          1.554189        1.134829        0.000024  1
  H         -0.831004       -2.505113       -0.000002  1
  H         -3.002220       -1.298836       -0.000005  1
  H         -3.081560        1.154857       -0.000001  1
  H         -1.006882        2.500989        0.000014  1
  H          3.395650        0.051407       -0.000042  1
  H          1.893339        2.079794        0.000031  1
  C         -1.627615        0.592399        0.999960  2
  H         -2.107559        0.657243        0.026911  2
  H         -2.376704        0.693607        1.781049  2
  H         -1.131823       -0.370106        1.096141  2
  H         -0.894176        1.388824        1.096141  2

%mem=32GB
%nprocshared= 8
#p m062x/aug-cc-pVDZ   counterpoise=2

00199 m062x/aug-cc-pVDZ   counterpoise=2

 0  1  0  1  0  1
  C          0.302987       -0.676455       -0.000000  1
  C         -0.873351       -1.425145       -0.000005  1
  C         -2.074182       -0.744284       -0.000006  1
  C         -2.120834        0.659037       -0.000003  1
  C         -0.967954        1.420469        0.000004  1
  C          0.237580        0.726968        0.000004  1
  N          1.623348       -1.095419        0.000016  1
  C          2.318217       -0.000000       -0.000034  1
  N          1.554189        1.134829        0.000024  1
  H         -0.831004       -2.505113       -0.000002  1
  H         -3.002220       -1.298836       -0.000005  1
  H         -3.081560        1.154857       -0.000001  1
  H         -1.006882        2.500989        0.000014  1
  H          3.395650        0.051407       -0.000042  1
  H          1.893339        2.079794        0.000031  1
  C         -1.705753        0.300782        0.999961  2
  H         -2.101357        0.642226        0.046919  2
  H         -2.254043        0.774009        1.810462  2
  H         -1.813577       -0.778451        1.071429  2
  H         -0.653873        0.565200        1.071429  2

%mem=32GB
%nprocshared= 8
#p m062x/aug-cc-pVDZ   counterpoise=2

00200 m062x/aug-cc-pVDZ   counterpoise=2

 0  1  0  1  0  1
  C          0.302987       -0.676455       -0.000000  1
  C         -0.873351       -1.425145       -0.000005  1
  C         -2.074182       -0.744284       -0.000006  1
  C         -2.120834        0.659037       -0.000003  1
  C         -0.967954        1.420469        0.000004  1
  C          0.237580        0.726968        0.000004  1
  N          1.623348       -1.095419        0.000016  1
  C          2.318217       -0.000000       -0.000034  1
  N          1.554189        1.134829        0.000024  1
  H         -0.831004       -2.505113       -0.000002  1
  H         -3.002220       -1.298836       -0.000005  1
  H         -3.081560        1.154857       -0.000001  1
  H         -1.006882        2.500989        0.000014  1
  H          3.395650        0.051407       -0.000042  1
  H          1.893339        2.079794        0.000031  1
  C         -1.732065        0.000024        0.999964  2
  H         -2.067663        0.568906        0.136760  2
  H         -2.033663        0.511271        1.910537  2
  H         -2.177760       -0.991077        0.976459  2
  H         -0.649034       -0.089241        0.976459  2

%mem=32GB
%nprocshared= 8
#p m062x/aug-cc-pVDZ   counterpoise=2

00201 m062x/aug-cc-pVDZ   counterpoise=2

 0  1  0  1  0  1
  C          0.302987       -0.676455       -0.000000  1
  C         -0.873351       -1.425145       -0.000005  1
  C         -2.074182       -0.744284       -0.000006  1
  C         -2.120834        0.659037       -0.000003  1
  C         -0.967954        1.420469        0.000004  1
  C          0.237580        0.726968        0.000004  1
  N          1.623348       -1.095419        0.000016  1
  C          2.318217       -0.000000       -0.000034  1
  N          1.554189        1.134829        0.000024  1
  H         -0.831004       -2.505113       -0.000002  1
  H         -3.002220       -1.298836       -0.000005  1
  H         -3.081560        1.154857       -0.000001  1
  H         -1.006882        2.500989        0.000014  1
  H          3.395650        0.051407       -0.000042  1
  H          1.893339        2.079794        0.000031  1
  C         -1.705751       -0.300785        0.999961  2
  H         -2.052678       -0.718399        0.058358  2
  H         -2.157336       -0.844381        1.825825  2
  H         -0.623790       -0.387181        1.058026  2
  H         -1.989057        0.746995        1.058026  2

%mem=32GB
%nprocshared= 8
#p m062x/aug-cc-pVDZ   counterpoise=2

00202 m062x/aug-cc-pVDZ   counterpoise=2

 0  1  0  1  0  1
  C          0.302987       -0.676455       -0.000000  1
  C         -0.873351       -1.425145       -0.000005  1
  C         -2.074182       -0.744284       -0.000006  1
  C         -2.120834        0.659037       -0.000003  1
  C         -0.967954        1.420469        0.000004  1
  C          0.237580        0.726968        0.000004  1
  N          1.623348       -1.095419        0.000016  1
  C          2.318217       -0.000000       -0.000034  1
  N          1.554189        1.134829        0.000024  1
  H         -0.831004       -2.505113       -0.000002  1
  H         -3.002220       -1.298836       -0.000005  1
  H         -3.081560        1.154857       -0.000001  1
  H         -1.006882        2.500989        0.000014  1
  H          3.395650        0.051407       -0.000042  1
  H          1.893339        2.079794        0.000031  1
  C         -1.627614       -0.592402        0.999959  2
  H         -2.066621       -0.741712        0.016926  2
  H         -2.358666       -0.841039        1.764955  2
  H         -0.756737       -1.233590        1.109182  2
  H         -1.328248        0.446793        1.109182  2

%mem=32GB
%nprocshared= 8
#p m062x/aug-cc-pVDZ   counterpoise=2

00203 m062x/aug-cc-pVDZ   counterpoise=2

 0  1  0  1  0  1
  C          0.302987       -0.676455       -0.000000  1
  C         -0.873351       -1.425145       -0.000005  1
  C         -2.074182       -0.744284       -0.000006  1
  C         -2.120834        0.659037       -0.000003  1
  C         -0.967954        1.420469        0.000004  1
  C          0.237580        0.726968        0.000004  1
  N          1.623348       -1.095419        0.000016  1
  C          2.318217       -0.000000       -0.000034  1
  N          1.554189        1.134829        0.000024  1
  H         -0.831004       -2.505113       -0.000002  1
  H         -3.002220       -1.298836       -0.000005  1
  H         -3.081560        1.154857       -0.000001  1
  H         -1.006882        2.500989        0.000014  1
  H          3.395650        0.051407       -0.000042  1
  H          1.893339        2.079794        0.000031  1
  C         -1.500022       -0.866021        0.999961  2
  H         -2.038243       -0.751904        0.062586  2
  H         -2.185084       -0.720770        1.831267  2
  H         -1.072341       -1.863885        1.053190  2
  H         -0.704198       -0.127572        1.053190  2

%mem=32GB
%nprocshared= 8
#p m062x/aug-cc-pVDZ   counterpoise=2

00204 m062x/aug-cc-pVDZ   counterpoise=2

 0  1  0  1  0  1
  C          0.302987       -0.676455       -0.000000  1
  C         -0.873351       -1.425145       -0.000005  1
  C         -2.074182       -0.744284       -0.000006  1
  C         -2.120834        0.659037       -0.000003  1
  C         -0.967954        1.420469        0.000004  1
  C          0.237580        0.726968        0.000004  1
  N          1.623348       -1.095419        0.000016  1
  C          2.318217       -0.000000       -0.000034  1
  N          1.554189        1.134829        0.000024  1
  H         -0.831004       -2.505113       -0.000002  1
  H         -3.002220       -1.298836       -0.000005  1
  H         -3.081560        1.154857       -0.000001  1
  H         -1.006882        2.500989        0.000014  1
  H          3.395650        0.051407       -0.000042  1
  H          1.893339        2.079794        0.000031  1
  C         -1.326810       -1.113353        0.999961  2
  H         -0.894995       -1.410263        0.047723  2
  H         -0.731034       -1.523000        1.811575  2
  H         -1.337883       -0.028741        1.070470  2
  H         -2.343507       -1.491285        1.070470  2

%mem=32GB
%nprocshared= 8
#p m062x/aug-cc-pVDZ   counterpoise=2

00205 m062x/aug-cc-pVDZ   counterpoise=2

 0  1  0  1  0  1
  C          0.302987       -0.676455       -0.000000  1
  C         -0.873351       -1.425145       -0.000005  1
  C         -2.074182       -0.744284       -0.000006  1
  C         -2.120834        0.659037       -0.000003  1
  C         -0.967954        1.420469        0.000004  1
  C          0.237580        0.726968        0.000004  1
  N          1.623348       -1.095419        0.000016  1
  C          2.318217       -0.000000       -0.000034  1
  N          1.554189        1.134829        0.000024  1
  H         -0.831004       -2.505113       -0.000002  1
  H         -3.002220       -1.298836       -0.000005  1
  H         -3.081560        1.154857       -0.000001  1
  H         -1.006882        2.500989        0.000014  1
  H          3.395650        0.051407       -0.000042  1
  H          1.893339        2.079794        0.000031  1
  C         -1.113330       -1.326832        0.999956  2
  H         -0.860837       -1.430271       -0.052148  2
  H         -0.279639       -1.668372        1.608057  2
  H         -1.320046       -0.283106        1.222176  2
  H         -1.992904       -1.925536        1.222176  2

%mem=32GB
%nprocshared= 8
#p m062x/aug-cc-pVDZ   counterpoise=2

00206 m062x/aug-cc-pVDZ   counterpoise=2

 0  1  0  1  0  1
  C          0.302987       -0.676455       -0.000000  1
  C         -0.873351       -1.425145       -0.000005  1
  C         -2.074182       -0.744284       -0.000006  1
  C         -2.120834        0.659037       -0.000003  1
  C         -0.967954        1.420469        0.000004  1
  C          0.237580        0.726968        0.000004  1
  N          1.623348       -1.095419        0.000016  1
  C          2.318217       -0.000000       -0.000034  1
  N          1.554189        1.134829        0.000024  1
  H         -0.831004       -2.505113       -0.000002  1
  H         -3.002220       -1.298836       -0.000005  1
  H         -3.081560        1.154857       -0.000001  1
  H         -1.006882        2.500989        0.000014  1
  H          3.395650        0.051407       -0.000042  1
  H          1.893339        2.079794        0.000031  1
  C         -0.866026       -1.499997        0.999955  2
  H         -0.873966       -1.418865       -0.083895  2
  H         -0.962906       -0.510050        1.438245  2
  H         -1.696851       -2.121989        1.322960  2
  H          0.069622       -1.949115        1.322960  2

%mem=32GB
%nprocshared= 8
#p m062x/aug-cc-pVDZ   counterpoise=2

00207 m062x/aug-cc-pVDZ   counterpoise=2

 0  1  0  1  0  1
  C          0.302987       -0.676455       -0.000000  1
  C         -0.873351       -1.425145       -0.000005  1
  C         -2.074182       -0.744284       -0.000006  1
  C         -2.120834        0.659037       -0.000003  1
  C         -0.967954        1.420469        0.000004  1
  C          0.237580        0.726968        0.000004  1
  N          1.623348       -1.095419        0.000016  1
  C          2.318217       -0.000000       -0.000034  1
  N          1.554189        1.134829        0.000024  1
  H         -0.831004       -2.505113       -0.000002  1
  H         -3.002220       -1.298836       -0.000005  1
  H         -3.081560        1.154857       -0.000001  1
  H         -1.006882        2.500989        0.000014  1
  H          3.395650        0.051407       -0.000042  1
  H          1.893339        2.079794        0.000031  1
  C         -0.592408       -1.627587        0.999957  2
  H         -0.880967       -1.419657       -0.027113  2
  H         -1.281798       -1.130827        1.677784  2
  H         -0.622194       -2.699978        1.174793  2
  H          0.415446       -1.259972        1.174793  2

%mem=32GB
%nprocshared= 8
#p m062x/aug-cc-pVDZ   counterpoise=2

00208 m062x/aug-cc-pVDZ   counterpoise=2

 0  1  0  1  0  1
  C          0.302987       -0.676455       -0.000000  1
  C         -0.873351       -1.425145       -0.000005  1
  C         -2.074182       -0.744284       -0.000006  1
  C         -2.120834        0.659037       -0.000003  1
  C         -0.967954        1.420469        0.000004  1
  C          0.237580        0.726968        0.000004  1
  N          1.623348       -1.095419        0.000016  1
  C          2.318217       -0.000000       -0.000034  1
  N          1.554189        1.134829        0.000024  1
  H         -0.831004       -2.505113       -0.000002  1
  H         -3.002220       -1.298836       -0.000005  1
  H         -3.081560        1.154857       -0.000001  1
  H         -1.006882        2.500989        0.000014  1
  H          3.395650        0.051407       -0.000042  1
  H          1.893339        2.079794        0.000031  1
  C         -0.300789       -1.705726        0.999962  2
  H         -0.825534       -1.448577        0.083506  2
  H         -0.901687       -1.411259        1.856518  2
  H         -0.128382       -2.778501        1.030103  2
  H          0.652665       -1.184676        1.030103  2

%mem=32GB
%nprocshared= 8
#p m062x/aug-cc-pVDZ   counterpoise=2

00209 m062x/aug-cc-pVDZ   counterpoise=2

 0  1  0  1  0  1
  C          0.302987       -0.676455       -0.000000  1
  C         -0.873351       -1.425145       -0.000005  1
  C         -2.074182       -0.744284       -0.000006  1
  C         -2.120834        0.659037       -0.000003  1
  C         -0.967954        1.420469        0.000004  1
  C          0.237580        0.726968        0.000004  1
  N          1.623348       -1.095419        0.000016  1
  C          2.318217       -0.000000       -0.000034  1
  N          1.554189        1.134829        0.000024  1
  H         -0.831004       -2.505113       -0.000002  1
  H         -3.002220       -1.298836       -0.000005  1
  H         -3.081560        1.154857       -0.000001  1
  H         -1.006882        2.500989        0.000014  1
  H          3.395650        0.051407       -0.000042  1
  H          1.893339        2.079794        0.000031  1
  C         -0.000029       -1.732041        0.999967  2
  H         -0.696629       -1.487247        0.202345  2
  H         -0.477203       -1.564356        1.962081  2
  H          0.292779       -2.775594        0.917886  2
  H          0.881227       -1.101067        0.917886  2

%mem=32GB
%nprocshared= 8
#p m062x/aug-cc-pVDZ   counterpoise=2

00210 m062x/aug-cc-pVDZ   counterpoise=2

 0  1  0  1  0  1
  C          0.302987       -0.676455       -0.000000  1
  C         -0.873351       -1.425145       -0.000005  1
  C         -2.074182       -0.744284       -0.000006  1
  C         -2.120834        0.659037       -0.000003  1
  C         -0.967954        1.420469        0.000004  1
  C          0.237580        0.726968        0.000004  1
  N          1.623348       -1.095419        0.000016  1
  C          2.318217       -0.000000       -0.000034  1
  N          1.554189        1.134829        0.000024  1
  H         -0.831004       -2.505113       -0.000002  1
  H         -3.002220       -1.298836       -0.000005  1
  H         -3.081560        1.154857       -0.000001  1
  H         -1.006882        2.500989        0.000014  1
  H          3.395650        0.051407       -0.000042  1
  H          1.893339        2.079794        0.000031  1
  C          0.300768       -1.705705        0.999969  2
  H          0.302449       -0.926135        0.242576  2
  H          0.301747       -1.251597        1.987523  2
  H         -0.588017       -2.320792        0.885045  2
  H          1.186891       -2.324619        0.885045  2

%mem=32GB
%nprocshared= 8
#p m062x/aug-cc-pVDZ   counterpoise=2

00211 m062x/aug-cc-pVDZ   counterpoise=2

 0  1  0  1  0  1
  C          0.302987       -0.676455       -0.000000  1
  C         -0.873351       -1.425145       -0.000005  1
  C         -2.074182       -0.744284       -0.000006  1
  C         -2.120834        0.659037       -0.000003  1
  C         -0.967954        1.420469        0.000004  1
  C          0.237580        0.726968        0.000004  1
  N          1.623348       -1.095419        0.000016  1
  C          2.318217       -0.000000       -0.000034  1
  N          1.554189        1.134829        0.000024  1
  H         -0.831004       -2.505113       -0.000002  1
  H         -3.002220       -1.298836       -0.000005  1
  H         -3.081560        1.154857       -0.000001  1
  H         -1.006882        2.500989        0.000014  1
  H          3.395650        0.051407       -0.000042  1
  H          1.893339        2.079794        0.000031  1
  C          0.592387       -1.627565        0.999968  2
  H          0.369312       -0.894430        0.229172  2
  H          0.455232       -1.176806        1.979499  2
  H         -0.076474       -2.478002        0.895760  2
  H          1.621572       -1.961327        0.895760  2

%mem=32GB
%nprocshared= 8
#p m062x/aug-cc-pVDZ   counterpoise=2

00212 m062x/aug-cc-pVDZ   counterpoise=2

 0  1  0  1  0  1
  C          0.302987       -0.676455       -0.000000  1
  C         -0.873351       -1.425145       -0.000005  1
  C         -2.074182       -0.744284       -0.000006  1
  C         -2.120834        0.659037       -0.000003  1
  C         -0.967954        1.420469        0.000004  1
  C          0.237580        0.726968        0.000004  1
  N          1.623348       -1.095419        0.000016  1
  C          2.318217       -0.000000       -0.000034  1
  N          1.554189        1.134829        0.000024  1
  H         -0.831004       -2.505113       -0.000002  1
  H         -3.002220       -1.298836       -0.000005  1
  H         -3.081560        1.154857       -0.000001  1
  H         -1.006882        2.500989        0.000014  1
  H          3.395650        0.051407       -0.000042  1
  H          1.893339        2.079794        0.000031  1
  C          0.866051       -1.499986        0.999966  2
  H          1.490578       -1.166348        0.175328  2
  H          1.343541       -1.244899        1.942522  2
  H         -0.103256       -1.011659        0.941178  2
  H          0.733083       -2.577177        0.941178  2

%mem=32GB
%nprocshared= 8
#p m062x/aug-cc-pVDZ   counterpoise=2

00213 m062x/aug-cc-pVDZ   counterpoise=2

 0  1  0  1  0  1
  C          0.302987       -0.676455       -0.000000  1
  C         -0.873351       -1.425145       -0.000005  1
  C         -2.074182       -0.744284       -0.000006  1
  C         -2.120834        0.659037       -0.000003  1
  C         -0.967954        1.420469        0.000004  1
  C          0.237580        0.726968        0.000004  1
  N          1.623348       -1.095419        0.000016  1
  C          2.318217       -0.000000       -0.000034  1
  N          1.554189        1.134829        0.000024  1
  H         -0.831004       -2.505113       -0.000002  1
  H         -3.002220       -1.298836       -0.000005  1
  H         -3.081560        1.154857       -0.000001  1
  H         -1.006882        2.500989        0.000014  1
  H          3.395650        0.051407       -0.000042  1
  H          1.893339        2.079794        0.000031  1
  C          1.113361       -1.326819        0.999961  2
  H          1.597015       -1.107367        0.051649  2
  H          1.766259       -1.030575        1.816931  2
  H          0.178294       -0.776556        1.065828  2
  H          0.911675       -2.392868        1.065828  2

%mem=32GB
%nprocshared= 8
#p m062x/aug-cc-pVDZ   counterpoise=2

00214 m062x/aug-cc-pVDZ   counterpoise=2

 0  1  0  1  0  1
  C          0.302987       -0.676455       -0.000000  1
  C         -0.873351       -1.425145       -0.000005  1
  C         -2.074182       -0.744284       -0.000006  1
  C         -2.120834        0.659037       -0.000003  1
  C         -0.967954        1.420469        0.000004  1
  C          0.237580        0.726968        0.000004  1
  N          1.623348       -1.095419        0.000016  1
  C          2.318217       -0.000000       -0.000034  1
  N          1.554189        1.134829        0.000024  1
  H         -0.831004       -2.505113       -0.000002  1
  H         -3.002220       -1.298836       -0.000005  1
  H         -3.081560        1.154857       -0.000001  1
  H         -1.006882        2.500989        0.000014  1
  H          3.395650        0.051407       -0.000042  1
  H          1.893339        2.079794        0.000031  1
  C          1.326841       -1.113340        0.999957  2
  H          1.635793       -1.094667       -0.041953  2
  H          2.204343       -1.060303        1.639217  2
  H          0.680009       -0.263359        1.201497  2
  H          0.787090       -2.035038        1.201497  2

%mem=32GB
%nprocshared= 8
#p m062x/aug-cc-pVDZ   counterpoise=2

00215 m062x/aug-cc-pVDZ   counterpoise=2

 0  1  0  1  0  1
  C          0.302987       -0.676455       -0.000000  1
  C         -0.873351       -1.425145       -0.000005  1
  C         -2.074182       -0.744284       -0.000006  1
  C         -2.120834        0.659037       -0.000003  1
  C         -0.967954        1.420469        0.000004  1
  C          0.237580        0.726968        0.000004  1
  N          1.623348       -1.095419        0.000016  1
  C          2.318217       -0.000000       -0.000034  1
  N          1.554189        1.134829        0.000024  1
  H         -0.831004       -2.505113       -0.000002  1
  H         -3.002220       -1.298836       -0.000005  1
  H         -3.081560        1.154857       -0.000001  1
  H         -1.006882        2.500989        0.000014  1
  H          3.395650        0.051407       -0.000042  1
  H          1.893339        2.079794        0.000031  1
  C          1.500005       -0.866035        0.999956  2
  H          1.629747       -1.107320       -0.051863  2
  H          1.926380       -1.658976        1.608995  2
  H          2.003544        0.071416        1.221565  2
  H          0.440297       -0.769162        1.221565  2

%mem=32GB
%nprocshared= 8
#p m062x/aug-cc-pVDZ   counterpoise=2

00216 m062x/aug-cc-pVDZ   counterpoise=2

 0  1  0  1  0  1
  C          0.302987       -0.676455       -0.000000  1
  C         -0.873351       -1.425145       -0.000005  1
  C         -2.074182       -0.744284       -0.000006  1
  C         -2.120834        0.659037       -0.000003  1
  C         -0.967954        1.420469        0.000004  1
  C          0.237580        0.726968        0.000004  1
  N          1.623348       -1.095419        0.000016  1
  C          2.318217       -0.000000       -0.000034  1
  N          1.554189        1.134829        0.000024  1
  H         -0.831004       -2.505113       -0.000002  1
  H         -3.002220       -1.298836       -0.000005  1
  H         -3.081560        1.154857       -0.000001  1
  H         -1.006882        2.500989        0.000014  1
  H          3.395650        0.051407       -0.000042  1
  H          1.893339        2.079794        0.000031  1
  C          1.627595       -0.592416        0.999960  2
  H          1.623471       -1.080847        0.028984  2
  H          1.621241       -1.344948        1.784264  2
  H          2.520260        0.020673        1.093497  2
  H          0.745411        0.035659        1.093497  2

%mem=32GB
%nprocshared= 8
#p m062x/aug-cc-pVDZ   counterpoise=2

00217 m062x/aug-cc-pVDZ   counterpoise=2

 0  1  0  1  0  1
  C          0.302987       -0.676455       -0.000000  1
  C         -0.873351       -1.425145       -0.000005  1
  C         -2.074182       -0.744284       -0.000006  1
  C         -2.120834        0.659037       -0.000003  1
  C         -0.967954        1.420469        0.000004  1
  C          0.237580        0.726968        0.000004  1
  N          1.623348       -1.095419        0.000016  1
  C          2.318217       -0.000000       -0.000034  1
  N          1.554189        1.134829        0.000024  1
  H         -0.831004       -2.505113       -0.000002  1
  H         -3.002220       -1.298836       -0.000005  1
  H         -3.081560        1.154857       -0.000001  1
  H         -1.006882        2.500989        0.000014  1
  H          3.395650        0.051407       -0.000042  1
  H          1.893339        2.079794        0.000031  1
  C          1.705718       -0.300755        0.999961  2
  H          1.239427       -0.002582        0.064525  2
  H          1.118201        0.074937        1.833722  2
  H          1.754620       -1.385412        1.050993  2
  H          2.710817        0.109914        1.050993  2

%mem=32GB
%nprocshared= 8
#p m062x/aug-cc-pVDZ   counterpoise=2

00218 m062x/aug-cc-pVDZ   counterpoise=2

 0  1  0  1  0  1
  C          0.302987       -0.676455       -0.000000  1
  C         -0.873351       -1.425145       -0.000005  1
  C         -2.074182       -0.744284       -0.000006  1
  C         -2.120834        0.659037       -0.000003  1
  C         -0.967954        1.420469        0.000004  1
  C          0.237580        0.726968        0.000004  1
  N          1.623348       -1.095419        0.000016  1
  C          2.318217       -0.000000       -0.000034  1
  N          1.554189        1.134829        0.000024  1
  H         -0.831004       -2.505113       -0.000002  1
  H         -3.002220       -1.298836       -0.000005  1
  H         -3.081560        1.154857       -0.000001  1
  H         -1.006882        2.500989        0.000014  1
  H          3.395650        0.051407       -0.000042  1
  H          1.893339        2.079794        0.000031  1
  C          1.879410       -0.000000        0.684002  2
  H          2.466284       -0.000000       -0.230849  2
  H          2.546231       -0.000000        1.542388  2
  H          1.252440        0.887456        0.712425  2
  H          1.252440       -0.887456        0.712425  2

%mem=32GB
%nprocshared= 8
#p m062x/aug-cc-pVDZ   counterpoise=2

00219 m062x/aug-cc-pVDZ   counterpoise=2

 0  1  0  1  0  1
  C          0.302987       -0.676455       -0.000000  1
  C         -0.873351       -1.425145       -0.000005  1
  C         -2.074182       -0.744284       -0.000006  1
  C         -2.120834        0.659037       -0.000003  1
  C         -0.967954        1.420469        0.000004  1
  C          0.237580        0.726968        0.000004  1
  N          1.623348       -1.095419        0.000016  1
  C          2.318217       -0.000000       -0.000034  1
  N          1.554189        1.134829        0.000024  1
  H         -0.831004       -2.505113       -0.000002  1
  H         -3.002220       -1.298836       -0.000005  1
  H         -3.081560        1.154857       -0.000001  1
  H         -1.006882        2.500989        0.000014  1
  H          3.395650        0.051407       -0.000042  1
  H          1.893339        2.079794        0.000031  1
  C          1.850857        0.326335        0.684006  2
  H          2.421357       -0.072017       -0.150992  2
  H          2.306073        0.008479        1.618470  2
  H          1.845949        1.412152        0.634446  2
  H          0.829812       -0.043107        0.634446  2

%mem=32GB
%nprocshared= 8
#p m062x/aug-cc-pVDZ   counterpoise=2

00220 m062x/aug-cc-pVDZ   counterpoise=2

 0  1  0  1  0  1
  C          0.302987       -0.676455       -0.000000  1
  C         -0.873351       -1.425145       -0.000005  1
  C         -2.074182       -0.744284       -0.000006  1
  C         -2.120834        0.659037       -0.000003  1
  C         -0.967954        1.420469        0.000004  1
  C          0.237580        0.726968        0.000004  1
  N          1.623348       -1.095419        0.000016  1
  C          2.318217       -0.000000       -0.000034  1
  N          1.554189        1.134829        0.000024  1
  H         -0.831004       -2.505113       -0.000002  1
  H         -3.002220       -1.298836       -0.000005  1
  H         -3.081560        1.154857       -0.000001  1
  H         -1.006882        2.500989        0.000014  1
  H          3.395650        0.051407       -0.000042  1
  H          1.893339        2.079794        0.000031  1
  C          1.766033        0.642813        0.684005  2
  H          1.501001        1.258359       -0.171703  2
  H          1.535366        1.178545        1.601208  2
  H          1.198827       -0.283912        0.653435  2
  H          2.829050        0.418004        0.653435  2

%mem=32GB
%nprocshared= 8
#p m062x/aug-cc-pVDZ   counterpoise=2

00221 m062x/aug-cc-pVDZ   counterpoise=2

 0  1  0  1  0  1
  C          0.302987       -0.676455       -0.000000  1
  C         -0.873351       -1.425145       -0.000005  1
  C         -2.074182       -0.744284       -0.000006  1
  C         -2.120834        0.659037       -0.000003  1
  C         -0.967954        1.420469        0.000004  1
  C          0.237580        0.726968        0.000004  1
  N          1.623348       -1.095419        0.000016  1
  C          2.318217       -0.000000       -0.000034  1
  N          1.554189        1.134829        0.000024  1
  H         -0.831004       -2.505113       -0.000002  1
  H         -3.002220       -1.298836       -0.000005  1
  H         -3.081560        1.154857       -0.000001  1
  H         -1.006882        2.500989        0.000014  1
  H          3.395650        0.051407       -0.000042  1
  H          1.893339        2.079794        0.000031  1
  C          1.627591        0.939705        0.683997  2
  H          1.516015        1.236308       -0.355692  2
  H          1.319669        1.758253        1.329474  2
  H          1.006734        0.069602        0.881319  2
  H          2.667991        0.694534        0.881319  2

%mem=32GB
%nprocshared= 8
#p m062x/aug-cc-pVDZ   counterpoise=2

00222 m062x/aug-cc-pVDZ   counterpoise=2

 0  1  0  1  0  1
  C          0.302987       -0.676455       -0.000000  1
  C         -0.873351       -1.425145       -0.000005  1
  C         -2.074182       -0.744284       -0.000006  1
  C         -2.120834        0.659037       -0.000003  1
  C         -0.967954        1.420469        0.000004  1
  C          0.237580        0.726968        0.000004  1
  N          1.623348       -1.095419        0.000016  1
  C          2.318217       -0.000000       -0.000034  1
  N          1.554189        1.134829        0.000024  1
  H         -0.831004       -2.505113       -0.000002  1
  H         -3.002220       -1.298836       -0.000005  1
  H         -3.081560        1.154857       -0.000001  1
  H         -1.006882        2.500989        0.000014  1
  H          3.395650        0.051407       -0.000042  1
  H          1.893339        2.079794        0.000031  1
  C          1.439700        1.208041        0.683996  2
  H          1.618148        1.093929       -0.382076  2
  H          2.226964        0.704612        1.239201  2
  H          1.434910        2.264495        0.939651  2
  H          0.478704        0.769175        0.939651  2

%mem=32GB
%nprocshared= 8
#p m062x/aug-cc-pVDZ   counterpoise=2

00223 m062x/aug-cc-pVDZ   counterpoise=2

 0  1  0  1  0  1
  C          0.302987       -0.676455       -0.000000  1
  C         -0.873351       -1.425145       -0.000005  1
  C         -2.074182       -0.744284       -0.000006  1
  C         -2.120834        0.659037       -0.000003  1
  C         -0.967954        1.420469        0.000004  1
  C          0.237580        0.726968        0.000004  1
  N          1.623348       -1.095419        0.000016  1
  C          2.318217       -0.000000       -0.000034  1
  N          1.554189        1.134829        0.000024  1
  H         -0.831004       -2.505113       -0.000002  1
  H         -3.002220       -1.298836       -0.000005  1
  H         -3.081560        1.154857       -0.000001  1
  H         -1.006882        2.500989        0.000014  1
  H          3.395650        0.051407       -0.000042  1
  H          1.893339        2.079794        0.000031  1
  C          1.208064        1.439676        0.684003  2
  H          1.664094        1.038031       -0.217160  2
  H          1.693579        1.012063        1.557444  2
  H          1.323755        2.520368        0.698051  2
  H          0.150641        1.188409        0.698051  2

%mem=32GB
%nprocshared= 8
#p m062x/aug-cc-pVDZ   counterpoise=2

00224 m062x/aug-cc-pVDZ   counterpoise=2

 0  1  0  1  0  1
  C          0.302987       -0.676455       -0.000000  1
  C         -0.873351       -1.425145       -0.000005  1
  C         -2.074182       -0.744284       -0.000006  1
  C         -2.120834        0.659037       -0.000003  1
  C         -0.967954        1.420469        0.000004  1
  C          0.237580        0.726968        0.000004  1
  N          1.623348       -1.095419        0.000016  1
  C          2.318217       -0.000000       -0.000034  1
  N          1.554189        1.134829        0.000024  1
  H         -0.831004       -2.505113       -0.000002  1
  H         -3.002220       -1.298836       -0.000005  1
  H         -3.081560        1.154857       -0.000001  1
  H         -1.006882        2.500989        0.000014  1
  H          3.395650        0.051407       -0.000042  1
  H          1.893339        2.079794        0.000031  1
  C          0.939719        1.627574        0.684011  2
  H          1.579953        1.114169       -0.028654  2
  H          1.250402        1.378437        1.695388  2
  H          1.019320        2.701296        0.534803  2
  H         -0.091064        1.316608        0.534803  2

%mem=32GB
%nprocshared= 8
#p m062x/aug-cc-pVDZ   counterpoise=2

00225 m062x/aug-cc-pVDZ   counterpoise=2

 0  1  0  1  0  1
  C          0.302987       -0.676455       -0.000000  1
  C         -0.873351       -1.425145       -0.000005  1
  C         -2.074182       -0.744284       -0.000006  1
  C         -2.120834        0.659037       -0.000003  1
  C         -0.967954        1.420469        0.000004  1
  C          0.237580        0.726968        0.000004  1
  N          1.623348       -1.095419        0.000016  1
  C          2.318217       -0.000000       -0.000034  1
  N          1.554189        1.134829        0.000024  1
  H         -0.831004       -2.505113       -0.000002  1
  H         -3.002220       -1.298836       -0.000005  1
  H         -3.081560        1.154857       -0.000001  1
  H         -1.006882        2.500989        0.000014  1
  H          3.395650        0.051407       -0.000042  1
  H          1.893339        2.079794        0.000031  1
  C          0.642819        1.766023        0.684017  2
  H          1.403263        1.239357        0.113295  2
  H          0.831581        1.635290        1.746446  2
  H          0.673340        2.824399        0.438281  2
  H         -0.337224        1.365264        0.438281  2

%mem=32GB
%nprocshared= 8
#p m062x/aug-cc-pVDZ   counterpoise=2

00226 m062x/aug-cc-pVDZ   counterpoise=2

 0  1  0  1  0  1
  C          0.302987       -0.676455       -0.000000  1
  C         -0.873351       -1.425145       -0.000005  1
  C         -2.074182       -0.744284       -0.000006  1
  C         -2.120834        0.659037       -0.000003  1
  C         -0.967954        1.420469        0.000004  1
  C          0.237580        0.726968        0.000004  1
  N          1.623348       -1.095419        0.000016  1
  C          2.318217       -0.000000       -0.000034  1
  N          1.554189        1.134829        0.000024  1
  H         -0.831004       -2.505113       -0.000002  1
  H         -3.002220       -1.298836       -0.000005  1
  H         -3.081560        1.154857       -0.000001  1
  H         -1.006882        2.500989        0.000014  1
  H          3.395650        0.051407       -0.000042  1
  H          1.893339        2.079794        0.000031  1
  C          0.326349        1.850795        0.684017  2
  H          0.253178        0.924443        0.120196  2
  H          0.308892        1.629784        1.748125  2
  H          1.256378        2.354788        0.433990  2
  H         -0.513023        2.494549        0.433990  2

%mem=32GB
%nprocshared= 8
#p m062x/aug-cc-pVDZ   counterpoise=2

00227 m062x/aug-cc-pVDZ   counterpoise=2

 0  1  0  1  0  1
  C          0.302987       -0.676455       -0.000000  1
  C         -0.873351       -1.425145       -0.000005  1
  C         -2.074182       -0.744284       -0.000006  1
  C         -2.120834        0.659037       -0.000003  1
  C         -0.967954        1.420469        0.000004  1
  C          0.237580        0.726968        0.000004  1
  N          1.623348       -1.095419        0.000016  1
  C          2.318217       -0.000000       -0.000034  1
  N          1.554189        1.134829        0.000024  1
  H         -0.831004       -2.505113       -0.000002  1
  H         -3.002220       -1.298836       -0.000005  1
  H         -3.081560        1.154857       -0.000001  1
  H         -1.006882        2.500989        0.000014  1
  H          3.395650        0.051407       -0.000042  1
  H          1.893339        2.079794        0.000031  1
  C         -0.000034        1.879369        0.684016  2
  H         -0.827791        1.486922        0.099055  2
  H         -0.222335        1.773974        1.742766  2
  H          0.905352        1.326476        0.447243  2
  H          0.144980        2.930267        0.447243  2

%mem=32GB
%nprocshared= 8
#p m062x/aug-cc-pVDZ   counterpoise=2

00228 m062x/aug-cc-pVDZ   counterpoise=2

 0  1  0  1  0  1
  C          0.302987       -0.676455       -0.000000  1
  C         -0.873351       -1.425145       -0.000005  1
  C         -2.074182       -0.744284       -0.000006  1
  C         -2.120834        0.659037       -0.000003  1
  C         -0.967954        1.420469        0.000004  1
  C          0.237580        0.726968        0.000004  1
  N          1.623348       -1.095419        0.000016  1
  C          2.318217       -0.000000       -0.000034  1
  N          1.554189        1.134829        0.000024  1
  H         -0.831004       -2.505113       -0.000002  1
  H         -3.002220       -1.298836       -0.000005  1
  H         -3.081560        1.154857       -0.000001  1
  H         -1.006882        2.500989        0.000014  1
  H          3.395650        0.051407       -0.000042  1
  H          1.893339        2.079794        0.000031  1
  C         -0.326380        1.850814        0.684010  2
  H         -1.002200        1.397498       -0.036507  2
  H         -0.665162        1.623571        1.691514  2
  H          0.675423        1.454177        0.540667  2
  H         -0.313299        2.928199        0.540667  2

%mem=32GB
%nprocshared= 8
#p m062x/aug-cc-pVDZ   counterpoise=2

00229 m062x/aug-cc-pVDZ   counterpoise=2

 0  1  0  1  0  1
  C          0.302987       -0.676455       -0.000000  1
  C         -0.873351       -1.425145       -0.000005  1
  C         -2.074182       -0.744284       -0.000006  1
  C         -2.120834        0.659037       -0.000003  1
  C         -0.967954        1.420469        0.000004  1
  C          0.237580        0.726968        0.000004  1
  N          1.623348       -1.095419        0.000016  1
  C          2.318217       -0.000000       -0.000034  1
  N          1.554189        1.134829        0.000024  1
  H         -0.831004       -2.505113       -0.000002  1
  H         -3.002220       -1.298836       -0.000005  1
  H         -3.081560        1.154857       -0.000001  1
  H         -1.006882        2.500989        0.000014  1
  H          3.395650        0.051407       -0.000042  1
  H          1.893339        2.079794        0.000031  1
  C         -0.642805        1.766026        0.684003  2
  H         -1.067341        1.314844       -0.209070  2
  H         -1.078232        1.303269        1.565897  2
  H          0.433585        1.614938        0.689778  2
  H         -0.859057        2.831239        0.689778  2

%mem=32GB
%nprocshared= 8
#p m062x/aug-cc-pVDZ   counterpoise=2

00230 m062x/aug-cc-pVDZ   counterpoise=2

 0  1  0  1  0  1
  C          0.302987       -0.676455       -0.000000  1
  C         -0.873351       -1.425145       -0.000005  1
  C         -2.074182       -0.744284       -0.000006  1
  C         -2.120834        0.659037       -0.000003  1
  C         -0.967954        1.420469        0.000004  1
  C          0.237580        0.726968        0.000004  1
  N          1.623348       -1.095419        0.000016  1
  C          2.318217       -0.000000       -0.000034  1
  N          1.554189        1.134829        0.000024  1
  H         -0.831004       -2.505113       -0.000002  1
  H         -3.002220       -1.298836       -0.000005  1
  H         -3.081560        1.154857       -0.000001  1
  H         -1.006882        2.500989        0.000014  1
  H          3.395650        0.051407       -0.000042  1
  H          1.893339        2.079794        0.000031  1
  C         -0.939694        1.627582        0.683997  2
  H         -0.982640        1.312835       -0.355457  2
  H         -1.057862        0.761535        1.330121  2
  H          0.020180        2.098067        0.880878  2
  H         -1.738437        2.338022        0.880878  2

%mem=32GB
%nprocshared= 8
#p m062x/aug-cc-pVDZ   counterpoise=2

00231 m062x/aug-cc-pVDZ   counterpoise=2

 0  1  0  1  0  1
  C          0.302987       -0.676455       -0.000000  1
  C         -0.873351       -1.425145       -0.000005  1
  C         -2.074182       -0.744284       -0.000006  1
  C         -2.120834        0.659037       -0.000003  1
  C         -0.967954        1.420469        0.000004  1
  C          0.237580        0.726968        0.000004  1
  N          1.623348       -1.095419        0.000016  1
  C          2.318217       -0.000000       -0.000034  1
  N          1.554189        1.134829        0.000024  1
  H         -0.831004       -2.505113       -0.000002  1
  H         -3.002220       -1.298836       -0.000005  1
  H         -3.081560        1.154857       -0.000001  1
  H         -1.006882        2.500989        0.000014  1
  H          3.395650        0.051407       -0.000042  1
  H          1.893339        2.079794        0.000031  1
  C         -1.208031        1.439691        0.683998  2
  H         -0.848189        1.410880       -0.341214  2
  H         -0.364535        1.372155        1.366223  2
  H         -1.738944        2.372497        0.855704  2
  H         -1.880604        0.603247        0.855704  2

%mem=32GB
%nprocshared= 8
#p m062x/aug-cc-pVDZ   counterpoise=2

00232 m062x/aug-cc-pVDZ   counterpoise=2

 0  1  0  1  0  1
  C          0.302987       -0.676455       -0.000000  1
  C         -0.873351       -1.425145       -0.000005  1
  C         -2.074182       -0.744284       -0.000006  1
  C         -2.120834        0.659037       -0.000003  1
  C         -0.967954        1.420469        0.000004  1
  C          0.237580        0.726968        0.000004  1
  N          1.623348       -1.095419        0.000016  1
  C          2.318217       -0.000000       -0.000034  1
  N          1.554189        1.134829        0.000024  1
  H         -0.831004       -2.505113       -0.000002  1
  H         -3.002220       -1.298836       -0.000005  1
  H         -3.081560        1.154857       -0.000001  1
  H         -1.006882        2.500989        0.000014  1
  H          3.395650        0.051407       -0.000042  1
  H          1.893339        2.079794        0.000031  1
  C         -1.439668        1.208057        0.684004  2
  H         -0.841829        1.477263       -0.182882  2
  H         -0.893795        1.453863        1.591242  2
  H         -2.376030        1.759694        0.664009  2
  H         -1.647266        0.141295        0.664009  2

%mem=32GB
%nprocshared= 8
#p m062x/aug-cc-pVDZ   counterpoise=2

00233 m062x/aug-cc-pVDZ   counterpoise=2

 0  1  0  1  0  1
  C          0.302987       -0.676455       -0.000000  1
  C         -0.873351       -1.425145       -0.000005  1
  C         -2.074182       -0.744284       -0.000006  1
  C         -2.120834        0.659037       -0.000003  1
  C         -0.967954        1.420469        0.000004  1
  C          0.237580        0.726968        0.000004  1
  N          1.623348       -1.095419        0.000016  1
  C          2.318217       -0.000000       -0.000034  1
  N          1.554189        1.134829        0.000024  1
  H         -0.831004       -2.505113       -0.000002  1
  H         -3.002220       -1.298836       -0.000005  1
  H         -3.081560        1.154857       -0.000001  1
  H         -1.006882        2.500989        0.000014  1
  H          3.395650        0.051407       -0.000042  1
  H          1.893339        2.079794        0.000031  1
  C         -1.627620        0.939678        0.684006  2
  H         -2.230800        0.596466       -0.152508  2
  H         -2.111949        0.664093        1.617256  2
  H         -0.644849        0.477817        0.635811  2
  H         -1.522633        2.020480        0.635811  2

%mem=32GB
%nprocshared= 8
#p m062x/aug-cc-pVDZ   counterpoise=2

00234 m062x/aug-cc-pVDZ   counterpoise=2

 0  1  0  1  0  1
  C          0.302987       -0.676455       -0.000000  1
  C         -0.873351       -1.425145       -0.000005  1
  C         -2.074182       -0.744284       -0.000006  1
  C         -2.120834        0.659037       -0.000003  1
  C         -0.967954        1.420469        0.000004  1
  C          0.237580        0.726968        0.000004  1
  N          1.623348       -1.095419        0.000016  1
  C          2.318217       -0.000000       -0.000034  1
  N          1.554189        1.134829        0.000024  1
  H         -0.831004       -2.505113       -0.000002  1
  H         -3.002220       -1.298836       -0.000005  1
  H         -3.081560        1.154857       -0.000001  1
  H         -1.006882        2.500989        0.000014  1
  H          3.395650        0.051407       -0.000042  1
  H          1.893339        2.079794        0.000031  1
  C         -1.766065        0.642789        0.684000  2
  H         -2.266389        0.665703       -0.280637  2
  H         -2.507735        0.676757        1.477883  2
  H         -1.185567       -0.272185        0.769578  2
  H         -1.104361        1.500869        0.769578  2

%mem=32GB
%nprocshared= 8
#p m062x/aug-cc-pVDZ   counterpoise=2

00235 m062x/aug-cc-pVDZ   counterpoise=2

 0  1  0  1  0  1
  C          0.302987       -0.676455       -0.000000  1
  C         -0.873351       -1.425145       -0.000005  1
  C         -2.074182       -0.744284       -0.000006  1
  C         -2.120834        0.659037       -0.000003  1
  C         -0.967954        1.420469        0.000004  1
  C          0.237580        0.726968        0.000004  1
  N          1.623348       -1.095419        0.000016  1
  C          2.318217       -0.000000       -0.000034  1
  N          1.554189        1.134829        0.000024  1
  H         -0.831004       -2.505113       -0.000002  1
  H         -3.002220       -1.298836       -0.000005  1
  H         -3.081560        1.154857       -0.000001  1
  H         -1.006882        2.500989        0.000014  1
  H          3.395650        0.051407       -0.000042  1
  H          1.893339        2.079794        0.000031  1
  C         -1.850848        0.326370        0.684002  2
  H         -2.214431        0.774364       -0.237130  2
  H         -2.276868        0.851296        1.535141  2
  H         -2.145049       -0.719424        0.719190  2
  H         -0.766895        0.399059        0.719190  2

%mem=32GB
%nprocshared= 8
#p m062x/aug-cc-pVDZ   counterpoise=2

00236 m062x/aug-cc-pVDZ   counterpoise=2

 0  1  0  1  0  1
  C          0.302987       -0.676455       -0.000000  1
  C         -0.873351       -1.425145       -0.000005  1
  C         -2.074182       -0.744284       -0.000006  1
  C         -2.120834        0.659037       -0.000003  1
  C         -0.967954        1.420469        0.000004  1
  C          0.237580        0.726968        0.000004  1
  N          1.623348       -1.095419        0.000016  1
  C          2.318217       -0.000000       -0.000034  1
  N          1.554189        1.134829        0.000024  1
  H         -0.831004       -2.505113       -0.000002  1
  H         -3.002220       -1.298836       -0.000005  1
  H         -3.081560        1.154857       -0.000001  1
  H         -1.006882        2.500989        0.000014  1
  H          3.395650        0.051407       -0.000042  1
  H          1.893339        2.079794        0.000031  1
  C         -1.879396        0.000030        0.684009  2
  H         -2.147166        0.730909       -0.074602  2
  H         -2.036144        0.427874        1.670851  2
  H         -2.500375       -0.884773        0.570051  2
  H         -0.833790       -0.274193        0.570051  2

%mem=32GB
%nprocshared= 8
#p m062x/aug-cc-pVDZ   counterpoise=2

00237 m062x/aug-cc-pVDZ   counterpoise=2

 0  1  0  1  0  1
  C          0.302987       -0.676455       -0.000000  1
  C         -0.873351       -1.425145       -0.000005  1
  C         -2.074182       -0.744284       -0.000006  1
  C         -2.120834        0.659037       -0.000003  1
  C         -0.967954        1.420469        0.000004  1
  C          0.237580        0.726968        0.000004  1
  N          1.623348       -1.095419        0.000016  1
  C          2.318217       -0.000000       -0.000034  1
  N          1.554189        1.134829        0.000024  1
  H         -0.831004       -2.505113       -0.000002  1
  H         -3.002220       -1.298836       -0.000005  1
  H         -3.081560        1.154857       -0.000001  1
  H         -1.006882        2.500989        0.000014  1
  H          3.395650        0.051407       -0.000042  1
  H          1.893339        2.079794        0.000031  1
  C         -1.850845       -0.326374        0.684003  2
  H         -2.142572       -0.872257       -0.209464  2
  H         -2.150595       -0.887269        1.565494  2
  H         -0.772348       -0.191158        0.690177  2
  H         -2.337744        0.645412        0.690177  2

%mem=32GB
%nprocshared= 8
#p m062x/aug-cc-pVDZ   counterpoise=2

00238 m062x/aug-cc-pVDZ   counterpoise=2

 0  1  0  1  0  1
  C          0.302987       -0.676455       -0.000000  1
  C         -0.873351       -1.425145       -0.000005  1
  C         -2.074182       -0.744284       -0.000006  1
  C         -2.120834        0.659037       -0.000003  1
  C         -0.967954        1.420469        0.000004  1
  C          0.237580        0.726968        0.000004  1
  N          1.623348       -1.095419        0.000016  1
  C          2.318217       -0.000000       -0.000034  1
  N          1.554189        1.134829        0.000024  1
  H         -0.831004       -2.505113       -0.000002  1
  H         -3.002220       -1.298836       -0.000005  1
  H         -3.081560        1.154857       -0.000001  1
  H         -1.006882        2.500989        0.000014  1
  H          3.395650        0.051407       -0.000042  1
  H          1.893339        2.079794        0.000031  1
  C         -1.766063       -0.642794        0.684000  2
  H         -2.208444       -0.788508       -0.298060  2
  H         -2.497955       -0.883869        1.450612  2
  H         -0.901192       -1.292276        0.791927  2
  H         -1.456477        0.393539        0.791927  2

%mem=32GB
%nprocshared= 8
#p m062x/aug-cc-pVDZ   counterpoise=2

00239 m062x/aug-cc-pVDZ   counterpoise=2

 0  1  0  1  0  1
  C          0.302987       -0.676455       -0.000000  1
  C         -0.873351       -1.425145       -0.000005  1
  C         -2.074182       -0.744284       -0.000006  1
  C         -2.120834        0.659037       -0.000003  1
  C         -0.967954        1.420469        0.000004  1
  C          0.237580        0.726968        0.000004  1
  N          1.623348       -1.095419        0.000016  1
  C          2.318217       -0.000000       -0.000034  1
  N          1.554189        1.134829        0.000024  1
  H         -0.831004       -2.505113       -0.000002  1
  H         -3.002220       -1.298836       -0.000005  1
  H         -3.081560        1.154857       -0.000001  1
  H         -1.006882        2.500989        0.000014  1
  H          3.395650        0.051407       -0.000042  1
  H          1.893339        2.079794        0.000031  1
  C         -1.627619       -0.939682        0.684004  2
  H         -2.205499       -0.686825       -0.201148  2
  H         -2.199453       -0.689470        1.573879  2
  H         -1.408393       -2.004300        0.681825  2
  H         -0.696892       -0.378238        0.681825  2

%mem=32GB
%nprocshared= 8
#p m062x/aug-cc-pVDZ   counterpoise=2

00240 m062x/aug-cc-pVDZ   counterpoise=2

 0  1  0  1  0  1
  C          0.302987       -0.676455       -0.000000  1
  C         -0.873351       -1.425145       -0.000005  1
  C         -2.074182       -0.744284       -0.000006  1
  C         -2.120834        0.659037       -0.000003  1
  C         -0.967954        1.420469        0.000004  1
  C          0.237580        0.726968        0.000004  1
  N          1.623348       -1.095419        0.000016  1
  C          2.318217       -0.000000       -0.000034  1
  N          1.554189        1.134829        0.000024  1
  H         -0.831004       -2.505113       -0.000002  1
  H         -3.002220       -1.298836       -0.000005  1
  H         -3.081560        1.154857       -0.000001  1
  H         -1.006882        2.500989        0.000014  1
  H          3.395650        0.051407       -0.000042  1
  H          1.893339        2.079794        0.000031  1
  C         -1.439665       -1.208056        0.684007  2
  H         -0.766342       -1.466165       -0.129254  2
  H         -0.948253       -1.396432        1.635062  2
  H         -1.704517       -0.156102        0.615278  2
  H         -2.339826       -1.813418        0.615278  2

%mem=32GB
%nprocshared= 8
#p m062x/aug-cc-pVDZ   counterpoise=2

00241 m062x/aug-cc-pVDZ   counterpoise=2

 0  1  0  1  0  1
  C          0.302987       -0.676455       -0.000000  1
  C         -0.873351       -1.425145       -0.000005  1
  C         -2.074182       -0.744284       -0.000006  1
  C         -2.120834        0.659037       -0.000003  1
  C         -0.967954        1.420469        0.000004  1
  C          0.237580        0.726968        0.000004  1
  N          1.623348       -1.095419        0.000016  1
  C          2.318217       -0.000000       -0.000034  1
  N          1.554189        1.134829        0.000024  1
  H         -0.831004       -2.505113       -0.000002  1
  H         -3.002220       -1.298836       -0.000005  1
  H         -3.081560        1.154857       -0.000001  1
  H         -1.006882        2.500989        0.000014  1
  H          3.395650        0.051407       -0.000042  1
  H          1.893339        2.079794        0.000031  1
  C         -1.208026       -1.439692        0.684000  2
  H         -0.730417       -1.418932       -0.292132  2
  H         -0.447860       -1.406651        1.460230  2
  H         -1.865550       -0.579977        0.784153  2
  H         -1.788475       -2.353215        0.784153  2

%mem=32GB
%nprocshared= 8
#p m062x/aug-cc-pVDZ   counterpoise=2

00242 m062x/aug-cc-pVDZ   counterpoise=2

 0  1  0  1  0  1
  C          0.302987       -0.676455       -0.000000  1
  C         -0.873351       -1.425145       -0.000005  1
  C         -2.074182       -0.744284       -0.000006  1
  C         -2.120834        0.659037       -0.000003  1
  C         -0.967954        1.420469        0.000004  1
  C          0.237580        0.726968        0.000004  1
  N          1.623348       -1.095419        0.000016  1
  C          2.318217       -0.000000       -0.000034  1
  N          1.554189        1.134829        0.000024  1
  H         -0.831004       -2.505113       -0.000002  1
  H         -3.002220       -1.298836       -0.000005  1
  H         -3.081560        1.154857       -0.000001  1
  H         -1.006882        2.500989        0.000014  1
  H          3.395650        0.051407       -0.000042  1
  H          1.893339        2.079794        0.000031  1
  C         -0.939688       -1.627583        0.683997  2
  H         -0.839043       -1.320451       -0.353748  2
  H         -0.668579       -0.800256        1.334772  2
  H         -1.968917       -1.918522        0.877698  2
  H         -0.282256       -2.471229        0.877698  2

%mem=32GB
%nprocshared= 8
#p m062x/aug-cc-pVDZ   counterpoise=2

00243 m062x/aug-cc-pVDZ   counterpoise=2

 0  1  0  1  0  1
  C          0.302987       -0.676455       -0.000000  1
  C         -0.873351       -1.425145       -0.000005  1
  C         -2.074182       -0.744284       -0.000006  1
  C         -2.120834        0.659037       -0.000003  1
  C         -0.967954        1.420469        0.000004  1
  C          0.237580        0.726968        0.000004  1
  N          1.623348       -1.095419        0.000016  1
  C          2.318217       -0.000000       -0.000034  1
  N          1.554189        1.134829        0.000024  1
  H         -0.831004       -2.505113       -0.000002  1
  H         -3.002220       -1.298836       -0.000005  1
  H         -3.081560        1.154857       -0.000001  1
  H         -1.006882        2.500989        0.000014  1
  H          3.395650        0.051407       -0.000042  1
  H          1.893339        2.079794        0.000031  1
  C         -0.642801       -1.766025        0.684002  2
  H         -0.956718       -1.301882       -0.247343  2
  H         -1.030047       -1.193463        1.522864  2
  H         -1.027264       -2.781658        0.730436  2
  H          0.442957       -1.787291        0.730436  2

%mem=32GB
%nprocshared= 8
#p m062x/aug-cc-pVDZ   counterpoise=2

00244 m062x/aug-cc-pVDZ   counterpoise=2

 0  1  0  1  0  1
  C          0.302987       -0.676455       -0.000000  1
  C         -0.873351       -1.425145       -0.000005  1
  C         -2.074182       -0.744284       -0.000006  1
  C         -2.120834        0.659037       -0.000003  1
  C         -0.967954        1.420469        0.000004  1
  C          0.237580        0.726968        0.000004  1
  N          1.623348       -1.095419        0.000016  1
  C          2.318217       -0.000000       -0.000034  1
  N          1.554189        1.134829        0.000024  1
  H         -0.831004       -2.505113       -0.000002  1
  H         -3.002220       -1.298836       -0.000005  1
  H         -3.081560        1.154857       -0.000001  1
  H         -1.006882        2.500989        0.000014  1
  H          3.395650        0.051407       -0.000042  1
  H          1.893339        2.079794        0.000031  1
  C         -0.326377       -1.850813        0.684009  2
  H         -0.936896       -1.375692       -0.079471  2
  H         -0.690849       -1.567172        1.667973  2
  H         -0.383795       -2.930657        0.573925  2
  H          0.706286       -1.529930        0.573925  2

%mem=32GB
%nprocshared= 8
#p m062x/aug-cc-pVDZ   counterpoise=2

00245 m062x/aug-cc-pVDZ   counterpoise=2

 0  1  0  1  0  1
  C          0.302987       -0.676455       -0.000000  1
  C         -0.873351       -1.425145       -0.000005  1
  C         -2.074182       -0.744284       -0.000006  1
  C         -2.120834        0.659037       -0.000003  1
  C         -0.967954        1.420469        0.000004  1
  C          0.237580        0.726968        0.000004  1
  N          1.623348       -1.095419        0.000016  1
  C          2.318217       -0.000000       -0.000034  1
  N          1.554189        1.134829        0.000024  1
  H         -0.831004       -2.505113       -0.000002  1
  H         -3.002220       -1.298836       -0.000005  1
  H         -3.081560        1.154857       -0.000001  1
  H         -1.006882        2.500989        0.000014  1
  H          3.395650        0.051407       -0.000042  1
  H          1.893339        2.079794        0.000031  1
  C         -0.000033       -1.879368        0.684015  2
  H         -0.791905       -1.467506        0.063787  2
  H         -0.254746       -1.746889        1.732369  2
  H          0.113925       -2.938954        0.470080  2
  H          0.932924       -1.364295        0.470080  2

%mem=32GB
%nprocshared= 8
#p m062x/aug-cc-pVDZ   counterpoise=2

00246 m062x/aug-cc-pVDZ   counterpoise=2

 0  1  0  1  0  1
  C          0.302987       -0.676455       -0.000000  1
  C         -0.873351       -1.425145       -0.000005  1
  C         -2.074182       -0.744284       -0.000006  1
  C         -2.120834        0.659037       -0.000003  1
  C         -0.967954        1.420469        0.000004  1
  C          0.237580        0.726968        0.000004  1
  N          1.623348       -1.095419        0.000016  1
  C          2.318217       -0.000000       -0.000034  1
  N          1.554189        1.134829        0.000024  1
  H         -0.831004       -2.505113       -0.000002  1
  H         -3.002220       -1.298836       -0.000005  1
  H         -3.081560        1.154857       -0.000001  1
  H         -1.006882        2.500989        0.000014  1
  H          3.395650        0.051407       -0.000042  1
  H          1.893339        2.079794        0.000031  1
  C          0.326351       -1.850794        0.684018  2
  H          0.307668       -0.911730        0.137040  2
  H          0.322323       -1.648354        1.751950  2
  H         -0.549570       -2.439394        0.423654  2
  H          1.224991       -2.404088        0.423654  2

%mem=32GB
%nprocshared= 8
#p m062x/aug-cc-pVDZ   counterpoise=2

00247 m062x/aug-cc-pVDZ   counterpoise=2

 0  1  0  1  0  1
  C          0.302987       -0.676455       -0.000000  1
  C         -0.873351       -1.425145       -0.000005  1
  C         -2.074182       -0.744284       -0.000006  1
  C         -2.120834        0.659037       -0.000003  1
  C         -0.967954        1.420469        0.000004  1
  C          0.237580        0.726968        0.000004  1
  N          1.623348       -1.095419        0.000016  1
  C          2.318217       -0.000000       -0.000034  1
  N          1.554189        1.134829        0.000024  1
  H         -0.831004       -2.505113       -0.000002  1
  H         -3.002220       -1.298836       -0.000005  1
  H         -3.081560        1.154857       -0.000001  1
  H         -1.006882        2.500989        0.000014  1
  H          3.395650        0.051407       -0.000042  1
  H          1.893339        2.079794        0.000031  1
  C          0.642776       -1.766008        0.684017  2
  H          0.365214       -0.875989        0.125267  2
  H          0.578499       -1.559899        1.749317  2
  H         -0.033459       -2.578469        0.430858  2
  H          1.660966       -2.050043        0.430858  2

%mem=32GB
%nprocshared= 8
#p m062x/aug-cc-pVDZ   counterpoise=2

00248 m062x/aug-cc-pVDZ   counterpoise=2

 0  1  0  1  0  1
  C          0.302987       -0.676455       -0.000000  1
  C         -0.873351       -1.425145       -0.000005  1
  C         -2.074182       -0.744284       -0.000006  1
  C         -2.120834        0.659037       -0.000003  1
  C         -0.967954        1.420469        0.000004  1
  C          0.237580        0.726968        0.000004  1
  N          1.623348       -1.095419        0.000016  1
  C          2.318217       -0.000000       -0.000034  1
  N          1.554189        1.134829        0.000024  1
  H         -0.831004       -2.505113       -0.000002  1
  H         -3.002220       -1.298836       -0.000005  1
  H         -3.081560        1.154857       -0.000001  1
  H         -1.006882        2.500989        0.000014  1
  H          3.395650        0.051407       -0.000042  1
  H          1.893339        2.079794        0.000031  1
  C          0.939720       -1.627574        0.684012  2
  H          1.612885       -1.103564        0.010485  2
  H          1.216324       -1.412257        1.712898  2
  H         -0.080432       -1.297051        0.506473  2
  H          1.009826       -2.697640        0.506473  2

%mem=32GB
%nprocshared= 8
#p m062x/aug-cc-pVDZ   counterpoise=2

00249 m062x/aug-cc-pVDZ   counterpoise=2

 0  1  0  1  0  1
  C          0.302987       -0.676455       -0.000000  1
  C         -0.873351       -1.425145       -0.000005  1
  C         -2.074182       -0.744284       -0.000006  1
  C         -2.120834        0.659037       -0.000003  1
  C         -0.967954        1.420469        0.000004  1
  C          0.237580        0.726968        0.000004  1
  N          1.623348       -1.095419        0.000016  1
  C          2.318217       -0.000000       -0.000034  1
  N          1.554189        1.134829        0.000024  1
  H         -0.831004       -2.505113       -0.000002  1
  H         -3.002220       -1.298836       -0.000005  1
  H         -3.081560        1.154857       -0.000001  1
  H         -1.006882        2.500989        0.000014  1
  H          3.395650        0.051407       -0.000042  1
  H          1.893339        2.079794        0.000031  1
  C          1.208067       -1.439675        0.684005  2
  H          1.726233       -1.010130       -0.169441  2
  H          1.654737       -1.069398        1.603167  2
  H          0.159167       -1.156448        0.651324  2
  H          1.291916       -2.522901        0.651324  2

%mem=32GB
%nprocshared= 8
#p m062x/aug-cc-pVDZ   counterpoise=2

00250 m062x/aug-cc-pVDZ   counterpoise=2

 0  1  0  1  0  1
  C          0.302987       -0.676455       -0.000000  1
  C         -0.873351       -1.425145       -0.000005  1
  C         -2.074182       -0.744284       -0.000006  1
  C         -2.120834        0.659037       -0.000003  1
  C         -0.967954        1.420469        0.000004  1
  C          0.237580        0.726968        0.000004  1
  N          1.623348       -1.095419        0.000016  1
  C          2.318217       -0.000000       -0.000034  1
  N          1.554189        1.134829        0.000024  1
  H         -0.831004       -2.505113       -0.000002  1
  H         -3.002220       -1.298836       -0.000005  1
  H         -3.081560        1.154857       -0.000001  1
  H         -1.006882        2.500989        0.000014  1
  H          3.395650        0.051407       -0.000042  1
  H          1.893339        2.079794        0.000031  1
  C          1.439704       -1.208038        0.683997  2
  H          1.718052       -1.037342       -0.352709  2
  H          2.180098       -0.753992        1.337554  2
  H          0.466334       -0.763916        0.875787  2
  H          1.394217       -2.276975        0.875787  2

%mem=32GB
%nprocshared= 8
#p m062x/aug-cc-pVDZ   counterpoise=2

00251 m062x/aug-cc-pVDZ   counterpoise=2

 0  1  0  1  0  1
  C          0.302987       -0.676455       -0.000000  1
  C         -0.873351       -1.425145       -0.000005  1
  C         -2.074182       -0.744284       -0.000006  1
  C         -2.120834        0.659037       -0.000003  1
  C         -0.967954        1.420469        0.000004  1
  C          0.237580        0.726968        0.000004  1
  N          1.623348       -1.095419        0.000016  1
  C          2.318217       -0.000000       -0.000034  1
  N          1.554189        1.134829        0.000024  1
  H         -0.831004       -2.505113       -0.000002  1
  H         -3.002220       -1.298836       -0.000005  1
  H         -3.081560        1.154857       -0.000001  1
  H         -1.006882        2.500989        0.000014  1
  H          3.395650        0.051407       -0.000042  1
  H          1.893339        2.079794        0.000031  1
  C          1.627595       -0.939703        0.683996  2
  H          1.621015       -1.180973       -0.375778  2
  H          1.602548       -1.858035        1.264957  2
  H          2.530536       -0.384047        0.923623  2
  H          0.756284       -0.335655        0.923623  2

%mem=32GB
%nprocshared= 8
#p m062x/aug-cc-pVDZ   counterpoise=2

00252 m062x/aug-cc-pVDZ   counterpoise=2

 0  1  0  1  0  1
  C          0.302987       -0.676455       -0.000000  1
  C         -0.873351       -1.425145       -0.000005  1
  C         -2.074182       -0.744284       -0.000006  1
  C         -2.120834        0.659037       -0.000003  1
  C         -0.967954        1.420469        0.000004  1
  C          0.237580        0.726968        0.000004  1
  N          1.623348       -1.095419        0.000016  1
  C          2.318217       -0.000000       -0.000034  1
  N          1.554189        1.134829        0.000024  1
  H         -0.831004       -2.505113       -0.000002  1
  H         -3.002220       -1.298836       -0.000005  1
  H         -3.081560        1.154857       -0.000001  1
  H         -1.006882        2.500989        0.000014  1
  H          3.395650        0.051407       -0.000042  1
  H          1.893339        2.079794        0.000031  1
  C          1.766037       -0.642812        0.684003  2
  H          1.579742       -1.233737       -0.209013  2
  H          1.575013       -1.248737        1.565957  2
  H          2.801126       -0.311097        0.689720  2
  H          1.108343        0.222569        0.689720  2

%mem=32GB
%nprocshared= 8
#p m062x/aug-cc-pVDZ   counterpoise=2

00253 m062x/aug-cc-pVDZ   counterpoise=2

 0  1  0  1  0  1
  C          0.302987       -0.676455       -0.000000  1
  C         -0.873351       -1.425145       -0.000005  1
  C         -2.074182       -0.744284       -0.000006  1
  C         -2.120834        0.659037       -0.000003  1
  C         -0.967954        1.420469        0.000004  1
  C          0.237580        0.726968        0.000004  1
  N          1.623348       -1.095419        0.000016  1
  C          2.318217       -0.000000       -0.000034  1
  N          1.554189        1.134829        0.000024  1
  H         -0.831004       -2.505113       -0.000002  1
  H         -3.002220       -1.298836       -0.000005  1
  H         -3.081560        1.154857       -0.000001  1
  H         -1.006882        2.500989        0.000014  1
  H          3.395650        0.051407       -0.000042  1
  H          1.893339        2.079794        0.000031  1
  C          1.850857       -0.326335        0.684006  2
  H          2.421357        0.072017       -0.150992  2
  H          2.306073       -0.008479        1.618470  2
  H          0.829812        0.043107        0.634446  2
  H          1.845949       -1.412152        0.634446  2

%mem=32GB
%nprocshared= 8
#p m062x/aug-cc-pVDZ   counterpoise=2

00254 m062x/aug-cc-pVDZ   counterpoise=2

 0  1  0  1  0  1
  C          0.302987       -0.676455       -0.000000  1
  C         -0.873351       -1.425145       -0.000005  1
  C         -2.074182       -0.744284       -0.000006  1
  C         -2.120834        0.659037       -0.000003  1
  C         -0.967954        1.420469        0.000004  1
  C          0.237580        0.726968        0.000004  1
  N          1.623348       -1.095419        0.000016  1
  C          2.318217       -0.000000       -0.000034  1
  N          1.554189        1.134829        0.000024  1
  H         -0.831004       -2.505113       -0.000002  1
  H         -3.002220       -1.298836       -0.000005  1
  H         -3.081560        1.154857       -0.000001  1
  H         -1.006882        2.500989        0.000014  1
  H          3.395650        0.051407       -0.000042  1
  H          1.893339        2.079794        0.000031  1
  C          1.969647       -0.000000        0.347265  2
  H          2.739612       -0.000000       -0.419892  2
  H          2.436166       -0.000000        1.329017  2
  H          1.351246        0.887456        0.240126  2
  H          1.351246       -0.887456        0.240126  2

%mem=32GB
%nprocshared= 8
#p m062x/aug-cc-pVDZ   counterpoise=2

00255 m062x/aug-cc-pVDZ   counterpoise=2

 0  1  0  1  0  1
  C          0.302987       -0.676455       -0.000000  1
  C         -0.873351       -1.425145       -0.000005  1
  C         -2.074182       -0.744284       -0.000006  1
  C         -2.120834        0.659037       -0.000003  1
  C         -0.967954        1.420469        0.000004  1
  C          0.237580        0.726968        0.000004  1
  N          1.623348       -1.095419        0.000016  1
  C          2.318217       -0.000000       -0.000034  1
  N          1.554189        1.134829        0.000024  1
  H         -0.831004       -2.505113       -0.000002  1
  H         -3.002220       -1.298836       -0.000005  1
  H         -3.081560        1.154857       -0.000001  1
  H         -1.006882        2.500989        0.000014  1
  H          3.395650        0.051407       -0.000042  1
  H          1.893339        2.079794        0.000031  1
  C          1.939720        0.341995        0.347271  2
  H          2.606349       -0.260345       -0.264421  2
  H          2.145323        0.156221        1.398315  2
  H          2.098438        1.394651        0.127722  2
  H          0.908495        0.077704        0.127722  2

%mem=32GB
%nprocshared= 8
#p m062x/aug-cc-pVDZ   counterpoise=2

00256 m062x/aug-cc-pVDZ   counterpoise=2

 0  1  0  1  0  1
  C          0.302987       -0.676455       -0.000000  1
  C         -0.873351       -1.425145       -0.000005  1
  C         -2.074182       -0.744284       -0.000006  1
  C         -2.120834        0.659037       -0.000003  1
  C         -0.967954        1.420469        0.000004  1
  C          0.237580        0.726968        0.000004  1
  N          1.623348       -1.095419        0.000016  1
  C          2.318217       -0.000000       -0.000034  1
  N          1.554189        1.134829        0.000024  1
  H         -0.831004       -2.505113       -0.000002  1
  H         -3.002220       -1.298836       -0.000005  1
  H         -3.081560        1.154857       -0.000001  1
  H         -1.006882        2.500989        0.000014  1
  H          3.395650        0.051407       -0.000042  1
  H          1.893339        2.079794        0.000031  1
  C          1.850813        0.673680        0.347272  2
  H          1.354057        1.445966       -0.234264  2
  H          1.719861        0.877265        1.406934  2
  H          1.418386       -0.294509        0.108330  2
  H          2.911152        0.665679        0.108330  2

%mem=32GB
%nprocshared= 8
#p m062x/aug-cc-pVDZ   counterpoise=2

00257 m062x/aug-cc-pVDZ   counterpoise=2

 0  1  0  1  0  1
  C          0.302987       -0.676455       -0.000000  1
  C         -0.873351       -1.425145       -0.000005  1
  C         -2.074182       -0.744284       -0.000006  1
  C         -2.120834        0.659037       -0.000003  1
  C         -0.967954        1.420469        0.000004  1
  C          0.237580        0.726968        0.000004  1
  N          1.623348       -1.095419        0.000016  1
  C          2.318217       -0.000000       -0.000034  1
  N          1.554189        1.134829        0.000024  1
  H         -0.831004       -2.505113       -0.000002  1
  H         -3.002220       -1.298836       -0.000005  1
  H         -3.081560        1.154857       -0.000001  1
  H         -1.006882        2.500989        0.000014  1
  H          3.395650        0.051407       -0.000042  1
  H          1.893339        2.079794        0.000031  1
  C          1.705720        0.984824        0.347258  2
  H          1.301520        1.384953       -0.578968  2
  H          1.219910        1.465741        1.192353  2
  H          1.526469       -0.086476        0.388016  2
  H          2.775151        1.174914        0.388016  2

%mem=32GB
%nprocshared= 8
#p m062x/aug-cc-pVDZ   counterpoise=2

00258 m062x/aug-cc-pVDZ   counterpoise=2

 0  1  0  1  0  1
  C          0.302987       -0.676455       -0.000000  1
  C         -0.873351       -1.425145       -0.000005  1
  C         -2.074182       -0.744284       -0.000006  1
  C         -2.120834        0.659037       -0.000003  1
  C         -0.967954        1.420469        0.000004  1
  C          0.237580        0.726968        0.000004  1
  N          1.623348       -1.095419        0.000016  1
  C          2.318217       -0.000000       -0.000034  1
  N          1.554189        1.134829        0.000024  1
  H         -0.831004       -2.505113       -0.000002  1
  H         -3.002220       -1.298836       -0.000005  1
  H         -3.081560        1.154857       -0.000001  1
  H         -1.006882        2.500989        0.000014  1
  H          3.395650        0.051407       -0.000042  1
  H          1.893339        2.079794        0.000031  1
  C          1.508818        1.266029        0.347255  2
  H          1.640690        0.884691       -0.661986  2
  H          1.775821        0.493928        1.064225  2
  H          2.148076        2.132868        0.493599  2
  H          0.470632        1.552786        0.493599  2

%mem=32GB
%nprocshared= 8
#p m062x/aug-cc-pVDZ   counterpoise=2

00259 m062x/aug-cc-pVDZ   counterpoise=2

 0  1  0  1  0  1
  C          0.302987       -0.676455       -0.000000  1
  C         -0.873351       -1.425145       -0.000005  1
  C         -2.074182       -0.744284       -0.000006  1
  C         -2.120834        0.659037       -0.000003  1
  C         -0.967954        1.420469        0.000004  1
  C          0.237580        0.726968        0.000004  1
  N          1.623348       -1.095419        0.000016  1
  C          2.318217       -0.000000       -0.000034  1
  N          1.554189        1.134829        0.000024  1
  H         -0.831004       -2.505113       -0.000002  1
  H         -3.002220       -1.298836       -0.000005  1
  H         -3.081560        1.154857       -0.000001  1
  H         -1.006882        2.500989        0.000014  1
  H          3.395650        0.051407       -0.000042  1
  H          1.893339        2.079794        0.000031  1
  C          1.266067        1.508784        0.347270  2
  H          1.800444        0.815214       -0.296762  2
  H          1.458457        1.259080        1.387515  2
  H          1.605569        2.522205        0.149297  2
  H          0.199575        1.438925        0.149297  2

%mem=32GB
%nprocshared= 8
#p m062x/aug-cc-pVDZ   counterpoise=2

00260 m062x/aug-cc-pVDZ   counterpoise=2

 0  1  0  1  0  1
  C          0.302987       -0.676455       -0.000000  1
  C         -0.873351       -1.425145       -0.000005  1
  C         -2.074182       -0.744284       -0.000006  1
  C         -2.120834        0.659037       -0.000003  1
  C         -0.967954        1.420469        0.000004  1
  C          0.237580        0.726968        0.000004  1
  N          1.623348       -1.095419        0.000016  1
  C          2.318217       -0.000000       -0.000034  1
  N          1.554189        1.134829        0.000024  1
  H         -0.831004       -2.505113       -0.000002  1
  H         -3.002220       -1.298836       -0.000005  1
  H         -3.081560        1.154857       -0.000001  1
  H         -1.006882        2.500989        0.000014  1
  H          3.395650        0.051407       -0.000042  1
  H          1.893339        2.079794        0.000031  1
  C          0.984837        1.705708        0.347279  2
  H          1.689767        0.998887       -0.082667  2
  H          1.036008        1.654400        1.431818  2
  H          1.235006        2.711604        0.020071  2
  H         -0.021726        1.458234        0.020071  2

%mem=32GB
%nprocshared= 8
#p m062x/aug-cc-pVDZ   counterpoise=2

00261 m062x/aug-cc-pVDZ   counterpoise=2

 0  1  0  1  0  1
  C          0.302987       -0.676455       -0.000000  1
  C         -0.873351       -1.425145       -0.000005  1
  C         -2.074182       -0.744284       -0.000006  1
  C         -2.120834        0.659037       -0.000003  1
  C         -0.967954        1.420469        0.000004  1
  C          0.237580        0.726968        0.000004  1
  N          1.623348       -1.095419        0.000016  1
  C          2.318217       -0.000000       -0.000034  1
  N          1.554189        1.134829        0.000024  1
  H         -0.831004       -2.505113       -0.000002  1
  H         -3.002220       -1.298836       -0.000005  1
  H         -3.081560        1.154857       -0.000001  1
  H         -1.006882        2.500989        0.000014  1
  H          3.395650        0.051407       -0.000042  1
  H          1.893339        2.079794        0.000031  1
  C          0.673682        1.850806        0.347283  2
  H          1.480076        1.195093        0.029253  2
  H          0.637409        1.880300        1.433235  2
  H          0.848342        2.852602       -0.036612  2
  H         -0.271436        1.475500       -0.036612  2

%mem=32GB
%nprocshared= 8
#p m062x/aug-cc-pVDZ   counterpoise=2

00262 m062x/aug-cc-pVDZ   counterpoise=2

 0  1  0  1  0  1
  C          0.302987       -0.676455       -0.000000  1
  C         -0.873351       -1.425145       -0.000005  1
  C         -2.074182       -0.744284       -0.000006  1
  C         -2.120834        0.659037       -0.000003  1
  C         -0.967954        1.420469        0.000004  1
  C          0.237580        0.726968        0.000004  1
  N          1.623348       -1.095419        0.000016  1
  C          2.318217       -0.000000       -0.000034  1
  N          1.554189        1.134829        0.000024  1
  H         -0.831004       -2.505113       -0.000002  1
  H         -3.002220       -1.298836       -0.000005  1
  H         -3.081560        1.154857       -0.000001  1
  H         -1.006882        2.500989        0.000014  1
  H          3.395650        0.051407       -0.000042  1
  H          1.893339        2.079794        0.000031  1
  C          0.342016        1.939650        0.347284  2
  H          0.252335        0.898304        0.049070  2
  H          0.347798        2.006788        1.432151  2
  H          1.268168        2.350823       -0.045981  2
  H         -0.500199        2.503115       -0.045981  2

%mem=32GB
%nprocshared= 8
#p m062x/aug-cc-pVDZ   counterpoise=2

00263 m062x/aug-cc-pVDZ   counterpoise=2

 0  1  0  1  0  1
  C          0.302987       -0.676455       -0.000000  1
  C         -0.873351       -1.425145       -0.000005  1
  C         -2.074182       -0.744284       -0.000006  1
  C         -2.120834        0.659037       -0.000003  1
  C         -0.967954        1.420469        0.000004  1
  C          0.237580        0.726968        0.000004  1
  N          1.623348       -1.095419        0.000016  1
  C          2.318217       -0.000000       -0.000034  1
  N          1.554189        1.134829        0.000024  1
  H         -0.831004       -2.505113       -0.000002  1
  H         -3.002220       -1.298836       -0.000005  1
  H         -3.081560        1.154857       -0.000001  1
  H         -1.006882        2.500989        0.000014  1
  H          3.395650        0.051407       -0.000042  1
  H          1.893339        2.079794        0.000031  1
  C         -0.000037        1.969594        0.347283  2
  H         -0.902484        1.457612        0.023494  2
  H          0.035386        1.989691        1.433477  2
  H          0.871574        1.443756       -0.033853  2
  H         -0.004251        2.987531       -0.033853  2

%mem=32GB
%nprocshared= 8
#p m062x/aug-cc-pVDZ   counterpoise=2

00264 m062x/aug-cc-pVDZ   counterpoise=2

 0  1  0  1  0  1
  C          0.302987       -0.676455       -0.000000  1
  C         -0.873351       -1.425145       -0.000005  1
  C         -2.074182       -0.744284       -0.000006  1
  C         -2.120834        0.659037       -0.000003  1
  C         -0.967954        1.420469        0.000004  1
  C          0.237580        0.726968        0.000004  1
  N          1.623348       -1.095419        0.000016  1
  C          2.318217       -0.000000       -0.000034  1
  N          1.554189        1.134829        0.000024  1
  H         -0.831004       -2.505113       -0.000002  1
  H         -3.002220       -1.298836       -0.000005  1
  H         -3.081560        1.154857       -0.000001  1
  H         -1.006882        2.500989        0.000014  1
  H          3.395650        0.051407       -0.000042  1
  H          1.893339        2.079794        0.000031  1
  C         -0.342052        1.939666        0.347279  2
  H         -1.111394        1.301483       -0.079582  2
  H         -0.395247        1.895540        1.432037  2
  H          0.635972        1.597911        0.018419  2
  H         -0.497220        2.963996        0.018419  2

%mem=32GB
%nprocshared= 8
#p m062x/aug-cc-pVDZ   counterpoise=2

00265 m062x/aug-cc-pVDZ   counterpoise=2

 0  1  0  1  0  1
  C          0.302987       -0.676455       -0.000000  1
  C         -0.873351       -1.425145       -0.000005  1
  C         -2.074182       -0.744284       -0.000006  1
  C         -2.120834        0.659037       -0.000003  1
  C         -0.967954        1.420469        0.000004  1
  C          0.237580        0.726968        0.000004  1
  N          1.623348       -1.095419        0.000016  1
  C          2.318217       -0.000000       -0.000034  1
  N          1.554189        1.134829        0.000024  1
  H         -0.831004       -2.505113       -0.000002  1
  H         -3.002220       -1.298836       -0.000005  1
  H         -3.081560        1.154857       -0.000001  1
  H         -1.006882        2.500989        0.000014  1
  H          3.395650        0.051407       -0.000042  1
  H          1.893339        2.079794        0.000031  1
  C         -0.673669        1.850802        0.347271  2
  H         -1.184298        1.104108       -0.255291  2
  H         -0.824071        1.630869        1.401067  2
  H          0.389498        1.833317        0.121780  2
  H         -1.075594        2.835225        0.121780  2

%mem=32GB
%nprocshared= 8
#p m062x/aug-cc-pVDZ   counterpoise=2

00266 m062x/aug-cc-pVDZ   counterpoise=2

 0  1  0  1  0  1
  C          0.302987       -0.676455       -0.000000  1
  C         -0.873351       -1.425145       -0.000005  1
  C         -2.074182       -0.744284       -0.000006  1
  C         -2.120834        0.659037       -0.000003  1
  C         -0.967954        1.420469        0.000004  1
  C          0.237580        0.726968        0.000004  1
  N          1.623348       -1.095419        0.000016  1
  C          2.318217       -0.000000       -0.000034  1
  N          1.554189        1.134829        0.000024  1
  H         -0.831004       -2.505113       -0.000002  1
  H         -3.002220       -1.298836       -0.000005  1
  H         -3.081560        1.154857       -0.000001  1
  H         -1.006882        2.500989        0.000014  1
  H          3.395650        0.051407       -0.000042  1
  H          1.893339        2.079794        0.000031  1
  C         -0.984806        1.705709        0.347262  2
  H         -0.944075        1.016299       -0.492042  2
  H         -0.951720        1.145684        1.278258  2
  H         -0.135812        2.382909        0.301589  2
  H         -1.907634        2.278229        0.301589  2

%mem=32GB
%nprocshared= 8
#p m062x/aug-cc-pVDZ   counterpoise=2

00267 m062x/aug-cc-pVDZ   counterpoise=2

 0  1  0  1  0  1
  C          0.302987       -0.676455       -0.000000  1
  C         -0.873351       -1.425145       -0.000005  1
  C         -2.074182       -0.744284       -0.000006  1
  C         -2.120834        0.659037       -0.000003  1
  C         -0.967954        1.420469        0.000004  1
  C          0.237580        0.726968        0.000004  1
  N          1.623348       -1.095419        0.000016  1
  C          2.318217       -0.000000       -0.000034  1
  N          1.554189        1.134829        0.000024  1
  H         -0.831004       -2.505113       -0.000002  1
  H         -3.002220       -1.298836       -0.000005  1
  H         -3.081560        1.154857       -0.000001  1
  H         -1.006882        2.500989        0.000014  1
  H          3.395650        0.051407       -0.000042  1
  H          1.893339        2.079794        0.000031  1
  C         -1.266016        1.508804        0.347263  2
  H         -0.570931        1.302805       -0.462550  2
  H         -0.765782        1.360552        1.300816  2
  H         -1.611648        2.536848        0.275561  2
  H         -2.115990        0.835099        0.275561  2

%mem=32GB
%nprocshared= 8
#p m062x/aug-cc-pVDZ   counterpoise=2

00268 m062x/aug-cc-pVDZ   counterpoise=2

 0  1  0  1  0  1
  C          0.302987       -0.676455       -0.000000  1
  C         -0.873351       -1.425145       -0.000005  1
  C         -2.074182       -0.744284       -0.000006  1
  C         -2.120834        0.659037       -0.000003  1
  C         -0.967954        1.420469        0.000004  1
  C          0.237580        0.726968        0.000004  1
  N          1.623348       -1.095419        0.000016  1
  C          2.318217       -0.000000       -0.000034  1
  N          1.554189        1.134829        0.000024  1
  H         -0.831004       -2.505113       -0.000002  1
  H         -3.002220       -1.298836       -0.000005  1
  H         -3.081560        1.154857       -0.000001  1
  H         -1.006882        2.500989        0.000014  1
  H          3.395650        0.051407       -0.000042  1
  H          1.893339        2.079794        0.000031  1
  C         -1.508776        1.266055        0.347273  2
  H         -0.619486        1.519963       -0.223752  2
  H         -1.287651        1.329190        1.409626  2
  H         -2.307816        1.960836        0.101727  2
  H         -1.820521        0.254126        0.101727  2

%mem=32GB
%nprocshared= 8
#p m062x/aug-cc-pVDZ   counterpoise=2

00269 m062x/aug-cc-pVDZ   counterpoise=2

 0  1  0  1  0  1
  C          0.302987       -0.676455       -0.000000  1
  C         -0.873351       -1.425145       -0.000005  1
  C         -2.074182       -0.744284       -0.000006  1
  C         -2.120834        0.659037       -0.000003  1
  C         -0.967954        1.420469        0.000004  1
  C          0.237580        0.726968        0.000004  1
  N          1.623348       -1.095419        0.000016  1
  C          2.318217       -0.000000       -0.000034  1
  N          1.554189        1.134829        0.000024  1
  H         -0.831004       -2.505113       -0.000002  1
  H         -3.002220       -1.298836       -0.000005  1
  H         -3.081560        1.154857       -0.000001  1
  H         -1.006882        2.500989        0.000014  1
  H          3.395650        0.051407       -0.000042  1
  H          1.893339        2.079794        0.000031  1
  C         -1.705767        0.984785        0.347272  2
  H         -2.419984        0.424262       -0.250293  2
  H         -1.910793        0.823879        1.402521  2
  H         -0.698099        0.647484        0.118553  2
  H         -1.793894        2.043746        0.118553  2

%mem=32GB
%nprocshared= 8
#p m062x/aug-cc-pVDZ   counterpoise=2

00270 m062x/aug-cc-pVDZ   counterpoise=2

 0  1  0  1  0  1
  C          0.302987       -0.676455       -0.000000  1
  C         -0.873351       -1.425145       -0.000005  1
  C         -2.074182       -0.744284       -0.000006  1
  C         -2.120834        0.659037       -0.000003  1
  C         -0.967954        1.420469        0.000004  1
  C          0.237580        0.726968        0.000004  1
  N          1.623348       -1.095419        0.000016  1
  C          2.318217       -0.000000       -0.000034  1
  N          1.554189        1.134829        0.000024  1
  H         -0.831004       -2.505113       -0.000002  1
  H         -3.002220       -1.298836       -0.000005  1
  H         -3.081560        1.154857       -0.000001  1
  H         -1.006882        2.500989        0.000014  1
  H          3.395650        0.051407       -0.000042  1
  H          1.893339        2.079794        0.000031  1
  C         -1.850861        0.673647        0.347261  2
  H         -2.517606        0.637566       -0.510367  2
  H         -2.435915        0.641986        1.262786  2
  H         -1.176868       -0.178634        0.318490  2
  H         -1.272778        1.593684        0.318490  2

%mem=32GB
%nprocshared= 8
#p m062x/aug-cc-pVDZ   counterpoise=2

00271 m062x/aug-cc-pVDZ   counterpoise=2

 0  1  0  1  0  1
  C          0.302987       -0.676455       -0.000000  1
  C         -0.873351       -1.425145       -0.000005  1
  C         -2.074182       -0.744284       -0.000006  1
  C         -2.120834        0.659037       -0.000003  1
  C         -0.967954        1.420469        0.000004  1
  C          0.237580        0.726968        0.000004  1
  N          1.623348       -1.095419        0.000016  1
  C          2.318217       -0.000000       -0.000034  1
  N          1.554189        1.134829        0.000024  1
  H         -0.831004       -2.505113       -0.000002  1
  H         -3.002220       -1.298836       -0.000005  1
  H         -3.081560        1.154857       -0.000001  1
  H         -1.006882        2.500989        0.000014  1
  H          3.395650        0.051407       -0.000042  1
  H          1.893339        2.079794        0.000031  1
  C         -1.939709        0.342048        0.347265  2
  H         -2.330420        1.025835       -0.401839  2
  H         -2.159804        0.727239        1.339567  2
  H         -2.404764       -0.632863        0.225822  2
  H         -0.863685        0.247699        0.225822  2

%mem=32GB
%nprocshared= 8
#p m062x/aug-cc-pVDZ   counterpoise=2

00272 m062x/aug-cc-pVDZ   counterpoise=2

 0  1  0  1  0  1
  C          0.302987       -0.676455       -0.000000  1
  C         -0.873351       -1.425145       -0.000005  1
  C         -2.074182       -0.744284       -0.000006  1
  C         -2.120834        0.659037       -0.000003  1
  C         -0.967954        1.420469        0.000004  1
  C          0.237580        0.726968        0.000004  1
  N          1.623348       -1.095419        0.000016  1
  C          2.318217       -0.000000       -0.000034  1
  N          1.554189        1.134829        0.000024  1
  H         -0.831004       -2.505113       -0.000002  1
  H         -3.002220       -1.298836       -0.000005  1
  H         -3.081560        1.154857       -0.000001  1
  H         -1.006882        2.500989        0.000014  1
  H          3.395650        0.051407       -0.000042  1
  H          1.893339        2.079794        0.000031  1
  C         -1.969624        0.000039        0.347276  2
  H         -2.185849        0.942384       -0.149321  2
  H         -2.002228        0.142129        1.424413  2
  H         -2.710144       -0.740847        0.057109  2
  H         -0.980188       -0.343902        0.057109  2

%mem=32GB
%nprocshared= 8
#p m062x/aug-cc-pVDZ   counterpoise=2

00273 m062x/aug-cc-pVDZ   counterpoise=2

 0  1  0  1  0  1
  C          0.302987       -0.676455       -0.000000  1
  C         -0.873351       -1.425145       -0.000005  1
  C         -2.074182       -0.744284       -0.000006  1
  C         -2.120834        0.659037       -0.000003  1
  C         -0.967954        1.420469        0.000004  1
  C          0.237580        0.726968        0.000004  1
  N          1.623348       -1.095419        0.000016  1
  C          2.318217       -0.000000       -0.000034  1
  N          1.554189        1.134829        0.000024  1
  H         -0.831004       -2.505113       -0.000002  1
  H         -3.002220       -1.298836       -0.000005  1
  H         -3.081560        1.154857       -0.000001  1
  H         -1.006882        2.500989        0.000014  1
  H          3.395650        0.051407       -0.000042  1
  H          1.893339        2.079794        0.000031  1
  C         -1.939704       -0.342053        0.347268  2
  H         -2.206355       -1.139619       -0.341326  2
  H         -2.056634       -0.691798        1.369756  2
  H         -0.906195       -0.049626        0.180463  2
  H         -2.589520        0.513162        0.180463  2

%mem=32GB
%nprocshared= 8
#p m062x/aug-cc-pVDZ   counterpoise=2

00274 m062x/aug-cc-pVDZ   counterpoise=2

 0  1  0  1  0  1
  C          0.302987       -0.676455       -0.000000  1
  C         -0.873351       -1.425145       -0.000005  1
  C         -2.074182       -0.744284       -0.000006  1
  C         -2.120834        0.659037       -0.000003  1
  C         -0.967954        1.420469        0.000004  1
  C          0.237580        0.726968        0.000004  1
  N          1.623348       -1.095419        0.000016  1
  C          2.318217       -0.000000       -0.000034  1
  N          1.554189        1.134829        0.000024  1
  H         -0.831004       -2.505113       -0.000002  1
  H         -3.002220       -1.298836       -0.000005  1
  H         -3.081560        1.154857       -0.000001  1
  H         -1.006882        2.500989        0.000014  1
  H          3.395650        0.051407       -0.000042  1
  H          1.893339        2.079794        0.000031  1
  C         -1.850857       -0.673656        0.347259  2
  H         -2.430350       -0.856925       -0.553838  2
  H         -2.467629       -0.868715        1.220770  2
  H         -0.985003       -1.330602        0.361239  2
  H         -1.520206        0.361695        0.361239  2

%mem=32GB
%nprocshared= 8
#p m062x/aug-cc-pVDZ   counterpoise=2

00275 m062x/aug-cc-pVDZ   counterpoise=2

 0  1  0  1  0  1
  C          0.302987       -0.676455       -0.000000  1
  C         -0.873351       -1.425145       -0.000005  1
  C         -2.074182       -0.744284       -0.000006  1
  C         -2.120834        0.659037       -0.000003  1
  C         -0.967954        1.420469        0.000004  1
  C          0.237580        0.726968        0.000004  1
  N          1.623348       -1.095419        0.000016  1
  C          2.318217       -0.000000       -0.000034  1
  N          1.554189        1.134829        0.000024  1
  H         -0.831004       -2.505113       -0.000002  1
  H         -3.002220       -1.298836       -0.000005  1
  H         -3.081560        1.154857       -0.000001  1
  H         -1.006882        2.500989        0.000014  1
  H          3.395650        0.051407       -0.000042  1
  H          1.893339        2.079794        0.000031  1
  C         -1.705767       -0.984788        0.347268  2
  H         -2.420178       -0.518415       -0.326147  2
  H         -1.999176       -0.793249        1.376200  2
  H         -1.686828       -2.056969        0.169650  2
  H         -0.716589       -0.570715        0.169650  2

%mem=32GB
%nprocshared= 8
#p m062x/aug-cc-pVDZ   counterpoise=2

00276 m062x/aug-cc-pVDZ   counterpoise=2

 0  1  0  1  0  1
  C          0.302987       -0.676455       -0.000000  1
  C         -0.873351       -1.425145       -0.000005  1
  C         -2.074182       -0.744284       -0.000006  1
  C         -2.120834        0.659037       -0.000003  1
  C         -0.967954        1.420469        0.000004  1
  C          0.237580        0.726968        0.000004  1
  N          1.623348       -1.095419        0.000016  1
  C          2.318217       -0.000000       -0.000034  1
  N          1.554189        1.134829        0.000024  1
  H         -0.831004       -2.505113       -0.000002  1
  H         -3.002220       -1.298836       -0.000005  1
  H         -3.081560        1.154857       -0.000001  1
  H         -1.006882        2.500989        0.000014  1
  H          3.395650        0.051407       -0.000042  1
  H          1.893339        2.079794        0.000031  1
  C         -1.508774       -1.266054        0.347275  2
  H         -0.577230       -1.499285       -0.161845  2
  H         -1.353789       -1.304858        1.422427  2
  H         -1.836694       -0.269105        0.064365  2
  H         -2.267772       -1.990872        0.064365  2

%mem=32GB
%nprocshared= 8
#p m062x/aug-cc-pVDZ   counterpoise=2

00277 m062x/aug-cc-pVDZ   counterpoise=2

 0  1  0  1  0  1
  C          0.302987       -0.676455       -0.000000  1
  C         -0.873351       -1.425145       -0.000005  1
  C         -2.074182       -0.744284       -0.000006  1
  C         -2.120834        0.659037       -0.000003  1
  C         -0.967954        1.420469        0.000004  1
  C          0.237580        0.726968        0.000004  1
  N          1.623348       -1.095419        0.000016  1
  C          2.318217       -0.000000       -0.000034  1
  N          1.554189        1.134829        0.000024  1
  H         -0.831004       -2.505113       -0.000002  1
  H         -3.002220       -1.298836       -0.000005  1
  H         -3.081560        1.154857       -0.000001  1
  H         -1.006882        2.500989        0.000014  1
  H          3.395650        0.051407       -0.000042  1
  H          1.893339        2.079794        0.000031  1
  C         -1.266011       -1.508806        0.347267  2
  H         -0.462010       -1.337504       -0.363798  2
  H         -0.878444       -1.426230        1.359418  2
  H         -2.046894       -0.767807        0.196871  2
  H         -1.677030       -2.503754        0.196871  2

%mem=32GB
%nprocshared= 8
#p m062x/aug-cc-pVDZ   counterpoise=2

00278 m062x/aug-cc-pVDZ   counterpoise=2

 0  1  0  1  0  1
  C          0.302987       -0.676455       -0.000000  1
  C         -0.873351       -1.425145       -0.000005  1
  C         -2.074182       -0.744284       -0.000006  1
  C         -2.120834        0.659037       -0.000003  1
  C         -0.967954        1.420469        0.000004  1
  C          0.237580        0.726968        0.000004  1
  N          1.623348       -1.095419        0.000016  1
  C          2.318217       -0.000000       -0.000034  1
  N          1.554189        1.134829        0.000024  1
  H         -0.831004       -2.505113       -0.000002  1
  H         -3.002220       -1.298836       -0.000005  1
  H         -3.081560        1.154857       -0.000001  1
  H         -1.006882        2.500989        0.000014  1
  H          3.395650        0.051407       -0.000042  1
  H          1.893339        2.079794        0.000031  1
  C         -0.984797       -1.705710        0.347262  2
  H         -0.721549       -1.042983       -0.473024  2
  H         -0.787083       -1.207967        1.293116  2
  H         -2.040103       -1.958467        0.284649  2
  H         -0.390562       -2.613697        0.284649  2

%mem=32GB
%nprocshared= 8
#p m062x/aug-cc-pVDZ   counterpoise=2

00279 m062x/aug-cc-pVDZ   counterpoise=2

 0  1  0  1  0  1
  C          0.302987       -0.676455       -0.000000  1
  C         -0.873351       -1.425145       -0.000005  1
  C         -2.074182       -0.744284       -0.000006  1
  C         -2.120834        0.659037       -0.000003  1
  C         -0.967954        1.420469        0.000004  1
  C          0.237580        0.726968        0.000004  1
  N          1.623348       -1.095419        0.000016  1
  C          2.318217       -0.000000       -0.000034  1
  N          1.554189        1.134829        0.000024  1
  H         -0.831004       -2.505113       -0.000002  1
  H         -3.002220       -1.298836       -0.000005  1
  H         -3.081560        1.154857       -0.000001  1
  H         -1.006882        2.500989        0.000014  1
  H          3.395650        0.051407       -0.000042  1
  H          1.893339        2.079794        0.000031  1
  C         -0.673664       -1.850800        0.347270  2
  H         -1.044984       -1.059290       -0.298491  2
  H         -0.808417       -1.563559        1.386890  2
  H         -1.223987       -2.767257        0.150474  2
  H          0.382888       -2.013424        0.150474  2

%mem=32GB
%nprocshared= 8
#p m062x/aug-cc-pVDZ   counterpoise=2

00280 m062x/aug-cc-pVDZ   counterpoise=2

 0  1  0  1  0  1
  C          0.302987       -0.676455       -0.000000  1
  C         -0.873351       -1.425145       -0.000005  1
  C         -2.074182       -0.744284       -0.000006  1
  C         -2.120834        0.659037       -0.000003  1
  C         -0.967954        1.420469        0.000004  1
  C          0.237580        0.726968        0.000004  1
  N          1.623348       -1.095419        0.000016  1
  C          2.318217       -0.000000       -0.000034  1
  N          1.554189        1.134829        0.000024  1
  H         -0.831004       -2.505113       -0.000002  1
  H         -3.002220       -1.298836       -0.000005  1
  H         -3.081560        1.154857       -0.000001  1
  H         -1.006882        2.500989        0.000014  1
  H          3.395650        0.051407       -0.000042  1
  H          1.893339        2.079794        0.000031  1
  C         -0.342049       -1.939664        0.347277  2
  H         -1.048809       -1.255229       -0.114692  2
  H         -0.419245       -1.864907        1.428910  2
  H         -0.567302       -2.956917        0.037541  2
  H          0.667452       -1.681889        0.037541  2

%mem=32GB
%nprocshared= 8
#p m062x/aug-cc-pVDZ   counterpoise=2

00281 m062x/aug-cc-pVDZ   counterpoise=2

 0  1  0  1  0  1
  C          0.302987       -0.676455       -0.000000  1
  C         -0.873351       -1.425145       -0.000005  1
  C         -2.074182       -0.744284       -0.000006  1
  C         -2.120834        0.659037       -0.000003  1
  C         -0.967954        1.420469        0.000004  1
  C          0.237580        0.726968        0.000004  1
  N          1.623348       -1.095419        0.000016  1
  C          2.318217       -0.000000       -0.000034  1
  N          1.554189        1.134829        0.000024  1
  H         -0.831004       -2.505113       -0.000002  1
  H         -3.002220       -1.298836       -0.000005  1
  H         -3.081560        1.154857       -0.000001  1
  H         -1.006882        2.500989        0.000014  1
  H          3.395650        0.051407       -0.000042  1
  H          1.893339        2.079794        0.000031  1
  C         -0.000036       -1.969639        0.347281  2
  H         -0.862036       -2.525110       -0.012971  2
  H          0.001913       -1.968383        1.434237  2
  H          0.910881       -2.438401       -0.015995  2
  H         -0.050542       -0.946430       -0.015995  2

%mem=32GB
%nprocshared= 8
#p m062x/aug-cc-pVDZ   counterpoise=2

00282 m062x/aug-cc-pVDZ   counterpoise=2

 0  1  0  1  0  1
  C          0.302987       -0.676455       -0.000000  1
  C         -0.873351       -1.425145       -0.000005  1
  C         -2.074182       -0.744284       -0.000006  1
  C         -2.120834        0.659037       -0.000003  1
  C         -0.967954        1.420469        0.000004  1
  C          0.237580        0.726968        0.000004  1
  N          1.623348       -1.095419        0.000016  1
  C          2.318217       -0.000000       -0.000034  1
  N          1.554189        1.134829        0.000024  1
  H         -0.831004       -2.505113       -0.000002  1
  H         -3.002220       -1.298836       -0.000005  1
  H         -3.081560        1.154857       -0.000001  1
  H         -1.006882        2.500989        0.000014  1
  H          3.395650        0.051407       -0.000042  1
  H          1.893339        2.079794        0.000031  1
  C          0.342019       -1.939649        0.347284  2
  H          0.309650       -0.892089        0.059283  2
  H          0.344427       -2.017581        1.431442  2
  H         -0.530027       -2.452090       -0.050734  2
  H          1.244039       -2.397272       -0.050734  2

%mem=32GB
%nprocshared= 8
#p m062x/aug-cc-pVDZ   counterpoise=2

00283 m062x/aug-cc-pVDZ   counterpoise=2

 0  1  0  1  0  1
  C          0.302987       -0.676455       -0.000000  1
  C         -0.873351       -1.425145       -0.000005  1
  C         -2.074182       -0.744284       -0.000006  1
  C         -2.120834        0.659037       -0.000003  1
  C         -0.967954        1.420469        0.000004  1
  C          0.237580        0.726968        0.000004  1
  N          1.623348       -1.095419        0.000016  1
  C          2.318217       -0.000000       -0.000034  1
  N          1.554189        1.134829        0.000024  1
  H         -0.831004       -2.505113       -0.000002  1
  H         -3.002220       -1.298836       -0.000005  1
  H         -3.081560        1.154857       -0.000001  1
  H         -1.006882        2.500989        0.000014  1
  H          3.395650        0.051407       -0.000042  1
  H          1.893339        2.079794        0.000031  1
  C          0.673682       -1.850806        0.347284  2
  H          1.491483       -1.200308        0.048236  2
  H          0.621622       -1.892216        1.432204  2
  H         -0.261807       -1.460951       -0.045590  2
  H          0.843091       -2.850020       -0.045590  2

%mem=32GB
%nprocshared= 8
#p m062x/aug-cc-pVDZ   counterpoise=2

00284 m062x/aug-cc-pVDZ   counterpoise=2

 0  1  0  1  0  1
  C          0.302987       -0.676455       -0.000000  1
  C         -0.873351       -1.425145       -0.000005  1
  C         -2.074182       -0.744284       -0.000006  1
  C         -2.120834        0.659037       -0.000003  1
  C         -0.967954        1.420469        0.000004  1
  C          0.237580        0.726968        0.000004  1
  N          1.623348       -1.095419        0.000016  1
  C          2.318217       -0.000000       -0.000034  1
  N          1.554189        1.134829        0.000024  1
  H         -0.831004       -2.505113       -0.000002  1
  H         -3.002220       -1.298836       -0.000005  1
  H         -3.081560        1.154857       -0.000001  1
  H         -1.006882        2.500989        0.000014  1
  H          3.395650        0.051407       -0.000042  1
  H          1.893339        2.079794        0.000031  1
  C          0.984838       -1.705708        0.347280  2
  H          1.716081       -1.006784       -0.050419  2
  H          1.012043       -1.679706        1.433586  2
  H         -0.007726       -1.426773        0.003059  2
  H          1.218651       -2.709860        0.003059  2

%mem=32GB
%nprocshared= 8
#p m062x/aug-cc-pVDZ   counterpoise=2

00285 m062x/aug-cc-pVDZ   counterpoise=2

 0  1  0  1  0  1
  C          0.302987       -0.676455       -0.000000  1
  C         -0.873351       -1.425145       -0.000005  1
  C         -2.074182       -0.744284       -0.000006  1
  C         -2.120834        0.659037       -0.000003  1
  C         -0.967954        1.420469        0.000004  1
  C          0.237580        0.726968        0.000004  1
  N          1.623348       -1.095419        0.000016  1
  C          2.318217       -0.000000       -0.000034  1
  N          1.554189        1.134829        0.000024  1
  H         -0.831004       -2.505113       -0.000002  1
  H         -3.002220       -1.298836       -0.000005  1
  H         -3.081560        1.154857       -0.000001  1
  H         -1.006882        2.500989        0.000014  1
  H          3.395650        0.051407       -0.000042  1
  H          1.893339        2.079794        0.000031  1
  C          1.266069       -1.508784        0.347272  2
  H          1.865915       -0.814774       -0.235746  2
  H          1.425477       -1.324352        1.406541  2
  H          0.214897       -1.367829        0.109268  2
  H          1.557739       -2.528470        0.109268  2

%mem=32GB
%nprocshared= 8
#p m062x/aug-cc-pVDZ   counterpoise=2

00286 m062x/aug-cc-pVDZ   counterpoise=2

 0  1  0  1  0  1
  C          0.302987       -0.676455       -0.000000  1
  C         -0.873351       -1.425145       -0.000005  1
  C         -2.074182       -0.744284       -0.000006  1
  C         -2.120834        0.659037       -0.000003  1
  C         -0.967954        1.420469        0.000004  1
  C          0.237580        0.726968        0.000004  1
  N          1.623348       -1.095419        0.000016  1
  C          2.318217       -0.000000       -0.000034  1
  N          1.554189        1.134829        0.000024  1
  H         -0.831004       -2.505113       -0.000002  1
  H         -3.002220       -1.298836       -0.000005  1
  H         -3.081560        1.154857       -0.000001  1
  H         -1.006882        2.500989        0.000014  1
  H          3.395650        0.051407       -0.000042  1
  H          1.893339        2.079794        0.000031  1
  C          1.508826       -1.266025        0.347258  2
  H          1.817328       -0.806442       -0.588149  2
  H          1.897472       -0.687051        1.181056  2
  H          0.423347       -1.290784        0.398256  2
  H          1.897028       -2.280015        0.398256  2

%mem=32GB
%nprocshared= 8
#p m062x/aug-cc-pVDZ   counterpoise=2

00287 m062x/aug-cc-pVDZ   counterpoise=2

 0  1  0  1  0  1
  C          0.302987       -0.676455       -0.000000  1
  C         -0.873351       -1.425145       -0.000005  1
  C         -2.074182       -0.744284       -0.000006  1
  C         -2.120834        0.659037       -0.000003  1
  C         -0.967954        1.420469        0.000004  1
  C          0.237580        0.726968        0.000004  1
  N          1.623348       -1.095419        0.000016  1
  C          2.318217       -0.000000       -0.000034  1
  N          1.554189        1.134829        0.000024  1
  H         -0.831004       -2.505113       -0.000002  1
  H         -3.002220       -1.298836       -0.000005  1
  H         -3.081560        1.154857       -0.000001  1
  H         -1.006882        2.500989        0.000014  1
  H          3.395650        0.051407       -0.000042  1
  H          1.893339        2.079794        0.000031  1
  C          1.705727       -0.984821        0.347255  2
  H          1.466076       -1.306564       -0.662906  2
  H          1.216732       -1.641320        1.062356  2
  H          2.781819       -1.025759        0.494993  2
  H          1.358380        0.034493        0.494993  2

%mem=32GB
%nprocshared= 8
#p m062x/aug-cc-pVDZ   counterpoise=2

00288 m062x/aug-cc-pVDZ   counterpoise=2

 0  1  0  1  0  1
  C          0.302987       -0.676455       -0.000000  1
  C         -0.873351       -1.425145       -0.000005  1
  C         -2.074182       -0.744284       -0.000006  1
  C         -2.120834        0.659037       -0.000003  1
  C         -0.967954        1.420469        0.000004  1
  C          0.237580        0.726968        0.000004  1
  N          1.623348       -1.095419        0.000016  1
  C          2.318217       -0.000000       -0.000034  1
  N          1.554189        1.134829        0.000024  1
  H         -0.831004       -2.505113       -0.000002  1
  H         -3.002220       -1.298836       -0.000005  1
  H         -3.081560        1.154857       -0.000001  1
  H         -1.006882        2.500989        0.000014  1
  H          3.395650        0.051407       -0.000042  1
  H          1.893339        2.079794        0.000031  1
  C          1.850816       -0.673680        0.347270  2
  H          1.433022       -1.448294       -0.290537  2
  H          1.704681       -0.944622        1.389725  2
  H          2.913954       -0.572027        0.145078  2
  H          1.351779        0.270543        0.145078  2

%mem=32GB
%nprocshared= 8
#p m062x/aug-cc-pVDZ   counterpoise=2

00289 m062x/aug-cc-pVDZ   counterpoise=2

 0  1  0  1  0  1
  C          0.302987       -0.676455       -0.000000  1
  C         -0.873351       -1.425145       -0.000005  1
  C         -2.074182       -0.744284       -0.000006  1
  C         -2.120834        0.659037       -0.000003  1
  C         -0.967954        1.420469        0.000004  1
  C          0.237580        0.726968        0.000004  1
  N          1.623348       -1.095419        0.000016  1
  C          2.318217       -0.000000       -0.000034  1
  N          1.554189        1.134829        0.000024  1
  H         -0.831004       -2.505113       -0.000002  1
  H         -3.002220       -1.298836       -0.000005  1
  H         -3.081560        1.154857       -0.000001  1
  H         -1.006882        2.500989        0.000014  1
  H          3.395650        0.051407       -0.000042  1
  H          1.893339        2.079794        0.000031  1
  C          1.939720       -0.341995        0.347271  2
  H          2.606349        0.260345       -0.264421  2
  H          2.145323       -0.156221        1.398315  2
  H          0.908495       -0.077704        0.127722  2
  H          2.098438       -1.394651        0.127722  2

%mem=32GB
%nprocshared= 8
#p m062x/aug-cc-pVDZ   counterpoise=2

00290 m062x/aug-cc-pVDZ   counterpoise=2

 0  1  0  1  0  1
  C          0.302987       -0.676455       -0.000000  1
  C         -0.873351       -1.425145       -0.000005  1
  C         -2.074182       -0.744284       -0.000006  1
  C         -2.120834        0.659037       -0.000003  1
  C         -0.967954        1.420469        0.000004  1
  C          0.237580        0.726968        0.000004  1
  N          1.623348       -1.095419        0.000016  1
  C          2.318217       -0.000000       -0.000034  1
  N          1.554189        1.134829        0.000024  1
  H         -0.831004       -2.505113       -0.000002  1
  H         -3.002220       -1.298836       -0.000005  1
  H         -3.081560        1.154857       -0.000001  1
  H         -1.006882        2.500989        0.000014  1
  H          3.395650        0.051407       -0.000042  1
  H          1.893339        2.079794        0.000031  1
  C          2.000045       -0.000000       -0.000000  2
  H          3.086956       -0.000000       -0.000116  2
  H          1.637700        0.000000        1.024785  2
  H          1.637536        0.887456       -0.512334  2
  H          1.637536       -0.887456       -0.512334  2

%mem=32GB
%nprocshared= 8
#p m062x/aug-cc-pVDZ   counterpoise=2

00291 m062x/aug-cc-pVDZ   counterpoise=2

 0  1  0  1  0  1
  C          0.302987       -0.676455       -0.000000  1
  C         -0.873351       -1.425145       -0.000005  1
  C         -2.074182       -0.744284       -0.000006  1
  C         -2.120834        0.659037       -0.000003  1
  C         -0.967954        1.420469        0.000004  1
  C          0.237580        0.726968        0.000004  1
  N          1.623348       -1.095419        0.000016  1
  C          2.318217       -0.000000       -0.000034  1
  N          1.554189        1.134829        0.000024  1
  H         -0.831004       -2.505113       -0.000002  1
  H         -3.002220       -1.298836       -0.000005  1
  H         -3.081560        1.154857       -0.000001  1
  H         -1.006882        2.500989        0.000014  1
  H          3.395650        0.051407       -0.000042  1
  H          1.893339        2.079794        0.000031  1
  C          1.969647        0.347265       -0.000000  2
  H          2.739650       -0.419855       -0.000075  2
  H          1.712924        0.603027        1.024771  2
  H          2.339197        1.231804       -0.512348  2
  H          1.086500       -0.025600       -0.512348  2

%mem=32GB
%nprocshared= 8
#p m062x/aug-cc-pVDZ   counterpoise=2

00292 m062x/aug-cc-pVDZ   counterpoise=2

 0  1  0  1  0  1
  C          0.302987       -0.676455       -0.000000  1
  C         -0.873351       -1.425145       -0.000005  1
  C         -2.074182       -0.744284       -0.000006  1
  C         -2.120834        0.659037       -0.000003  1
  C         -0.967954        1.420469        0.000004  1
  C          0.237580        0.726968        0.000004  1
  N          1.623348       -1.095419        0.000016  1
  C          2.318217       -0.000000       -0.000034  1
  N          1.554189        1.134829        0.000024  1
  H         -0.831004       -2.505113       -0.000002  1
  H         -3.002220       -1.298836       -0.000005  1
  H         -3.081560        1.154857       -0.000001  1
  H         -1.006882        2.500989        0.000014  1
  H          3.395650        0.051407       -0.000042  1
  H          1.893339        2.079794        0.000031  1
  C          1.879359        0.684077        0.000000  2
  H          1.243463        1.565559        0.000047  2
  H          2.091438        0.390091        1.024730  2
  H          1.371674       -0.129060       -0.512389  2
  H          2.811124        0.909351       -0.512389  2

%mem=32GB
%nprocshared= 8
#p m062x/aug-cc-pVDZ   counterpoise=2

00293 m062x/aug-cc-pVDZ   counterpoise=2

 0  1  0  1  0  1
  C          0.302987       -0.676455       -0.000000  1
  C         -0.873351       -1.425145       -0.000005  1
  C         -2.074182       -0.744284       -0.000006  1
  C         -2.120834        0.659037       -0.000003  1
  C         -0.967954        1.420469        0.000004  1
  C          0.237580        0.726968        0.000004  1
  N          1.623348       -1.095419        0.000016  1
  C          2.318217       -0.000000       -0.000034  1
  N          1.554189        1.134829        0.000024  1
  H         -0.831004       -2.505113       -0.000002  1
  H         -3.002220       -1.298836       -0.000005  1
  H         -3.081560        1.154857       -0.000001  1
  H         -1.006882        2.500989        0.000014  1
  H          3.395650        0.051407       -0.000042  1
  H          1.893339        2.079794        0.000031  1
  C          1.732015        1.000027        0.000000  2
  H          0.865846        1.656630        0.000117  2
  H          2.020945        0.781002        1.024707  2
  H          1.484701        0.073881       -0.512412  2
  H          2.556926        1.488323       -0.512412  2

%mem=32GB
%nprocshared= 8
#p m062x/aug-cc-pVDZ   counterpoise=2

00294 m062x/aug-cc-pVDZ   counterpoise=2

 0  1  0  1  0  1
  C          0.302987       -0.676455       -0.000000  1
  C         -0.873351       -1.425145       -0.000005  1
  C         -2.074182       -0.744284       -0.000006  1
  C         -2.120834        0.659037       -0.000003  1
  C         -0.967954        1.420469        0.000004  1
  C          0.237580        0.726968        0.000004  1
  N          1.623348       -1.095419        0.000016  1
  C          2.318217       -0.000000       -0.000034  1
  N          1.554189        1.134829        0.000024  1
  H         -0.831004       -2.505113       -0.000002  1
  H         -3.002220       -1.298836       -0.000005  1
  H         -3.081560        1.154857       -0.000001  1
  H         -1.006882        2.500989        0.000014  1
  H          3.395650        0.051407       -0.000042  1
  H          1.893339        2.079794        0.000031  1
  C          1.532095        1.285531        0.000000  2
  H          1.689756        0.210115        0.000171  2
  H          1.479497        1.644311        1.024689  2
  H          2.357602        1.772801       -0.512430  2
  H          0.601462        1.515342       -0.512430  2

%mem=32GB
%nprocshared= 8
#p m062x/aug-cc-pVDZ   counterpoise=2

00295 m062x/aug-cc-pVDZ   counterpoise=2

 0  1  0  1  0  1
  C          0.302987       -0.676455       -0.000000  1
  C         -0.873351       -1.425145       -0.000005  1
  C         -2.074182       -0.744284       -0.000006  1
  C         -2.120834        0.659037       -0.000003  1
  C         -0.967954        1.420469        0.000004  1
  C          0.237580        0.726968        0.000004  1
  N          1.623348       -1.095419        0.000016  1
  C          2.318217       -0.000000       -0.000034  1
  N          1.554189        1.134829        0.000024  1
  H         -0.831004       -2.505113       -0.000002  1
  H         -3.002220       -1.298836       -0.000005  1
  H         -3.081560        1.154857       -0.000001  1
  H         -1.006882        2.500989        0.000014  1
  H          3.395650        0.051407       -0.000042  1
  H          1.893339        2.079794        0.000031  1
  C          1.285600        1.532052        0.000000  2
  H          1.894419        0.631654        0.000054  2
  H          1.082548        1.832351        1.024728  2
  H          1.817760        2.329384       -0.512391  2
  H          0.347422        1.335191       -0.512391  2

%mem=32GB
%nprocshared= 8
#p m062x/aug-cc-pVDZ   counterpoise=2

00296 m062x/aug-cc-pVDZ   counterpoise=2

 0  1  0  1  0  1
  C          0.302987       -0.676455       -0.000000  1
  C         -0.873351       -1.425145       -0.000005  1
  C         -2.074182       -0.744284       -0.000006  1
  C         -2.120834        0.659037       -0.000003  1
  C         -0.967954        1.420469        0.000004  1
  C          0.237580        0.726968        0.000004  1
  N          1.623348       -1.095419        0.000016  1
  C          2.318217       -0.000000       -0.000034  1
  N          1.554189        1.134829        0.000024  1
  H         -0.831004       -2.505113       -0.000002  1
  H         -3.002220       -1.298836       -0.000005  1
  H         -3.081560        1.154857       -0.000001  1
  H         -1.006882        2.500989        0.000014  1
  H          3.395650        0.051407       -0.000042  1
  H          1.893339        2.079794        0.000031  1
  C          1.000031        1.732018        0.000000  2
  H          1.739352        0.935288        0.000032  2
  H          0.753467        1.997727        1.024735  2
  H          1.404023        2.601345       -0.512384  2
  H          0.102973        1.394042       -0.512384  2

%mem=32GB
%nprocshared= 8
#p m062x/aug-cc-pVDZ   counterpoise=2

00297 m062x/aug-cc-pVDZ   counterpoise=2

 0  1  0  1  0  1
  C          0.302987       -0.676455       -0.000000  1
  C         -0.873351       -1.425145       -0.000005  1
  C         -2.074182       -0.744284       -0.000006  1
  C         -2.120834        0.659037       -0.000003  1
  C         -0.967954        1.420469        0.000004  1
  C          0.237580        0.726968        0.000004  1
  N          1.623348       -1.095419        0.000016  1
  C          2.318217       -0.000000       -0.000034  1
  N          1.554189        1.134829        0.000024  1
  H         -0.831004       -2.505113       -0.000002  1
  H         -3.002220       -1.298836       -0.000005  1
  H         -3.081560        1.154857       -0.000001  1
  H         -1.006882        2.500989        0.000014  1
  H          3.395650        0.051407       -0.000042  1
  H          1.893339        2.079794        0.000031  1
  C          0.684074        1.879356        0.000000  2
  H          1.509921        1.172707        0.000023  2
  H          0.408662        2.115017        1.024738  2
  H          0.985660        2.789295       -0.512381  2
  H         -0.168288        1.440698       -0.512381  2

%mem=32GB
%nprocshared= 8
#p m062x/aug-cc-pVDZ   counterpoise=2

00298 m062x/aug-cc-pVDZ   counterpoise=2

 0  1  0  1  0  1
  C          0.302987       -0.676455       -0.000000  1
  C         -0.873351       -1.425145       -0.000005  1
  C         -2.074182       -0.744284       -0.000006  1
  C         -2.120834        0.659037       -0.000003  1
  C         -0.967954        1.420469        0.000004  1
  C          0.237580        0.726968        0.000004  1
  N          1.623348       -1.095419        0.000016  1
  C          2.318217       -0.000000       -0.000034  1
  N          1.554189        1.134829        0.000024  1
  H         -0.831004       -2.505113       -0.000002  1
  H         -3.002220       -1.298836       -0.000005  1
  H         -3.081560        1.154857       -0.000001  1
  H         -1.006882        2.500989        0.000014  1
  H          3.395650        0.051407       -0.000042  1
  H          1.893339        2.079794        0.000031  1
  C          0.347292        1.969571        0.000000  2
  H          0.251698        0.886872        0.000003  2
  H          0.379171        2.330623        1.024745  2
  H          1.263187        2.252566       -0.512374  2
  H         -0.504847        2.408670       -0.512374  2

%mem=32GB
%nprocshared= 8
#p m062x/aug-cc-pVDZ   counterpoise=2

00299 m062x/aug-cc-pVDZ   counterpoise=2

 0  1  0  1  0  1
  C          0.302987       -0.676455       -0.000000  1
  C         -0.873351       -1.425145       -0.000005  1
  C         -2.074182       -0.744284       -0.000006  1
  C         -2.120834        0.659037       -0.000003  1
  C         -0.967954        1.420469        0.000004  1
  C          0.237580        0.726968        0.000004  1
  N          1.623348       -1.095419        0.000016  1
  C          2.318217       -0.000000       -0.000034  1
  N          1.554189        1.134829        0.000024  1
  H         -0.831004       -2.505113       -0.000002  1
  H         -3.002220       -1.298836       -0.000005  1
  H         -3.081560        1.154857       -0.000001  1
  H         -1.006882        2.500989        0.000014  1
  H          3.395650        0.051407       -0.000042  1
  H          1.893339        2.079794        0.000031  1
  C         -0.000040        2.000020        0.000000  2
  H         -0.973149        2.484205        0.000014  2
  H          0.324475        1.838553        1.024741  2
  H         -0.070876        1.044024       -0.512378  2
  H          0.719792        2.633098       -0.512378  2

%mem=32GB
%nprocshared= 8
#p m062x/aug-cc-pVDZ   counterpoise=2

00300 m062x/aug-cc-pVDZ   counterpoise=2

 0  1  0  1  0  1
  C          0.302987       -0.676455       -0.000000  1
  C         -0.873351       -1.425145       -0.000005  1
  C         -2.074182       -0.744284       -0.000006  1
  C         -2.120834        0.659037       -0.000003  1
  C         -0.967954        1.420469        0.000004  1
  C          0.237580        0.726968        0.000004  1
  N          1.623348       -1.095419        0.000016  1
  C          2.318217       -0.000000       -0.000034  1
  N          1.554189        1.134829        0.000024  1
  H         -0.831004       -2.505113       -0.000002  1
  H         -3.002220       -1.298836       -0.000005  1
  H         -3.081560        1.154857       -0.000001  1
  H         -1.006882        2.500989        0.000014  1
  H          3.395650        0.051407       -0.000042  1
  H          1.893339        2.079794        0.000031  1
  C         -0.347330        1.969586        0.000000  2
  H         -1.161355        1.249351        0.000005  2
  H         -0.075872        2.209767        1.024744  2
  H          0.512190        1.545115       -0.512375  2
  H         -0.663945        2.874409       -0.512375  2

%mem=32GB
%nprocshared= 8
#p m062x/aug-cc-pVDZ   counterpoise=2

00301 m062x/aug-cc-pVDZ   counterpoise=2

 0  1  0  1  0  1
  C          0.302987       -0.676455       -0.000000  1
  C         -0.873351       -1.425145       -0.000005  1
  C         -2.074182       -0.744284       -0.000006  1
  C         -2.120834        0.659037       -0.000003  1
  C         -0.967954        1.420469        0.000004  1
  C          0.237580        0.726968        0.000004  1
  N          1.623348       -1.095419        0.000016  1
  C          2.318217       -0.000000       -0.000034  1
  N          1.554189        1.134829        0.000024  1
  H         -0.831004       -2.505113       -0.000002  1
  H         -3.002220       -1.298836       -0.000005  1
  H         -3.081560        1.154857       -0.000001  1
  H         -1.006882        2.500989        0.000014  1
  H          3.395650        0.051407       -0.000042  1
  H          1.893339        2.079794        0.000031  1
  C         -0.684064        1.879347        0.000000  2
  H         -1.255906        0.955025        0.000008  2
  H         -0.493367        2.187589        1.024743  2
  H          0.261331        1.720673       -0.512376  2
  H         -1.248076        2.654485       -0.512376  2

%mem=32GB
%nprocshared= 8
#p m062x/aug-cc-pVDZ   counterpoise=2

00302 m062x/aug-cc-pVDZ   counterpoise=2

 0  1  0  1  0  1
  C          0.302987       -0.676455       -0.000000  1
  C         -0.873351       -1.425145       -0.000005  1
  C         -2.074182       -0.744284       -0.000006  1
  C         -2.120834        0.659037       -0.000003  1
  C         -0.967954        1.420469        0.000004  1
  C          0.237580        0.726968        0.000004  1
  N          1.623348       -1.095419        0.000016  1
  C          2.318217       -0.000000       -0.000034  1
  N          1.554189        1.134829        0.000024  1
  H         -0.831004       -2.505113       -0.000002  1
  H         -3.002220       -1.298836       -0.000005  1
  H         -3.081560        1.154857       -0.000001  1
  H         -1.006882        2.500989        0.000014  1
  H          3.395650        0.051407       -0.000042  1
  H          1.893339        2.079794        0.000031  1
  C         -0.999995        1.732006        0.000000  2
  H         -0.888794        0.650799        0.000014  2
  H         -1.037079        2.092571        1.024741  2
  H         -0.154278        2.183347       -0.512378  2
  H         -1.919876        2.001756       -0.512378  2

%mem=32GB
%nprocshared= 8
#p m062x/aug-cc-pVDZ   counterpoise=2

00303 m062x/aug-cc-pVDZ   counterpoise=2

 0  1  0  1  0  1
  C          0.302987       -0.676455       -0.000000  1
  C         -0.873351       -1.425145       -0.000005  1
  C         -2.074182       -0.744284       -0.000006  1
  C         -2.120834        0.659037       -0.000003  1
  C         -0.967954        1.420469        0.000004  1
  C          0.237580        0.726968        0.000004  1
  N          1.623348       -1.095419        0.000016  1
  C          2.318217       -0.000000       -0.000034  1
  N          1.554189        1.134829        0.000024  1
  H         -0.831004       -2.505113       -0.000002  1
  H         -3.002220       -1.298836       -0.000005  1
  H         -3.081560        1.154857       -0.000001  1
  H         -1.006882        2.500989        0.000014  1
  H          3.395650        0.051407       -0.000042  1
  H          1.893339        2.079794        0.000031  1
  C         -1.285533        1.532074        0.000000  2
  H         -0.260099        1.171711        0.000013  2
  H         -1.627497        1.652249        1.024742  2
  H         -1.333246        2.489503       -0.512377  2
  H         -1.921714        0.814982       -0.512377  2

%mem=32GB
%nprocshared= 8
#p m062x/aug-cc-pVDZ   counterpoise=2

00304 m062x/aug-cc-pVDZ   counterpoise=2

 0  1  0  1  0  1
  C          0.302987       -0.676455       -0.000000  1
  C         -0.873351       -1.425145       -0.000005  1
  C         -2.074182       -0.744284       -0.000006  1
  C         -2.120834        0.659037       -0.000003  1
  C         -0.967954        1.420469        0.000004  1
  C          0.237580        0.726968        0.000004  1
  N          1.623348       -1.095419        0.000016  1
  C          2.318217       -0.000000       -0.000034  1
  N          1.554189        1.134829        0.000024  1
  H         -0.831004       -2.505113       -0.000002  1
  H         -3.002220       -1.298836       -0.000005  1
  H         -3.081560        1.154857       -0.000001  1
  H         -1.006882        2.500989        0.000014  1
  H          3.395650        0.051407       -0.000042  1
  H          1.893339        2.079794        0.000031  1
  C         -1.532045        1.285586        0.000000  2
  H         -0.474935        1.538358        0.000007  2
  H         -1.884568        1.201292        1.024744  2
  H         -2.090945        2.064418       -0.512375  2
  H         -1.678171        0.338170       -0.512375  2

%mem=32GB
%nprocshared= 8
#p m062x/aug-cc-pVDZ   counterpoise=2

00305 m062x/aug-cc-pVDZ   counterpoise=2

 0  1  0  1  0  1
  C          0.302987       -0.676455       -0.000000  1
  C         -0.873351       -1.425145       -0.000005  1
  C         -2.074182       -0.744284       -0.000006  1
  C         -2.120834        0.659037       -0.000003  1
  C         -0.967954        1.420469        0.000004  1
  C          0.237580        0.726968        0.000004  1
  N          1.623348       -1.095419        0.000016  1
  C          2.318217       -0.000000       -0.000034  1
  N          1.554189        1.134829        0.000024  1
  H         -0.831004       -2.505113       -0.000002  1
  H         -3.002220       -1.298836       -0.000005  1
  H         -3.081560        1.154857       -0.000001  1
  H         -1.006882        2.500989        0.000014  1
  H          3.395650        0.051407       -0.000042  1
  H          1.893339        2.079794        0.000031  1
  C         -1.732085        0.999970       -0.000000  2
  H         -2.549258        0.283309       -0.000006  2
  H         -1.459585        1.238953        1.024748  2
  H         -0.874429        0.571742       -0.512371  2
  H         -2.044728        1.906175       -0.512371  2

%mem=32GB
%nprocshared= 8
#p m062x/aug-cc-pVDZ   counterpoise=2

00306 m062x/aug-cc-pVDZ   counterpoise=2

 0  1  0  1  0  1
  C          0.302987       -0.676455       -0.000000  1
  C         -0.873351       -1.425145       -0.000005  1
  C         -2.074182       -0.744284       -0.000006  1
  C         -2.120834        0.659037       -0.000003  1
  C         -0.967954        1.420469        0.000004  1
  C          0.237580        0.726968        0.000004  1
  N          1.623348       -1.095419        0.000016  1
  C          2.318217       -0.000000       -0.000034  1
  N          1.554189        1.134829        0.000024  1
  H         -0.831004       -2.505113       -0.000002  1
  H         -3.002220       -1.298836       -0.000005  1
  H         -3.081560        1.154857       -0.000001  1
  H         -1.006882        2.500989        0.000014  1
  H          3.395650        0.051407       -0.000042  1
  H          1.893339        2.079794        0.000031  1
  C         -1.879430        0.684036       -0.000000  2
  H         -2.960560        0.572079       -0.000013  2
  H         -1.518917        0.721369        1.024750  2
  H         -1.427486       -0.161365       -0.512369  2
  H         -1.610310        1.604106       -0.512369  2

%mem=32GB
%nprocshared= 8
#p m062x/aug-cc-pVDZ   counterpoise=2

00307 m062x/aug-cc-pVDZ   counterpoise=2

 0  1  0  1  0  1
  C          0.302987       -0.676455       -0.000000  1
  C         -0.873351       -1.425145       -0.000005  1
  C         -2.074182       -0.744284       -0.000006  1
  C         -2.120834        0.659037       -0.000003  1
  C         -0.967954        1.420469        0.000004  1
  C          0.237580        0.726968        0.000004  1
  N          1.623348       -1.095419        0.000016  1
  C          2.318217       -0.000000       -0.000034  1
  N          1.554189        1.134829        0.000024  1
  H         -0.831004       -2.505113       -0.000002  1
  H         -3.002220       -1.298836       -0.000005  1
  H         -3.081560        1.154857       -0.000001  1
  H         -1.006882        2.500989        0.000014  1
  H          3.395650        0.051407       -0.000042  1
  H          1.893339        2.079794        0.000031  1
  C         -1.969635        0.347337       -0.000000  2
  H         -2.444007        1.325267       -0.000009  2
  H         -1.811449        0.021233        1.024749  2
  H         -2.609917       -0.366101       -0.512370  2
  H         -1.012970        0.408543       -0.512370  2

%mem=32GB
%nprocshared= 8
#p m062x/aug-cc-pVDZ   counterpoise=2

00308 m062x/aug-cc-pVDZ   counterpoise=2

 0  1  0  1  0  1
  C          0.302987       -0.676455       -0.000000  1
  C         -0.873351       -1.425145       -0.000005  1
  C         -2.074182       -0.744284       -0.000006  1
  C         -2.120834        0.659037       -0.000003  1
  C         -0.967954        1.420469        0.000004  1
  C          0.237580        0.726968        0.000004  1
  N          1.623348       -1.095419        0.000016  1
  C          2.318217       -0.000000       -0.000034  1
  N          1.554189        1.134829        0.000024  1
  H         -0.831004       -2.505113       -0.000002  1
  H         -3.002220       -1.298836       -0.000005  1
  H         -3.081560        1.154857       -0.000001  1
  H         -1.006882        2.500989        0.000014  1
  H          3.395650        0.051407       -0.000042  1
  H          1.893339        2.079794        0.000031  1
  C         -2.000008        0.000044       -0.000000  2
  H         -2.196025        1.069134       -0.000005  2
  H         -1.934643       -0.356462        1.024748  2
  H         -2.807547       -0.516516       -0.512371  2
  H         -1.061737       -0.196423       -0.512371  2

%mem=32GB
%nprocshared= 8
#p m062x/aug-cc-pVDZ   counterpoise=2

00309 m062x/aug-cc-pVDZ   counterpoise=2

 0  1  0  1  0  1
  C          0.302987       -0.676455       -0.000000  1
  C         -0.873351       -1.425145       -0.000005  1
  C         -2.074182       -0.744284       -0.000006  1
  C         -2.120834        0.659037       -0.000003  1
  C         -0.967954        1.420469        0.000004  1
  C          0.237580        0.726968        0.000004  1
  N          1.623348       -1.095419        0.000016  1
  C          2.318217       -0.000000       -0.000034  1
  N          1.554189        1.134829        0.000024  1
  H         -0.831004       -2.505113       -0.000002  1
  H         -3.002220       -1.298836       -0.000005  1
  H         -3.081560        1.154857       -0.000001  1
  H         -1.006882        2.500989        0.000014  1
  H          3.395650        0.051407       -0.000042  1
  H          1.893339        2.079794        0.000031  1
  C         -1.969627       -0.347340       -0.000000  2
  H         -2.246476       -1.398401       -0.000016  2
  H         -1.877309        0.003145        1.024751  2
  H         -1.019119       -0.222879       -0.512368  2
  H         -2.735489        0.229212       -0.512368  2

%mem=32GB
%nprocshared= 8
#p m062x/aug-cc-pVDZ   counterpoise=2

00310 m062x/aug-cc-pVDZ   counterpoise=2

 0  1  0  1  0  1
  C          0.302987       -0.676455       -0.000000  1
  C         -0.873351       -1.425145       -0.000005  1
  C         -2.074182       -0.744284       -0.000006  1
  C         -2.120834        0.659037       -0.000003  1
  C         -0.967954        1.420469        0.000004  1
  C          0.237580        0.726968        0.000004  1
  N          1.623348       -1.095419        0.000016  1
  C          2.318217       -0.000000       -0.000034  1
  N          1.554189        1.134829        0.000024  1
  H         -0.831004       -2.505113       -0.000002  1
  H         -3.002220       -1.298836       -0.000005  1
  H         -3.081560        1.154857       -0.000001  1
  H         -1.006882        2.500989        0.000014  1
  H          3.395650        0.051407       -0.000042  1
  H          1.893339        2.079794        0.000031  1
  C         -1.879428       -0.684054       -0.000000  2
  H         -2.917815       -1.005190       -0.000032  2
  H         -1.533184       -0.576973        1.024757  2
  H         -1.270936       -1.424796       -0.512362  2
  H         -1.795347        0.270877       -0.512362  2

%mem=32GB
%nprocshared= 8
#p m062x/aug-cc-pVDZ   counterpoise=2

00311 m062x/aug-cc-pVDZ   counterpoise=2

 0  1  0  1  0  1
  C          0.302987       -0.676455       -0.000000  1
  C         -0.873351       -1.425145       -0.000005  1
  C         -2.074182       -0.744284       -0.000006  1
  C         -2.120834        0.659037       -0.000003  1
  C         -0.967954        1.420469        0.000004  1
  C          0.237580        0.726968        0.000004  1
  N          1.623348       -1.095419        0.000016  1
  C          2.318217       -0.000000       -0.000034  1
  N          1.554189        1.134829        0.000024  1
  H         -0.831004       -2.505113       -0.000002  1
  H         -3.002220       -1.298836       -0.000005  1
  H         -3.081560        1.154857       -0.000001  1
  H         -1.006882        2.500989        0.000014  1
  H          3.395650        0.051407       -0.000042  1
  H          1.893339        2.079794        0.000031  1
  C         -1.732087       -0.999973       -0.000000  2
  H         -2.602692       -0.349264       -0.000015  2
  H         -1.441776       -1.216957        1.024751  2
  H         -1.973058       -1.927814       -0.512368  2
  H         -0.910459       -0.506126       -0.512368  2

%mem=32GB
%nprocshared= 8
#p m062x/aug-cc-pVDZ   counterpoise=2

00312 m062x/aug-cc-pVDZ   counterpoise=2

 0  1  0  1  0  1
  C          0.302987       -0.676455       -0.000000  1
  C         -0.873351       -1.425145       -0.000005  1
  C         -2.074182       -0.744284       -0.000006  1
  C         -2.120834        0.659037       -0.000003  1
  C         -0.967954        1.420469        0.000004  1
  C          0.237580        0.726968        0.000004  1
  N          1.623348       -1.095419        0.000016  1
  C          2.318217       -0.000000       -0.000034  1
  N          1.554189        1.134829        0.000024  1
  H         -0.831004       -2.505113       -0.000002  1
  H         -3.002220       -1.298836       -0.000005  1
  H         -3.081560        1.154857       -0.000001  1
  H         -1.006882        2.500989        0.000014  1
  H          3.395650        0.051407       -0.000042  1
  H          1.893339        2.079794        0.000031  1
  C         -1.532045       -1.285585       -0.000000  2
  H         -0.468738       -1.510872       -0.000008  2
  H         -1.886620       -1.210459        1.024749  2
  H         -1.702685       -0.342274       -0.512370  2
  H         -2.070577       -2.078640       -0.512370  2

%mem=32GB
%nprocshared= 8
#p m062x/aug-cc-pVDZ   counterpoise=2

00313 m062x/aug-cc-pVDZ   counterpoise=2

 0  1  0  1  0  1
  C          0.302987       -0.676455       -0.000000  1
  C         -0.873351       -1.425145       -0.000005  1
  C         -2.074182       -0.744284       -0.000006  1
  C         -2.120834        0.659037       -0.000003  1
  C         -0.967954        1.420469        0.000004  1
  C          0.237580        0.726968        0.000004  1
  N          1.623348       -1.095419        0.000016  1
  C          2.318217       -0.000000       -0.000034  1
  N          1.554189        1.134829        0.000024  1
  H         -0.831004       -2.505113       -0.000002  1
  H         -3.002220       -1.298836       -0.000005  1
  H         -3.081560        1.154857       -0.000001  1
  H         -1.006882        2.500989        0.000014  1
  H          3.395650        0.051407       -0.000042  1
  H          1.893339        2.079794        0.000031  1
  C         -1.285532       -1.532078       -0.000000  2
  H         -0.233449       -1.259134       -0.000013  2
  H         -1.636360       -1.623093        1.024750  2
  H         -1.859234       -0.764079       -0.512369  2
  H         -1.413521       -2.482117       -0.512369  2

%mem=32GB
%nprocshared= 8
#p m062x/aug-cc-pVDZ   counterpoise=2

00314 m062x/aug-cc-pVDZ   counterpoise=2

 0  1  0  1  0  1
  C          0.302987       -0.676455       -0.000000  1
  C         -0.873351       -1.425145       -0.000005  1
  C         -2.074182       -0.744284       -0.000006  1
  C         -2.120834        0.659037       -0.000003  1
  C         -0.967954        1.420469        0.000004  1
  C          0.237580        0.726968        0.000004  1
  N          1.623348       -1.095419        0.000016  1
  C          2.318217       -0.000000       -0.000034  1
  N          1.554189        1.134829        0.000024  1
  H         -0.831004       -2.505113       -0.000002  1
  H         -3.002220       -1.298836       -0.000005  1
  H         -3.081560        1.154857       -0.000001  1
  H         -1.006882        2.500989        0.000014  1
  H          3.395650        0.051407       -0.000042  1
  H          1.893339        2.079794        0.000031  1
  C         -0.999983       -1.732009       -0.000000  2
  H         -0.585369       -0.727285       -0.000016  2
  H         -1.138239       -2.067042        1.024751  2
  H         -1.958599       -1.728534       -0.512368  2
  H         -0.317897       -2.405593       -0.512368  2

%mem=32GB
%nprocshared= 8
#p m062x/aug-cc-pVDZ   counterpoise=2

00315 m062x/aug-cc-pVDZ   counterpoise=2

 0  1  0  1  0  1
  C          0.302987       -0.676455       -0.000000  1
  C         -0.873351       -1.425145       -0.000005  1
  C         -2.074182       -0.744284       -0.000006  1
  C         -2.120834        0.659037       -0.000003  1
  C         -0.967954        1.420469        0.000004  1
  C          0.237580        0.726968        0.000004  1
  N          1.623348       -1.095419        0.000016  1
  C          2.318217       -0.000000       -0.000034  1
  N          1.554189        1.134829        0.000024  1
  H         -0.831004       -2.505113       -0.000002  1
  H         -3.002220       -1.298836       -0.000005  1
  H         -3.081560        1.154857       -0.000001  1
  H         -1.006882        2.500989        0.000014  1
  H          3.395650        0.051407       -0.000042  1
  H          1.893339        2.079794        0.000031  1
  C         -0.684058       -1.879344       -0.000000  2
  H         -1.102183       -0.876076       -0.000011  2
  H         -0.544629       -2.213896        1.024750  2
  H         -1.363785       -2.555307       -0.512369  2
  H          0.274539       -1.872513       -0.512369  2

%mem=32GB
%nprocshared= 8
#p m062x/aug-cc-pVDZ   counterpoise=2

00316 m062x/aug-cc-pVDZ   counterpoise=2

 0  1  0  1  0  1
  C          0.302987       -0.676455       -0.000000  1
  C         -0.873351       -1.425145       -0.000005  1
  C         -2.074182       -0.744284       -0.000006  1
  C         -2.120834        0.659037       -0.000003  1
  C         -0.967954        1.420469        0.000004  1
  C          0.237580        0.726968        0.000004  1
  N          1.623348       -1.095419        0.000016  1
  C          2.318217       -0.000000       -0.000034  1
  N          1.554189        1.134829        0.000024  1
  H         -0.831004       -2.505113       -0.000002  1
  H         -3.002220       -1.298836       -0.000005  1
  H         -3.081560        1.154857       -0.000001  1
  H         -1.006882        2.500989        0.000014  1
  H          3.395650        0.051407       -0.000042  1
  H          1.893339        2.079794        0.000031  1
  C         -0.347327       -1.969649       -0.000000  2
  H         -1.075895       -2.776224       -0.000003  2
  H         -0.104372       -1.700681        1.024747  2
  H          0.554195       -2.295549       -0.512372  2
[truncated: 19,810,427 more chars]
