# Supplementary material for: Three-Dimensional CH/π and CH/N Interactions from Quantum-Mechanical and Database Analyses
Source: J Chem Inf Model. 2025 Apr 14;65(8):4116–27. doi: 10.1021/acs.jcim.5c00124 (PMC12042816; doi:10.1021/acs.jcim.5c00124)
Supplement: Supplementary file 4 — ci5c00124_si_004.zip [file ci5c00124_si_004.zip › inp_files/mif_qm_bz_pyrimidine_inp.txt]

%mem=32GB
%nprocshared= 8
#p m062x/aug-cc-pVDZ   counterpoise=2

00001 m062x/aug-cc-pVDZ   counterpoise=2

 0  1  0  1  0  1
  C          0.641439       -1.108963        0.000079  1
  N         -0.684583       -1.190065        0.000037  1
  C         -1.341137       -0.033379       -0.000011  1
  C         -0.686284        1.186519       -0.000043  1
  C          0.697649        1.145888       -0.000054  1
  N          1.372915       -0.000000       -0.000009  1
  H          1.184009       -2.047017       -0.000014  1
  H         -2.423380       -0.090760        0.000008  1
  H          1.287045        2.055365       -0.000074  1
  H         -1.226866        2.121094       -0.000061  1
  C          0.000000        0.000000        2.000000  2
  H         -0.000000        0.000000        0.918454  2
  C          0.000000       -1.202290        2.694142  2
  H          0.000000       -2.138935        2.153369  2
  C          0.000000       -1.202290        4.082426  2
  H          0.000000       -2.138935        4.623199  2
  C          0.000000       -0.000000        4.776568  2
  H          0.000000       -0.000000        5.858114  2
  C          0.000000        1.202290        4.082426  2
  H          0.000000        2.138935        4.623199  2
  C          0.000000        1.202290        2.694142  2
  H          0.000000        2.138935        2.153369  2

%mem=32GB
%nprocshared= 8
#p m062x/aug-cc-pVDZ   counterpoise=2

00002 m062x/aug-cc-pVDZ   counterpoise=2

 0  1  0  1  0  1
  C          0.641439       -1.108963        0.000079  1
  N         -0.684583       -1.190065        0.000037  1
  C         -1.341137       -0.033379       -0.000011  1
  C         -0.686284        1.186519       -0.000043  1
  C          0.697649        1.145888       -0.000054  1
  N          1.372915       -0.000000       -0.000009  1
  H          1.184009       -2.047017       -0.000014  1
  H         -2.423380       -0.090760        0.000008  1
  H          1.287045        2.055365       -0.000074  1
  H         -1.226866        2.121094       -0.000061  1
  C          0.347296        0.000000        1.969616  2
  H          0.159488        0.000000        0.904501  2
  C          0.467833       -1.202290        2.653212  2
  H          0.373929       -2.138935        2.120654  2
  C          0.708906       -1.202290        4.020405  2
  H          0.802810       -2.138935        4.552962  2
  C          0.829443       -0.000000        4.704001  2
  H          1.017251       -0.000000        5.769116  2
  C          0.708906        1.202290        4.020405  2
  H          0.802810        2.138935        4.552962  2
  C          0.467833        1.202290        2.653212  2
  H          0.373929        2.138935        2.120654  2

%mem=32GB
%nprocshared= 8
#p m062x/aug-cc-pVDZ   counterpoise=2

00003 m062x/aug-cc-pVDZ   counterpoise=2

 0  1  0  1  0  1
  C          0.641439       -1.108963        0.000079  1
  N         -0.684583       -1.190065        0.000037  1
  C         -1.341137       -0.033379       -0.000011  1
  C         -0.686284        1.186519       -0.000043  1
  C          0.697649        1.145888       -0.000054  1
  N          1.372915       -0.000000       -0.000009  1
  H          1.184009       -2.047017       -0.000014  1
  H         -2.423380       -0.090760        0.000008  1
  H          1.287045        2.055365       -0.000074  1
  H         -1.226866        2.121094       -0.000061  1
  C          0.342020        0.060307        1.969616  2
  H          0.157065        0.027695        0.904501  2
  C          0.669501       -1.102786        2.653212  2
  H          0.739670       -2.041508        2.120654  2
  C          0.906911       -1.060924        4.020405  2
  H          1.162036       -1.967033        4.552962  2
  C          0.816841        0.144031        4.704001  2
  H          1.001797        0.176644        5.769116  2
  C          0.489361        1.307125        4.020405  2
  H          0.419192        2.245846        4.552962  2
  C          0.251950        1.265263        2.653212  2
  H         -0.003174        2.171372        2.120654  2

%mem=32GB
%nprocshared= 8
#p m062x/aug-cc-pVDZ   counterpoise=2

00004 m062x/aug-cc-pVDZ   counterpoise=2

 0  1  0  1  0  1
  C          0.641439       -1.108963        0.000079  1
  N         -0.684583       -1.190065        0.000037  1
  C         -1.341137       -0.033379       -0.000011  1
  C         -0.686284        1.186519       -0.000043  1
  C          0.697649        1.145888       -0.000054  1
  N          1.372915       -0.000000       -0.000009  1
  H          1.184009       -2.047017       -0.000014  1
  H         -2.423380       -0.090760        0.000008  1
  H          1.287045        2.055365       -0.000074  1
  H         -1.226866        2.121094       -0.000061  1
  C          0.326352        0.118782        1.969616  2
  H          0.149869        0.054548        0.904501  2
  C          0.850826       -0.969775        2.653212  2
  H          1.082936       -1.882050        2.120654  2
  C          1.077361       -0.887323        4.020405  2
  H          1.485953       -1.735364        4.552962  2
  C          0.779421        0.283686        4.704001  2
  H          0.955903        0.347920        5.769116  2
  C          0.254947        1.372243        4.020405  2
  H          0.022836        2.284519        4.552962  2
  C          0.028412        1.289791        2.653212  2
  H         -0.380181        2.137833        2.120654  2

%mem=32GB
%nprocshared= 8
#p m062x/aug-cc-pVDZ   counterpoise=2

00005 m062x/aug-cc-pVDZ   counterpoise=2

 0  1  0  1  0  1
  C          0.641439       -1.108963        0.000079  1
  N         -0.684583       -1.190065        0.000037  1
  C         -1.341137       -0.033379       -0.000011  1
  C         -0.686284        1.186519       -0.000043  1
  C          0.697649        1.145888       -0.000054  1
  N          1.372915       -0.000000       -0.000009  1
  H          1.184009       -2.047017       -0.000014  1
  H         -2.423380       -0.090760        0.000008  1
  H          1.287045        2.055365       -0.000074  1
  H         -1.226866        2.121094       -0.000061  1
  C          0.300767        0.173648        1.969616  2
  H          0.138120        0.079744        0.904501  2
  C          1.006300       -0.807297        2.653212  2
  H          1.393299       -1.665408        2.120654  2
  C          1.215075       -0.686761        4.020405  2
  H          1.764721       -1.450967        4.552962  2
  C          0.718318        0.414721        4.704001  2
  H          0.880965        0.508625        5.769116  2
  C          0.012786        1.395667        4.020405  2
  H         -0.374213        2.253777        4.552962  2
  C         -0.195990        1.275130        2.653212  2
  H         -0.745635        2.039337        2.120654  2

%mem=32GB
%nprocshared= 8
#p m062x/aug-cc-pVDZ   counterpoise=2

00006 m062x/aug-cc-pVDZ   counterpoise=2

 0  1  0  1  0  1
  C          0.641439       -1.108963        0.000079  1
  N         -0.684583       -1.190065        0.000037  1
  C         -1.341137       -0.033379       -0.000011  1
  C         -0.686284        1.186519       -0.000043  1
  C          0.697649        1.145888       -0.000054  1
  N          1.372915       -0.000000       -0.000009  1
  H          1.184009       -2.047017       -0.000014  1
  H         -2.423380       -0.090760        0.000008  1
  H          1.287045        2.055365       -0.000074  1
  H         -1.226866        2.121094       -0.000061  1
  C          0.266044        0.223238        1.969616  2
  H          0.122175        0.102517        0.904501  2
  C          1.131198       -0.620291        2.653212  2
  H          1.661326       -1.398163        2.120654  2
  C          1.315870       -0.465332        4.020405  2
  H          1.989869       -1.122483        4.552962  2
  C          0.635390        0.533155        4.704001  2
  H          0.779260        0.653876        5.769116  2
  C         -0.229763        1.376684        4.020405  2
  H         -0.759892        2.154556        4.552962  2
  C         -0.414436        1.221725        2.653212  2
  H         -1.088434        1.878876        2.120654  2

%mem=32GB
%nprocshared= 8
#p m062x/aug-cc-pVDZ   counterpoise=2

00007 m062x/aug-cc-pVDZ   counterpoise=2

 0  1  0  1  0  1
  C          0.641439       -1.108963        0.000079  1
  N         -0.684583       -1.190065        0.000037  1
  C         -1.341137       -0.033379       -0.000011  1
  C         -0.686284        1.186519       -0.000043  1
  C          0.697649        1.145888       -0.000054  1
  N          1.372915       -0.000000       -0.000009  1
  H          1.184009       -2.047017       -0.000014  1
  H         -2.423380       -0.090760        0.000008  1
  H          1.287045        2.055365       -0.000074  1
  H         -1.226866        2.121094       -0.000061  1
  C          0.223238        0.266044        1.969616  2
  H          0.102517        0.122175        0.904501  2
  C          1.221724       -0.414437        2.653212  2
  H          1.878875       -1.088436        2.120654  2
  C          1.376683       -0.229764        4.020405  2
  H          2.154555       -0.759893        4.552962  2
  C          0.533155        0.635390        4.704001  2
  H          0.653877        0.779259        5.769116  2
  C         -0.465331        1.315871        4.020405  2
  H         -1.122482        1.989870        4.552962  2
  C         -0.620290        1.131198        2.653212  2
  H         -1.398162        1.661327        2.120654  2

%mem=32GB
%nprocshared= 8
#p m062x/aug-cc-pVDZ   counterpoise=2

00008 m062x/aug-cc-pVDZ   counterpoise=2

 0  1  0  1  0  1
  C          0.641439       -1.108963        0.000079  1
  N         -0.684583       -1.190065        0.000037  1
  C         -1.341137       -0.033379       -0.000011  1
  C         -0.686284        1.186519       -0.000043  1
  C          0.697649        1.145888       -0.000054  1
  N          1.372915       -0.000000       -0.000009  1
  H          1.184009       -2.047017       -0.000014  1
  H         -2.423380       -0.090760        0.000008  1
  H          1.287045        2.055365       -0.000074  1
  H         -1.226866        2.121094       -0.000061  1
  C          0.173648        0.300767        1.969616  2
  H          0.079744        0.138121        0.904501  2
  C          1.275130       -0.195990        2.653212  2
  H          2.039336       -0.745637        2.120654  2
  C          1.395667        0.012785        4.020405  2
  H          2.253777       -0.374214        4.552962  2
  C          0.414721        0.718318        4.704001  2
  H          0.508626        0.880965        5.769116  2
  C         -0.686760        1.215076        4.020405  2
  H         -1.450966        1.764722        4.552962  2
  C         -0.807297        1.006301        2.653212  2
  H         -1.665407        1.393300        2.120654  2

%mem=32GB
%nprocshared= 8
#p m062x/aug-cc-pVDZ   counterpoise=2

00009 m062x/aug-cc-pVDZ   counterpoise=2

 0  1  0  1  0  1
  C          0.641439       -1.108963        0.000079  1
  N         -0.684583       -1.190065        0.000037  1
  C         -1.341137       -0.033379       -0.000011  1
  C         -0.686284        1.186519       -0.000043  1
  C          0.697649        1.145888       -0.000054  1
  N          1.372915       -0.000000       -0.000009  1
  H          1.184009       -2.047017       -0.000014  1
  H         -2.423380       -0.090760        0.000008  1
  H          1.287045        2.055365       -0.000074  1
  H         -1.226866        2.121094       -0.000061  1
  C          0.118782        0.326352        1.969616  2
  H          0.054548        0.149870        0.904501  2
  C          1.289791        0.028411        2.653212  2
  H          2.137832       -0.380182        2.120654  2
  C          1.372243        0.254946        4.020405  2
  H          2.284519        0.022835        4.552962  2
  C          0.283686        0.779421        4.704001  2
  H          0.347921        0.955903        5.769116  2
  C         -0.887323        1.077361        4.020405  2
  H         -1.735364        1.485954        4.552962  2
  C         -0.969775        0.850827        2.653212  2
  H         -1.882050        1.082938        2.120654  2

%mem=32GB
%nprocshared= 8
#p m062x/aug-cc-pVDZ   counterpoise=2

00010 m062x/aug-cc-pVDZ   counterpoise=2

 0  1  0  1  0  1
  C          0.641439       -1.108963        0.000079  1
  N         -0.684583       -1.190065        0.000037  1
  C         -1.341137       -0.033379       -0.000011  1
  C         -0.686284        1.186519       -0.000043  1
  C          0.697649        1.145888       -0.000054  1
  N          1.372915       -0.000000       -0.000009  1
  H          1.184009       -2.047017       -0.000014  1
  H         -2.423380       -0.090760        0.000008  1
  H          1.287045        2.055365       -0.000074  1
  H         -1.226866        2.121094       -0.000061  1
  C          0.060307        0.342020        1.969616  2
  H          0.027695        0.157065        0.904501  2
  C          1.265263        0.251949        2.653212  2
  H          2.171372       -0.003175        2.120654  2
  C          1.307125        0.489360        4.020405  2
  H          2.245846        0.419190        4.552962  2
  C          0.144031        0.816841        4.704001  2
  H          0.176644        1.001796        5.769116  2
  C         -1.060924        0.906912        4.020405  2
  H         -1.967033        1.162037        4.552962  2
  C         -1.102786        0.669501        2.653212  2
  H         -2.041508        0.739671        2.120654  2

%mem=32GB
%nprocshared= 8
#p m062x/aug-cc-pVDZ   counterpoise=2

00011 m062x/aug-cc-pVDZ   counterpoise=2

 0  1  0  1  0  1
  C          0.641439       -1.108963        0.000079  1
  N         -0.684583       -1.190065        0.000037  1
  C         -1.341137       -0.033379       -0.000011  1
  C         -0.686284        1.186519       -0.000043  1
  C          0.697649        1.145888       -0.000054  1
  N          1.372915       -0.000000       -0.000009  1
  H          1.184009       -2.047017       -0.000014  1
  H         -2.423380       -0.090760        0.000008  1
  H          1.287045        2.055365       -0.000074  1
  H         -1.226866        2.121094       -0.000061  1
  C          0.000000        0.347296        1.969616  2
  H         -0.000000        0.159488        0.904501  2
  C          1.202290        0.467832        2.653212  2
  H          2.138935        0.373928        2.120654  2
  C          1.202290        0.708905        4.020405  2
  H          2.138935        0.802809        4.552962  2
  C          0.000000        0.829442        4.704001  2
  H          0.000000        1.017251        5.769116  2
  C         -1.202290        0.708906        4.020405  2
  H         -2.138935        0.802811        4.552962  2
  C         -1.202290        0.467833        2.653212  2
  H         -2.138935        0.373930        2.120654  2

%mem=32GB
%nprocshared= 8
#p m062x/aug-cc-pVDZ   counterpoise=2

00012 m062x/aug-cc-pVDZ   counterpoise=2

 0  1  0  1  0  1
  C          0.641439       -1.108963        0.000079  1
  N         -0.684583       -1.190065        0.000037  1
  C         -1.341137       -0.033379       -0.000011  1
  C         -0.686284        1.186519       -0.000043  1
  C          0.697649        1.145888       -0.000054  1
  N          1.372915       -0.000000       -0.000009  1
  H          1.184009       -2.047017       -0.000014  1
  H         -2.423380       -0.090760        0.000008  1
  H          1.287045        2.055365       -0.000074  1
  H         -1.226866        2.121094       -0.000061  1
  C         -0.060307        0.342020        1.969616  2
  H         -0.027695        0.157065        0.904501  2
  C          1.102786        0.669500        2.653212  2
  H          2.041508        0.739669        2.120654  2
  C          1.060925        0.906911        4.020405  2
  H          1.967034        1.162035        4.552962  2
  C         -0.144031        0.816841        4.704001  2
  H         -0.176643        1.001796        5.769116  2
  C         -1.307125        0.489361        4.020405  2
  H         -2.245846        0.419192        4.552962  2
  C         -1.265263        0.251950        2.653212  2
  H         -2.171372       -0.003173        2.120654  2

%mem=32GB
%nprocshared= 8
#p m062x/aug-cc-pVDZ   counterpoise=2

00013 m062x/aug-cc-pVDZ   counterpoise=2

 0  1  0  1  0  1
  C          0.641439       -1.108963        0.000079  1
  N         -0.684583       -1.190065        0.000037  1
  C         -1.341137       -0.033379       -0.000011  1
  C         -0.686284        1.186519       -0.000043  1
  C          0.697649        1.145888       -0.000054  1
  N          1.372915       -0.000000       -0.000009  1
  H          1.184009       -2.047017       -0.000014  1
  H         -2.423380       -0.090760        0.000008  1
  H          1.287045        2.055365       -0.000074  1
  H         -1.226866        2.121094       -0.000061  1
  C         -0.118782        0.326352        1.969616  2
  H         -0.054548        0.149870        0.904501  2
  C          0.969775        0.850826        2.653212  2
  H          1.882051        1.082936        2.120654  2
  C          0.887323        1.077360        4.020405  2
  H          1.735365        1.485953        4.552962  2
  C         -0.283686        0.779421        4.704001  2
  H         -0.347920        0.955903        5.769116  2
  C         -1.372243        0.254947        4.020405  2
  H         -2.284519        0.022837        4.552962  2
  C         -1.289791        0.028412        2.653212  2
  H         -2.137833       -0.380180        2.120654  2

%mem=32GB
%nprocshared= 8
#p m062x/aug-cc-pVDZ   counterpoise=2

00014 m062x/aug-cc-pVDZ   counterpoise=2

 0  1  0  1  0  1
  C          0.641439       -1.108963        0.000079  1
  N         -0.684583       -1.190065        0.000037  1
  C         -1.341137       -0.033379       -0.000011  1
  C         -0.686284        1.186519       -0.000043  1
  C          0.697649        1.145888       -0.000054  1
  N          1.372915       -0.000000       -0.000009  1
  H          1.184009       -2.047017       -0.000014  1
  H         -2.423380       -0.090760        0.000008  1
  H          1.287045        2.055365       -0.000074  1
  H         -1.226866        2.121094       -0.000061  1
  C         -0.173648        0.300767        1.969616  2
  H         -0.079744        0.138121        0.904501  2
  C          0.807298        1.006300        2.653212  2
  H          1.665408        1.393298        2.120654  2
  C          0.686761        1.215075        4.020405  2
  H          1.450968        1.764721        4.552962  2
  C         -0.414721        0.718318        4.704001  2
  H         -0.508625        0.880965        5.769116  2
  C         -1.395667        0.012786        4.020405  2
  H         -2.253777       -0.374213        4.552962  2
  C         -1.275130       -0.195989        2.653212  2
  H         -2.039337       -0.745635        2.120654  2

%mem=32GB
%nprocshared= 8
#p m062x/aug-cc-pVDZ   counterpoise=2

00015 m062x/aug-cc-pVDZ   counterpoise=2

 0  1  0  1  0  1
  C          0.641439       -1.108963        0.000079  1
  N         -0.684583       -1.190065        0.000037  1
  C         -1.341137       -0.033379       -0.000011  1
  C         -0.686284        1.186519       -0.000043  1
  C          0.697649        1.145888       -0.000054  1
  N          1.372915       -0.000000       -0.000009  1
  H          1.184009       -2.047017       -0.000014  1
  H         -2.423380       -0.090760        0.000008  1
  H          1.287045        2.055365       -0.000074  1
  H         -1.226866        2.121094       -0.000061  1
  C         -0.223238        0.266044        1.969616  2
  H         -0.102517        0.122175        0.904501  2
  C          0.620291        1.131198        2.653212  2
  H          1.398163        1.661326        2.120654  2
  C          0.465332        1.315870        4.020405  2
  H          1.122484        1.989868        4.552962  2
  C         -0.533155        0.635390        4.704001  2
  H         -0.653876        0.779259        5.769116  2
  C         -1.376684       -0.229763        4.020405  2
  H         -2.154556       -0.759892        4.552962  2
  C         -1.221725       -0.414436        2.653212  2
  H         -1.878876       -1.088434        2.120654  2

%mem=32GB
%nprocshared= 8
#p m062x/aug-cc-pVDZ   counterpoise=2

00016 m062x/aug-cc-pVDZ   counterpoise=2

 0  1  0  1  0  1
  C          0.641439       -1.108963        0.000079  1
  N         -0.684583       -1.190065        0.000037  1
  C         -1.341137       -0.033379       -0.000011  1
  C         -0.686284        1.186519       -0.000043  1
  C          0.697649        1.145888       -0.000054  1
  N          1.372915       -0.000000       -0.000009  1
  H          1.184009       -2.047017       -0.000014  1
  H         -2.423380       -0.090760        0.000008  1
  H          1.287045        2.055365       -0.000074  1
  H         -1.226866        2.121094       -0.000061  1
  C         -0.266044        0.223238        1.969616  2
  H         -0.122175        0.102517        0.904501  2
  C          0.414437        1.221724        2.653212  2
  H          1.088436        1.878876        2.120654  2
  C          0.229764        1.376683        4.020405  2
  H          0.759893        2.154555        4.552962  2
  C         -0.635389        0.533155        4.704001  2
  H         -0.779259        0.653876        5.769116  2
  C         -1.315871       -0.465331        4.020405  2
  H         -1.989869       -1.122482        4.552962  2
  C         -1.131198       -0.620290        2.653212  2
  H         -1.661327       -1.398162        2.120654  2

%mem=32GB
%nprocshared= 8
#p m062x/aug-cc-pVDZ   counterpoise=2

00017 m062x/aug-cc-pVDZ   counterpoise=2

 0  1  0  1  0  1
  C          0.641439       -1.108963        0.000079  1
  N         -0.684583       -1.190065        0.000037  1
  C         -1.341137       -0.033379       -0.000011  1
  C         -0.686284        1.186519       -0.000043  1
  C          0.697649        1.145888       -0.000054  1
  N          1.372915       -0.000000       -0.000009  1
  H          1.184009       -2.047017       -0.000014  1
  H         -2.423380       -0.090760        0.000008  1
  H          1.287045        2.055365       -0.000074  1
  H         -1.226866        2.121094       -0.000061  1
  C         -0.300767        0.173648        1.969616  2
  H         -0.138121        0.079744        0.904501  2
  C          0.195990        1.275130        2.653212  2
  H          0.745636        2.039336        2.120654  2
  C         -0.012785        1.395666        4.020405  2
  H          0.374214        2.253777        4.552962  2
  C         -0.718318        0.414721        4.704001  2
  H         -0.880965        0.508625        5.769116  2
  C         -1.215076       -0.686761        4.020405  2
  H         -1.764722       -1.450967        4.552962  2
  C         -1.006300       -0.807297        2.653212  2
  H         -1.393300       -1.665407        2.120654  2

%mem=32GB
%nprocshared= 8
#p m062x/aug-cc-pVDZ   counterpoise=2

00018 m062x/aug-cc-pVDZ   counterpoise=2

 0  1  0  1  0  1
  C          0.641439       -1.108963        0.000079  1
  N         -0.684583       -1.190065        0.000037  1
  C         -1.341137       -0.033379       -0.000011  1
  C         -0.686284        1.186519       -0.000043  1
  C          0.697649        1.145888       -0.000054  1
  N          1.372915       -0.000000       -0.000009  1
  H          1.184009       -2.047017       -0.000014  1
  H         -2.423380       -0.090760        0.000008  1
  H          1.287045        2.055365       -0.000074  1
  H         -1.226866        2.121094       -0.000061  1
  C         -0.326352        0.118782        1.969616  2
  H         -0.149870        0.054548        0.904501  2
  C         -0.028411        1.289791        2.653212  2
  H          0.380181        2.137832        2.120654  2
  C         -0.254946        1.372243        4.020405  2
  H         -0.022835        2.284519        4.552962  2
  C         -0.779421        0.283686        4.704001  2
  H         -0.955903        0.347920        5.769116  2
  C         -1.077361       -0.887323        4.020405  2
  H         -1.485954       -1.735364        4.552962  2
  C         -0.850827       -0.969775        2.653212  2
  H         -1.082937       -1.882050        2.120654  2

%mem=32GB
%nprocshared= 8
#p m062x/aug-cc-pVDZ   counterpoise=2

00019 m062x/aug-cc-pVDZ   counterpoise=2

 0  1  0  1  0  1
  C          0.641439       -1.108963        0.000079  1
  N         -0.684583       -1.190065        0.000037  1
  C         -1.341137       -0.033379       -0.000011  1
  C         -0.686284        1.186519       -0.000043  1
  C          0.697649        1.145888       -0.000054  1
  N          1.372915       -0.000000       -0.000009  1
  H          1.184009       -2.047017       -0.000014  1
  H         -2.423380       -0.090760        0.000008  1
  H          1.287045        2.055365       -0.000074  1
  H         -1.226866        2.121094       -0.000061  1
  C         -0.342020        0.060307        1.969616  2
  H         -0.157065        0.027695        0.904501  2
  C         -0.251950        1.265263        2.653212  2
  H          0.003175        2.171372        2.120654  2
  C         -0.489360        1.307125        4.020405  2
  H         -0.419191        2.245846        4.552962  2
  C         -0.816841        0.144031        4.704001  2
  H         -1.001796        0.176644        5.769116  2
  C         -0.906911       -1.060924        4.020405  2
  H         -1.162036       -1.967033        4.552962  2
  C         -0.669501       -1.102786        2.653212  2
  H         -0.739670       -2.041508        2.120654  2

%mem=32GB
%nprocshared= 8
#p m062x/aug-cc-pVDZ   counterpoise=2

00020 m062x/aug-cc-pVDZ   counterpoise=2

 0  1  0  1  0  1
  C          0.641439       -1.108963        0.000079  1
  N         -0.684583       -1.190065        0.000037  1
  C         -1.341137       -0.033379       -0.000011  1
  C         -0.686284        1.186519       -0.000043  1
  C          0.697649        1.145888       -0.000054  1
  N          1.372915       -0.000000       -0.000009  1
  H          1.184009       -2.047017       -0.000014  1
  H         -2.423380       -0.090760        0.000008  1
  H          1.287045        2.055365       -0.000074  1
  H         -1.226866        2.121094       -0.000061  1
  C         -0.347296        0.000000        1.969616  2
  H         -0.159488       -0.000000        0.904501  2
  C         -0.467833        1.202290        2.653212  2
  H         -0.373929        2.138935        2.120654  2
  C         -0.708906        1.202290        4.020405  2
  H         -0.802810        2.138935        4.552962  2
  C         -0.829442        0.000000        4.704001  2
  H         -1.017250        0.000000        5.769116  2
  C         -0.708906       -1.202290        4.020405  2
  H         -0.802810       -2.138935        4.552962  2
  C         -0.467833       -1.202290        2.653212  2
  H         -0.373929       -2.138935        2.120654  2

%mem=32GB
%nprocshared= 8
#p m062x/aug-cc-pVDZ   counterpoise=2

00021 m062x/aug-cc-pVDZ   counterpoise=2

 0  1  0  1  0  1
  C          0.641439       -1.108963        0.000079  1
  N         -0.684583       -1.190065        0.000037  1
  C         -1.341137       -0.033379       -0.000011  1
  C         -0.686284        1.186519       -0.000043  1
  C          0.697649        1.145888       -0.000054  1
  N          1.372915       -0.000000       -0.000009  1
  H          1.184009       -2.047017       -0.000014  1
  H         -2.423380       -0.090760        0.000008  1
  H          1.287045        2.055365       -0.000074  1
  H         -1.226866        2.121094       -0.000061  1
  C         -0.342020       -0.060307        1.969616  2
  H         -0.157065       -0.027695        0.904501  2
  C         -0.669501        1.102786        2.653212  2
  H         -0.739670        2.041508        2.120654  2
  C         -0.906911        1.060924        4.020405  2
  H         -1.162036        1.967033        4.552962  2
  C         -0.816841       -0.144031        4.704001  2
  H         -1.001796       -0.176644        5.769116  2
  C         -0.489360       -1.307125        4.020405  2
  H         -0.419191       -2.245846        4.552962  2
  C         -0.251950       -1.265263        2.653212  2
  H          0.003175       -2.171372        2.120654  2

%mem=32GB
%nprocshared= 8
#p m062x/aug-cc-pVDZ   counterpoise=2

00022 m062x/aug-cc-pVDZ   counterpoise=2

 0  1  0  1  0  1
  C          0.641439       -1.108963        0.000079  1
  N         -0.684583       -1.190065        0.000037  1
  C         -1.341137       -0.033379       -0.000011  1
  C         -0.686284        1.186519       -0.000043  1
  C          0.697649        1.145888       -0.000054  1
  N          1.372915       -0.000000       -0.000009  1
  H          1.184009       -2.047017       -0.000014  1
  H         -2.423380       -0.090760        0.000008  1
  H          1.287045        2.055365       -0.000074  1
  H         -1.226866        2.121094       -0.000061  1
  C         -0.326352       -0.118782        1.969616  2
  H         -0.149870       -0.054548        0.904501  2
  C         -0.850827        0.969775        2.653212  2
  H         -1.082937        1.882050        2.120654  2
  C         -1.077361        0.887323        4.020405  2
  H         -1.485954        1.735364        4.552962  2
  C         -0.779421       -0.283686        4.704001  2
  H         -0.955903       -0.347920        5.769116  2
  C         -0.254946       -1.372243        4.020405  2
  H         -0.022835       -2.284519        4.552962  2
  C         -0.028411       -1.289791        2.653212  2
  H          0.380181       -2.137832        2.120654  2

%mem=32GB
%nprocshared= 8
#p m062x/aug-cc-pVDZ   counterpoise=2

00023 m062x/aug-cc-pVDZ   counterpoise=2

 0  1  0  1  0  1
  C          0.641439       -1.108963        0.000079  1
  N         -0.684583       -1.190065        0.000037  1
  C         -1.341137       -0.033379       -0.000011  1
  C         -0.686284        1.186519       -0.000043  1
  C          0.697649        1.145888       -0.000054  1
  N          1.372915       -0.000000       -0.000009  1
  H          1.184009       -2.047017       -0.000014  1
  H         -2.423380       -0.090760        0.000008  1
  H          1.287045        2.055365       -0.000074  1
  H         -1.226866        2.121094       -0.000061  1
  C         -0.300767       -0.173648        1.969616  2
  H         -0.138121       -0.079744        0.904501  2
  C         -1.006300        0.807297        2.653212  2
  H         -1.393300        1.665407        2.120654  2
  C         -1.215076        0.686761        4.020405  2
  H         -1.764722        1.450967        4.552962  2
  C         -0.718318       -0.414721        4.704001  2
  H         -0.880965       -0.508625        5.769116  2
  C         -0.012785       -1.395666        4.020405  2
  H          0.374214       -2.253777        4.552962  2
  C          0.195990       -1.275130        2.653212  2
  H          0.745636       -2.039336        2.120654  2

%mem=32GB
%nprocshared= 8
#p m062x/aug-cc-pVDZ   counterpoise=2

00024 m062x/aug-cc-pVDZ   counterpoise=2

 0  1  0  1  0  1
  C          0.641439       -1.108963        0.000079  1
  N         -0.684583       -1.190065        0.000037  1
  C         -1.341137       -0.033379       -0.000011  1
  C         -0.686284        1.186519       -0.000043  1
  C          0.697649        1.145888       -0.000054  1
  N          1.372915       -0.000000       -0.000009  1
  H          1.184009       -2.047017       -0.000014  1
  H         -2.423380       -0.090760        0.000008  1
  H          1.287045        2.055365       -0.000074  1
  H         -1.226866        2.121094       -0.000061  1
  C         -0.266044       -0.223238        1.969616  2
  H         -0.122175       -0.102517        0.904501  2
  C         -1.131198        0.620290        2.653212  2
  H         -1.661327        1.398162        2.120654  2
  C         -1.315871        0.465331        4.020405  2
  H         -1.989869        1.122482        4.552962  2
  C         -0.635389       -0.533155        4.704001  2
  H         -0.779259       -0.653876        5.769116  2
  C          0.229764       -1.376683        4.020405  2
  H          0.759893       -2.154555        4.552962  2
  C          0.414437       -1.221724        2.653212  2
  H          1.088436       -1.878876        2.120654  2

%mem=32GB
%nprocshared= 8
#p m062x/aug-cc-pVDZ   counterpoise=2

00025 m062x/aug-cc-pVDZ   counterpoise=2

 0  1  0  1  0  1
  C          0.641439       -1.108963        0.000079  1
  N         -0.684583       -1.190065        0.000037  1
  C         -1.341137       -0.033379       -0.000011  1
  C         -0.686284        1.186519       -0.000043  1
  C          0.697649        1.145888       -0.000054  1
  N          1.372915       -0.000000       -0.000009  1
  H          1.184009       -2.047017       -0.000014  1
  H         -2.423380       -0.090760        0.000008  1
  H          1.287045        2.055365       -0.000074  1
  H         -1.226866        2.121094       -0.000061  1
  C         -0.223238       -0.266044        1.969616  2
  H         -0.102517       -0.122175        0.904501  2
  C         -1.221725        0.414436        2.653212  2
  H         -1.878876        1.088434        2.120654  2
  C         -1.376684        0.229763        4.020405  2
  H         -2.154556        0.759892        4.552962  2
  C         -0.533155       -0.635390        4.704001  2
  H         -0.653876       -0.779259        5.769116  2
  C          0.465332       -1.315870        4.020405  2
  H          1.122484       -1.989868        4.552962  2
  C          0.620291       -1.131198        2.653212  2
  H          1.398163       -1.661326        2.120654  2

%mem=32GB
%nprocshared= 8
#p m062x/aug-cc-pVDZ   counterpoise=2

00026 m062x/aug-cc-pVDZ   counterpoise=2

 0  1  0  1  0  1
  C          0.641439       -1.108963        0.000079  1
  N         -0.684583       -1.190065        0.000037  1
  C         -1.341137       -0.033379       -0.000011  1
  C         -0.686284        1.186519       -0.000043  1
  C          0.697649        1.145888       -0.000054  1
  N          1.372915       -0.000000       -0.000009  1
  H          1.184009       -2.047017       -0.000014  1
  H         -2.423380       -0.090760        0.000008  1
  H          1.287045        2.055365       -0.000074  1
  H         -1.226866        2.121094       -0.000061  1
  C         -0.173648       -0.300767        1.969616  2
  H         -0.079744       -0.138121        0.904501  2
  C         -1.275130        0.195989        2.653212  2
  H         -2.039337        0.745635        2.120654  2
  C         -1.395667       -0.012786        4.020405  2
  H         -2.253777        0.374213        4.552962  2
  C         -0.414721       -0.718318        4.704001  2
  H         -0.508625       -0.880965        5.769116  2
  C          0.686761       -1.215075        4.020405  2
  H          1.450968       -1.764721        4.552962  2
  C          0.807298       -1.006300        2.653212  2
  H          1.665408       -1.393298        2.120654  2

%mem=32GB
%nprocshared= 8
#p m062x/aug-cc-pVDZ   counterpoise=2

00027 m062x/aug-cc-pVDZ   counterpoise=2

 0  1  0  1  0  1
  C          0.641439       -1.108963        0.000079  1
  N         -0.684583       -1.190065        0.000037  1
  C         -1.341137       -0.033379       -0.000011  1
  C         -0.686284        1.186519       -0.000043  1
  C          0.697649        1.145888       -0.000054  1
  N          1.372915       -0.000000       -0.000009  1
  H          1.184009       -2.047017       -0.000014  1
  H         -2.423380       -0.090760        0.000008  1
  H          1.287045        2.055365       -0.000074  1
  H         -1.226866        2.121094       -0.000061  1
  C         -0.118782       -0.326352        1.969616  2
  H         -0.054548       -0.149870        0.904501  2
  C         -1.289791       -0.028412        2.653212  2
  H         -2.137833        0.380180        2.120654  2
  C         -1.372243       -0.254947        4.020405  2
  H         -2.284519       -0.022837        4.552962  2
  C         -0.283686       -0.779421        4.704001  2
  H         -0.347920       -0.955903        5.769116  2
  C          0.887323       -1.077360        4.020405  2
  H          1.735365       -1.485953        4.552962  2
  C          0.969775       -0.850826        2.653212  2
  H          1.882051       -1.082936        2.120654  2

%mem=32GB
%nprocshared= 8
#p m062x/aug-cc-pVDZ   counterpoise=2

00028 m062x/aug-cc-pVDZ   counterpoise=2

 0  1  0  1  0  1
  C          0.641439       -1.108963        0.000079  1
  N         -0.684583       -1.190065        0.000037  1
  C         -1.341137       -0.033379       -0.000011  1
  C         -0.686284        1.186519       -0.000043  1
  C          0.697649        1.145888       -0.000054  1
  N          1.372915       -0.000000       -0.000009  1
  H          1.184009       -2.047017       -0.000014  1
  H         -2.423380       -0.090760        0.000008  1
  H          1.287045        2.055365       -0.000074  1
  H         -1.226866        2.121094       -0.000061  1
  C         -0.060307       -0.342020        1.969616  2
  H         -0.027695       -0.157065        0.904501  2
  C         -1.265263       -0.251950        2.653212  2
  H         -2.171372        0.003173        2.120654  2
  C         -1.307125       -0.489361        4.020405  2
  H         -2.245846       -0.419192        4.552962  2
  C         -0.144031       -0.816841        4.704001  2
  H         -0.176643       -1.001796        5.769116  2
  C          1.060925       -0.906911        4.020405  2
  H          1.967034       -1.162035        4.552962  2
  C          1.102786       -0.669500        2.653212  2
  H          2.041508       -0.739669        2.120654  2

%mem=32GB
%nprocshared= 8
#p m062x/aug-cc-pVDZ   counterpoise=2

00029 m062x/aug-cc-pVDZ   counterpoise=2

 0  1  0  1  0  1
  C          0.641439       -1.108963        0.000079  1
  N         -0.684583       -1.190065        0.000037  1
  C         -1.341137       -0.033379       -0.000011  1
  C         -0.686284        1.186519       -0.000043  1
  C          0.697649        1.145888       -0.000054  1
  N          1.372915       -0.000000       -0.000009  1
  H          1.184009       -2.047017       -0.000014  1
  H         -2.423380       -0.090760        0.000008  1
  H          1.287045        2.055365       -0.000074  1
  H         -1.226866        2.121094       -0.000061  1
  C         -0.000000       -0.347296        1.969616  2
  H         -0.000000       -0.159488        0.904501  2
  C         -1.202290       -0.467833        2.653212  2
  H         -2.138935       -0.373930        2.120654  2
  C         -1.202290       -0.708906        4.020405  2
  H         -2.138935       -0.802811        4.552962  2
  C          0.000000       -0.829442        4.704001  2
  H          0.000000       -1.017251        5.769116  2
  C          1.202290       -0.708905        4.020405  2
  H          2.138935       -0.802809        4.552962  2
  C          1.202290       -0.467832        2.653212  2
  H          2.138935       -0.373928        2.120654  2

%mem=32GB
%nprocshared= 8
#p m062x/aug-cc-pVDZ   counterpoise=2

00030 m062x/aug-cc-pVDZ   counterpoise=2

 0  1  0  1  0  1
  C          0.641439       -1.108963        0.000079  1
  N         -0.684583       -1.190065        0.000037  1
  C         -1.341137       -0.033379       -0.000011  1
  C         -0.686284        1.186519       -0.000043  1
  C          0.697649        1.145888       -0.000054  1
  N          1.372915       -0.000000       -0.000009  1
  H          1.184009       -2.047017       -0.000014  1
  H         -2.423380       -0.090760        0.000008  1
  H          1.287045        2.055365       -0.000074  1
  H         -1.226866        2.121094       -0.000061  1
  C          0.060307       -0.342020        1.969616  2
  H          0.027695       -0.157065        0.904501  2
  C         -1.102786       -0.669501        2.653212  2
  H         -2.041508       -0.739671        2.120654  2
  C         -1.060924       -0.906912        4.020405  2
  H         -1.967033       -1.162037        4.552962  2
  C          0.144031       -0.816841        4.704001  2
  H          0.176644       -1.001796        5.769116  2
  C          1.307125       -0.489360        4.020405  2
  H          2.245846       -0.419190        4.552962  2
  C          1.265263       -0.251949        2.653212  2
  H          2.171372        0.003175        2.120654  2

%mem=32GB
%nprocshared= 8
#p m062x/aug-cc-pVDZ   counterpoise=2

00031 m062x/aug-cc-pVDZ   counterpoise=2

 0  1  0  1  0  1
  C          0.641439       -1.108963        0.000079  1
  N         -0.684583       -1.190065        0.000037  1
  C         -1.341137       -0.033379       -0.000011  1
  C         -0.686284        1.186519       -0.000043  1
  C          0.697649        1.145888       -0.000054  1
  N          1.372915       -0.000000       -0.000009  1
  H          1.184009       -2.047017       -0.000014  1
  H         -2.423380       -0.090760        0.000008  1
  H          1.287045        2.055365       -0.000074  1
  H         -1.226866        2.121094       -0.000061  1
  C          0.118782       -0.326352        1.969616  2
  H          0.054548       -0.149870        0.904501  2
  C         -0.969775       -0.850827        2.653212  2
  H         -1.882050       -1.082938        2.120654  2
  C         -0.887323       -1.077361        4.020405  2
  H         -1.735364       -1.485954        4.552962  2
  C          0.283686       -0.779421        4.704001  2
  H          0.347921       -0.955903        5.769116  2
  C          1.372243       -0.254946        4.020405  2
  H          2.284519       -0.022835        4.552962  2
  C          1.289791       -0.028411        2.653212  2
  H          2.137832        0.380182        2.120654  2

%mem=32GB
%nprocshared= 8
#p m062x/aug-cc-pVDZ   counterpoise=2

00032 m062x/aug-cc-pVDZ   counterpoise=2

 0  1  0  1  0  1
  C          0.641439       -1.108963        0.000079  1
  N         -0.684583       -1.190065        0.000037  1
  C         -1.341137       -0.033379       -0.000011  1
  C         -0.686284        1.186519       -0.000043  1
  C          0.697649        1.145888       -0.000054  1
  N          1.372915       -0.000000       -0.000009  1
  H          1.184009       -2.047017       -0.000014  1
  H         -2.423380       -0.090760        0.000008  1
  H          1.287045        2.055365       -0.000074  1
  H         -1.226866        2.121094       -0.000061  1
  C          0.173648       -0.300767        1.969616  2
  H          0.079744       -0.138121        0.904501  2
  C         -0.807297       -1.006301        2.653212  2
  H         -1.665407       -1.393300        2.120654  2
  C         -0.686760       -1.215076        4.020405  2
  H         -1.450966       -1.764722        4.552962  2
  C          0.414721       -0.718318        4.704001  2
  H          0.508626       -0.880965        5.769116  2
  C          1.395667       -0.012785        4.020405  2
  H          2.253777        0.374214        4.552962  2
  C          1.275130        0.195990        2.653212  2
  H          2.039336        0.745637        2.120654  2

%mem=32GB
%nprocshared= 8
#p m062x/aug-cc-pVDZ   counterpoise=2

00033 m062x/aug-cc-pVDZ   counterpoise=2

 0  1  0  1  0  1
  C          0.641439       -1.108963        0.000079  1
  N         -0.684583       -1.190065        0.000037  1
  C         -1.341137       -0.033379       -0.000011  1
  C         -0.686284        1.186519       -0.000043  1
  C          0.697649        1.145888       -0.000054  1
  N          1.372915       -0.000000       -0.000009  1
  H          1.184009       -2.047017       -0.000014  1
  H         -2.423380       -0.090760        0.000008  1
  H          1.287045        2.055365       -0.000074  1
  H         -1.226866        2.121094       -0.000061  1
  C          0.223238       -0.266044        1.969616  2
  H          0.102517       -0.122175        0.904501  2
  C         -0.620290       -1.131198        2.653212  2
  H         -1.398162       -1.661327        2.120654  2
  C         -0.465331       -1.315871        4.020405  2
  H         -1.122482       -1.989870        4.552962  2
  C          0.533155       -0.635390        4.704001  2
  H          0.653877       -0.779259        5.769116  2
  C          1.376683        0.229764        4.020405  2
  H          2.154555        0.759893        4.552962  2
  C          1.221724        0.414437        2.653212  2
  H          1.878875        1.088436        2.120654  2

%mem=32GB
%nprocshared= 8
#p m062x/aug-cc-pVDZ   counterpoise=2

00034 m062x/aug-cc-pVDZ   counterpoise=2

 0  1  0  1  0  1
  C          0.641439       -1.108963        0.000079  1
  N         -0.684583       -1.190065        0.000037  1
  C         -1.341137       -0.033379       -0.000011  1
  C         -0.686284        1.186519       -0.000043  1
  C          0.697649        1.145888       -0.000054  1
  N          1.372915       -0.000000       -0.000009  1
  H          1.184009       -2.047017       -0.000014  1
  H         -2.423380       -0.090760        0.000008  1
  H          1.287045        2.055365       -0.000074  1
  H         -1.226866        2.121094       -0.000061  1
  C          0.266044       -0.223238        1.969616  2
  H          0.122175       -0.102517        0.904501  2
  C         -0.414436       -1.221725        2.653212  2
  H         -1.088434       -1.878876        2.120654  2
  C         -0.229763       -1.376684        4.020405  2
  H         -0.759892       -2.154556        4.552962  2
  C          0.635390       -0.533155        4.704001  2
  H          0.779260       -0.653876        5.769116  2
  C          1.315870        0.465332        4.020405  2
  H          1.989869        1.122483        4.552962  2
  C          1.131198        0.620291        2.653212  2
  H          1.661326        1.398163        2.120654  2

%mem=32GB
%nprocshared= 8
#p m062x/aug-cc-pVDZ   counterpoise=2

00035 m062x/aug-cc-pVDZ   counterpoise=2

 0  1  0  1  0  1
  C          0.641439       -1.108963        0.000079  1
  N         -0.684583       -1.190065        0.000037  1
  C         -1.341137       -0.033379       -0.000011  1
  C         -0.686284        1.186519       -0.000043  1
  C          0.697649        1.145888       -0.000054  1
  N          1.372915       -0.000000       -0.000009  1
  H          1.184009       -2.047017       -0.000014  1
  H         -2.423380       -0.090760        0.000008  1
  H          1.287045        2.055365       -0.000074  1
  H         -1.226866        2.121094       -0.000061  1
  C          0.300767       -0.173648        1.969616  2
  H          0.138120       -0.079744        0.904501  2
  C         -0.195990       -1.275130        2.653212  2
  H         -0.745635       -2.039337        2.120654  2
  C          0.012786       -1.395667        4.020405  2
  H         -0.374213       -2.253777        4.552962  2
  C          0.718318       -0.414721        4.704001  2
  H          0.880965       -0.508625        5.769116  2
  C          1.215075        0.686761        4.020405  2
  H          1.764721        1.450967        4.552962  2
  C          1.006300        0.807297        2.653212  2
  H          1.393299        1.665408        2.120654  2

%mem=32GB
%nprocshared= 8
#p m062x/aug-cc-pVDZ   counterpoise=2

00036 m062x/aug-cc-pVDZ   counterpoise=2

 0  1  0  1  0  1
  C          0.641439       -1.108963        0.000079  1
  N         -0.684583       -1.190065        0.000037  1
  C         -1.341137       -0.033379       -0.000011  1
  C         -0.686284        1.186519       -0.000043  1
  C          0.697649        1.145888       -0.000054  1
  N          1.372915       -0.000000       -0.000009  1
  H          1.184009       -2.047017       -0.000014  1
  H         -2.423380       -0.090760        0.000008  1
  H          1.287045        2.055365       -0.000074  1
  H         -1.226866        2.121094       -0.000061  1
  C          0.326352       -0.118782        1.969616  2
  H          0.149869       -0.054548        0.904501  2
  C          0.028412       -1.289791        2.653212  2
  H         -0.380181       -2.137833        2.120654  2
  C          0.254947       -1.372243        4.020405  2
  H          0.022836       -2.284519        4.552962  2
  C          0.779421       -0.283686        4.704001  2
  H          0.955903       -0.347920        5.769116  2
  C          1.077361        0.887323        4.020405  2
  H          1.485953        1.735364        4.552962  2
  C          0.850826        0.969775        2.653212  2
  H          1.082936        1.882050        2.120654  2

%mem=32GB
%nprocshared= 8
#p m062x/aug-cc-pVDZ   counterpoise=2

00037 m062x/aug-cc-pVDZ   counterpoise=2

 0  1  0  1  0  1
  C          0.641439       -1.108963        0.000079  1
  N         -0.684583       -1.190065        0.000037  1
  C         -1.341137       -0.033379       -0.000011  1
  C         -0.686284        1.186519       -0.000043  1
  C          0.697649        1.145888       -0.000054  1
  N          1.372915       -0.000000       -0.000009  1
  H          1.184009       -2.047017       -0.000014  1
  H         -2.423380       -0.090760        0.000008  1
  H          1.287045        2.055365       -0.000074  1
  H         -1.226866        2.121094       -0.000061  1
  C          0.342020       -0.060307        1.969616  2
  H          0.157065       -0.027695        0.904501  2
  C          0.251950       -1.265263        2.653212  2
  H         -0.003174       -2.171372        2.120654  2
  C          0.489361       -1.307125        4.020405  2
  H          0.419192       -2.245846        4.552962  2
  C          0.816841       -0.144031        4.704001  2
  H          1.001797       -0.176644        5.769116  2
  C          0.906911        1.060924        4.020405  2
  H          1.162036        1.967033        4.552962  2
  C          0.669501        1.102786        2.653212  2
  H          0.739670        2.041508        2.120654  2

%mem=32GB
%nprocshared= 8
#p m062x/aug-cc-pVDZ   counterpoise=2

00038 m062x/aug-cc-pVDZ   counterpoise=2

 0  1  0  1  0  1
  C          0.641439       -1.108963        0.000079  1
  N         -0.684583       -1.190065        0.000037  1
  C         -1.341137       -0.033379       -0.000011  1
  C         -0.686284        1.186519       -0.000043  1
  C          0.697649        1.145888       -0.000054  1
  N          1.372915       -0.000000       -0.000009  1
  H          1.184009       -2.047017       -0.000014  1
  H         -2.423380       -0.090760        0.000008  1
  H          1.287045        2.055365       -0.000074  1
  H         -1.226866        2.121094       -0.000061  1
  C          0.684040        0.000000        1.879385  2
  H          0.314130        0.000000        0.863064  2
  C          0.921451       -1.202290        2.531665  2
  H          0.736496       -2.138935        2.023505  2
  C          1.396272       -1.202290        3.836226  2
  H          1.581227       -2.138935        4.344386  2
  C          1.633683       -0.000000        4.488506  2
  H          2.003593       -0.000000        5.504826  2
  C          1.396272        1.202290        3.836226  2
  H          1.581227        2.138935        4.344386  2
  C          0.921451        1.202290        2.531665  2
  H          0.736496        2.138935        2.023505  2

%mem=32GB
%nprocshared= 8
#p m062x/aug-cc-pVDZ   counterpoise=2

00039 m062x/aug-cc-pVDZ   counterpoise=2

 0  1  0  1  0  1
  C          0.641439       -1.108963        0.000079  1
  N         -0.684583       -1.190065        0.000037  1
  C         -1.341137       -0.033379       -0.000011  1
  C         -0.686284        1.186519       -0.000043  1
  C          0.697649        1.145888       -0.000054  1
  N          1.372915       -0.000000       -0.000009  1
  H          1.184009       -2.047017       -0.000014  1
  H         -2.423380       -0.090760        0.000008  1
  H          1.287045        2.055365       -0.000074  1
  H         -1.226866        2.121094       -0.000061  1
  C          0.673648        0.118782        1.879385  2
  H          0.309357        0.054548        0.863064  2
  C          1.116227       -1.024016        2.531665  2
  H          1.096729       -1.978549        2.023505  2
  C          1.583835       -0.941564        3.836226  2
  H          1.928627       -1.831863        4.344386  2
  C          1.608863        0.283686        4.488506  2
  H          1.973154        0.347920        5.504826  2
  C          1.166284        1.426485        3.836226  2
  H          1.185783        2.381017        4.344386  2
  C          0.698677        1.344033        2.531665  2
  H          0.353884        2.234331        2.023505  2

%mem=32GB
%nprocshared= 8
#p m062x/aug-cc-pVDZ   counterpoise=2

00040 m062x/aug-cc-pVDZ   counterpoise=2

 0  1  0  1  0  1
  C          0.641439       -1.108963        0.000079  1
  N         -0.684583       -1.190065        0.000037  1
  C         -1.341137       -0.033379       -0.000011  1
  C         -0.686284        1.186519       -0.000043  1
  C          0.697649        1.145888       -0.000054  1
  N          1.372915       -0.000000       -0.000009  1
  H          1.184009       -2.047017       -0.000014  1
  H         -2.423380       -0.090760        0.000008  1
  H          1.287045        2.055365       -0.000074  1
  H         -1.226866        2.121094       -0.000061  1
  C          0.642788        0.233956        1.879385  2
  H          0.295185        0.107439        0.863064  2
  C          1.277088       -0.814628        2.531665  2
  H          1.423638       -1.758045        2.023505  2
  C          1.723274       -0.652230        3.836226  2
  H          2.217426       -1.469130        4.344386  2
  C          1.535160        0.558752        4.488506  2
  H          1.882762        0.685269        5.504826  2
  C          0.900859        1.607336        3.836226  2
  H          0.754309        2.550753        4.344386  2
  C          0.454673        1.444938        2.531665  2
  H         -0.039479        2.261838        2.023505  2

%mem=32GB
%nprocshared= 8
#p m062x/aug-cc-pVDZ   counterpoise=2

00041 m062x/aug-cc-pVDZ   counterpoise=2

 0  1  0  1  0  1
  C          0.641439       -1.108963        0.000079  1
  N         -0.684583       -1.190065        0.000037  1
  C         -1.341137       -0.033379       -0.000011  1
  C         -0.686284        1.186519       -0.000043  1
  C          0.697649        1.145888       -0.000054  1
  N          1.372915       -0.000000       -0.000009  1
  H          1.184009       -2.047017       -0.000014  1
  H         -2.423380       -0.090760        0.000008  1
  H          1.287045        2.055365       -0.000074  1
  H         -1.226866        2.121094       -0.000061  1
  C          0.592396        0.342020        1.879385  2
  H          0.272044        0.157065        0.863064  2
  C          1.399145       -0.580488        2.531665  2
  H          1.707291       -1.484124        2.023505  2
  C          1.810352       -0.343078        3.836226  2
  H          2.438850       -1.061759        4.344386  2
  C          1.414811        0.816841        4.488506  2
  H          1.735163        1.001796        5.504826  2
  C          0.608062        1.739350        3.836226  2
  H          0.299916        2.642986        4.344386  2
  C          0.196855        1.501939        2.531665  2
  H         -0.431643        2.220620        2.023505  2

%mem=32GB
%nprocshared= 8
#p m062x/aug-cc-pVDZ   counterpoise=2

00042 m062x/aug-cc-pVDZ   counterpoise=2

 0  1  0  1  0  1
  C          0.641439       -1.108963        0.000079  1
  N         -0.684583       -1.190065        0.000037  1
  C         -1.341137       -0.033379       -0.000011  1
  C         -0.686284        1.186519       -0.000043  1
  C          0.697649        1.145888       -0.000054  1
  N          1.372915       -0.000000       -0.000009  1
  H          1.184009       -2.047017       -0.000014  1
  H         -2.423380       -0.090760        0.000008  1
  H          1.287045        2.055365       -0.000074  1
  H         -1.226866        2.121094       -0.000061  1
  C          0.524005        0.439693        1.879385  2
  H          0.240637        0.201919        0.863064  2
  C          1.478689       -0.328711        2.531665  2
  H          1.939069       -1.165109        2.023505  2
  C          1.842423       -0.023501        3.836226  2
  H          2.586171       -0.622126        4.344386  2
  C          1.251474        1.050111        4.488506  2
  H          1.534841        1.287885        5.504826  2
  C          0.296789        1.818514        3.836226  2
  H         -0.163590        2.654913        4.344386  2
  C         -0.066945        1.513305        2.531665  2
  H         -0.810692        2.111930        2.023505  2

%mem=32GB
%nprocshared= 8
#p m062x/aug-cc-pVDZ   counterpoise=2

00043 m062x/aug-cc-pVDZ   counterpoise=2

 0  1  0  1  0  1
  C          0.641439       -1.108963        0.000079  1
  N         -0.684583       -1.190065        0.000037  1
  C         -1.341137       -0.033379       -0.000011  1
  C         -0.686284        1.186519       -0.000043  1
  C          0.697649        1.145888       -0.000054  1
  N          1.372915       -0.000000       -0.000009  1
  H          1.184009       -2.047017       -0.000014  1
  H         -2.423380       -0.090760        0.000008  1
  H          1.287045        2.055365       -0.000074  1
  H         -1.226866        2.121094       -0.000061  1
  C          0.439693        0.524005        1.879385  2
  H          0.579441        0.860911        0.861197  2
  C         -0.760540        0.768429        2.532864  2
  H         -1.555833        1.295753        2.023770  2
  C         -0.939922        0.335973        3.839821  2
  H         -1.874964        0.526391        4.348915  2
  C          0.080928       -0.340906        4.493299  2
  H         -0.058820       -0.677812        5.511487  2
  C          1.281160       -0.585330        3.839821  2
  H          2.076454       -1.112653        4.348915  2
  C          1.460543       -0.152874        2.532864  2
  H          2.395585       -0.343292        2.023770  2

%mem=32GB
%nprocshared= 8
#p m062x/aug-cc-pVDZ   counterpoise=2

00044 m062x/aug-cc-pVDZ   counterpoise=2

 0  1  0  1  0  1
  C          0.641439       -1.108963        0.000079  1
  N         -0.684583       -1.190065        0.000037  1
  C         -1.341137       -0.033379       -0.000011  1
  C         -0.686284        1.186519       -0.000043  1
  C          0.697649        1.145888       -0.000054  1
  N          1.372915       -0.000000       -0.000009  1
  H          1.184009       -2.047017       -0.000014  1
  H         -2.423380       -0.090760        0.000008  1
  H          1.287045        2.055365       -0.000074  1
  H         -1.226866        2.121094       -0.000061  1
  C          0.342020        0.592396        1.879385  2
  H          0.535179        0.893023        0.858574  2
  C         -0.793446        1.049357        2.534547  2
  H         -1.484874        1.705980        2.024142  2
  C         -1.041387        0.663469        3.844871  2
  H         -1.925973        1.019465        4.355276  2
  C         -0.153861       -0.179380        4.500033  2
  H         -0.347019       -0.480007        5.520844  2
  C          0.981606       -0.636341        3.844871  2
  H          1.673033       -1.292964        4.355276  2
  C          1.229546       -0.250453        2.534547  2
  H          2.114132       -0.606449        2.024142  2

%mem=32GB
%nprocshared= 8
#p m062x/aug-cc-pVDZ   counterpoise=2

00045 m062x/aug-cc-pVDZ   counterpoise=2

 0  1  0  1  0  1
  C          0.641439       -1.108963        0.000079  1
  N         -0.684583       -1.190065        0.000037  1
  C         -1.341137       -0.033379       -0.000011  1
  C         -0.686284        1.186519       -0.000043  1
  C          0.697649        1.145888       -0.000054  1
  N          1.372915       -0.000000       -0.000009  1
  H          1.184009       -2.047017       -0.000014  1
  H         -2.423380       -0.090760        0.000008  1
  H          1.287045        2.055365       -0.000074  1
  H         -1.226866        2.121094       -0.000061  1
  C          0.233956        0.642788        1.879385  2
  H          0.107439        0.295185        0.863064  2
  C          1.444938        0.454673        2.531665  2
  H          2.261838       -0.039480        2.023505  2
  C          1.607336        0.900859        3.836226  2
  H          2.550753        0.754308        4.344386  2
  C          0.558753        1.535159        4.488506  2
  H          0.685269        1.882761        5.504826  2
  C         -0.652230        1.723274        3.836226  2
  H         -1.469130        2.217427        4.344386  2
  C         -0.814628        1.277088        2.531665  2
  H         -1.758045        1.423639        2.023505  2

%mem=32GB
%nprocshared= 8
#p m062x/aug-cc-pVDZ   counterpoise=2

00046 m062x/aug-cc-pVDZ   counterpoise=2

 0  1  0  1  0  1
  C          0.641439       -1.108963        0.000079  1
  N         -0.684583       -1.190065        0.000037  1
  C         -1.341137       -0.033379       -0.000011  1
  C         -0.686284        1.186519       -0.000043  1
  C          0.697649        1.145888       -0.000054  1
  N          1.372915       -0.000000       -0.000009  1
  H          1.184009       -2.047017       -0.000014  1
  H         -2.423380       -0.090760        0.000008  1
  H          1.287045        2.055365       -0.000074  1
  H         -1.226866        2.121094       -0.000061  1
  C          0.118782        0.673648        1.879385  2
  H          0.054548        0.309357        0.863064  2
  C          1.344033        0.698676        2.531665  2
  H          2.234331        0.353884        2.023505  2
  C          1.426485        1.166284        3.836226  2
  H          2.381017        1.185782        4.344386  2
  C          0.283686        1.608863        4.488506  2
  H          0.347921        1.973154        5.504827  2
  C         -0.941564        1.583835        3.836226  2
  H         -1.831862        1.928627        4.344386  2
  C         -1.024016        1.116228        2.531665  2
  H         -1.978549        1.096729        2.023505  2

%mem=32GB
%nprocshared= 8
#p m062x/aug-cc-pVDZ   counterpoise=2

00047 m062x/aug-cc-pVDZ   counterpoise=2

 0  1  0  1  0  1
  C          0.641439       -1.108963        0.000079  1
  N         -0.684583       -1.190065        0.000037  1
  C         -1.341137       -0.033379       -0.000011  1
  C         -0.686284        1.186519       -0.000043  1
  C          0.697649        1.145888       -0.000054  1
  N          1.372915       -0.000000       -0.000009  1
  H          1.184009       -2.047017       -0.000014  1
  H         -2.423380       -0.090760        0.000008  1
  H          1.287045        2.055365       -0.000074  1
  H         -1.226866        2.121094       -0.000061  1
  C          0.000000        0.684040        1.879385  2
  H         -0.000000        0.314130        0.863064  2
  C          1.202290        0.921451        2.531665  2
  H          2.138935        0.736495        2.023505  2
  C          1.202290        1.396272        3.836226  2
  H          2.138935        1.581227        4.344386  2
  C          0.000000        1.633682        4.488506  2
  H          0.000000        2.003593        5.504827  2
  C         -1.202290        1.396272        3.836226  2
  H         -2.138935        1.581228        4.344386  2
  C         -1.202290        0.921451        2.531665  2
  H         -2.138935        0.736496        2.023505  2

%mem=32GB
%nprocshared= 8
#p m062x/aug-cc-pVDZ   counterpoise=2

00048 m062x/aug-cc-pVDZ   counterpoise=2

 0  1  0  1  0  1
  C          0.641439       -1.108963        0.000079  1
  N         -0.684583       -1.190065        0.000037  1
  C         -1.341137       -0.033379       -0.000011  1
  C         -0.686284        1.186519       -0.000043  1
  C          0.697649        1.145888       -0.000054  1
  N          1.372915       -0.000000       -0.000009  1
  H          1.184009       -2.047017       -0.000014  1
  H         -2.423380       -0.090760        0.000008  1
  H          1.287045        2.055365       -0.000074  1
  H         -1.226866        2.121094       -0.000061  1
  C         -0.118782        0.673648        1.879385  2
  H         -0.054548        0.309357        0.863064  2
  C          1.024016        1.116227        2.531665  2
  H          1.978549        1.096728        2.023505  2
  C          0.941565        1.583835        3.836226  2
  H          1.831863        1.928626        4.344386  2
  C         -0.283686        1.608863        4.488506  2
  H         -0.347920        1.973154        5.504827  2
  C         -1.426484        1.166284        3.836226  2
  H         -2.381017        1.185783        4.344386  2
  C         -1.344033        0.698677        2.531665  2
  H         -2.234331        0.353885        2.023505  2

%mem=32GB
%nprocshared= 8
#p m062x/aug-cc-pVDZ   counterpoise=2

00049 m062x/aug-cc-pVDZ   counterpoise=2

 0  1  0  1  0  1
  C          0.641439       -1.108963        0.000079  1
  N         -0.684583       -1.190065        0.000037  1
  C         -1.341137       -0.033379       -0.000011  1
  C         -0.686284        1.186519       -0.000043  1
  C          0.697649        1.145888       -0.000054  1
  N          1.372915       -0.000000       -0.000009  1
  H          1.184009       -2.047017       -0.000014  1
  H         -2.423380       -0.090760        0.000008  1
  H          1.287045        2.055365       -0.000074  1
  H         -1.226866        2.121094       -0.000061  1
  C         -0.233956        0.642788        1.879385  2
  H         -0.107439        0.295185        0.863064  2
  C          0.814628        1.277088        2.531665  2
  H          1.758045        1.423638        2.023505  2
  C          0.652230        1.723274        3.836226  2
  H          1.469130        2.217426        4.344386  2
  C         -0.558752        1.535159        4.488506  2
  H         -0.685269        1.882761        5.504827  2
  C         -1.607336        0.900859        3.836226  2
  H         -2.550753        0.754309        4.344386  2
  C         -1.444938        0.454673        2.531665  2
  H         -2.261838       -0.039479        2.023505  2

%mem=32GB
%nprocshared= 8
#p m062x/aug-cc-pVDZ   counterpoise=2

00050 m062x/aug-cc-pVDZ   counterpoise=2

 0  1  0  1  0  1
  C          0.641439       -1.108963        0.000079  1
  N         -0.684583       -1.190065        0.000037  1
  C         -1.341137       -0.033379       -0.000011  1
  C         -0.686284        1.186519       -0.000043  1
  C          0.697649        1.145888       -0.000054  1
  N          1.372915       -0.000000       -0.000009  1
  H          1.184009       -2.047017       -0.000014  1
  H         -2.423380       -0.090760        0.000008  1
  H          1.287045        2.055365       -0.000074  1
  H         -1.226866        2.121094       -0.000061  1
  C         -0.342020        0.592396        1.879385  2
  H         -0.157065        0.272044        0.863064  2
  C          0.580488        1.399145        2.531665  2
  H          1.484125        1.707291        2.023505  2
  C          0.343078        1.810352        3.836226  2
  H          1.061759        2.438850        4.344386  2
  C         -0.816841        1.414810        4.488506  2
  H         -1.001796        1.735162        5.504827  2
  C         -1.739350        0.608062        3.836226  2
  H         -2.642986        0.299916        4.344386  2
  C         -1.501939        0.196855        2.531665  2
  H         -2.220620       -0.431643        2.023505  2

%mem=32GB
%nprocshared= 8
#p m062x/aug-cc-pVDZ   counterpoise=2

00051 m062x/aug-cc-pVDZ   counterpoise=2

 0  1  0  1  0  1
  C          0.641439       -1.108963        0.000079  1
  N         -0.684583       -1.190065        0.000037  1
  C         -1.341137       -0.033379       -0.000011  1
  C         -0.686284        1.186519       -0.000043  1
  C          0.697649        1.145888       -0.000054  1
  N          1.372915       -0.000000       -0.000009  1
  H          1.184009       -2.047017       -0.000014  1
  H         -2.423380       -0.090760        0.000008  1
  H          1.287045        2.055365       -0.000074  1
  H         -1.226866        2.121094       -0.000061  1
  C         -0.439693        0.524005        1.879385  2
  H         -0.201919        0.240637        0.863064  2
  C          0.328711        1.478689        2.531665  2
  H          1.165109        1.939069        2.023505  2
  C          0.023502        1.842423        3.836226  2
  H          0.622127        2.586171        4.344386  2
  C         -1.050111        1.251473        4.488506  2
  H         -1.287884        1.534841        5.504827  2
  C         -1.818514        0.296789        3.836226  2
  H         -2.654913       -0.163590        4.344386  2
  C         -1.513305       -0.066945        2.531665  2
  H         -2.111930       -0.810692        2.023505  2

%mem=32GB
%nprocshared= 8
#p m062x/aug-cc-pVDZ   counterpoise=2

00052 m062x/aug-cc-pVDZ   counterpoise=2

 0  1  0  1  0  1
  C          0.641439       -1.108963        0.000079  1
  N         -0.684583       -1.190065        0.000037  1
  C         -1.341137       -0.033379       -0.000011  1
  C         -0.686284        1.186519       -0.000043  1
  C          0.697649        1.145888       -0.000054  1
  N          1.372915       -0.000000       -0.000009  1
  H          1.184009       -2.047017       -0.000014  1
  H         -2.423380       -0.090760        0.000008  1
  H          1.287045        2.055365       -0.000074  1
  H         -1.226866        2.121094       -0.000061  1
  C         -0.524005        0.439693        1.879385  2
  H         -0.240637        0.201919        0.863064  2
  C          0.066945        1.513305        2.531665  2
  H          0.810693        2.111929        2.023505  2
  C         -0.296789        1.818514        3.836226  2
  H          0.163591        2.654912        4.344386  2
  C         -1.251473        1.050111        4.488506  2
  H         -1.534841        1.287885        5.504827  2
  C         -1.842423       -0.023501        3.836226  2
  H         -2.586171       -0.622126        4.344386  2
  C         -1.478689       -0.328710        2.531665  2
  H         -1.939069       -1.165109        2.023505  2

%mem=32GB
%nprocshared= 8
#p m062x/aug-cc-pVDZ   counterpoise=2

00053 m062x/aug-cc-pVDZ   counterpoise=2

 0  1  0  1  0  1
  C          0.641439       -1.108963        0.000079  1
  N         -0.684583       -1.190065        0.000037  1
  C         -1.341137       -0.033379       -0.000011  1
  C         -0.686284        1.186519       -0.000043  1
  C          0.697649        1.145888       -0.000054  1
  N          1.372915       -0.000000       -0.000009  1
  H          1.184009       -2.047017       -0.000014  1
  H         -2.423380       -0.090760        0.000008  1
  H          1.287045        2.055365       -0.000074  1
  H         -1.226866        2.121094       -0.000061  1
  C         -0.592396        0.342020        1.879385  2
  H         -0.272044        0.157065        0.863064  2
  C         -0.196855        1.501939        2.531665  2
  H          0.431644        2.220620        2.023505  2
  C         -0.608062        1.739350        3.836226  2
  H         -0.299915        2.642985        4.344386  2
  C         -1.414810        0.816841        4.488506  2
  H         -1.735162        1.001796        5.504827  2
  C         -1.810352       -0.343078        3.836226  2
  H         -2.438850       -1.061758        4.344386  2
  C         -1.399145       -0.580488        2.531665  2
  H         -1.707292       -1.484124        2.023505  2

%mem=32GB
%nprocshared= 8
#p m062x/aug-cc-pVDZ   counterpoise=2

00054 m062x/aug-cc-pVDZ   counterpoise=2

 0  1  0  1  0  1
  C          0.641439       -1.108963        0.000079  1
  N         -0.684583       -1.190065        0.000037  1
  C         -1.341137       -0.033379       -0.000011  1
  C         -0.686284        1.186519       -0.000043  1
  C          0.697649        1.145888       -0.000054  1
  N          1.372915       -0.000000       -0.000009  1
  H          1.184009       -2.047017       -0.000014  1
  H         -2.423380       -0.090760        0.000008  1
  H          1.287045        2.055365       -0.000074  1
  H         -1.226866        2.121094       -0.000061  1
  C         -0.642788        0.233956        1.879385  2
  H         -0.295186        0.107439        0.863064  2
  C         -0.454673        1.444938        2.531665  2
  H          0.039480        2.261838        2.023505  2
  C         -0.900859        1.607336        3.836226  2
  H         -0.754308        2.550753        4.344386  2
  C         -1.535159        0.558752        4.488506  2
  H         -1.882761        0.685269        5.504827  2
  C         -1.723274       -0.652230        3.836226  2
  H         -2.217426       -1.469130        4.344386  2
  C         -1.277088       -0.814628        2.531665  2
  H         -1.423638       -1.758045        2.023505  2

%mem=32GB
%nprocshared= 8
#p m062x/aug-cc-pVDZ   counterpoise=2

00055 m062x/aug-cc-pVDZ   counterpoise=2

 0  1  0  1  0  1
  C          0.641439       -1.108963        0.000079  1
  N         -0.684583       -1.190065        0.000037  1
  C         -1.341137       -0.033379       -0.000011  1
  C         -0.686284        1.186519       -0.000043  1
  C          0.697649        1.145888       -0.000054  1
  N          1.372915       -0.000000       -0.000009  1
  H          1.184009       -2.047017       -0.000014  1
  H         -2.423380       -0.090760        0.000008  1
  H          1.287045        2.055365       -0.000074  1
  H         -1.226866        2.121094       -0.000061  1
  C         -0.673648        0.118782        1.879385  2
  H         -0.309358        0.054548        0.863064  2
  C         -0.698676        1.344033        2.531665  2
  H         -0.353884        2.234331        2.023505  2
  C         -1.166284        1.426485        3.836226  2
  H         -1.185782        2.381017        4.344386  2
  C         -1.608863        0.283686        4.488506  2
  H         -1.973154        0.347920        5.504827  2
  C         -1.583835       -0.941564        3.836226  2
  H         -1.928627       -1.831863        4.344386  2
  C         -1.116227       -1.024016        2.531665  2
  H         -1.096729       -1.978549        2.023505  2

%mem=32GB
%nprocshared= 8
#p m062x/aug-cc-pVDZ   counterpoise=2

00056 m062x/aug-cc-pVDZ   counterpoise=2

 0  1  0  1  0  1
  C          0.641439       -1.108963        0.000079  1
  N         -0.684583       -1.190065        0.000037  1
  C         -1.341137       -0.033379       -0.000011  1
  C         -0.686284        1.186519       -0.000043  1
  C          0.697649        1.145888       -0.000054  1
  N          1.372915       -0.000000       -0.000009  1
  H          1.184009       -2.047017       -0.000014  1
  H         -2.423380       -0.090760        0.000008  1
  H          1.287045        2.055365       -0.000074  1
  H         -1.226866        2.121094       -0.000061  1
  C         -0.684040        0.000000        1.879385  2
  H         -1.040944       -0.018130        0.858585  2
  C         -0.393982       -1.189106        2.534540  2
  H         -0.524916       -2.133610        2.024140  2
  C          0.064144       -1.165834        3.844850  2
  H          0.290114       -2.092208        4.355250  2
  C          0.232212        0.046543        4.500005  2
  H          0.589116        0.064673        5.520805  2
  C         -0.057846        1.235649        3.844850  2
  H          0.073088        2.180153        4.355250  2
  C         -0.515972        1.212378        2.534540  2
  H         -0.741942        2.138752        2.024140  2

%mem=32GB
%nprocshared= 8
#p m062x/aug-cc-pVDZ   counterpoise=2

00057 m062x/aug-cc-pVDZ   counterpoise=2

 0  1  0  1  0  1
  C          0.641439       -1.108963        0.000079  1
  N         -0.684583       -1.190065        0.000037  1
  C         -1.341137       -0.033379       -0.000011  1
  C         -0.686284        1.186519       -0.000043  1
  C          0.697649        1.145888       -0.000054  1
  N          1.372915       -0.000000       -0.000009  1
  H          1.184009       -2.047017       -0.000014  1
  H         -2.423380       -0.090760        0.000008  1
  H          1.287045        2.055365       -0.000074  1
  H         -1.226866        2.121094       -0.000061  1
  C         -0.673648       -0.118782        1.879385  2
  H         -1.035288       -0.072511        0.861143  2
  C         -0.594131       -1.341047        2.532899  2
  H         -0.893824       -2.246983        2.023777  2
  C         -0.129926       -1.400441        3.839925  2
  H         -0.067978       -2.352648        4.349046  2
  C          0.254762       -0.237570        4.493438  2
  H          0.616403       -0.283841        5.511680  2
  C          0.175245        0.984695        3.839925  2
  H          0.474938        1.890631        4.349046  2
  C         -0.288960        1.044089        2.532899  2
  H         -0.350908        1.996296        2.023777  2

%mem=32GB
%nprocshared= 8
#p m062x/aug-cc-pVDZ   counterpoise=2

00058 m062x/aug-cc-pVDZ   counterpoise=2

 0  1  0  1  0  1
  C          0.641439       -1.108963        0.000079  1
  N         -0.684583       -1.190065        0.000037  1
  C         -1.341137       -0.033379       -0.000011  1
  C         -0.686284        1.186519       -0.000043  1
  C          0.697649        1.145888       -0.000054  1
  N          1.372915       -0.000000       -0.000009  1
  H          1.184009       -2.047017       -0.000014  1
  H         -2.423380       -0.090760        0.000008  1
  H          1.287045        2.055365       -0.000074  1
  H         -1.226866        2.121094       -0.000061  1
  C         -0.642788       -0.233956        1.879385  2
  H         -0.295186       -0.107439        0.863064  2
  C         -1.277088        0.814628        2.531665  2
  H         -1.423638        1.758045        2.023505  2
  C         -1.723274        0.652230        3.836226  2
  H         -2.217426        1.469130        4.344386  2
  C         -1.535159       -0.558752        4.488506  2
  H         -1.882761       -0.685269        5.504827  2
  C         -0.900859       -1.607336        3.836226  2
  H         -0.754308       -2.550753        4.344386  2
  C         -0.454673       -1.444938        2.531665  2
  H          0.039480       -2.261838        2.023505  2

%mem=32GB
%nprocshared= 8
#p m062x/aug-cc-pVDZ   counterpoise=2

00059 m062x/aug-cc-pVDZ   counterpoise=2

 0  1  0  1  0  1
  C          0.641439       -1.108963        0.000079  1
  N         -0.684583       -1.190065        0.000037  1
  C         -1.341137       -0.033379       -0.000011  1
  C         -0.686284        1.186519       -0.000043  1
  C          0.697649        1.145888       -0.000054  1
  N          1.372915       -0.000000       -0.000009  1
  H          1.184009       -2.047017       -0.000014  1
  H         -2.423380       -0.090760        0.000008  1
  H          1.287045        2.055365       -0.000074  1
  H         -1.226866        2.121094       -0.000061  1
  C         -0.592396       -0.342020        1.879385  2
  H         -0.272044       -0.157065        0.863064  2
  C         -1.399145        0.580488        2.531665  2
  H         -1.707292        1.484124        2.023505  2
  C         -1.810352        0.343078        3.836226  2
  H         -2.438850        1.061758        4.344386  2
  C         -1.414810       -0.816841        4.488506  2
  H         -1.735162       -1.001796        5.504827  2
  C         -0.608062       -1.739350        3.836226  2
  H         -0.299915       -2.642985        4.344386  2
  C         -0.196855       -1.501939        2.531665  2
  H          0.431644       -2.220620        2.023505  2

%mem=32GB
%nprocshared= 8
#p m062x/aug-cc-pVDZ   counterpoise=2

00060 m062x/aug-cc-pVDZ   counterpoise=2

 0  1  0  1  0  1
  C          0.641439       -1.108963        0.000079  1
  N         -0.684583       -1.190065        0.000037  1
  C         -1.341137       -0.033379       -0.000011  1
  C         -0.686284        1.186519       -0.000043  1
  C          0.697649        1.145888       -0.000054  1
  N          1.372915       -0.000000       -0.000009  1
  H          1.184009       -2.047017       -0.000014  1
  H         -2.423380       -0.090760        0.000008  1
  H          1.287045        2.055365       -0.000074  1
  H         -1.226866        2.121094       -0.000061  1
  C         -0.524005       -0.439693        1.879385  2
  H         -0.240637       -0.201919        0.863064  2
  C         -1.478689        0.328710        2.531665  2
  H         -1.939069        1.165109        2.023505  2
  C         -1.842423        0.023501        3.836226  2
  H         -2.586171        0.622126        4.344386  2
  C         -1.251473       -1.050111        4.488506  2
  H         -1.534841       -1.287885        5.504827  2
  C         -0.296789       -1.818514        3.836226  2
  H          0.163591       -2.654912        4.344386  2
  C          0.066945       -1.513305        2.531665  2
  H          0.810693       -2.111929        2.023505  2

%mem=32GB
%nprocshared= 8
#p m062x/aug-cc-pVDZ   counterpoise=2

00061 m062x/aug-cc-pVDZ   counterpoise=2

 0  1  0  1  0  1
  C          0.641439       -1.108963        0.000079  1
  N         -0.684583       -1.190065        0.000037  1
  C         -1.341137       -0.033379       -0.000011  1
  C         -0.686284        1.186519       -0.000043  1
  C          0.697649        1.145888       -0.000054  1
  N          1.372915       -0.000000       -0.000009  1
  H          1.184009       -2.047017       -0.000014  1
  H         -2.423380       -0.090760        0.000008  1
  H          1.287045        2.055365       -0.000074  1
  H         -1.226866        2.121094       -0.000061  1
  C         -0.439693       -0.524005        1.879385  2
  H         -0.201919       -0.240637        0.863064  2
  C         -1.513305        0.066945        2.531665  2
  H         -2.111930        0.810692        2.023505  2
  C         -1.818514       -0.296789        3.836226  2
  H         -2.654913        0.163590        4.344386  2
  C         -1.050111       -1.251473        4.488506  2
  H         -1.287884       -1.534841        5.504827  2
  C          0.023502       -1.842423        3.836226  2
  H          0.622127       -2.586171        4.344386  2
  C          0.328711       -1.478689        2.531665  2
  H          1.165109       -1.939069        2.023505  2

%mem=32GB
%nprocshared= 8
#p m062x/aug-cc-pVDZ   counterpoise=2

00062 m062x/aug-cc-pVDZ   counterpoise=2

 0  1  0  1  0  1
  C          0.641439       -1.108963        0.000079  1
  N         -0.684583       -1.190065        0.000037  1
  C         -1.341137       -0.033379       -0.000011  1
  C         -0.686284        1.186519       -0.000043  1
  C          0.697649        1.145888       -0.000054  1
  N          1.372915       -0.000000       -0.000009  1
  H          1.184009       -2.047017       -0.000014  1
  H         -2.423380       -0.090760        0.000008  1
  H          1.287045        2.055365       -0.000074  1
  H         -1.226866        2.121094       -0.000061  1
  C         -0.342020       -0.592396        1.879385  2
  H         -0.157065       -0.272044        0.863064  2
  C         -1.501939       -0.196855        2.531665  2
  H         -2.220620        0.431643        2.023505  2
  C         -1.739350       -0.608062        3.836226  2
  H         -2.642986       -0.299916        4.344386  2
  C         -0.816841       -1.414810        4.488506  2
  H         -1.001796       -1.735162        5.504827  2
  C          0.343078       -1.810352        3.836226  2
  H          1.061759       -2.438850        4.344386  2
  C          0.580488       -1.399145        2.531665  2
  H          1.484124       -1.707291        2.023505  2

%mem=32GB
%nprocshared= 8
#p m062x/aug-cc-pVDZ   counterpoise=2

00063 m062x/aug-cc-pVDZ   counterpoise=2

 0  1  0  1  0  1
  C          0.641439       -1.108963        0.000079  1
  N         -0.684583       -1.190065        0.000037  1
  C         -1.341137       -0.033379       -0.000011  1
  C         -0.686284        1.186519       -0.000043  1
  C          0.697649        1.145888       -0.000054  1
  N          1.372915       -0.000000       -0.000009  1
  H          1.184009       -2.047017       -0.000014  1
  H         -2.423380       -0.090760        0.000008  1
  H          1.287045        2.055365       -0.000074  1
  H         -1.226866        2.121094       -0.000061  1
  C         -0.233956       -0.642788        1.879385  2
  H         -0.107439       -0.295185        0.863064  2
  C         -1.444938       -0.454673        2.531665  2
  H         -2.261838        0.039479        2.023505  2
  C         -1.607336       -0.900859        3.836226  2
  H         -2.550753       -0.754309        4.344386  2
  C         -0.558752       -1.535159        4.488506  2
  H         -0.685269       -1.882761        5.504827  2
  C          0.652230       -1.723274        3.836226  2
  H          1.469130       -2.217426        4.344386  2
  C          0.814628       -1.277088        2.531665  2
  H          1.758045       -1.423638        2.023505  2

%mem=32GB
%nprocshared= 8
#p m062x/aug-cc-pVDZ   counterpoise=2

00064 m062x/aug-cc-pVDZ   counterpoise=2

 0  1  0  1  0  1
  C          0.641439       -1.108963        0.000079  1
  N         -0.684583       -1.190065        0.000037  1
  C         -1.341137       -0.033379       -0.000011  1
  C         -0.686284        1.186519       -0.000043  1
  C          0.697649        1.145888       -0.000054  1
  N          1.372915       -0.000000       -0.000009  1
  H          1.184009       -2.047017       -0.000014  1
  H         -2.423380       -0.090760        0.000008  1
  H          1.287045        2.055365       -0.000074  1
  H         -1.226866        2.121094       -0.000061  1
  C         -0.118782       -0.673648        1.879385  2
  H         -0.054548       -0.309357        0.863064  2
  C         -1.344033       -0.698677        2.531665  2
  H         -2.234331       -0.353885        2.023505  2
  C         -1.426484       -1.166284        3.836226  2
  H         -2.381017       -1.185783        4.344386  2
  C         -0.283686       -1.608863        4.488506  2
  H         -0.347920       -1.973154        5.504827  2
  C          0.941565       -1.583835        3.836226  2
  H          1.831863       -1.928626        4.344386  2
  C          1.024016       -1.116227        2.531665  2
  H          1.978549       -1.096728        2.023505  2

%mem=32GB
%nprocshared= 8
#p m062x/aug-cc-pVDZ   counterpoise=2

00065 m062x/aug-cc-pVDZ   counterpoise=2

 0  1  0  1  0  1
  C          0.641439       -1.108963        0.000079  1
  N         -0.684583       -1.190065        0.000037  1
  C         -1.341137       -0.033379       -0.000011  1
  C         -0.686284        1.186519       -0.000043  1
  C          0.697649        1.145888       -0.000054  1
  N          1.372915       -0.000000       -0.000009  1
  H          1.184009       -2.047017       -0.000014  1
  H         -2.423380       -0.090760        0.000008  1
  H          1.287045        2.055365       -0.000074  1
  H         -1.226866        2.121094       -0.000061  1
  C         -0.000000       -0.684040        1.879385  2
  H         -0.000000       -0.314130        0.863064  2
  C         -1.202290       -0.921451        2.531665  2
  H         -2.138935       -0.736496        2.023505  2
  C         -1.202290       -1.396272        3.836226  2
  H         -2.138935       -1.581228        4.344386  2
  C          0.000000       -1.633682        4.488506  2
  H          0.000000       -2.003593        5.504827  2
  C          1.202290       -1.396272        3.836226  2
  H          2.138935       -1.581227        4.344386  2
  C          1.202290       -0.921451        2.531665  2
  H          2.138935       -0.736495        2.023505  2

%mem=32GB
%nprocshared= 8
#p m062x/aug-cc-pVDZ   counterpoise=2

00066 m062x/aug-cc-pVDZ   counterpoise=2

 0  1  0  1  0  1
  C          0.641439       -1.108963        0.000079  1
  N         -0.684583       -1.190065        0.000037  1
  C         -1.341137       -0.033379       -0.000011  1
  C         -0.686284        1.186519       -0.000043  1
  C          0.697649        1.145888       -0.000054  1
  N          1.372915       -0.000000       -0.000009  1
  H          1.184009       -2.047017       -0.000014  1
  H         -2.423380       -0.090760        0.000008  1
  H          1.287045        2.055365       -0.000074  1
  H         -1.226866        2.121094       -0.000061  1
  C          0.118782       -0.673648        1.879385  2
  H          0.401617       -0.909218        0.862403  2
  C          0.706703        0.401368        2.532090  2
  H          1.447556        1.003292        2.023599  2
  C          0.343653        0.703748        3.837500  2
  H          0.801673        1.541241        4.345991  2
  C         -0.607316       -0.068889        4.490204  2
  H         -0.890151        0.166681        5.507187  2
  C         -1.195237       -1.143905        3.837500  2
  H         -1.936090       -1.745828        4.345991  2
  C         -0.832187       -1.446285        2.532090  2
  H         -1.290207       -2.283778        2.023599  2

%mem=32GB
%nprocshared= 8
#p m062x/aug-cc-pVDZ   counterpoise=2

00067 m062x/aug-cc-pVDZ   counterpoise=2

 0  1  0  1  0  1
  C          0.641439       -1.108963        0.000079  1
  N         -0.684583       -1.190065        0.000037  1
  C         -1.341137       -0.033379       -0.000011  1
  C         -0.686284        1.186519       -0.000043  1
  C          0.697649        1.145888       -0.000054  1
  N          1.372915       -0.000000       -0.000009  1
  H          1.184009       -2.047017       -0.000014  1
  H         -2.423380       -0.090760        0.000008  1
  H          1.287045        2.055365       -0.000074  1
  H         -1.226866        2.121094       -0.000061  1
  C          0.233956       -0.642788        1.879385  2
  H          0.456686       -0.897600        0.852154  2
  C          0.996225        0.312004        2.538668  2
  H          1.812803        0.801023        2.025052  2
  C          0.710325        0.639083        3.857232  2
  H          1.304172        1.382914        4.370848  2
  C         -0.337844        0.011371        4.516515  2
  H         -0.560575        0.266183        5.543746  2
  C         -1.100114       -0.943420        3.857232  2
  H         -1.916691       -1.432439        4.370848  2
  C         -0.814214       -1.270499        2.538668  2
  H         -1.408060       -2.014330        2.025052  2

%mem=32GB
%nprocshared= 8
#p m062x/aug-cc-pVDZ   counterpoise=2

00068 m062x/aug-cc-pVDZ   counterpoise=2

 0  1  0  1  0  1
  C          0.641439       -1.108963        0.000079  1
  N         -0.684583       -1.190065        0.000037  1
  C         -1.341137       -0.033379       -0.000011  1
  C         -0.686284        1.186519       -0.000043  1
  C          0.697649        1.145888       -0.000054  1
  N          1.372915       -0.000000       -0.000009  1
  H          1.184009       -2.047017       -0.000014  1
  H         -2.423380       -0.090760        0.000008  1
  H          1.287045        2.055365       -0.000074  1
  H         -1.226866        2.121094       -0.000061  1
  C          0.342020       -0.592396        1.879385  2
  H          0.506247       -0.875726        0.848611  2
  C          1.276802        0.192371        2.540942  2
  H          2.169272        0.520415        2.025555  2
  C          1.065999        0.556056        3.864054  2
  H          1.794241        1.167430        4.379441  2
  C         -0.079587        0.134974        4.525611  2
  H         -0.243815        0.418304        5.556385  2
  C         -1.014370       -0.649793        3.864054  2
  H         -1.906840       -0.977837        4.379441  2
  C         -0.803566       -1.013478        2.540942  2
  H         -1.531809       -1.624852        2.025555  2

%mem=32GB
%nprocshared= 8
#p m062x/aug-cc-pVDZ   counterpoise=2

00069 m062x/aug-cc-pVDZ   counterpoise=2

 0  1  0  1  0  1
  C          0.641439       -1.108963        0.000079  1
  N         -0.684583       -1.190065        0.000037  1
  C         -1.341137       -0.033379       -0.000011  1
  C         -0.686284        1.186519       -0.000043  1
  C          0.697649        1.145888       -0.000054  1
  N          1.372915       -0.000000       -0.000009  1
  H          1.184009       -2.047017       -0.000014  1
  H         -2.423380       -0.090760        0.000008  1
  H          1.287045        2.055365       -0.000074  1
  H         -1.226866        2.121094       -0.000061  1
  C          0.439693       -0.524005        1.879385  2
  H          0.549974       -0.843764        0.852091  2
  C          1.505504        0.073217        2.538708  2
  H          2.446106        0.218725        2.025061  2
  C          1.363945        0.483662        3.857355  2
  H          2.194266        0.948928        4.371002  2
  C          0.156575        0.296885        4.516678  2
  H          0.046294        0.616644        5.543973  2
  C         -0.909236       -0.300337        3.857355  2
  H         -1.849838       -0.445845        4.371002  2
  C         -0.767677       -0.710782        2.538708  2
  H         -1.597998       -1.176048        2.025061  2

%mem=32GB
%nprocshared= 8
#p m062x/aug-cc-pVDZ   counterpoise=2

00070 m062x/aug-cc-pVDZ   counterpoise=2

 0  1  0  1  0  1
  C          0.641439       -1.108963        0.000079  1
  N         -0.684583       -1.190065        0.000037  1
  C         -1.341137       -0.033379       -0.000011  1
  C         -0.686284        1.186519       -0.000043  1
  C          0.697649        1.145888       -0.000054  1
  N          1.372915       -0.000000       -0.000009  1
  H          1.184009       -2.047017       -0.000014  1
  H         -2.423380       -0.090760        0.000008  1
  H          1.287045        2.055365       -0.000074  1
  H         -1.226866        2.121094       -0.000061  1
  C          0.524005       -0.439693        1.879385  2
  H          0.587562       -0.801910        0.862281  2
  C          1.667413        0.000566        2.532168  2
  H          2.621742       -0.018667        2.023616  2
  C          1.585831        0.465513        3.837734  2
  H          2.476604        0.808497        4.346286  2
  C          0.360841        0.490200        4.490517  2
  H          0.297285        0.852417        5.507621  2
  C         -0.782566        0.049941        3.837734  2
  H         -1.736895        0.069174        4.346286  2
  C         -0.700984       -0.415005        2.532168  2
  H         -1.591757       -0.757990        2.023616  2

%mem=32GB
%nprocshared= 8
#p m062x/aug-cc-pVDZ   counterpoise=2

00071 m062x/aug-cc-pVDZ   counterpoise=2

 0  1  0  1  0  1
  C          0.641439       -1.108963        0.000079  1
  N         -0.684583       -1.190065        0.000037  1
  C         -1.341137       -0.033379       -0.000011  1
  C         -0.686284        1.186519       -0.000043  1
  C          0.697649        1.145888       -0.000054  1
  N          1.372915       -0.000000       -0.000009  1
  H          1.184009       -2.047017       -0.000014  1
  H         -2.423380       -0.090760        0.000008  1
  H          1.287045        2.055365       -0.000074  1
  H         -1.226866        2.121094       -0.000061  1
  C          0.592396       -0.342020        1.879385  2
  H          0.272044       -0.157065        0.863064  2
  C          0.196855       -1.501939        2.531665  2
  H         -0.431643       -2.220620        2.023505  2
  C          0.608062       -1.739350        3.836226  2
  H          0.299916       -2.642986        4.344386  2
  C          1.414811       -0.816841        4.488506  2
  H          1.735163       -1.001796        5.504826  2
  C          1.810352        0.343078        3.836226  2
  H          2.438850        1.061759        4.344386  2
  C          1.399145        0.580488        2.531665  2
  H          1.707291        1.484124        2.023505  2

%mem=32GB
%nprocshared= 8
#p m062x/aug-cc-pVDZ   counterpoise=2

00072 m062x/aug-cc-pVDZ   counterpoise=2

 0  1  0  1  0  1
  C          0.641439       -1.108963        0.000079  1
  N         -0.684583       -1.190065        0.000037  1
  C         -1.341137       -0.033379       -0.000011  1
  C         -0.686284        1.186519       -0.000043  1
  C          0.697649        1.145888       -0.000054  1
  N          1.372915       -0.000000       -0.000009  1
  H          1.184009       -2.047017       -0.000014  1
  H         -2.423380       -0.090760        0.000008  1
  H          1.287045        2.055365       -0.000074  1
  H         -1.226866        2.121094       -0.000061  1
  C          0.642788       -0.233956        1.879385  2
  H          0.295185       -0.107439        0.863064  2
  C          0.454673       -1.444938        2.531665  2
  H         -0.039479       -2.261838        2.023505  2
  C          0.900859       -1.607336        3.836226  2
  H          0.754309       -2.550753        4.344386  2
  C          1.535160       -0.558752        4.488506  2
  H          1.882762       -0.685269        5.504826  2
  C          1.723274        0.652230        3.836226  2
  H          2.217426        1.469130        4.344386  2
  C          1.277088        0.814628        2.531665  2
  H          1.423638        1.758045        2.023505  2

%mem=32GB
%nprocshared= 8
#p m062x/aug-cc-pVDZ   counterpoise=2

00073 m062x/aug-cc-pVDZ   counterpoise=2

 0  1  0  1  0  1
  C          0.641439       -1.108963        0.000079  1
  N         -0.684583       -1.190065        0.000037  1
  C         -1.341137       -0.033379       -0.000011  1
  C         -0.686284        1.186519       -0.000043  1
  C          0.697649        1.145888       -0.000054  1
  N          1.372915       -0.000000       -0.000009  1
  H          1.184009       -2.047017       -0.000014  1
  H         -2.423380       -0.090760        0.000008  1
  H          1.287045        2.055365       -0.000074  1
  H         -1.226866        2.121094       -0.000061  1
  C          0.673648       -0.118782        1.879385  2
  H          0.309357       -0.054548        0.863064  2
  C          0.698677       -1.344033        2.531665  2
  H          0.353884       -2.234331        2.023505  2
  C          1.166284       -1.426485        3.836226  2
  H          1.185783       -2.381017        4.344386  2
  C          1.608863       -0.283686        4.488506  2
  H          1.973154       -0.347920        5.504826  2
  C          1.583835        0.941564        3.836226  2
  H          1.928627        1.831863        4.344386  2
  C          1.116227        1.024016        2.531665  2
  H          1.096729        1.978549        2.023505  2

%mem=32GB
%nprocshared= 8
#p m062x/aug-cc-pVDZ   counterpoise=2

00074 m062x/aug-cc-pVDZ   counterpoise=2

 0  1  0  1  0  1
  C          0.641439       -1.108963        0.000079  1
  N         -0.684583       -1.190065        0.000037  1
  C         -1.341137       -0.033379       -0.000011  1
  C         -0.686284        1.186519       -0.000043  1
  C          0.697649        1.145888       -0.000054  1
  N          1.372915       -0.000000       -0.000009  1
  H          1.184009       -2.047017       -0.000014  1
  H         -2.423380       -0.090760        0.000008  1
  H          1.287045        2.055365       -0.000074  1
  H         -1.226866        2.121094       -0.000061  1
  C          1.000000        0.000000        1.732051  2
  H          1.227642       -0.000000        0.674733  2
  C          0.853898        1.202290        2.410643  2
  H          0.967719        2.138935        1.881984  2
  C          0.561694        1.202290        3.767827  2
  H          0.447873        2.138935        4.296486  2
  C          0.415592        0.000000        4.446420  2
  H          0.187950        0.000000        5.503737  2
  C          0.561694       -1.202290        3.767827  2
  H          0.447873       -2.138935        4.296486  2
  C          0.853898       -1.202290        2.410643  2
  H          0.967719       -2.138935        1.881984  2

%mem=32GB
%nprocshared= 8
#p m062x/aug-cc-pVDZ   counterpoise=2

00075 m062x/aug-cc-pVDZ   counterpoise=2

 0  1  0  1  0  1
  C          0.641439       -1.108963        0.000079  1
  N         -0.684583       -1.190065        0.000037  1
  C         -1.341137       -0.033379       -0.000011  1
  C         -0.686284        1.186519       -0.000043  1
  C          0.697649        1.145888       -0.000054  1
  N          1.372915       -0.000000       -0.000009  1
  H          1.184009       -2.047017       -0.000014  1
  H         -2.423380       -0.090760        0.000008  1
  H          1.287045        2.055365       -0.000074  1
  H         -1.226866        2.121094       -0.000061  1
  C          0.984808        0.173648        1.732051  2
  H          1.220165        0.068344        0.681689  2
  C          1.324779        1.338683        2.406179  2
  H          1.824990        2.141000        1.880998  2
  C          1.022671        1.473853        3.754434  2
  H          1.287526        2.381474        4.279615  2
  C          0.380593        0.443988        4.428562  2
  H          0.145236        0.549292        5.478923  2
  C          0.040622       -0.721047        3.754434  2
  H         -0.459589       -1.523364        4.279615  2
  C          0.342730       -0.856217        2.406179  2
  H          0.077875       -1.763838        1.880998  2

%mem=32GB
%nprocshared= 8
#p m062x/aug-cc-pVDZ   counterpoise=2

00076 m062x/aug-cc-pVDZ   counterpoise=2

 0  1  0  1  0  1
  C          0.641439       -1.108963        0.000079  1
  N         -0.684583       -1.190065        0.000037  1
  C         -1.341137       -0.033379       -0.000011  1
  C         -0.686284        1.186519       -0.000043  1
  C          0.697649        1.145888       -0.000054  1
  N          1.372915       -0.000000       -0.000009  1
  H          1.184009       -2.047017       -0.000014  1
  H         -2.423380       -0.090760        0.000008  1
  H          1.287045        2.055365       -0.000074  1
  H         -1.226866        2.121094       -0.000061  1
  C          0.939693        0.342020        1.732051  2
  H          1.197438        0.138536        0.701564  2
  C          1.519266        1.416272        2.393423  2
  H          2.228528        2.049684        1.878179  2
  C          1.188421        1.677466        3.716167  2
  H          1.639938        2.514363        4.231410  2
  C          0.278004        0.864410        4.377539  2
  H          0.020259        1.067894        5.408026  2
  C         -0.301569       -0.209842        3.716167  2
  H         -1.010831       -0.843254        4.231410  2
  C          0.029275       -0.471037        2.393423  2
  H         -0.422242       -1.307933        1.878179  2

%mem=32GB
%nprocshared= 8
#p m062x/aug-cc-pVDZ   counterpoise=2

00077 m062x/aug-cc-pVDZ   counterpoise=2

 0  1  0  1  0  1
  C          0.641439       -1.108963        0.000079  1
  N         -0.684583       -1.190065        0.000037  1
  C         -1.341137       -0.033379       -0.000011  1
  C         -0.686284        1.186519       -0.000043  1
  C          0.697649        1.145888       -0.000054  1
  N          1.372915       -0.000000       -0.000009  1
  H          1.184009       -2.047017       -0.000014  1
  H         -2.423380       -0.090760        0.000008  1
  H          1.287045        2.055365       -0.000074  1
  H         -1.226866        2.121094       -0.000061  1
  C          0.866025        0.500000        1.732051  2
  H          0.767921        0.876325        0.722845  2
  C         -0.234419       -0.044816        2.379765  2
  H         -1.189824       -0.092931        1.875162  2
  C         -0.108491       -0.527870        3.675192  2
  H         -0.965793       -0.952310        4.179795  2
  C          1.117880       -0.466109        4.322906  2
  H          1.215984       -0.842434        5.332112  2
  C          2.218324        0.078707        3.675192  2
  H          3.173730        0.126821        4.179795  2
  C          2.092397        0.561761        2.379765  2
  H          2.949698        0.986201        1.875162  2

%mem=32GB
%nprocshared= 8
#p m062x/aug-cc-pVDZ   counterpoise=2

00078 m062x/aug-cc-pVDZ   counterpoise=2

 0  1  0  1  0  1
  C          0.641439       -1.108963        0.000079  1
  N         -0.684583       -1.190065        0.000037  1
  C         -1.341137       -0.033379       -0.000011  1
  C         -0.686284        1.186519       -0.000043  1
  C          0.697649        1.145888       -0.000054  1
  N          1.372915       -0.000000       -0.000009  1
  H          1.184009       -2.047017       -0.000014  1
  H         -2.423380       -0.090760        0.000008  1
  H          1.287045        2.055365       -0.000074  1
  H         -1.226866        2.121094       -0.000061  1
  C          0.766044        0.642788        1.732051  2
  H          0.725062        0.944245        0.694175  2
  C         -0.398984        0.287352        2.398165  2
  H         -1.347583        0.311906        1.879227  2
  C         -0.346379       -0.099602        3.730393  2
  H         -1.253995       -0.376505        4.249331  2
  C          0.871256       -0.131120        4.396507  2
  H          0.912238       -0.432577        5.434383  2
  C          2.036284        0.224316        3.730393  2
  H          2.984883        0.199762        4.249331  2
  C          1.983679        0.611270        2.398165  2
  H          2.891295        0.888173        1.879227  2

%mem=32GB
%nprocshared= 8
#p m062x/aug-cc-pVDZ   counterpoise=2

00079 m062x/aug-cc-pVDZ   counterpoise=2

 0  1  0  1  0  1
  C          0.641439       -1.108963        0.000079  1
  N         -0.684583       -1.190065        0.000037  1
  C         -1.341137       -0.033379       -0.000011  1
  C         -0.686284        1.186519       -0.000043  1
  C          0.697649        1.145888       -0.000054  1
  N          1.372915       -0.000000       -0.000009  1
  H          1.184009       -2.047017       -0.000014  1
  H         -2.423380       -0.090760        0.000008  1
  H          1.287045        2.055365       -0.000074  1
  H         -1.226866        2.121094       -0.000061  1
  C          0.642788        0.766044        1.732051  2
  H          0.676233        0.997607        0.676114  2
  C         -0.568620        0.789292        2.409757  2
  H         -1.478924        1.038965        1.881788  2
  C         -0.611550        0.492055        3.765168  2
  H         -1.555299        0.510166        4.293136  2
  C          0.556927        0.171572        4.442874  2
  H          0.523482       -0.059991        5.498810  2
  C          1.768335        0.148325        3.765168  2
  H          2.678638       -0.101348        4.293136  2
  C          1.811265        0.445561        2.409757  2
  H          2.755013        0.427451        1.881788  2

%mem=32GB
%nprocshared= 8
#p m062x/aug-cc-pVDZ   counterpoise=2

00080 m062x/aug-cc-pVDZ   counterpoise=2

 0  1  0  1  0  1
  C          0.641439       -1.108963        0.000079  1
  N         -0.684583       -1.190065        0.000037  1
  C         -1.341137       -0.033379       -0.000011  1
  C         -0.686284        1.186519       -0.000043  1
  C          0.697649        1.145888       -0.000054  1
  N          1.372915       -0.000000       -0.000009  1
  H          1.184009       -2.047017       -0.000014  1
  H         -2.423380       -0.090760        0.000008  1
  H          1.287045        2.055365       -0.000074  1
  H         -1.226866        2.121094       -0.000061  1
  C          0.500000        0.866025        1.732051  2
  H          0.621068        1.037453        0.671062  2
  C         -0.559771        1.449574        2.412999  2
  H         -1.264318        2.075616        1.882505  2
  C         -0.715176        1.229528        3.774895  2
  H         -1.540792        1.684142        4.305389  2
  C          0.189190        0.425932        4.455843  2
  H          0.068122        0.254504        5.516832  2
  C          1.248961       -0.157617        3.774895  2
  H          1.953509       -0.783659        4.305389  2
  C          1.404366        0.062430        2.412999  2
  H          2.229982       -0.392184        1.882505  2

%mem=32GB
%nprocshared= 8
#p m062x/aug-cc-pVDZ   counterpoise=2

00081 m062x/aug-cc-pVDZ   counterpoise=2

 0  1  0  1  0  1
  C          0.641439       -1.108963        0.000079  1
  N         -0.684583       -1.190065        0.000037  1
  C         -1.341137       -0.033379       -0.000011  1
  C         -0.686284        1.186519       -0.000043  1
  C          0.697649        1.145888       -0.000054  1
  N          1.372915       -0.000000       -0.000009  1
  H          1.184009       -2.047017       -0.000014  1
  H         -2.423380       -0.090760        0.000008  1
  H          1.287045        2.055365       -0.000074  1
  H         -1.226866        2.121094       -0.000061  1
  C          0.342020        0.939693        1.732051  2
  H          0.558077        1.064964        0.679735  2
  C         -0.399705        1.899399        2.407433  2
  H         -0.761490        2.772331        1.881275  2
  C         -0.677039        1.738600        3.758196  2
  H         -1.254881        2.486260        4.284354  2
  C         -0.212647        0.618094        4.433578  2
  H         -0.428704        0.492823        5.485894  2
  C          0.529079       -0.341613        3.758196  2
  H          0.890864       -1.214544        4.284354  2
  C          0.806412       -0.180813        2.407433  2
  H          1.384254       -0.928474        1.881275  2

%mem=32GB
%nprocshared= 8
#p m062x/aug-cc-pVDZ   counterpoise=2

00082 m062x/aug-cc-pVDZ   counterpoise=2

 0  1  0  1  0  1
  C          0.641439       -1.108963        0.000079  1
  N         -0.684583       -1.190065        0.000037  1
  C         -1.341137       -0.033379       -0.000011  1
  C         -0.686284        1.186519       -0.000043  1
  C          0.697649        1.145888       -0.000054  1
  N          1.372915       -0.000000       -0.000009  1
  H          1.184009       -2.047017       -0.000014  1
  H         -2.423380       -0.090760        0.000008  1
  H          1.287045        2.055365       -0.000074  1
  H         -1.226866        2.121094       -0.000061  1
  C          0.173648        0.984808        1.732051  2
  H          0.485590        1.080700        0.700916  2
  C         -0.379832        2.072480        2.393839  2
  H         -0.499080        3.015724        1.878271  2
  C         -0.780243        1.949392        3.717414  2
  H         -1.211433        2.796744        4.232982  2
  C         -0.627175        0.738631        4.379202  2
  H         -0.939116        0.642739        5.410337  2
  C         -0.073695       -0.349041        3.717414  2
  H          0.045553       -1.292285        4.232982  2
  C          0.326717       -0.225953        2.393839  2
  H          0.757906       -1.073305        1.878271  2

%mem=32GB
%nprocshared= 8
#p m062x/aug-cc-pVDZ   counterpoise=2

00083 m062x/aug-cc-pVDZ   counterpoise=2

 0  1  0  1  0  1
  C          0.641439       -1.108963        0.000079  1
  N         -0.684583       -1.190065        0.000037  1
  C         -1.341137       -0.033379       -0.000011  1
  C         -0.686284        1.186519       -0.000043  1
  C          0.697649        1.145888       -0.000054  1
  N          1.372915       -0.000000       -0.000009  1
  H          1.184009       -2.047017       -0.000014  1
  H         -2.423380       -0.090760        0.000008  1
  H          1.287045        2.055365       -0.000074  1
  H         -1.226866        2.121094       -0.000061  1
  C          0.000000        1.000000        1.732051  2
  H         -0.396413        1.107737        0.731555  2
  C         -0.060902       -0.229351        2.374174  2
  H         -0.504760       -1.079340        1.873926  2
  C          0.447938       -0.367644        3.658421  2
  H          0.400493       -1.325370        4.158669  2
  C          1.017679        0.723414        4.300544  2
  H          1.414092        0.615677        5.301040  2
  C          1.078581        1.952765        3.658421  2
  H          1.522439        2.802754        4.158669  2
  C          0.569741        2.091058        2.374174  2
  H          0.617186        3.048784        1.873926  2

%mem=32GB
%nprocshared= 8
#p m062x/aug-cc-pVDZ   counterpoise=2

00084 m062x/aug-cc-pVDZ   counterpoise=2

 0  1  0  1  0  1
  C          0.641439       -1.108963        0.000079  1
  N         -0.684583       -1.190065        0.000037  1
  C         -1.341137       -0.033379       -0.000011  1
  C         -0.686284        1.186519       -0.000043  1
  C          0.697649        1.145888       -0.000054  1
  N          1.372915       -0.000000       -0.000009  1
  H          1.184009       -2.047017       -0.000014  1
  H         -2.423380       -0.090760        0.000008  1
  H          1.287045        2.055365       -0.000074  1
  H         -1.226866        2.121094       -0.000061  1
  C         -0.173648        0.984808        1.732051  2
  H         -0.478689        1.104835        0.701379  2
  C         -0.418094       -0.211023        2.393542  2
  H         -0.913570       -1.022608        1.878206  2
  C         -0.026540       -0.365091        3.716524  2
  H         -0.216975       -1.296704        4.231860  2
  C          0.609459        0.676672        4.378015  2
  H          0.914500        0.556645        5.408687  2
  C          0.853905        1.872502        3.716524  2
  H          1.349381        2.684088        4.231860  2
  C          0.462351        2.026570        2.393542  2
  H          0.652786        2.958183        1.878206  2

%mem=32GB
%nprocshared= 8
#p m062x/aug-cc-pVDZ   counterpoise=2

00085 m062x/aug-cc-pVDZ   counterpoise=2

 0  1  0  1  0  1
  C          0.641439       -1.108963        0.000079  1
  N         -0.684583       -1.190065        0.000037  1
  C         -1.341137       -0.033379       -0.000011  1
  C         -0.686284        1.186519       -0.000043  1
  C          0.697649        1.145888       -0.000054  1
  N          1.372915       -0.000000       -0.000009  1
  H          1.184009       -2.047017       -0.000014  1
  H         -2.423380       -0.090760        0.000008  1
  H          1.287045        2.055365       -0.000074  1
  H         -1.226866        2.121094       -0.000061  1
  C         -0.342020        0.939693        1.732051  2
  H         -0.550830        1.089403        0.681467  2
  C         -0.908557       -0.133494        2.406321  2
  H         -1.558727       -0.819852        1.881029  2
  C         -0.640526       -0.325664        3.754862  2
  H         -1.081886       -1.161731        4.280155  2
  C          0.194041        0.555354        4.429133  2
  H          0.402851        0.405644        5.479717  2
  C          0.760577        1.628541        3.754862  2
  H          1.410747        2.314898        4.280155  2
  C          0.492547        1.820710        2.406321  2
  H          0.933907        2.656777        1.881029  2

%mem=32GB
%nprocshared= 8
#p m062x/aug-cc-pVDZ   counterpoise=2

00086 m062x/aug-cc-pVDZ   counterpoise=2

 0  1  0  1  0  1
  C          0.641439       -1.108963        0.000079  1
  N         -0.684583       -1.190065        0.000037  1
  C         -1.341137       -0.033379       -0.000011  1
  C         -0.686284        1.186519       -0.000043  1
  C          0.697649        1.145888       -0.000054  1
  N          1.372915       -0.000000       -0.000009  1
  H          1.184009       -2.047017       -0.000014  1
  H         -2.423380       -0.090760        0.000008  1
  H          1.287045        2.055365       -0.000074  1
  H         -1.226866        2.121094       -0.000061  1
  C         -0.500000        0.866025        1.732051  2
  H         -0.613743        1.061715        0.674455  2
  C         -1.466457        0.136255        2.410822  2
  H         -2.333119       -0.236584        1.882024  2
  C         -1.320456       -0.114934        3.768364  2
  H         -2.073375       -0.683462        4.297162  2
  C         -0.207997        0.363647        4.447135  2
  H         -0.094254        0.167957        5.504731  2
  C          0.758460        1.093417        3.768364  2
  H          1.625122        1.466256        4.297162  2
  C          0.612459        1.344606        2.410822  2
  H          1.365378        1.913135        1.882024  2

%mem=32GB
%nprocshared= 8
#p m062x/aug-cc-pVDZ   counterpoise=2

00087 m062x/aug-cc-pVDZ   counterpoise=2

 0  1  0  1  0  1
  C          0.641439       -1.108963        0.000079  1
  N         -0.684583       -1.190065        0.000037  1
  C         -1.341137       -0.033379       -0.000011  1
  C         -0.686284        1.186519       -0.000043  1
  C          0.697649        1.145888       -0.000054  1
  N          1.372915       -0.000000       -0.000009  1
  H          1.184009       -2.047017       -0.000014  1
  H         -2.423380       -0.090760        0.000008  1
  H          1.287045        2.055365       -0.000074  1
  H         -1.226866        2.121094       -0.000061  1
  C         -0.642788        0.766044        1.732051  2
  H         -0.669173        1.021109        0.681343  2
  C         -1.821762        0.478631        2.406401  2
  H         -2.766628        0.509785        1.881047  2
  C         -1.787893        0.151227        3.755101  2
  H         -2.706374       -0.072683        4.280455  2
  C         -0.575050        0.111237        4.429451  2
  H         -0.548665       -0.143828        5.480159  2
  C          0.603924        0.398651        3.755101  2
  H          1.548790        0.367496        4.280455  2
  C          0.570055        0.726054        2.406401  2
  H          1.488536        0.949965        1.881047  2

%mem=32GB
%nprocshared= 8
#p m062x/aug-cc-pVDZ   counterpoise=2

00088 m062x/aug-cc-pVDZ   counterpoise=2

 0  1  0  1  0  1
  C          0.641439       -1.108963        0.000079  1
  N         -0.684583       -1.190065        0.000037  1
  C         -1.341137       -0.033379       -0.000011  1
  C         -0.686284        1.186519       -0.000043  1
  C          0.697649        1.145888       -0.000054  1
  N          1.372915       -0.000000       -0.000009  1
  H          1.184009       -2.047017       -0.000014  1
  H         -2.423380       -0.090760        0.000008  1
  H          1.287045        2.055365       -0.000074  1
  H         -1.226866        2.121094       -0.000061  1
  C         -0.766044        0.642788        1.732051  2
  H         -0.718573        0.966404        0.701148  2
  C         -1.986071        0.609586        2.393690  2
  H         -2.889063        0.907337        1.878238  2
  C         -2.047007        0.194189        3.716968  2
  H         -2.997470        0.168323        4.232419  2
  C         -0.887915       -0.188008        4.378606  2
  H         -0.935386       -0.511624        5.409509  2
  C          0.332112       -0.154806        3.716968  2
  H          1.235104       -0.452557        4.232419  2
  C          0.393048        0.260591        2.393690  2
  H          1.343511        0.286457        1.878238  2

%mem=32GB
%nprocshared= 8
#p m062x/aug-cc-pVDZ   counterpoise=2

00089 m062x/aug-cc-pVDZ   counterpoise=2

 0  1  0  1  0  1
  C          0.641439       -1.108963        0.000079  1
  N         -0.684583       -1.190065        0.000037  1
  C         -1.341137       -0.033379       -0.000011  1
  C         -0.686284        1.186519       -0.000043  1
  C          0.697649        1.145888       -0.000054  1
  N          1.372915       -0.000000       -0.000009  1
  H          1.184009       -2.047017       -0.000014  1
  H         -2.423380       -0.090760        0.000008  1
  H          1.287045        2.055365       -0.000074  1
  H         -1.226866        2.121094       -0.000061  1
  C         -0.866025        0.500000        1.732051  2
  H         -0.762171        0.896671        0.731247  2
  C         -2.095767        0.549929        2.374372  2
  H         -2.949944        0.985497        1.873970  2
  C         -2.229076        0.040758        3.659015  2
  H         -3.187107        0.079655        4.159416  2
  C         -1.132643       -0.518341        4.301336  2
  H         -1.236498       -0.915012        5.302140  2
  C          0.097099       -0.568271        3.659015  2
  H          0.951276       -1.003838        4.159416  2
  C          0.230408       -0.059100        2.374372  2
  H          1.188439       -0.097997        1.873970  2

%mem=32GB
%nprocshared= 8
#p m062x/aug-cc-pVDZ   counterpoise=2

00090 m062x/aug-cc-pVDZ   counterpoise=2

 0  1  0  1  0  1
  C          0.641439       -1.108963        0.000079  1
  N         -0.684583       -1.190065        0.000037  1
  C         -1.341137       -0.033379       -0.000011  1
  C         -0.686284        1.186519       -0.000043  1
  C          0.697649        1.145888       -0.000054  1
  N          1.372915       -0.000000       -0.000009  1
  H          1.184009       -2.047017       -0.000014  1
  H         -2.423380       -0.090760        0.000008  1
  H          1.287045        2.055365       -0.000074  1
  H         -1.226866        2.121094       -0.000061  1
  C         -0.939693        0.342020        1.732051  2
  H         -1.178624        0.118590        0.701162  2
  C          0.034838       -0.392738        2.393681  2
  H          0.555116       -1.188582        1.878236  2
  C          0.341534       -0.105941        3.716941  2
  H          1.100743       -0.678354        4.232386  2
  C         -0.326302        0.915615        4.378571  2
  H         -0.087370        1.139045        5.409460  2
  C         -1.300833        1.650373        3.716941  2
  H         -1.821110        2.446217        4.232386  2
  C         -1.607528        1.363576        2.393681  2
  H         -2.366737        1.935989        1.878236  2

%mem=32GB
%nprocshared= 8
#p m062x/aug-cc-pVDZ   counterpoise=2

00091 m062x/aug-cc-pVDZ   counterpoise=2

 0  1  0  1  0  1
  C          0.641439       -1.108963        0.000079  1
  N         -0.684583       -1.190065        0.000037  1
  C         -1.341137       -0.033379       -0.000011  1
  C         -0.686284        1.186519       -0.000043  1
  C          0.697649        1.145888       -0.000054  1
  N          1.372915       -0.000000       -0.000009  1
  H          1.184009       -2.047017       -0.000014  1
  H         -2.423380       -0.090760        0.000008  1
  H          1.287045        2.055365       -0.000074  1
  H         -1.226866        2.121094       -0.000061  1
  C         -0.984808        0.173648        1.732051  2
  H         -1.201267        0.047886        0.679876  2
  C         -0.241895       -0.785204        2.407342  2
  H          0.120413       -1.657961        1.881255  2
  C          0.035954       -0.623773        3.757924  2
  H          0.614721       -1.370768        4.284011  2
  C         -0.429109        0.496509        4.433215  2
  H         -0.212650        0.622271        5.485390  2
  C         -1.172022        1.455361        3.757924  2
  H         -1.534330        2.328118        4.284011  2
  C         -1.449871        1.293930        2.407342  2
  H         -2.028638        2.040925        1.881255  2

%mem=32GB
%nprocshared= 8
#p m062x/aug-cc-pVDZ   counterpoise=2

00092 m062x/aug-cc-pVDZ   counterpoise=2

 0  1  0  1  0  1
  C          0.641439       -1.108963        0.000079  1
  N         -0.684583       -1.190065        0.000037  1
  C         -1.341137       -0.033379       -0.000011  1
  C         -0.686284        1.186519       -0.000043  1
  C          0.697649        1.145888       -0.000054  1
  N          1.372915       -0.000000       -0.000009  1
  H          1.184009       -2.047017       -0.000014  1
  H         -2.423380       -0.090760        0.000008  1
  H          1.287045        2.055365       -0.000074  1
  H         -1.226866        2.121094       -0.000061  1
  C         -1.000000        0.000000        1.732051  2
  H         -1.208963       -0.020446        0.671080  2
  C         -0.748806       -1.183453        2.412987  2
  H         -0.762076       -2.125870        1.882502  2
  C         -0.480579       -1.157208        3.774860  2
  H         -0.284886       -2.079178        4.305346  2
  C         -0.463547        0.052490        4.455797  2
  H         -0.254584        0.072936        5.516767  2
  C         -0.714740        1.235943        3.774860  2
  H         -0.701471        2.178360        4.305346  2
  C         -0.982967        1.209698        2.412987  2
  H         -1.178660        2.131668        1.882502  2

%mem=32GB
%nprocshared= 8
#p m062x/aug-cc-pVDZ   counterpoise=2

00093 m062x/aug-cc-pVDZ   counterpoise=2

 0  1  0  1  0  1
  C          0.641439       -1.108963        0.000079  1
  N         -0.684583       -1.190065        0.000037  1
  C         -1.341137       -0.033379       -0.000011  1
  C         -0.686284        1.186519       -0.000043  1
  C          0.697649        1.145888       -0.000054  1
  N          1.372915       -0.000000       -0.000009  1
  H          1.184009       -2.047017       -0.000014  1
  H         -2.423380       -0.090760        0.000008  1
  H          1.287045        2.055365       -0.000074  1
  H         -1.226866        2.121094       -0.000061  1
  C         -0.984808       -0.173648        1.732051  2
  H         -1.202063       -0.088126        0.676007  2
  C         -1.285761       -1.347268        2.409825  2
  H         -1.737474       -2.176055        1.881803  2
  C         -1.006890       -1.457046        3.765374  2
  H         -1.241348       -2.371355        4.293396  2
  C         -0.427066       -0.393204        4.443148  2
  H         -0.209811       -0.478726        5.499192  2
  C         -0.126112        0.780416        3.765374  2
  H          0.325600        1.609203        4.293396  2
  C         -0.404983        0.890194        2.409825  2
  H         -0.170526        1.804503        1.881803  2

%mem=32GB
%nprocshared= 8
#p m062x/aug-cc-pVDZ   counterpoise=2

00094 m062x/aug-cc-pVDZ   counterpoise=2

 0  1  0  1  0  1
  C          0.641439       -1.108963        0.000079  1
  N         -0.684583       -1.190065        0.000037  1
  C         -1.341137       -0.033379       -0.000011  1
  C         -0.686284        1.186519       -0.000043  1
  C          0.697649        1.145888       -0.000054  1
  N          1.372915       -0.000000       -0.000009  1
  H          1.184009       -2.047017       -0.000014  1
  H         -2.423380       -0.090760        0.000008  1
  H          1.287045        2.055365       -0.000074  1
  H         -1.226866        2.121094       -0.000061  1
  C         -0.939693       -0.342020        1.732051  2
  H         -1.180294       -0.157040        0.693959  2
  C         -1.518081       -1.413892        2.398304  2
  H         -2.209275       -2.063954        1.879258  2
  C         -1.209242       -1.651335        3.730810  2
  H         -1.659836       -2.486377        4.249856  2
  C         -0.322016       -0.816906        4.397063  2
  H         -0.081415       -1.001887        5.435155  2
  C          0.256372        0.254965        3.730810  2
  H          0.947567        0.905027        4.249856  2
  C         -0.052466        0.492408        2.398304  2
  H          0.398127        1.327451        1.879258  2

%mem=32GB
%nprocshared= 8
#p m062x/aug-cc-pVDZ   counterpoise=2

00095 m062x/aug-cc-pVDZ   counterpoise=2

 0  1  0  1  0  1
  C          0.641439       -1.108963        0.000079  1
  N         -0.684583       -1.190065        0.000037  1
  C         -1.341137       -0.033379       -0.000011  1
  C         -0.686284        1.186519       -0.000043  1
  C          0.697649        1.145888       -0.000054  1
  N          1.372915       -0.000000       -0.000009  1
  H          1.184009       -2.047017       -0.000014  1
  H         -2.423380       -0.090760        0.000008  1
  H          1.287045        2.055365       -0.000074  1
  H         -1.226866        2.121094       -0.000061  1
  C         -0.866025       -0.500000        1.732051  2
  H         -1.142936       -0.228038        0.722547  2
  C         -1.530751       -1.532324        2.379956  2
  H         -2.325516       -2.064595        1.875204  2
  C         -1.175305       -1.881418        3.675766  2
  H         -1.693159       -2.685652        4.180518  2
  C         -0.155133       -1.198188        4.323671  2
  H          0.121778       -1.470150        5.333175  2
  C          0.509592       -0.165863        3.675766  2
  H          1.304357        0.366408        4.180518  2
  C          0.154146        0.183230        2.379956  2
  H          0.672000        0.987464        1.875204  2

%mem=32GB
%nprocshared= 8
#p m062x/aug-cc-pVDZ   counterpoise=2

00096 m062x/aug-cc-pVDZ   counterpoise=2

 0  1  0  1  0  1
  C          0.641439       -1.108963        0.000079  1
  N         -0.684583       -1.190065        0.000037  1
  C         -1.341137       -0.033379       -0.000011  1
  C         -0.686284        1.186519       -0.000043  1
  C          0.697649        1.145888       -0.000054  1
  N          1.372915       -0.000000       -0.000009  1
  H          1.184009       -2.047017       -0.000014  1
  H         -2.423380       -0.090760        0.000008  1
  H          1.287045        2.055365       -0.000074  1
  H         -1.226866        2.121094       -0.000061  1
  C         -0.766044       -0.642788        1.732051  2
  H         -0.717589       -0.968324        0.701799  2
  C          0.392045       -0.256848        2.393272  2
  H          1.342711       -0.281717        1.878146  2
  C          0.329847        0.161015        3.715715  2
  H          1.232057        0.461682        4.230841  2
  C         -0.890441        0.192937        4.376936  2
  H         -0.938896        0.518473        5.407189  2
  C         -2.048530       -0.193003        3.715715  2
  H         -2.999196       -0.168134        4.230841  2
  C         -1.986332       -0.610865        2.393272  2
  H         -2.888542       -0.911533        1.878146  2

%mem=32GB
%nprocshared= 8
#p m062x/aug-cc-pVDZ   counterpoise=2

00097 m062x/aug-cc-pVDZ   counterpoise=2

 0  1  0  1  0  1
  C          0.641439       -1.108963        0.000079  1
  N         -0.684583       -1.190065        0.000037  1
  C         -1.341137       -0.033379       -0.000011  1
  C         -0.686284        1.186519       -0.000043  1
  C          0.697649        1.145888       -0.000054  1
  N          1.372915       -0.000000       -0.000009  1
  H          1.184009       -2.047017       -0.000014  1
  H         -2.423380       -0.090760        0.000008  1
  H          1.287045        2.055365       -0.000074  1
  H         -1.226866        2.121094       -0.000061  1
  C         -0.642788       -0.766044        1.732051  2
  H         -0.668131       -1.023156        0.681816  2
  C          0.569969       -0.718966        2.406097  2
  H          1.489425       -0.939401        1.880980  2
  C          0.602500       -0.388935        3.754190  2
  H          1.547300       -0.352258        4.279307  2
  C         -0.577726       -0.105982        4.428236  2
  H         -0.552382        0.151130        5.478471  2
  C         -1.790483       -0.153060        3.754190  2
  H         -2.709939        0.067375        4.279307  2
  C         -1.823014       -0.483091        2.406097  2
  H         -2.767813       -0.519768        1.880980  2

%mem=32GB
%nprocshared= 8
#p m062x/aug-cc-pVDZ   counterpoise=2

00098 m062x/aug-cc-pVDZ   counterpoise=2

 0  1  0  1  0  1
  C          0.641439       -1.108963        0.000079  1
  N         -0.684583       -1.190065        0.000037  1
  C         -1.341137       -0.033379       -0.000011  1
  C         -0.686284        1.186519       -0.000043  1
  C          0.697649        1.145888       -0.000054  1
  N          1.372915       -0.000000       -0.000009  1
  H          1.184009       -2.047017       -0.000014  1
  H         -2.423380       -0.090760        0.000008  1
  H          1.287045        2.055365       -0.000074  1
  H         -1.226866        2.121094       -0.000061  1
  C         -0.500000       -0.866025        1.732051  2
  H         -0.612679       -1.063837        0.674735  2
  C          0.617006       -1.334156        2.410641  2
  H          1.374532       -1.896664        1.881984  2
  C          0.761643       -1.080243        3.767823  2
  H          1.631848       -1.444940        4.296480  2
  C         -0.210727       -0.358200        4.446413  2
  H         -0.098047       -0.160388        5.503729  2
  C         -1.327733        0.109930        3.767823  2
  H         -2.085258        0.672439        4.296480  2
  C         -1.472370       -0.143982        2.410641  2
  H         -2.342575        0.220715        1.881984  2

%mem=32GB
%nprocshared= 8
#p m062x/aug-cc-pVDZ   counterpoise=2

00099 m062x/aug-cc-pVDZ   counterpoise=2

 0  1  0  1  0  1
  C          0.641439       -1.108963        0.000079  1
  N         -0.684583       -1.190065        0.000037  1
  C         -1.341137       -0.033379       -0.000011  1
  C         -0.686284        1.186519       -0.000043  1
  C          0.697649        1.145888       -0.000054  1
  N          1.372915       -0.000000       -0.000009  1
  H          1.184009       -2.047017       -0.000014  1
  H         -2.423380       -0.090760        0.000008  1
  H          1.287045        2.055365       -0.000074  1
  H         -1.226866        2.121094       -0.000061  1
  C         -0.342020       -0.939693        1.732051  2
  H         -0.549788       -1.091546        0.681568  2
  C          0.500767       -1.812899        2.406257  2
  H          0.949574       -2.645025        1.881015  2
  C          0.767460       -1.617979        3.754668  2
  H          1.424035       -2.298251        4.279910  2
  C          0.191366       -0.549852        4.428874  2
  H          0.399133       -0.397998        5.479357  2
  C         -0.651422        0.323355        3.754668  2
  H         -1.100229        1.155481        4.279910  2
  C         -0.918115        0.128435        2.406257  2
  H         -1.574690        0.808707        1.881015  2

%mem=32GB
%nprocshared= 8
#p m062x/aug-cc-pVDZ   counterpoise=2

00100 m062x/aug-cc-pVDZ   counterpoise=2

 0  1  0  1  0  1
  C          0.641439       -1.108963        0.000079  1
  N         -0.684583       -1.190065        0.000037  1
  C         -1.341137       -0.033379       -0.000011  1
  C         -0.686284        1.186519       -0.000043  1
  C          0.697649        1.145888       -0.000054  1
  N          1.372915       -0.000000       -0.000009  1
  H          1.184009       -2.047017       -0.000014  1
  H         -2.423380       -0.090760        0.000008  1
  H          1.287045        2.055365       -0.000074  1
  H         -1.226866        2.121094       -0.000061  1
  C         -0.173648       -0.984808        1.732051  2
  H         -0.477703       -1.106956        0.701336  2
  C          0.469678       -2.022045        2.393569  2
  H          0.666806       -2.952252        1.878212  2
  C          0.859966       -1.865254        3.716605  2
  H          1.361150       -2.673315        4.231962  2
  C          0.606929       -0.671227        4.378123  2
  H          0.910984       -0.549080        5.408837  2
  C         -0.036397        0.366009        3.716605  2
  H         -0.233525        1.296217        4.231962  2
  C         -0.426685        0.209219        2.393569  2
  H         -0.927869        1.017279        1.878212  2

%mem=32GB
%nprocshared= 8
#p m062x/aug-cc-pVDZ   counterpoise=2

00101 m062x/aug-cc-pVDZ   counterpoise=2

 0  1  0  1  0  1
  C          0.641439       -1.108963        0.000079  1
  N         -0.684583       -1.190065        0.000037  1
  C         -1.341137       -0.033379       -0.000011  1
  C         -0.686284        1.186519       -0.000043  1
  C          0.697649        1.145888       -0.000054  1
  N          1.372915       -0.000000       -0.000009  1
  H          1.184009       -2.047017       -0.000014  1
  H         -2.423380       -0.090760        0.000008  1
  H          1.287045        2.055365       -0.000074  1
  H         -1.226866        2.121094       -0.000061  1
  C         -0.000000       -1.000000        1.732051  2
  H          0.374968       -1.063697        0.719587  2
  C         -0.039305        0.226191        2.381856  2
  H          0.305043        1.117758        1.875624  2
  C         -0.520618        0.307952        3.681465  2
  H         -0.551238        1.263217        4.187697  2
  C         -0.962626       -0.836476        4.331270  2
  H         -1.337594       -0.772779        5.343734  2
  C         -0.923321       -2.062667        3.681465  2
  H         -1.267668       -2.954235        4.187697  2
  C         -0.442008       -2.144429        2.381856  2
  H         -0.411388       -3.099693        1.875624  2

%mem=32GB
%nprocshared= 8
#p m062x/aug-cc-pVDZ   counterpoise=2

00102 m062x/aug-cc-pVDZ   counterpoise=2

 0  1  0  1  0  1
  C          0.641439       -1.108963        0.000079  1
  N         -0.684583       -1.190065        0.000037  1
  C         -1.341137       -0.033379       -0.000011  1
  C         -0.686284        1.186519       -0.000043  1
  C          0.697649        1.145888       -0.000054  1
  N          1.372915       -0.000000       -0.000009  1
  H          1.184009       -2.047017       -0.000014  1
  H         -2.423380       -0.090760        0.000008  1
  H          1.287045        2.055365       -0.000074  1
  H         -1.226866        2.121094       -0.000061  1
  C          0.173648       -0.984808        1.732051  2
  H          0.454986       -1.059477        0.690410  2
  C          0.301503        0.225173        2.400581  2
  H          0.682446        1.093141        1.879761  2
  C         -0.059626        0.321020        3.737642  2
  H          0.039979        1.263657        4.258462  2
  C         -0.548609       -0.793115        4.406173  2
  H         -0.829948       -0.718446        5.447813  2
  C         -0.676464       -2.003096        3.737642  2
  H         -1.057407       -2.871064        4.258462  2
  C         -0.315335       -2.098943        2.400581  2
  H         -0.414940       -3.041580        1.879761  2

%mem=32GB
%nprocshared= 8
#p m062x/aug-cc-pVDZ   counterpoise=2

00103 m062x/aug-cc-pVDZ   counterpoise=2

 0  1  0  1  0  1
  C          0.641439       -1.108963        0.000079  1
  N         -0.684583       -1.190065        0.000037  1
  C         -1.341137       -0.033379       -0.000011  1
  C         -0.686284        1.186519       -0.000043  1
  C          0.697649        1.145888       -0.000054  1
  N          1.372915       -0.000000       -0.000009  1
  H          1.184009       -2.047017       -0.000014  1
  H         -2.423380       -0.090760        0.000008  1
  H          1.287045        2.055365       -0.000074  1
  H         -1.226866        2.121094       -0.000061  1
  C          0.342020       -0.939693        1.732051  2
  H          0.525414       -1.043370        0.671221  2
  C          0.816002        0.173467        2.412897  2
  H          1.368651        0.936997        1.882482  2
  C          0.580596        0.306549        3.774589  2
  H          0.949852        1.173757        4.305004  2
  C         -0.128792       -0.673529        4.455435  2
  H         -0.312185       -0.569851        5.516265  2
  C         -0.602773       -1.786688        3.774589  2
  H         -1.155422       -2.550219        4.305004  2
  C         -0.367367       -1.919770        2.412897  2
  H         -0.736623       -2.786978        1.882482  2

%mem=32GB
%nprocshared= 8
#p m062x/aug-cc-pVDZ   counterpoise=2

00104 m062x/aug-cc-pVDZ   counterpoise=2

 0  1  0  1  0  1
  C          0.641439       -1.108963        0.000079  1
  N         -0.684583       -1.190065        0.000037  1
  C         -1.341137       -0.033379       -0.000011  1
  C         -0.686284        1.186519       -0.000043  1
  C          0.697649        1.145888       -0.000054  1
  N          1.372915       -0.000000       -0.000009  1
  H          1.184009       -2.047017       -0.000014  1
  H         -2.423380       -0.090760        0.000008  1
  H          1.287045        2.055365       -0.000074  1
  H         -1.226866        2.121094       -0.000061  1
  C          0.500000       -0.866025        1.732051  2
  H          0.587182       -1.015770        0.664475  2
  C          1.483070       -0.164996        2.417226  2
  H          2.336113        0.231397        1.883439  2
  C          1.371162        0.027219        3.787578  2
  H          2.137023        0.573357        4.321366  2
  C          0.276184       -0.481597        4.472753  2
  H          0.189002       -0.331852        5.540329  2
  C         -0.706885       -1.182626        3.787578  2
  H         -1.559928       -1.579019        4.321366  2
  C         -0.594977       -1.374841        2.417226  2
  H         -1.360839       -1.920979        1.883439  2

%mem=32GB
%nprocshared= 8
#p m062x/aug-cc-pVDZ   counterpoise=2

00105 m062x/aug-cc-pVDZ   counterpoise=2

 0  1  0  1  0  1
  C          0.641439       -1.108963        0.000079  1
  N         -0.684583       -1.190065        0.000037  1
  C         -1.341137       -0.033379       -0.000011  1
  C         -0.686284        1.186519       -0.000043  1
  C          0.697649        1.145888       -0.000054  1
  N          1.372915       -0.000000       -0.000009  1
  H          1.184009       -2.047017       -0.000014  1
  H         -2.423380       -0.090760        0.000008  1
  H          1.287045        2.055365       -0.000074  1
  H         -1.226866        2.121094       -0.000061  1
  C          0.642788       -0.766044        1.732051  2
  H          0.641961       -0.976105        0.671101  2
  C          1.845599       -0.635955        2.412974  2
  H          2.781823       -0.744668        1.882499  2
  C          1.846659       -0.366318        3.774821  2
  H          2.783710       -0.264971        4.305297  2
  C          0.644908       -0.226772        4.455745  2
  H          0.645735       -0.016711        5.516695  2
  C         -0.557902       -0.356862        3.774821  2
  H         -1.494127       -0.248148        4.305297  2
  C         -0.558963       -0.626498        2.412974  2
  H         -1.496014       -0.727845        1.882499  2

%mem=32GB
%nprocshared= 8
#p m062x/aug-cc-pVDZ   counterpoise=2

00106 m062x/aug-cc-pVDZ   counterpoise=2

 0  1  0  1  0  1
  C          0.641439       -1.108963        0.000079  1
  N         -0.684583       -1.190065        0.000037  1
  C         -1.341137       -0.033379       -0.000011  1
  C         -0.686284        1.186519       -0.000043  1
  C          0.697649        1.145888       -0.000054  1
  N          1.372915       -0.000000       -0.000009  1
  H          1.184009       -2.047017       -0.000014  1
  H         -2.423380       -0.090760        0.000008  1
  H          1.287045        2.055365       -0.000074  1
  H         -1.226866        2.121094       -0.000061  1
  C          0.766044       -0.642788        1.732051  2
  H          0.691088       -0.923215        0.690185  2
  C          1.975665       -0.773272        2.400726  2
  H          2.843065       -1.155354        1.879793  2
  C          2.071880       -0.413313        3.738075  2
  H          3.014236       -0.514967        4.259008  2
  C          0.958474        0.077131        4.406750  2
  H          1.033430        0.357558        5.448616  2
  C         -0.251147        0.207616        3.738075  2
  H         -1.118547        0.589697        4.259008  2
  C         -0.347362       -0.152343        2.400726  2
  H         -1.289717       -0.050690        1.879793  2

%mem=32GB
%nprocshared= 8
#p m062x/aug-cc-pVDZ   counterpoise=2

00107 m062x/aug-cc-pVDZ   counterpoise=2

 0  1  0  1  0  1
  C          0.641439       -1.108963        0.000079  1
  N         -0.684583       -1.190065        0.000037  1
  C         -1.341137       -0.033379       -0.000011  1
  C         -0.686284        1.186519       -0.000043  1
  C          0.697649        1.145888       -0.000054  1
  N          1.372915       -0.000000       -0.000009  1
  H          1.184009       -2.047017       -0.000014  1
  H         -2.423380       -0.090760        0.000008  1
  H          1.287045        2.055365       -0.000074  1
  H         -1.226866        2.121094       -0.000061  1
  C          0.866025       -0.500000        1.732051  2
  H          0.734699       -0.856090        0.719285  2
  C          2.078333       -0.687476        2.382050  2
  H          2.891455       -1.189618        1.875666  2
  C          2.246905       -0.230395        3.682047  2
  H          3.191354       -0.376448        4.188430  2
  C          1.203169        0.414161        4.332046  2
  H          1.334496        0.770250        5.344812  2
  C         -0.009138        0.601636        3.682047  2
  H         -0.822261        1.103779        4.188430  2
  C         -0.177710        0.144556        2.382050  2
  H         -1.122159        0.290609        1.875666  2

%mem=32GB
%nprocshared= 8
#p m062x/aug-cc-pVDZ   counterpoise=2

00108 m062x/aug-cc-pVDZ   counterpoise=2

 0  1  0  1  0  1
  C          0.641439       -1.108963        0.000079  1
  N         -0.684583       -1.190065        0.000037  1
  C         -1.341137       -0.033379       -0.000011  1
  C         -0.686284        1.186519       -0.000043  1
  C          0.697649        1.145888       -0.000054  1
  N          1.372915       -0.000000       -0.000009  1
  H          1.184009       -2.047017       -0.000014  1
  H         -2.423380       -0.090760        0.000008  1
  H          1.287045        2.055365       -0.000074  1
  H         -1.226866        2.121094       -0.000061  1
  C          0.939693       -0.342020        1.732051  2
  H          1.197438       -0.138536        0.701564  2
  C          0.029275        0.471037        2.393423  2
  H         -0.422242        1.307933        1.878179  2
  C         -0.301569        0.209842        3.716167  2
  H         -1.010831        0.843254        4.231410  2
  C          0.278004       -0.864410        4.377539  2
  H          0.020259       -1.067894        5.408026  2
  C          1.188421       -1.677466        3.716167  2
  H          1.639938       -2.514363        4.231410  2
  C          1.519266       -1.416272        2.393423  2
  H          2.228528       -2.049684        1.878179  2

%mem=32GB
%nprocshared= 8
#p m062x/aug-cc-pVDZ   counterpoise=2

00109 m062x/aug-cc-pVDZ   counterpoise=2

 0  1  0  1  0  1
  C          0.641439       -1.108963        0.000079  1
  N         -0.684583       -1.190065        0.000037  1
  C         -1.341137       -0.033379       -0.000011  1
  C         -0.686284        1.186519       -0.000043  1
  C          0.697649        1.145888       -0.000054  1
  N          1.372915       -0.000000       -0.000009  1
  H          1.184009       -2.047017       -0.000014  1
  H         -2.423380       -0.090760        0.000008  1
  H          1.287045        2.055365       -0.000074  1
  H         -1.226866        2.121094       -0.000061  1
  C          0.984808       -0.173648        1.732051  2
  H          1.220165       -0.068344        0.681689  2
  C          0.342730        0.856217        2.406179  2
  H          0.077875        1.763838        1.880998  2
  C          0.040622        0.721047        3.754434  2
  H         -0.459589        1.523364        4.279615  2
  C          0.380593       -0.443988        4.428562  2
  H          0.145236       -0.549292        5.478923  2
  C          1.022671       -1.473853        3.754434  2
  H          1.287526       -2.381474        4.279615  2
  C          1.324779       -1.338683        2.406179  2
  H          1.824990       -2.141000        1.880998  2

%mem=32GB
%nprocshared= 8
#p m062x/aug-cc-pVDZ   counterpoise=2

00110 m062x/aug-cc-pVDZ   counterpoise=2

 0  1  0  1  0  1
  C          0.641439       -1.108963        0.000079  1
  N         -0.684583       -1.190065        0.000037  1
  C         -1.341137       -0.033379       -0.000011  1
  C         -0.686284        1.186519       -0.000043  1
  C          0.697649        1.145888       -0.000054  1
  N          1.372915       -0.000000       -0.000009  1
  H          1.184009       -2.047017       -0.000014  1
  H         -2.423380       -0.090760        0.000008  1
  H          1.287045        2.055365       -0.000074  1
  H         -1.226866        2.121094       -0.000061  1
  C          1.285575        0.000000        1.532089  2
  H          1.347131       -0.000000        0.452296  2
  C          1.246069        1.202290        2.225106  2
  H          1.276846        2.138935        1.685209  2
  C          1.167055        1.202290        3.611139  2
  H          1.136278        2.138935        4.151036  2
  C          1.127549        0.000000        4.304156  2
  H          1.065994        0.000000        5.383949  2
  C          1.167055       -1.202290        3.611139  2
  H          1.136278       -2.138935        4.151036  2
  C          1.246069       -1.202290        2.225106  2
  H          1.276846       -2.138935        1.685209  2

%mem=32GB
%nprocshared= 8
#p m062x/aug-cc-pVDZ   counterpoise=2

00111 m062x/aug-cc-pVDZ   counterpoise=2

 0  1  0  1  0  1
  C          0.641439       -1.108963        0.000079  1
  N         -0.684583       -1.190065        0.000037  1
  C         -1.341137       -0.033379       -0.000011  1
  C         -0.686284        1.186519       -0.000043  1
  C          0.697649        1.145888       -0.000054  1
  N          1.372915       -0.000000       -0.000009  1
  H          1.184009       -2.047017       -0.000014  1
  H         -2.423380       -0.090760        0.000008  1
  H          1.287045        2.055365       -0.000074  1
  H         -1.226866        2.121094       -0.000061  1
  C          1.266044        0.223238        1.532089  2
  H          1.340521        0.067666        0.464385  2
  C          2.302674        0.842233        2.217347  2
  H          3.184737        1.168890        1.683495  2
  C          2.207074        1.041927        3.587864  2
  H          3.014661        1.524157        4.121716  2
  C          1.074845        0.622626        4.273122  2
  H          1.000368        0.778198        5.340826  2
  C          0.038216        0.003631        3.587864  2
  H         -0.843848       -0.323026        4.121716  2
  C          0.133816       -0.196063        2.217347  2
  H         -0.673771       -0.678293        1.683495  2

%mem=32GB
%nprocshared= 8
#p m062x/aug-cc-pVDZ   counterpoise=2

00112 m062x/aug-cc-pVDZ   counterpoise=2

 0  1  0  1  0  1
  C          0.641439       -1.108963        0.000079  1
  N         -0.684583       -1.190065        0.000037  1
  C         -1.341137       -0.033379       -0.000011  1
  C         -0.686284        1.186519       -0.000043  1
  C          0.697649        1.145888       -0.000054  1
  N          1.372915       -0.000000       -0.000009  1
  H          1.184009       -2.047017       -0.000014  1
  H         -2.423380       -0.090760        0.000008  1
  H          1.287045        2.055365       -0.000074  1
  H         -1.226866        2.121094       -0.000061  1
  C          1.208046        0.439693        1.532089  2
  H          1.319322        0.142929        0.498024  2
  C          2.262380        1.052275        2.195757  2
  H          3.195036        1.232744        1.678725  2
  C          2.119545        1.433204        3.523095  2
  H          2.940925        1.910437        4.040127  2
  C          0.922375        1.201550        4.186763  2
  H          0.811099        1.498314        5.220828  2
  C         -0.131959        0.588968        3.523095  2
  H         -1.064615        0.408499        4.040127  2
  C          0.010876        0.208039        2.195757  2
  H         -0.810504       -0.269194        1.678725  2

%mem=32GB
%nprocshared= 8
#p m062x/aug-cc-pVDZ   counterpoise=2

00113 m062x/aug-cc-pVDZ   counterpoise=2

 0  1  0  1  0  1
  C          0.641439       -1.108963        0.000079  1
  N         -0.684583       -1.190065        0.000037  1
  C         -1.341137       -0.033379       -0.000011  1
  C         -0.686284        1.186519       -0.000043  1
  C          0.697649        1.145888       -0.000054  1
  N          1.372915       -0.000000       -0.000009  1
  H          1.184009       -2.047017       -0.000014  1
  H         -2.423380       -0.090760        0.000008  1
  H          1.287045        2.055365       -0.000074  1
  H         -1.226866        2.121094       -0.000061  1
  C          1.113341        0.642788        1.532089  2
  H          0.843373        0.969523        0.537050  2
  C          0.359767       -0.332724        2.170710  2
  H         -0.497273       -0.765963        1.673191  2
  C          0.706301       -0.752125        3.447954  2
  H          0.119229       -1.512098        3.945473  2
  C          1.806409       -0.196013        4.086575  2
  H          2.076377       -0.522748        5.081614  2
  C          2.559982        0.779498        3.447954  2
  H          3.417023        1.212737        3.945473  2
  C          2.213449        1.198899        2.170710  2
  H          2.800521        1.958873        1.673191  2

%mem=32GB
%nprocshared= 8
#p m062x/aug-cc-pVDZ   counterpoise=2

00114 m062x/aug-cc-pVDZ   counterpoise=2

 0  1  0  1  0  1
  C          0.641439       -1.108963        0.000079  1
  N         -0.684583       -1.190065        0.000037  1
  C         -1.341137       -0.033379       -0.000011  1
  C         -0.686284        1.186519       -0.000043  1
  C          0.697649        1.145888       -0.000054  1
  N          1.372915       -0.000000       -0.000009  1
  H          1.184009       -2.047017       -0.000014  1
  H         -2.423380       -0.090760        0.000008  1
  H          1.287045        2.055365       -0.000074  1
  H         -1.226866        2.121094       -0.000061  1
  C          0.984808        0.826352        1.532089  2
  H          0.789629        1.043537        0.490706  2
  C          0.215830       -0.116673        2.200454  2
  H         -0.578421       -0.634152        1.679762  2
  C          0.466364       -0.395455        3.537183  2
  H         -0.132709       -1.130120        4.057874  2
  C          1.485875        0.268788        4.205548  2
  H          1.681054        0.051603        5.246930  2
  C          2.254853        1.211813        3.537183  2
  H          3.049105        1.729292        4.057874  2
  C          2.004319        1.490595        2.200454  2
  H          2.603392        2.225260        1.679762  2

%mem=32GB
%nprocshared= 8
#p m062x/aug-cc-pVDZ   counterpoise=2

00115 m062x/aug-cc-pVDZ   counterpoise=2

 0  1  0  1  0  1
  C          0.641439       -1.108963        0.000079  1
  N         -0.684583       -1.190065        0.000037  1
  C         -1.341137       -0.033379       -0.000011  1
  C         -0.686284        1.186519       -0.000043  1
  C          0.697649        1.145888       -0.000054  1
  N          1.372915       -0.000000       -0.000009  1
  H          1.184009       -2.047017       -0.000014  1
  H         -2.423380       -0.090760        0.000008  1
  H          1.287045        2.055365       -0.000074  1
  H         -1.226866        2.121094       -0.000061  1
  C          0.826352        0.984808        1.532089  2
  H          0.736312        1.097499        0.460205  2
  C         -0.055149        0.161991        2.220030  2
  H         -0.831924       -0.366334        1.684088  2
  C          0.060427        0.017339        3.595911  2
  H         -0.626307       -0.623677        4.131853  2
  C          1.057505        0.695504        4.283852  2
  H          1.147545        0.582813        5.355736  2
  C          1.939006        1.518321        3.595911  2
  H          2.715781        2.046645        4.131853  2
  C          1.823430        1.662972        2.220030  2
  H          2.510164        2.303989        1.684088  2

%mem=32GB
%nprocshared= 8
#p m062x/aug-cc-pVDZ   counterpoise=2

00116 m062x/aug-cc-pVDZ   counterpoise=2

 0  1  0  1  0  1
  C          0.641439       -1.108963        0.000079  1
  N         -0.684583       -1.190065        0.000037  1
  C         -1.341137       -0.033379       -0.000011  1
  C         -0.686284        1.186519       -0.000043  1
  C          0.697649        1.145888       -0.000054  1
  N          1.372915       -0.000000       -0.000009  1
  H          1.184009       -2.047017       -0.000014  1
  H         -2.423380       -0.090760        0.000008  1
  H          1.287045        2.055365       -0.000074  1
  H         -1.226866        2.121094       -0.000061  1
  C          0.642788        1.113341        1.532089  2
  H          0.681481        1.136296        0.451479  2
  C          0.004511        2.132624        2.225630  2
  H         -0.454045        2.949653        1.685325  2
  C         -0.045156        2.103158        3.612712  2
  H         -0.542406        2.897232        4.153017  2
  C          0.543453        1.054409        4.306254  2
  H          0.504760        1.031454        5.386863  2
  C          1.181730        0.035126        3.612712  2
  H          1.640286       -0.781902        4.153017  2
  C          1.231397        0.064592        2.225630  2
  H          1.728647       -0.729481        1.685325  2

%mem=32GB
%nprocshared= 8
#p m062x/aug-cc-pVDZ   counterpoise=2

00117 m062x/aug-cc-pVDZ   counterpoise=2

 0  1  0  1  0  1
  C          0.641439       -1.108963        0.000079  1
  N         -0.684583       -1.190065        0.000037  1
  C         -1.341137       -0.033379       -0.000011  1
  C         -0.686284        1.186519       -0.000043  1
  C          0.697649        1.145888       -0.000054  1
  N          1.372915       -0.000000       -0.000009  1
  H          1.184009       -2.047017       -0.000014  1
  H         -2.423380       -0.090760        0.000008  1
  H          1.287045        2.055365       -0.000074  1
  H         -1.226866        2.121094       -0.000061  1
  C          0.439693        1.208046        1.532089  2
  H          0.619114        1.164812        0.466406  2
  C          0.606183        2.404629        2.216050  2
  H          0.915309        3.293595        1.683208  2
  C          0.375876        2.460124        3.583972  2
  H          0.505580        3.392324        4.116814  2
  C         -0.020923        1.319036        4.267933  2
  H         -0.200344        1.362270        5.333616  2
  C         -0.187413        0.122452        3.583972  2
  H         -0.496540       -0.766513        4.116814  2
  C          0.042894        0.066957        2.216050  2
  H         -0.086810       -0.865242        1.683208  2

%mem=32GB
%nprocshared= 8
#p m062x/aug-cc-pVDZ   counterpoise=2

00118 m062x/aug-cc-pVDZ   counterpoise=2

 0  1  0  1  0  1
  C          0.641439       -1.108963        0.000079  1
  N         -0.684583       -1.190065        0.000037  1
  C         -1.341137       -0.033379       -0.000011  1
  C         -0.686284        1.186519       -0.000043  1
  C          0.697649        1.145888       -0.000054  1
  N          1.372915       -0.000000       -0.000009  1
  H          1.184009       -2.047017       -0.000014  1
  H         -2.423380       -0.090760        0.000008  1
  H          1.287045        2.055365       -0.000074  1
  H         -1.226866        2.121094       -0.000061  1
  C          0.223238        1.266044        1.532089  2
  H          0.542248        1.185247        0.501824  2
  C          0.313684        2.483390        2.193318  2
  H          0.703157        3.350966        1.678186  2
  C         -0.095801        2.587102        3.515778  2
  H         -0.025338        3.535476        4.030910  2
  C         -0.595732        1.473469        4.177007  2
  H         -0.914742        1.554266        5.207272  2
  C         -0.686179        0.256124        3.515778  2
  H         -1.075651       -0.611453        4.030910  2
  C         -0.276694        0.152412        2.193318  2
  H         -0.347156       -0.795962        1.678186  2

%mem=32GB
%nprocshared= 8
#p m062x/aug-cc-pVDZ   counterpoise=2

00119 m062x/aug-cc-pVDZ   counterpoise=2

 0  1  0  1  0  1
  C          0.641439       -1.108963        0.000079  1
  N         -0.684583       -1.190065        0.000037  1
  C         -1.341137       -0.033379       -0.000011  1
  C         -0.686284        1.186519       -0.000043  1
  C          0.697649        1.145888       -0.000054  1
  N          1.372915       -0.000000       -0.000009  1
  H          1.184009       -2.047017       -0.000014  1
  H         -2.423380       -0.090760        0.000008  1
  H          1.287045        2.055365       -0.000074  1
  H         -1.226866        2.121094       -0.000061  1
  C          0.000000        1.285575        1.532089  2
  H         -0.441359        1.221871        0.546753  2
  C          0.455022        0.136502        2.164482  2
  H          0.368148       -0.822388        1.671815  2
  C          1.021554        0.218274        3.429269  2
  H          1.376040       -0.676912        3.921937  2
  C          1.133066        1.449119        4.061663  2
  H          1.574425        1.512823        5.046998  2
  C          0.678044        2.598191        3.429269  2
  H          0.764918        3.557082        3.921937  2
  C          0.111511        2.516420        2.164482  2
  H         -0.242974        3.411606        1.671815  2

%mem=32GB
%nprocshared= 8
#p m062x/aug-cc-pVDZ   counterpoise=2

00120 m062x/aug-cc-pVDZ   counterpoise=2

 0  1  0  1  0  1
  C          0.641439       -1.108963        0.000079  1
  N         -0.684583       -1.190065        0.000037  1
  C         -1.341137       -0.033379       -0.000011  1
  C         -0.686284        1.186519       -0.000043  1
  C          0.697649        1.145888       -0.000054  1
  N          1.372915       -0.000000       -0.000009  1
  H          1.184009       -2.047017       -0.000014  1
  H         -2.423380       -0.090760        0.000008  1
  H          1.287045        2.055365       -0.000074  1
  H         -1.226866        2.121094       -0.000061  1
  C         -0.223238        1.266044        1.532089  2
  H         -0.535743        1.212373        0.498067  2
  C          0.180837        0.115549        2.195730  2
  H          0.183126       -0.834416        1.678719  2
  C          0.581972        0.184442        3.523011  2
  H          0.896767       -0.711852        4.040022  2
  C          0.579033        1.403830        4.186652  2
  H          0.891539        1.457501        5.220674  2
  C          0.174959        2.554325        3.523011  2
  H          0.172670        3.504290        4.040022  2
  C         -0.226177        2.485432        2.195730  2
  H         -0.540972        3.381726        1.678719  2

%mem=32GB
%nprocshared= 8
#p m062x/aug-cc-pVDZ   counterpoise=2

00121 m062x/aug-cc-pVDZ   counterpoise=2

 0  1  0  1  0  1
  C          0.641439       -1.108963        0.000079  1
  N         -0.684583       -1.190065        0.000037  1
  C         -1.341137       -0.033379       -0.000011  1
  C         -0.686284        1.186519       -0.000043  1
  C          0.697649        1.145888       -0.000054  1
  N          1.372915       -0.000000       -0.000009  1
  H          1.184009       -2.047017       -0.000014  1
  H         -2.423380       -0.090760        0.000008  1
  H          1.287045        2.055365       -0.000074  1
  H         -1.226866        2.121094       -0.000061  1
  C         -0.439693        1.208046        1.532089  2
  H         -0.611536        1.193044        0.464387  2
  C         -0.224845        0.019939        2.217345  2
  H         -0.229310       -0.920658        1.683495  2
  C         -0.004266        0.039194        3.587859  2
  H          0.163112       -0.886401        4.121709  2
  C          0.001466        1.246557        4.273115  2
  H          0.173309        1.261558        5.340817  2
  C         -0.213381        2.434664        3.587859  2
  H         -0.208916        3.375261        4.121709  2
  C         -0.433961        2.415408        2.217345  2
  H         -0.601338        3.341004        1.683495  2

%mem=32GB
%nprocshared= 8
#p m062x/aug-cc-pVDZ   counterpoise=2

00122 m062x/aug-cc-pVDZ   counterpoise=2

 0  1  0  1  0  1
  C          0.641439       -1.108963        0.000079  1
  N         -0.684583       -1.190065        0.000037  1
  C         -1.341137       -0.033379       -0.000011  1
  C         -0.686284        1.186519       -0.000043  1
  C          0.697649        1.145888       -0.000054  1
  N          1.372915       -0.000000       -0.000009  1
  H          1.184009       -2.047017       -0.000014  1
  H         -2.423380       -0.090760        0.000008  1
  H          1.287045        2.055365       -0.000074  1
  H         -1.226866        2.121094       -0.000061  1
  C         -0.642788        1.113341        1.532089  2
  H         -0.673445        1.164918        0.452209  2
  C         -1.656616        0.465933        2.225162  2
  H         -2.477097        0.013148        1.685222  2
  C         -1.617264        0.399728        3.611308  2
  H         -2.407088       -0.104635        4.151248  2
  C         -0.564084        0.980930        4.304381  2
  H         -0.533427        0.929352        5.384261  2
  C          0.449745        1.628337        3.611308  2
  H          1.270226        2.081123        4.151248  2
  C          0.410393        1.694543        2.225162  2
  H          1.200216        2.198906        1.685222  2

%mem=32GB
%nprocshared= 8
#p m062x/aug-cc-pVDZ   counterpoise=2

00123 m062x/aug-cc-pVDZ   counterpoise=2

 0  1  0  1  0  1
  C          0.641439       -1.108963        0.000079  1
  N         -0.684583       -1.190065        0.000037  1
  C         -1.341137       -0.033379       -0.000011  1
  C         -0.686284        1.186519       -0.000043  1
  C          0.697649        1.145888       -0.000054  1
  N          1.372915       -0.000000       -0.000009  1
  H          1.184009       -2.047017       -0.000014  1
  H         -2.423380       -0.090760        0.000008  1
  H          1.287045        2.055365       -0.000074  1
  H         -1.226866        2.121094       -0.000061  1
  C         -0.826352        0.984808        1.532089  2
  H         -0.728723        1.125403        0.464173  2
  C         -1.876557        1.580323        2.217483  2
  H         -2.597092        2.184855        1.683525  2
  C         -2.001875        1.399853        3.588270  2
  H         -2.820038        1.863790        4.122228  2
  C         -1.076987        0.623868        4.273664  2
  H         -1.174616        0.483273        5.341579  2
  C         -0.026782        0.028353        3.588270  2
  H          0.693753       -0.576178        4.122228  2
  C          0.098536        0.208823        2.217483  2
  H          0.916699       -0.255114        1.683525  2

%mem=32GB
%nprocshared= 8
#p m062x/aug-cc-pVDZ   counterpoise=2

00124 m062x/aug-cc-pVDZ   counterpoise=2

 0  1  0  1  0  1
  C          0.641439       -1.108963        0.000079  1
  N         -0.684583       -1.190065        0.000037  1
  C         -1.341137       -0.033379       -0.000011  1
  C         -0.686284        1.186519       -0.000043  1
  C          0.697649        1.145888       -0.000054  1
  N          1.372915       -0.000000       -0.000009  1
  H          1.184009       -2.047017       -0.000014  1
  H         -2.423380       -0.090760        0.000008  1
  H          1.287045        2.055365       -0.000074  1
  H         -1.226866        2.121094       -0.000061  1
  C         -0.984808        0.826352        1.532089  2
  H         -0.783262        1.069515        0.497684  2
  C         -2.039824        1.437522        2.195975  2
  H         -2.660190        2.156818        1.678773  2
  C         -2.298530        1.125395        3.523748  2
  H         -3.120442        1.601528        4.040950  2
  C         -1.502220        0.202097        4.187634  2
  H         -1.703765       -0.041066        5.222039  2
  C         -0.447203       -0.409073        3.523748  2
  H          0.173163       -1.128369        4.040950  2
  C         -0.188497       -0.096946        2.195975  2
  H          0.633415       -0.573079        1.678773  2

%mem=32GB
%nprocshared= 8
#p m062x/aug-cc-pVDZ   counterpoise=2

00125 m062x/aug-cc-pVDZ   counterpoise=2

 0  1  0  1  0  1
  C          0.641439       -1.108963        0.000079  1
  N         -0.684583       -1.190065        0.000037  1
  C         -1.341137       -0.033379       -0.000011  1
  C         -0.686284        1.186519       -0.000043  1
  C          0.697649        1.145888       -0.000054  1
  N          1.372915       -0.000000       -0.000009  1
  H          1.184009       -2.047017       -0.000014  1
  H         -2.423380       -0.090760        0.000008  1
  H          1.287045        2.055365       -0.000074  1
  H         -1.226866        2.121094       -0.000061  1
  C         -1.113341        0.642788        1.532089  2
  H         -0.838560        0.992641        0.546269  2
  C         -2.235215        1.160878        2.164793  2
  H         -2.834432        1.914349        1.671883  2
  C         -2.587927        0.711803        3.430201  2
  H         -3.461925        1.115421        3.923111  2
  C         -1.818765       -0.255363        4.062906  2
  H         -2.093546       -0.605216        5.048725  2
  C         -0.696890       -0.773453        3.430201  2
  H         -0.097674       -1.526924        3.923111  2
  C         -0.344178       -0.324378        2.164793  2
  H          0.529819       -0.727996        1.671883  2

%mem=32GB
%nprocshared= 8
#p m062x/aug-cc-pVDZ   counterpoise=2

00126 m062x/aug-cc-pVDZ   counterpoise=2

 0  1  0  1  0  1
  C          0.641439       -1.108963        0.000079  1
  N         -0.684583       -1.190065        0.000037  1
  C         -1.341137       -0.033379       -0.000011  1
  C         -0.686284        1.186519       -0.000043  1
  C          0.697649        1.145888       -0.000054  1
  N          1.372915       -0.000000       -0.000009  1
  H          1.184009       -2.047017       -0.000014  1
  H         -2.423380       -0.090760        0.000008  1
  H          1.287045        2.055365       -0.000074  1
  H         -1.226866        2.121094       -0.000061  1
  C         -1.208046        0.439693        1.532089  2
  H         -1.297508        0.121698        0.502226  2
  C          0.006732        0.318178        2.193060  2
  H          0.863643       -0.094483        1.678129  2
  C          0.121568        0.726358        3.515004  2
  H          1.067941        0.631692        4.029935  2
  C         -0.978375        1.256054        4.175975  2
  H         -0.888912        1.574049        5.205838  2
  C         -2.193152        1.377569        3.515004  2
  H         -3.050063        1.790230        4.029935  2
  C         -2.307988        0.969389        2.193060  2
  H         -3.254362        1.064055        1.678129  2

%mem=32GB
%nprocshared= 8
#p m062x/aug-cc-pVDZ   counterpoise=2

00127 m062x/aug-cc-pVDZ   counterpoise=2

 0  1  0  1  0  1
  C          0.641439       -1.108963        0.000079  1
  N         -0.684583       -1.190065        0.000037  1
  C         -1.341137       -0.033379       -0.000011  1
  C         -0.686284        1.186519       -0.000043  1
  C          0.697649        1.145888       -0.000054  1
  N          1.372915       -0.000000       -0.000009  1
  H          1.184009       -2.047017       -0.000014  1
  H         -2.423380       -0.090760        0.000008  1
  H          1.287045        2.055365       -0.000074  1
  H         -1.226866        2.121094       -0.000061  1
  C         -1.266044        0.223238        1.532089  2
  H         -1.318265        0.044783        0.466646  2
  C         -0.078629        0.000111        2.215896  2
  H          0.794209       -0.352172        1.683174  2
  C         -0.011598        0.229177        3.583510  2
  H          0.913460        0.055350        4.116231  2
  C         -1.131983        0.681371        4.267317  2
  H         -1.079763        0.859826        5.332760  2
  C         -2.319399        0.904498        3.583510  2
  H         -3.192236        1.256780        4.116231  2
  C         -2.386430        0.675432        2.215896  2
  H         -3.311487        0.849259        1.683174  2

%mem=32GB
%nprocshared= 8
#p m062x/aug-cc-pVDZ   counterpoise=2

00128 m062x/aug-cc-pVDZ   counterpoise=2

 0  1  0  1  0  1
  C          0.641439       -1.108963        0.000079  1
  N         -0.684583       -1.190065        0.000037  1
  C         -1.341137       -0.033379       -0.000011  1
  C         -0.686284        1.186519       -0.000043  1
  C          0.697649        1.145888       -0.000054  1
  N          1.372915       -0.000000       -0.000009  1
  H          1.184009       -2.047017       -0.000014  1
  H         -2.423380       -0.090760        0.000008  1
  H          1.287045        2.055365       -0.000074  1
  H         -1.226866        2.121094       -0.000061  1
  C         -1.285575        0.000000        1.532089  2
  H         -1.324763       -0.023542        0.451509  2
  C         -0.641280       -1.015503        2.225611  2
  H         -0.178528       -1.830173        1.685321  2
  C         -0.590978       -0.985284        3.612654  2
  H         -0.089039       -1.776412        4.152944  2
  C         -1.184973        0.060437        4.306175  2
  H         -1.145785        0.083979        5.386755  2
  C         -1.829268        1.075940        3.612654  2
  H         -2.292020        1.890610        4.152944  2
  C         -1.879569        1.045721        2.225611  2
  H         -2.381508        1.836849        1.685321  2

%mem=32GB
%nprocshared= 8
#p m062x/aug-cc-pVDZ   counterpoise=2

00129 m062x/aug-cc-pVDZ   counterpoise=2

 0  1  0  1  0  1
  C          0.641439       -1.108963        0.000079  1
  N         -0.684583       -1.190065        0.000037  1
  C         -1.341137       -0.033379       -0.000011  1
  C         -0.686284        1.186519       -0.000043  1
  C          0.697649        1.145888       -0.000054  1
  N          1.372915       -0.000000       -0.000009  1
  H          1.184009       -2.047017       -0.000014  1
  H         -2.423380       -0.090760        0.000008  1
  H          1.287045        2.055365       -0.000074  1
  H         -1.226866        2.121094       -0.000061  1
  C         -1.266044       -0.223238        1.532089  2
  H         -1.318590       -0.090386        0.460020  2
  C         -2.350339       -0.750699        2.220148  2
  H         -3.247604       -1.028766        1.684114  2
  C         -2.282891       -0.921228        3.596267  2
  H         -3.127611       -1.332147        4.132301  2
  C         -1.131149       -0.564297        4.284327  2
  H         -1.078604       -0.697148        5.356395  2
  C         -0.046855       -0.036836        3.596267  2
  H          0.850410        0.241232        4.132301  2
  C         -0.114303        0.133694        2.220148  2
  H          0.730417        0.544612        1.684114  2

%mem=32GB
%nprocshared= 8
#p m062x/aug-cc-pVDZ   counterpoise=2

00130 m062x/aug-cc-pVDZ   counterpoise=2

 0  1  0  1  0  1
  C          0.641439       -1.108963        0.000079  1
  N         -0.684583       -1.190065        0.000037  1
  C         -1.341137       -0.033379       -0.000011  1
  C         -0.686284        1.186519       -0.000043  1
  C          0.697649        1.145888       -0.000054  1
  N          1.372915       -0.000000       -0.000009  1
  H          1.184009       -2.047017       -0.000014  1
  H         -2.423380       -0.090760        0.000008  1
  H          1.287045        2.055365       -0.000074  1
  H         -1.226866        2.121094       -0.000061  1
  C         -1.208046       -0.439693        1.532089  2
  H         -1.298540       -0.163422        0.490347  2
  C         -2.292522       -0.991259        2.200685  2
  H         -3.227879       -1.144686        1.679814  2
  C         -2.176362       -1.345882        3.537876  2
  H         -3.021224       -1.775581        4.058747  2
  C         -0.975725       -1.148940        4.206472  2
  H         -0.885231       -1.425211        5.248214  2
  C          0.108751       -0.597374        3.537876  2
  H          1.044108       -0.443947        4.058747  2
  C         -0.007409       -0.242751        2.200685  2
  H          0.837453        0.186948        1.679814  2

%mem=32GB
%nprocshared= 8
#p m062x/aug-cc-pVDZ   counterpoise=2

00131 m062x/aug-cc-pVDZ   counterpoise=2

 0  1  0  1  0  1
  C          0.641439       -1.108963        0.000079  1
  N         -0.684583       -1.190065        0.000037  1
  C         -1.341137       -0.033379       -0.000011  1
  C         -0.686284        1.186519       -0.000043  1
  C          0.697649        1.145888       -0.000054  1
  N          1.372915       -0.000000       -0.000009  1
  H          1.184009       -2.047017       -0.000014  1
  H         -2.423380       -0.090760        0.000008  1
  H          1.287045        2.055365       -0.000074  1
  H         -1.226866        2.121094       -0.000061  1
  C         -1.113341       -0.642788        1.532089  2
  H         -1.261355       -0.246814        0.536580  2
  C         -2.144528       -1.317892        2.171012  2
  H         -3.095889       -1.447859        1.673257  2
  C         -1.954534       -1.826168        3.448858  2
  H         -2.757881       -2.352109        3.946612  2
  C         -0.733355       -1.659341        4.087781  2
  H         -0.585340       -2.055315        5.083290  2
  C          0.297832       -0.984236        3.448858  2
  H          1.249194       -0.854269        3.946612  2
  C          0.107839       -0.475960        2.171012  2
  H          0.911186        0.049981        1.673257  2

%mem=32GB
%nprocshared= 8
#p m062x/aug-cc-pVDZ   counterpoise=2

00132 m062x/aug-cc-pVDZ   counterpoise=2

 0  1  0  1  0  1
  C          0.641439       -1.108963        0.000079  1
  N         -0.684583       -1.190065        0.000037  1
  C         -1.341137       -0.033379       -0.000011  1
  C         -0.686284        1.186519       -0.000043  1
  C          0.697649        1.145888       -0.000054  1
  N          1.372915       -0.000000       -0.000009  1
  H          1.184009       -2.047017       -0.000014  1
  H         -2.423380       -0.090760        0.000008  1
  H          1.287045        2.055365       -0.000074  1
  H         -1.226866        2.121094       -0.000061  1
  C         -0.984808       -0.826352        1.532089  2
  H         -0.782246       -1.071750        0.498411  2
  C         -0.187601        0.096507        2.195509  2
  H          0.636026        0.570064        1.678670  2
  C         -0.447612        0.411503        3.522349  2
  H          0.173453        1.130457        4.039188  2
  C         -1.504830       -0.196361        4.185769  2
  H         -1.707392        0.049037        5.219447  2
  C         -2.302037       -1.119220        3.522349  2
  H         -3.125663       -1.592777        4.039188  2
  C         -2.042026       -1.434216        2.195509  2
  H         -2.663090       -2.153170        1.678670  2

%mem=32GB
%nprocshared= 8
#p m062x/aug-cc-pVDZ   counterpoise=2

00133 m062x/aug-cc-pVDZ   counterpoise=2

 0  1  0  1  0  1
  C          0.641439       -1.108963        0.000079  1
  N         -0.684583       -1.190065        0.000037  1
  C         -1.341137       -0.033379       -0.000011  1
  C         -0.686284        1.186519       -0.000043  1
  C          0.697649        1.145888       -0.000054  1
  N          1.372915       -0.000000       -0.000009  1
  H          1.184009       -2.047017       -0.000014  1
  H         -2.423380       -0.090760        0.000008  1
  H          1.287045        2.055365       -0.000074  1
  H         -1.226866        2.121094       -0.000061  1
  C         -0.826352       -0.984808        1.532089  2
  H         -0.727572       -1.127825        0.464601  2
  C          0.099513       -0.209746        2.217208  2
  H          0.919589        0.251049        1.683464  2
  C         -0.027282       -0.026168        3.587447  2
  H          0.694013        0.577644        4.121191  2
  C         -1.079943       -0.617651        4.272567  2
  H         -1.178723       -0.474634        5.340054  2
  C         -2.005807       -1.392713        3.587447  2
  H         -2.825883       -1.853508        4.121191  2
  C         -1.879012       -1.576291        2.217208  2
  H         -2.600308       -2.180103        1.683464  2

%mem=32GB
%nprocshared= 8
#p m062x/aug-cc-pVDZ   counterpoise=2

00134 m062x/aug-cc-pVDZ   counterpoise=2

 0  1  0  1  0  1
  C          0.641439       -1.108963        0.000079  1
  N         -0.684583       -1.190065        0.000037  1
  C         -1.341137       -0.033379       -0.000011  1
  C         -0.686284        1.186519       -0.000043  1
  C          0.697649        1.145888       -0.000054  1
  N          1.372915       -0.000000       -0.000009  1
  H          1.184009       -2.047017       -0.000014  1
  H         -2.423380       -0.090760        0.000008  1
  H          1.287045        2.055365       -0.000074  1
  H         -1.226866        2.121094       -0.000061  1
  C         -0.642788       -1.113341        1.532089  2
  H         -0.672245       -1.167416        0.452297  2
  C          0.431917       -1.653779        2.225105  2
  H          1.239708       -2.128884        1.685209  2
  C          0.469729       -1.584368        3.611137  2
  H          1.306978       -2.005397        4.151033  2
  C         -0.567164       -0.974518        4.304153  2
  H         -0.537706       -0.920442        5.383945  2
  C         -1.641868       -0.434079        3.611137  2
  H         -2.449660        0.041026        4.151033  2
  C         -1.679680       -0.503490        2.225105  2
  H         -2.516929       -0.082461        1.685209  2

%mem=32GB
%nprocshared= 8
#p m062x/aug-cc-pVDZ   counterpoise=2

00135 m062x/aug-cc-pVDZ   counterpoise=2

 0  1  0  1  0  1
  C          0.641439       -1.108963        0.000079  1
  N         -0.684583       -1.190065        0.000037  1
  C         -1.341137       -0.033379       -0.000011  1
  C         -0.686284        1.186519       -0.000043  1
  C          0.697649        1.145888       -0.000054  1
  N          1.372915       -0.000000       -0.000009  1
  H          1.184009       -2.047017       -0.000014  1
  H         -2.423380       -0.090760        0.000008  1
  H          1.287045        2.055365       -0.000074  1
  H         -1.226866        2.121094       -0.000061  1
  C         -0.439693       -1.208046        1.532089  2
  H         -0.610393       -1.195512        0.464172  2
  C         -0.418174       -2.415152        2.217483  2
  H         -0.572111       -3.343016        1.683525  2
  C         -0.199061       -2.431240        3.588273  2
  H         -0.182297       -3.371637        4.122231  2
  C         -0.001466       -1.240221        4.273667  2
  H          0.169235       -1.252755        5.341584  2
  C         -0.022984       -0.033115        3.588273  2
  H          0.130953        0.894749        4.122231  2
  C         -0.242097       -0.017027        2.217483  2
  H         -0.258861        0.923370        1.683525  2

%mem=32GB
%nprocshared= 8
#p m062x/aug-cc-pVDZ   counterpoise=2

00136 m062x/aug-cc-pVDZ   counterpoise=2

 0  1  0  1  0  1
  C          0.641439       -1.108963        0.000079  1
  N         -0.684583       -1.190065        0.000037  1
  C         -1.341137       -0.033379       -0.000011  1
  C         -0.686284        1.186519       -0.000043  1
  C          0.697649        1.145888       -0.000054  1
  N          1.372915       -0.000000       -0.000009  1
  H          1.184009       -2.047017       -0.000014  1
  H         -2.423380       -0.090760        0.000008  1
  H          1.287045        2.055365       -0.000074  1
  H         -1.226866        2.121094       -0.000061  1
  C         -0.223238       -1.266044        1.532089  2
  H         -0.534739       -1.214743        0.497644  2
  C         -0.218689       -2.485279        2.196001  2
  H         -0.526647       -3.383824        1.678779  2
  C          0.181157       -2.551131        3.523826  2
  H          0.184701       -3.500977        4.041049  2
  C          0.576455       -1.397747        4.187739  2
  H          0.887957       -1.449048        5.222184  2
  C          0.571907       -0.178512        3.523826  2
  H          0.879864        0.720033        4.041049  2
  C          0.172060       -0.112661        2.196001  2
  H          0.168516        0.837185        1.678779  2

%mem=32GB
%nprocshared= 8
#p m062x/aug-cc-pVDZ   counterpoise=2

00137 m062x/aug-cc-pVDZ   counterpoise=2

 0  1  0  1  0  1
  C          0.641439       -1.108963        0.000079  1
  N         -0.684583       -1.190065        0.000037  1
  C         -1.341137       -0.033379       -0.000011  1
  C         -0.686284        1.186519       -0.000043  1
  C          0.697649        1.145888       -0.000054  1
  N          1.372915       -0.000000       -0.000009  1
  H          1.184009       -2.047017       -0.000014  1
  H         -2.423380       -0.090760        0.000008  1
  H          1.287045        2.055365       -0.000074  1
  H         -1.226866        2.121094       -0.000061  1
  C         -0.000000       -1.285575        1.532089  2
  H          0.415358       -1.171212        0.540050  2
  C         -0.585738       -0.199820        2.168785  2
  H         -0.626699        0.760402        1.672765  2
  C         -1.118895       -0.346618        3.442176  2
  H         -1.575215        0.499240        3.938195  2
  C         -1.066315       -1.579172        4.078872  2
  H         -1.481673       -1.693535        5.070910  2
  C         -0.480578       -2.664927        3.442176  2
  H         -0.439616       -3.625149        3.938195  2
  C          0.052580       -2.518129        2.168785  2
  H          0.508900       -3.363987        1.672765  2

%mem=32GB
%nprocshared= 8
#p m062x/aug-cc-pVDZ   counterpoise=2

00138 m062x/aug-cc-pVDZ   counterpoise=2

 0  1  0  1  0  1
  C          0.641439       -1.108963        0.000079  1
  N         -0.684583       -1.190065        0.000037  1
  C         -1.341137       -0.033379       -0.000011  1
  C         -0.686284        1.186519       -0.000043  1
  C          0.697649        1.145888       -0.000054  1
  N          1.372915       -0.000000       -0.000009  1
  H          1.184009       -2.047017       -0.000014  1
  H         -2.423380       -0.090760        0.000008  1
  H          1.287045        2.055365       -0.000074  1
  H         -1.226866        2.121094       -0.000061  1
  C          0.223238       -1.266044        1.532089  2
  H          0.506669       -1.159584        0.493785  2
  C         -0.381426       -0.208859        2.198478  2
  H         -0.569059        0.721203        1.679326  2
  C         -0.745242       -0.345512        3.531255  2
  H         -1.216306        0.478089        4.050407  2
  C         -0.504394       -1.539352        4.197644  2
  H         -0.787825       -1.645812        5.235948  2
  C          0.100270       -2.596537        3.531255  2
  H          0.287903       -3.526599        4.050407  2
  C          0.464086       -2.459884        2.198478  2
  H          0.935150       -3.283485        1.679326  2

%mem=32GB
%nprocshared= 8
#p m062x/aug-cc-pVDZ   counterpoise=2

00139 m062x/aug-cc-pVDZ   counterpoise=2

 0  1  0  1  0  1
  C          0.641439       -1.108963        0.000079  1
  N         -0.684583       -1.190065        0.000037  1
  C         -1.341137       -0.033379       -0.000011  1
  C         -0.686284        1.186519       -0.000043  1
  C          0.697649        1.145888       -0.000054  1
  N          1.372915       -0.000000       -0.000009  1
  H          1.184009       -2.047017       -0.000014  1
  H         -2.423380       -0.090760        0.000008  1
  H          1.287045        2.055365       -0.000074  1
  H         -1.226866        2.121094       -0.000061  1
  C          0.439693       -1.208046        1.532089  2
  H          0.580610       -1.138838        0.461998  2
  C         -0.180753       -0.173299        2.218879  2
  H         -0.523194        0.702030        1.683833  2
  C         -0.361636       -0.262135        3.592459  2
  H         -0.844995        0.543985        4.127504  2
  C          0.077926       -1.385718        4.279249  2
  H         -0.062991       -1.454926        5.349340  2
  C          0.698372       -2.420465        3.592459  2
  H          1.040813       -3.295793        4.127504  2
  C          0.879255       -2.331629        2.218879  2
  H          1.362614       -3.137749        1.683833  2

%mem=32GB
%nprocshared= 8
#p m062x/aug-cc-pVDZ   counterpoise=2

00140 m062x/aug-cc-pVDZ   counterpoise=2

 0  1  0  1  0  1
  C          0.641439       -1.108963        0.000079  1
  N         -0.684583       -1.190065        0.000037  1
  C         -1.341137       -0.033379       -0.000011  1
  C         -0.686284        1.186519       -0.000043  1
  C          0.697649        1.145888       -0.000054  1
  N          1.372915       -0.000000       -0.000009  1
  H          1.184009       -2.047017       -0.000014  1
  H         -2.423380       -0.090760        0.000008  1
  H          1.287045        2.055365       -0.000074  1
  H         -1.226866        2.121094       -0.000061  1
  C          0.642788       -1.113341        1.532089  2
  H          0.641836       -1.110250        0.450548  2
  C         -0.505607       -1.469283        2.226228  2
  H         -1.401217       -1.743490        1.685457  2
  C         -0.504385       -1.473250        3.614506  2
  H         -1.399043       -1.750547        4.155276  2
  C          0.645232       -1.121275        4.308644  2
  H          0.646184       -1.124366        5.390186  2
  C          1.793627       -0.765333        3.614506  2
  H          2.689237       -0.491126        4.155276  2
  C          1.792404       -0.761366        2.226228  2
  H          2.687062       -0.484068        1.685457  2

%mem=32GB
%nprocshared= 8
#p m062x/aug-cc-pVDZ   counterpoise=2

00141 m062x/aug-cc-pVDZ   counterpoise=2

 0  1  0  1  0  1
  C          0.641439       -1.108963        0.000079  1
  N         -0.684583       -1.190065        0.000037  1
  C         -1.341137       -0.033379       -0.000011  1
  C         -0.686284        1.186519       -0.000043  1
  C          0.697649        1.145888       -0.000054  1
  N          1.372915       -0.000000       -0.000009  1
  H          1.184009       -2.047017       -0.000014  1
  H         -2.423380       -0.090760        0.000008  1
  H          1.287045        2.055365       -0.000074  1
  H         -1.226866        2.121094       -0.000061  1
  C          0.826352       -0.984808        1.532089  2
  H          0.697168       -1.071545        0.461795  2
  C          1.579458       -1.927307        2.219009  2
  H          2.036983       -2.748299        1.683862  2
  C          1.745280       -1.815970        3.592851  2
  H          2.331989       -2.550225        4.127998  2
  C          1.157996       -0.762133        4.279771  2
  H          1.287180       -0.675396        5.350066  2
  C          0.404889        0.180366        3.592851  2
  H         -0.052635        1.001358        4.127998  2
  C          0.239067        0.069029        2.219009  2
  H         -0.347641        0.803283        1.683862  2

%mem=32GB
%nprocshared= 8
#p m062x/aug-cc-pVDZ   counterpoise=2

00142 m062x/aug-cc-pVDZ   counterpoise=2

 0  1  0  1  0  1
  C          0.641439       -1.108963        0.000079  1
  N         -0.684583       -1.190065        0.000037  1
  C         -1.341137       -0.033379       -0.000011  1
  C         -0.686284        1.186519       -0.000043  1
  C          0.697649        1.145888       -0.000054  1
  N          1.372915       -0.000000       -0.000009  1
  H          1.184009       -2.047017       -0.000014  1
  H         -2.423380       -0.090760        0.000008  1
  H          1.287045        2.055365       -0.000074  1
  H         -1.226866        2.121094       -0.000061  1
  C          0.984808       -0.826352        1.532089  2
  H          0.752011       -1.017956        0.493419  2
  C          1.898260       -1.631679        2.198713  2
  H          2.377089       -2.450675        1.679378  2
  C          2.197080       -1.385734        3.531961  2
  H          2.908706       -2.013125        4.051296  2
  C          1.582448       -0.334461        4.198585  2
  H          1.815245       -0.142857        5.237254  2
  C          0.668996        0.470867        3.531961  2
  H          0.190168        1.289862        4.051296  2
  C          0.370176        0.224921        2.198713  2
  H         -0.341449        0.852312        1.679378  2

%mem=32GB
%nprocshared= 8
#p m062x/aug-cc-pVDZ   counterpoise=2

00143 m062x/aug-cc-pVDZ   counterpoise=2

 0  1  0  1  0  1
  C          0.641439       -1.108963        0.000079  1
  N         -0.684583       -1.190065        0.000037  1
  C         -1.341137       -0.033379       -0.000011  1
  C         -0.686284        1.186519       -0.000043  1
  C          0.697649        1.145888       -0.000054  1
  N          1.372915       -0.000000       -0.000009  1
  H          1.184009       -2.047017       -0.000014  1
  H         -2.423380       -0.090760        0.000008  1
  H          1.287045        2.055365       -0.000074  1
  H         -1.226866        2.121094       -0.000061  1
  C          1.113341       -0.642788        1.532089  2
  H          0.807621       -0.944797        0.539583  2
  C          2.154495       -1.304277        2.169084  2
  H          2.659888       -2.121621        1.672831  2
  C          2.546920       -0.916615        3.443075  2
  H          3.358032       -1.431948        3.939328  2
  C          1.898190        0.132538        4.080071  2
  H          2.203910        0.434548        5.072576  2
  C          0.857036        0.794028        3.443075  2
  H          0.351643        1.611371        3.939328  2
  C          0.464611        0.406365        2.169084  2
  H         -0.346501        0.921699        1.672831  2

%mem=32GB
%nprocshared= 8
#p m062x/aug-cc-pVDZ   counterpoise=2

00144 m062x/aug-cc-pVDZ   counterpoise=2

 0  1  0  1  0  1
  C          0.641439       -1.108963        0.000079  1
  N         -0.684583       -1.190065        0.000037  1
  C         -1.341137       -0.033379       -0.000011  1
  C         -0.686284        1.186519       -0.000043  1
  C          0.697649        1.145888       -0.000054  1
  N          1.372915       -0.000000       -0.000009  1
  H          1.184009       -2.047017       -0.000014  1
  H         -2.423380       -0.090760        0.000008  1
  H          1.287045        2.055365       -0.000074  1
  H         -1.226866        2.121094       -0.000061  1
  C          1.208046       -0.439693        1.532089  2
  H          1.319322       -0.142929        0.498024  2
  C          0.010876       -0.208039        2.195757  2
  H         -0.810504        0.269194        1.678725  2
  C         -0.131959       -0.588968        3.523095  2
  H         -1.064615       -0.408499        4.040127  2
  C          0.922375       -1.201550        4.186763  2
  H          0.811099       -1.498314        5.220828  2
  C          2.119545       -1.433204        3.523095  2
  H          2.940925       -1.910437        4.040127  2
  C          2.262380       -1.052275        2.195757  2
  H          3.195036       -1.232744        1.678725  2

%mem=32GB
%nprocshared= 8
#p m062x/aug-cc-pVDZ   counterpoise=2

00145 m062x/aug-cc-pVDZ   counterpoise=2

 0  1  0  1  0  1
  C          0.641439       -1.108963        0.000079  1
  N         -0.684583       -1.190065        0.000037  1
  C         -1.341137       -0.033379       -0.000011  1
  C         -0.686284        1.186519       -0.000043  1
  C          0.697649        1.145888       -0.000054  1
  N          1.372915       -0.000000       -0.000009  1
  H          1.184009       -2.047017       -0.000014  1
  H         -2.423380       -0.090760        0.000008  1
  H          1.287045        2.055365       -0.000074  1
  H         -1.226866        2.121094       -0.000061  1
  C          1.266044       -0.223238        1.532089  2
  H          1.340521       -0.067666        0.464385  2
  C          0.133816        0.196063        2.217347  2
  H         -0.673771        0.678293        1.683495  2
  C          0.038216       -0.003631        3.587864  2
  H         -0.843848        0.323026        4.121716  2
  C          1.074845       -0.622626        4.273122  2
  H          1.000368       -0.778198        5.340826  2
  C          2.207074       -1.041927        3.587864  2
  H          3.014661       -1.524157        4.121716  2
  C          2.302674       -0.842233        2.217347  2
  H          3.184737       -1.168890        1.683495  2

%mem=32GB
%nprocshared= 8
#p m062x/aug-cc-pVDZ   counterpoise=2

00146 m062x/aug-cc-pVDZ   counterpoise=2

 0  1  0  1  0  1
  C          0.641439       -1.108963        0.000079  1
  N         -0.684583       -1.190065        0.000037  1
  C         -1.341137       -0.033379       -0.000011  1
  C         -0.686284        1.186519       -0.000043  1
  C          0.697649        1.145888       -0.000054  1
  N          1.372915       -0.000000       -0.000009  1
  H          1.184009       -2.047017       -0.000014  1
  H         -2.423380       -0.090760        0.000008  1
  H          1.287045        2.055365       -0.000074  1
  H         -1.226866        2.121094       -0.000061  1
  C          1.532089        0.000000        1.285575  2
  H          1.399193        0.000000        0.212225  2
  C          1.617382       -1.202290        1.974457  2
  H          1.550934       -2.138935        1.437782  2
  C          1.787969       -1.202290        3.352221  2
  H          1.854418       -2.138935        3.888896  2
  C          1.873263       -0.000000        4.041102  2
  H          2.006159       -0.000000        5.114452  2
  C          1.787969        1.202290        3.352221  2
  H          1.854418        2.138935        3.888896  2
  C          1.617382        1.202290        1.974457  2
  H          1.550934        2.138935        1.437782  2

%mem=32GB
%nprocshared= 8
#p m062x/aug-cc-pVDZ   counterpoise=2

00147 m062x/aug-cc-pVDZ   counterpoise=2

 0  1  0  1  0  1
  C          0.641439       -1.108963        0.000079  1
  N         -0.684583       -1.190065        0.000037  1
  C         -1.341137       -0.033379       -0.000011  1
  C         -0.686284        1.186519       -0.000043  1
  C          0.697649        1.145888       -0.000054  1
  N          1.372915       -0.000000       -0.000009  1
  H          1.184009       -2.047017       -0.000014  1
  H         -2.423380       -0.090760        0.000008  1
  H          1.287045        2.055365       -0.000074  1
  H         -1.226866        2.121094       -0.000061  1
  C          1.508813        0.266044        1.285575  2
  H          1.397451        0.048034        0.232099  2
  C          2.650977       -0.140954        1.961702  2
  H          3.429419       -0.676038        1.434964  2
  C          2.793923        0.138887        3.313955  2
  H          3.683727       -0.178186        3.840693  2
  C          1.794704        0.825727        3.990081  2
  H          1.906066        1.043738        5.043557  2
  C          0.652540        1.232726        3.313955  2
  H         -0.125902        1.767809        3.840693  2
  C          0.509594        0.952884        1.961702  2
  H         -0.380210        1.269957        1.434964  2

%mem=32GB
%nprocshared= 8
#p m062x/aug-cc-pVDZ   counterpoise=2

00148 m062x/aug-cc-pVDZ   counterpoise=2

 0  1  0  1  0  1
  C          0.641439       -1.108963        0.000079  1
  N         -0.684583       -1.190065        0.000037  1
  C         -1.341137       -0.033379       -0.000011  1
  C         -0.686284        1.186519       -0.000043  1
  C          0.697649        1.145888       -0.000054  1
  N          1.372915       -0.000000       -0.000009  1
  H          1.184009       -2.047017       -0.000014  1
  H         -2.423380       -0.090760        0.000008  1
  H          1.287045        2.055365       -0.000074  1
  H         -1.226866        2.121094       -0.000061  1
  C          1.439693        0.524005        1.285575  2
  H          1.387729        0.116247        0.285188  2
  C          2.665688        0.633720        1.927629  2
  H          3.568837        0.311435        1.427435  2
  C          2.732389        1.157123        3.211737  2
  H          3.687501        1.242597        3.711930  2
  C          1.573094        1.570812        3.853790  2
  H          1.625058        1.978571        4.854178  2
  C          0.347099        1.461097        3.211737  2
  H         -0.556050        1.783382        3.711930  2
  C          0.280398        0.937694        1.927629  2
  H         -0.674714        0.852220        1.427435  2

%mem=32GB
%nprocshared= 8
#p m062x/aug-cc-pVDZ   counterpoise=2

00149 m062x/aug-cc-pVDZ   counterpoise=2

 0  1  0  1  0  1
  C          0.641439       -1.108963        0.000079  1
  N         -0.684583       -1.190065        0.000037  1
  C         -1.341137       -0.033379       -0.000011  1
  C         -0.686284        1.186519       -0.000043  1
  C          0.697649        1.145888       -0.000054  1
  N          1.372915       -0.000000       -0.000009  1
  H          1.184009       -2.047017       -0.000014  1
  H         -2.423380       -0.090760        0.000008  1
  H          1.287045        2.055365       -0.000074  1
  H         -1.226866        2.121094       -0.000061  1
  C          1.326828        0.766044        1.285575  2
  H          0.867312        1.043460        0.346625  2
  C          1.000367       -0.441268        1.888198  2
  H          0.286521       -1.104410        1.418723  2
  C          1.590207       -0.797362        3.093444  2
  H          1.335878       -1.737920        3.562919  2
  C          2.506508        0.053856        3.696068  2
  H          2.966024       -0.223560        4.635017  2
  C          2.832969        1.261169        3.093444  2
  H          3.546814        1.924310        3.562919  2
  C          2.243129        1.617263        1.888198  2
  H          2.497458        2.557821        1.418723  2

%mem=32GB
%nprocshared= 8
#p m062x/aug-cc-pVDZ   counterpoise=2

00150 m062x/aug-cc-pVDZ   counterpoise=2

 0  1  0  1  0  1
  C          0.641439       -1.108963        0.000079  1
  N         -0.684583       -1.190065        0.000037  1
  C         -1.341137       -0.033379       -0.000011  1
  C         -0.686284        1.186519       -0.000043  1
  C          0.697649        1.145888       -0.000054  1
  N          1.372915       -0.000000       -0.000009  1
  H          1.184009       -2.047017       -0.000014  1
  H         -2.423380       -0.090760        0.000008  1
  H          1.287045        2.055365       -0.000074  1
  H         -1.226866        2.121094       -0.000061  1
  C          1.173648        0.984808        1.285575  2
  H          0.800688        1.111019        0.278245  2
  C          1.027625       -0.235043        1.932085  2
  H          0.540905       -1.059158        1.428420  2
  C          1.506360       -0.397050        3.225104  2
  H          1.392601       -1.347376        3.728769  2
  C          2.131119        0.660795        3.871614  2
  H          2.504079        0.534584        4.878944  2
  C          2.277142        1.880647        3.225104  2
  H          2.763862        2.704761        3.728769  2
  C          1.798407        2.042653        1.932085  2
  H          1.912167        2.992979        1.428420  2

%mem=32GB
%nprocshared= 8
#p m062x/aug-cc-pVDZ   counterpoise=2

00151 m062x/aug-cc-pVDZ   counterpoise=2

 0  1  0  1  0  1
  C          0.641439       -1.108963        0.000079  1
  N         -0.684583       -1.190065        0.000037  1
  C         -1.341137       -0.033379       -0.000011  1
  C         -0.686284        1.186519       -0.000043  1
  C          0.697649        1.145888       -0.000054  1
  N          1.372915       -0.000000       -0.000009  1
  H          1.184009       -2.047017       -0.000014  1
  H         -2.423380       -0.090760        0.000008  1
  H          1.287045        2.055365       -0.000074  1
  H         -1.226866        2.121094       -0.000061  1
  C          0.984808        1.173648        1.285575  2
  H          0.749095        1.150861        0.230273  2
  C          1.251778       -0.008438        1.962874  2
  H          1.224048       -0.952130        1.435223  2
  C          1.554341        0.020811        3.317470  2
  H          1.762325       -0.900094        3.845121  2
  C          1.589934        1.232147        3.994769  2
  H          1.825647        1.254934        5.050071  2
  C          1.322964        2.414233        3.317470  2
  H          1.350694        3.357925        3.845121  2
  C          1.020401        2.384984        1.962874  2
  H          0.812418        3.305889        1.435223  2

%mem=32GB
%nprocshared= 8
#p m062x/aug-cc-pVDZ   counterpoise=2

00152 m062x/aug-cc-pVDZ   counterpoise=2

 0  1  0  1  0  1
  C          0.641439       -1.108963        0.000079  1
  N         -0.684583       -1.190065        0.000037  1
  C         -1.341137       -0.033379       -0.000011  1
  C         -0.686284        1.186519       -0.000043  1
  C          0.697649        1.145888       -0.000054  1
  N          1.372915       -0.000000       -0.000009  1
  H          1.184009       -2.047017       -0.000014  1
  H         -2.423380       -0.090760        0.000008  1
  H          1.287045        2.055365       -0.000074  1
  H         -1.226866        2.121094       -0.000061  1
  C          0.766044        1.326828        1.285575  2
  H          0.709147        1.176305        0.216067  2
  C          1.927188        0.998325        1.971991  2
  H          2.774879        0.591881        1.437237  2
  C          2.000222        1.191538        3.344823  2
  H          2.904812        0.935617        3.879577  2
  C          0.912114        1.713254        4.031239  2
  H          0.969011        1.863776        5.100747  2
  C         -0.249029        2.041757        3.344823  2
  H         -1.096721        2.448200        3.879577  2
  C         -0.322064        1.848544        1.971991  2
  H         -1.226654        2.104464        1.437237  2

%mem=32GB
%nprocshared= 8
#p m062x/aug-cc-pVDZ   counterpoise=2

00153 m062x/aug-cc-pVDZ   counterpoise=2

 0  1  0  1  0  1
  C          0.641439       -1.108963        0.000079  1
  N         -0.684583       -1.190065        0.000037  1
  C         -1.341137       -0.033379       -0.000011  1
  C         -0.686284        1.186519       -0.000043  1
  C          0.697649        1.145888       -0.000054  1
  N          1.372915       -0.000000       -0.000009  1
  H          1.184009       -2.047017       -0.000014  1
  H         -2.423380       -0.090760        0.000008  1
  H          1.287045        2.055365       -0.000074  1
  H         -1.226866        2.121094       -0.000061  1
  C          0.524005        1.439693        1.285575  2
  H          0.665194        1.200801        0.240234  2
  C          1.468423        2.204738        1.956481  2
  H          2.345362        2.561856        1.433810  2
  C          1.287191        2.511382        3.298292  2
  H          2.022941        3.107391        3.820962  2
  C          0.161541        2.052980        3.969197  2
  H          0.020352        2.291872        5.014539  2
  C         -0.782877        1.287935        3.298292  2
  H         -1.659816        0.930817        3.820962  2
  C         -0.601645        0.981291        1.956481  2
  H         -1.337394        0.385282        1.433810  2

%mem=32GB
%nprocshared= 8
#p m062x/aug-cc-pVDZ   counterpoise=2

00154 m062x/aug-cc-pVDZ   counterpoise=2

 0  1  0  1  0  1
  C          0.641439       -1.108963        0.000079  1
  N         -0.684583       -1.190065        0.000037  1
  C         -1.341137       -0.033379       -0.000011  1
  C         -0.686284        1.186519       -0.000043  1
  C          0.697649        1.145888       -0.000054  1
  N          1.372915       -0.000000       -0.000009  1
  H          1.184009       -2.047017       -0.000014  1
  H         -2.423380       -0.090760        0.000008  1
  H          1.287045        2.055365       -0.000074  1
  H         -1.226866        2.121094       -0.000061  1
  C          0.266044        1.508813        1.285575  2
  H          0.598555        1.229214        0.295119  2
  C          0.826412        2.608465        1.921255  2
  H          1.595477        3.185550        1.426027  2
  C          0.399598        2.967361        3.192615  2
  H          0.836153        3.824046        3.687843  2
  C         -0.587584        2.226607        3.828294  2
  H         -0.920094        2.506206        4.818750  2
  C         -1.147951        1.126955        3.192615  2
  H         -1.917017        0.549870        3.687843  2
  C         -0.721137        0.768058        1.921255  2
  H         -1.157692       -0.088626        1.426027  2

%mem=32GB
%nprocshared= 8
#p m062x/aug-cc-pVDZ   counterpoise=2

00155 m062x/aug-cc-pVDZ   counterpoise=2

 0  1  0  1  0  1
  C          0.641439       -1.108963        0.000079  1
  N         -0.684583       -1.190065        0.000037  1
  C         -1.341137       -0.033379       -0.000011  1
  C         -0.686284        1.186519       -0.000043  1
  C          0.697649        1.145888       -0.000054  1
  N          1.372915       -0.000000       -0.000009  1
  H          1.184009       -2.047017       -0.000014  1
  H         -2.423380       -0.090760        0.000008  1
  H          1.287045        2.055365       -0.000074  1
  H         -1.226866        2.121094       -0.000061  1
  C          0.000000        1.532089        1.285575  2
  H         -0.495579        1.282546        0.357205  2
  C          0.858783        0.618410        1.881408  2
  H          1.032240       -0.342935        1.417223  2
  C          1.494914        0.938726        3.073074  2
  H          2.163950        0.226923        3.537259  2
  C          1.272262        2.172721        3.668907  2
  H          1.767841        2.422263        4.597278  2
  C          0.413479        3.086400        3.073074  2
  H          0.240022        4.047745        3.537259  2
  C         -0.222652        2.766084        1.881408  2
  H         -0.891688        3.477886        1.417223  2

%mem=32GB
%nprocshared= 8
#p m062x/aug-cc-pVDZ   counterpoise=2

00156 m062x/aug-cc-pVDZ   counterpoise=2

 0  1  0  1  0  1
  C          0.641439       -1.108963        0.000079  1
  N         -0.684583       -1.190065        0.000037  1
  C         -1.341137       -0.033379       -0.000011  1
  C         -0.686284        1.186519       -0.000043  1
  C          0.697649        1.145888       -0.000054  1
  N          1.372915       -0.000000       -0.000009  1
  H          1.184009       -2.047017       -0.000014  1
  H         -2.423380       -0.090760        0.000008  1
  H          1.287045        2.055365       -0.000074  1
  H         -1.226866        2.121094       -0.000061  1
  C         -0.266044        1.508813        1.285575  2
  H         -0.592928        1.258116        0.285555  2
  C          0.675420        0.715688        1.927393  2
  H          1.081986       -0.152894        1.427383  2
  C          1.095012        1.037485        3.211030  2
  H          1.828461        0.419600        3.711039  2
  C          0.573139        2.152407        3.852848  2
  H          0.900023        2.403104        4.852867  2
  C         -0.368326        2.945533        3.211030  2
  H         -0.774891        3.814114        3.711039  2
  C         -0.787918        2.623736        1.927393  2
  H         -1.521367        3.241620        1.427383  2

%mem=32GB
%nprocshared= 8
#p m062x/aug-cc-pVDZ   counterpoise=2

00157 m062x/aug-cc-pVDZ   counterpoise=2

 0  1  0  1  0  1
  C          0.641439       -1.108963        0.000079  1
  N         -0.684583       -1.190065        0.000037  1
  C         -1.341137       -0.033379       -0.000011  1
  C         -0.686284        1.186519       -0.000043  1
  C          0.697649        1.145888       -0.000054  1
  N          1.372915       -0.000000       -0.000009  1
  H          1.184009       -2.047017       -0.000014  1
  H         -2.423380       -0.090760        0.000008  1
  H          1.287045        2.055365       -0.000074  1
  H         -1.226866        2.121094       -0.000061  1
  C         -0.524005        1.439693        1.285575  2
  H         -0.656937        1.232304        0.232456  2
  C          0.573516        0.923994        1.961473  2
  H          1.295609        0.314851        1.434913  2
  C          0.744148        1.190200        3.313269  2
  H          1.599172        0.788445        3.839829  2
  C         -0.182741        1.972104        3.989167  2
  H         -0.049810        2.179492        5.042286  2
  C         -1.280262        2.487802        3.313269  2
  H         -2.002355        3.096945        3.839829  2
  C         -1.450894        2.221597        1.961473  2
  H         -2.305919        2.623351        1.434913  2

%mem=32GB
%nprocshared= 8
#p m062x/aug-cc-pVDZ   counterpoise=2

00158 m062x/aug-cc-pVDZ   counterpoise=2

 0  1  0  1  0  1
  C          0.641439       -1.108963        0.000079  1
  N         -0.684583       -1.190065        0.000037  1
  C         -1.341137       -0.033379       -0.000011  1
  C         -0.686284        1.186519       -0.000043  1
  C          0.697649        1.145888       -0.000054  1
  N          1.372915       -0.000000       -0.000009  1
  H          1.184009       -2.047017       -0.000014  1
  H         -2.423380       -0.090760        0.000008  1
  H          1.287045        2.055365       -0.000074  1
  H         -1.226866        2.121094       -0.000061  1
  C         -0.766044        1.326828        1.285575  2
  H         -0.699467        1.209710        0.212452  2
  C          0.236439        1.996160        1.974311  2
  H          1.084001        2.400485        1.437750  2
  C          0.150979        2.146493        3.351783  2
  H          0.931965        2.667937        3.888345  2
  C         -0.936963        1.627495        4.040519  2
  H         -1.003540        1.744613        5.113642  2
  C         -1.939446        0.958163        3.351783  2
  H         -2.787008        0.553838        3.888345  2
  C         -1.853987        0.807830        1.974311  2
  H         -2.634972        0.286386        1.437750  2

%mem=32GB
%nprocshared= 8
#p m062x/aug-cc-pVDZ   counterpoise=2

00159 m062x/aug-cc-pVDZ   counterpoise=2

 0  1  0  1  0  1
  C          0.641439       -1.108963        0.000079  1
  N         -0.684583       -1.190065        0.000037  1
  C         -1.341137       -0.033379       -0.000011  1
  C         -0.686284        1.186519       -0.000043  1
  C          0.697649        1.145888       -0.000054  1
  N          1.372915       -0.000000       -0.000009  1
  H          1.184009       -2.047017       -0.000014  1
  H         -2.423380       -0.090760        0.000008  1
  H          1.287045        2.055365       -0.000074  1
  H         -1.226866        2.121094       -0.000061  1
  C         -0.984808        1.173648        1.285575  2
  H         -0.740190        1.184195        0.232108  2
  C         -1.193593        2.368053        1.961696  2
  H         -1.111630        3.309102        1.434962  2
  C         -1.507587        2.354516        3.313937  2
  H         -1.670242        3.285018        3.840671  2
  C         -1.612795        1.146573        3.990058  2
  H         -1.857413        1.136026        5.043525  2
  C         -1.404010       -0.047833        3.313937  2
  H         -1.485973       -0.988882        3.840671  2
  C         -1.090016       -0.034295        1.961696  2
  H         -0.927361       -0.964797        1.434962  2

%mem=32GB
%nprocshared= 8
#p m062x/aug-cc-pVDZ   counterpoise=2

00160 m062x/aug-cc-pVDZ   counterpoise=2

 0  1  0  1  0  1
  C          0.641439       -1.108963        0.000079  1
  N         -0.684583       -1.190065        0.000037  1
  C         -1.341137       -0.033379       -0.000011  1
  C         -0.686284        1.186519       -0.000043  1
  C          0.697649        1.145888       -0.000054  1
  N          1.372915       -0.000000       -0.000009  1
  H          1.184009       -2.047017       -0.000014  1
  H         -2.423380       -0.090760        0.000008  1
  H          1.287045        2.055365       -0.000074  1
  H         -1.226866        2.121094       -0.000061  1
  C         -1.173648        0.984808        1.285575  2
  H         -0.794329        1.141801        0.284969  2
  C         -1.876879        1.994950        1.927769  2
  H         -2.045413        2.938895        1.427466  2
  C         -2.363777        1.793432        3.212158  2
  H         -2.911630        2.580384        3.712461  2
  C         -2.147444        0.581771        3.854352  2
  H         -2.526763        0.424778        4.854958  2
  C         -1.444213       -0.428371        3.212158  2
  H         -1.275679       -1.372316        3.712461  2
  C         -0.957315       -0.226853        1.927769  2
  H         -0.409462       -1.013805        1.427466  2

%mem=32GB
%nprocshared= 8
#p m062x/aug-cc-pVDZ   counterpoise=2

00161 m062x/aug-cc-pVDZ   counterpoise=2

 0  1  0  1  0  1
  C          0.641439       -1.108963        0.000079  1
  N         -0.684583       -1.190065        0.000037  1
  C         -1.341137       -0.033379       -0.000011  1
  C         -0.686284        1.186519       -0.000043  1
  C          0.697649        1.145888       -0.000054  1
  N          1.372915       -0.000000       -0.000009  1
  H          1.184009       -2.047017       -0.000014  1
  H         -2.423380       -0.090760        0.000008  1
  H          1.287045        2.055365       -0.000074  1
  H         -1.226866        2.121094       -0.000061  1
  C         -1.326828        0.766044        1.285575  2
  H         -0.863937        1.069902        0.356519  2
  C         -2.283687        1.576115        1.881848  2
  H         -2.566238        2.511057        1.417320  2
  C         -2.877859        1.186080        3.074394  2
  H         -3.623301        1.817166        3.538922  2
  C         -2.515171       -0.014024        3.670667  2
  H         -2.978062       -0.317881        4.599723  2
  C         -1.558312       -0.824094        3.074394  2
  H         -1.275761       -1.759037        3.538922  2
  C         -0.964141       -0.434060        1.881848  2
  H         -0.218698       -1.065146        1.417320  2

%mem=32GB
%nprocshared= 8
#p m062x/aug-cc-pVDZ   counterpoise=2

00162 m062x/aug-cc-pVDZ   counterpoise=2

 0  1  0  1  0  1
  C          0.641439       -1.108963        0.000079  1
  N         -0.684583       -1.190065        0.000037  1
  C         -1.341137       -0.033379       -0.000011  1
  C         -0.686284        1.186519       -0.000043  1
  C          0.697649        1.145888       -0.000054  1
  N          1.372915       -0.000000       -0.000009  1
  H          1.184009       -2.047017       -0.000014  1
  H         -2.423380       -0.090760        0.000008  1
  H          1.287045        2.055365       -0.000074  1
  H         -1.226866        2.121094       -0.000061  1
  C         -1.439693        0.524005        1.285575  2
  H         -1.363809        0.094842        0.295726  2
  C         -0.304470        1.008784        1.920866  2
  H          0.655809        0.957288        1.425941  2
  C         -0.401876        1.559663        3.191447  2
  H          0.482520        1.937330        3.686372  2
  C         -1.634503        1.625763        3.826738  2
  H         -1.710387        2.054926        4.816588  2
  C         -2.769726        1.140984        3.191447  2
  H         -3.730005        1.192480        3.686372  2
  C         -2.672320        0.590105        1.920866  2
  H         -3.556716        0.212438        1.425941  2

%mem=32GB
%nprocshared= 8
#p m062x/aug-cc-pVDZ   counterpoise=2

00163 m062x/aug-cc-pVDZ   counterpoise=2

 0  1  0  1  0  1
  C          0.641439       -1.108963        0.000079  1
  N         -0.684583       -1.190065        0.000037  1
  C         -1.341137       -0.033379       -0.000011  1
  C         -0.686284        1.186519       -0.000043  1
  C          0.697649        1.145888       -0.000054  1
  N          1.372915       -0.000000       -0.000009  1
  H          1.184009       -2.047017       -0.000014  1
  H         -2.423380       -0.090760        0.000008  1
  H          1.287045        2.055365       -0.000074  1
  H         -1.226866        2.121094       -0.000061  1
  C         -1.508813        0.266044        1.285575  2
  H         -1.372522        0.022666        0.240619  2
  C         -0.547279        1.009686        1.956234  2
  H          0.338097        1.345642        1.433756  2
  C         -0.722223        1.322090        3.297550  2
  H          0.026861        1.901425        3.820028  2
  C         -1.858703        0.890852        3.968209  2
  H         -1.994994        1.134230        5.013165  2
  C         -2.820237        0.147210        3.297550  2
  H         -3.705612       -0.188746        3.820028  2
  C         -2.645292       -0.165194        1.956234  2
  H         -3.394376       -0.744529        1.433756  2

%mem=32GB
%nprocshared= 8
#p m062x/aug-cc-pVDZ   counterpoise=2

00164 m062x/aug-cc-pVDZ   counterpoise=2

 0  1  0  1  0  1
  C          0.641439       -1.108963        0.000079  1
  N         -0.684583       -1.190065        0.000037  1
  C         -1.341137       -0.033379       -0.000011  1
  C         -0.686284        1.186519       -0.000043  1
  C          0.697649        1.145888       -0.000054  1
  N          1.372915       -0.000000       -0.000009  1
  H          1.184009       -2.047017       -0.000014  1
  H         -2.423380       -0.090760        0.000008  1
  H          1.287045        2.055365       -0.000074  1
  H         -1.226866        2.121094       -0.000061  1
  C         -1.532089        0.000000        1.285575  2
  H         -1.373239       -0.027767        0.216119  2
  C         -1.427014        1.202153        1.971958  2
  H         -1.186307        2.110924        1.437230  2
  C         -1.630915        1.237796        3.344724  2
  H         -1.549057        2.174334        3.879453  2
  C         -1.939891        0.071285        4.031107  2
  H         -2.098740        0.099052        5.100564  2
  C         -2.044965       -1.130868        3.344724  2
  H         -2.285673       -2.039639        3.879453  2
  C         -1.841064       -1.166511        1.971958  2
  H         -1.922923       -2.103049        1.437230  2

%mem=32GB
%nprocshared= 8
#p m062x/aug-cc-pVDZ   counterpoise=2

00165 m062x/aug-cc-pVDZ   counterpoise=2

 0  1  0  1  0  1
  C          0.641439       -1.108963        0.000079  1
  N         -0.684583       -1.190065        0.000037  1
  C         -1.341137       -0.033379       -0.000011  1
  C         -0.686284        1.186519       -0.000043  1
  C          0.697649        1.145888       -0.000054  1
  N          1.372915       -0.000000       -0.000009  1
  H          1.184009       -2.047017       -0.000014  1
  H         -2.423380       -0.090760        0.000008  1
  H          1.287045        2.055365       -0.000074  1
  H         -1.226866        2.121094       -0.000061  1
  C         -1.508813       -0.266044        1.285575  2
  H         -1.371134       -0.075002        0.229976  2
  C         -2.572564        0.314280        1.963064  2
  H         -3.263601        0.957425        1.435265  2
  C         -2.749291        0.069056        3.318042  2
  H         -3.578007        0.521159        3.845842  2
  C         -1.862266       -0.756492        3.995531  2
  H         -1.999946       -0.947535        5.051130  2
  C         -0.798515       -1.336817        3.318042  2
  H         -0.107478       -1.979962        3.845842  2
  C         -0.621789       -1.091593        1.963064  2
  H          0.206927       -1.543696        1.435265  2

%mem=32GB
%nprocshared= 8
#p m062x/aug-cc-pVDZ   counterpoise=2

00166 m062x/aug-cc-pVDZ   counterpoise=2

 0  1  0  1  0  1
  C          0.641439       -1.108963        0.000079  1
  N         -0.684583       -1.190065        0.000037  1
  C         -1.341137       -0.033379       -0.000011  1
  C         -0.686284        1.186519       -0.000043  1
  C          0.697649        1.145888       -0.000054  1
  N          1.372915       -0.000000       -0.000009  1
  H          1.184009       -2.047017       -0.000014  1
  H         -2.423380       -0.090760        0.000008  1
  H          1.287045        2.055365       -0.000074  1
  H         -1.226866        2.121094       -0.000061  1
  C         -1.439693       -0.524005        1.285575  2
  H         -1.362427       -0.139362        0.277696  2
  C         -2.668025       -0.534089        1.932438  2
  H         -3.547693       -0.157301        1.428498  2
  C         -2.767205       -1.027821        3.226163  2
  H         -3.724139       -1.035677        3.730102  2
  C         -1.638052       -1.511470        3.873025  2
  H         -1.715318       -1.896113        4.880905  2
  C         -0.409719       -1.501386        3.226163  2
  H          0.469949       -1.878174        3.730102  2
  C         -0.310539       -1.007654        1.932438  2
  H          0.646394       -0.999798        1.428498  2

%mem=32GB
%nprocshared= 8
#p m062x/aug-cc-pVDZ   counterpoise=2

00167 m062x/aug-cc-pVDZ   counterpoise=2

 0  1  0  1  0  1
  C          0.641439       -1.108963        0.000079  1
  N         -0.684583       -1.190065        0.000037  1
  C         -1.341137       -0.033379       -0.000011  1
  C         -0.686284        1.186519       -0.000043  1
  C          0.697649        1.145888       -0.000054  1
  N          1.372915       -0.000000       -0.000009  1
  H          1.184009       -2.047017       -0.000014  1
  H         -2.423380       -0.090760        0.000008  1
  H          1.287045        2.055365       -0.000074  1
  H         -1.226866        2.121094       -0.000061  1
  C         -1.326828       -0.766044        1.285575  2
  H         -1.337286       -0.230550        0.345959  2
  C         -2.522176       -1.133204        1.888626  2
  H         -3.463872       -0.883746        1.418818  2
  C         -2.508752       -1.820570        3.094727  2
  H         -3.439989       -2.106607        3.564535  2
  C         -1.299979       -2.140777        3.697777  2
  H         -1.289521       -2.676271        4.637393  2
  C         -0.104631       -1.773617        3.094727  2
  H          0.837065       -2.023075        3.564535  2
  C         -0.118055       -1.086251        1.888626  2
  H          0.813182       -0.800215        1.418818  2

%mem=32GB
%nprocshared= 8
#p m062x/aug-cc-pVDZ   counterpoise=2

00168 m062x/aug-cc-pVDZ   counterpoise=2

 0  1  0  1  0  1
  C          0.641439       -1.108963        0.000079  1
  N         -0.684583       -1.190065        0.000037  1
  C         -1.341137       -0.033379       -0.000011  1
  C         -0.686284        1.186519       -0.000043  1
  C          0.697649        1.145888       -0.000054  1
  N          1.372915       -0.000000       -0.000009  1
  H          1.184009       -2.047017       -0.000014  1
  H         -2.423380       -0.090760        0.000008  1
  H          1.287045        2.055365       -0.000074  1
  H         -1.226866        2.121094       -0.000061  1
  C         -1.173648       -0.984808        1.285575  2
  H         -0.793291       -1.144441        0.285782  2
  C         -0.952487        0.226257        1.927248  2
  H         -0.399834        1.010105        1.427351  2
  C         -1.440718        0.431164        3.210594  2
  H         -1.268423        1.374646        3.710490  2
  C         -2.150110       -0.574993        3.852266  2
  H         -2.530468       -0.415360        4.852060  2
  C         -2.371271       -1.786058        3.210594  2
  H         -2.923924       -2.569906        3.710490  2
  C         -1.883040       -1.990965        1.927248  2
  H         -2.055335       -2.934447        1.427351  2

%mem=32GB
%nprocshared= 8
#p m062x/aug-cc-pVDZ   counterpoise=2

00169 m062x/aug-cc-pVDZ   counterpoise=2

 0  1  0  1  0  1
  C          0.641439       -1.108963        0.000079  1
  N         -0.684583       -1.190065        0.000037  1
  C         -1.341137       -0.033379       -0.000011  1
  C         -0.686284        1.186519       -0.000043  1
  C          0.697649        1.145888       -0.000054  1
  N          1.372915       -0.000000       -0.000009  1
  H          1.184009       -2.047017       -0.000014  1
  H         -2.423380       -0.090760        0.000008  1
  H          1.287045        2.055365       -0.000074  1
  H         -1.226866        2.121094       -0.000061  1
  C         -0.984808       -1.173648        1.285575  2
  H         -0.738861       -1.187097        0.232451  2
  C         -1.077012        0.035480        1.961476  2
  H         -0.902898        0.964003        1.434914  2
  C         -1.392712        0.052743        3.313278  2
  H         -1.464545        0.994715        3.839840  2
  C         -1.616208       -1.139122        3.989179  2
  H         -1.862154       -1.125673        5.042303  2
  C         -1.524003       -2.348250        3.313278  2
  H         -1.698117       -3.276774        3.839840  2
  C         -1.208303       -2.365513        1.961476  2
  H         -1.136471       -3.307485        1.434914  2

%mem=32GB
%nprocshared= 8
#p m062x/aug-cc-pVDZ   counterpoise=2

00170 m062x/aug-cc-pVDZ   counterpoise=2

 0  1  0  1  0  1
  C          0.641439       -1.108963        0.000079  1
  N         -0.684583       -1.190065        0.000037  1
  C         -1.341137       -0.033379       -0.000011  1
  C         -0.686284        1.186519       -0.000043  1
  C          0.697649        1.145888       -0.000054  1
  N          1.372915       -0.000000       -0.000009  1
  H          1.184009       -2.047017       -0.000014  1
  H         -2.423380       -0.090760        0.000008  1
  H          1.287045        2.055365       -0.000074  1
  H         -1.226866        2.121094       -0.000061  1
  C         -0.766044       -1.326828        1.285575  2
  H         -0.698029       -1.212639        0.212227  2
  C         -1.842634       -0.784857        1.974456  2
  H         -2.613336       -0.248445        1.437782  2
  C         -1.929939       -0.931431        3.352217  2
  H         -2.768657       -0.509208        3.888891  2
  C         -0.940655       -1.619976        4.041098  2
  H         -1.008671       -1.734165        5.114446  2
  C          0.135934       -2.161947        3.352217  2
  H          0.906637       -2.698359        3.888891  2
  C          0.223240       -2.015373        1.974456  2
  H          1.061958       -2.437596        1.437782  2

%mem=32GB
%nprocshared= 8
#p m062x/aug-cc-pVDZ   counterpoise=2

00171 m062x/aug-cc-pVDZ   counterpoise=2

 0  1  0  1  0  1
  C          0.641439       -1.108963        0.000079  1
  N         -0.684583       -1.190065        0.000037  1
  C         -1.341137       -0.033379       -0.000011  1
  C         -0.686284        1.186519       -0.000043  1
  C          0.697649        1.145888       -0.000054  1
  N          1.372915       -0.000000       -0.000009  1
  H          1.184009       -2.047017       -0.000014  1
  H         -2.423380       -0.090760        0.000008  1
  H          1.287045        2.055365       -0.000074  1
  H         -1.226866        2.121094       -0.000061  1
  C         -0.524005       -1.439693        1.285575  2
  H         -0.655639       -1.235060        0.231754  2
  C         -1.450673       -2.221469        1.961924  2
  H         -2.304228       -2.625880        1.435013  2
  C         -1.281706       -2.484138        3.314620  2
  H         -2.003627       -3.093181        3.841531  2
  C         -0.186072       -1.965030        3.990968  2
  H         -0.054438       -2.169662        5.044790  2
  C          0.740596       -1.183253        3.314620  2
  H          1.594150       -0.778842        3.841531  2
  C          0.571629       -0.920585        1.961924  2
  H          1.293550       -0.311541        1.435013  2

%mem=32GB
%nprocshared= 8
#p m062x/aug-cc-pVDZ   counterpoise=2

00172 m062x/aug-cc-pVDZ   counterpoise=2

 0  1  0  1  0  1
  C          0.641439       -1.108963        0.000079  1
  N         -0.684583       -1.190065        0.000037  1
  C         -1.341137       -0.033379       -0.000011  1
  C         -0.686284        1.186519       -0.000043  1
  C          0.697649        1.145888       -0.000054  1
  N          1.372915       -0.000000       -0.000009  1
  H          1.184009       -2.047017       -0.000014  1
  H         -2.423380       -0.090760        0.000008  1
  H          1.287045        2.055365       -0.000074  1
  H         -1.226866        2.121094       -0.000061  1
  C         -0.266044       -1.508813        1.285575  2
  H         -0.591935       -1.260624        0.284606  2
  C         -0.785326       -2.624594        1.928003  2
  H         -1.515762       -3.245656        1.427518  2
  C         -0.367010       -2.943173        3.212857  2
  H         -0.771556       -3.812424        3.713342  2
  C          0.570588       -2.145970        3.855285  2
  H          0.896478       -2.394160        4.856254  2
  C          1.089869       -1.030189        3.212857  2
  H          1.820305       -0.409127        3.713342  2
  C          0.671553       -0.711610        1.928003  2
  H          1.076099        0.157641        1.427518  2

%mem=32GB
%nprocshared= 8
#p m062x/aug-cc-pVDZ   counterpoise=2

00173 m062x/aug-cc-pVDZ   counterpoise=2

 0  1  0  1  0  1
  C          0.641439       -1.108963        0.000079  1
  N         -0.684583       -1.190065        0.000037  1
  C         -1.341137       -0.033379       -0.000011  1
  C         -0.686284        1.186519       -0.000043  1
  C          0.697649        1.145888       -0.000054  1
  N          1.372915       -0.000000       -0.000009  1
  H          1.184009       -2.047017       -0.000014  1
  H         -2.423380       -0.090760        0.000008  1
  H          1.287045        2.055365       -0.000074  1
  H         -1.226866        2.121094       -0.000061  1
  C         -0.000000       -1.532089        1.285575  2
  H         -0.494900       -1.284832        0.356231  2
  C         -0.219715       -2.766308        1.882033  2
  H         -0.885783       -3.480572        1.417361  2
  C          0.415544       -3.083690        3.074949  2
  H          0.244376       -4.045210        3.539621  2
  C          1.270518       -2.166851        3.671406  2
  H          1.765418       -2.414108        4.600750  2
  C          1.490233       -0.932632        3.074949  2
  H          2.156301       -0.218368        3.539621  2
  C          0.854974       -0.615250        1.882033  2
  H          1.026142        0.346270        1.417361  2

%mem=32GB
%nprocshared= 8
#p m062x/aug-cc-pVDZ   counterpoise=2

00174 m062x/aug-cc-pVDZ   counterpoise=2

 0  1  0  1  0  1
  C          0.641439       -1.108963        0.000079  1
  N         -0.684583       -1.190065        0.000037  1
  C         -1.341137       -0.033379       -0.000011  1
  C         -0.686284        1.186519       -0.000043  1
  C          0.697649        1.145888       -0.000054  1
  N          1.372915       -0.000000       -0.000009  1
  H          1.184009       -2.047017       -0.000014  1
  H         -2.423380       -0.090760        0.000008  1
  H          1.287045        2.055365       -0.000074  1
  H         -1.226866        2.121094       -0.000061  1
  C          0.266044       -1.508813        1.285575  2
  H          0.556546       -1.199387        0.290786  2
  C         -0.796931       -0.884485        1.924036  2
  H         -1.334541       -0.088675        1.426642  2
  C         -1.169821       -1.281668        3.200959  2
  H         -1.997933       -0.795285        3.698353  2
  C         -0.479737       -2.303179        3.839420  2
  H         -0.770239       -2.612606        4.834209  2
  C          0.583238       -2.927507        3.200959  2
  H          1.120848       -3.723317        3.698353  2
  C          0.956129       -2.530324        1.924036  2
  H          1.784241       -3.016707        1.426642  2

%mem=32GB
%nprocshared= 8
#p m062x/aug-cc-pVDZ   counterpoise=2

00175 m062x/aug-cc-pVDZ   counterpoise=2

 0  1  0  1  0  1
  C          0.641439       -1.108963        0.000079  1
  N         -0.684583       -1.190065        0.000037  1
  C         -1.341137       -0.033379       -0.000011  1
  C         -0.686284        1.186519       -0.000043  1
  C          0.697649        1.145888       -0.000054  1
  N          1.372915       -0.000000       -0.000009  1
  H          1.184009       -2.047017       -0.000014  1
  H         -2.423380       -0.090760        0.000008  1
  H          1.287045        2.055365       -0.000074  1
  H         -1.226866        2.121094       -0.000061  1
  C          0.524005       -1.439693        1.285575  2
  H          0.619319       -1.171259        0.242215  2
  C         -0.670155       -1.209679        1.955209  2
  H         -1.505152       -0.762054        1.433529  2
  C         -0.792501       -1.554243        3.294478  2
  H         -1.722812       -1.375052        3.816158  2
  C          0.279313       -2.128821        3.964112  2
  H          0.183999       -2.397254        5.007472  2
  C          1.473473       -2.358834        3.294478  2
  H          2.308471       -2.806459        3.816158  2
  C          1.595819       -2.014270        1.955209  2
  H          2.526131       -2.193461        1.433529  2

%mem=32GB
%nprocshared= 8
#p m062x/aug-cc-pVDZ   counterpoise=2

00176 m062x/aug-cc-pVDZ   counterpoise=2

 0  1  0  1  0  1
  C          0.641439       -1.108963        0.000079  1
  N         -0.684583       -1.190065        0.000037  1
  C         -1.341137       -0.033379       -0.000011  1
  C         -0.686284        1.186519       -0.000043  1
  C          0.697649        1.145888       -0.000054  1
  N          1.372915       -0.000000       -0.000009  1
  H          1.184009       -2.047017       -0.000014  1
  H         -2.423380       -0.090760        0.000008  1
  H          1.287045        2.055365       -0.000074  1
  H         -1.226866        2.121094       -0.000061  1
  C          0.766044       -1.326828        1.285575  2
  H          0.663151       -1.146925        0.224072  2
  C         -0.211568       -2.039195        1.966854  2
  H         -1.076072       -2.414262        1.436102  2
  C         -0.079493       -2.270120        3.329411  2
  H         -0.841103       -2.825090        3.860163  2
  C          1.030195       -1.788678        4.010690  2
  H          1.133088       -1.968581        5.072193  2
  C          2.007808       -1.076311        3.329411  2
  H          2.872311       -0.701244        3.860163  2
  C          1.875732       -0.845386        1.966854  2
  H          2.637342       -0.290416        1.436102  2

%mem=32GB
%nprocshared= 8
#p m062x/aug-cc-pVDZ   counterpoise=2

00177 m062x/aug-cc-pVDZ   counterpoise=2

 0  1  0  1  0  1
  C          0.641439       -1.108963        0.000079  1
  N         -0.684583       -1.190065        0.000037  1
  C         -1.341137       -0.033379       -0.000011  1
  C         -0.686284        1.186519       -0.000043  1
  C          0.697649        1.145888       -0.000054  1
  N          1.372915       -0.000000       -0.000009  1
  H          1.184009       -2.047017       -0.000014  1
  H         -2.423380       -0.090760        0.000008  1
  H          1.287045        2.055365       -0.000074  1
  H         -1.226866        2.121094       -0.000061  1
  C          0.984808       -1.173648        1.285575  2
  H          0.706031       -1.121131        0.241896  2
  C          0.941151       -2.388862        1.955414  2
  H          0.628364       -3.283058        1.433575  2
  C          1.298993       -2.456273        3.295093  2
  H          1.264982       -3.402987        3.816932  2
  C          1.700490       -1.308471        3.964932  2
  H          1.979267       -1.360988        5.008611  2
  C          1.744147       -0.093258        3.295093  2
  H          2.056934        0.800938        3.816932  2
  C          1.386306       -0.025846        1.955414  2
  H          1.420316        0.920867        1.433575  2

%mem=32GB
%nprocshared= 8
#p m062x/aug-cc-pVDZ   counterpoise=2

00178 m062x/aug-cc-pVDZ   counterpoise=2

 0  1  0  1  0  1
  C          0.641439       -1.108963        0.000079  1
  N         -0.684583       -1.190065        0.000037  1
  C         -1.341137       -0.033379       -0.000011  1
  C         -0.686284        1.186519       -0.000043  1
  C          0.697649        1.145888       -0.000054  1
  N          1.372915       -0.000000       -0.000009  1
  H          1.184009       -2.047017       -0.000014  1
  H         -2.423380       -0.090760        0.000008  1
  H          1.287045        2.055365       -0.000074  1
  H         -1.226866        2.121094       -0.000061  1
  C          1.173648       -0.984808        1.285575  2
  H          0.761569       -1.080939        0.290240  2
  C          1.711263       -2.093963        1.924386  2
  H          1.718013       -3.054182        1.426719  2
  C          2.240212       -1.970568        3.202009  2
  H          2.659041       -2.834656        3.699676  2
  C          2.231547       -0.738018        3.840820  2
  H          2.643626       -0.641887        4.836155  2
  C          1.693932        0.371137        3.202009  2
  H          1.687182        1.331356        3.699676  2
  C          1.164983        0.247742        1.924386  2
  H          0.746154        1.111830        1.426719  2

%mem=32GB
%nprocshared= 8
#p m062x/aug-cc-pVDZ   counterpoise=2

00179 m062x/aug-cc-pVDZ   counterpoise=2

 0  1  0  1  0  1
  C          0.641439       -1.108963        0.000079  1
  N         -0.684583       -1.190065        0.000037  1
  C         -1.341137       -0.033379       -0.000011  1
  C         -0.686284        1.186519       -0.000043  1
  C          0.697649        1.145888       -0.000054  1
  N          1.372915       -0.000000       -0.000009  1
  H          1.184009       -2.047017       -0.000014  1
  H         -2.423380       -0.090760        0.000008  1
  H          1.287045        2.055365       -0.000074  1
  H         -1.226866        2.121094       -0.000061  1
  C          1.326828       -0.766044        1.285575  2
  H          0.831523       -1.013859        0.356596  2
  C          2.182679       -1.682216        1.881799  2
  H          2.354126       -2.643774        1.417309  2
  C          2.818457       -1.364119        3.074247  2
  H          3.485209       -2.077863        3.538737  2
  C          2.598385       -0.129850        3.670471  2
  H          3.093689        0.117964        4.599451  2
  C          1.742534        0.786321        3.074247  2
  H          1.571087        1.747880        3.538737  2
  C          1.106755        0.468224        1.881799  2
  H          0.440004        1.181968        1.417309  2

%mem=32GB
%nprocshared= 8
#p m062x/aug-cc-pVDZ   counterpoise=2

00180 m062x/aug-cc-pVDZ   counterpoise=2

 0  1  0  1  0  1
  C          0.641439       -1.108963        0.000079  1
  N         -0.684583       -1.190065        0.000037  1
  C         -1.341137       -0.033379       -0.000011  1
  C         -0.686284        1.186519       -0.000043  1
  C          0.697649        1.145888       -0.000054  1
  N          1.372915       -0.000000       -0.000009  1
  H          1.184009       -2.047017       -0.000014  1
  H         -2.423380       -0.090760        0.000008  1
  H          1.287045        2.055365       -0.000074  1
  H         -1.226866        2.121094       -0.000061  1
  C          1.439693       -0.524005        1.285575  2
  H          1.387729       -0.116247        0.285188  2
  C          0.280398       -0.937694        1.927629  2
  H         -0.674714       -0.852220        1.427435  2
  C          0.347099       -1.461097        3.211737  2
  H         -0.556050       -1.783382        3.711930  2
  C          1.573094       -1.570812        3.853790  2
  H          1.625058       -1.978571        4.854178  2
  C          2.732389       -1.157123        3.211737  2
  H          3.687501       -1.242597        3.711930  2
  C          2.665688       -0.633720        1.927629  2
  H          3.568837       -0.311435        1.427435  2

%mem=32GB
%nprocshared= 8
#p m062x/aug-cc-pVDZ   counterpoise=2

00181 m062x/aug-cc-pVDZ   counterpoise=2

 0  1  0  1  0  1
  C          0.641439       -1.108963        0.000079  1
  N         -0.684583       -1.190065        0.000037  1
  C         -1.341137       -0.033379       -0.000011  1
  C         -0.686284        1.186519       -0.000043  1
  C          0.697649        1.145888       -0.000054  1
  N          1.372915       -0.000000       -0.000009  1
  H          1.184009       -2.047017       -0.000014  1
  H         -2.423380       -0.090760        0.000008  1
  H          1.287045        2.055365       -0.000074  1
  H         -1.226866        2.121094       -0.000061  1
  C          1.508813       -0.266044        1.285575  2
  H          1.397451       -0.048034        0.232099  2
  C          0.509594       -0.952884        1.961702  2
  H         -0.380210       -1.269957        1.434964  2
  C          0.652540       -1.232726        3.313955  2
  H         -0.125902       -1.767809        3.840693  2
  C          1.794704       -0.825727        3.990081  2
  H          1.906066       -1.043738        5.043557  2
  C          2.793923       -0.138887        3.313955  2
  H          3.683727        0.178186        3.840693  2
  C          2.650977        0.140954        1.961702  2
  H          3.429419        0.676038        1.434964  2

%mem=32GB
%nprocshared= 8
#p m062x/aug-cc-pVDZ   counterpoise=2

00182 m062x/aug-cc-pVDZ   counterpoise=2

 0  1  0  1  0  1
  C          0.641439       -1.108963        0.000079  1
  N         -0.684583       -1.190065        0.000037  1
  C         -1.341137       -0.033379       -0.000011  1
  C         -0.686284        1.186519       -0.000043  1
  C          0.697649        1.145888       -0.000054  1
  N          1.372915       -0.000000       -0.000009  1
  H          1.184009       -2.047017       -0.000014  1
  H         -2.423380       -0.090760        0.000008  1
  H          1.287045        2.055365       -0.000074  1
  H         -1.226866        2.121094       -0.000061  1
  C          1.732051        0.000000        1.000000  2
  H          1.366492        0.000000       -0.017894  2
  C          1.966668       -1.202290        1.653290  2
  H          1.783889       -2.138935        1.144343  2
  C          2.435904       -1.202290        2.959870  2
  H          2.618683       -2.138935        3.468817  2
  C          2.670522       -0.000000        3.613160  2
  H          3.036080       -0.000000        4.631054  2
  C          2.435904        1.202290        2.959870  2
  H          2.618683        2.138935        3.468817  2
  C          1.966668        1.202290        1.653290  2
  H          1.783889        2.138935        1.144343  2

%mem=32GB
%nprocshared= 8
#p m062x/aug-cc-pVDZ   counterpoise=2

00183 m062x/aug-cc-pVDZ   counterpoise=2

 0  1  0  1  0  1
  C          0.641439       -1.108963        0.000079  1
  N         -0.684583       -1.190065        0.000037  1
  C         -1.341137       -0.033379       -0.000011  1
  C         -0.686284        1.186519       -0.000043  1
  C          0.697649        1.145888       -0.000054  1
  N          1.372915       -0.000000       -0.000009  1
  H          1.184009       -2.047017       -0.000014  1
  H         -2.423380       -0.090760        0.000008  1
  H          1.287045        2.055365       -0.000074  1
  H         -1.226866        2.121094       -0.000061  1
  C          1.705737        0.300767        1.000000  2
  H          1.377309        0.003971        0.013193  2
  C          2.722630       -0.400764        1.633338  2
  H          3.186413       -1.244089        1.139935  2
  C          3.144204       -0.019792        2.900014  2
  H          3.936415       -0.566321        3.393418  2
  C          2.548885        1.062711        3.533352  2
  H          2.877313        1.359507        4.520159  2
  C          1.531992        1.764242        2.900014  2
  H          1.068209        2.607567        3.393418  2
  C          1.110418        1.383271        1.633338  2
  H          0.318207        1.929799        1.139935  2

%mem=32GB
%nprocshared= 8
#p m062x/aug-cc-pVDZ   counterpoise=2

00184 m062x/aug-cc-pVDZ   counterpoise=2

 0  1  0  1  0  1
  C          0.641439       -1.108963        0.000079  1
  N         -0.684583       -1.190065        0.000037  1
  C         -1.341137       -0.033379       -0.000011  1
  C         -0.686284        1.186519       -0.000043  1
  C          0.697649        1.145888       -0.000054  1
  N          1.372915       -0.000000       -0.000009  1
  H          1.184009       -2.047017       -0.000014  1
  H         -2.423380       -0.090760        0.000008  1
  H          1.287045        2.055365       -0.000074  1
  H         -1.226866        2.121094       -0.000061  1
  C          1.627595        0.592396        1.000000  2
  H          1.396103        0.053935        0.091038  2
  C          2.880709        0.463124        1.583377  2
  H          3.625456       -0.176046        1.128896  2
  C          3.177856        1.154299        2.750131  2
  H          4.154096        1.053590        3.204612  2
  C          2.221889        1.974745        3.333508  2
  H          2.453381        2.513206        4.242470  2
  C          0.968775        2.104017        2.750131  2
  H          0.224028        2.743187        3.204612  2
  C          0.671628        1.412843        1.583377  2
  H         -0.304612        1.513552        1.128896  2

%mem=32GB
%nprocshared= 8
#p m062x/aug-cc-pVDZ   counterpoise=2

00185 m062x/aug-cc-pVDZ   counterpoise=2

 0  1  0  1  0  1
  C          0.641439       -1.108963        0.000079  1
  N         -0.684583       -1.190065        0.000037  1
  C         -1.341137       -0.033379       -0.000011  1
  C         -0.686284        1.186519       -0.000043  1
  C          0.697649        1.145888       -0.000054  1
  N          1.372915       -0.000000       -0.000009  1
  H          1.184009       -2.047017       -0.000014  1
  H         -2.423380       -0.090760        0.000008  1
  H          1.287045        2.055365       -0.000074  1
  H         -1.226866        2.121094       -0.000061  1
  C          1.500000        0.866025        1.000000  2
  H          0.838747        1.096673        0.175811  2
  C          1.528429       -0.417220        1.528969  2
  H          0.889325       -1.186286        1.116874  2
  C          2.377221       -0.713281        2.586907  2
  H          2.399370       -1.712994        2.999002  2
  C          3.197584        0.273903        3.115876  2
  H          3.858837        0.043256        3.940065  2
  C          3.169154        1.557148        2.586907  2
  H          3.808259        2.326214        2.999002  2
  C          2.320362        1.853209        1.528969  2
  H          2.298214        2.852923        1.116874  2

%mem=32GB
%nprocshared= 8
#p m062x/aug-cc-pVDZ   counterpoise=2

00186 m062x/aug-cc-pVDZ   counterpoise=2

 0  1  0  1  0  1
  C          0.641439       -1.108963        0.000079  1
  N         -0.684583       -1.190065        0.000037  1
  C         -1.341137       -0.033379       -0.000011  1
  C         -0.686284        1.186519       -0.000043  1
  C          0.697649        1.145888       -0.000054  1
  N          1.372915       -0.000000       -0.000009  1
  H          1.184009       -2.047017       -0.000014  1
  H         -2.423380       -0.090760        0.000008  1
  H          1.287045        2.055365       -0.000074  1
  H         -1.226866        2.121094       -0.000061  1
  C          1.326828        1.113341        1.000000  2
  H          0.751102        1.143123        0.084907  2
  C          1.634221       -0.106458        1.587311  2
  H          1.297970       -1.026961        1.129765  2
  C          2.373229       -0.144687        2.761934  2
  H          2.612704       -1.094972        3.219480  2
  C          2.804844        1.036884        3.349245  2
  H          3.380570        1.007101        4.264338  2
  C          2.497451        2.256682        2.761934  2
  H          2.833701        3.177186        3.219480  2
  C          1.758443        2.294911        1.587311  2
  H          1.518968        3.245196        1.129765  2

%mem=32GB
%nprocshared= 8
#p m062x/aug-cc-pVDZ   counterpoise=2

00187 m062x/aug-cc-pVDZ   counterpoise=2

 0  1  0  1  0  1
  C          0.641439       -1.108963        0.000079  1
  N         -0.684583       -1.190065        0.000037  1
  C         -1.341137       -0.033379       -0.000011  1
  C         -0.686284        1.186519       -0.000043  1
  C          0.697649        1.145888       -0.000054  1
  N          1.372915       -0.000000       -0.000009  1
  H          1.184009       -2.047017       -0.000014  1
  H         -2.423380       -0.090760        0.000008  1
  H          1.287045        2.055365       -0.000074  1
  H         -1.226866        2.121094       -0.000061  1
  C          1.113341        1.326828        1.000000  2
  H          0.703886        1.148603        0.014950  2
  C          1.855971        0.338828        1.632210  2
  H          2.025064       -0.609099        1.139685  2
  C          2.381552        0.567600        2.896631  2
  H          2.960100       -0.202102        3.389157  2
  C          2.164503        1.784372        3.528842  2
  H          2.573958        1.962597        4.513892  2
  C          1.421872        2.772372        2.896631  2
  H          1.252780        3.720299        3.389157  2
  C          0.896291        2.543600        1.632210  2
  H          0.317744        3.313302        1.139685  2

%mem=32GB
%nprocshared= 8
#p m062x/aug-cc-pVDZ   counterpoise=2

00188 m062x/aug-cc-pVDZ   counterpoise=2

 0  1  0  1  0  1
  C          0.641439       -1.108963        0.000079  1
  N         -0.684583       -1.190065        0.000037  1
  C         -1.341137       -0.033379       -0.000011  1
  C         -0.686284        1.186519       -0.000043  1
  C          0.697649        1.145888       -0.000054  1
  N          1.372915       -0.000000       -0.000009  1
  H          1.184009       -2.047017       -0.000014  1
  H         -2.423380       -0.090760        0.000008  1
  H          1.287045        2.055365       -0.000074  1
  H         -1.226866        2.121094       -0.000061  1
  C          0.866025        1.500000        1.000000  2
  H          0.696494        1.143458       -0.006916  2
  C          2.060627        1.212546        1.646244  2
  H          2.821751        0.632064        1.142786  2
  C          2.278240        1.670207        2.938731  2
  H          3.208896        1.446266        3.442189  2
  C          1.301251        2.415321        3.584975  2
  H          1.470782        2.771863        4.591891  2
  C          0.106649        2.702775        2.938731  2
  H         -0.654475        3.283257        3.442189  2
  C         -0.110964        2.245114        1.646244  2
  H         -1.041620        2.469055        1.142786  2

%mem=32GB
%nprocshared= 8
#p m062x/aug-cc-pVDZ   counterpoise=2

00189 m062x/aug-cc-pVDZ   counterpoise=2

 0  1  0  1  0  1
  C          0.641439       -1.108963        0.000079  1
  N         -0.684583       -1.190065        0.000037  1
  C         -1.341137       -0.033379       -0.000011  1
  C         -0.686284        1.186519       -0.000043  1
  C          0.697649        1.145888       -0.000054  1
  N          1.372915       -0.000000       -0.000009  1
  H          1.184009       -2.047017       -0.000014  1
  H         -2.423380       -0.090760        0.000008  1
  H          1.287045        2.055365       -0.000074  1
  H         -1.226866        2.121094       -0.000061  1
  C          0.592396        1.627595        1.000000  2
  H          0.694491        1.160342        0.029952  2
  C          1.701450        2.184126        1.622582  2
  H          2.667554        2.150438        1.137558  2
  C          1.570400        2.783898        2.867745  2
  H          2.434409        3.217464        3.352769  2
  C          0.330297        2.827139        3.490327  2
  H          0.228202        3.294393        4.460374  2
  C         -0.778757        2.270609        2.867745  2
  H         -1.744861        2.304296        3.352769  2
  C         -0.647707        1.670837        1.622582  2
  H         -1.511716        1.237271        1.137558  2

%mem=32GB
%nprocshared= 8
#p m062x/aug-cc-pVDZ   counterpoise=2

00190 m062x/aug-cc-pVDZ   counterpoise=2

 0  1  0  1  0  1
  C          0.641439       -1.108963        0.000079  1
  N         -0.684583       -1.190065        0.000037  1
  C         -1.341137       -0.033379       -0.000011  1
  C         -0.686284        1.186519       -0.000043  1
  C          0.697649        1.145888       -0.000054  1
  N          1.372915       -0.000000       -0.000009  1
  H          1.184009       -2.047017       -0.000014  1
  H         -2.423380       -0.090760        0.000008  1
  H          1.287045        2.055365       -0.000074  1
  H         -1.226866        2.121094       -0.000061  1
  C          0.300767        1.705737        1.000000  2
  H          0.654676        1.206506        0.108227  2
  C          1.054459        2.721466        1.572344  2
  H          1.995531        3.013540        1.126458  2
  C          0.600178        3.362284        2.717033  2
  H          1.187341        4.153590        3.162920  2
  C         -0.607795        2.987374        3.289378  2
  H         -0.961704        3.486605        4.181150  2
  C         -1.361487        1.971645        2.717033  2
  H         -2.302559        1.679571        3.162920  2
  C         -0.907205        1.330826        1.572344  2
  H         -1.494369        0.539521        1.126458  2

%mem=32GB
%nprocshared= 8
#p m062x/aug-cc-pVDZ   counterpoise=2

00191 m062x/aug-cc-pVDZ   counterpoise=2

 0  1  0  1  0  1
  C          0.641439       -1.108963        0.000079  1
  N         -0.684583       -1.190065        0.000037  1
  C         -1.341137       -0.033379       -0.000011  1
  C         -0.686284        1.186519       -0.000043  1
  C          0.697649        1.145888       -0.000054  1
  N          1.372915       -0.000000       -0.000009  1
  H          1.184009       -2.047017       -0.000014  1
  H         -2.423380       -0.090760        0.000008  1
  H          1.287045        2.055365       -0.000074  1
  H         -1.226866        2.121094       -0.000061  1
  C          0.000000        1.732051        1.000000  2
  H         -0.558116        1.288400        0.186721  2
  C          1.106340        1.075623        1.521967  2
  H          1.410120        0.120583        1.115327  2
  C          1.822744        1.645098        2.565900  2
  H          2.684640        1.133708        2.972539  2
  C          1.432808        2.871000        3.087867  2
  H          1.990924        3.314650        3.901145  2
  C          0.326468        3.527427        2.565900  2
  H          0.022688        4.482467        2.972539  2
  C         -0.389936        2.957953        1.521967  2
  H         -1.251832        3.469342        1.115327  2

%mem=32GB
%nprocshared= 8
#p m062x/aug-cc-pVDZ   counterpoise=2

00192 m062x/aug-cc-pVDZ   counterpoise=2

 0  1  0  1  0  1
  C          0.641439       -1.108963        0.000079  1
  N         -0.684583       -1.190065        0.000037  1
  C         -1.341137       -0.033379       -0.000011  1
  C         -0.686284        1.186519       -0.000043  1
  C          0.697649        1.145888       -0.000054  1
  N          1.372915       -0.000000       -0.000009  1
  H          1.184009       -2.047017       -0.000014  1
  H         -2.423380       -0.090760        0.000008  1
  H          1.287045        2.055365       -0.000074  1
  H         -1.226866        2.121094       -0.000061  1
  C         -0.300767        1.705737        1.000000  2
  H         -0.650877        1.234205        0.091803  2
  C          0.889233        1.291640        1.582886  2
  H          1.466195        0.497506        1.128787  2
  C          1.338638        1.896904        2.748657  2
  H          2.265710        1.574302        3.202756  2
  C          0.598042        2.916264        3.331543  2
  H          0.948152        3.387797        4.239741  2
  C         -0.591959        3.330361        2.748657  2
  H         -1.168920        4.124496        3.202756  2
  C         -1.041363        2.725098        1.582886  2
  H         -1.968435        3.047700        1.128787  2

%mem=32GB
%nprocshared= 8
#p m062x/aug-cc-pVDZ   counterpoise=2

00193 m062x/aug-cc-pVDZ   counterpoise=2

 0  1  0  1  0  1
  C          0.641439       -1.108963        0.000079  1
  N         -0.684583       -1.190065        0.000037  1
  C         -1.341137       -0.033379       -0.000011  1
  C         -0.686284        1.186519       -0.000043  1
  C          0.697649        1.145888       -0.000054  1
  N          1.372915       -0.000000       -0.000009  1
  H          1.184009       -2.047017       -0.000014  1
  H         -2.423380       -0.090760        0.000008  1
  H          1.287045        2.055365       -0.000074  1
  H         -1.226866        2.121094       -0.000061  1
  C         -0.592396        1.627595        1.000000  2
  H         -0.684960        1.192740        0.014062  2
  C          0.642956        1.656376        1.632781  2
  H          1.512794        1.243942        1.139811  2
  C          0.761771        2.214561        2.898342  2
  H          1.724174        2.236983        3.391311  2
  C         -0.354765        2.743965        3.531122  2
  H         -0.262202        3.178821        4.517060  2
  C         -1.590117        2.715185        2.898342  2
  H         -2.459956        3.127619        3.391311  2
  C         -1.708933        2.157000        1.632781  2
  H         -2.671335        2.134578        1.139811  2

%mem=32GB
%nprocshared= 8
#p m062x/aug-cc-pVDZ   counterpoise=2

00194 m062x/aug-cc-pVDZ   counterpoise=2

 0  1  0  1  0  1
  C          0.641439       -1.108963        0.000079  1
  N         -0.684583       -1.190065        0.000037  1
  C         -1.341137       -0.033379       -0.000011  1
  C         -0.686284        1.186519       -0.000043  1
  C          0.697649        1.145888       -0.000054  1
  N          1.372915       -0.000000       -0.000009  1
  H          1.184009       -2.047017       -0.000014  1
  H         -2.423380       -0.090760        0.000008  1
  H          1.287045        2.055365       -0.000074  1
  H         -1.226866        2.121094       -0.000061  1
  C         -0.866025        1.500000        1.000000  2
  H         -0.683204        1.181148       -0.017178  2
  C          0.059644        2.302672        1.652830  2
  H          0.963609        2.609142        1.144241  2
  C         -0.175027        2.711954        2.958491  2
  H          0.546117        3.337277        3.467080  2
  C         -1.335368        2.318564        3.611321  2
  H         -1.518189        2.637417        4.628500  2
  C         -2.261038        1.515893        2.958491  2
  H         -3.165003        1.209422        3.467080  2
  C         -2.026367        1.106610        1.652830  2
  H         -2.747510        0.481288        1.144241  2

%mem=32GB
%nprocshared= 8
#p m062x/aug-cc-pVDZ   counterpoise=2

00195 m062x/aug-cc-pVDZ   counterpoise=2

 0  1  0  1  0  1
  C          0.641439       -1.108963        0.000079  1
  N         -0.684583       -1.190065        0.000037  1
  C         -1.341137       -0.033379       -0.000011  1
  C         -0.686284        1.186519       -0.000043  1
  C          0.697649        1.145888       -0.000054  1
  N          1.372915       -0.000000       -0.000009  1
  H          1.184009       -2.047017       -0.000014  1
  H         -2.423380       -0.090760        0.000008  1
  H          1.287045        2.055365       -0.000074  1
  H         -1.226866        2.121094       -0.000061  1
  C         -1.113341        1.326828        1.000000  2
  H         -0.692080        1.188423        0.013529  2
  C         -1.008433        2.557878        1.633122  2
  H         -0.505444        3.378524        1.139887  2
  C         -1.549168        2.735536        2.899367  2
  H         -1.467440        3.694587        3.392603  2
  C         -2.194811        1.682143        3.532489  2
  H         -2.616072        1.820548        4.518960  2
  C         -2.299719        0.451093        2.899367  2
  H         -2.802708       -0.369553        3.392603  2
  C         -1.758984        0.273435        1.633122  2
  H         -1.840712       -0.685616        1.139887  2

%mem=32GB
%nprocshared= 8
#p m062x/aug-cc-pVDZ   counterpoise=2

00196 m062x/aug-cc-pVDZ   counterpoise=2

 0  1  0  1  0  1
  C          0.641439       -1.108963        0.000079  1
  N         -0.684583       -1.190065        0.000037  1
  C         -1.341137       -0.033379       -0.000011  1
  C         -0.686284        1.186519       -0.000043  1
  C          0.697649        1.145888       -0.000054  1
  N          1.372915       -0.000000       -0.000009  1
  H          1.184009       -2.047017       -0.000014  1
  H         -2.423380       -0.090760        0.000008  1
  H          1.287045        2.055365       -0.000074  1
  H         -1.226866        2.121094       -0.000061  1
  C         -1.326828        1.113341        1.000000  2
  H         -0.744587        1.179858        0.090982  2
  C         -1.836980        2.265170        1.583412  2
  H         -1.652174        3.229020        1.128904  2
  C         -2.584350        2.179787        2.750237  2
  H         -2.981785        3.077120        3.204746  2
  C         -2.821569        0.942576        3.333649  2
  H         -3.403809        0.876058        4.242667  2
  C         -2.311417       -0.209253        2.750237  2
  H         -2.496223       -1.173103        3.204746  2
  C         -1.564046       -0.123870        1.583412  2
  H         -1.166612       -1.021204        1.128904  2

%mem=32GB
%nprocshared= 8
#p m062x/aug-cc-pVDZ   counterpoise=2

00197 m062x/aug-cc-pVDZ   counterpoise=2

 0  1  0  1  0  1
  C          0.641439       -1.108963        0.000079  1
  N         -0.684583       -1.190065        0.000037  1
  C         -1.341137       -0.033379       -0.000011  1
  C         -0.686284        1.186519       -0.000043  1
  C          0.697649        1.145888       -0.000054  1
  N          1.372915       -0.000000       -0.000009  1
  H          1.184009       -2.047017       -0.000014  1
  H         -2.423380       -0.090760        0.000008  1
  H          1.287045        2.055365       -0.000074  1
  H         -1.226866        2.121094       -0.000061  1
  C         -1.500000        0.866025        1.000000  2
  H         -0.837550        1.126941        0.185860  2
  C         -2.365760        1.817218        1.522520  2
  H         -2.377782        2.819160        1.115449  2
  C         -3.216089        1.482304        2.567559  2
  H         -3.890560        2.223331        2.974629  2
  C         -3.200657        0.196198        3.090078  2
  H         -3.863107       -0.064718        3.904218  2
  C         -2.334897       -0.754995        2.567559  2
  H         -2.322875       -1.756937        2.974629  2
  C         -1.484568       -0.420081        1.522520  2
  H         -0.810096       -1.161108        1.115449  2

%mem=32GB
%nprocshared= 8
#p m062x/aug-cc-pVDZ   counterpoise=2

00198 m062x/aug-cc-pVDZ   counterpoise=2

 0  1  0  1  0  1
  C          0.641439       -1.108963        0.000079  1
  N         -0.684583       -1.190065        0.000037  1
  C         -1.341137       -0.033379       -0.000011  1
  C         -0.686284        1.186519       -0.000043  1
  C          0.697649        1.145888       -0.000054  1
  N          1.372915       -0.000000       -0.000009  1
  H          1.184009       -2.047017       -0.000014  1
  H         -2.423380       -0.090760        0.000008  1
  H          1.287045        2.055365       -0.000074  1
  H         -1.226866        2.121094       -0.000061  1
  C         -1.627595        0.592396        1.000000  2
  H         -1.372381        0.034874        0.109059  2
  C         -0.698199        1.450644        1.571811  2
  H          0.281062        1.561741        1.126340  2
  C         -1.025795        2.166286        2.715432  2
  H         -0.301749        2.834905        3.160902  2
  C         -2.282788        2.023680        3.287243  2
  H         -2.538003        2.581203        4.178183  2
  C         -3.212184        1.165433        2.715432  2
  H         -4.191446        1.054336        3.160902  2
  C         -2.884588        0.449790        1.571811  2
  H         -3.608635       -0.218829        1.126340  2

%mem=32GB
%nprocshared= 8
#p m062x/aug-cc-pVDZ   counterpoise=2

00199 m062x/aug-cc-pVDZ   counterpoise=2

 0  1  0  1  0  1
  C          0.641439       -1.108963        0.000079  1
  N         -0.684583       -1.190065        0.000037  1
  C         -1.341137       -0.033379       -0.000011  1
  C         -0.686284        1.186519       -0.000043  1
  C          0.697649        1.145888       -0.000054  1
  N          1.372915       -0.000000       -0.000009  1
  H          1.184009       -2.047017       -0.000014  1
  H         -2.423380       -0.090760        0.000008  1
  H          1.287045        2.055365       -0.000074  1
  H         -1.226866        2.121094       -0.000061  1
  C         -1.705737        0.300767        1.000000  2
  H         -1.352273       -0.023173        0.030532  2
  C         -1.120268        1.395032        1.622209  2
  H         -0.310694        1.923580        1.137476  2
  C         -1.573978        1.810846        2.866628  2
  H         -1.117869        2.663334        3.351362  2
  C         -2.613158        1.132395        3.488838  2
  H         -2.966622        1.456335        4.458305  2
  C         -3.198627        0.038130        2.866628  2
  H         -4.008200       -0.490418        3.351362  2
  C         -2.744916       -0.377684        1.622209  2
  H         -3.201026       -1.230172        1.137476  2

%mem=32GB
%nprocshared= 8
#p m062x/aug-cc-pVDZ   counterpoise=2

00200 m062x/aug-cc-pVDZ   counterpoise=2

 0  1  0  1  0  1
  C          0.641439       -1.108963        0.000079  1
  N         -0.684583       -1.190065        0.000037  1
  C         -1.341137       -0.033379       -0.000011  1
  C         -0.686284        1.186519       -0.000043  1
  C          0.697649        1.145888       -0.000054  1
  N          1.372915       -0.000000       -0.000009  1
  H          1.184009       -2.047017       -0.000014  1
  H         -2.423380       -0.090760        0.000008  1
  H          1.287045        2.055365       -0.000074  1
  H         -1.226866        2.121094       -0.000061  1
  C         -1.732051        0.000000        1.000000  2
  H         -1.338471       -0.033607       -0.006830  2
  C         -1.882364        1.219500        1.646189  2
  H         -1.605887        2.135946        1.142774  2
  C         -2.387567        1.262638        2.938567  2
  H         -2.504670        2.212690        3.441983  2
  C         -2.742457        0.086276        3.584757  2
  H         -3.136036        0.119882        4.591587  2
  C         -2.592143       -1.133224        2.938567  2
  H         -2.868620       -2.049670        3.441983  2
  C         -2.086940       -1.176362        1.646189  2
  H         -1.969838       -2.126414        1.142774  2

%mem=32GB
%nprocshared= 8
#p m062x/aug-cc-pVDZ   counterpoise=2

00201 m062x/aug-cc-pVDZ   counterpoise=2

 0  1  0  1  0  1
  C          0.641439       -1.108963        0.000079  1
  N         -0.684583       -1.190065        0.000037  1
  C         -1.341137       -0.033379       -0.000011  1
  C         -0.686284        1.186519       -0.000043  1
  C          0.697649        1.145888       -0.000054  1
  N          1.372915       -0.000000       -0.000009  1
  H          1.184009       -2.047017       -0.000014  1
  H         -2.423380       -0.090760        0.000008  1
  H          1.287045        2.055365       -0.000074  1
  H         -1.226866        2.121094       -0.000061  1
  C         -1.705737       -0.300767        1.000000  2
  H         -1.346429       -0.037260        0.014504  2
  C         -2.647360        0.499626        1.632497  2
  H         -3.021624        1.386680        1.139749  2
  C         -3.108571        0.161385        2.897491  2
  H         -3.842144        0.784931        3.390239  2
  C         -2.628161       -0.977250        3.529988  2
  H         -2.987469       -1.240757        4.515484  2
  C         -1.686538       -1.777643        2.897491  2
  H         -1.312274       -2.664697        3.390239  2
  C         -1.225326       -1.439402        1.632497  2
  H         -0.491754       -2.062948        1.139749  2

%mem=32GB
%nprocshared= 8
#p m062x/aug-cc-pVDZ   counterpoise=2

00202 m062x/aug-cc-pVDZ   counterpoise=2

 0  1  0  1  0  1
  C          0.641439       -1.108963        0.000079  1
  N         -0.684583       -1.190065        0.000037  1
  C         -1.341137       -0.033379       -0.000011  1
  C         -0.686284        1.186519       -0.000043  1
  C          0.697649        1.145888       -0.000054  1
  N          1.372915       -0.000000       -0.000009  1
  H          1.184009       -2.047017       -0.000014  1
  H         -2.423380       -0.090760        0.000008  1
  H          1.287045        2.055365       -0.000074  1
  H         -1.226866        2.121094       -0.000061  1
  C         -1.627595       -0.592396        1.000000  2
  H         -1.365243       -0.080422        0.084142  2
  C         -2.865962       -0.372688        1.587802  2
  H         -3.568360        0.310449        1.129873  2
  C         -3.202720       -1.029864        2.763407  2
  H         -4.167470       -0.858701        3.221336  2
  C         -2.301111       -1.906748        3.351209  2
  H         -2.563464       -2.418723        4.267067  2
  C         -1.062745       -2.126456        2.763407  2
  H         -0.360347       -2.809594        3.221336  2
  C         -0.725987       -1.469280        1.587802  2
  H          0.238764       -1.640443        1.129873  2

%mem=32GB
%nprocshared= 8
#p m062x/aug-cc-pVDZ   counterpoise=2

00203 m062x/aug-cc-pVDZ   counterpoise=2

 0  1  0  1  0  1
  C          0.641439       -1.108963        0.000079  1
  N         -0.684583       -1.190065        0.000037  1
  C         -1.341137       -0.033379       -0.000011  1
  C         -0.686284        1.186519       -0.000043  1
  C          0.697649        1.145888       -0.000054  1
  N          1.372915       -0.000000       -0.000009  1
  H          1.184009       -2.047017       -0.000014  1
  H         -2.423380       -0.090760        0.000008  1
  H          1.287045        2.055365       -0.000074  1
  H         -1.226866        2.121094       -0.000061  1
  C         -1.500000       -0.866025        1.000000  2
  H         -1.368935       -0.179078        0.174974  2
  C         -2.765105       -1.081588        1.529506  2
  H         -3.619622       -0.562575        1.116993  2
  C         -2.933341       -1.963361        2.588518  2
  H         -3.918922       -2.131295        3.001031  2
  C         -1.836472       -2.629571        3.118024  2
  H         -1.967537       -3.316518        3.943049  2
  C         -0.571367       -2.414008        2.588518  2
  H          0.283150       -2.933021        3.001031  2
  C         -0.403131       -1.532236        1.529506  2
  H          0.582450       -1.364301        1.116993  2

%mem=32GB
%nprocshared= 8
#p m062x/aug-cc-pVDZ   counterpoise=2

00204 m062x/aug-cc-pVDZ   counterpoise=2

 0  1  0  1  0  1
  C          0.641439       -1.108963        0.000079  1
  N         -0.684583       -1.190065        0.000037  1
  C         -1.341137       -0.033379       -0.000011  1
  C         -0.686284        1.186519       -0.000043  1
  C          0.697649        1.145888       -0.000054  1
  N          1.372915       -0.000000       -0.000009  1
  H          1.184009       -2.047017       -0.000014  1
  H         -2.423380       -0.090760        0.000008  1
  H          1.287045        2.055365       -0.000074  1
  H         -1.226866        2.121094       -0.000061  1
  C         -1.326828       -1.113341        1.000000  2
  H         -0.743567       -1.183019        0.091874  2
  C         -1.558553        0.125180        1.582840  2
  H         -1.155819        1.020374        1.128777  2
  C         -2.307233        0.214620        2.748521  2
  H         -2.487760        1.179491        3.202584  2
  C         -2.824188       -0.934462        3.331361  2
  H         -3.407449       -0.864785        4.239487  2
  C         -2.592463       -2.172984        2.748521  2
  H         -2.995197       -3.068177        3.202584  2
  C         -1.843783       -2.262423        1.582840  2
  H         -1.663256       -3.227294        1.128777  2

%mem=32GB
%nprocshared= 8
#p m062x/aug-cc-pVDZ   counterpoise=2

00205 m062x/aug-cc-pVDZ   counterpoise=2

 0  1  0  1  0  1
  C          0.641439       -1.108963        0.000079  1
  N         -0.684583       -1.190065        0.000037  1
  C         -1.341137       -0.033379       -0.000011  1
  C         -0.686284        1.186519       -0.000043  1
  C          0.697649        1.145888       -0.000054  1
  N          1.372915       -0.000000       -0.000009  1
  H          1.184009       -2.047017       -0.000014  1
  H         -2.423380       -0.090760        0.000008  1
  H          1.287045        2.055365       -0.000074  1
  H         -1.226866        2.121094       -0.000061  1
  C         -1.113341       -1.326828        1.000000  2
  H         -0.690457       -1.191939        0.013736  2
  C         -1.750113       -0.267970        1.632989  2
  H         -1.823308        0.691823        1.139857  2
  C         -2.292931       -0.441115        2.898968  2
  H         -2.789010        0.383788        3.392100  2
  C         -2.198977       -1.673118        3.531957  2
  H         -2.621861       -1.808008        4.518221  2
  C         -1.562205       -2.731976        2.898968  2
  H         -1.489010       -3.691769        3.392100  2
  C         -1.019387       -2.558831        1.632989  2
  H         -0.523308       -3.383735        1.139857  2

%mem=32GB
%nprocshared= 8
#p m062x/aug-cc-pVDZ   counterpoise=2

00206 m062x/aug-cc-pVDZ   counterpoise=2

 0  1  0  1  0  1
  C          0.641439       -1.108963        0.000079  1
  N         -0.684583       -1.190065        0.000037  1
  C         -1.341137       -0.033379       -0.000011  1
  C         -0.686284        1.186519       -0.000043  1
  C          0.697649        1.145888       -0.000054  1
  N          1.372915       -0.000000       -0.000009  1
  H          1.184009       -2.047017       -0.000014  1
  H         -2.423380       -0.090760        0.000008  1
  H          1.287045        2.055365       -0.000074  1
  H         -1.226866        2.121094       -0.000061  1
  C         -0.866025       -1.500000        1.000000  2
  H         -0.681331       -1.184509       -0.017888  2
  C         -2.022132       -1.095069        1.653286  2
  H         -2.738104       -0.464117        1.144342  2
  C         -2.259209       -1.500036        2.959857  2
  H         -3.159875       -1.184575        3.468801  2
  C         -1.340178       -2.309934        3.613143  2
  H         -1.524873       -2.625425        4.631030  2
  C         -0.184071       -2.714865        2.959857  2
  H          0.531900       -3.345817        3.468801  2
  C          0.053005       -2.309898        1.653286  2
  H          0.953671       -2.625359        1.144342  2

%mem=32GB
%nprocshared= 8
#p m062x/aug-cc-pVDZ   counterpoise=2

00207 m062x/aug-cc-pVDZ   counterpoise=2

 0  1  0  1  0  1
  C          0.641439       -1.108963        0.000079  1
  N         -0.684583       -1.190065        0.000037  1
  C         -1.341137       -0.033379       -0.000011  1
  C         -0.686284        1.186519       -0.000043  1
  C          0.697649        1.145888       -0.000054  1
  N          1.372915       -0.000000       -0.000009  1
  H          1.184009       -2.047017       -0.000014  1
  H         -2.423380       -0.090760        0.000008  1
  H          1.287045        2.055365       -0.000074  1
  H         -1.226866        2.121094       -0.000061  1
  C         -0.592396       -1.627595        1.000000  2
  H         -0.683419       -1.195591        0.012666  2
  C         -1.710437       -2.152736        1.633676  2
  H         -2.672471       -2.129843        1.140009  2
  C         -1.593600       -2.707262        2.901029  2
  H         -2.464611       -3.116373        3.394696  2
  C         -0.358721       -2.736647        3.534705  2
  H         -0.267699       -3.168652        4.522039  2
  C          0.759320       -2.211506        2.901029  2
  H          1.721353       -2.234399        3.394696  2
  C          0.642482       -1.656981        1.633676  2
  H          1.513493       -1.247869        1.140009  2

%mem=32GB
%nprocshared= 8
#p m062x/aug-cc-pVDZ   counterpoise=2

00208 m062x/aug-cc-pVDZ   counterpoise=2

 0  1  0  1  0  1
  C          0.641439       -1.108963        0.000079  1
  N         -0.684583       -1.190065        0.000037  1
  C         -1.341137       -0.033379       -0.000011  1
  C         -0.686284        1.186519       -0.000043  1
  C          0.697649        1.145888       -0.000054  1
  N          1.372915       -0.000000       -0.000009  1
  H          1.184009       -2.047017       -0.000014  1
  H         -2.423380       -0.090760        0.000008  1
  H          1.287045        2.055365       -0.000074  1
  H         -1.226866        2.121094       -0.000061  1
  C         -0.300767       -1.705737        1.000000  2
  H         -0.649966       -1.236575        0.090226  2
  C         -1.041114       -2.724700        1.583898  2
  H         -1.967079       -3.049362        1.129011  2
  C         -0.592879       -3.326922        2.751694  2
  H         -1.169646       -4.120746        3.206581  2
  C          0.595702       -2.910181        3.335591  2
  H          0.944900       -3.379343        4.245366  2
  C          1.336048       -1.891218        2.751694  2
  H          2.262014       -1.566556        3.206581  2
  C          0.887814       -1.288996        1.583898  2
  H          1.464580       -0.495172        1.129011  2

%mem=32GB
%nprocshared= 8
#p m062x/aug-cc-pVDZ   counterpoise=2

00209 m062x/aug-cc-pVDZ   counterpoise=2

 0  1  0  1  0  1
  C          0.641439       -1.108963        0.000079  1
  N         -0.684583       -1.190065        0.000037  1
  C         -1.341137       -0.033379       -0.000011  1
  C         -0.686284        1.186519       -0.000043  1
  C          0.697649        1.145888       -0.000054  1
  N          1.372915       -0.000000       -0.000009  1
  H          1.184009       -2.047017       -0.000014  1
  H         -2.423380       -0.090760        0.000008  1
  H          1.287045        2.055365       -0.000074  1
  H         -1.226866        2.121094       -0.000061  1
  C         -0.000000       -1.732051        1.000000  2
  H         -0.557735       -1.290491        0.185323  2
  C         -0.388328       -2.958080        1.522864  2
  H         -1.248590       -3.471660        1.115526  2
  C          0.327586       -3.524871        2.568592  2
  H          0.025059       -4.480011        2.975931  2
  C          1.431828       -2.865632        3.091456  2
  H          1.989563       -3.307192        3.906133  2
  C          1.820157       -1.639603        2.568592  2
  H          2.680418       -1.126023        2.975931  2
  C          1.104243       -1.072812        1.522864  2
  H          1.406770       -0.117672        1.115526  2

%mem=32GB
%nprocshared= 8
#p m062x/aug-cc-pVDZ   counterpoise=2

00210 m062x/aug-cc-pVDZ   counterpoise=2

 0  1  0  1  0  1
  C          0.641439       -1.108963        0.000079  1
  N         -0.684583       -1.190065        0.000037  1
  C         -1.341137       -0.033379       -0.000011  1
  C         -0.686284        1.186519       -0.000043  1
  C          0.697649        1.145888       -0.000054  1
  N          1.372915       -0.000000       -0.000009  1
  H          1.184009       -2.047017       -0.000014  1
  H         -2.423380       -0.090760        0.000008  1
  H          1.287045        2.055365       -0.000074  1
  H         -1.226866        2.121094       -0.000061  1
  C          0.300767       -1.705737        1.000000  2
  H          0.604451       -1.173757        0.108644  2
  C         -0.938276       -1.451113        1.572077  2
  H         -1.599871       -0.720769        1.126399  2
  C         -1.328088       -2.133969        2.716231  2
  H         -2.293366       -1.935604        3.161909  2
  C         -0.478855       -3.071448        3.288308  2
  H         -0.782539       -3.603428        4.179664  2
  C          0.760188       -3.326071        2.716231  2
  H          1.421783       -4.056416        3.161909  2
  C          1.150000       -2.643216        1.572077  2
  H          2.115278       -2.841581        1.126399  2

%mem=32GB
%nprocshared= 8
#p m062x/aug-cc-pVDZ   counterpoise=2

00211 m062x/aug-cc-pVDZ   counterpoise=2

 0  1  0  1  0  1
  C          0.641439       -1.108963        0.000079  1
  N         -0.684583       -1.190065        0.000037  1
  C         -1.341137       -0.033379       -0.000011  1
  C         -0.686284        1.186519       -0.000043  1
  C          0.697649        1.145888       -0.000054  1
  N          1.372915       -0.000000       -0.000009  1
  H          1.184009       -2.047017       -0.000014  1
  H         -2.423380       -0.090760        0.000008  1
  H          1.287045        2.055365       -0.000074  1
  H         -1.226866        2.121094       -0.000061  1
  C          0.592396       -1.627595        1.000000  2
  H          0.639441       -1.130095        0.040822  2
  C         -0.634747       -1.833708        1.615606  2
  H         -1.543710       -1.496781        1.136017  2
  C         -0.695134       -2.472304        2.846817  2
  H         -1.651142       -2.632877        3.326406  2
  C          0.471623       -2.904788        3.462422  2
  H          0.424578       -3.402288        4.421600  2
  C          1.698767       -2.698675        2.846817  2
  H          2.607730       -3.035603        3.326406  2
  C          1.759153       -2.060079        1.615606  2
  H          2.715161       -1.899506        1.136017  2

%mem=32GB
%nprocshared= 8
#p m062x/aug-cc-pVDZ   counterpoise=2

00212 m062x/aug-cc-pVDZ   counterpoise=2

 0  1  0  1  0  1
  C          0.641439       -1.108963        0.000079  1
  N         -0.684583       -1.190065        0.000037  1
  C         -1.341137       -0.033379       -0.000011  1
  C         -0.686284        1.186519       -0.000043  1
  C          0.697649        1.145888       -0.000054  1
  N          1.372915       -0.000000       -0.000009  1
  H          1.184009       -2.047017       -0.000014  1
  H         -2.423380       -0.090760        0.000008  1
  H          1.287045        2.055365       -0.000074  1
  H         -1.226866        2.121094       -0.000061  1
  C          0.866025       -1.500000        1.000000  2
  H          0.644583       -1.114437        0.014076  2
  C         -0.034424       -2.346243        1.632771  2
  H         -0.957362       -2.619946        1.139809  2
  C          0.249822       -2.841156        2.898314  2
  H         -0.451673       -3.500422        3.391276  2
  C          1.434518       -2.489826        3.531085  2
  H          1.655960       -2.875389        4.517009  2
  C          2.334967       -1.643583        2.898314  2
  H          3.257904       -1.369880        3.391276  2
  C          2.050721       -1.148670        1.632771  2
  H          2.752216       -0.489404        1.139809  2

%mem=32GB
%nprocshared= 8
#p m062x/aug-cc-pVDZ   counterpoise=2

00213 m062x/aug-cc-pVDZ   counterpoise=2

 0  1  0  1  0  1
  C          0.641439       -1.108963        0.000079  1
  N         -0.684583       -1.190065        0.000037  1
  C         -1.341137       -0.033379       -0.000011  1
  C         -0.686284        1.186519       -0.000043  1
  C          0.697649        1.145888       -0.000054  1
  N          1.372915       -0.000000       -0.000009  1
  H          1.184009       -2.047017       -0.000014  1
  H         -2.423380       -0.090760        0.000008  1
  H          1.287045        2.055365       -0.000074  1
  H         -1.226866        2.121094       -0.000061  1
  C          1.113341       -1.326828        1.000000  2
  H          0.660448       -1.117739        0.040358  2
  C          0.900058       -2.552596        1.615903  2
  H          0.281008       -3.298444        1.136082  2
  C          1.481395       -2.820985        2.847709  2
  H          1.315238       -3.775921        3.327530  2
  C          2.276016       -1.863605        3.463613  2
  H          2.728908       -2.072694        4.423254  2
  C          2.489299       -0.637837        2.847709  2
  H          3.108349        0.108011        3.327530  2
  C          1.907961       -0.369448        1.615903  2
  H          2.074119        0.585488        1.136082  2

%mem=32GB
%nprocshared= 8
#p m062x/aug-cc-pVDZ   counterpoise=2

00214 m062x/aug-cc-pVDZ   counterpoise=2

 0  1  0  1  0  1
  C          0.641439       -1.108963        0.000079  1
  N         -0.684583       -1.190065        0.000037  1
  C         -1.341137       -0.033379       -0.000011  1
  C         -0.686284        1.186519       -0.000043  1
  C          0.697649        1.145888       -0.000054  1
  N          1.372915       -0.000000       -0.000009  1
  H          1.184009       -2.047017       -0.000014  1
  H         -2.423380       -0.090760        0.000008  1
  H          1.287045        2.055365       -0.000074  1
  H         -1.226866        2.121094       -0.000061  1
  C          1.326828       -1.113341        1.000000  2
  H          0.715352       -1.109435        0.107911  2
  C          1.711597       -2.318113        1.572548  2
  H          1.399877       -3.252786        1.126503  2
  C          2.496495       -2.323126        2.717643  2
  H          2.796251       -3.261705        3.163687  2
  C          2.896623       -1.123368        3.290190  2
  H          3.508099       -1.127273        4.182280  2
  C          2.511854        0.081405        2.717643  2
  H          2.823574        1.016078        3.163687  2
  C          1.726956        0.086418        1.572548  2
  H          1.427200        1.024997        1.126503  2

%mem=32GB
%nprocshared= 8
#p m062x/aug-cc-pVDZ   counterpoise=2

00215 m062x/aug-cc-pVDZ   counterpoise=2

 0  1  0  1  0  1
  C          0.641439       -1.108963        0.000079  1
  N         -0.684583       -1.190065        0.000037  1
  C         -1.341137       -0.033379       -0.000011  1
  C         -0.686284        1.186519       -0.000043  1
  C          0.697649        1.145888       -0.000054  1
  N          1.372915       -0.000000       -0.000009  1
  H          1.184009       -2.047017       -0.000014  1
  H         -2.423380       -0.090760        0.000008  1
  H          1.287045        2.055365       -0.000074  1
  H         -1.226866        2.121094       -0.000061  1
  C          1.500000       -0.866025        1.000000  2
  H          1.396576       -0.161236        0.186172  2
  C          0.376828       -1.492924        1.522319  2
  H         -0.601604       -1.276521        1.115405  2
  C          0.509585       -2.397599        2.566958  2
  H         -0.365423       -2.885986        2.973872  2
  C          1.765513       -2.675377        3.089278  2
  H          1.868938       -3.380166        3.903106  2
  C          2.888685       -2.048478        2.566958  2
  H          3.867118       -2.264881        2.973872  2
  C          2.755929       -1.143803        1.522319  2
  H          3.630936       -0.655416        1.115405  2

%mem=32GB
%nprocshared= 8
#p m062x/aug-cc-pVDZ   counterpoise=2

00216 m062x/aug-cc-pVDZ   counterpoise=2

 0  1  0  1  0  1
  C          0.641439       -1.108963        0.000079  1
  N         -0.684583       -1.190065        0.000037  1
  C         -1.341137       -0.033379       -0.000011  1
  C         -0.686284        1.186519       -0.000043  1
  C          0.697649        1.145888       -0.000054  1
  N          1.372915       -0.000000       -0.000009  1
  H          1.184009       -2.047017       -0.000014  1
  H         -2.423380       -0.090760        0.000008  1
  H          1.287045        2.055365       -0.000074  1
  H         -1.226866        2.121094       -0.000061  1
  C          1.627595       -0.592396        1.000000  2
  H          1.396103       -0.053935        0.091038  2
  C          0.671628       -1.412843        1.583377  2
  H         -0.304612       -1.513552        1.128896  2
  C          0.968775       -2.104017        2.750131  2
  H          0.224028       -2.743187        3.204612  2
  C          2.221889       -1.974745        3.333508  2
  H          2.453381       -2.513206        4.242470  2
  C          3.177856       -1.154299        2.750131  2
  H          4.154096       -1.053590        3.204612  2
  C          2.880709       -0.463124        1.583377  2
  H          3.625456        0.176046        1.128896  2

%mem=32GB
%nprocshared= 8
#p m062x/aug-cc-pVDZ   counterpoise=2

00217 m062x/aug-cc-pVDZ   counterpoise=2

 0  1  0  1  0  1
  C          0.641439       -1.108963        0.000079  1
  N         -0.684583       -1.190065        0.000037  1
  C         -1.341137       -0.033379       -0.000011  1
  C         -0.686284        1.186519       -0.000043  1
  C          0.697649        1.145888       -0.000054  1
  N          1.372915       -0.000000       -0.000009  1
  H          1.184009       -2.047017       -0.000014  1
  H         -2.423380       -0.090760        0.000008  1
  H          1.287045        2.055365       -0.000074  1
  H         -1.226866        2.121094       -0.000061  1
  C          1.705737       -0.300767        1.000000  2
  H          1.377309       -0.003971        0.013193  2
  C          1.110418       -1.383271        1.633338  2
  H          0.318207       -1.929799        1.139935  2
  C          1.531992       -1.764242        2.900014  2
  H          1.068209       -2.607567        3.393418  2
  C          2.548885       -1.062711        3.533352  2
  H          2.877313       -1.359507        4.520159  2
  C          3.144204        0.019792        2.900014  2
  H          3.936415        0.566321        3.393418  2
  C          2.722630        0.400764        1.633338  2
  H          3.186413        1.244089        1.139935  2

%mem=32GB
%nprocshared= 8
#p m062x/aug-cc-pVDZ   counterpoise=2

00218 m062x/aug-cc-pVDZ   counterpoise=2

 0  1  0  1  0  1
  C          0.641439       -1.108963        0.000079  1
  N         -0.684583       -1.190065        0.000037  1
  C         -1.341137       -0.033379       -0.000011  1
  C         -0.686284        1.186519       -0.000043  1
  C          0.697649        1.145888       -0.000054  1
  N          1.372915       -0.000000       -0.000009  1
  H          1.184009       -2.047017       -0.000014  1
  H         -2.423380       -0.090760        0.000008  1
  H          1.287045        2.055365       -0.000074  1
  H         -1.226866        2.121094       -0.000061  1
  C          1.879385        0.000000        0.684040  2
  H          1.235810        0.000000       -0.185185  2
  C          2.292435       -1.202290        1.241914  2
  H          1.970648       -2.138935        0.807301  2
  C          3.118535       -1.202290        2.357661  2
  H          3.440322       -2.138935        2.792274  2
  C          3.531584       -0.000000        2.915535  2
  H          4.175159       -0.000000        3.784760  2
  C          3.118535        1.202290        2.357661  2
  H          3.440322        2.138935        2.792274  2
  C          2.292435        1.202290        1.241914  2
  H          1.970648        2.138935        0.807301  2

%mem=32GB
%nprocshared= 8
#p m062x/aug-cc-pVDZ   counterpoise=2

00219 m062x/aug-cc-pVDZ   counterpoise=2

 0  1  0  1  0  1
  C          0.641439       -1.108963        0.000079  1
  N         -0.684583       -1.190065        0.000037  1
  C         -1.341137       -0.033379       -0.000011  1
  C         -0.686284        1.186519       -0.000043  1
  C          0.697649        1.145888       -0.000054  1
  N          1.372915       -0.000000       -0.000009  1
  H          1.184009       -2.047017       -0.000014  1
  H         -2.423380       -0.090760        0.000008  1
  H          1.287045        2.055365       -0.000074  1
  H         -1.226866        2.121094       -0.000061  1
  C          1.850833        0.326352        0.684040  2
  H          1.273953       -0.067577       -0.141654  2
  C          2.899079       -0.413705        1.213975  2
  H          3.138836       -1.384175        0.801128  2
  C          3.639568        0.091947        2.273845  2
  H          4.456205       -0.484595        2.686693  2
  C          3.331812        1.337655        2.803781  2
  H          3.908692        1.731584        3.629475  2
  C          2.283566        2.077712        2.273845  2
  H          2.043809        3.048182        2.686693  2
  C          1.543077        1.572060        1.213975  2
  H          0.726439        2.148602        0.801128  2

%mem=32GB
%nprocshared= 8
#p m062x/aug-cc-pVDZ   counterpoise=2

00220 m062x/aug-cc-pVDZ   counterpoise=2

 0  1  0  1  0  1
  C          0.641439       -1.108963        0.000079  1
  N         -0.684583       -1.190065        0.000037  1
  C         -1.341137       -0.033379       -0.000011  1
  C         -0.686284        1.186519       -0.000043  1
  C          0.697649        1.145888       -0.000054  1
  N          1.372915       -0.000000       -0.000009  1
  H          1.184009       -2.047017       -0.000014  1
  H         -2.423380       -0.090760        0.000008  1
  H          1.287045        2.055365       -0.000074  1
  H         -1.226866        2.121094       -0.000061  1
  C          1.766044        0.642788        0.684040  2
  H          1.348239       -0.040346       -0.042945  2
  C          3.059863        0.453927        1.150624  2
  H          3.650008       -0.376339        0.787131  2
  C          3.596162        1.330805        2.083790  2
  H          4.604113        1.183674        2.447283  2
  C          2.838643        2.396544        2.550373  2
  H          3.256449        3.079678        3.277359  2
  C          1.544825        2.585405        2.083790  2
  H          0.954680        3.415670        2.447283  2
  C          1.008526        1.708527        1.150624  2
  H          0.000575        1.855658        0.787131  2

%mem=32GB
%nprocshared= 8
#p m062x/aug-cc-pVDZ   counterpoise=2

00221 m062x/aug-cc-pVDZ   counterpoise=2

 0  1  0  1  0  1
  C          0.641439       -1.108963        0.000079  1
  N         -0.684583       -1.190065        0.000037  1
  C         -1.341137       -0.033379       -0.000011  1
  C         -0.686284        1.186519       -0.000043  1
  C          0.697649        1.145888       -0.000054  1
  N          1.372915       -0.000000       -0.000009  1
  H          1.184009       -2.047017       -0.000014  1
  H         -2.423380       -0.090760        0.000008  1
  H          1.287045        2.055365       -0.000074  1
  H         -1.226866        2.121094       -0.000061  1
  C          1.627595        0.939693        0.684040  2
  H          0.769958        1.129855        0.053138  2
  C          1.917771       -0.356137        1.088957  2
  H          1.286196       -1.175492        0.773506  2
  C          3.018644       -0.600232        1.898789  2
  H          3.244707       -1.609749        2.214240  2
  C          3.829341        0.451503        2.303706  2
  H          4.686979        0.261341        2.934608  2
  C          3.539166        1.747333        1.898789  2
  H          4.170741        2.566688        2.214240  2
  C          2.438293        1.991428        1.088957  2
  H          2.212230        3.000945        0.773506  2

%mem=32GB
%nprocshared= 8
#p m062x/aug-cc-pVDZ   counterpoise=2

00222 m062x/aug-cc-pVDZ   counterpoise=2

 0  1  0  1  0  1
  C          0.641439       -1.108963        0.000079  1
  N         -0.684583       -1.190065        0.000037  1
  C         -1.341137       -0.033379       -0.000011  1
  C         -0.686284        1.186519       -0.000043  1
  C          0.697649        1.145888       -0.000054  1
  N          1.372915       -0.000000       -0.000009  1
  H          1.184009       -2.047017       -0.000014  1
  H         -2.423380       -0.090760        0.000008  1
  H          1.287045        2.055365       -0.000074  1
  H         -1.226866        2.121094       -0.000061  1
  C          1.439693        1.208046        0.684040  2
  H          0.646009        1.141562       -0.047662  2
  C          2.049442        0.052621        1.153650  2
  H          1.730785       -0.913997        0.787800  2
  C          3.068223        0.137959        2.092871  2
  H          3.543250       -0.762175        2.458722  2
  C          3.477255        1.378723        2.562481  2
  H          4.270939        1.445206        3.294183  2
  C          2.867506        2.534147        2.092871  2
  H          3.186163        3.500765        2.458722  2
  C          1.848724        2.448809        1.153650  2
  H          1.373698        3.348943        0.787800  2

%mem=32GB
%nprocshared= 8
#p m062x/aug-cc-pVDZ   counterpoise=2

00223 m062x/aug-cc-pVDZ   counterpoise=2

 0  1  0  1  0  1
  C          0.641439       -1.108963        0.000079  1
  N         -0.684583       -1.190065        0.000037  1
  C         -1.341137       -0.033379       -0.000011  1
  C         -0.686284        1.186519       -0.000043  1
  C          0.697649        1.145888       -0.000054  1
  N          1.372915       -0.000000       -0.000009  1
  H          1.184009       -2.047017       -0.000014  1
  H         -2.423380       -0.090760        0.000008  1
  H          1.287045        2.055365       -0.000074  1
  H         -1.226866        2.121094       -0.000061  1
  C          1.208046        1.439693        0.684040  2
  H          0.596506        1.087666       -0.135618  2
  C          2.200343        0.623641        1.210101  2
  H          2.361854       -0.364132        0.800272  2
  C          2.985321        1.075505        2.262223  2
  H          3.758371        0.439760        2.672051  2
  C          2.778002        2.343422        2.788283  2
  H          3.389541        2.695449        3.607941  2
  C          1.785705        3.159474        2.262223  2
  H          1.624194        4.147247        2.672051  2
  C          1.000727        2.707610        1.210101  2
  H          0.227676        3.343355        0.800272  2

%mem=32GB
%nprocshared= 8
#p m062x/aug-cc-pVDZ   counterpoise=2

00224 m062x/aug-cc-pVDZ   counterpoise=2

 0  1  0  1  0  1
  C          0.641439       -1.108963        0.000079  1
  N         -0.684583       -1.190065        0.000037  1
  C         -1.341137       -0.033379       -0.000011  1
  C         -0.686284        1.186519       -0.000043  1
  C          0.697649        1.145888       -0.000054  1
  N          1.372915       -0.000000       -0.000009  1
  H          1.184009       -2.047017       -0.000014  1
  H         -2.423380       -0.090760        0.000008  1
  H          1.287045        2.055365       -0.000074  1
  H         -1.226866        2.121094       -0.000061  1
  C          0.939693        1.627595        0.684040  2
  H          0.639134        1.029434       -0.165436  2
  C          2.206890        1.471696        1.229238  2
  H          2.893543        0.752082        0.804501  2
  C          2.592690        2.239503        2.319635  2
  H          3.579901        2.118050        2.744373  2
  C          1.711292        3.163208        2.864833  2
  H          2.011851        3.761370        3.714309  2
  C          0.444095        3.319107        2.319635  2
  H         -0.242558        4.038722        2.744373  2
  C          0.058295        2.551301        1.229238  2
  H         -0.928916        2.672754        0.804501  2

%mem=32GB
%nprocshared= 8
#p m062x/aug-cc-pVDZ   counterpoise=2

00225 m062x/aug-cc-pVDZ   counterpoise=2

 0  1  0  1  0  1
  C          0.641439       -1.108963        0.000079  1
  N         -0.684583       -1.190065        0.000037  1
  C         -1.341137       -0.033379       -0.000011  1
  C         -0.686284        1.186519       -0.000043  1
  C          0.697649        1.145888       -0.000054  1
  N          1.372915       -0.000000       -0.000009  1
  H          1.184009       -2.047017       -0.000014  1
  H         -2.423380       -0.090760        0.000008  1
  H          1.287045        2.055365       -0.000074  1
  H         -1.226866        2.121094       -0.000061  1
  C          0.642788        1.766044        0.684040  2
  H          0.706935        1.040918       -0.115846  2
  C          1.799230        2.337380        1.197412  2
  H          2.764305        2.057353        0.797468  2
  C          1.716890        3.268160        2.224155  2
  H          2.617818        3.713260        2.624098  2
  C          0.478107        3.627604        2.737526  2
  H          0.413960        4.352731        3.537413  2
  C         -0.678336        3.056269        2.224155  2
  H         -1.643411        3.336295        2.624098  2
  C         -0.595996        2.125489        1.197412  2
  H         -1.496923        1.680389        0.797468  2

%mem=32GB
%nprocshared= 8
#p m062x/aug-cc-pVDZ   counterpoise=2

00226 m062x/aug-cc-pVDZ   counterpoise=2

 0  1  0  1  0  1
  C          0.641439       -1.108963        0.000079  1
  N         -0.684583       -1.190065        0.000037  1
  C         -1.341137       -0.033379       -0.000011  1
  C         -0.686284        1.186519       -0.000043  1
  C          0.697649        1.145888       -0.000054  1
  N          1.372915       -0.000000       -0.000009  1
  H          1.184009       -2.047017       -0.000014  1
  H         -2.423380       -0.090760        0.000008  1
  H          1.287045        2.055365       -0.000074  1
  H         -1.226866        2.121094       -0.000061  1
  C          0.326352        1.850833        0.684040  2
  H          0.708753        1.124806       -0.020513  2
  C          1.144683        2.877087        1.136226  2
  H          2.164605        2.950564        0.783950  2
  C          0.653828        3.809023        2.040598  2
  H          1.291349        4.608528        2.392875  2
  C         -0.655357        3.714706        2.492784  2
  H         -1.037758        4.440734        3.197337  2
  C         -1.473688        2.688453        2.040598  2
  H         -2.493610        2.614976        2.392875  2
  C         -0.982834        1.756516        1.136226  2
  H         -1.620355        0.957012        0.783950  2

%mem=32GB
%nprocshared= 8
#p m062x/aug-cc-pVDZ   counterpoise=2

00227 m062x/aug-cc-pVDZ   counterpoise=2

 0  1  0  1  0  1
  C          0.641439       -1.108963        0.000079  1
  N         -0.684583       -1.190065        0.000037  1
  C         -1.341137       -0.033379       -0.000011  1
  C         -0.686284        1.186519       -0.000043  1
  C          0.697649        1.145888       -0.000054  1
  N          1.372915       -0.000000       -0.000009  1
  H          1.184009       -2.047017       -0.000014  1
  H         -2.423380       -0.090760        0.000008  1
  H          1.287045        2.055365       -0.000074  1
  H         -1.226866        2.121094       -0.000061  1
  C          0.000000        1.879385        0.684040  2
  H         -0.623096        1.250313        0.062943  2
  C          1.254101        1.437047        1.082664  2
  H          1.608015        0.463371        0.772115  2
  C          2.053914        2.244530        1.879911  2
  H          3.030923        1.899926        2.190460  2
  C          1.599624        3.494352        2.278535  2
  H          2.222720        4.123424        2.899633  2
  C          0.345523        3.936691        1.879911  2
  H         -0.008390        4.910366        2.190460  2
  C         -0.454289        3.129207        1.082664  2
  H         -1.431298        3.473811        0.772115  2

%mem=32GB
%nprocshared= 8
#p m062x/aug-cc-pVDZ   counterpoise=2

00228 m062x/aug-cc-pVDZ   counterpoise=2

 0  1  0  1  0  1
  C          0.641439       -1.108963        0.000079  1
  N         -0.684583       -1.190065        0.000037  1
  C         -1.341137       -0.033379       -0.000011  1
  C         -0.686284        1.186519       -0.000043  1
  C          0.697649        1.145888       -0.000054  1
  N          1.372915       -0.000000       -0.000009  1
  H          1.184009       -2.047017       -0.000014  1
  H         -2.423380       -0.090760        0.000008  1
  H          1.287045        2.055365       -0.000074  1
  H         -1.226866        2.121094       -0.000061  1
  C         -0.326352        1.850833        0.684040  2
  H         -0.708290        1.145904       -0.041866  2
  C          0.975878        1.730513        1.149931  2
  H          1.608444        0.931848        0.786978  2
  C          1.466138        2.635367        2.081713  2
  H          2.480641        2.541632        2.444666  2
  C          0.654167        3.660542        2.547604  2
  H          1.036104        4.365471        3.273510  2
  C         -0.648063        3.780862        2.081713  2
  H         -1.280629        4.579526        2.444666  2
  C         -1.138323        2.876008        1.149931  2
  H         -2.152826        2.969743        0.786978  2

%mem=32GB
%nprocshared= 8
#p m062x/aug-cc-pVDZ   counterpoise=2

00229 m062x/aug-cc-pVDZ   counterpoise=2

 0  1  0  1  0  1
  C          0.641439       -1.108963        0.000079  1
  N         -0.684583       -1.190065        0.000037  1
  C         -1.341137       -0.033379       -0.000011  1
  C         -0.686284        1.186519       -0.000043  1
  C          0.697649        1.145888       -0.000054  1
  N          1.372915       -0.000000       -0.000009  1
  H          1.184009       -2.047017       -0.000014  1
  H         -2.423380       -0.090760        0.000008  1
  H          1.287045        2.055365       -0.000074  1
  H         -1.226866        2.121094       -0.000061  1
  C         -0.642788        1.766044        0.684040  2
  H         -0.695197        1.067768       -0.140220  2
  C          0.589767        2.124217        1.213055  2
  H          1.497580        1.704976        0.800925  2
  C          0.657040        3.020533        2.271083  2
  H          1.617262        3.299569        2.683213  2
  C         -0.508241        3.558676        2.800098  2
  H         -0.455832        4.256953        3.624358  2
  C         -1.740796        3.200503        2.271083  2
  H         -2.648609        3.619744        2.683213  2
  C         -1.808069        2.304187        1.213055  2
  H         -2.768291        2.025152        0.800925  2

%mem=32GB
%nprocshared= 8
#p m062x/aug-cc-pVDZ   counterpoise=2

00230 m062x/aug-cc-pVDZ   counterpoise=2

 0  1  0  1  0  1
  C          0.641439       -1.108963        0.000079  1
  N         -0.684583       -1.190065        0.000037  1
  C         -1.341137       -0.033379       -0.000011  1
  C         -0.686284        1.186519       -0.000043  1
  C          0.697649        1.145888       -0.000054  1
  N          1.372915       -0.000000       -0.000009  1
  H          1.184009       -2.047017       -0.000014  1
  H         -2.423380       -0.090760        0.000008  1
  H          1.287045        2.055365       -0.000074  1
  H         -1.226866        2.121094       -0.000061  1
  C         -0.939693        1.627595        0.684040  2
  H         -0.618194        1.068004       -0.183853  2
  C         -0.103544        2.585677        1.241059  2
  H          0.869355        2.772481        0.807112  2
  C         -0.516223        3.303975        2.355095  2
  H          0.135179        4.050370        2.789042  2
  C         -1.765050        3.064190        2.912114  2
  H         -2.086548        3.623781        3.780007  2
  C         -2.601198        2.106108        2.355095  2
  H         -3.574098        1.919304        2.789042  2
  C         -2.188519        1.387811        1.241059  2
  H         -2.839921        0.641416        0.807112  2

%mem=32GB
%nprocshared= 8
#p m062x/aug-cc-pVDZ   counterpoise=2

00231 m062x/aug-cc-pVDZ   counterpoise=2

 0  1  0  1  0  1
  C          0.641439       -1.108963        0.000079  1
  N         -0.684583       -1.190065        0.000037  1
  C         -1.341137       -0.033379       -0.000011  1
  C         -0.686284        1.186519       -0.000043  1
  C          0.697649        1.145888       -0.000054  1
  N          1.372915       -0.000000       -0.000009  1
  H          1.184009       -2.047017       -0.000014  1
  H         -2.423380       -0.090760        0.000008  1
  H          1.287045        2.055365       -0.000074  1
  H         -1.226866        2.121094       -0.000061  1
  C         -1.208046        1.439693        0.684040  2
  H         -0.578818        1.134374       -0.140942  2
  C         -1.087027        2.717324        1.213518  2
  H         -0.363520        3.407345        0.801027  2
  C         -1.894710        3.109235        2.272474  2
  H         -1.800430        4.104575        2.684965  2
  C         -2.823411        2.223514        2.801951  2
  H         -3.452638        2.528833        3.626933  2
  C         -2.944430        0.945883        2.272474  2
  H         -3.667936        0.255862        2.684965  2
  C         -2.136747        0.553972        1.213518  2
  H         -2.231026       -0.441368        0.801027  2

%mem=32GB
%nprocshared= 8
#p m062x/aug-cc-pVDZ   counterpoise=2

00232 m062x/aug-cc-pVDZ   counterpoise=2

 0  1  0  1  0  1
  C          0.641439       -1.108963        0.000079  1
  N         -0.684583       -1.190065        0.000037  1
  C         -1.341137       -0.033379       -0.000011  1
  C         -0.686284        1.186519       -0.000043  1
  C          0.697649        1.145888       -0.000054  1
  N          1.372915       -0.000000       -0.000009  1
  H          1.184009       -2.047017       -0.000014  1
  H         -2.423380       -0.090760        0.000008  1
  H          1.287045        2.055365       -0.000074  1
  H         -1.226866        2.121094       -0.000061  1
  C         -1.439693        1.208046        0.684040  2
  H         -0.639152        1.185172       -0.042838  2
  C         -1.919146        2.424525        1.150555  2
  H         -1.492124        3.349352        0.787116  2
  C         -2.946729        2.453886        2.083584  2
  H         -3.320248        3.401585        2.447024  2
  C         -3.494859        1.266766        2.550099  2
  H         -4.295400        1.289639        3.276978  2
  C         -3.015405        0.050286        2.083584  2
  H         -3.442427       -0.874540        2.447024  2
  C         -1.987822        0.020926        1.150555  2
  H         -1.614303       -0.926773        0.787116  2

%mem=32GB
%nprocshared= 8
#p m062x/aug-cc-pVDZ   counterpoise=2

00233 m062x/aug-cc-pVDZ   counterpoise=2

 0  1  0  1  0  1
  C          0.641439       -1.108963        0.000079  1
  N         -0.684583       -1.190065        0.000037  1
  C         -1.341137       -0.033379       -0.000011  1
  C         -0.686284        1.186519       -0.000043  1
  C          0.697649        1.145888       -0.000054  1
  N          1.372915       -0.000000       -0.000009  1
  H          1.184009       -2.047017       -0.000014  1
  H         -2.423380       -0.090760        0.000008  1
  H          1.287045        2.055365       -0.000074  1
  H         -1.226866        2.121094       -0.000061  1
  C         -1.627595        0.939693        0.684040  2
  H         -0.771729        1.164114        0.062053  2
  C         -2.481845        1.958631        1.083235  2
  H         -2.291483        2.976857        0.772241  2
  C         -3.580445        1.670561        1.881626  2
  H         -4.245949        2.464366        2.192619  2
  C         -3.824795        0.363553        2.280821  2
  H         -4.680662        0.139131        2.902808  2
  C         -2.970545       -0.655385        1.881626  2
  H         -3.160908       -1.673612        2.192619  2
  C         -1.871946       -0.367316        1.083235  2
  H         -1.206441       -1.161120        0.772241  2

%mem=32GB
%nprocshared= 8
#p m062x/aug-cc-pVDZ   counterpoise=2

00234 m062x/aug-cc-pVDZ   counterpoise=2

 0  1  0  1  0  1
  C          0.641439       -1.108963        0.000079  1
  N         -0.684583       -1.190065        0.000037  1
  C         -1.341137       -0.033379       -0.000011  1
  C         -0.686284        1.186519       -0.000043  1
  C          0.697649        1.145888       -0.000054  1
  N          1.372915       -0.000000       -0.000009  1
  H          1.184009       -2.047017       -0.000014  1
  H         -2.423380       -0.090760        0.000008  1
  H          1.287045        2.055365       -0.000074  1
  H         -1.226866        2.121094       -0.000061  1
  C         -1.766044        0.642788        0.684040  2
  H         -1.329000       -0.052693       -0.019551  2
  C         -1.028564        1.728855        1.135609  2
  H         -0.016985        1.879477        0.783813  2
  C         -1.589559        2.621582        2.038745  2
  H         -1.015024        3.467684        2.390541  2
  C         -2.888035        2.428241        2.490314  2
  H         -3.325080        3.123722        3.193904  2
  C         -3.625516        1.342174        2.038745  2
  H         -4.637095        1.191552        2.390541  2
  C         -3.064520        0.449447        1.135609  2
  H         -3.639055       -0.396656        0.783813  2

%mem=32GB
%nprocshared= 8
#p m062x/aug-cc-pVDZ   counterpoise=2

00235 m062x/aug-cc-pVDZ   counterpoise=2

 0  1  0  1  0  1
  C          0.641439       -1.108963        0.000079  1
  N         -0.684583       -1.190065        0.000037  1
  C         -1.341137       -0.033379       -0.000011  1
  C         -0.686284        1.186519       -0.000043  1
  C          0.697649        1.145888       -0.000054  1
  N          1.372915       -0.000000       -0.000009  1
  H          1.184009       -2.047017       -0.000014  1
  H         -2.423380       -0.090760        0.000008  1
  H          1.287045        2.055365       -0.000074  1
  H         -1.226866        2.121094       -0.000061  1
  C         -1.850833        0.326352        0.684040  2
  H         -1.255397       -0.093892       -0.115080  2
  C         -1.539717        1.578348        1.196920  2
  H         -0.701906        2.133474        0.797360  2
  C         -2.304025        2.117778        2.222679  2
  H         -2.061650        3.093147        2.622240  2
  C         -3.379448        1.405210        2.735559  2
  H         -3.974884        1.825454        3.534679  2
  C         -3.690565        0.153214        2.222679  2
  H         -4.528375       -0.401912        2.622240  2
  C         -2.926257       -0.386216        1.196920  2
  H         -3.168632       -1.361585        0.797360  2

%mem=32GB
%nprocshared= 8
#p m062x/aug-cc-pVDZ   counterpoise=2

00236 m062x/aug-cc-pVDZ   counterpoise=2

 0  1  0  1  0  1
  C          0.641439       -1.108963        0.000079  1
  N         -0.684583       -1.190065        0.000037  1
  C         -1.341137       -0.033379       -0.000011  1
  C         -0.686284        1.186519       -0.000043  1
  C          0.697649        1.145888       -0.000054  1
  N          1.372915       -0.000000       -0.000009  1
  H          1.184009       -2.047017       -0.000014  1
  H         -2.423380       -0.090760        0.000008  1
  H          1.287045        2.055365       -0.000074  1
  H         -1.226866        2.121094       -0.000061  1
  C         -1.879385        0.000000        0.684040  2
  H         -1.211075       -0.041445       -0.165304  2
  C         -2.233894        1.226584        1.229154  2
  H         -1.841765        2.140711        0.804482  2
  C         -3.091744        1.279783        2.319382  2
  H         -3.367925        2.235354        2.744054  2
  C         -3.595084        0.106398        2.864496  2
  H         -4.263394        0.147842        3.713840  2
  C         -3.240576       -1.120187        2.319382  2
  H         -3.632704       -2.034313        2.744054  2
  C         -2.382726       -1.173385        1.229154  2
  H         -2.106545       -2.128957        0.804482  2

%mem=32GB
%nprocshared= 8
#p m062x/aug-cc-pVDZ   counterpoise=2

00237 m062x/aug-cc-pVDZ   counterpoise=2

 0  1  0  1  0  1
  C          0.641439       -1.108963        0.000079  1
  N         -0.684583       -1.190065        0.000037  1
  C         -1.341137       -0.033379       -0.000011  1
  C         -0.686284        1.186519       -0.000043  1
  C          0.697649        1.145888       -0.000054  1
  N          1.372915       -0.000000       -0.000009  1
  H          1.184009       -2.047017       -0.000014  1
  H         -2.423380       -0.090760        0.000008  1
  H          1.287045        2.055365       -0.000074  1
  H         -1.226866        2.121094       -0.000061  1
  C         -1.850833       -0.326352        0.684040  2
  H         -1.239660        0.024950       -0.136201  2
  C         -2.842237        0.490544        1.210476  2
  H         -3.003418        1.478249        0.800355  2
  C         -3.626745        0.039609        2.263346  2
  H         -4.399100        0.676012        2.673467  2
  C         -3.419850       -1.228221        2.789782  2
  H         -4.031024       -1.579523        3.610023  2
  C         -2.428447       -2.045117        2.263346  2
  H         -2.267266       -3.032822        2.673467  2
  C         -1.643938       -1.594183        1.210476  2
  H         -0.871584       -2.230586        0.800355  2

%mem=32GB
%nprocshared= 8
#p m062x/aug-cc-pVDZ   counterpoise=2

00238 m062x/aug-cc-pVDZ   counterpoise=2

 0  1  0  1  0  1
  C          0.641439       -1.108963        0.000079  1
  N         -0.684583       -1.190065        0.000037  1
  C         -1.341137       -0.033379       -0.000011  1
  C         -0.686284        1.186519       -0.000043  1
  C          0.697649        1.145888       -0.000054  1
  N          1.372915       -0.000000       -0.000009  1
  H          1.184009       -2.047017       -0.000014  1
  H         -2.423380       -0.090760        0.000008  1
  H          1.287045        2.055365       -0.000074  1
  H         -1.226866        2.121094       -0.000061  1
  C         -1.766044       -0.642788        0.684040  2
  H         -1.310982        0.009870       -0.048557  2
  C         -3.044335       -0.374023        1.154225  2
  H         -3.585126        0.488015        0.787926  2
  C         -3.628458       -1.211781        2.094595  2
  H         -4.624311       -1.002400        2.460893  2
  C         -2.934290       -2.318303        2.564779  2
  H         -3.389353       -2.970960        3.297376  2
  C         -1.656000       -2.587068        2.094595  2
  H         -1.115209       -3.449106        2.460893  2
  C         -1.071877       -1.749310        1.154225  2
  H         -0.076023       -1.958691        0.787926  2

%mem=32GB
%nprocshared= 8
#p m062x/aug-cc-pVDZ   counterpoise=2

00239 m062x/aug-cc-pVDZ   counterpoise=2

 0  1  0  1  0  1
  C          0.641439       -1.108963        0.000079  1
  N         -0.684583       -1.190065        0.000037  1
  C         -1.341137       -0.033379       -0.000011  1
  C         -0.686284        1.186519       -0.000043  1
  C          0.697649        1.145888       -0.000054  1
  N          1.372915       -0.000000       -0.000009  1
  H          1.184009       -2.047017       -0.000014  1
  H         -2.423380       -0.090760        0.000008  1
  H          1.287045        2.055365       -0.000074  1
  H         -1.226866        2.121094       -0.000061  1
  C         -1.627595       -0.939693        0.684040  2
  H         -1.363034       -0.102658        0.052279  2
  C         -2.943783       -1.114566        1.089508  2
  H         -3.704599       -0.413768        0.773627  2
  C         -3.283376       -2.188992        1.900445  2
  H         -4.308753       -2.325228        2.216325  2
  C         -2.306783       -3.088545        2.305913  2
  H         -2.571344       -3.925579        2.937674  2
  C         -0.990595       -2.913671        1.900445  2
  H         -0.229779       -3.614469        2.216325  2
  C         -0.651002       -1.839245        1.089508  2
  H          0.374376       -1.703009        0.773627  2

%mem=32GB
%nprocshared= 8
#p m062x/aug-cc-pVDZ   counterpoise=2

00240 m062x/aug-cc-pVDZ   counterpoise=2

 0  1  0  1  0  1
  C          0.641439       -1.108963        0.000079  1
  N         -0.684583       -1.190065        0.000037  1
  C         -1.341137       -0.033379       -0.000011  1
  C         -0.686284        1.186519       -0.000043  1
  C          0.697649        1.145888       -0.000054  1
  N          1.372915       -0.000000       -0.000009  1
  H          1.184009       -2.047017       -0.000014  1
  H         -2.423380       -0.090760        0.000008  1
  H          1.287045        2.055365       -0.000074  1
  H         -1.226866        2.121094       -0.000061  1
  C         -1.439693       -1.208046        0.684040  2
  H         -0.638240       -1.188961       -0.041942  2
  C         -1.982690       -0.018345        1.149980  2
  H         -1.604260        0.927577        0.786988  2
  C         -3.011444       -0.042841        2.081859  2
  H         -3.434467        0.883997        2.444850  2
  C         -3.497200       -1.257039        2.547798  2
  H         -4.298653       -1.276123        3.273781  2
  C         -2.954202       -2.446740        2.081859  2
  H         -3.332632       -3.392661        2.444850  2
  C         -1.925449       -2.422243        1.149980  2
  H         -1.502425       -3.349081        0.786988  2

%mem=32GB
%nprocshared= 8
#p m062x/aug-cc-pVDZ   counterpoise=2

00241 m062x/aug-cc-pVDZ   counterpoise=2

 0  1  0  1  0  1
  C          0.641439       -1.108963        0.000079  1
  N         -0.684583       -1.190065        0.000037  1
  C         -1.341137       -0.033379       -0.000011  1
  C         -0.686284        1.186519       -0.000043  1
  C          0.697649        1.145888       -0.000054  1
  N          1.372915       -0.000000       -0.000009  1
  H          1.184009       -2.047017       -0.000014  1
  H         -2.423380       -0.090760        0.000008  1
  H          1.287045        2.055365       -0.000074  1
  H         -1.226866        2.121094       -0.000061  1
  C         -1.208046       -1.439693        0.684040  2
  H         -0.576722       -1.138629       -0.140904  2
  C         -2.130745       -0.547707        1.213494  2
  H         -2.218252        0.448260        0.801022  2
  C         -2.941119       -0.934156        2.272401  2
  H         -3.659949       -0.239254        2.684873  2
  C         -2.828793       -2.212591        2.801854  2
  H         -3.460116       -2.513655        3.626799  2
  C         -1.906093       -3.104577        2.272401  2
  H         -1.818586       -4.100543        2.684873  2
  C         -1.095720       -2.718128        1.213494  2
  H         -0.376889       -3.413030        0.801022  2

%mem=32GB
%nprocshared= 8
#p m062x/aug-cc-pVDZ   counterpoise=2

00242 m062x/aug-cc-pVDZ   counterpoise=2

 0  1  0  1  0  1
  C          0.641439       -1.108963        0.000079  1
  N         -0.684583       -1.190065        0.000037  1
  C         -1.341137       -0.033379       -0.000011  1
  C         -0.686284        1.186519       -0.000043  1
  C          0.697649        1.145888       -0.000054  1
  N          1.372915       -0.000000       -0.000009  1
  H          1.184009       -2.047017       -0.000014  1
  H         -2.423380       -0.090760        0.000008  1
  H          1.287045        2.055365       -0.000074  1
  H         -1.226866        2.121094       -0.000061  1
  C         -0.939693       -1.627595        0.684040  2
  H         -0.615510       -1.071599       -0.185164  2
  C         -2.186388       -1.378844        1.241900  2
  H         -2.833444       -0.629058        0.807298  2
  C         -2.602513       -2.092526        2.357619  2
  H         -3.573752       -1.898737        2.792221  2
  C         -1.771942       -3.054960        2.915479  2
  H         -2.096125       -3.610956        3.784683  2
  C         -0.525247       -3.303712        2.357619  2
  H          0.121809       -4.053498        2.792221  2
  C         -0.109122       -2.590029        1.241900  2
  H          0.862117       -2.783819        0.807298  2

%mem=32GB
%nprocshared= 8
#p m062x/aug-cc-pVDZ   counterpoise=2

00243 m062x/aug-cc-pVDZ   counterpoise=2

 0  1  0  1  0  1
  C          0.641439       -1.108963        0.000079  1
  N         -0.684583       -1.190065        0.000037  1
  C         -1.341137       -0.033379       -0.000011  1
  C         -0.686284        1.186519       -0.000043  1
  C          0.697649        1.145888       -0.000054  1
  N          1.372915       -0.000000       -0.000009  1
  H          1.184009       -2.047017       -0.000014  1
  H         -2.423380       -0.090760        0.000008  1
  H          1.287045        2.055365       -0.000074  1
  H         -1.226866        2.121094       -0.000061  1
  C         -0.642788       -1.766044        0.684040  2
  H         -0.693284       -1.070158       -0.142358  2
  C         -1.809516       -2.299682        1.214427  2
  H         -2.768953       -2.019528        0.801228  2
  C         -1.744698       -3.192929        2.275201  2
  H         -2.653639       -3.608661        2.688400  2
  C         -0.513152       -3.552538        2.805588  2
  H         -0.462656       -4.248425        3.631986  2
  C          0.653576       -3.018901        2.275201  2
  H          1.613013       -3.299055        2.688400  2
  C          0.588758       -2.125654        1.214427  2
  H          1.497699       -1.709922        0.801228  2

%mem=32GB
%nprocshared= 8
#p m062x/aug-cc-pVDZ   counterpoise=2

00244 m062x/aug-cc-pVDZ   counterpoise=2

 0  1  0  1  0  1
  C          0.641439       -1.108963        0.000079  1
  N         -0.684583       -1.190065        0.000037  1
  C         -1.341137       -0.033379       -0.000011  1
  C         -0.686284        1.186519       -0.000043  1
  C          0.697649        1.145888       -0.000054  1
  N          1.372915       -0.000000       -0.000009  1
  H          1.184009       -2.047017       -0.000014  1
  H         -2.423380       -0.090760        0.000008  1
  H          1.287045        2.055365       -0.000074  1
  H         -1.226866        2.121094       -0.000061  1
  C         -0.326352       -1.850833        0.684040  2
  H         -0.707593       -1.147623       -0.043897  2
  C         -1.138622       -2.875177        1.151234  2
  H         -2.152663       -2.969984        0.787266  2
  C         -0.649258       -3.777825        2.085623  2
  H         -1.282057       -4.575842        2.449592  2
  C          0.652378       -3.656129        2.552817  2
  H          1.033618       -4.359339        3.280755  2
  C          1.464648       -2.631785        2.085623  2
  H          2.478688       -2.536978        2.449592  2
  C          0.975283       -1.729137        1.151234  2
  H          1.608083       -0.931120        0.787266  2

%mem=32GB
%nprocshared= 8
#p m062x/aug-cc-pVDZ   counterpoise=2

00245 m062x/aug-cc-pVDZ   counterpoise=2

 0  1  0  1  0  1
  C          0.641439       -1.108963        0.000079  1
  N         -0.684583       -1.190065        0.000037  1
  C         -1.341137       -0.033379       -0.000011  1
  C         -0.686284        1.186519       -0.000043  1
  C          0.697649        1.145888       -0.000054  1
  N          1.372915       -0.000000       -0.000009  1
  H          1.184009       -2.047017       -0.000014  1
  H         -2.423380       -0.090760        0.000008  1
  H          1.287045        2.055365       -0.000074  1
  H         -1.226866        2.121094       -0.000061  1
  C         -0.000000       -1.879385        0.684040  2
  H         -0.623166       -1.251907        0.061402  2
  C         -0.453123       -3.129315        1.083653  2
  H         -1.429293       -3.475596        0.772334  2
  C          0.346779       -3.934752        1.882877  2
  H         -0.006226       -4.908512        2.194196  2
  C          1.599804       -3.490260        2.282490  2
  H          2.222970       -4.117738        2.905127  2
  C          2.052927       -2.240330        1.882877  2
  H          3.029097       -1.894049        2.194196  2
  C          1.253025       -1.434893        1.083653  2
  H          1.606030       -0.461133        0.772334  2

%mem=32GB
%nprocshared= 8
#p m062x/aug-cc-pVDZ   counterpoise=2

00246 m062x/aug-cc-pVDZ   counterpoise=2

 0  1  0  1  0  1
  C          0.641439       -1.108963        0.000079  1
  N         -0.684583       -1.190065        0.000037  1
  C         -1.341137       -0.033379       -0.000011  1
  C         -0.686284        1.186519       -0.000043  1
  C          0.697649        1.145888       -0.000054  1
  N          1.372915       -0.000000       -0.000009  1
  H          1.184009       -2.047017       -0.000014  1
  H         -2.423380       -0.090760        0.000008  1
  H          1.287045        2.055365       -0.000074  1
  H         -1.226866        2.121094       -0.000061  1
  C          0.326352       -1.850833        0.684040  2
  H          0.648726       -1.091805       -0.015740  2
  C         -0.987166       -1.867979        1.133163  2
  H         -1.688089       -1.122310        0.783273  2
  C         -1.400970       -2.842276        2.031408  2
  H         -2.424267       -2.855635        2.381298  2
  C         -0.501255       -3.799427        2.480531  2
  H         -0.823630       -4.558455        3.180311  2
  C          0.812263       -3.782281        2.031408  2
  H          1.513186       -4.527950        2.381298  2
  C          1.226066       -2.807984        1.133163  2
  H          2.249364       -2.794625        0.783273  2

%mem=32GB
%nprocshared= 8
#p m062x/aug-cc-pVDZ   counterpoise=2

00247 m062x/aug-cc-pVDZ   counterpoise=2

 0  1  0  1  0  1
  C          0.641439       -1.108963        0.000079  1
  N         -0.684583       -1.190065        0.000037  1
  C         -1.341137       -0.033379       -0.000011  1
  C         -0.686284        1.186519       -0.000043  1
  C          0.697649        1.145888       -0.000054  1
  N          1.372915       -0.000000       -0.000009  1
  H          1.184009       -2.047017       -0.000014  1
  H         -2.423380       -0.090760        0.000008  1
  H          1.287045        2.055365       -0.000074  1
  H         -1.226866        2.121094       -0.000061  1
  C          0.642788       -1.766044        0.684040  2
  H          1.281541       -2.097650       -0.123285  2
  C          0.786794       -0.486153        1.202186  2
  H          1.537735        0.179342        0.798523  2
  C         -0.033116       -0.060501        2.238477  2
  H          0.079072        0.936600        2.642140  2
  C         -0.997033       -0.914739        2.756623  2
  H         -1.635786       -0.583134        3.563948  2
  C         -1.141039       -2.194631        2.238477  2
  H         -1.891980       -2.860126        2.642140  2
  C         -0.321129       -2.620283        1.202186  2
  H         -0.433317       -3.617384        0.798523  2

%mem=32GB
%nprocshared= 8
#p m062x/aug-cc-pVDZ   counterpoise=2

00248 m062x/aug-cc-pVDZ   counterpoise=2

 0  1  0  1  0  1
  C          0.641439       -1.108963        0.000079  1
  N         -0.684583       -1.190065        0.000037  1
  C         -1.341137       -0.033379       -0.000011  1
  C         -0.686284        1.186519       -0.000043  1
  C          0.697649        1.145888       -0.000054  1
  N          1.372915       -0.000000       -0.000009  1
  H          1.184009       -2.047017       -0.000014  1
  H         -2.423380       -0.090760        0.000008  1
  H          1.287045        2.055365       -0.000074  1
  H         -1.226866        2.121094       -0.000061  1
  C          0.939693       -1.627595        0.684040  2
  H          1.254725       -2.168416       -0.198009  2
  C          1.776389       -0.675335        1.250144  2
  H          2.743250       -0.474295        0.809120  2
  C          1.372011        0.018868        2.382351  2
  H          2.023840        0.760727        2.823376  2
  C          0.130936       -0.239190        2.948455  2
  H         -0.184096        0.301630        3.830504  2
  C         -0.705761       -1.191451        2.382351  2
  H         -1.672622       -1.392490        2.823376  2
  C         -0.301382       -1.885653        1.250144  2
  H         -0.953211       -2.627513        0.809120  2

%mem=32GB
%nprocshared= 8
#p m062x/aug-cc-pVDZ   counterpoise=2

00249 m062x/aug-cc-pVDZ   counterpoise=2

 0  1  0  1  0  1
  C          0.641439       -1.108963        0.000079  1
  N         -0.684583       -1.190065        0.000037  1
  C         -1.341137       -0.033379       -0.000011  1
  C         -0.686284        1.186519       -0.000043  1
  C          0.697649        1.145888       -0.000054  1
  N          1.372915       -0.000000       -0.000009  1
  H          1.184009       -2.047017       -0.000014  1
  H         -2.423380       -0.090760        0.000008  1
  H          1.287045        2.055365       -0.000074  1
  H         -1.226866        2.121094       -0.000061  1
  C          1.208046       -1.439693        0.684040  2
  H          1.179636       -2.157507       -0.124463  2
  C          2.427628       -1.026542        1.202942  2
  H          3.349336       -1.422491        0.798690  2
  C          2.464095       -0.105149        2.240746  2
  H          3.414212        0.216717        2.644997  2
  C          1.280979        0.403095        2.759647  2
  H          1.309388        1.120909        3.568151  2
  C          0.061396       -0.010055        2.240746  2
  H         -0.860311        0.385893        2.644997  2
  C          0.024929       -0.931449        1.202942  2
  H         -0.925188       -1.253315        0.798690  2

%mem=32GB
%nprocshared= 8
#p m062x/aug-cc-pVDZ   counterpoise=2

00250 m062x/aug-cc-pVDZ   counterpoise=2

 0  1  0  1  0  1
  C          0.641439       -1.108963        0.000079  1
  N         -0.684583       -1.190065        0.000037  1
  C         -1.341137       -0.033379       -0.000011  1
  C         -0.686284        1.186519       -0.000043  1
  C          0.697649        1.145888       -0.000054  1
  N          1.372915       -0.000000       -0.000009  1
  H          1.184009       -2.047017       -0.000014  1
  H         -2.423380       -0.090760        0.000008  1
  H          1.287045        2.055365       -0.000074  1
  H         -1.226866        2.121094       -0.000061  1
  C          1.439693       -1.208046        0.684040  2
  H          0.622016       -1.106552       -0.016563  2
  C          1.816385       -2.466319        1.133691  2
  H          1.292172       -3.345084        0.783390  2
  C          2.865964       -2.596597        2.032994  2
  H          3.159428       -3.576855        2.383295  2
  C          3.538850       -1.468602        2.482645  2
  H          4.356527       -1.570095        3.183248  2
  C          3.162158       -0.210329        2.032994  2
  H          3.686371        0.668437        2.383295  2
  C          2.112579       -0.080051        1.133691  2
  H          1.819115        0.900208        0.783390  2

%mem=32GB
%nprocshared= 8
#p m062x/aug-cc-pVDZ   counterpoise=2

00251 m062x/aug-cc-pVDZ   counterpoise=2

 0  1  0  1  0  1
  C          0.641439       -1.108963        0.000079  1
  N         -0.684583       -1.190065        0.000037  1
  C         -1.341137       -0.033379       -0.000011  1
  C         -0.686284        1.186519       -0.000043  1
  C          0.697649        1.145888       -0.000054  1
  N          1.372915       -0.000000       -0.000009  1
  H          1.184009       -2.047017       -0.000014  1
  H         -2.423380       -0.090760        0.000008  1
  H          1.287045        2.055365       -0.000074  1
  H         -1.226866        2.121094       -0.000061  1
  C          1.627595       -0.939693        0.684040  2
  H          1.396102       -0.085553        0.062270  2
  C          0.615743       -1.802388        1.083096  2
  H         -0.404034       -1.620334        0.772211  2
  C          0.912890       -2.898771        1.881208  2
  H          0.124606       -3.570855        2.192093  2
  C          2.221890       -3.132457        2.280263  2
  H          2.453383       -3.986596        2.902034  2
  C          3.233742       -2.269761        1.881208  2
  H          4.253519       -2.451816        2.192093  2
  C          2.936595       -1.173379        1.083096  2
  H          3.724879       -0.501294        0.772211  2

%mem=32GB
%nprocshared= 8
#p m062x/aug-cc-pVDZ   counterpoise=2

00252 m062x/aug-cc-pVDZ   counterpoise=2

 0  1  0  1  0  1
  C          0.641439       -1.108963        0.000079  1
  N         -0.684583       -1.190065        0.000037  1
  C         -1.341137       -0.033379       -0.000011  1
  C         -0.686284        1.186519       -0.000043  1
  C          0.697649        1.145888       -0.000054  1
  N          1.372915       -0.000000       -0.000009  1
  H          1.184009       -2.047017       -0.000014  1
  H         -2.423380       -0.090760        0.000008  1
  H          1.287045        2.055365       -0.000074  1
  H         -1.226866        2.121094       -0.000061  1
  C          1.766044       -0.642788        0.684040  2
  H          1.348239        0.040346       -0.042945  2
  C          1.008526       -1.708527        1.150624  2
  H          0.000575       -1.855658        0.787131  2
  C          1.544825       -2.585405        2.083790  2
  H          0.954680       -3.415670        2.447283  2
  C          2.838643       -2.396544        2.550373  2
  H          3.256449       -3.079678        3.277359  2
  C          3.596162       -1.330805        2.083790  2
  H          4.604113       -1.183674        2.447283  2
  C          3.059863       -0.453927        1.150624  2
  H          3.650008        0.376339        0.787131  2

%mem=32GB
%nprocshared= 8
#p m062x/aug-cc-pVDZ   counterpoise=2

00253 m062x/aug-cc-pVDZ   counterpoise=2

 0  1  0  1  0  1
  C          0.641439       -1.108963        0.000079  1
  N         -0.684583       -1.190065        0.000037  1
  C         -1.341137       -0.033379       -0.000011  1
  C         -0.686284        1.186519       -0.000043  1
  C          0.697649        1.145888       -0.000054  1
  N          1.372915       -0.000000       -0.000009  1
  H          1.184009       -2.047017       -0.000014  1
  H         -2.423380       -0.090760        0.000008  1
  H          1.287045        2.055365       -0.000074  1
  H         -1.226866        2.121094       -0.000061  1
  C          1.850833       -0.326352        0.684040  2
  H          1.273953        0.067577       -0.141654  2
  C          1.543077       -1.572060        1.213975  2
  H          0.726439       -2.148602        0.801128  2
  C          2.283566       -2.077712        2.273845  2
  H          2.043809       -3.048182        2.686693  2
  C          3.331812       -1.337655        2.803781  2
  H          3.908692       -1.731584        3.629475  2
  C          3.639568       -0.091947        2.273845  2
  H          4.456205        0.484595        2.686693  2
  C          2.899079        0.413705        1.213975  2
  H          3.138836        1.384175        0.801128  2

%mem=32GB
%nprocshared= 8
#p m062x/aug-cc-pVDZ   counterpoise=2

00254 m062x/aug-cc-pVDZ   counterpoise=2

 0  1  0  1  0  1
  C          0.641439       -1.108963        0.000079  1
  N         -0.684583       -1.190065        0.000037  1
  C         -1.341137       -0.033379       -0.000011  1
  C         -0.686284        1.186519       -0.000043  1
  C          0.697649        1.145888       -0.000054  1
  N          1.372915       -0.000000       -0.000009  1
  H          1.184009       -2.047017       -0.000014  1
  H         -2.423380       -0.090760        0.000008  1
  H          1.287045        2.055365       -0.000074  1
  H         -1.226866        2.121094       -0.000061  1
  C          1.969616        0.000000        0.347296  2
  H          1.034874        0.000000       -0.196763  2
  C          2.569537       -1.202290        0.696477  2
  H          2.102167       -2.138935        0.424447  2
  C          3.769381       -1.202290        1.394837  2
  H          4.236752       -2.138935        1.666867  2
  C          4.369303       -0.000000        1.744018  2
  H          5.304044       -0.000000        2.288077  2
  C          3.769381        1.202290        1.394837  2
  H          4.236752        2.138935        1.666867  2
  C          2.569537        1.202290        0.696477  2
  H          2.102167        2.138935        0.424447  2

%mem=32GB
%nprocshared= 8
#p m062x/aug-cc-pVDZ   counterpoise=2

00255 m062x/aug-cc-pVDZ   counterpoise=2

 0  1  0  1  0  1
  C          0.641439       -1.108963        0.000079  1
  N         -0.684583       -1.190065        0.000037  1
  C         -1.341137       -0.033379       -0.000011  1
  C         -0.686284        1.186519       -0.000043  1
  C          0.697649        1.145888       -0.000054  1
  N          1.372915       -0.000000       -0.000009  1
  H          1.184009       -2.047017       -0.000014  1
  H         -2.423380       -0.090760        0.000008  1
  H          1.287045        2.055365       -0.000074  1
  H         -1.226866        2.121094       -0.000061  1
  C          1.939693        0.342020        0.347296  2
  H          1.119689       -0.152808       -0.155179  2
  C          3.087155       -0.369783        0.669787  2
  H          3.161084       -1.419141        0.418550  2
  C          4.139720        0.265384        1.314770  2
  H          5.033653       -0.289146        1.566007  2
  C          4.044823        1.612354        1.637261  2
  H          4.864826        2.107183        2.139736  2
  C          2.897360        2.324157        1.314770  2
  H          2.823431        3.373516        1.566007  2
  C          1.844795        1.688990        0.669787  2
  H          0.950863        2.243520        0.418550  2

%mem=32GB
%nprocshared= 8
#p m062x/aug-cc-pVDZ   counterpoise=2

00256 m062x/aug-cc-pVDZ   counterpoise=2

 0  1  0  1  0  1
  C          0.641439       -1.108963        0.000079  1
  N         -0.684583       -1.190065        0.000037  1
  C         -1.341137       -0.033379       -0.000011  1
  C         -0.686284        1.186519       -0.000043  1
  C          0.697649        1.145888       -0.000054  1
  N          1.372915       -0.000000       -0.000009  1
  H          1.184009       -2.047017       -0.000014  1
  H         -2.423380       -0.090760        0.000008  1
  H          1.287045        2.055365       -0.000074  1
  H         -1.226866        2.121094       -0.000061  1
  C          1.850833        0.673648        0.347296  2
  H          1.273951       -0.139494       -0.071927  2
  C          3.201662        0.499856        0.616356  2
  H          3.677144       -0.448680        0.406744  2
  C          3.942154        1.543614        1.154475  2
  H          4.994518        1.408222        1.364086  2
  C          3.331817        2.761165        1.423534  2
  H          3.908699        3.574308        1.842757  2
  C          1.980989        2.934958        1.154475  2
  H          1.505506        3.883493        1.364086  2
  C          1.240497        1.891199        0.616356  2
  H          0.188132        2.026592        0.406744  2

%mem=32GB
%nprocshared= 8
#p m062x/aug-cc-pVDZ   counterpoise=2

00257 m062x/aug-cc-pVDZ   counterpoise=2

 0  1  0  1  0  1
  C          0.641439       -1.108963        0.000079  1
  N         -0.684583       -1.190065        0.000037  1
  C         -1.341137       -0.033379       -0.000011  1
  C         -0.686284        1.186519       -0.000043  1
  C          0.697649        1.145888       -0.000054  1
  N          1.372915       -0.000000       -0.000009  1
  H          1.184009       -2.047017       -0.000014  1
  H         -2.423380       -0.090760        0.000008  1
  H          1.287045        2.055365       -0.000074  1
  H         -1.226866        2.121094       -0.000061  1
  C          1.705737        0.984808        0.347296  2
  H          0.694662        1.146365       -0.001083  2
  C          2.164946       -0.306110        0.570888  2
  H          1.511618       -1.150243        0.396698  2
  C          3.462772       -0.513487        1.018072  2
  H          3.820520       -1.519178        1.192262  2
  C          4.301390        0.570054        1.241664  2
  H          5.312465        0.408496        1.590043  2
  C          3.842182        1.860972        1.018072  2
  H          4.495509        2.705105        1.192262  2
  C          2.544355        2.068349        0.570888  2
  H          2.186607        3.074039        0.396698  2

%mem=32GB
%nprocshared= 8
#p m062x/aug-cc-pVDZ   counterpoise=2

00258 m062x/aug-cc-pVDZ   counterpoise=2

 0  1  0  1  0  1
  C          0.641439       -1.108963        0.000079  1
  N         -0.684583       -1.190065        0.000037  1
  C         -1.341137       -0.033379       -0.000011  1
  C         -0.686284        1.186519       -0.000043  1
  C          0.697649        1.145888       -0.000054  1
  N          1.372915       -0.000000       -0.000009  1
  H          1.184009       -2.047017       -0.000014  1
  H         -2.423380       -0.090760        0.000008  1
  H          1.287045        2.055365       -0.000074  1
  H         -1.226866        2.121094       -0.000061  1
  C          1.508813        1.266044        0.347296  2
  H          1.239448        2.224774       -0.074629  2
  C          0.524220        0.325522        0.618090  2
  H         -0.512193        0.551536        0.407128  2
  C          0.869981       -0.905114        1.159678  2
  H          0.102933       -1.637829        1.370641  2
  C          2.200334       -1.195227        1.430472  2
  H          2.469699       -2.153957        1.852397  2
  C          3.184926       -0.254705        1.159678  2
  H          4.221339       -0.480719        1.370641  2
  C          2.839166        0.975931        0.618090  2
  H          3.606213        1.708646        0.407128  2

%mem=32GB
%nprocshared= 8
#p m062x/aug-cc-pVDZ   counterpoise=2

00259 m062x/aug-cc-pVDZ   counterpoise=2

 0  1  0  1  0  1
  C          0.641439       -1.108963        0.000079  1
  N         -0.684583       -1.190065        0.000037  1
  C         -1.341137       -0.033379       -0.000011  1
  C         -0.686284        1.186519       -0.000043  1
  C          0.697649        1.145888       -0.000054  1
  N          1.372915       -0.000000       -0.000009  1
  H          1.184009       -2.047017       -0.000014  1
  H         -2.423380       -0.090760        0.000008  1
  H          1.287045        2.055365       -0.000074  1
  H         -1.226866        2.121094       -0.000061  1
  C          1.266044        1.508813        0.347296  2
  H          1.301099        2.421121       -0.232537  2
  C          0.042143        0.969451        0.719436  2
  H         -0.876284        1.461568        0.429520  2
  C         -0.002853       -0.201598        1.463716  2
  H         -0.956335       -0.621789        1.753633  2
  C          1.176052       -0.833285        1.835856  2
  H          1.140998       -1.745593        2.415689  2
  C          2.399954       -0.293923        1.463716  2
  H          3.318381       -0.786040        1.753633  2
  C          2.444950        0.877126        0.719436  2
  H          3.398431        1.297318        0.429520  2

%mem=32GB
%nprocshared= 8
#p m062x/aug-cc-pVDZ   counterpoise=2

00260 m062x/aug-cc-pVDZ   counterpoise=2

 0  1  0  1  0  1
  C          0.641439       -1.108963        0.000079  1
  N         -0.684583       -1.190065        0.000037  1
  C         -1.341137       -0.033379       -0.000011  1
  C         -0.686284        1.186519       -0.000043  1
  C          0.697649        1.145888       -0.000054  1
  N          1.372915       -0.000000       -0.000009  1
  H          1.184009       -2.047017       -0.000014  1
  H         -2.423380       -0.090760        0.000008  1
  H          1.287045        2.055365       -0.000074  1
  H         -1.226866        2.121094       -0.000061  1
  C          0.984808        1.705737        0.347296  2
  H          1.550207        2.359791       -0.302534  2
  C         -0.287621        2.072228        0.764361  2
  H         -0.713509        3.011797        0.439446  2
  C         -1.013374        1.232678        1.598490  2
  H         -2.004661        1.518193        1.923405  2
  C         -0.466697        0.026637        2.015555  2
  H         -1.032096       -0.627417        2.665385  2
  C          0.805732       -0.339855        1.598490  2
  H          1.231620       -1.279423        1.923405  2
  C          1.531484        0.499695        0.764361  2
  H          2.522772        0.214181        0.439446  2

%mem=32GB
%nprocshared= 8
#p m062x/aug-cc-pVDZ   counterpoise=2

00261 m062x/aug-cc-pVDZ   counterpoise=2

 0  1  0  1  0  1
  C          0.641439       -1.108963        0.000079  1
  N         -0.684583       -1.190065        0.000037  1
  C         -1.341137       -0.033379       -0.000011  1
  C         -0.686284        1.186519       -0.000043  1
  C          0.697649        1.145888       -0.000054  1
  N          1.372915       -0.000000       -0.000009  1
  H          1.184009       -2.047017       -0.000014  1
  H         -2.423380       -0.090760        0.000008  1
  H          1.287045        2.055365       -0.000074  1
  H         -1.226866        2.121094       -0.000061  1
  C          0.673648        1.850833        0.347296  2
  H          1.577487        2.152210       -0.164553  2
  C         -0.286748        2.797963        0.675804  2
  H         -0.131109        3.837202        0.419879  2
  C         -1.446925        2.411112        1.332819  2
  H         -2.195124        3.148975        1.588744  2
  C         -1.646705        1.077131        1.661327  2
  H         -2.550544        0.775754        2.173176  2
  C         -0.686309        0.130001        1.332819  2
  H         -0.841948       -0.909238        1.588744  2
  C          0.473868        0.516852        0.675804  2
  H          1.222067       -0.221010        0.419879  2

%mem=32GB
%nprocshared= 8
#p m062x/aug-cc-pVDZ   counterpoise=2

00262 m062x/aug-cc-pVDZ   counterpoise=2

 0  1  0  1  0  1
  C          0.641439       -1.108963        0.000079  1
  N         -0.684583       -1.190065        0.000037  1
  C         -1.341137       -0.033379       -0.000011  1
  C         -0.686284        1.186519       -0.000043  1
  C          0.697649        1.145888       -0.000054  1
  N          1.372915       -0.000000       -0.000009  1
  H          1.184009       -2.047017       -0.000014  1
  H         -2.423380       -0.090760        0.000008  1
  H          1.287045        2.055365       -0.000074  1
  H         -1.226866        2.121094       -0.000061  1
  C          0.342020        1.939693        0.347296  2
  H          0.752678        1.023057       -0.053802  2
  C          1.175669        3.019551        0.604724  2
  H          2.235782        2.944181        0.404174  2
  C          0.648544        4.196155        1.119578  2
  H          1.297999        5.037421        1.320127  2
  C         -0.712230        4.292900        1.377005  2
  H         -1.122888        5.209536        1.778104  2
  C         -1.545879        3.213042        1.119578  2
  H         -2.605991        3.288412        1.320127  2
  C         -1.018754        2.036438        0.604724  2
  H         -1.668208        1.195172        0.404174  2

%mem=32GB
%nprocshared= 8
#p m062x/aug-cc-pVDZ   counterpoise=2

00263 m062x/aug-cc-pVDZ   counterpoise=2

 0  1  0  1  0  1
  C          0.641439       -1.108963        0.000079  1
  N         -0.684583       -1.190065        0.000037  1
  C         -1.341137       -0.033379       -0.000011  1
  C         -0.686284        1.186519       -0.000043  1
  C          0.697649        1.145888       -0.000054  1
  N          1.372915       -0.000000       -0.000009  1
  H          1.184009       -2.047017       -0.000014  1
  H         -2.423380       -0.090760        0.000008  1
  H          1.287045        2.055365       -0.000074  1
  H         -1.226866        2.121094       -0.000061  1
  C          0.000000        1.969616        0.347296  2
  H         -0.676205        1.198019        0.005058  2
  C          1.338193        1.672414        0.566947  2
  H          1.704508        0.669284        0.395828  2
  C          2.206177        2.662843        1.006248  2
  H          3.248698        2.431309        1.177367  2
  C          1.735969        3.950474        1.225898  2
  H          2.412175        4.722070        1.568137  2
  C          0.397777        4.247675        1.006248  2
  H          0.031461        5.250806        1.177367  2
  C         -0.470208        3.257246        0.566947  2
  H         -1.512729        3.488780        0.395828  2

%mem=32GB
%nprocshared= 8
#p m062x/aug-cc-pVDZ   counterpoise=2

00264 m062x/aug-cc-pVDZ   counterpoise=2

 0  1  0  1  0  1
  C          0.641439       -1.108963        0.000079  1
  N         -0.684583       -1.190065        0.000037  1
  C         -1.341137       -0.033379       -0.000011  1
  C         -0.686284        1.186519       -0.000043  1
  C          0.697649        1.145888       -0.000054  1
  N          1.372915       -0.000000       -0.000009  1
  H          1.184009       -2.047017       -0.000014  1
  H         -2.423380       -0.090760        0.000008  1
  H          1.287045        2.055365       -0.000074  1
  H         -1.226866        2.121094       -0.000061  1
  C         -0.342020        1.939693        0.347296  2
  H         -0.756642        1.032591       -0.071030  2
  C          1.017563        2.022065        0.615780  2
  H          1.662125        1.179136        0.406617  2
  C          1.549776        3.186430        1.152748  2
  H          2.608961        3.250603        1.361911  2
  C          0.722406        4.268424        1.421232  2
  H          1.137028        5.175525        1.839558  2
  C         -0.637177        4.186052        1.152748  2
  H         -1.281739        5.028981        1.361911  2
  C         -1.169390        3.021686        0.615780  2
  H         -2.228574        2.957513        0.406617  2

%mem=32GB
%nprocshared= 8
#p m062x/aug-cc-pVDZ   counterpoise=2

00265 m062x/aug-cc-pVDZ   counterpoise=2

 0  1  0  1  0  1
  C          0.641439       -1.108963        0.000079  1
  N         -0.684583       -1.190065        0.000037  1
  C         -1.341137       -0.033379       -0.000011  1
  C         -0.686284        1.186519       -0.000043  1
  C          0.697649        1.145888       -0.000054  1
  N          1.372915       -0.000000       -0.000009  1
  H          1.184009       -2.047017       -0.000014  1
  H         -2.423380       -0.090760        0.000008  1
  H          1.287045        2.055365       -0.000074  1
  H         -1.226866        2.121094       -0.000061  1
  C         -0.673648        1.850833        0.347296  2
  H         -1.520029        2.264311       -0.184134  2
  C         -0.658178        0.505187        0.688371  2
  H         -1.492505       -0.129662        0.422656  2
  C          0.428245       -0.025558        1.370520  2
  H          0.440299       -1.073885        1.636235  2
  C          1.499198        0.789343        1.711594  2
  H          2.345578        0.375865        2.243024  2
  C          1.483727        2.134989        1.370520  2
  H          2.318054        2.769838        1.636235  2
  C          0.397304        2.665734        0.688371  2
  H          0.385251        3.714061        0.422656  2

%mem=32GB
%nprocshared= 8
#p m062x/aug-cc-pVDZ   counterpoise=2

00266 m062x/aug-cc-pVDZ   counterpoise=2

 0  1  0  1  0  1
  C          0.641439       -1.108963        0.000079  1
  N         -0.684583       -1.190065        0.000037  1
  C         -1.341137       -0.033379       -0.000011  1
  C         -0.686284        1.186519       -0.000043  1
  C          0.697649        1.145888       -0.000054  1
  N          1.372915       -0.000000       -0.000009  1
  H          1.184009       -2.047017       -0.000014  1
  H         -2.423380       -0.090760        0.000008  1
  H          1.287045        2.055365       -0.000074  1
  H         -1.226866        2.121094       -0.000061  1
  C         -0.984808        1.705737        0.347296  2
  H         -1.426211        2.463157       -0.286123  2
  C         -1.740280        0.614257        0.753829  2
  H         -2.770233        0.521358        0.437119  2
  C         -1.173690       -0.357975        1.566893  2
  H         -1.762241       -1.208294        1.883603  2
  C          0.148371       -0.238727        1.973425  2
  H          0.589774       -0.996147        2.606845  2
  C          0.903843        0.852753        1.566893  2
  H          1.933796        0.945652        1.883603  2
  C          0.337253        1.824985        0.753829  2
  H          0.925804        2.675304        0.437119  2

%mem=32GB
%nprocshared= 8
#p m062x/aug-cc-pVDZ   counterpoise=2

00267 m062x/aug-cc-pVDZ   counterpoise=2

 0  1  0  1  0  1
  C          0.641439       -1.108963        0.000079  1
  N         -0.684583       -1.190065        0.000037  1
  C         -1.341137       -0.033379       -0.000011  1
  C         -0.686284        1.186519       -0.000043  1
  C          0.697649        1.145888       -0.000054  1
  N          1.372915       -0.000000       -0.000009  1
  H          1.184009       -2.047017       -0.000014  1
  H         -2.423380       -0.090760        0.000008  1
  H          1.287045        2.055365       -0.000074  1
  H         -1.226866        2.121094       -0.000061  1
  C         -1.266044        1.508813        0.347296  2
  H         -1.205944        2.448066       -0.185558  2
  C         -2.504454        0.982770        0.689285  2
  H         -3.409137        1.512208        0.422858  2
  C         -2.581599       -0.222865        1.373262  2
  H         -3.546383       -0.632680        1.639689  2
  C         -1.420336       -0.902457        1.715251  2
  H         -1.480437       -1.841710        2.248105  2
  C         -0.181927       -0.376414        1.373262  2
  H          0.722756       -0.905852        1.639689  2
  C         -0.104781        0.829221        0.689285  2
  H          0.860003        1.239036        0.422858  2

%mem=32GB
%nprocshared= 8
#p m062x/aug-cc-pVDZ   counterpoise=2

00268 m062x/aug-cc-pVDZ   counterpoise=2

 0  1  0  1  0  1
  C          0.641439       -1.108963        0.000079  1
  N         -0.684583       -1.190065        0.000037  1
  C         -1.341137       -0.033379       -0.000011  1
  C         -0.686284        1.186519       -0.000043  1
  C          0.697649        1.145888       -0.000054  1
  N          1.372915       -0.000000       -0.000009  1
  H          1.184009       -2.047017       -0.000014  1
  H         -2.423380       -0.090760        0.000008  1
  H          1.287045        2.055365       -0.000074  1
  H         -1.226866        2.121094       -0.000061  1
  C         -1.508813        1.266044        0.347296  2
  H         -0.516389        1.170093       -0.071786  2
  C         -2.030053        2.524336        0.616266  2
  H         -1.443703        3.408658        0.406725  2
  C         -3.303939        2.647501        1.154205  2
  H         -3.710012        3.627774        1.363747  2
  C         -4.056584        1.512373        1.423175  2
  H         -5.049008        1.608325        1.842258  2
  C         -3.535344        0.254081        1.154205  2
  H         -4.121694       -0.630241        1.363747  2
  C         -2.261459        0.130917        0.616266  2
  H         -1.855385       -0.849356        0.406725  2

%mem=32GB
%nprocshared= 8
#p m062x/aug-cc-pVDZ   counterpoise=2

00269 m062x/aug-cc-pVDZ   counterpoise=2

 0  1  0  1  0  1
  C          0.641439       -1.108963        0.000079  1
  N         -0.684583       -1.190065        0.000037  1
  C         -1.341137       -0.033379       -0.000011  1
  C         -0.686284        1.186519       -0.000043  1
  C          0.697649        1.145888       -0.000054  1
  N          1.372915       -0.000000       -0.000009  1
  H          1.184009       -2.047017       -0.000014  1
  H         -2.423380       -0.090760        0.000008  1
  H          1.287045        2.055365       -0.000074  1
  H         -1.226866        2.121094       -0.000061  1
  C         -1.705737        0.984808        0.347296  2
  H         -0.699477        1.183909        0.004452  2
  C         -2.584923        2.036449        0.567336  2
  H         -2.263596        3.054831        0.395913  2
  C         -3.876569        1.780881        1.007414  2
  H         -4.561501        2.600162        1.178836  2
  C         -4.289028        0.473672        1.227453  2
  H         -5.295288        0.274571        1.570298  2
  C         -3.409842       -0.577969        1.007414  2
  H         -3.731170       -1.596351        1.178836  2
  C         -2.118196       -0.322401        0.567336  2
  H         -1.433264       -1.141682        0.395913  2

%mem=32GB
%nprocshared= 8
#p m062x/aug-cc-pVDZ   counterpoise=2

00270 m062x/aug-cc-pVDZ   counterpoise=2

 0  1  0  1  0  1
  C          0.641439       -1.108963        0.000079  1
  N         -0.684583       -1.190065        0.000037  1
  C         -1.341137       -0.033379       -0.000011  1
  C         -0.686284        1.186519       -0.000043  1
  C          0.697649        1.145888       -0.000054  1
  N          1.372915       -0.000000       -0.000009  1
  H          1.184009       -2.047017       -0.000014  1
  H         -2.423380       -0.090760        0.000008  1
  H          1.287045        2.055365       -0.000074  1
  H         -1.226866        2.121094       -0.000061  1
  C         -1.850833        0.673648        0.347296  2
  H         -1.263288       -0.141367       -0.053057  2
  C         -1.252639        1.899811        0.604245  2
  H         -0.199072        2.040040        0.404069  2
  C         -2.006818        2.945974        1.118143  2
  H         -1.540796        3.901218        1.318320  2
  C         -3.359191        2.765973        1.375092  2
  H         -3.946736        3.580988        1.775446  2
  C         -3.957384        1.539810        1.118143  2
  H         -5.010952        1.399581        1.318320  2
  C         -3.203206        0.493647        0.604245  2
  H         -3.669228       -0.461597        0.404069  2

%mem=32GB
%nprocshared= 8
#p m062x/aug-cc-pVDZ   counterpoise=2

00271 m062x/aug-cc-pVDZ   counterpoise=2

 0  1  0  1  0  1
  C          0.641439       -1.108963        0.000079  1
  N         -0.684583       -1.190065        0.000037  1
  C         -1.341137       -0.033379       -0.000011  1
  C         -0.686284        1.186519       -0.000043  1
  C          0.697649        1.145888       -0.000054  1
  N          1.372915       -0.000000       -0.000009  1
  H          1.184009       -2.047017       -0.000014  1
  H         -2.423380       -0.090760        0.000008  1
  H          1.287045        2.055365       -0.000074  1
  H         -1.226866        2.121094       -0.000061  1
  C         -1.939693        0.342020        0.347296  2
  H         -2.650359       -0.293850       -0.162963  2
  C         -0.681895       -0.145865        0.674784  2
  H         -0.412672       -1.161821        0.419654  2
  C          0.230324        0.670345        1.329758  2
  H          1.210213        0.290258        1.584888  2
  C         -0.115255        1.974439        1.657246  2
  H          0.595411        2.610309        2.167505  2
  C         -1.373053        2.462324        1.329758  2
  H         -1.642275        3.478280        1.584888  2
  C         -2.285271        1.646114        0.674784  2
  H         -3.265160        2.026201        0.419654  2

%mem=32GB
%nprocshared= 8
#p m062x/aug-cc-pVDZ   counterpoise=2

00272 m062x/aug-cc-pVDZ   counterpoise=2

 0  1  0  1  0  1
  C          0.641439       -1.108963        0.000079  1
  N         -0.684583       -1.190065        0.000037  1
  C         -1.341137       -0.033379       -0.000011  1
  C         -0.686284        1.186519       -0.000043  1
  C          0.697649        1.145888       -0.000054  1
  N          1.372915       -0.000000       -0.000009  1
  H          1.184009       -2.047017       -0.000014  1
  H         -2.423380       -0.090760        0.000008  1
  H          1.287045        2.055365       -0.000074  1
  H         -1.226866        2.121094       -0.000061  1
  C         -1.969616        0.000000        0.347296  2
  H         -2.817850       -0.169660       -0.301899  2
  C         -1.189408       -1.070050        0.763954  2
  H         -1.429820       -2.073333        0.439356  2
  C         -0.100605       -0.852272        1.597268  2
  H          0.507218       -1.685895        1.921866  2
  C          0.207991        0.435555        2.013926  2
  H          1.056225        0.605215        2.663122  2
  C         -0.572217        1.505605        1.597268  2
  H         -0.331805        2.508889        1.921866  2
  C         -1.661020        1.287828        0.763954  2
  H         -2.268843        2.121451        0.439356  2

%mem=32GB
%nprocshared= 8
#p m062x/aug-cc-pVDZ   counterpoise=2

00273 m062x/aug-cc-pVDZ   counterpoise=2

 0  1  0  1  0  1
  C          0.641439       -1.108963        0.000079  1
  N         -0.684583       -1.190065        0.000037  1
  C         -1.341137       -0.033379       -0.000011  1
  C         -0.686284        1.186519       -0.000043  1
  C          0.697649        1.145888       -0.000054  1
  N          1.372915       -0.000000       -0.000009  1
  H          1.184009       -2.047017       -0.000014  1
  H         -2.423380       -0.090760        0.000008  1
  H          1.287045        2.055365       -0.000074  1
  H         -1.226866        2.121094       -0.000061  1
  C         -1.939693       -0.342020        0.347296  2
  H         -2.749125        0.078454       -0.233877  2
  C         -1.974428       -1.678807        0.720297  2
  H         -2.810919       -2.299758        0.429710  2
  C         -0.935432       -2.218532        1.466297  2
  H         -0.962492       -3.259957        1.756884  2
  C          0.138299       -1.421470        1.839298  2
  H          0.947731       -1.841945        2.420471  2
  C          0.173034       -0.084684        1.466297  2
  H          1.009526        0.536267        1.756884  2
  C         -0.865962        0.455041        0.720297  2
  H         -0.838902        1.496467        0.429710  2

%mem=32GB
%nprocshared= 8
#p m062x/aug-cc-pVDZ   counterpoise=2

00274 m062x/aug-cc-pVDZ   counterpoise=2

 0  1  0  1  0  1
  C          0.641439       -1.108963        0.000079  1
  N         -0.684583       -1.190065        0.000037  1
  C         -1.341137       -0.033379       -0.000011  1
  C         -0.686284        1.186519       -0.000043  1
  C          0.697649        1.145888       -0.000054  1
  N          1.372915       -0.000000       -0.000009  1
  H          1.184009       -2.047017       -0.000014  1
  H         -2.423380       -0.090760        0.000008  1
  H          1.287045        2.055365       -0.000074  1
  H         -1.226866        2.121094       -0.000061  1
  C         -1.850833       -0.673648        0.347296  2
  H         -2.548333        0.036450       -0.075784  2
  C         -2.260896       -1.971897        0.618832  2
  H         -3.277855       -2.273203        0.407291  2
  C         -1.365578       -2.883387        1.161903  2
  H         -1.685038       -3.894789        1.373443  2
  C         -0.060197       -2.496626        1.433438  2
  H          0.637302       -3.206724        1.856519  2
  C          0.349866       -1.198377        1.161903  2
  H          1.366825       -0.897072        1.373443  2
  C         -0.545452       -0.286888        0.618832  2
  H         -0.225993        0.724515        0.407291  2

%mem=32GB
%nprocshared= 8
#p m062x/aug-cc-pVDZ   counterpoise=2

00275 m062x/aug-cc-pVDZ   counterpoise=2

 0  1  0  1  0  1
  C          0.641439       -1.108963        0.000079  1
  N         -0.684583       -1.190065        0.000037  1
  C         -1.341137       -0.033379       -0.000011  1
  C         -0.686284        1.186519       -0.000043  1
  C          0.697649        1.145888       -0.000054  1
  N          1.372915       -0.000000       -0.000009  1
  H          1.184009       -2.047017       -0.000014  1
  H         -2.423380       -0.090760        0.000008  1
  H          1.287045        2.055365       -0.000074  1
  H         -1.226866        2.121094       -0.000061  1
  C         -1.705737       -0.984808        0.347296  2
  H         -1.339415       -0.028886       -0.001651  2
  C         -3.063523       -1.168098        0.571253  2
  H         -3.754986       -0.354970        0.396779  2
  C         -3.533737       -2.395129        1.019165  2
  H         -4.591522       -2.537922        1.193639  2
  C         -2.646166       -3.438870        1.243121  2
  H         -3.012488       -4.394791        1.592069  2
  C         -1.288380       -3.255580        1.019165  2
  H         -0.596917       -4.068708        1.193639  2
  C         -0.818166       -2.028549        0.571253  2
  H          0.239619       -1.885755        0.396779  2

%mem=32GB
%nprocshared= 8
#p m062x/aug-cc-pVDZ   counterpoise=2

00276 m062x/aug-cc-pVDZ   counterpoise=2

 0  1  0  1  0  1
  C          0.641439       -1.108963        0.000079  1
  N         -0.684583       -1.190065        0.000037  1
  C         -1.341137       -0.033379       -0.000011  1
  C         -0.686284        1.186519       -0.000043  1
  C          0.697649        1.145888       -0.000054  1
  N          1.372915       -0.000000       -0.000009  1
  H          1.184009       -2.047017       -0.000014  1
  H         -2.423380       -0.090760        0.000008  1
  H          1.287045        2.055365       -0.000074  1
  H         -1.226866        2.121094       -0.000061  1
  C         -1.508813       -1.266044        0.347296  2
  H         -0.515692       -1.174496       -0.071119  2
  C         -2.256565       -0.127587        0.615838  2
  H         -1.845982        0.850878        0.406630  2
  C         -3.531346       -0.245099        1.152920  2
  H         -4.113884        0.641818        1.362128  2
  C         -4.058374       -1.501069        1.421461  2
  H         -5.051495       -1.592617        1.839877  2
  C         -3.310622       -2.639527        1.152920  2
  H         -3.721205       -3.617992        1.362128  2
  C         -2.035841       -2.522015        0.615838  2
  H         -1.453303       -3.408931        0.406630  2

%mem=32GB
%nprocshared= 8
#p m062x/aug-cc-pVDZ   counterpoise=2

00277 m062x/aug-cc-pVDZ   counterpoise=2

 0  1  0  1  0  1
  C          0.641439       -1.108963        0.000079  1
  N         -0.684583       -1.190065        0.000037  1
  C         -1.341137       -0.033379       -0.000011  1
  C         -0.686284        1.186519       -0.000043  1
  C          0.697649        1.145888       -0.000054  1
  N          1.372915       -0.000000       -0.000009  1
  H          1.184009       -2.047017       -0.000014  1
  H         -2.423380       -0.090760        0.000008  1
  H          1.287045        2.055365       -0.000074  1
  H         -1.226866        2.121094       -0.000061  1
  C         -1.266044       -1.508813        0.347296  2
  H         -0.425887       -1.048252       -0.154461  2
  C         -2.383198       -0.750131        0.669327  2
  H         -2.413360        0.301482        0.418448  2
  C         -3.461633       -1.341312        1.313388  2
  H         -4.331953       -0.750260        1.564267  2
  C         -3.422915       -2.691175        1.635419  2
  H         -4.263072       -3.151737        2.137176  2
  C         -2.305761       -3.449858        1.313388  2
  H         -2.275599       -4.501471        1.564267  2
  C         -1.227326       -2.858677        0.669327  2
  H         -0.357006       -3.449728        0.418448  2

%mem=32GB
%nprocshared= 8
#p m062x/aug-cc-pVDZ   counterpoise=2

00278 m062x/aug-cc-pVDZ   counterpoise=2

 0  1  0  1  0  1
  C          0.641439       -1.108963        0.000079  1
  N         -0.684583       -1.190065        0.000037  1
  C         -1.341137       -0.033379       -0.000011  1
  C         -0.686284        1.186519       -0.000043  1
  C          0.697649        1.145888       -0.000054  1
  N          1.372915       -0.000000       -0.000009  1
  H          1.184009       -2.047017       -0.000014  1
  H         -2.423380       -0.090760        0.000008  1
  H          1.287045        2.055365       -0.000074  1
  H         -1.226866        2.121094       -0.000061  1
  C         -0.984808       -1.705737        0.347296  2
  H         -0.514486       -0.897902       -0.196709  2
  C         -2.325688       -1.619289        0.696442  2
  H         -2.899979       -0.744107        0.424439  2
  C         -2.929398       -2.656234        1.394732  2
  H         -3.974012       -2.588888        1.666735  2
  C         -2.192229       -3.779628        1.743878  2
  H         -2.662551       -4.587463        2.287883  2
  C         -0.851349       -3.866076        1.394732  2
  H         -0.277058       -4.741258        1.666735  2
  C         -0.247639       -2.829131        0.696442  2
  H          0.796975       -2.896478        0.424439  2

%mem=32GB
%nprocshared= 8
#p m062x/aug-cc-pVDZ   counterpoise=2

00279 m062x/aug-cc-pVDZ   counterpoise=2

 0  1  0  1  0  1
  C          0.641439       -1.108963        0.000079  1
  N         -0.684583       -1.190065        0.000037  1
  C         -1.341137       -0.033379       -0.000011  1
  C         -0.686284        1.186519       -0.000043  1
  C          0.697649        1.145888       -0.000054  1
  N          1.372915       -0.000000       -0.000009  1
  H          1.184009       -2.047017       -0.000014  1
  H         -2.423380       -0.090760        0.000008  1
  H          1.287045        2.055365       -0.000074  1
  H         -1.226866        2.121094       -0.000061  1
  C         -0.673648       -1.850833        0.347296  2
  H         -0.689490       -0.893550       -0.155793  2
  C         -1.865606       -2.485116        0.670182  2
  H         -2.810044       -2.021973        0.418637  2
  C         -1.845272       -3.713896        1.315953  2
  H         -2.773868       -4.208035        1.567498  2
  C         -0.632979       -4.308392        1.638839  2
  H         -0.617137       -5.265675        2.141929  2
  C          0.558979       -3.674108        1.315953  2
  H          1.503417       -4.137252        1.567498  2
  C          0.538645       -2.445329        0.670182  2
  H          1.467240       -1.951189        0.418637  2

%mem=32GB
%nprocshared= 8
#p m062x/aug-cc-pVDZ   counterpoise=2

00280 m062x/aug-cc-pVDZ   counterpoise=2

 0  1  0  1  0  1
  C          0.641439       -1.108963        0.000079  1
  N         -0.684583       -1.190065        0.000037  1
  C         -1.341137       -0.033379       -0.000011  1
  C         -0.686284        1.186519       -0.000043  1
  C          0.697649        1.145888       -0.000054  1
  N          1.372915       -0.000000       -0.000009  1
  H          1.184009       -2.047017       -0.000014  1
  H         -2.423380       -0.090760        0.000008  1
  H          1.287045        2.055365       -0.000074  1
  H         -1.226866        2.121094       -0.000061  1
  C         -0.342020       -1.939693        0.347296  2
  H         -0.756280       -1.033171       -0.072643  2
  C         -1.169666       -3.021217        0.616816  2
  H         -2.228704       -2.957259        0.406846  2
  C         -0.637918       -4.184838        1.155854  2
  H         -1.282696       -5.027402        1.365824  2
  C          0.721477       -4.266934        1.425374  2
  H          1.135737       -5.173456        1.845313  2
  C          1.549123       -3.185410        1.155854  2
  H          2.608161       -3.249368        1.365824  2
  C          1.017375       -2.021789        0.616816  2
  H          1.662153       -1.179225        0.406846  2

%mem=32GB
%nprocshared= 8
#p m062x/aug-cc-pVDZ   counterpoise=2

00281 m062x/aug-cc-pVDZ   counterpoise=2

 0  1  0  1  0  1
  C          0.641439       -1.108963        0.000079  1
  N         -0.684583       -1.190065        0.000037  1
  C         -1.341137       -0.033379       -0.000011  1
  C         -0.686284        1.186519       -0.000043  1
  C          0.697649        1.145888       -0.000054  1
  N          1.372915       -0.000000       -0.000009  1
  H          1.184009       -2.047017       -0.000014  1
  H         -2.423380       -0.090760        0.000008  1
  H          1.287045        2.055365       -0.000074  1
  H         -1.226866        2.121094       -0.000061  1
  C         -0.000000       -1.969616        0.347296  2
  H         -0.676760       -1.198973        0.004005  2
  C         -0.469044       -3.257555        0.567622  2
  H         -1.511212       -3.490284        0.395977  2
  C          0.399652       -4.246760        1.008274  2
  H          0.034244       -5.250131        1.179920  2
  C          1.737392       -3.948024        1.228600  2
  H          2.414152       -4.718666        1.571891  2
  C          2.206436       -2.660085        1.008274  2
  H          3.248604       -2.427355        1.179920  2
  C          1.337740       -1.670880        0.567622  2
  H          1.703148       -0.667509        0.395977  2

%mem=32GB
%nprocshared= 8
#p m062x/aug-cc-pVDZ   counterpoise=2

00282 m062x/aug-cc-pVDZ   counterpoise=2

 0  1  0  1  0  1
  C          0.641439       -1.108963        0.000079  1
  N         -0.684583       -1.190065        0.000037  1
  C         -1.341137       -0.033379       -0.000011  1
  C         -0.686284        1.186519       -0.000043  1
  C          0.697649        1.145888       -0.000054  1
  N          1.372915       -0.000000       -0.000009  1
  H          1.184009       -2.047017       -0.000014  1
  H         -2.423380       -0.090760        0.000008  1
  H          1.287045        2.055365       -0.000074  1
  H         -1.226866        2.121094       -0.000061  1
  C          0.342020       -1.939693        0.347296  2
  H          1.334977       -2.066260       -0.062287  2
  C         -0.143245       -0.665820        0.610169  2
  H          0.471665        0.200023        0.405377  2
  C         -1.417815       -0.503357        1.135914  2
  H         -1.795863        0.489054        1.340706  2
  C         -2.207121       -1.614766        1.398787  2
  H         -3.200078       -1.488198        1.808370  2
  C         -1.721856       -2.888638        1.135914  2
  H         -2.336766       -3.754481        1.340706  2
  C         -0.447285       -3.051101        0.610169  2
  H         -0.069238       -4.043512        0.405377  2

%mem=32GB
%nprocshared= 8
#p m062x/aug-cc-pVDZ   counterpoise=2

00283 m062x/aug-cc-pVDZ   counterpoise=2

 0  1  0  1  0  1
  C          0.641439       -1.108963        0.000079  1
  N         -0.684583       -1.190065        0.000037  1
  C         -1.341137       -0.033379       -0.000011  1
  C         -0.686284        1.186519       -0.000043  1
  C          0.697649        1.145888       -0.000054  1
  N          1.372915       -0.000000       -0.000009  1
  H          1.184009       -2.047017       -0.000014  1
  H         -2.423380       -0.090760        0.000008  1
  H          1.287045        2.055365       -0.000074  1
  H         -1.226866        2.121094       -0.000061  1
  C          0.673648       -1.850833        0.347296  2
  H          1.525795       -2.178400       -0.232606  2
  C          0.558124       -0.518367        0.719481  2
  H          1.320271        0.192126        0.429530  2
  C         -0.535701       -0.097898        1.463850  2
  H         -0.625701        0.940162        1.753801  2
  C         -1.514002       -1.009896        1.836034  2
  H         -2.366149       -0.682328        2.415937  2
  C         -1.398478       -2.342362        1.463850  2
  H         -2.160625       -3.052854        1.753801  2
  C         -0.304653       -2.762831        0.719481  2
  H         -0.214653       -3.800891        0.429530  2

%mem=32GB
%nprocshared= 8
#p m062x/aug-cc-pVDZ   counterpoise=2

00284 m062x/aug-cc-pVDZ   counterpoise=2

 0  1  0  1  0  1
  C          0.641439       -1.108963        0.000079  1
  N         -0.684583       -1.190065        0.000037  1
  C         -1.341137       -0.033379       -0.000011  1
  C         -0.686284        1.186519       -0.000043  1
  C          0.697649        1.145888       -0.000054  1
  N          1.372915       -0.000000       -0.000009  1
  H          1.184009       -2.047017       -0.000014  1
  H         -2.423380       -0.090760        0.000008  1
  H          1.287045        2.055365       -0.000074  1
  H         -1.226866        2.121094       -0.000061  1
  C          0.984808       -1.705737        0.347296  2
  H          1.394324       -2.407338       -0.366702  2
  C          1.760330       -0.649371        0.805544  2
  H          2.774017       -0.528009        0.448545  2
  C          1.234670        0.251211        1.722040  2
  H          1.838841        1.074175        2.079040  2
  C         -0.066512        0.095428        2.180288  2
  H         -0.476029        0.797029        2.894287  2
  C         -0.842034       -0.960937        1.722040  2
  H         -1.855722       -1.082300        2.079040  2
  C         -0.316374       -1.861520        0.805544  2
  H         -0.920545       -2.684483        0.448545  2

%mem=32GB
%nprocshared= 8
#p m062x/aug-cc-pVDZ   counterpoise=2

00285 m062x/aug-cc-pVDZ   counterpoise=2

 0  1  0  1  0  1
  C          0.641439       -1.108963        0.000079  1
  N         -0.684583       -1.190065        0.000037  1
  C         -1.341137       -0.033379       -0.000011  1
  C         -0.686284        1.186519       -0.000043  1
  C          0.697649        1.145888       -0.000054  1
  N          1.372915       -0.000000       -0.000009  1
  H          1.184009       -2.047017       -0.000014  1
  H         -2.423380       -0.090760        0.000008  1
  H          1.287045        2.055365       -0.000074  1
  H         -1.226866        2.121094       -0.000061  1
  C          1.266044       -1.508813        0.347296  2
  H          1.128650       -2.410207       -0.234385  2
  C          2.542787       -1.111460        0.720623  2
  H          3.400040       -1.703294        0.429782  2
  C          2.719148        0.045579        1.467276  2
  H          3.713796        0.355139        1.758117  2
  C          1.618766        0.805265        1.840602  2
  H          1.756161        1.706658        2.422284  2
  C          0.342024        0.407911        1.467276  2
  H         -0.515229        0.999745        1.758117  2
  C          0.165663       -0.749128        0.720623  2
  H         -0.828985       -1.058687        0.429782  2

%mem=32GB
%nprocshared= 8
#p m062x/aug-cc-pVDZ   counterpoise=2

00286 m062x/aug-cc-pVDZ   counterpoise=2

 0  1  0  1  0  1
  C          0.641439       -1.108963        0.000079  1
  N         -0.684583       -1.190065        0.000037  1
  C         -1.341137       -0.033379       -0.000011  1
  C         -0.686284        1.186519       -0.000043  1
  C          0.697649        1.145888       -0.000054  1
  N          1.372915       -0.000000       -0.000009  1
  H          1.184009       -2.047017       -0.000014  1
  H         -2.423380       -0.090760        0.000008  1
  H          1.287045        2.055365       -0.000074  1
  H         -1.226866        2.121094       -0.000061  1
  C          1.508813       -1.266044        0.347296  2
  H          1.124617       -2.189821       -0.063521  2
  C          2.865501       -1.134850        0.610961  2
  H          3.538235       -1.956420        0.405552  2
  C          3.358659        0.050920        1.138291  2
  H          4.415589        0.153128        1.343700  2
  C          2.495129        1.105496        1.401956  2
  H          2.879325        2.029273        1.812774  2
  C          1.138441        0.974302        1.138291  2
  H          0.465707        1.795871        1.343700  2
  C          0.645283       -0.211468        0.610961  2
  H         -0.411647       -0.313676        0.405552  2

%mem=32GB
%nprocshared= 8
#p m062x/aug-cc-pVDZ   counterpoise=2

00287 m062x/aug-cc-pVDZ   counterpoise=2

 0  1  0  1  0  1
  C          0.641439       -1.108963        0.000079  1
  N         -0.684583       -1.190065        0.000037  1
  C         -1.341137       -0.033379       -0.000011  1
  C         -0.686284        1.186519       -0.000043  1
  C          0.697649        1.145888       -0.000054  1
  N          1.372915       -0.000000       -0.000009  1
  H          1.184009       -2.047017       -0.000014  1
  H         -2.423380       -0.090760        0.000008  1
  H          1.287045        2.055365       -0.000074  1
  H         -1.226866        2.121094       -0.000061  1
  C          1.705737       -0.984808        0.347296  2
  H          1.377307       -0.012996        0.004574  2
  C          0.777522       -1.993455        0.567257  2
  H         -0.274034       -1.807432        0.395896  2
  C          1.199098       -3.240882        1.007179  2
  H          0.475972       -4.026670        1.178540  2
  C          2.548889       -3.479663        1.227140  2
  H          2.877319       -4.451474        1.569862  2
  C          3.477104       -2.471016        1.007179  2
  H          4.528660       -2.657039        1.178540  2
  C          3.055528       -1.223588        0.567257  2
  H          3.778654       -0.437800        0.395896  2

%mem=32GB
%nprocshared= 8
#p m062x/aug-cc-pVDZ   counterpoise=2

00288 m062x/aug-cc-pVDZ   counterpoise=2

 0  1  0  1  0  1
  C          0.641439       -1.108963        0.000079  1
  N         -0.684583       -1.190065        0.000037  1
  C         -1.341137       -0.033379       -0.000011  1
  C         -0.686284        1.186519       -0.000043  1
  C          0.697649        1.145888       -0.000054  1
  N          1.372915       -0.000000       -0.000009  1
  H          1.184009       -2.047017       -0.000014  1
  H         -2.423380       -0.090760        0.000008  1
  H          1.287045        2.055365       -0.000074  1
  H         -1.226866        2.121094       -0.000061  1
  C          1.850833       -0.673648        0.347296  2
  H          1.273951        0.139494       -0.071927  2
  C          1.240497       -1.891199        0.616356  2
  H          0.188132       -2.026592        0.406744  2
  C          1.980989       -2.934958        1.154475  2
  H          1.505506       -3.883493        1.364086  2
  C          3.331817       -2.761165        1.423534  2
  H          3.908699       -3.574308        1.842757  2
  C          3.942154       -1.543614        1.154475  2
  H          4.994518       -1.408222        1.364086  2
  C          3.201662       -0.499856        0.616356  2
  H          3.677144        0.448680        0.406744  2

%mem=32GB
%nprocshared= 8
#p m062x/aug-cc-pVDZ   counterpoise=2

00289 m062x/aug-cc-pVDZ   counterpoise=2

 0  1  0  1  0  1
  C          0.641439       -1.108963        0.000079  1
  N         -0.684583       -1.190065        0.000037  1
  C         -1.341137       -0.033379       -0.000011  1
  C         -0.686284        1.186519       -0.000043  1
  C          0.697649        1.145888       -0.000054  1
  N          1.372915       -0.000000       -0.000009  1
  H          1.184009       -2.047017       -0.000014  1
  H         -2.423380       -0.090760        0.000008  1
  H          1.287045        2.055365       -0.000074  1
  H         -1.226866        2.121094       -0.000061  1
  C          1.939693       -0.342020        0.347296  2
  H          1.119689        0.152808       -0.155179  2
  C          1.844795       -1.688990        0.669787  2
  H          0.950863       -2.243520        0.418550  2
  C          2.897360       -2.324157        1.314770  2
  H          2.823431       -3.373516        1.566007  2
  C          4.044823       -1.612354        1.637261  2
  H          4.864826       -2.107183        2.139736  2
  C          4.139720       -0.265384        1.314770  2
  H          5.033653        0.289146        1.566007  2
  C          3.087155        0.369783        0.669787  2
  H          3.161084        1.419141        0.418550  2

%mem=32GB
%nprocshared= 8
#p m062x/aug-cc-pVDZ   counterpoise=2

00290 m062x/aug-cc-pVDZ   counterpoise=2

 0  1  0  1  0  1
  C          0.641439       -1.108963        0.000079  1
  N         -0.684583       -1.190065        0.000037  1
  C         -1.341137       -0.033379       -0.000011  1
  C         -0.686284        1.186519       -0.000043  1
  C          0.697649        1.145888       -0.000054  1
  N          1.372915       -0.000000       -0.000009  1
  H          1.184009       -2.047017       -0.000014  1
  H         -2.423380       -0.090760        0.000008  1
  H          1.287045        2.055365       -0.000074  1
  H         -1.226866        2.121094       -0.000061  1
  C          2.000000        0.000000        0.000000  2
  H          0.918454        0.000000       -0.000016  2
  C          2.694142       -1.202290        0.000010  2
  H          2.153369       -2.138935        0.000002  2
  C          4.082426       -1.202290        0.000030  2
  H          4.623199       -2.138935        0.000038  2
  C          4.776568       -0.000000        0.000040  2
  H          5.858114       -0.000000        0.000055  2
[truncated: 21,630,350 more chars]
