# Supplementary material for: Three-Dimensional CH/π and CH/N Interactions from Quantum-Mechanical and Database Analyses
Source: J Chem Inf Model. 2025 Apr 14;65(8):4116–27. doi: 10.1021/acs.jcim.5c00124 (PMC12042816; doi:10.1021/acs.jcim.5c00124)
Supplement: Supplementary file 4 — ci5c00124_si_004.zip [file ci5c00124_si_004.zip › inp_files/mif_qm_ch4_pyrazole_inp.txt]

%mem=32GB
%nprocshared= 8
#p m062x/aug-cc-pVDZ   counterpoise=2

00001 m062x/aug-cc-pVDZ   counterpoise=2

 0  1  0  1  0  1
  C         -0.876529        0.702788        0.000102  1
  C         -0.957055       -0.703915       -0.000101  1
  C          0.351414       -1.119810        0.000011  1
  N          1.104198        0.000000       -0.000010  1
  N          0.377972        1.120937       -0.000002  1
  H          2.106387        0.067001       -0.000035  1
  H         -1.836971       -1.320794       -0.000184  1
  H          0.795770       -2.099470        0.000012  1
  H         -1.677614        1.422525        0.000160  1
  C          0.000000       -0.000000        1.999955  2
  H          0.000000       -0.000000        0.913044  2
  H          1.024746       -0.000000        2.362409  2
  H         -0.512373        0.887456        2.362409  2
  H         -0.512373       -0.887456        2.362409  2

%mem=32GB
%nprocshared= 8
#p m062x/aug-cc-pVDZ   counterpoise=2

00002 m062x/aug-cc-pVDZ   counterpoise=2

 0  1  0  1  0  1
  C         -0.876529        0.702788        0.000102  1
  C         -0.957055       -0.703915       -0.000101  1
  C          0.351414       -1.119810        0.000011  1
  N          1.104198        0.000000       -0.000010  1
  N          0.377972        1.120937       -0.000002  1
  H          2.106387        0.067001       -0.000035  1
  H         -1.836971       -1.320794       -0.000184  1
  H          0.795770       -2.099470        0.000012  1
  H         -1.677614        1.422525        0.000160  1
  C          0.347289        0.000000        1.969571  2
  H          0.158548        0.000000        0.899173  2
  H         -0.598950        0.000000        2.504464  2
  H          0.914817       -0.887456        2.237546  2
  H          0.914817        0.887456        2.237546  2

%mem=32GB
%nprocshared= 8
#p m062x/aug-cc-pVDZ   counterpoise=2

00003 m062x/aug-cc-pVDZ   counterpoise=2

 0  1  0  1  0  1
  C         -0.876529        0.702788        0.000102  1
  C         -0.957055       -0.703915       -0.000101  1
  C          0.351414       -1.119810        0.000011  1
  N          1.104198        0.000000       -0.000010  1
  N          0.377972        1.120937       -0.000002  1
  H          2.106387        0.067001       -0.000035  1
  H         -1.836971       -1.320794       -0.000184  1
  H          0.795770       -2.099470        0.000012  1
  H         -1.677614        1.422525        0.000160  1
  C          0.342012        0.060306        1.969571  2
  H          0.156140        0.027532        0.899173  2
  H         -0.589850       -0.104007        2.504464  2
  H          1.055024       -0.715117        2.237546  2
  H          0.746814        1.032830        2.237546  2

%mem=32GB
%nprocshared= 8
#p m062x/aug-cc-pVDZ   counterpoise=2

00004 m062x/aug-cc-pVDZ   counterpoise=2

 0  1  0  1  0  1
  C         -0.876529        0.702788        0.000102  1
  C         -0.957055       -0.703915       -0.000101  1
  C          0.351414       -1.119810        0.000011  1
  N          1.104198        0.000000       -0.000010  1
  N          0.377972        1.120937       -0.000002  1
  H          2.106387        0.067001       -0.000035  1
  H         -1.836971       -1.320794       -0.000184  1
  H          0.795770       -2.099470        0.000012  1
  H         -1.677614        1.422525        0.000160  1
  C          0.326344        0.118780        1.969571  2
  H          0.148987        0.054227        0.899173  2
  H         -0.562829       -0.204853        2.504464  2
  H          1.163175       -0.521050        2.237546  2
  H          0.556119        1.146822        2.237546  2

%mem=32GB
%nprocshared= 8
#p m062x/aug-cc-pVDZ   counterpoise=2

00005 m062x/aug-cc-pVDZ   counterpoise=2

 0  1  0  1  0  1
  C         -0.876529        0.702788        0.000102  1
  C         -0.957055       -0.703915       -0.000101  1
  C          0.351414       -1.119810        0.000011  1
  N          1.104198        0.000000       -0.000010  1
  N          0.377972        1.120937       -0.000002  1
  H          2.106387        0.067001       -0.000035  1
  H         -1.836971       -1.320794       -0.000184  1
  H          0.795770       -2.099470        0.000012  1
  H         -1.677614        1.422525        0.000160  1
  C          0.300761        0.173644        1.969571  2
  H          0.137307        0.079274        0.899173  2
  H         -0.518706       -0.299475        2.504464  2
  H          1.235983       -0.311151        2.237546  2
  H          0.348527        1.225968        2.237546  2

%mem=32GB
%nprocshared= 8
#p m062x/aug-cc-pVDZ   counterpoise=2

00006 m062x/aug-cc-pVDZ   counterpoise=2

 0  1  0  1  0  1
  C         -0.876529        0.702788        0.000102  1
  C         -0.957055       -0.703915       -0.000101  1
  C          0.351414       -1.119810        0.000011  1
  N          1.104198        0.000000       -0.000010  1
  N          0.377972        1.120937       -0.000002  1
  H          2.106387        0.067001       -0.000035  1
  H         -1.836971       -1.320794       -0.000184  1
  H          0.795770       -2.099470        0.000012  1
  H         -1.677614        1.422525        0.000160  1
  C          0.266038        0.223233        1.969571  2
  H          0.121455        0.101913        0.899173  2
  H         -0.458822       -0.384998        2.504464  2
  H          1.271236       -0.091798        2.237546  2
  H          0.130345        1.267864        2.237546  2

%mem=32GB
%nprocshared= 8
#p m062x/aug-cc-pVDZ   counterpoise=2

00007 m062x/aug-cc-pVDZ   counterpoise=2

 0  1  0  1  0  1
  C         -0.876529        0.702788        0.000102  1
  C         -0.957055       -0.703915       -0.000101  1
  C          0.351414       -1.119810        0.000011  1
  N          1.104198        0.000000       -0.000010  1
  N          0.377972        1.120937       -0.000002  1
  H          2.106387        0.067001       -0.000035  1
  H         -1.836971       -1.320794       -0.000184  1
  H          0.795770       -2.099470        0.000012  1
  H         -1.677614        1.422525        0.000160  1
  C          0.223233        0.266038        1.969571  2
  H          0.101913        0.121455        0.899173  2
  H         -0.384998       -0.458822        2.504464  2
  H          1.267864        0.130345        2.237546  2
  H         -0.091798        1.271236        2.237546  2

%mem=32GB
%nprocshared= 8
#p m062x/aug-cc-pVDZ   counterpoise=2

00008 m062x/aug-cc-pVDZ   counterpoise=2

 0  1  0  1  0  1
  C         -0.876529        0.702788        0.000102  1
  C         -0.957055       -0.703915       -0.000101  1
  C          0.351414       -1.119810        0.000011  1
  N          1.104198        0.000000       -0.000010  1
  N          0.377972        1.120937       -0.000002  1
  H          2.106387        0.067001       -0.000035  1
  H         -1.836971       -1.320794       -0.000184  1
  H          0.795770       -2.099470        0.000012  1
  H         -1.677614        1.422525        0.000160  1
  C          0.173644        0.300761        1.969571  2
  H          0.079274        0.137307        0.899173  2
  H         -0.299475       -0.518706        2.504464  2
  H          1.225968        0.348527        2.237546  2
  H         -0.311151        1.235983        2.237546  2

%mem=32GB
%nprocshared= 8
#p m062x/aug-cc-pVDZ   counterpoise=2

00009 m062x/aug-cc-pVDZ   counterpoise=2

 0  1  0  1  0  1
  C         -0.876529        0.702788        0.000102  1
  C         -0.957055       -0.703915       -0.000101  1
  C          0.351414       -1.119810        0.000011  1
  N          1.104198        0.000000       -0.000010  1
  N          0.377972        1.120937       -0.000002  1
  H          2.106387        0.067001       -0.000035  1
  H         -1.836971       -1.320794       -0.000184  1
  H          0.795770       -2.099470        0.000012  1
  H         -1.677614        1.422525        0.000160  1
  C          0.118780        0.326344        1.969571  2
  H          0.054227        0.148987        0.899173  2
  H         -0.204853       -0.562829        2.504464  2
  H          1.146822        0.556119        2.237546  2
  H         -0.521050        1.163175        2.237546  2

%mem=32GB
%nprocshared= 8
#p m062x/aug-cc-pVDZ   counterpoise=2

00010 m062x/aug-cc-pVDZ   counterpoise=2

 0  1  0  1  0  1
  C         -0.876529        0.702788        0.000102  1
  C         -0.957055       -0.703915       -0.000101  1
  C          0.351414       -1.119810        0.000011  1
  N          1.104198        0.000000       -0.000010  1
  N          0.377972        1.120937       -0.000002  1
  H          2.106387        0.067001       -0.000035  1
  H         -1.836971       -1.320794       -0.000184  1
  H          0.795770       -2.099470        0.000012  1
  H         -1.677614        1.422525        0.000160  1
  C          0.060306        0.342012        1.969571  2
  H          0.027532        0.156140        0.899173  2
  H         -0.104007       -0.589850        2.504464  2
  H          1.032830        0.746814        2.237546  2
  H         -0.715117        1.055024        2.237546  2

%mem=32GB
%nprocshared= 8
#p m062x/aug-cc-pVDZ   counterpoise=2

00011 m062x/aug-cc-pVDZ   counterpoise=2

 0  1  0  1  0  1
  C         -0.876529        0.702788        0.000102  1
  C         -0.957055       -0.703915       -0.000101  1
  C          0.351414       -1.119810        0.000011  1
  N          1.104198        0.000000       -0.000010  1
  N          0.377972        1.120937       -0.000002  1
  H          2.106387        0.067001       -0.000035  1
  H         -1.836971       -1.320794       -0.000184  1
  H          0.795770       -2.099470        0.000012  1
  H         -1.677614        1.422525        0.000160  1
  C          0.000000        0.347289        1.969571  2
  H         -0.000000        0.158548        0.899173  2
  H         -0.000000       -0.598950        2.504464  2
  H          0.887456        0.914817        2.237546  2
  H         -0.887456        0.914817        2.237546  2

%mem=32GB
%nprocshared= 8
#p m062x/aug-cc-pVDZ   counterpoise=2

00012 m062x/aug-cc-pVDZ   counterpoise=2

 0  1  0  1  0  1
  C         -0.876529        0.702788        0.000102  1
  C         -0.957055       -0.703915       -0.000101  1
  C          0.351414       -1.119810        0.000011  1
  N          1.104198        0.000000       -0.000010  1
  N          0.377972        1.120937       -0.000002  1
  H          2.106387        0.067001       -0.000035  1
  H         -1.836971       -1.320794       -0.000184  1
  H          0.795770       -2.099470        0.000012  1
  H         -1.677614        1.422525        0.000160  1
  C         -0.060306        0.342012        1.969571  2
  H         -0.027532        0.156140        0.899173  2
  H          0.104007       -0.589850        2.504464  2
  H          0.715117        1.055024        2.237546  2
  H         -1.032830        0.746814        2.237546  2

%mem=32GB
%nprocshared= 8
#p m062x/aug-cc-pVDZ   counterpoise=2

00013 m062x/aug-cc-pVDZ   counterpoise=2

 0  1  0  1  0  1
  C         -0.876529        0.702788        0.000102  1
  C         -0.957055       -0.703915       -0.000101  1
  C          0.351414       -1.119810        0.000011  1
  N          1.104198        0.000000       -0.000010  1
  N          0.377972        1.120937       -0.000002  1
  H          2.106387        0.067001       -0.000035  1
  H         -1.836971       -1.320794       -0.000184  1
  H          0.795770       -2.099470        0.000012  1
  H         -1.677614        1.422525        0.000160  1
  C         -0.118780        0.326344        1.969571  2
  H         -0.054227        0.148987        0.899173  2
  H          0.204853       -0.562829        2.504464  2
  H          0.521050        1.163175        2.237546  2
  H         -1.146822        0.556119        2.237546  2

%mem=32GB
%nprocshared= 8
#p m062x/aug-cc-pVDZ   counterpoise=2

00014 m062x/aug-cc-pVDZ   counterpoise=2

 0  1  0  1  0  1
  C         -0.876529        0.702788        0.000102  1
  C         -0.957055       -0.703915       -0.000101  1
  C          0.351414       -1.119810        0.000011  1
  N          1.104198        0.000000       -0.000010  1
  N          0.377972        1.120937       -0.000002  1
  H          2.106387        0.067001       -0.000035  1
  H         -1.836971       -1.320794       -0.000184  1
  H          0.795770       -2.099470        0.000012  1
  H         -1.677614        1.422525        0.000160  1
  C         -0.173644        0.300761        1.969571  2
  H         -0.079274        0.137307        0.899173  2
  H          0.299475       -0.518706        2.504464  2
  H          0.311151        1.235983        2.237546  2
  H         -1.225968        0.348527        2.237546  2

%mem=32GB
%nprocshared= 8
#p m062x/aug-cc-pVDZ   counterpoise=2

00015 m062x/aug-cc-pVDZ   counterpoise=2

 0  1  0  1  0  1
  C         -0.876529        0.702788        0.000102  1
  C         -0.957055       -0.703915       -0.000101  1
  C          0.351414       -1.119810        0.000011  1
  N          1.104198        0.000000       -0.000010  1
  N          0.377972        1.120937       -0.000002  1
  H          2.106387        0.067001       -0.000035  1
  H         -1.836971       -1.320794       -0.000184  1
  H          0.795770       -2.099470        0.000012  1
  H         -1.677614        1.422525        0.000160  1
  C         -0.223233        0.266038        1.969571  2
  H         -0.101913        0.121455        0.899173  2
  H          0.384998       -0.458822        2.504464  2
  H          0.091798        1.271236        2.237546  2
  H         -1.267864        0.130345        2.237546  2

%mem=32GB
%nprocshared= 8
#p m062x/aug-cc-pVDZ   counterpoise=2

00016 m062x/aug-cc-pVDZ   counterpoise=2

 0  1  0  1  0  1
  C         -0.876529        0.702788        0.000102  1
  C         -0.957055       -0.703915       -0.000101  1
  C          0.351414       -1.119810        0.000011  1
  N          1.104198        0.000000       -0.000010  1
  N          0.377972        1.120937       -0.000002  1
  H          2.106387        0.067001       -0.000035  1
  H         -1.836971       -1.320794       -0.000184  1
  H          0.795770       -2.099470        0.000012  1
  H         -1.677614        1.422525        0.000160  1
  C         -0.266038        0.223233        1.969571  2
  H         -0.121455        0.101913        0.899173  2
  H          0.458822       -0.384998        2.504464  2
  H         -0.130345        1.267864        2.237546  2
  H         -1.271236       -0.091798        2.237546  2

%mem=32GB
%nprocshared= 8
#p m062x/aug-cc-pVDZ   counterpoise=2

00017 m062x/aug-cc-pVDZ   counterpoise=2

 0  1  0  1  0  1
  C         -0.876529        0.702788        0.000102  1
  C         -0.957055       -0.703915       -0.000101  1
  C          0.351414       -1.119810        0.000011  1
  N          1.104198        0.000000       -0.000010  1
  N          0.377972        1.120937       -0.000002  1
  H          2.106387        0.067001       -0.000035  1
  H         -1.836971       -1.320794       -0.000184  1
  H          0.795770       -2.099470        0.000012  1
  H         -1.677614        1.422525        0.000160  1
  C         -0.300761        0.173644        1.969571  2
  H         -0.137307        0.079274        0.899173  2
  H          0.518706       -0.299475        2.504464  2
  H         -0.348527        1.225968        2.237546  2
  H         -1.235983       -0.311151        2.237546  2

%mem=32GB
%nprocshared= 8
#p m062x/aug-cc-pVDZ   counterpoise=2

00018 m062x/aug-cc-pVDZ   counterpoise=2

 0  1  0  1  0  1
  C         -0.876529        0.702788        0.000102  1
  C         -0.957055       -0.703915       -0.000101  1
  C          0.351414       -1.119810        0.000011  1
  N          1.104198        0.000000       -0.000010  1
  N          0.377972        1.120937       -0.000002  1
  H          2.106387        0.067001       -0.000035  1
  H         -1.836971       -1.320794       -0.000184  1
  H          0.795770       -2.099470        0.000012  1
  H         -1.677614        1.422525        0.000160  1
  C         -0.326344        0.118780        1.969571  2
  H         -0.148987        0.054227        0.899173  2
  H          0.562829       -0.204853        2.504464  2
  H         -0.556119        1.146822        2.237546  2
  H         -1.163175       -0.521050        2.237546  2

%mem=32GB
%nprocshared= 8
#p m062x/aug-cc-pVDZ   counterpoise=2

00019 m062x/aug-cc-pVDZ   counterpoise=2

 0  1  0  1  0  1
  C         -0.876529        0.702788        0.000102  1
  C         -0.957055       -0.703915       -0.000101  1
  C          0.351414       -1.119810        0.000011  1
  N          1.104198        0.000000       -0.000010  1
  N          0.377972        1.120937       -0.000002  1
  H          2.106387        0.067001       -0.000035  1
  H         -1.836971       -1.320794       -0.000184  1
  H          0.795770       -2.099470        0.000012  1
  H         -1.677614        1.422525        0.000160  1
  C         -0.342012        0.060306        1.969571  2
  H         -0.156140        0.027532        0.899173  2
  H          0.589850       -0.104007        2.504464  2
  H         -0.746814        1.032830        2.237546  2
  H         -1.055024       -0.715117        2.237546  2

%mem=32GB
%nprocshared= 8
#p m062x/aug-cc-pVDZ   counterpoise=2

00020 m062x/aug-cc-pVDZ   counterpoise=2

 0  1  0  1  0  1
  C         -0.876529        0.702788        0.000102  1
  C         -0.957055       -0.703915       -0.000101  1
  C          0.351414       -1.119810        0.000011  1
  N          1.104198        0.000000       -0.000010  1
  N          0.377972        1.120937       -0.000002  1
  H          2.106387        0.067001       -0.000035  1
  H         -1.836971       -1.320794       -0.000184  1
  H          0.795770       -2.099470        0.000012  1
  H         -1.677614        1.422525        0.000160  1
  C         -0.347289        0.000000        1.969571  2
  H         -0.158548       -0.000000        0.899173  2
  H          0.598950       -0.000000        2.504464  2
  H         -0.914817        0.887456        2.237546  2
  H         -0.914817       -0.887456        2.237546  2

%mem=32GB
%nprocshared= 8
#p m062x/aug-cc-pVDZ   counterpoise=2

00021 m062x/aug-cc-pVDZ   counterpoise=2

 0  1  0  1  0  1
  C         -0.876529        0.702788        0.000102  1
  C         -0.957055       -0.703915       -0.000101  1
  C          0.351414       -1.119810        0.000011  1
  N          1.104198        0.000000       -0.000010  1
  N          0.377972        1.120937       -0.000002  1
  H          2.106387        0.067001       -0.000035  1
  H         -1.836971       -1.320794       -0.000184  1
  H          0.795770       -2.099470        0.000012  1
  H         -1.677614        1.422525        0.000160  1
  C         -0.342012       -0.060306        1.969571  2
  H         -0.156140       -0.027532        0.899173  2
  H          0.589850        0.104007        2.504464  2
  H         -1.055024        0.715117        2.237546  2
  H         -0.746814       -1.032830        2.237546  2

%mem=32GB
%nprocshared= 8
#p m062x/aug-cc-pVDZ   counterpoise=2

00022 m062x/aug-cc-pVDZ   counterpoise=2

 0  1  0  1  0  1
  C         -0.876529        0.702788        0.000102  1
  C         -0.957055       -0.703915       -0.000101  1
  C          0.351414       -1.119810        0.000011  1
  N          1.104198        0.000000       -0.000010  1
  N          0.377972        1.120937       -0.000002  1
  H          2.106387        0.067001       -0.000035  1
  H         -1.836971       -1.320794       -0.000184  1
  H          0.795770       -2.099470        0.000012  1
  H         -1.677614        1.422525        0.000160  1
  C         -0.326344       -0.118780        1.969571  2
  H         -0.148987       -0.054227        0.899173  2
  H          0.562829        0.204853        2.504464  2
  H         -1.163175        0.521050        2.237546  2
  H         -0.556119       -1.146822        2.237546  2

%mem=32GB
%nprocshared= 8
#p m062x/aug-cc-pVDZ   counterpoise=2

00023 m062x/aug-cc-pVDZ   counterpoise=2

 0  1  0  1  0  1
  C         -0.876529        0.702788        0.000102  1
  C         -0.957055       -0.703915       -0.000101  1
  C          0.351414       -1.119810        0.000011  1
  N          1.104198        0.000000       -0.000010  1
  N          0.377972        1.120937       -0.000002  1
  H          2.106387        0.067001       -0.000035  1
  H         -1.836971       -1.320794       -0.000184  1
  H          0.795770       -2.099470        0.000012  1
  H         -1.677614        1.422525        0.000160  1
  C         -0.300761       -0.173644        1.969571  2
  H         -0.137307       -0.079274        0.899173  2
  H          0.518706        0.299475        2.504464  2
  H         -1.235983        0.311151        2.237546  2
  H         -0.348527       -1.225968        2.237546  2

%mem=32GB
%nprocshared= 8
#p m062x/aug-cc-pVDZ   counterpoise=2

00024 m062x/aug-cc-pVDZ   counterpoise=2

 0  1  0  1  0  1
  C         -0.876529        0.702788        0.000102  1
  C         -0.957055       -0.703915       -0.000101  1
  C          0.351414       -1.119810        0.000011  1
  N          1.104198        0.000000       -0.000010  1
  N          0.377972        1.120937       -0.000002  1
  H          2.106387        0.067001       -0.000035  1
  H         -1.836971       -1.320794       -0.000184  1
  H          0.795770       -2.099470        0.000012  1
  H         -1.677614        1.422525        0.000160  1
  C         -0.266038       -0.223233        1.969571  2
  H         -0.121455       -0.101913        0.899173  2
  H          0.458822        0.384998        2.504464  2
  H         -1.271236        0.091798        2.237546  2
  H         -0.130345       -1.267864        2.237546  2

%mem=32GB
%nprocshared= 8
#p m062x/aug-cc-pVDZ   counterpoise=2

00025 m062x/aug-cc-pVDZ   counterpoise=2

 0  1  0  1  0  1
  C         -0.876529        0.702788        0.000102  1
  C         -0.957055       -0.703915       -0.000101  1
  C          0.351414       -1.119810        0.000011  1
  N          1.104198        0.000000       -0.000010  1
  N          0.377972        1.120937       -0.000002  1
  H          2.106387        0.067001       -0.000035  1
  H         -1.836971       -1.320794       -0.000184  1
  H          0.795770       -2.099470        0.000012  1
  H         -1.677614        1.422525        0.000160  1
  C         -0.223233       -0.266038        1.969571  2
  H         -0.101913       -0.121455        0.899173  2
  H          0.384998        0.458822        2.504464  2
  H         -1.267864       -0.130345        2.237546  2
  H          0.091798       -1.271236        2.237546  2

%mem=32GB
%nprocshared= 8
#p m062x/aug-cc-pVDZ   counterpoise=2

00026 m062x/aug-cc-pVDZ   counterpoise=2

 0  1  0  1  0  1
  C         -0.876529        0.702788        0.000102  1
  C         -0.957055       -0.703915       -0.000101  1
  C          0.351414       -1.119810        0.000011  1
  N          1.104198        0.000000       -0.000010  1
  N          0.377972        1.120937       -0.000002  1
  H          2.106387        0.067001       -0.000035  1
  H         -1.836971       -1.320794       -0.000184  1
  H          0.795770       -2.099470        0.000012  1
  H         -1.677614        1.422525        0.000160  1
  C         -0.173644       -0.300761        1.969571  2
  H         -0.079274       -0.137307        0.899173  2
  H          0.299475        0.518706        2.504464  2
  H         -1.225968       -0.348527        2.237546  2
  H          0.311151       -1.235983        2.237546  2

%mem=32GB
%nprocshared= 8
#p m062x/aug-cc-pVDZ   counterpoise=2

00027 m062x/aug-cc-pVDZ   counterpoise=2

 0  1  0  1  0  1
  C         -0.876529        0.702788        0.000102  1
  C         -0.957055       -0.703915       -0.000101  1
  C          0.351414       -1.119810        0.000011  1
  N          1.104198        0.000000       -0.000010  1
  N          0.377972        1.120937       -0.000002  1
  H          2.106387        0.067001       -0.000035  1
  H         -1.836971       -1.320794       -0.000184  1
  H          0.795770       -2.099470        0.000012  1
  H         -1.677614        1.422525        0.000160  1
  C         -0.118780       -0.326344        1.969571  2
  H         -0.054227       -0.148987        0.899173  2
  H          0.204853        0.562829        2.504464  2
  H         -1.146822       -0.556119        2.237546  2
  H          0.521050       -1.163175        2.237546  2

%mem=32GB
%nprocshared= 8
#p m062x/aug-cc-pVDZ   counterpoise=2

00028 m062x/aug-cc-pVDZ   counterpoise=2

 0  1  0  1  0  1
  C         -0.876529        0.702788        0.000102  1
  C         -0.957055       -0.703915       -0.000101  1
  C          0.351414       -1.119810        0.000011  1
  N          1.104198        0.000000       -0.000010  1
  N          0.377972        1.120937       -0.000002  1
  H          2.106387        0.067001       -0.000035  1
  H         -1.836971       -1.320794       -0.000184  1
  H          0.795770       -2.099470        0.000012  1
  H         -1.677614        1.422525        0.000160  1
  C         -0.060306       -0.342012        1.969571  2
  H         -0.027532       -0.156140        0.899173  2
  H          0.104007        0.589850        2.504464  2
  H         -1.032830       -0.746814        2.237546  2
  H          0.715117       -1.055024        2.237546  2

%mem=32GB
%nprocshared= 8
#p m062x/aug-cc-pVDZ   counterpoise=2

00029 m062x/aug-cc-pVDZ   counterpoise=2

 0  1  0  1  0  1
  C         -0.876529        0.702788        0.000102  1
  C         -0.957055       -0.703915       -0.000101  1
  C          0.351414       -1.119810        0.000011  1
  N          1.104198        0.000000       -0.000010  1
  N          0.377972        1.120937       -0.000002  1
  H          2.106387        0.067001       -0.000035  1
  H         -1.836971       -1.320794       -0.000184  1
  H          0.795770       -2.099470        0.000012  1
  H         -1.677614        1.422525        0.000160  1
  C         -0.000000       -0.347289        1.969571  2
  H         -0.000000       -0.158548        0.899173  2
  H          0.000000        0.598950        2.504464  2
  H         -0.887456       -0.914817        2.237546  2
  H          0.887456       -0.914817        2.237546  2

%mem=32GB
%nprocshared= 8
#p m062x/aug-cc-pVDZ   counterpoise=2

00030 m062x/aug-cc-pVDZ   counterpoise=2

 0  1  0  1  0  1
  C         -0.876529        0.702788        0.000102  1
  C         -0.957055       -0.703915       -0.000101  1
  C          0.351414       -1.119810        0.000011  1
  N          1.104198        0.000000       -0.000010  1
  N          0.377972        1.120937       -0.000002  1
  H          2.106387        0.067001       -0.000035  1
  H         -1.836971       -1.320794       -0.000184  1
  H          0.795770       -2.099470        0.000012  1
  H         -1.677614        1.422525        0.000160  1
  C          0.060306       -0.342012        1.969571  2
  H          0.027532       -0.156140        0.899173  2
  H         -0.104007        0.589850        2.504464  2
  H         -0.715117       -1.055024        2.237546  2
  H          1.032830       -0.746814        2.237546  2

%mem=32GB
%nprocshared= 8
#p m062x/aug-cc-pVDZ   counterpoise=2

00031 m062x/aug-cc-pVDZ   counterpoise=2

 0  1  0  1  0  1
  C         -0.876529        0.702788        0.000102  1
  C         -0.957055       -0.703915       -0.000101  1
  C          0.351414       -1.119810        0.000011  1
  N          1.104198        0.000000       -0.000010  1
  N          0.377972        1.120937       -0.000002  1
  H          2.106387        0.067001       -0.000035  1
  H         -1.836971       -1.320794       -0.000184  1
  H          0.795770       -2.099470        0.000012  1
  H         -1.677614        1.422525        0.000160  1
  C          0.118780       -0.326344        1.969571  2
  H          0.054227       -0.148987        0.899173  2
  H         -0.204853        0.562829        2.504464  2
  H         -0.521050       -1.163175        2.237546  2
  H          1.146822       -0.556119        2.237546  2

%mem=32GB
%nprocshared= 8
#p m062x/aug-cc-pVDZ   counterpoise=2

00032 m062x/aug-cc-pVDZ   counterpoise=2

 0  1  0  1  0  1
  C         -0.876529        0.702788        0.000102  1
  C         -0.957055       -0.703915       -0.000101  1
  C          0.351414       -1.119810        0.000011  1
  N          1.104198        0.000000       -0.000010  1
  N          0.377972        1.120937       -0.000002  1
  H          2.106387        0.067001       -0.000035  1
  H         -1.836971       -1.320794       -0.000184  1
  H          0.795770       -2.099470        0.000012  1
  H         -1.677614        1.422525        0.000160  1
  C          0.173644       -0.300761        1.969571  2
  H          0.079274       -0.137307        0.899173  2
  H         -0.299475        0.518706        2.504464  2
  H         -0.311151       -1.235983        2.237546  2
  H          1.225968       -0.348527        2.237546  2

%mem=32GB
%nprocshared= 8
#p m062x/aug-cc-pVDZ   counterpoise=2

00033 m062x/aug-cc-pVDZ   counterpoise=2

 0  1  0  1  0  1
  C         -0.876529        0.702788        0.000102  1
  C         -0.957055       -0.703915       -0.000101  1
  C          0.351414       -1.119810        0.000011  1
  N          1.104198        0.000000       -0.000010  1
  N          0.377972        1.120937       -0.000002  1
  H          2.106387        0.067001       -0.000035  1
  H         -1.836971       -1.320794       -0.000184  1
  H          0.795770       -2.099470        0.000012  1
  H         -1.677614        1.422525        0.000160  1
  C          0.223233       -0.266038        1.969571  2
  H          0.101913       -0.121455        0.899173  2
  H         -0.384998        0.458822        2.504464  2
  H         -0.091798       -1.271236        2.237546  2
  H          1.267864       -0.130345        2.237546  2

%mem=32GB
%nprocshared= 8
#p m062x/aug-cc-pVDZ   counterpoise=2

00034 m062x/aug-cc-pVDZ   counterpoise=2

 0  1  0  1  0  1
  C         -0.876529        0.702788        0.000102  1
  C         -0.957055       -0.703915       -0.000101  1
  C          0.351414       -1.119810        0.000011  1
  N          1.104198        0.000000       -0.000010  1
  N          0.377972        1.120937       -0.000002  1
  H          2.106387        0.067001       -0.000035  1
  H         -1.836971       -1.320794       -0.000184  1
  H          0.795770       -2.099470        0.000012  1
  H         -1.677614        1.422525        0.000160  1
  C          0.266038       -0.223233        1.969571  2
  H          0.121455       -0.101913        0.899173  2
  H         -0.458822        0.384998        2.504464  2
  H          0.130345       -1.267864        2.237546  2
  H          1.271236        0.091798        2.237546  2

%mem=32GB
%nprocshared= 8
#p m062x/aug-cc-pVDZ   counterpoise=2

00035 m062x/aug-cc-pVDZ   counterpoise=2

 0  1  0  1  0  1
  C         -0.876529        0.702788        0.000102  1
  C         -0.957055       -0.703915       -0.000101  1
  C          0.351414       -1.119810        0.000011  1
  N          1.104198        0.000000       -0.000010  1
  N          0.377972        1.120937       -0.000002  1
  H          2.106387        0.067001       -0.000035  1
  H         -1.836971       -1.320794       -0.000184  1
  H          0.795770       -2.099470        0.000012  1
  H         -1.677614        1.422525        0.000160  1
  C          0.300761       -0.173644        1.969571  2
  H          0.137307       -0.079274        0.899173  2
  H         -0.518706        0.299475        2.504464  2
  H          0.348527       -1.225968        2.237546  2
  H          1.235983        0.311151        2.237546  2

%mem=32GB
%nprocshared= 8
#p m062x/aug-cc-pVDZ   counterpoise=2

00036 m062x/aug-cc-pVDZ   counterpoise=2

 0  1  0  1  0  1
  C         -0.876529        0.702788        0.000102  1
  C         -0.957055       -0.703915       -0.000101  1
  C          0.351414       -1.119810        0.000011  1
  N          1.104198        0.000000       -0.000010  1
  N          0.377972        1.120937       -0.000002  1
  H          2.106387        0.067001       -0.000035  1
  H         -1.836971       -1.320794       -0.000184  1
  H          0.795770       -2.099470        0.000012  1
  H         -1.677614        1.422525        0.000160  1
  C          0.326344       -0.118780        1.969571  2
  H          0.148987       -0.054227        0.899173  2
  H         -0.562829        0.204853        2.504464  2
  H          0.556119       -1.146822        2.237546  2
  H          1.163175        0.521050        2.237546  2

%mem=32GB
%nprocshared= 8
#p m062x/aug-cc-pVDZ   counterpoise=2

00037 m062x/aug-cc-pVDZ   counterpoise=2

 0  1  0  1  0  1
  C         -0.876529        0.702788        0.000102  1
  C         -0.957055       -0.703915       -0.000101  1
  C          0.351414       -1.119810        0.000011  1
  N          1.104198        0.000000       -0.000010  1
  N          0.377972        1.120937       -0.000002  1
  H          2.106387        0.067001       -0.000035  1
  H         -1.836971       -1.320794       -0.000184  1
  H          0.795770       -2.099470        0.000012  1
  H         -1.677614        1.422525        0.000160  1
  C          0.342012       -0.060306        1.969571  2
  H          0.156140       -0.027532        0.899173  2
  H         -0.589850        0.104007        2.504464  2
  H          0.746814       -1.032830        2.237546  2
  H          1.055024        0.715117        2.237546  2

%mem=32GB
%nprocshared= 8
#p m062x/aug-cc-pVDZ   counterpoise=2

00038 m062x/aug-cc-pVDZ   counterpoise=2

 0  1  0  1  0  1
  C         -0.876529        0.702788        0.000102  1
  C         -0.957055       -0.703915       -0.000101  1
  C          0.351414       -1.119810        0.000011  1
  N          1.104198        0.000000       -0.000010  1
  N          0.377972        1.120937       -0.000002  1
  H          2.106387        0.067001       -0.000035  1
  H         -1.836971       -1.320794       -0.000184  1
  H          0.795770       -2.099470        0.000012  1
  H         -1.677614        1.422525        0.000160  1
  C          0.684050       -0.000000        1.879341  2
  H          0.921186       -0.000000        0.818614  2
  H          1.605032       -0.000000        2.456637  2
  H          0.104942        0.887456        2.121277  2
  H          0.104942       -0.887456        2.121277  2

%mem=32GB
%nprocshared= 8
#p m062x/aug-cc-pVDZ   counterpoise=2

00039 m062x/aug-cc-pVDZ   counterpoise=2

 0  1  0  1  0  1
  C         -0.876529        0.702788        0.000102  1
  C         -0.957055       -0.703915       -0.000101  1
  C          0.351414       -1.119810        0.000011  1
  N          1.104198        0.000000       -0.000010  1
  N          0.377972        1.120937       -0.000002  1
  H          2.106387        0.067001       -0.000035  1
  H         -1.836971       -1.320794       -0.000184  1
  H          0.795770       -2.099470        0.000012  1
  H         -1.677614        1.422525        0.000160  1
  C          0.673658        0.118780        1.879341  2
  H          0.915911        0.051946        0.821881  2
  H          1.553949       -0.124080        2.468905  2
  H          0.348355        1.129136        2.113509  2
  H         -0.123683       -0.581856        2.113509  2

%mem=32GB
%nprocshared= 8
#p m062x/aug-cc-pVDZ   counterpoise=2

00040 m062x/aug-cc-pVDZ   counterpoise=2

 0  1  0  1  0  1
  C         -0.876529        0.702788        0.000102  1
  C         -0.957055       -0.703915       -0.000101  1
  C          0.351414       -1.119810        0.000011  1
  N          1.104198        0.000000       -0.000010  1
  N          0.377972        1.120937       -0.000002  1
  H          2.106387        0.067001       -0.000035  1
  H         -1.836971       -1.320794       -0.000184  1
  H          0.795770       -2.099470        0.000012  1
  H         -1.677614        1.422525        0.000160  1
  C          0.642798        0.233950        1.879342  2
  H          0.900077        0.103499        0.831408  2
  H          1.438199       -0.169353        2.500761  2
  H          0.517742        1.292377        2.092817  2
  H         -0.284931       -0.290667        2.092817  2

%mem=32GB
%nprocshared= 8
#p m062x/aug-cc-pVDZ   counterpoise=2

00041 m062x/aug-cc-pVDZ   counterpoise=2

 0  1  0  1  0  1
  C         -0.876529        0.702788        0.000102  1
  C         -0.957055       -0.703915       -0.000101  1
  C          0.351414       -1.119810        0.000011  1
  N          1.104198        0.000000       -0.000010  1
  N          0.377972        1.120937       -0.000002  1
  H          2.106387        0.067001       -0.000035  1
  H         -1.836971       -1.320794       -0.000184  1
  H          0.795770       -2.099470        0.000012  1
  H         -1.677614        1.422525        0.000160  1
  C          0.592408        0.342012        1.879342  2
  H          0.873695        0.154038        0.846425  2
  H          1.308293       -0.136390        2.542756  2
  H          0.586853        1.413102        2.064309  2
  H         -0.399325       -0.062623        2.064309  2

%mem=32GB
%nprocshared= 8
#p m062x/aug-cc-pVDZ   counterpoise=2

00042 m062x/aug-cc-pVDZ   counterpoise=2

 0  1  0  1  0  1
  C         -0.876529        0.702788        0.000102  1
  C         -0.957055       -0.703915       -0.000101  1
  C          0.351414       -1.119810        0.000011  1
  N          1.104198        0.000000       -0.000010  1
  N          0.377972        1.120937       -0.000002  1
  H          2.106387        0.067001       -0.000035  1
  H         -1.836971       -1.320794       -0.000184  1
  H          0.795770       -2.099470        0.000012  1
  H         -1.677614        1.422525        0.000160  1
  C          0.523993        0.439683        1.879343  2
  H          0.239220        0.200729        0.857981  2
  H         -0.118702       -0.099603        2.570422  2
  H          1.558233        0.149021        2.044696  2
  H          0.417341        1.508683        2.044696  2

%mem=32GB
%nprocshared= 8
#p m062x/aug-cc-pVDZ   counterpoise=2

00043 m062x/aug-cc-pVDZ   counterpoise=2

 0  1  0  1  0  1
  C         -0.876529        0.702788        0.000102  1
  C         -0.957055       -0.703915       -0.000101  1
  C          0.351414       -1.119810        0.000011  1
  N          1.104198        0.000000       -0.000010  1
  N          0.377972        1.120937       -0.000002  1
  H          2.106387        0.067001       -0.000035  1
  H         -1.836971       -1.320794       -0.000184  1
  H          0.795770       -2.099470        0.000012  1
  H         -1.677614        1.422525        0.000160  1
  C          0.439691        0.524019        1.879342  2
  H          0.405688        0.852885        0.843936  2
  H          0.350631        1.385362        2.536331  2
  H         -0.381520       -0.162427        2.068766  2
  H          1.383980        0.020119        2.068766  2

%mem=32GB
%nprocshared= 8
#p m062x/aug-cc-pVDZ   counterpoise=2

00044 m062x/aug-cc-pVDZ   counterpoise=2

 0  1  0  1  0  1
  C         -0.876529        0.702788        0.000102  1
  C         -0.957055       -0.703915       -0.000101  1
  C          0.351414       -1.119810        0.000011  1
  N          1.104198        0.000000       -0.000010  1
  N          0.377972        1.120937       -0.000002  1
  H          2.106387        0.067001       -0.000035  1
  H         -1.836971       -1.320794       -0.000184  1
  H          0.795770       -2.099470        0.000012  1
  H         -1.677614        1.422525        0.000160  1
  C          0.342021        0.592408        1.879342  2
  H          0.362033        0.886616        0.833198  2
  H          0.402283        1.478335        2.506223  2
  H         -0.583530        0.062507        2.089191  2
  H          1.187290       -0.057946        2.089191  2

%mem=32GB
%nprocshared= 8
#p m062x/aug-cc-pVDZ   counterpoise=2

00045 m062x/aug-cc-pVDZ   counterpoise=2

 0  1  0  1  0  1
  C         -0.876529        0.702788        0.000102  1
  C         -0.957055       -0.703915       -0.000101  1
  C          0.351414       -1.119810        0.000011  1
  N          1.104198        0.000000       -0.000010  1
  N          0.377972        1.120937       -0.000002  1
  H          2.106387        0.067001       -0.000035  1
  H         -1.836971       -1.320794       -0.000184  1
  H          0.795770       -2.099470        0.000012  1
  H         -1.677614        1.422525        0.000160  1
  C          0.233959        0.642799        1.879342  2
  H          0.314455        0.910055        0.828880  2
  H          0.492740        1.501977        2.492793  2
  H         -0.785445        0.335466        2.098065  2
  H          0.914052       -0.176415        2.098065  2

%mem=32GB
%nprocshared= 8
#p m062x/aug-cc-pVDZ   counterpoise=2

00046 m062x/aug-cc-pVDZ   counterpoise=2

 0  1  0  1  0  1
  C         -0.876529        0.702788        0.000102  1
  C         -0.957055       -0.703915       -0.000101  1
  C          0.351414       -1.119810        0.000011  1
  N          1.104198        0.000000       -0.000010  1
  N          0.377972        1.120937       -0.000002  1
  H          2.106387        0.067001       -0.000035  1
  H         -1.836971       -1.320794       -0.000184  1
  H          0.795770       -2.099470        0.000012  1
  H         -1.677614        1.422525        0.000160  1
  C          0.118788        0.673659        1.879342  2
  H          0.263318        0.923076        0.831355  2
  H          0.565973        1.445375        2.500596  2
  H         -0.944953        0.607987        2.092926  2
  H          0.590755       -0.281907        2.092926  2

%mem=32GB
%nprocshared= 8
#p m062x/aug-cc-pVDZ   counterpoise=2

00047 m062x/aug-cc-pVDZ   counterpoise=2

 0  1  0  1  0  1
  C         -0.876529        0.702788        0.000102  1
  C         -0.957055       -0.703915       -0.000101  1
  C          0.351414       -1.119810        0.000011  1
  N          1.104198        0.000000       -0.000010  1
  N          0.377972        1.120937       -0.000002  1
  H          2.106387        0.067001       -0.000035  1
  H         -1.836971       -1.320794       -0.000184  1
  H          0.795770       -2.099470        0.000012  1
  H         -1.677614        1.422525        0.000160  1
  C          0.000009        0.684050        1.879342  2
  H          0.208954        0.925569        0.840407  2
  H          0.571194        1.344282        2.526890  2
  H         -1.061251        0.813757        2.075252  2
  H          0.281051       -0.347508        2.075252  2

%mem=32GB
%nprocshared= 8
#p m062x/aug-cc-pVDZ   counterpoise=2

00048 m062x/aug-cc-pVDZ   counterpoise=2

 0  1  0  1  0  1
  C         -0.876529        0.702788        0.000102  1
  C         -0.957055       -0.703915       -0.000101  1
  C          0.351414       -1.119810        0.000011  1
  N          1.104198        0.000000       -0.000010  1
  N          0.377972        1.120937       -0.000002  1
  H          2.106387        0.067001       -0.000035  1
  H         -1.836971       -1.320794       -0.000184  1
  H          0.795770       -2.099470        0.000012  1
  H         -1.677614        1.422525        0.000160  1
  C         -0.118771        0.673658        1.879343  2
  H          0.151907        0.917383        0.855279  2
  H          0.508461        1.238432        2.564243  2
  H         -1.161613        0.928861        2.049137  2
  H          0.026049       -0.390144        2.049137  2

%mem=32GB
%nprocshared= 8
#p m062x/aug-cc-pVDZ   counterpoise=2

00049 m062x/aug-cc-pVDZ   counterpoise=2

 0  1  0  1  0  1
  C         -0.876529        0.702788        0.000102  1
  C         -0.957055       -0.703915       -0.000101  1
  C          0.351414       -1.119810        0.000011  1
  N          1.104198        0.000000       -0.000010  1
  N          0.377972        1.120937       -0.000002  1
  H          2.106387        0.067001       -0.000035  1
  H         -1.836971       -1.320794       -0.000184  1
  H          0.795770       -2.099470        0.000012  1
  H         -1.677614        1.422525        0.000160  1
  C         -0.233970        0.642789        1.879343  2
  H         -0.585463        0.675610        0.851359  2
  H         -1.081749        0.721950        2.554977  2
  H          0.283231       -0.296821        2.055731  2
  H          0.448246        1.470403        2.055731  2

%mem=32GB
%nprocshared= 8
#p m062x/aug-cc-pVDZ   counterpoise=2

00050 m062x/aug-cc-pVDZ   counterpoise=2

 0  1  0  1  0  1
  C         -0.876529        0.702788        0.000102  1
  C         -0.957055       -0.703915       -0.000101  1
  C          0.351414       -1.119810        0.000011  1
  N          1.104198        0.000000       -0.000010  1
  N          0.377972        1.120937       -0.000002  1
  H          2.106387        0.067001       -0.000035  1
  H         -1.836971       -1.320794       -0.000184  1
  H          0.795770       -2.099470        0.000012  1
  H         -1.677614        1.422525        0.000160  1
  C         -0.342032        0.592399        1.879342  2
  H         -0.638907        0.653712        0.835560  2
  H         -1.206778        0.770994        2.513216  2
  H          0.059342       -0.396682        2.084513  2
  H          0.418337        1.341546        2.084513  2

%mem=32GB
%nprocshared= 8
#p m062x/aug-cc-pVDZ   counterpoise=2

00051 m062x/aug-cc-pVDZ   counterpoise=2

 0  1  0  1  0  1
  C         -0.876529        0.702788        0.000102  1
  C         -0.957055       -0.703915       -0.000101  1
  C          0.351414       -1.119810        0.000011  1
  N          1.104198        0.000000       -0.000010  1
  N          0.377972        1.120937       -0.000002  1
  H          2.106387        0.067001       -0.000035  1
  H         -1.836971       -1.320794       -0.000184  1
  H          0.795770       -2.099470        0.000012  1
  H         -1.677614        1.422525        0.000160  1
  C         -0.439703        0.524009        1.879342  2
  H         -0.684743        0.624296        0.825172  2
  H         -1.277812        0.867020        2.480502  2
  H         -0.234221       -0.518992        2.106065  2
  H          0.438067        1.123671        2.106065  2

%mem=32GB
%nprocshared= 8
#p m062x/aug-cc-pVDZ   counterpoise=2

00052 m062x/aug-cc-pVDZ   counterpoise=2

 0  1  0  1  0  1
  C         -0.876529        0.702788        0.000102  1
  C         -0.957055       -0.703915       -0.000101  1
  C          0.351414       -1.119810        0.000011  1
  N          1.104198        0.000000       -0.000010  1
  N          0.377972        1.120937       -0.000002  1
  H          2.106387        0.067001       -0.000035  1
  H         -1.836971       -1.320794       -0.000184  1
  H          0.795770       -2.099470        0.000012  1
  H         -1.677614        1.422525        0.000160  1
  C         -0.524013        0.439699        1.879341  2
  H         -0.722535        0.587859        0.821035  2
  H         -1.257445        0.987073        2.465803  2
  H         -0.588793       -0.619319        2.115483  2
  H          0.472801        0.803120        2.115483  2

%mem=32GB
%nprocshared= 8
#p m062x/aug-cc-pVDZ   counterpoise=2

00053 m062x/aug-cc-pVDZ   counterpoise=2

 0  1  0  1  0  1
  C         -0.876529        0.702788        0.000102  1
  C         -0.957055       -0.703915       -0.000101  1
  C          0.351414       -1.119810        0.000011  1
  N          1.104198        0.000000       -0.000010  1
  N          0.377972        1.120937       -0.000002  1
  H          2.106387        0.067001       -0.000035  1
  H         -1.836971       -1.320794       -0.000184  1
  H          0.795770       -2.099470        0.000012  1
  H         -1.677614        1.422525        0.000160  1
  C         -0.592403        0.342029        1.879342  2
  H         -0.752038        0.544720        0.823497  2
  H         -1.155084        1.056474        2.474686  2
  H         -0.928403       -0.665674        2.109811  2
  H          0.465980        0.432510        2.109811  2

%mem=32GB
%nprocshared= 8
#p m062x/aug-cc-pVDZ   counterpoise=2

00054 m062x/aug-cc-pVDZ   counterpoise=2

 0  1  0  1  0  1
  C         -0.876529        0.702788        0.000102  1
  C         -0.957055       -0.703915       -0.000101  1
  C          0.351414       -1.119810        0.000011  1
  N          1.104198        0.000000       -0.000010  1
  N          0.377972        1.120937       -0.000002  1
  H          2.106387        0.067001       -0.000035  1
  H         -1.836971       -1.320794       -0.000184  1
  H          0.795770       -2.099470        0.000012  1
  H         -1.677614        1.422525        0.000160  1
  C         -0.642793        0.233966        1.879342  2
  H         -0.773016        0.495164        0.832349  2
  H         -1.039799        1.030271        2.503651  2
  H         -1.173373       -0.690806        2.090901  2
  H          0.415070        0.101129        2.090901  2

%mem=32GB
%nprocshared= 8
#p m062x/aug-cc-pVDZ   counterpoise=2

00055 m062x/aug-cc-pVDZ   counterpoise=2

 0  1  0  1  0  1
  C         -0.876529        0.702788        0.000102  1
  C         -0.957055       -0.703915       -0.000101  1
  C          0.351414       -1.119810        0.000011  1
  N          1.104198        0.000000       -0.000010  1
  N          0.377972        1.120937       -0.000002  1
  H          2.106387        0.067001       -0.000035  1
  H         -1.836971       -1.320794       -0.000184  1
  H          0.795770       -2.099470        0.000012  1
  H         -1.677614        1.422525        0.000160  1
  C         -0.673653        0.118796        1.879342  2
  H         -0.785115        0.439648        0.846867  2
  H         -0.955920        0.931319        2.543878  2
  H         -1.315076       -0.739184        2.063526  2
  H          0.361546       -0.156733        2.063526  2

%mem=32GB
%nprocshared= 8
#p m062x/aug-cc-pVDZ   counterpoise=2

00056 m062x/aug-cc-pVDZ   counterpoise=2

 0  1  0  1  0  1
  C         -0.876529        0.702788        0.000102  1
  C         -0.957055       -0.703915       -0.000101  1
  C          0.351414       -1.119810        0.000011  1
  N          1.104198        0.000000       -0.000010  1
  N          0.377972        1.120937       -0.000002  1
  H          2.106387        0.067001       -0.000035  1
  H         -1.836971       -1.320794       -0.000184  1
  H          0.795770       -2.099470        0.000012  1
  H         -1.677614        1.422525        0.000160  1
  C         -0.684025        0.000000        1.879343  2
  H         -0.312279       -0.000000        0.857981  2
  H          0.154955       -0.000000        2.570422  2
  H         -1.289465        0.887456        2.044696  2
  H         -1.289465       -0.887456        2.044696  2

%mem=32GB
%nprocshared= 8
#p m062x/aug-cc-pVDZ   counterpoise=2

00057 m062x/aug-cc-pVDZ   counterpoise=2

 0  1  0  1  0  1
  C         -0.876529        0.702788        0.000102  1
  C         -0.957055       -0.703915       -0.000101  1
  C          0.351414       -1.119810        0.000011  1
  N          1.104198        0.000000       -0.000010  1
  N          0.377972        1.120937       -0.000002  1
  H          2.106387        0.067001       -0.000035  1
  H         -1.836971       -1.320794       -0.000184  1
  H          0.795770       -2.099470        0.000012  1
  H         -1.677614        1.422525        0.000160  1
  C         -0.673655       -0.118796        1.879343  2
  H         -0.828544       -0.438586        0.852153  2
  H         -1.044154       -0.883743        2.556885  2
  H          0.387775        0.036791        2.054379  2
  H         -1.209631        0.810488        2.054379  2

%mem=32GB
%nprocshared= 8
#p m062x/aug-cc-pVDZ   counterpoise=2

00058 m062x/aug-cc-pVDZ   counterpoise=2

 0  1  0  1  0  1
  C         -0.876529        0.702788        0.000102  1
  C         -0.957055       -0.703915       -0.000101  1
  C          0.351414       -1.119810        0.000011  1
  N          1.104198        0.000000       -0.000010  1
  N          0.377972        1.120937       -0.000002  1
  H          2.106387        0.067001       -0.000035  1
  H         -1.836971       -1.320794       -0.000184  1
  H          0.795770       -2.099470        0.000012  1
  H         -1.677614        1.422525        0.000160  1
  C         -0.642795       -0.233966        1.879342  2
  H         -0.816833       -0.494225        0.838500  2
  H         -1.130246       -0.962907        2.521615  2
  H          0.425697       -0.232628        2.078843  2
  H         -1.049725        0.754004        2.078843  2

%mem=32GB
%nprocshared= 8
#p m062x/aug-cc-pVDZ   counterpoise=2

00059 m062x/aug-cc-pVDZ   counterpoise=2

 0  1  0  1  0  1
  C         -0.876529        0.702788        0.000102  1
  C         -0.957055       -0.703915       -0.000101  1
  C          0.351414       -1.119810        0.000011  1
  N          1.104198        0.000000       -0.000010  1
  N          0.377972        1.120937       -0.000002  1
  H          2.106387        0.067001       -0.000035  1
  H         -1.836971       -1.320794       -0.000184  1
  H          0.795770       -2.099470        0.000012  1
  H         -1.677614        1.422525        0.000160  1
  C         -0.592405       -0.342029        1.879342  2
  H         -0.795825       -0.543907        0.830895  2
  H         -1.226186       -0.971006        2.499169  2
  H          0.451373       -0.556467        2.093869  2
  H         -0.798896        0.703350        2.093869  2

%mem=32GB
%nprocshared= 8
#p m062x/aug-cc-pVDZ   counterpoise=2

00060 m062x/aug-cc-pVDZ   counterpoise=2

 0  1  0  1  0  1
  C         -0.876529        0.702788        0.000102  1
  C         -0.957055       -0.703915       -0.000101  1
  C          0.351414       -1.119810        0.000011  1
  N          1.104198        0.000000       -0.000010  1
  N          0.377972        1.120937       -0.000002  1
  H          2.106387        0.067001       -0.000035  1
  H         -1.836971       -1.320794       -0.000184  1
  H          0.795770       -2.099470        0.000012  1
  H         -1.677614        1.422525        0.000160  1
  C         -0.524015       -0.439699        1.879342  2
  H         -0.765797       -0.587220        0.829983  2
  H         -1.287939       -0.905802        2.496307  2
  H          0.441117       -0.890432        2.095757  2
  H         -0.483343        0.624720        2.095757  2

%mem=32GB
%nprocshared= 8
#p m062x/aug-cc-pVDZ   counterpoise=2

00061 m062x/aug-cc-pVDZ   counterpoise=2

 0  1  0  1  0  1
  C         -0.876529        0.702788        0.000102  1
  C         -0.957055       -0.703915       -0.000101  1
  C          0.351414       -1.119810        0.000011  1
  N          1.104198        0.000000       -0.000010  1
  N          0.377972        1.120937       -0.000002  1
  H          2.106387        0.067001       -0.000035  1
  H         -1.836971       -1.320794       -0.000184  1
  H          0.795770       -2.099470        0.000012  1
  H         -1.677614        1.422525        0.000160  1
  C         -0.439705       -0.524009        1.879342  2
  H         -0.726946       -0.623896        0.835843  2
  H         -1.273153       -0.813836        2.514040  2
  H          0.412187       -1.167353        2.083959  2
  H         -0.170786        0.509089        2.083959  2

%mem=32GB
%nprocshared= 8
#p m062x/aug-cc-pVDZ   counterpoise=2

00062 m062x/aug-cc-pVDZ   counterpoise=2

 0  1  0  1  0  1
  C         -0.876529        0.702788        0.000102  1
  C         -0.957055       -0.703915       -0.000101  1
  C          0.351414       -1.119810        0.000011  1
  N          1.104198        0.000000       -0.000010  1
  N          0.377972        1.120937       -0.000002  1
  H          2.106387        0.067001       -0.000035  1
  H         -1.836971       -1.320794       -0.000184  1
  H          0.795770       -2.099470        0.000012  1
  H         -1.677614        1.422525        0.000160  1
  C         -0.342034       -0.592399        1.879343  2
  H         -0.679535       -0.653595        0.847973  2
  H         -1.186268       -0.745476        2.546661  2
  H          0.407236       -1.358467        2.061582  2
  H          0.090570        0.387968        2.061582  2

%mem=32GB
%nprocshared= 8
#p m062x/aug-cc-pVDZ   counterpoise=2

00063 m062x/aug-cc-pVDZ   counterpoise=2

 0  1  0  1  0  1
  C         -0.876529        0.702788        0.000102  1
  C         -0.957055       -0.703915       -0.000101  1
  C          0.351414       -1.119810        0.000011  1
  N          1.104198        0.000000       -0.000010  1
  N          0.377972        1.120937       -0.000002  1
  H          2.106387        0.067001       -0.000035  1
  H         -1.836971       -1.320794       -0.000184  1
  H          0.795770       -2.099470        0.000012  1
  H         -1.677614        1.422525        0.000160  1
  C         -0.233950       -0.642773        1.879343  2
  H         -0.106806       -0.293447        0.857981  2
  H          0.052998        0.145610        2.570422  2
  H         -1.274959       -0.908173        2.044696  2
  H          0.392913       -1.515228        2.044696  2

%mem=32GB
%nprocshared= 8
#p m062x/aug-cc-pVDZ   counterpoise=2

00064 m062x/aug-cc-pVDZ   counterpoise=2

 0  1  0  1  0  1
  C         -0.876529        0.702788        0.000102  1
  C         -0.957055       -0.703915       -0.000101  1
  C          0.351414       -1.119810        0.000011  1
  N          1.104198        0.000000       -0.000010  1
  N          0.377972        1.120937       -0.000002  1
  H          2.106387        0.067001       -0.000035  1
  H         -1.836971       -1.320794       -0.000184  1
  H          0.795770       -2.099470        0.000012  1
  H         -1.677614        1.422525        0.000160  1
  C         -0.118772       -0.673658        1.879343  2
  H          0.138300       -0.917589        0.851828  2
  H          0.498235       -1.259126        2.556105  2
  H          0.054993        0.384855        2.054932  2
  H         -1.166721       -0.902672        2.054932  2

%mem=32GB
%nprocshared= 8
#p m062x/aug-cc-pVDZ   counterpoise=2

00065 m062x/aug-cc-pVDZ   counterpoise=2

 0  1  0  1  0  1
  C         -0.876529        0.702788        0.000102  1
  C         -0.957055       -0.703915       -0.000101  1
  C          0.351414       -1.119810        0.000011  1
  N          1.104198        0.000000       -0.000010  1
  N          0.377972        1.120937       -0.000002  1
  H          2.106387        0.067001       -0.000035  1
  H         -1.836971       -1.320794       -0.000184  1
  H          0.795770       -2.099470        0.000012  1
  H         -1.677614        1.422525        0.000160  1
  C          0.000008       -0.684050        1.879342  2
  H          0.194786       -0.925584        0.837662  2
  H          0.551558       -1.367998        2.519252  2
  H          0.317621        0.335831        2.080443  2
  H         -1.064014       -0.778349        2.080443  2

%mem=32GB
%nprocshared= 8
#p m062x/aug-cc-pVDZ   counterpoise=2

00066 m062x/aug-cc-pVDZ   counterpoise=2

 0  1  0  1  0  1
  C         -0.876529        0.702788        0.000102  1
  C         -0.957055       -0.703915       -0.000101  1
  C          0.351414       -1.119810        0.000011  1
  N          1.104198        0.000000       -0.000010  1
  N          0.377972        1.120937       -0.000002  1
  H          2.106387        0.067001       -0.000035  1
  H         -1.836971       -1.320794       -0.000184  1
  H          0.795770       -2.099470        0.000012  1
  H         -1.677614        1.422525        0.000160  1
  C          0.118788       -0.673658        1.879342  2
  H          0.248750       -0.922912        0.829409  2
  H          0.533105       -1.468274        2.494487  2
  H          0.633533        0.258629        2.096953  2
  H         -0.940292       -0.561974        2.096953  2

%mem=32GB
%nprocshared= 8
#p m062x/aug-cc-pVDZ   counterpoise=2

00067 m062x/aug-cc-pVDZ   counterpoise=2

 0  1  0  1  0  1
  C         -0.876529        0.702788        0.000102  1
  C         -0.957055       -0.703915       -0.000101  1
  C          0.351414       -1.119810        0.000011  1
  N          1.104198        0.000000       -0.000010  1
  N          0.377972        1.120937       -0.000002  1
  H          2.106387        0.067001       -0.000035  1
  H         -1.836971       -1.320794       -0.000184  1
  H          0.795770       -2.099470        0.000012  1
  H         -1.677614        1.422525        0.000160  1
  C          0.233958       -0.642799        1.879342  2
  H          0.299680       -0.909710        0.827765  2
  H          0.449085       -1.516470        2.489175  2
  H          0.955238        0.139731        2.100432  2
  H         -0.768197       -0.284635        2.100432  2

%mem=32GB
%nprocshared= 8
#p m062x/aug-cc-pVDZ   counterpoise=2

00068 m062x/aug-cc-pVDZ   counterpoise=2

 0  1  0  1  0  1
  C         -0.876529        0.702788        0.000102  1
  C         -0.957055       -0.703915       -0.000101  1
  C          0.351414       -1.119810        0.000011  1
  N          1.104198        0.000000       -0.000010  1
  N          0.377972        1.120937       -0.000002  1
  H          2.106387        0.067001       -0.000035  1
  H         -1.836971       -1.320794       -0.000184  1
  H          0.795770       -2.099470        0.000012  1
  H         -1.677614        1.422525        0.000160  1
  C          0.342020       -0.592408        1.879342  2
  H          0.347251       -0.886083        0.832870  2
  H          0.357846       -1.480940        2.505232  2
  H          1.218806        0.014559        2.089850  2
  H         -0.555824       -0.017049        2.089850  2

%mem=32GB
%nprocshared= 8
#p m062x/aug-cc-pVDZ   counterpoise=2

00069 m062x/aug-cc-pVDZ   counterpoise=2

 0  1  0  1  0  1
  C         -0.876529        0.702788        0.000102  1
  C         -0.957055       -0.703915       -0.000101  1
  C          0.351414       -1.119810        0.000011  1
  N          1.104198        0.000000       -0.000010  1
  N          0.377972        1.120937       -0.000002  1
  H          2.106387        0.067001       -0.000035  1
  H         -1.836971       -1.320794       -0.000184  1
  H          0.795770       -2.099470        0.000012  1
  H         -1.677614        1.422525        0.000160  1
  C          0.439691       -0.524019        1.879342  2
  H          0.391072       -0.852155        0.844288  2
  H          0.312875       -1.379912        2.537250  2
  H          1.405290       -0.062008        2.068131  2
  H         -0.350454        0.198136        2.068131  2

%mem=32GB
%nprocshared= 8
#p m062x/aug-cc-pVDZ   counterpoise=2

00070 m062x/aug-cc-pVDZ   counterpoise=2

 0  1  0  1  0  1
  C         -0.876529        0.702788        0.000102  1
  C         -0.957055       -0.703915       -0.000101  1
  C          0.351414       -1.119810        0.000011  1
  N          1.104198        0.000000       -0.000010  1
  N          0.377972        1.120937       -0.000002  1
  H          2.106387        0.067001       -0.000035  1
  H         -1.836971       -1.320794       -0.000184  1
  H          0.795770       -2.099470        0.000012  1
  H         -1.677614        1.422525        0.000160  1
  C          0.523993       -0.439683        1.879343  2
  H          0.239220       -0.200729        0.857981  2
  H         -0.118702        0.099603        2.570422  2
  H          0.417341       -1.508683        2.044696  2
  H          1.558233       -0.149021        2.044696  2

%mem=32GB
%nprocshared= 8
#p m062x/aug-cc-pVDZ   counterpoise=2

00071 m062x/aug-cc-pVDZ   counterpoise=2

 0  1  0  1  0  1
  C         -0.876529        0.702788        0.000102  1
  C         -0.957055       -0.703915       -0.000101  1
  C          0.351414       -1.119810        0.000011  1
  N          1.104198        0.000000       -0.000010  1
  N          0.377972        1.120937       -0.000002  1
  H          2.106387        0.067001       -0.000035  1
  H         -1.836971       -1.320794       -0.000184  1
  H          0.795770       -2.099470        0.000012  1
  H         -1.677614        1.422525        0.000160  1
  C          0.592408       -0.342012        1.879342  2
  H          0.873695       -0.154038        0.846425  2
  H          1.308293        0.136390        2.542756  2
  H         -0.399325        0.062623        2.064309  2
  H          0.586853       -1.413102        2.064309  2

%mem=32GB
%nprocshared= 8
#p m062x/aug-cc-pVDZ   counterpoise=2

00072 m062x/aug-cc-pVDZ   counterpoise=2

 0  1  0  1  0  1
  C         -0.876529        0.702788        0.000102  1
  C         -0.957055       -0.703915       -0.000101  1
  C          0.351414       -1.119810        0.000011  1
  N          1.104198        0.000000       -0.000010  1
  N          0.377972        1.120937       -0.000002  1
  H          2.106387        0.067001       -0.000035  1
  H         -1.836971       -1.320794       -0.000184  1
  H          0.795770       -2.099470        0.000012  1
  H         -1.677614        1.422525        0.000160  1
  C          0.642798       -0.233950        1.879342  2
  H          0.900077       -0.103499        0.831408  2
  H          1.438199        0.169353        2.500761  2
  H         -0.284931        0.290667        2.092817  2
  H          0.517742       -1.292377        2.092817  2

%mem=32GB
%nprocshared= 8
#p m062x/aug-cc-pVDZ   counterpoise=2

00073 m062x/aug-cc-pVDZ   counterpoise=2

 0  1  0  1  0  1
  C         -0.876529        0.702788        0.000102  1
  C         -0.957055       -0.703915       -0.000101  1
  C          0.351414       -1.119810        0.000011  1
  N          1.104198        0.000000       -0.000010  1
  N          0.377972        1.120937       -0.000002  1
  H          2.106387        0.067001       -0.000035  1
  H         -1.836971       -1.320794       -0.000184  1
  H          0.795770       -2.099470        0.000012  1
  H         -1.677614        1.422525        0.000160  1
  C          0.673658       -0.118780        1.879341  2
  H          0.915911       -0.051946        0.821881  2
  H          1.553949        0.124080        2.468905  2
  H         -0.123683        0.581856        2.113509  2
  H          0.348355       -1.129136        2.113509  2

%mem=32GB
%nprocshared= 8
#p m062x/aug-cc-pVDZ   counterpoise=2

00074 m062x/aug-cc-pVDZ   counterpoise=2

 0  1  0  1  0  1
  C         -0.876529        0.702788        0.000102  1
  C         -0.957055       -0.703915       -0.000101  1
  C          0.351414       -1.119810        0.000011  1
  N          1.104198        0.000000       -0.000010  1
  N          0.377972        1.120937       -0.000002  1
  H          2.106387        0.067001       -0.000035  1
  H         -1.836971       -1.320794       -0.000184  1
  H          0.795770       -2.099470        0.000012  1
  H         -1.677614        1.422525        0.000160  1
  C          1.000003       -0.000000        1.732006  2
  H          1.065272       -0.000000        0.647056  2
  H          2.001134       -0.000000        2.155342  2
  H          0.466789        0.887456        2.063038  2
  H          0.466789       -0.887456        2.063038  2

%mem=32GB
%nprocshared= 8
#p m062x/aug-cc-pVDZ   counterpoise=2

00075 m062x/aug-cc-pVDZ   counterpoise=2

 0  1  0  1  0  1
  C         -0.876529        0.702788        0.000102  1
  C         -0.957055       -0.703915       -0.000101  1
  C          0.351414       -1.119810        0.000011  1
  N          1.104198        0.000000       -0.000010  1
  N          0.377972        1.120937       -0.000002  1
  H          2.106387        0.067001       -0.000035  1
  H         -1.836971       -1.320794       -0.000184  1
  H          0.795770       -2.099470        0.000012  1
  H         -1.677614        1.422525        0.000160  1
  C          0.984811        0.173644        1.732006  2
  H          1.059183        0.065473        0.653051  2
  H          1.536332       -0.628521        2.215570  2
  H          1.403136        1.131624        2.029925  2
  H         -0.059438        0.126044        2.029925  2

%mem=32GB
%nprocshared= 8
#p m062x/aug-cc-pVDZ   counterpoise=2

00076 m062x/aug-cc-pVDZ   counterpoise=2

 0  1  0  1  0  1
  C         -0.876529        0.702788        0.000102  1
  C         -0.957055       -0.703915       -0.000101  1
  C          0.351414       -1.119810        0.000011  1
  N          1.104198        0.000000       -0.000010  1
  N          0.377972        1.120937       -0.000002  1
  H          2.106387        0.067001       -0.000035  1
  H         -1.836971       -1.320794       -0.000184  1
  H          0.795770       -2.099470        0.000012  1
  H         -1.677614        1.422525        0.000160  1
  C          0.939697        0.342011        1.732007  2
  H          1.040536        0.132359        0.670285  2
  H          1.339952       -0.490152        2.305398  2
  H          1.488884        1.247630        1.976393  2
  H         -0.110627        0.478295        1.976393  2

%mem=32GB
%nprocshared= 8
#p m062x/aug-cc-pVDZ   counterpoise=2

00077 m062x/aug-cc-pVDZ   counterpoise=2

 0  1  0  1  0  1
  C         -0.876529        0.702788        0.000102  1
  C         -0.957055       -0.703915       -0.000101  1
  C          0.351414       -1.119810        0.000011  1
  N          1.104198        0.000000       -0.000010  1
  N          0.377972        1.120937       -0.000002  1
  H          2.106387        0.067001       -0.000035  1
  H         -1.836971       -1.320794       -0.000184  1
  H          0.795770       -2.099470        0.000012  1
  H         -1.677614        1.422525        0.000160  1
  C          0.866031        0.499988        1.732008  2
  H          1.008390        0.201131        0.696733  2
  H          1.238312       -0.281548        2.389340  2
  H          1.409883        1.421894        1.921194  2
  H         -0.192519        0.658598        1.921194  2

%mem=32GB
%nprocshared= 8
#p m062x/aug-cc-pVDZ   counterpoise=2

00078 m062x/aug-cc-pVDZ   counterpoise=2

 0  1  0  1  0  1
  C         -0.876529        0.702788        0.000102  1
  C         -0.957055       -0.703915       -0.000101  1
  C          0.351414       -1.119810        0.000011  1
  N          1.104198        0.000000       -0.000010  1
  N          0.377972        1.120937       -0.000002  1
  H          2.106387        0.067001       -0.000035  1
  H         -1.836971       -1.320794       -0.000184  1
  H          0.795770       -2.099470        0.000012  1
  H         -1.677614        1.422525        0.000160  1
  C          0.766035        0.642799        1.732008  2
  H          0.536580        0.925514        0.707900  2
  H          0.234093        1.298213        2.416806  2
  H          0.457715       -0.385579        1.901876  2
  H          1.835847        0.732932        1.901876  2

%mem=32GB
%nprocshared= 8
#p m062x/aug-cc-pVDZ   counterpoise=2

00079 m062x/aug-cc-pVDZ   counterpoise=2

 0  1  0  1  0  1
  C         -0.876529        0.702788        0.000102  1
  C         -0.957055       -0.703915       -0.000101  1
  C          0.351414       -1.119810        0.000011  1
  N          1.104198        0.000000       -0.000010  1
  N          0.377972        1.120937       -0.000002  1
  H          2.106387        0.067001       -0.000035  1
  H         -1.836971       -1.320794       -0.000184  1
  H          0.795770       -2.099470        0.000012  1
  H         -1.677614        1.422525        0.000160  1
  C          0.642781        0.766053        1.732007  2
  H          0.481780        0.981819        0.678964  2
  H          0.102726        1.489808        2.336983  2
  H          0.282077       -0.234487        1.956259  2
  H          1.704608        0.826984        1.956259  2

%mem=32GB
%nprocshared= 8
#p m062x/aug-cc-pVDZ   counterpoise=2

00080 m062x/aug-cc-pVDZ   counterpoise=2

 0  1  0  1  0  1
  C         -0.876529        0.702788        0.000102  1
  C         -0.957055       -0.703915       -0.000101  1
  C          0.351414       -1.119810        0.000011  1
  N          1.104198        0.000000       -0.000010  1
  N          0.377972        1.120937       -0.000002  1
  H          2.106387        0.067001       -0.000035  1
  H         -1.836971       -1.320794       -0.000184  1
  H          0.795770       -2.099470        0.000012  1
  H         -1.677614        1.422525        0.000160  1
  C          0.499997        0.866032        1.732006  2
  H          0.424420        1.023908        0.659281  2
  H          0.088506        1.725619        2.254752  2
  H         -0.056919       -0.025921        2.007218  2
  H          1.544011        0.740456        2.007218  2

%mem=32GB
%nprocshared= 8
#p m062x/aug-cc-pVDZ   counterpoise=2

00081 m062x/aug-cc-pVDZ   counterpoise=2

 0  1  0  1  0  1
  C         -0.876529        0.702788        0.000102  1
  C         -0.957055       -0.703915       -0.000101  1
  C          0.351414       -1.119810        0.000011  1
  N          1.104198        0.000000       -0.000010  1
  N          0.377972        1.120937       -0.000002  1
  H          2.106387        0.067001       -0.000035  1
  H         -1.836971       -1.320794       -0.000184  1
  H          0.795770       -2.099470        0.000012  1
  H         -1.677614        1.422525        0.000160  1
  C          0.342021        0.939697        1.732006  2
  H          0.364455        1.052791        0.651228  2
  H          0.532800        1.901474        2.201118  2
  H         -0.635085        0.574911        2.038063  2
  H          1.105906        0.229566        2.038063  2

%mem=32GB
%nprocshared= 8
#p m062x/aug-cc-pVDZ   counterpoise=2

00082 m062x/aug-cc-pVDZ   counterpoise=2

 0  1  0  1  0  1
  C         -0.876529        0.702788        0.000102  1
  C         -0.957055       -0.703915       -0.000101  1
  C          0.351414       -1.119810        0.000011  1
  N          1.104198        0.000000       -0.000010  1
  N          0.377972        1.120937       -0.000002  1
  H          2.106387        0.067001       -0.000035  1
  H         -1.836971       -1.320794       -0.000184  1
  H          0.795770       -2.099470        0.000012  1
  H         -1.677614        1.422525        0.000160  1
  C          0.173653        0.984811        1.732006  2
  H          0.300603        1.069391        0.655853  2
  H          0.975686        1.519159        2.234693  2
  H         -0.782919        1.413883        2.018963  2
  H          0.201191       -0.063223        2.018963  2

%mem=32GB
%nprocshared= 8
#p m062x/aug-cc-pVDZ   counterpoise=2

00083 m062x/aug-cc-pVDZ   counterpoise=2

 0  1  0  1  0  1
  C         -0.876529        0.702788        0.000102  1
  C         -0.957055       -0.703915       -0.000101  1
  C          0.351414       -1.119810        0.000011  1
  N          1.104198        0.000000       -0.000010  1
  N          0.377972        1.120937       -0.000002  1
  H          2.106387        0.067001       -0.000035  1
  H         -1.836971       -1.320794       -0.000184  1
  H          0.795770       -2.099470        0.000012  1
  H         -1.677614        1.422525        0.000160  1
  C          0.000010        1.000003        1.732007  2
  H          0.231207        1.073978        0.672549  2
  H          0.874264        1.279732        2.314166  2
  H         -0.823210        1.668380        1.970876  2
  H         -0.282317       -0.022108        1.970876  2

%mem=32GB
%nprocshared= 8
#p m062x/aug-cc-pVDZ   counterpoise=2

00084 m062x/aug-cc-pVDZ   counterpoise=2

 0  1  0  1  0  1
  C         -0.876529        0.702788        0.000102  1
  C         -0.957055       -0.703915       -0.000101  1
  C          0.351414       -1.119810        0.000011  1
  N          1.104198        0.000000       -0.000010  1
  N          0.377972        1.120937       -0.000002  1
  H          2.106387        0.067001       -0.000035  1
  H         -1.836971       -1.320794       -0.000184  1
  H          0.795770       -2.099470        0.000012  1
  H         -1.677614        1.422525        0.000160  1
  C         -0.173635        0.984811        1.732008  2
  H          0.155278        1.065980        0.699243  2
  H          0.662019        1.191034        2.395810  2
  H         -0.968614        1.702705        1.916704  2
  H         -0.543358       -0.020509        1.916704  2

%mem=32GB
%nprocshared= 8
#p m062x/aug-cc-pVDZ   counterpoise=2

00085 m062x/aug-cc-pVDZ   counterpoise=2

 0  1  0  1  0  1
  C         -0.876529        0.702788        0.000102  1
  C         -0.957055       -0.703915       -0.000101  1
  C          0.351414       -1.119810        0.000011  1
  N          1.104198        0.000000       -0.000010  1
  N          0.377972        1.120937       -0.000002  1
  H          2.106387        0.067001       -0.000035  1
  H         -1.836971       -1.320794       -0.000184  1
  H          0.795770       -2.099470        0.000012  1
  H         -1.677614        1.422525        0.000160  1
  C         -0.342033        0.939687        1.732008  2
  H         -0.659852        0.798823        0.702191  2
  H         -1.123689        0.593242        2.403177  2
  H          0.567370        0.372034        1.911546  2
  H         -0.151830        1.994706        1.911546  2

%mem=32GB
%nprocshared= 8
#p m062x/aug-cc-pVDZ   counterpoise=2

00086 m062x/aug-cc-pVDZ   counterpoise=2

 0  1  0  1  0  1
  C         -0.876529        0.702788        0.000102  1
  C         -0.957055       -0.703915       -0.000101  1
  C          0.351414       -1.119810        0.000011  1
  N          1.104198        0.000000       -0.000010  1
  N          0.377972        1.120937       -0.000002  1
  H          2.106387        0.067001       -0.000035  1
  H         -1.836971       -1.320794       -0.000184  1
  H          0.795770       -2.099470        0.000012  1
  H         -1.677614        1.422525        0.000160  1
  C         -0.500010        0.866021        1.732007  2
  H         -0.729939        0.766339        0.674382  2
  H         -1.338195        0.502641        2.320969  2
  H          0.387091        0.283342        1.966558  2
  H         -0.318899        1.911804        1.966558  2

%mem=32GB
%nprocshared= 8
#p m062x/aug-cc-pVDZ   counterpoise=2

00087 m062x/aug-cc-pVDZ   counterpoise=2

 0  1  0  1  0  1
  C         -0.876529        0.702788        0.000102  1
  C         -0.957055       -0.703915       -0.000101  1
  C          0.351414       -1.119810        0.000011  1
  N          1.104198        0.000000       -0.000010  1
  N          0.377972        1.120937       -0.000002  1
  H          2.106387        0.067001       -0.000035  1
  H         -1.836971       -1.320794       -0.000184  1
  H          0.795770       -2.099470        0.000012  1
  H         -1.677614        1.422525        0.000160  1
  C         -0.642794        0.766043        1.732006  2
  H         -0.788069        0.726728        0.655565  2
  H         -1.573984        0.514039        2.232862  2
  H          0.127298        0.055070        2.020022  2
  H         -0.336360        1.768351        2.020022  2

%mem=32GB
%nprocshared= 8
#p m062x/aug-cc-pVDZ   counterpoise=2

00088 m062x/aug-cc-pVDZ   counterpoise=2

 0  1  0  1  0  1
  C         -0.876529        0.702788        0.000102  1
  C         -0.957055       -0.703915       -0.000101  1
  C          0.351414       -1.119810        0.000011  1
  N          1.104198        0.000000       -0.000010  1
  N          0.377972        1.120937       -0.000002  1
  H          2.106387        0.067001       -0.000035  1
  H         -1.836971       -1.320794       -0.000184  1
  H          0.795770       -2.099470        0.000012  1
  H         -1.677614        1.422525        0.000160  1
  C         -0.766047        0.642789        1.732006  2
  H         -0.835202        0.680345        0.647947  2
  H         -1.641146        1.118025        2.167702  2
  H         -0.717430       -0.393490        2.056412  2
  H          0.129617        1.166261        2.056412  2

%mem=32GB
%nprocshared= 8
#p m062x/aug-cc-pVDZ   counterpoise=2

00089 m062x/aug-cc-pVDZ   counterpoise=2

 0  1  0  1  0  1
  C         -0.876529        0.702788        0.000102  1
  C         -0.957055       -0.703915       -0.000101  1
  C          0.351414       -1.119810        0.000011  1
  N          1.104198        0.000000       -0.000010  1
  N          0.377972        1.120937       -0.000002  1
  H          2.106387        0.067001       -0.000035  1
  H         -1.836971       -1.320794       -0.000184  1
  H          0.795770       -2.099470        0.000012  1
  H         -1.677614        1.422525        0.000160  1
  C         -0.866026        0.500005        1.732006  2
  H         -0.872573        0.626402        0.652489  2
  H         -0.916489        1.474268        2.211322  2
  H         -1.723787       -0.096256        2.032331  2
  H          0.048748       -0.004446        2.032331  2

%mem=32GB
%nprocshared= 8
#p m062x/aug-cc-pVDZ   counterpoise=2

00090 m062x/aug-cc-pVDZ   counterpoise=2

 0  1  0  1  0  1
  C         -0.876529        0.702788        0.000102  1
  C         -0.957055       -0.703915       -0.000101  1
  C          0.351414       -1.119810        0.000011  1
  N          1.104198        0.000000       -0.000010  1
  N          0.377972        1.120937       -0.000002  1
  H          2.106387        0.067001       -0.000035  1
  H         -1.836971       -1.320794       -0.000184  1
  H          0.795770       -2.099470        0.000012  1
  H         -1.677614        1.422525        0.000160  1
  C         -0.939691        0.342029        1.732007  2
  H         -0.900909        0.563536        0.668613  2
  H         -0.779722        1.255715        2.298633  2
  H         -1.913234       -0.072564        1.980611  2
  H         -0.164915       -0.378662        1.980611  2

%mem=32GB
%nprocshared= 8
#p m062x/aug-cc-pVDZ   counterpoise=2

00091 m062x/aug-cc-pVDZ   counterpoise=2

 0  1  0  1  0  1
  C         -0.876529        0.702788        0.000102  1
  C         -0.957055       -0.703915       -0.000101  1
  C          0.351414       -1.119810        0.000011  1
  N          1.104198        0.000000       -0.000010  1
  N          0.377972        1.120937       -0.000002  1
  H          2.106387        0.067001       -0.000035  1
  H         -1.836971       -1.320794       -0.000184  1
  H          0.795770       -2.099470        0.000012  1
  H         -1.677614        1.422525        0.000160  1
  C         -0.984805        0.173661        1.732008  2
  H         -0.919934        0.490674        0.694381  2
  H         -0.810315        1.026367        2.383102  2
  H         -1.973938       -0.233349        1.925490  2
  H         -0.235060       -0.589178        1.925490  2

%mem=32GB
%nprocshared= 8
#p m062x/aug-cc-pVDZ   counterpoise=2

00092 m062x/aug-cc-pVDZ   counterpoise=2

 0  1  0  1  0  1
  C         -0.876529        0.702788        0.000102  1
  C         -0.957055       -0.703915       -0.000101  1
  C          0.351414       -1.119810        0.000011  1
  N          1.104198        0.000000       -0.000010  1
  N          0.377972        1.120937       -0.000002  1
  H          2.106387        0.067001       -0.000035  1
  H         -1.836971       -1.320794       -0.000184  1
  H          0.795770       -2.099470        0.000012  1
  H         -1.677614        1.422525        0.000160  1
  C         -0.999999       -0.000017        1.732009  2
  H         -0.975041       -0.409111        0.725334  2
  H         -0.950526       -0.810933        2.454120  2
  H         -0.151411        0.664115        1.874500  2
  H         -1.923029        0.556031        1.874500  2

%mem=32GB
%nprocshared= 8
#p m062x/aug-cc-pVDZ   counterpoise=2

00093 m062x/aug-cc-pVDZ   counterpoise=2

 0  1  0  1  0  1
  C         -0.876529        0.702788        0.000102  1
  C         -0.957055       -0.703915       -0.000101  1
  C          0.351414       -1.119810        0.000011  1
  N          1.104198        0.000000       -0.000010  1
  N          0.377972        1.120937       -0.000002  1
  H          2.106387        0.067001       -0.000035  1
  H         -1.836971       -1.320794       -0.000184  1
  H          0.795770       -2.099470        0.000012  1
  H         -1.677614        1.422525        0.000160  1
  C         -0.984807       -0.173661        1.732008  2
  H         -0.968157       -0.491787        0.692828  2
  H         -0.939152       -1.045981        2.378886  2
  H         -0.129720        0.468011        1.928374  2
  H         -1.902206        0.375244        1.928374  2

%mem=32GB
%nprocshared= 8
#p m062x/aug-cc-pVDZ   counterpoise=2

00094 m062x/aug-cc-pVDZ   counterpoise=2

 0  1  0  1  0  1
  C         -0.876529        0.702788        0.000102  1
  C         -0.957055       -0.703915       -0.000101  1
  C          0.351414       -1.119810        0.000011  1
  N          1.104198        0.000000       -0.000010  1
  N          0.377972        1.120937       -0.000002  1
  H          2.106387        0.067001       -0.000035  1
  H         -1.836971       -1.320794       -0.000184  1
  H          0.795770       -2.099470        0.000012  1
  H         -1.677614        1.422525        0.000160  1
  C         -0.939693       -0.342029        1.732007  2
  H         -0.950357       -0.564305        0.668120  2
  H         -0.984204       -1.269793        2.296587  2
  H         -0.025667        0.190509        1.981881  2
  H         -1.798540        0.275564        1.981881  2

%mem=32GB
%nprocshared= 8
#p m062x/aug-cc-pVDZ   counterpoise=2

00095 m062x/aug-cc-pVDZ   counterpoise=2

 0  1  0  1  0  1
  C         -0.876529        0.702788        0.000102  1
  C         -0.957055       -0.703915       -0.000101  1
  C          0.351414       -1.119810        0.000011  1
  N          1.104198        0.000000       -0.000010  1
  N          0.377972        1.120937       -0.000002  1
  H          2.106387        0.067001       -0.000035  1
  H         -1.836971       -1.320794       -0.000184  1
  H          0.795770       -2.099470        0.000012  1
  H         -1.677614        1.422525        0.000160  1
  C         -0.866028       -0.500005        1.732006  2
  H         -0.922679       -0.626910        0.654017  2
  H         -1.261431       -1.385746        2.222512  2
  H          0.170387       -0.355415        2.025972  2
  H         -1.450364        0.368103        2.025972  2

%mem=32GB
%nprocshared= 8
#p m062x/aug-cc-pVDZ   counterpoise=2

00096 m062x/aug-cc-pVDZ   counterpoise=2

 0  1  0  1  0  1
  C         -0.876529        0.702788        0.000102  1
  C         -0.957055       -0.703915       -0.000101  1
  C          0.351414       -1.119810        0.000011  1
  N          1.104198        0.000000       -0.000010  1
  N          0.377972        1.120937       -0.000002  1
  H          2.106387        0.067001       -0.000035  1
  H         -1.836971       -1.320794       -0.000184  1
  H          0.795770       -2.099470        0.000012  1
  H         -1.677614        1.422525        0.000160  1
  C         -0.766049       -0.642789        1.732006  2
  H         -0.885112       -0.680892        0.652308  2
  H         -1.695856       -0.940347        2.209915  2
  H          0.028901       -1.320181        2.033125  2
  H         -0.512082        0.370278        2.033125  2

%mem=32GB
%nprocshared= 8
#p m062x/aug-cc-pVDZ   counterpoise=2

00097 m062x/aug-cc-pVDZ   counterpoise=2

 0  1  0  1  0  1
  C         -0.876529        0.702788        0.000102  1
  C         -0.957055       -0.703915       -0.000101  1
  C          0.351414       -1.119810        0.000011  1
  N          1.104198        0.000000       -0.000010  1
  N          0.377972        1.120937       -0.000002  1
  H          2.106387        0.067001       -0.000035  1
  H         -1.836971       -1.320794       -0.000184  1
  H          0.795770       -2.099470        0.000012  1
  H         -1.677614        1.422525        0.000160  1
  C         -0.642796       -0.766043        1.732007  2
  H         -0.836707       -0.727707        0.663220  2
  H         -1.566657       -0.583399        2.274776  2
  H         -0.255984       -1.747146        1.995237  2
  H          0.088247       -0.005935        1.995237  2

%mem=32GB
%nprocshared= 8
#p m062x/aug-cc-pVDZ   counterpoise=2

00098 m062x/aug-cc-pVDZ   counterpoise=2

 0  1  0  1  0  1
  C         -0.876529        0.702788        0.000102  1
  C         -0.957055       -0.703915       -0.000101  1
  C          0.351414       -1.119810        0.000011  1
  N          1.104198        0.000000       -0.000010  1
  N          0.377972        1.120937       -0.000002  1
  H          2.106387        0.067001       -0.000035  1
  H         -1.836971       -1.320794       -0.000184  1
  H          0.795770       -2.099470        0.000012  1
  H         -1.677614        1.422525        0.000160  1
  C         -0.500011       -0.866021        1.732007  2
  H         -0.776190       -0.768065        0.685343  2
  H         -1.337947       -0.568818        2.357316  2
  H         -0.239556       -1.900025        1.942902  2
  H          0.353763       -0.227218        1.942902  2

%mem=32GB
%nprocshared= 8
#p m062x/aug-cc-pVDZ   counterpoise=2

00099 m062x/aug-cc-pVDZ   counterpoise=2

 0  1  0  1  0  1
  C         -0.876529        0.702788        0.000102  1
  C         -0.957055       -0.703915       -0.000101  1
  C          0.351414       -1.119810        0.000011  1
  N          1.104198        0.000000       -0.000010  1
  N          0.377972        1.120937       -0.000002  1
  H          2.106387        0.067001       -0.000035  1
  H         -1.836971       -1.320794       -0.000184  1
  H          0.795770       -2.099470        0.000012  1
  H         -1.677614        1.422525        0.000160  1
  C         -0.342035       -0.939687        1.732009  2
  H         -0.702764       -0.801399        0.716072  2
  H         -1.116106       -0.642942        2.435026  2
  H         -0.092230       -1.985884        1.888679  2
  H          0.543109       -0.328580        1.888679  2

%mem=32GB
%nprocshared= 8
#p m062x/aug-cc-pVDZ   counterpoise=2

00100 m062x/aug-cc-pVDZ   counterpoise=2

 0  1  0  1  0  1
  C         -0.876529        0.702788        0.000102  1
  C         -0.957055       -0.703915       -0.000101  1
  C          0.351414       -1.119810        0.000011  1
  N          1.104198        0.000000       -0.000010  1
  N          0.377972        1.120937       -0.000002  1
  H          2.106387        0.067001       -0.000035  1
  H         -1.836971       -1.320794       -0.000184  1
  H          0.795770       -2.099470        0.000012  1
  H         -1.677614        1.422525        0.000160  1
  C         -0.173635       -0.984811        1.732008  2
  H          0.140814       -1.065661        0.694723  2
  H          0.668657       -1.201378        2.384021  2
  H         -0.531079        0.023415        1.924859  2
  H         -0.973063       -1.695586        1.924859  2

%mem=32GB
%nprocshared= 8
#p m062x/aug-cc-pVDZ   counterpoise=2

00101 m062x/aug-cc-pVDZ   counterpoise=2

 0  1  0  1  0  1
  C         -0.876529        0.702788        0.000102  1
  C         -0.957055       -0.703915       -0.000101  1
  C          0.351414       -1.119810        0.000011  1
  N          1.104198        0.000000       -0.000010  1
  N          0.377972        1.120937       -0.000002  1
  H          2.106387        0.067001       -0.000035  1
  H         -1.836971       -1.320794       -0.000184  1
  H          0.795770       -2.099470        0.000012  1
  H         -1.677614        1.422525        0.000160  1
  C          0.000009       -1.000003        1.732007  2
  H          0.215634       -1.073518        0.669238  2
  H          0.876484       -1.298826        2.301193  2
  H         -0.259706        0.026160        1.979018  2
  H         -0.832466       -1.653798        1.979018  2

%mem=32GB
%nprocshared= 8
#p m062x/aug-cc-pVDZ   counterpoise=2

00102 m062x/aug-cc-pVDZ   counterpoise=2

 0  1  0  1  0  1
  C         -0.876529        0.702788        0.000102  1
  C         -0.957055       -0.703915       -0.000101  1
  C          0.351414       -1.119810        0.000011  1
  N          1.104198        0.000000       -0.000010  1
  N          0.377972        1.120937       -0.000002  1
  H          2.106387        0.067001       -0.000035  1
  H         -1.836971       -1.320794       -0.000184  1
  H          0.795770       -2.099470        0.000012  1
  H         -1.677614        1.422525        0.000160  1
  C          0.173653       -0.984811        1.732006  2
  H          0.284292       -1.068835        0.654011  2
  H          0.946149       -1.571474        2.222469  2
  H          0.268796        0.057299        2.025996  2
  H         -0.804671       -1.356200        2.025996  2

%mem=32GB
%nprocshared= 8
#p m062x/aug-cc-pVDZ   counterpoise=2

00103 m062x/aug-cc-pVDZ   counterpoise=2

 0  1  0  1  0  1
  C         -0.876529        0.702788        0.000102  1
  C         -0.957055       -0.703915       -0.000101  1
  C          0.351414       -1.119810        0.000011  1
  N          1.104198        0.000000       -0.000010  1
  N          0.377972        1.120937       -0.000002  1
  H          2.106387        0.067001       -0.000035  1
  H         -1.836971       -1.320794       -0.000184  1
  H          0.795770       -2.099470        0.000012  1
  H         -1.677614        1.422525        0.000160  1
  C          0.342020       -0.939697        1.732006  2
  H          0.347884       -1.052119        0.650941  2
  H          0.393150       -1.920059        2.198647  2
  H          1.199774       -0.347061        2.039443  2
  H         -0.572729       -0.439504        2.039443  2

%mem=32GB
%nprocshared= 8
#p m062x/aug-cc-pVDZ   counterpoise=2

00104 m062x/aug-cc-pVDZ   counterpoise=2

 0  1  0  1  0  1
  C         -0.876529        0.702788        0.000102  1
  C         -0.957055       -0.703915       -0.000101  1
  C          0.351414       -1.119810        0.000011  1
  N          1.104198        0.000000       -0.000010  1
  N          0.377972        1.120937       -0.000002  1
  H          2.106387        0.067001       -0.000035  1
  H         -1.836971       -1.320794       -0.000184  1
  H          0.795770       -2.099470        0.000012  1
  H         -1.677614        1.422525        0.000160  1
  C          0.499996       -0.866032        1.732006  2
  H          0.408069       -1.023043        0.660432  2
  H          0.020201       -1.685522        2.260882  2
  H          1.551725       -0.826139        2.003578  2
  H          0.020027        0.070641        2.003578  2

%mem=32GB
%nprocshared= 8
#p m062x/aug-cc-pVDZ   counterpoise=2

00105 m062x/aug-cc-pVDZ   counterpoise=2

 0  1  0  1  0  1
  C         -0.876529        0.702788        0.000102  1
  C         -0.957055       -0.703915       -0.000101  1
  C          0.351414       -1.119810        0.000011  1
  N          1.104198        0.000000       -0.000010  1
  N          0.377972        1.120937       -0.000002  1
  H          2.106387        0.067001       -0.000035  1
  H         -1.836971       -1.320794       -0.000184  1
  H          0.795770       -2.099470        0.000012  1
  H         -1.677614        1.422525        0.000160  1
  C          0.642780       -0.766053        1.732007  2
  H          0.466017       -0.980666        0.681259  2
  H          0.071913       -1.459160        2.344536  2
  H          1.701651       -0.876354        1.951335  2
  H          0.331613        0.252056        1.951335  2

%mem=32GB
%nprocshared= 8
#p m062x/aug-cc-pVDZ   counterpoise=2

00106 m062x/aug-cc-pVDZ   counterpoise=2

 0  1  0  1  0  1
  C         -0.876529        0.702788        0.000102  1
  C         -0.957055       -0.703915       -0.000101  1
  C          0.351414       -1.119810        0.000011  1
  N          1.104198        0.000000       -0.000010  1
  N          0.377972        1.120937       -0.000002  1
  H          2.106387        0.067001       -0.000035  1
  H         -1.836971       -1.320794       -0.000184  1
  H          0.795770       -2.099470        0.000012  1
  H         -1.677614        1.422525        0.000160  1
  C          0.766034       -0.642799        1.732009  2
  H          0.521606       -0.924009        0.710954  2
  H          0.216019       -1.275579        2.423782  2
  H          1.833106       -0.767939        1.896861  2
  H          0.493508        0.396446        1.896861  2

%mem=32GB
%nprocshared= 8
#p m062x/aug-cc-pVDZ   counterpoise=2

00107 m062x/aug-cc-pVDZ   counterpoise=2

 0  1  0  1  0  1
  C         -0.876529        0.702788        0.000102  1
  C         -0.957055       -0.703915       -0.000101  1
  C          0.351414       -1.119810        0.000011  1
  N          1.104198        0.000000       -0.000010  1
  N          0.377972        1.120937       -0.000002  1
  H          2.106387        0.067001       -0.000035  1
  H         -1.836971       -1.320794       -0.000184  1
  H          0.795770       -2.099470        0.000012  1
  H         -1.677614        1.422525        0.000160  1
  C          0.866031       -0.499988        1.732008  2
  H          1.008390       -0.201131        0.696733  2
  H          1.238312        0.281548        2.389340  2
  H         -0.192519       -0.658598        1.921194  2
  H          1.409883       -1.421894        1.921194  2

%mem=32GB
%nprocshared= 8
#p m062x/aug-cc-pVDZ   counterpoise=2

00108 m062x/aug-cc-pVDZ   counterpoise=2

 0  1  0  1  0  1
  C         -0.876529        0.702788        0.000102  1
  C         -0.957055       -0.703915       -0.000101  1
  C          0.351414       -1.119810        0.000011  1
  N          1.104198        0.000000       -0.000010  1
  N          0.377972        1.120937       -0.000002  1
  H          2.106387        0.067001       -0.000035  1
  H         -1.836971       -1.320794       -0.000184  1
  H          0.795770       -2.099470        0.000012  1
  H         -1.677614        1.422525        0.000160  1
  C          0.939697       -0.342011        1.732007  2
  H          1.040536       -0.132359        0.670285  2
  H          1.339952        0.490152        2.305398  2
  H         -0.110627       -0.478295        1.976393  2
  H          1.488884       -1.247630        1.976393  2

%mem=32GB
%nprocshared= 8
#p m062x/aug-cc-pVDZ   counterpoise=2

00109 m062x/aug-cc-pVDZ   counterpoise=2

 0  1  0  1  0  1
  C         -0.876529        0.702788        0.000102  1
  C         -0.957055       -0.703915       -0.000101  1
  C          0.351414       -1.119810        0.000011  1
  N          1.104198        0.000000       -0.000010  1
  N          0.377972        1.120937       -0.000002  1
  H          2.106387        0.067001       -0.000035  1
  H         -1.836971       -1.320794       -0.000184  1
  H          0.795770       -2.099470        0.000012  1
  H         -1.677614        1.422525        0.000160  1
  C          0.984811       -0.173644        1.732006  2
  H          1.059183       -0.065473        0.653051  2
  H          1.536332        0.628521        2.215570  2
  H         -0.059438       -0.126044        2.029925  2
  H          1.403136       -1.131624        2.029925  2

%mem=32GB
%nprocshared= 8
#p m062x/aug-cc-pVDZ   counterpoise=2

00110 m062x/aug-cc-pVDZ   counterpoise=2

 0  1  0  1  0  1
  C         -0.876529        0.702788        0.000102  1
  C         -0.957055       -0.703915       -0.000101  1
  C          0.351414       -1.119810        0.000011  1
  N          1.104198        0.000000       -0.000010  1
  N          0.377972        1.120937       -0.000002  1
  H          2.106387        0.067001       -0.000035  1
  H         -1.836971       -1.320794       -0.000184  1
  H          0.795770       -2.099470        0.000012  1
  H         -1.677614        1.422525        0.000160  1
  C          1.285570        0.000000        1.532044  2
  H          1.157788        0.000000        0.452671  2
  H          0.310542        0.000000        2.012458  2
  H          1.837001       -0.887456        1.831748  2
  H          1.837001        0.887456        1.831748  2

%mem=32GB
%nprocshared= 8
#p m062x/aug-cc-pVDZ   counterpoise=2

00111 m062x/aug-cc-pVDZ   counterpoise=2

 0  1  0  1  0  1
  C         -0.876529        0.702788        0.000102  1
  C         -0.957055       -0.703915       -0.000101  1
  C          0.351414       -1.119810        0.000011  1
  N          1.104198        0.000000       -0.000010  1
  N          0.377972        1.120937       -0.000002  1
  H          2.106387        0.067001       -0.000035  1
  H         -1.836971       -1.320794       -0.000184  1
  H          0.795770       -2.099470        0.000012  1
  H         -1.677614        1.422525        0.000160  1
  C          1.266040        0.223231        1.532045  2
  H          1.153037        0.067365        0.462320  2
  H          0.711743       -0.541320        2.070277  2
  H          2.318208        0.162567        1.798013  2
  H          0.881218        1.204379        1.798013  2

%mem=32GB
%nprocshared= 8
#p m062x/aug-cc-pVDZ   counterpoise=2

00112 m062x/aug-cc-pVDZ   counterpoise=2

 0  1  0  1  0  1
  C         -0.876529        0.702788        0.000102  1
  C         -0.957055       -0.703915       -0.000101  1
  C          0.351414       -1.119810        0.000011  1
  N          1.104198        0.000000       -0.000010  1
  N          0.377972        1.120937       -0.000002  1
  H          2.106387        0.067001       -0.000035  1
  H         -1.836971       -1.320794       -0.000184  1
  H          0.795770       -2.099470        0.000012  1
  H         -1.677614        1.422525        0.000160  1
  C          1.208043        0.439680        1.532046  2
  H          1.137379        0.140488        0.489517  2
  H          1.005679       -0.417132        2.169540  2
  H          2.208265        0.813755        1.734779  2
  H          0.480877        1.221733        1.734779  2

%mem=32GB
%nprocshared= 8
#p m062x/aug-cc-pVDZ   counterpoise=2

00113 m062x/aug-cc-pVDZ   counterpoise=2

 0  1  0  1  0  1
  C         -0.876529        0.702788        0.000102  1
  C         -0.957055       -0.703915       -0.000101  1
  C          0.351414       -1.119810        0.000011  1
  N          1.104198        0.000000       -0.000010  1
  N          0.377972        1.120937       -0.000002  1
  H          2.106387        0.067001       -0.000035  1
  H         -1.836971       -1.320794       -0.000184  1
  H          0.795770       -2.099470        0.000012  1
  H         -1.677614        1.422525        0.000160  1
  C          1.113341        0.642770        1.532047  2
  H          1.107360        0.222275        0.529788  2
  H          1.101896       -0.161847        2.262758  2
  H          2.009421        1.242792        1.668030  2
  H          0.234688        1.268035        1.668030  2

%mem=32GB
%nprocshared= 8
#p m062x/aug-cc-pVDZ   counterpoise=2

00114 m062x/aug-cc-pVDZ   counterpoise=2

 0  1  0  1  0  1
  C         -0.876529        0.702788        0.000102  1
  C         -0.957055       -0.703915       -0.000101  1
  C          0.351414       -1.119810        0.000011  1
  N          1.104198        0.000000       -0.000010  1
  N          0.377972        1.120937       -0.000002  1
  H          2.106387        0.067001       -0.000035  1
  H         -1.836971       -1.320794       -0.000184  1
  H          0.795770       -2.099470        0.000012  1
  H         -1.677614        1.422525        0.000160  1
  C          0.984791        0.826360        1.532048  2
  H          0.590783        1.017629        0.537287  2
  H          0.272474        1.172150        2.276702  2
  H          1.150477       -0.240568        1.657307  2
  H          1.925595        1.356149        1.657307  2

%mem=32GB
%nprocshared= 8
#p m062x/aug-cc-pVDZ   counterpoise=2

00115 m062x/aug-cc-pVDZ   counterpoise=2

 0  1  0  1  0  1
  C         -0.876529        0.702788        0.000102  1
  C         -0.957055       -0.703915       -0.000101  1
  C          0.351414       -1.119810        0.000011  1
  N          1.104198        0.000000       -0.000010  1
  N          0.377972        1.120937       -0.000002  1
  H          2.106387        0.067001       -0.000035  1
  H         -1.836971       -1.320794       -0.000184  1
  H          0.795770       -2.099470        0.000012  1
  H         -1.677614        1.422525        0.000160  1
  C          0.826339        0.984812        1.532046  2
  H          0.522154        1.077163        0.492662  2
  H         -0.009898        1.238695        2.178364  2
  H          1.138800       -0.037507        1.728794  2
  H          1.654427        1.660857        1.728794  2

%mem=32GB
%nprocshared= 8
#p m062x/aug-cc-pVDZ   counterpoise=2

00116 m062x/aug-cc-pVDZ   counterpoise=2

 0  1  0  1  0  1
  C         -0.876529        0.702788        0.000102  1
  C         -0.957055       -0.703915       -0.000101  1
  C          0.351414       -1.119810        0.000011  1
  N          1.104198        0.000000       -0.000010  1
  N          0.377972        1.120937       -0.000002  1
  H          2.106387        0.067001       -0.000035  1
  H         -1.836971       -1.320794       -0.000184  1
  H          0.795770       -2.099470        0.000012  1
  H         -1.677614        1.422525        0.000160  1
  C          0.642780        1.113341        1.532045  2
  H          0.457659        1.118651        0.461027  2
  H         -0.304833        1.140523        2.063803  2
  H          1.183739        0.210003        1.801896  2
  H          1.234632        1.984185        1.801896  2

%mem=32GB
%nprocshared= 8
#p m062x/aug-cc-pVDZ   counterpoise=2

00117 m062x/aug-cc-pVDZ   counterpoise=2

 0  1  0  1  0  1
  C         -0.876529        0.702788        0.000102  1
  C         -0.957055       -0.703915       -0.000101  1
  C          0.351414       -1.119810        0.000011  1
  N          1.104198        0.000000       -0.000010  1
  N          0.377972        1.120937       -0.000002  1
  H          2.106387        0.067001       -0.000035  1
  H         -1.836971       -1.320794       -0.000184  1
  H          0.795770       -2.099470        0.000012  1
  H         -1.677614        1.422525        0.000160  1
  C          0.439691        1.208043        1.532044  2
  H          0.396010        1.146395        0.447762  2
  H         -0.136751        0.394490        1.964854  2
  H          1.473873        1.132587        1.858005  2
  H          0.025648        2.158725        1.858005  2

%mem=32GB
%nprocshared= 8
#p m062x/aug-cc-pVDZ   counterpoise=2

00118 m062x/aug-cc-pVDZ   counterpoise=2

 0  1  0  1  0  1
  C         -0.876529        0.702788        0.000102  1
  C         -0.957055       -0.703915       -0.000101  1
  C          0.351414       -1.119810        0.000011  1
  N          1.104198        0.000000       -0.000010  1
  N          0.377972        1.120937       -0.000002  1
  H          2.106387        0.067001       -0.000035  1
  H         -1.836971       -1.320794       -0.000184  1
  H          0.795770       -2.099470        0.000012  1
  H         -1.677614        1.422525        0.000160  1
  C          0.223242        1.266040        1.532044  2
  H          0.331978        1.164069        0.455404  2
  H          0.927403        0.605689        2.031616  2
  H          0.423838        2.294562        1.820802  2
  H         -0.790294        0.999882        1.820802  2

%mem=32GB
%nprocshared= 8
#p m062x/aug-cc-pVDZ   counterpoise=2

00119 m062x/aug-cc-pVDZ   counterpoise=2

 0  1  0  1  0  1
  C         -0.876529        0.702788        0.000102  1
  C         -0.957055       -0.703915       -0.000101  1
  C          0.351414       -1.119810        0.000011  1
  N          1.104198        0.000000       -0.000010  1
  N          0.377972        1.120937       -0.000002  1
  H          2.106387        0.067001       -0.000035  1
  H         -1.836971       -1.320794       -0.000184  1
  H          0.795770       -2.099470        0.000012  1
  H         -1.677614        1.422525        0.000160  1
  C          0.000011        1.285571        1.532045  2
  H          0.258944        1.172783        0.482470  2
  H          0.820880        0.928014        2.148327  2
  H         -0.185545        2.334387        1.748910  2
  H         -0.894344        0.707145        1.748910  2

%mem=32GB
%nprocshared= 8
#p m062x/aug-cc-pVDZ   counterpoise=2

00120 m062x/aug-cc-pVDZ   counterpoise=2

 0  1  0  1  0  1
  C         -0.876529        0.702788        0.000102  1
  C         -0.957055       -0.703915       -0.000101  1
  C          0.351414       -1.119810        0.000011  1
  N          1.104198        0.000000       -0.000010  1
  N          0.377972        1.120937       -0.000002  1
  H          2.106387        0.067001       -0.000035  1
  H         -1.836971       -1.320794       -0.000184  1
  H          0.795770       -2.099470        0.000012  1
  H         -1.677614        1.422525        0.000160  1
  C         -0.223221        1.266040        1.532047  2
  H          0.172285        1.170581        0.524159  2
  H          0.568606        1.074926        2.251742  2
  H         -0.608754        2.272031        1.676353  2
  H         -1.025187        0.546663        1.676353  2

%mem=32GB
%nprocshared= 8
#p m062x/aug-cc-pVDZ   counterpoise=2

00121 m062x/aug-cc-pVDZ   counterpoise=2

 0  1  0  1  0  1
  C         -0.876529        0.702788        0.000102  1
  C         -0.957055       -0.703915       -0.000101  1
  C          0.351414       -1.119810        0.000011  1
  N          1.104198        0.000000       -0.000010  1
  N          0.377972        1.120937       -0.000002  1
  H          2.106387        0.067001       -0.000035  1
  H         -1.836971       -1.320794       -0.000184  1
  H          0.795770       -2.099470        0.000012  1
  H         -1.677614        1.422525        0.000160  1
  C         -0.439704        1.208032        1.532048  2
  H         -0.723804        0.879435        0.535711  2
  H         -0.959329        0.607019        2.273836  2
  H          0.633550        1.092483        1.659528  2
  H         -0.709117        2.253328        1.659528  2

%mem=32GB
%nprocshared= 8
#p m062x/aug-cc-pVDZ   counterpoise=2

00122 m062x/aug-cc-pVDZ   counterpoise=2

 0  1  0  1  0  1
  C         -0.876529        0.702788        0.000102  1
  C         -0.957055       -0.703915       -0.000101  1
  C          0.351414       -1.119810        0.000011  1
  N          1.104198        0.000000       -0.000010  1
  N          0.377972        1.120937       -0.000002  1
  H          2.106387        0.067001       -0.000035  1
  H         -1.836971       -1.320794       -0.000184  1
  H          0.795770       -2.099470        0.000012  1
  H         -1.677614        1.422525        0.000160  1
  C         -0.642794        1.113329        1.532046  2
  H         -0.801265        0.834985        0.493399  2
  H         -1.074444        0.355162        2.180380  2
  H          0.423522        1.192560        1.727418  2
  H         -1.118924        2.070726        1.727418  2

%mem=32GB
%nprocshared= 8
#p m062x/aug-cc-pVDZ   counterpoise=2

00123 m062x/aug-cc-pVDZ   counterpoise=2

 0  1  0  1  0  1
  C         -0.876529        0.702788        0.000102  1
  C         -0.957055       -0.703915       -0.000101  1
  C          0.351414       -1.119810        0.000011  1
  N          1.104198        0.000000       -0.000010  1
  N          0.377972        1.120937       -0.000002  1
  H          2.106387        0.067001       -0.000035  1
  H         -1.836971       -1.320794       -0.000184  1
  H          0.795770       -2.099470        0.000012  1
  H         -1.677614        1.422525        0.000160  1
  C         -0.826353        0.984800        1.532045  2
  H         -0.861346        0.788121        0.463649  2
  H         -0.991131        0.058671        2.076666  2
  H          0.147274        1.390788        1.794153  2
  H         -1.600195        1.701699        1.794153  2

%mem=32GB
%nprocshared= 8
#p m062x/aug-cc-pVDZ   counterpoise=2

00124 m062x/aug-cc-pVDZ   counterpoise=2

 0  1  0  1  0  1
  C         -0.876529        0.702788        0.000102  1
  C         -0.957055       -0.703915       -0.000101  1
  C          0.351414       -1.119810        0.000011  1
  N          1.104198        0.000000       -0.000010  1
  N          0.377972        1.120937       -0.000002  1
  H          2.106387        0.067001       -0.000035  1
  H         -1.836971       -1.320794       -0.000184  1
  H          0.795770       -2.099470        0.000012  1
  H         -1.677614        1.422525        0.000160  1
  C         -0.984805        0.826348        1.532044  2
  H         -0.908421        0.739182        0.451330  2
  H         -0.338760        0.089106        2.001701  2
  H         -0.678585        1.823455        1.837797  2
  H         -2.013483        0.653686        1.837797  2

%mem=32GB
%nprocshared= 8
#p m062x/aug-cc-pVDZ   counterpoise=2

00125 m062x/aug-cc-pVDZ   counterpoise=2

 0  1  0  1  0  1
  C         -0.876529        0.702788        0.000102  1
  C         -0.957055       -0.703915       -0.000101  1
  C          0.351414       -1.119810        0.000011  1
  N          1.104198        0.000000       -0.000010  1
  N          0.377972        1.120937       -0.000002  1
  H          2.106387        0.067001       -0.000035  1
  H         -1.836971       -1.320794       -0.000184  1
  H          0.795770       -2.099470        0.000012  1
  H         -1.677614        1.422525        0.000160  1
  C         -1.113334        0.642789        1.532044  2
  H         -0.947417        0.684827        0.458695  2
  H         -0.187699        0.877315        2.051346  2
  H         -1.877109        1.364772        1.809291  2
  H         -1.441179       -0.355774        1.809291  2

%mem=32GB
%nprocshared= 8
#p m062x/aug-cc-pVDZ   counterpoise=2

00126 m062x/aug-cc-pVDZ   counterpoise=2

 0  1  0  1  0  1
  C         -0.876529        0.702788        0.000102  1
  C         -0.957055       -0.703915       -0.000101  1
  C          0.351414       -1.119810        0.000011  1
  N          1.104198        0.000000       -0.000010  1
  N          0.377972        1.120937       -0.000002  1
  H          2.106387        0.067001       -0.000035  1
  H         -1.836971       -1.320794       -0.000184  1
  H          0.795770       -2.099470        0.000012  1
  H         -1.677614        1.422525        0.000160  1
  C         -1.208036        0.439700        1.532046  2
  H         -0.981325        0.619621        0.484379  2
  H         -0.509932        0.993723        2.154289  2
  H         -2.222168        0.767838        1.744975  2
  H         -1.118814       -0.622457        1.744975  2

%mem=32GB
%nprocshared= 8
#p m062x/aug-cc-pVDZ   counterpoise=2

00127 m062x/aug-cc-pVDZ   counterpoise=2

 0  1  0  1  0  1
  C         -0.876529        0.702788        0.000102  1
  C         -0.957055       -0.703915       -0.000101  1
  C          0.351414       -1.119810        0.000011  1
  N          1.104198        0.000000       -0.000010  1
  N          0.377972        1.120937       -0.000002  1
  H          2.106387        0.067001       -0.000035  1
  H         -1.836971       -1.320794       -0.000184  1
  H          0.795770       -2.099470        0.000012  1
  H         -1.677614        1.422525        0.000160  1
  C         -1.266034        0.223251        1.532047  2
  H         -1.009737        0.538789        0.524018  2
  H         -0.752312        0.855717        2.251459  2
  H         -2.339947        0.308703        1.676565  2
  H         -0.962246       -0.810337        1.676565  2

%mem=32GB
%nprocshared= 8
#p m062x/aug-cc-pVDZ   counterpoise=2

00128 m062x/aug-cc-pVDZ   counterpoise=2

 0  1  0  1  0  1
  C         -0.876529        0.702788        0.000102  1
  C         -0.957055       -0.703915       -0.000101  1
  C          0.351414       -1.119810        0.000011  1
  N          1.104198        0.000000       -0.000010  1
  N          0.377972        1.120937       -0.000002  1
  H          2.106387        0.067001       -0.000035  1
  H         -1.836971       -1.320794       -0.000184  1
  H          0.795770       -2.099470        0.000012  1
  H         -1.677614        1.422525        0.000160  1
  C         -1.285567       -0.000018        1.532049  2
  H         -1.077707       -0.445395        0.562611  2
  H         -0.968342       -0.679730        2.318712  2
  H         -0.743965        0.937935        1.623637  2
  H         -2.352338        0.187301        1.623637  2

%mem=32GB
%nprocshared= 8
#p m062x/aug-cc-pVDZ   counterpoise=2

00129 m062x/aug-cc-pVDZ   counterpoise=2

 0  1  0  1  0  1
  C         -0.876529        0.702788        0.000102  1
  C         -0.957055       -0.703915       -0.000101  1
  C          0.351414       -1.119810        0.000011  1
  N          1.104198        0.000000       -0.000010  1
  N          0.377972        1.120937       -0.000002  1
  H          2.106387        0.067001       -0.000035  1
  H         -1.836971       -1.320794       -0.000184  1
  H          0.795770       -2.099470        0.000012  1
  H         -1.677614        1.422525        0.000160  1
  C         -1.266036       -0.223251        1.532047  2
  H         -1.060662       -0.542740        0.513654  2
  H         -0.815337       -0.924378        2.229734  2
  H         -0.847594        0.767003        1.692611  2
  H         -2.340637       -0.192756        1.692611  2

%mem=32GB
%nprocshared= 8
#p m062x/aug-cc-pVDZ   counterpoise=2

00130 m062x/aug-cc-pVDZ   counterpoise=2

 0  1  0  1  0  1
  C         -0.876529        0.702788        0.000102  1
  C         -0.957055       -0.703915       -0.000101  1
  C          0.351414       -1.119810        0.000011  1
  N          1.104198        0.000000       -0.000010  1
  N          0.377972        1.120937       -0.000002  1
  H          2.106387        0.067001       -0.000035  1
  H         -1.836971       -1.320794       -0.000184  1
  H          0.795770       -2.099470        0.000012  1
  H         -1.677614        1.422525        0.000160  1
  C         -1.208038       -0.439700        1.532045  2
  H         -1.034822       -0.622048        0.474633  2
  H         -0.579193       -1.101697        2.121783  2
  H         -0.965675        0.593719        1.766102  2
  H         -2.252536       -0.628698        1.766102  2

%mem=32GB
%nprocshared= 8
#p m062x/aug-cc-pVDZ   counterpoise=2

00131 m062x/aug-cc-pVDZ   counterpoise=2

 0  1  0  1  0  1
  C         -0.876529        0.702788        0.000102  1
  C         -0.957055       -0.703915       -0.000101  1
  C          0.351414       -1.119810        0.000011  1
  N          1.104198        0.000000       -0.000010  1
  N          0.377972        1.120937       -0.000002  1
  H          2.106387        0.067001       -0.000035  1
  H         -1.836971       -1.320794       -0.000184  1
  H          0.795770       -2.099470        0.000012  1
  H         -1.677614        1.422525        0.000160  1
  C         -1.113336       -0.642789        1.532044  2
  H         -1.003129       -0.685894        0.451594  2
  H         -0.201415       -0.999465        2.003913  2
  H         -1.301163        0.383597        1.836559  2
  H         -1.947684       -1.269377        1.836559  2

%mem=32GB
%nprocshared= 8
#p m062x/aug-cc-pVDZ   counterpoise=2

00132 m062x/aug-cc-pVDZ   counterpoise=2

 0  1  0  1  0  1
  C         -0.876529        0.702788        0.000102  1
  C         -0.957055       -0.703915       -0.000101  1
  C          0.351414       -1.119810        0.000011  1
  N          1.104198        0.000000       -0.000010  1
  N          0.377972        1.120937       -0.000002  1
  H          2.106387        0.067001       -0.000035  1
  H         -1.836971       -1.320794       -0.000184  1
  H          0.795770       -2.099470        0.000012  1
  H         -1.677614        1.422525        0.000160  1
  C         -0.984807       -0.826348        1.532044  2
  H         -0.965185       -0.739784        0.448763  2
  H         -0.765574        0.140840        1.976971  2
  H         -1.969738       -1.157060        1.851445  2
  H         -0.238738       -1.549426        1.851445  2

%mem=32GB
%nprocshared= 8
#p m062x/aug-cc-pVDZ   counterpoise=2

00133 m062x/aug-cc-pVDZ   counterpoise=2

 0  1  0  1  0  1
  C         -0.876529        0.702788        0.000102  1
  C         -0.957055       -0.703915       -0.000101  1
  C          0.351414       -1.119810        0.000011  1
  N          1.104198        0.000000       -0.000010  1
  N          0.377972        1.120937       -0.000002  1
  H          2.106387        0.067001       -0.000035  1
  H         -1.836971       -1.320794       -0.000184  1
  H          0.795770       -2.099470        0.000012  1
  H         -1.677614        1.422525        0.000160  1
  C         -0.826356       -0.984800        1.532045  2
  H         -0.917235       -0.789492        0.466695  2
  H         -1.219792       -0.139271        2.090405  2
  H         -1.388793       -1.879657        1.785761  2
  H          0.220435       -1.130861        1.785761  2

%mem=32GB
%nprocshared= 8
#p m062x/aug-cc-pVDZ   counterpoise=2

00134 m062x/aug-cc-pVDZ   counterpoise=2

 0  1  0  1  0  1
  C         -0.876529        0.702788        0.000102  1
  C         -0.957055       -0.703915       -0.000101  1
  C          0.351414       -1.119810        0.000011  1
  N          1.104198        0.000000       -0.000010  1
  N          0.377972        1.120937       -0.000002  1
  H          2.106387        0.067001       -0.000035  1
  H         -1.836971       -1.320794       -0.000184  1
  H          0.795770       -2.099470        0.000012  1
  H         -1.677614        1.422525        0.000160  1
  C         -0.642796       -1.113329        1.532046  2
  H         -0.854068       -0.838086        0.502007  2
  H         -1.163651       -0.434763        2.202669  2
  H         -0.980669       -2.130653        1.711968  2
  H          0.427290       -1.049930        1.711968  2

%mem=32GB
%nprocshared= 8
#p m062x/aug-cc-pVDZ   counterpoise=2

00135 m062x/aug-cc-pVDZ   counterpoise=2

 0  1  0  1  0  1
  C         -0.876529        0.702788        0.000102  1
  C         -0.957055       -0.703915       -0.000101  1
  C          0.351414       -1.119810        0.000011  1
  N          1.104198        0.000000       -0.000010  1
  N          0.377972        1.120937       -0.000002  1
  H          2.106387        0.067001       -0.000035  1
  H         -1.836971       -1.320794       -0.000184  1
  H          0.795770       -2.099470        0.000012  1
  H         -1.677614        1.422525        0.000160  1
  C         -0.439706       -1.208032        1.532048  2
  H         -0.771671       -0.884558        0.548921  2
  H         -0.992856       -0.669030        2.296888  2
  H         -0.616426       -2.274939        1.641396  2
  H          0.622265       -1.003736        1.641396  2

%mem=32GB
%nprocshared= 8
#p m062x/aug-cc-pVDZ   counterpoise=2

00136 m062x/aug-cc-pVDZ   counterpoise=2

 0  1  0  1  0  1
  C         -0.876529        0.702788        0.000102  1
  C         -0.957055       -0.703915       -0.000101  1
  C          0.351414       -1.119810        0.000011  1
  N          1.104198        0.000000       -0.000010  1
  N          0.377972        1.120937       -0.000002  1
  H          2.106387        0.067001       -0.000035  1
  H         -1.836971       -1.320794       -0.000184  1
  H          0.795770       -2.099470        0.000012  1
  H         -1.677614        1.422525        0.000160  1
  C         -0.223222       -1.266040        1.532047  2
  H          0.156974       -1.169290        0.518407  2
  H          0.576142       -1.062622        2.239942  2
  H         -1.031941       -0.556099        1.685129  2
  H         -0.594221       -2.276190        1.685129  2

%mem=32GB
%nprocshared= 8
#p m062x/aug-cc-pVDZ   counterpoise=2

00137 m062x/aug-cc-pVDZ   counterpoise=2

 0  1  0  1  0  1
  C         -0.876529        0.702788        0.000102  1
  C         -0.957055       -0.703915       -0.000101  1
  C          0.351414       -1.119810        0.000011  1
  N          1.104198        0.000000       -0.000010  1
  N          0.377972        1.120937       -0.000002  1
  H          2.106387        0.067001       -0.000035  1
  H         -1.836971       -1.320794       -0.000184  1
  H          0.795770       -2.099470        0.000012  1
  H         -1.677614        1.422525        0.000160  1
  C          0.000010       -1.285570        1.532045  2
  H          0.241665       -1.171579        0.478487  2
  H          0.817793       -0.899815        2.135287  2
  H         -0.908372       -0.732828        1.757422  2
  H         -0.151147       -2.338107        1.757422  2

%mem=32GB
%nprocshared= 8
#p m062x/aug-cc-pVDZ   counterpoise=2

00138 m062x/aug-cc-pVDZ   counterpoise=2

 0  1  0  1  0  1
  C         -0.876529        0.702788        0.000102  1
  C         -0.957055       -0.703915       -0.000101  1
  C          0.351414       -1.119810        0.000011  1
  N          1.104198        0.000000       -0.000010  1
  N          0.377972        1.120937       -0.000002  1
  H          2.106387        0.067001       -0.000035  1
  H         -1.836971       -1.320794       -0.000184  1
  H          0.795770       -2.099470        0.000012  1
  H         -1.677614        1.422525        0.000160  1
  C          0.223242       -1.266040        1.532044  2
  H          0.313451       -1.163122        0.453784  2
  H          0.863243       -0.535871        2.020643  2
  H         -0.809261       -1.097640        1.827099  2
  H          0.525496       -2.267570        1.827099  2

%mem=32GB
%nprocshared= 8
#p m062x/aug-cc-pVDZ   counterpoise=2

00139 m062x/aug-cc-pVDZ   counterpoise=2

 0  1  0  1  0  1
  C         -0.876529        0.702788        0.000102  1
  C         -0.957055       -0.703915       -0.000101  1
  C          0.351414       -1.119810        0.000011  1
  N          1.104198        0.000000       -0.000010  1
  N          0.377972        1.120937       -0.000002  1
  H          2.106387        0.067001       -0.000035  1
  H         -1.836971       -1.320794       -0.000184  1
  H          0.795770       -2.099470        0.000012  1
  H         -1.677614        1.422525        0.000160  1
  C          0.439690       -1.208043        1.532044  2
  H          0.377269       -1.145652        0.448722  2
  H         -0.261883       -0.506813        1.976509  2
  H          0.194327       -2.217546        1.851697  2
  H          1.449073       -0.962187        1.851697  2

%mem=32GB
%nprocshared= 8
#p m062x/aug-cc-pVDZ   counterpoise=2

00140 m062x/aug-cc-pVDZ   counterpoise=2

 0  1  0  1  0  1
  C         -0.876529        0.702788        0.000102  1
  C         -0.957055       -0.703915       -0.000101  1
  C          0.351414       -1.119810        0.000011  1
  N          1.104198        0.000000       -0.000010  1
  N          0.377972        1.120937       -0.000002  1
  H          2.106387        0.067001       -0.000035  1
  H         -1.836971       -1.320794       -0.000184  1
  H          0.795770       -2.099470        0.000012  1
  H         -1.677614        1.422525        0.000160  1
  C          0.642779       -1.113341        1.532045  2
  H          0.439710       -1.117850        0.464282  2
  H         -0.295948       -1.134183        2.079616  2
  H          1.233418       -1.987902        1.792362  2
  H          1.194021       -0.213427        1.792362  2

%mem=32GB
%nprocshared= 8
#p m062x/aug-cc-pVDZ   counterpoise=2

00141 m062x/aug-cc-pVDZ   counterpoise=2

 0  1  0  1  0  1
  C         -0.876529        0.702788        0.000102  1
  C         -0.957055       -0.703915       -0.000101  1
  C          0.351414       -1.119810        0.000011  1
  N          1.104198        0.000000       -0.000010  1
  N          0.377972        1.120937       -0.000002  1
  H          2.106387        0.067001       -0.000035  1
  H         -1.836971       -1.320794       -0.000184  1
  H          0.795770       -2.099470        0.000012  1
  H         -1.677614        1.422525        0.000160  1
  C          0.826339       -0.984812        1.532046  2
  H          0.505643       -1.075970        0.497532  2
  H         -0.004899       -1.221093        2.191358  2
  H          1.645020       -1.674712        1.719862  2
  H          1.159722        0.032566        1.719862  2

%mem=32GB
%nprocshared= 8
#p m062x/aug-cc-pVDZ   counterpoise=2

00142 m062x/aug-cc-pVDZ   counterpoise=2

 0  1  0  1  0  1
  C         -0.876529        0.702788        0.000102  1
  C         -0.957055       -0.703915       -0.000101  1
  C          0.351414       -1.119810        0.000011  1
  N          1.104198        0.000000       -0.000010  1
  N          0.377972        1.120937       -0.000002  1
  H          2.106387        0.067001       -0.000035  1
  H         -1.836971       -1.320794       -0.000184  1
  H          0.795770       -2.099470        0.000012  1
  H         -1.677614        1.422525        0.000160  1
  C          0.984791       -0.826360        1.532048  2
  H          0.575884       -1.015811        0.542968  2
  H          0.275040       -1.155195        2.286765  2
  H          1.917276       -1.372407        1.649435  2
  H          1.171133        0.238053        1.649435  2

%mem=32GB
%nprocshared= 8
#p m062x/aug-cc-pVDZ   counterpoise=2

00143 m062x/aug-cc-pVDZ   counterpoise=2

 0  1  0  1  0  1
  C         -0.876529        0.702788        0.000102  1
  C         -0.957055       -0.703915       -0.000101  1
  C          0.351414       -1.119810        0.000011  1
  N          1.104198        0.000000       -0.000010  1
  N          0.377972        1.120937       -0.000002  1
  H          2.106387        0.067001       -0.000035  1
  H         -1.836971       -1.320794       -0.000184  1
  H          0.795770       -2.099470        0.000012  1
  H         -1.677614        1.422525        0.000160  1
  C          1.113341       -0.642770        1.532047  2
  H          1.107360       -0.222275        0.529788  2
  H          1.101896        0.161847        2.262758  2
  H          0.234688       -1.268035        1.668030  2
  H          2.009421       -1.242792        1.668030  2

%mem=32GB
%nprocshared= 8
#p m062x/aug-cc-pVDZ   counterpoise=2

00144 m062x/aug-cc-pVDZ   counterpoise=2

 0  1  0  1  0  1
  C         -0.876529        0.702788        0.000102  1
  C         -0.957055       -0.703915       -0.000101  1
  C          0.351414       -1.119810        0.000011  1
  N          1.104198        0.000000       -0.000010  1
  N          0.377972        1.120937       -0.000002  1
  H          2.106387        0.067001       -0.000035  1
  H         -1.836971       -1.320794       -0.000184  1
  H          0.795770       -2.099470        0.000012  1
  H         -1.677614        1.422525        0.000160  1
  C          1.208043       -0.439680        1.532046  2
  H          1.137379       -0.140488        0.489517  2
  H          1.005679        0.417132        2.169540  2
  H          0.480877       -1.221733        1.734779  2
  H          2.208265       -0.813755        1.734779  2

%mem=32GB
%nprocshared= 8
#p m062x/aug-cc-pVDZ   counterpoise=2

00145 m062x/aug-cc-pVDZ   counterpoise=2

 0  1  0  1  0  1
  C         -0.876529        0.702788        0.000102  1
  C         -0.957055       -0.703915       -0.000101  1
  C          0.351414       -1.119810        0.000011  1
  N          1.104198        0.000000       -0.000010  1
  N          0.377972        1.120937       -0.000002  1
  H          2.106387        0.067001       -0.000035  1
  H         -1.836971       -1.320794       -0.000184  1
  H          0.795770       -2.099470        0.000012  1
  H         -1.677614        1.422525        0.000160  1
  C          1.266040       -0.223231        1.532045  2
  H          1.153037       -0.067365        0.462320  2
  H          0.711743        0.541320        2.070277  2
  H          0.881218       -1.204379        1.798013  2
  H          2.318208       -0.162567        1.798013  2

%mem=32GB
%nprocshared= 8
#p m062x/aug-cc-pVDZ   counterpoise=2

00146 m062x/aug-cc-pVDZ   counterpoise=2

 0  1  0  1  0  1
  C         -0.876529        0.702788        0.000102  1
  C         -0.957055       -0.703915       -0.000101  1
  C          0.351414       -1.119810        0.000011  1
  N          1.104198        0.000000       -0.000010  1
  N          0.377972        1.120937       -0.000002  1
  H          2.106387        0.067001       -0.000035  1
  H         -1.836971       -1.320794       -0.000184  1
  H          0.795770       -2.099470        0.000012  1
  H         -1.677614        1.422525        0.000160  1
  C          1.532075        0.000000        1.285533  2
  H          1.188824        0.000000        0.254245  2
  H          0.674235        0.000000        1.953057  2
  H          2.132691       -0.887456        1.467628  2
  H          2.132691        0.887456        1.467628  2

%mem=32GB
%nprocshared= 8
#p m062x/aug-cc-pVDZ   counterpoise=2

00147 m062x/aug-cc-pVDZ   counterpoise=2

 0  1  0  1  0  1
  C         -0.876529        0.702788        0.000102  1
  C         -0.957055       -0.703915       -0.000101  1
  C          0.351414       -1.119810        0.000011  1
  N          1.104198        0.000000       -0.000010  1
  N          0.377972        1.120937       -0.000002  1
  H          2.106387        0.067001       -0.000035  1
  H         -1.836971       -1.320794       -0.000184  1
  H          0.795770       -2.099470        0.000012  1
  H         -1.677614        1.422525        0.000160  1
  C          1.508800        0.266036        1.285533  2
  H          1.188671        0.055543        0.268387  2
  H          0.814277       -0.190631        1.985941  2
  H          2.503761       -0.141863        1.444113  2
  H          1.528623        1.341181        1.444113  2

%mem=32GB
%nprocshared= 8
#p m062x/aug-cc-pVDZ   counterpoise=2

00148 m062x/aug-cc-pVDZ   counterpoise=2

 0  1  0  1  0  1
  C         -0.876529        0.702788        0.000102  1
  C         -0.957055       -0.703915       -0.000101  1
  C          0.351414       -1.119810        0.000011  1
  N          1.104198        0.000000       -0.000010  1
  N          0.377972        1.120937       -0.000002  1
  H          2.106387        0.067001       -0.000035  1
  H         -1.836971       -1.320794       -0.000184  1
  H          0.795770       -2.099470        0.000012  1
  H         -1.677614        1.422525        0.000160  1
  C          1.439682        0.523989        1.285535  2
  H          1.184366        0.125213        0.307186  2
  H          1.027465       -0.119848        2.058211  2
  H          2.520895        0.566858        1.388574  2
  H          1.026108        1.523897        1.388574  2

%mem=32GB
%nprocshared= 8
#p m062x/aug-cc-pVDZ   counterpoise=2

00149 m062x/aug-cc-pVDZ   counterpoise=2

 0  1  0  1  0  1
  C         -0.876529        0.702788        0.000102  1
  C         -0.957055       -0.703915       -0.000101  1
  C          0.351414       -1.119810        0.000011  1
  N          1.104198        0.000000       -0.000010  1
  N          0.377972        1.120937       -0.000002  1
  H          2.106387        0.067001       -0.000035  1
  H         -1.836971       -1.320794       -0.000184  1
  H          0.795770       -2.099470        0.000012  1
  H         -1.677614        1.422525        0.000160  1
  C          1.326821        0.766022        1.285537  2
  H          1.166886        0.215703        0.361986  2
  H          1.137155        0.113403        2.133825  2
  H          2.353851        1.119937        1.323360  2
  H          0.649458        1.615272        1.323360  2

%mem=32GB
%nprocshared= 8
#p m062x/aug-cc-pVDZ   counterpoise=2

00150 m062x/aug-cc-pVDZ   counterpoise=2

 0  1  0  1  0  1
  C         -0.876529        0.702788        0.000102  1
  C         -0.957055       -0.703915       -0.000101  1
  C          0.351414       -1.119810        0.000011  1
  N          1.104198        0.000000       -0.000010  1
  N          0.377972        1.120937       -0.000002  1
  H          2.106387        0.067001       -0.000035  1
  H         -1.836971       -1.320794       -0.000184  1
  H          0.795770       -2.099470        0.000012  1
  H         -1.677614        1.422525        0.000160  1
  C          1.173625        0.984812        1.285537  2
  H          0.603910        1.082282        0.365048  2
  H          0.508194        1.098658        2.137428  2
  H          1.641658        0.004387        1.320027  2
  H          1.940972        1.753880        1.320027  2

%mem=32GB
%nprocshared= 8
#p m062x/aug-cc-pVDZ   counterpoise=2

00151 m062x/aug-cc-pVDZ   counterpoise=2

 0  1  0  1  0  1
  C         -0.876529        0.702788        0.000102  1
  C         -0.957055       -0.703915       -0.000101  1
  C          0.351414       -1.119810        0.000011  1
  N          1.104198        0.000000       -0.000010  1
  N          0.377972        1.120937       -0.000002  1
  H          2.106387        0.067001       -0.000035  1
  H         -1.836971       -1.320794       -0.000184  1
  H          0.795770       -2.099470        0.000012  1
  H         -1.677614        1.422525        0.000160  1
  C          0.984789        1.173647        1.285535  2
  H          0.521141        1.133373        0.303300  2
  H          0.216820        1.106939        2.051858  2
  H          1.677490        0.343019        1.393694  2
  H          1.523896        2.111272        1.393694  2

%mem=32GB
%nprocshared= 8
#p m062x/aug-cc-pVDZ   counterpoise=2

00152 m062x/aug-cc-pVDZ   counterpoise=2

 0  1  0  1  0  1
  C         -0.876529        0.702788        0.000102  1
  C         -0.957055       -0.703915       -0.000101  1
  C          0.351414       -1.119810        0.000011  1
  N          1.104198        0.000000       -0.000010  1
  N          0.377972        1.120937       -0.000002  1
  H          2.106387        0.067001       -0.000035  1
  H         -1.836971       -1.320794       -0.000184  1
  H          0.795770       -2.099470        0.000012  1
  H         -1.677614        1.422525        0.000160  1
  C          0.766032        1.326821        1.285533  2
  H          0.455557        1.162099        0.257015  2
  H          0.012967        0.927284        1.959877  2
  H          1.713791        0.825030        1.462832  2
  H          0.881941        2.392939        1.462832  2

%mem=32GB
%nprocshared= 8
#p m062x/aug-cc-pVDZ   counterpoise=2

00153 m062x/aug-cc-pVDZ   counterpoise=2

 0  1  0  1  0  1
  C         -0.876529        0.702788        0.000102  1
  C         -0.957055       -0.703915       -0.000101  1
  C          0.351414       -1.119810        0.000011  1
  N          1.104198        0.000000       -0.000010  1
  N          0.377972        1.120937       -0.000002  1
  H          2.106387        0.067001       -0.000035  1
  H         -1.836971       -1.320794       -0.000184  1
  H          0.795770       -2.099470        0.000012  1
  H         -1.677614        1.422525        0.000160  1
  C          0.524000        1.439682        1.285532  2
  H          0.404885        1.179681        0.236920  2
  H          0.151949        0.627582        1.904845  2
  H          1.576424        1.606155        1.500399  2
  H         -0.037207        2.345417        1.500399  2

%mem=32GB
%nprocshared= 8
#p m062x/aug-cc-pVDZ   counterpoise=2

00154 m062x/aug-cc-pVDZ   counterpoise=2

 0  1  0  1  0  1
  C         -0.876529        0.702788        0.000102  1
  C         -0.957055       -0.703915       -0.000101  1
  C          0.351414       -1.119810        0.000011  1
  N          1.104198        0.000000       -0.000010  1
  N          0.377972        1.120937       -0.000002  1
  H          2.106387        0.067001       -0.000035  1
  H         -1.836971       -1.320794       -0.000184  1
  H          0.795770       -2.099470        0.000012  1
  H         -1.677614        1.422525        0.000160  1
  C          0.266048        1.508800        1.285532  2
  H          0.356332        1.195928        0.248548  2
  H          0.507004        0.673787        1.938350  2
  H          0.953075        2.328857        1.477830  2
  H         -0.752255        1.836758        1.477830  2

%mem=32GB
%nprocshared= 8
#p m062x/aug-cc-pVDZ   counterpoise=2

00155 m062x/aug-cc-pVDZ   counterpoise=2

 0  1  0  1  0  1
  C         -0.876529        0.702788        0.000102  1
  C         -0.957055       -0.703915       -0.000101  1
  C          0.351414       -1.119810        0.000011  1
  N          1.104198        0.000000       -0.000010  1
  N          0.377972        1.120937       -0.000002  1
  H          2.106387        0.067001       -0.000035  1
  H         -1.836971       -1.320794       -0.000184  1
  H          0.795770       -2.099470        0.000012  1
  H         -1.677614        1.422525        0.000160  1
  C          0.000012        1.532076        1.285534  2
  H          0.293111        1.213247        0.288630  2
  H          0.538366        0.946463        2.026284  2
  H          0.237559        2.584973        1.413818  2
  H         -1.069109        1.383752        1.413818  2

%mem=32GB
%nprocshared= 8
#p m062x/aug-cc-pVDZ   counterpoise=2

00156 m062x/aug-cc-pVDZ   counterpoise=2

 0  1  0  1  0  1
  C         -0.876529        0.702788        0.000102  1
  C         -0.957055       -0.703915       -0.000101  1
  C          0.351414       -1.119810        0.000011  1
  N          1.104198        0.000000       -0.000010  1
  N          0.377972        1.120937       -0.000002  1
  H          2.106387        0.067001       -0.000035  1
  H         -1.836971       -1.320794       -0.000184  1
  H          0.795770       -2.099470        0.000012  1
  H         -1.677614        1.422525        0.000160  1
  C         -0.266025        1.508801        1.285536  2
  H          0.203997        1.225718        0.347284  2
  H          0.335003        1.146816        2.115722  2
  H         -0.343784        2.591617        1.339764  2
  H         -1.259512        1.071172        1.339764  2

%mem=32GB
%nprocshared= 8
#p m062x/aug-cc-pVDZ   counterpoise=2

00157 m062x/aug-cc-pVDZ   counterpoise=2

 0  1  0  1  0  1
  C         -0.876529        0.702788        0.000102  1
  C         -0.957055       -0.703915       -0.000101  1
  C          0.351414       -1.119810        0.000011  1
  N          1.104198        0.000000       -0.000010  1
  N          0.377972        1.120937       -0.000002  1
  H          2.106387        0.067001       -0.000035  1
  H         -1.836971       -1.320794       -0.000184  1
  H          0.795770       -2.099470        0.000012  1
  H         -1.677614        1.422525        0.000160  1
  C         -0.524016        1.439671        1.285537  2
  H         -0.775588        0.913792        0.368183  2
  H         -0.813362        0.834830        2.141062  2
  H          0.547062        1.622161        1.316642  2
  H         -1.054070        2.388118        1.316642  2

%mem=32GB
%nprocshared= 8
#p m062x/aug-cc-pVDZ   counterpoise=2

00158 m062x/aug-cc-pVDZ   counterpoise=2

 0  1  0  1  0  1
  C         -0.876529        0.702788        0.000102  1
  C         -0.957055       -0.703915       -0.000101  1
  C          0.351414       -1.119810        0.000011  1
  N          1.104198        0.000000       -0.000010  1
  N          0.377972        1.120937       -0.000002  1
  H          2.106387        0.067001       -0.000035  1
  H         -1.836971       -1.320794       -0.000184  1
  H          0.795770       -2.099470        0.000012  1
  H         -1.677614        1.422525        0.000160  1
  C         -0.766048        1.326808        1.285535  2
  H         -0.849837        0.853550        0.310660  2
  H         -0.898342        0.579584        2.063758  2
  H          0.215877        1.782432        1.384063  2
  H         -1.531855        2.091863        1.384063  2

%mem=32GB
%nprocshared= 8
#p m062x/aug-cc-pVDZ   counterpoise=2

00159 m062x/aug-cc-pVDZ   counterpoise=2

 0  1  0  1  0  1
  C         -0.876529        0.702788        0.000102  1
  C         -0.957055       -0.703915       -0.000101  1
  C          0.351414       -1.119810        0.000011  1
  N          1.104198        0.000000       -0.000010  1
  N          0.377972        1.120937       -0.000002  1
  H          2.106387        0.067001       -0.000035  1
  H         -1.836971       -1.320794       -0.000184  1
  H          0.795770       -2.099470        0.000012  1
  H         -1.677614        1.422525        0.000160  1
  C         -0.984804        1.173633        1.285533  2
  H         -0.899104        0.800958        0.268112  2
  H         -0.798409        0.363078        1.985344  2
  H         -0.255987        1.964212        1.444549  2
  H         -1.985752        1.566437        1.444549  2

%mem=32GB
%nprocshared= 8
#p m062x/aug-cc-pVDZ   counterpoise=2

00160 m062x/aug-cc-pVDZ   counterpoise=2

 0  1  0  1  0  1
  C         -0.876529        0.702788        0.000102  1
  C         -0.957055       -0.703915       -0.000101  1
  C          0.351414       -1.119810        0.000011  1
  N          1.104198        0.000000       -0.000010  1
  N          0.377972        1.120937       -0.000002  1
  H          2.106387        0.067001       -0.000035  1
  H         -1.836971       -1.320794       -0.000184  1
  H          0.795770       -2.099470        0.000012  1
  H         -1.677614        1.422525        0.000160  1
  C         -1.173638        0.984798        1.285532  2
  H         -0.934275        0.757599        0.249935  2
  H         -0.545304        0.388396        1.942021  2
  H         -0.996579        2.040315        1.475301  2
  H         -2.218494        0.752978        1.475301  2

%mem=32GB
%nprocshared= 8
#p m062x/aug-cc-pVDZ   counterpoise=2

00161 m062x/aug-cc-pVDZ   counterpoise=2

 0  1  0  1  0  1
  C         -0.876529        0.702788        0.000102  1
  C         -0.957055       -0.703915       -0.000101  1
  C          0.351414       -1.119810        0.000011  1
  N          1.104198        0.000000       -0.000010  1
  N          0.377972        1.120937       -0.000002  1
  H          2.106387        0.067001       -0.000035  1
  H         -1.836971       -1.320794       -0.000184  1
  H          0.795770       -2.099470        0.000012  1
  H         -1.677614        1.422525        0.000160  1
  C         -1.326813        0.766042        1.285533  2
  H         -0.967866        0.715619        0.260843  2
  H         -0.489821        0.648465        1.968978  2
  H         -1.801402        1.728881        1.456368  2
  H         -2.048312       -0.028774        1.456368  2

%mem=32GB
%nprocshared= 8
#p m062x/aug-cc-pVDZ   counterpoise=2

00162 m062x/aug-cc-pVDZ   counterpoise=2

 0  1  0  1  0  1
  C         -0.876529        0.702788        0.000102  1
  C         -0.957055       -0.703915       -0.000101  1
  C          0.351414       -1.119810        0.000011  1
  N          1.104198        0.000000       -0.000010  1
  N          0.377972        1.120937       -0.000002  1
  H          2.106387        0.067001       -0.000035  1
  H         -1.836971       -1.320794       -0.000184  1
  H          0.795770       -2.099470        0.000012  1
  H         -1.677614        1.422525        0.000160  1
  C         -1.439675        0.524011        1.285534  2
  H         -1.007017        0.661363        0.297953  2
  H         -0.696502        0.759939        2.042839  2
  H         -2.296206        1.183198        1.400878  2
  H         -1.759153       -0.508513        1.400878  2

%mem=32GB
%nprocshared= 8
#p m062x/aug-cc-pVDZ   counterpoise=2

00163 m062x/aug-cc-pVDZ   counterpoise=2

 0  1  0  1  0  1
  C         -0.876529        0.702788        0.000102  1
  C         -0.957055       -0.703915       -0.000101  1
  C          0.351414       -1.119810        0.000011  1
  N          1.104198        0.000000       -0.000010  1
  N          0.377972        1.120937       -0.000002  1
  H          2.106387        0.067001       -0.000035  1
  H         -1.836971       -1.320794       -0.000184  1
  H          0.795770       -2.099470        0.000012  1
  H         -1.677614        1.422525        0.000160  1
  C         -1.508794        0.266058        1.285537  2
  H         -1.049919        0.583021        0.352615  2
  H         -0.938114        0.660249        2.122445  2
  H         -2.528041        0.640610        1.333737  2
  H         -1.519292       -0.819780        1.333737  2

%mem=32GB
%nprocshared= 8
#p m062x/aug-cc-pVDZ   counterpoise=2

00164 m062x/aug-cc-pVDZ   counterpoise=2

 0  1  0  1  0  1
  C         -0.876529        0.702788        0.000102  1
  C         -0.957055       -0.703915       -0.000101  1
  C          0.351414       -1.119810        0.000011  1
  N          1.104198        0.000000       -0.000010  1
  N          0.377972        1.120937       -0.000002  1
  H          2.106387        0.067001       -0.000035  1
  H         -1.836971       -1.320794       -0.000184  1
  H          0.795770       -2.099470        0.000012  1
  H         -1.677614        1.422525        0.000160  1
  C         -1.532072       -0.000020        1.285538  2
  H         -1.135120       -0.485940        0.398022  2
  H         -1.135074       -0.485997        2.173061  2
  H         -1.241848        1.047476        1.285720  2
  H         -2.616412       -0.075417        1.285720  2

%mem=32GB
%nprocshared= 8
#p m062x/aug-cc-pVDZ   counterpoise=2

00165 m062x/aug-cc-pVDZ   counterpoise=2

 0  1  0  1  0  1
  C         -0.876529        0.702788        0.000102  1
  C         -0.957055       -0.703915       -0.000101  1
  C          0.351414       -1.119810        0.000011  1
  N          1.104198        0.000000       -0.000010  1
  N          0.377972        1.120937       -0.000002  1
  H          2.106387        0.067001       -0.000035  1
  H         -1.836971       -1.320794       -0.000184  1
  H          0.795770       -2.099470        0.000012  1
  H         -1.677614        1.422525        0.000160  1
  C         -1.508796       -0.266058        1.285536  2
  H         -1.099713       -0.590703        0.332314  2
  H         -0.941249       -0.716459        2.095787  2
  H         -1.445527        0.816687        1.357219  2
  H         -2.548865       -0.573622        1.357219  2

%mem=32GB
%nprocshared= 8
#p m062x/aug-cc-pVDZ   counterpoise=2

00166 m062x/aug-cc-pVDZ   counterpoise=2

 0  1  0  1  0  1
  C         -0.876529        0.702788        0.000102  1
  C         -0.957055       -0.703915       -0.000101  1
  C          0.351414       -1.119810        0.000011  1
  N          1.104198        0.000000       -0.000010  1
  N          0.377972        1.120937       -0.000002  1
  H          2.106387        0.067001       -0.000035  1
  H         -1.836971       -1.320794       -0.000184  1
  H          0.795770       -2.099470        0.000012  1
  H         -1.677614        1.422525        0.000160  1
  C         -1.439677       -0.524011        1.285533  2
  H         -1.060920       -0.665198        0.276581  2
  H         -0.674648       -0.809186        2.003087  2
  H         -1.701673        0.520760        1.431442  2
  H         -2.321624       -1.142362        1.431442  2

%mem=32GB
%nprocshared= 8
#p m062x/aug-cc-pVDZ   counterpoise=2

00167 m062x/aug-cc-pVDZ   counterpoise=2

 0  1  0  1  0  1
  C         -0.876529        0.702788        0.000102  1
  C         -0.957055       -0.703915       -0.000101  1
  C          0.351414       -1.119810        0.000011  1
  N          1.104198        0.000000       -0.000010  1
  N          0.377972        1.120937       -0.000002  1
  H          2.106387        0.067001       -0.000035  1
  H         -1.836971       -1.320794       -0.000184  1
  H          0.795770       -2.099470        0.000012  1
  H         -1.677614        1.422525        0.000160  1
  C         -1.326815       -0.766042        1.285532  2
  H         -1.026712       -0.715619        0.242090  2
  H         -0.456728       -0.619850        1.920396  2
  H         -2.059023        0.010827        1.490037  2
  H         -1.764924       -1.739549        1.490037  2

%mem=32GB
%nprocshared= 8
#p m062x/aug-cc-pVDZ   counterpoise=2

00168 m062x/aug-cc-pVDZ   counterpoise=2

 0  1  0  1  0  1
  C         -0.876529        0.702788        0.000102  1
  C         -0.957055       -0.703915       -0.000101  1
  C          0.351414       -1.119810        0.000011  1
  N          1.104198        0.000000       -0.000010  1
  N          0.377972        1.120937       -0.000002  1
  H          2.106387        0.067001       -0.000035  1
  H         -1.836971       -1.320794       -0.000184  1
  H          0.795770       -2.099470        0.000012  1
  H         -1.677614        1.422525        0.000160  1
  C         -1.173641       -0.984798        1.285532  2
  H         -0.997127       -0.755884        0.237764  2
  H         -0.629293       -0.278851        1.907465  2
  H         -2.236896       -0.910365        1.498666  2
  H         -0.831321       -1.994188        1.498666  2

%mem=32GB
%nprocshared= 8
#p m062x/aug-cc-pVDZ   counterpoise=2

00169 m062x/aug-cc-pVDZ   counterpoise=2

 0  1  0  1  0  1
  C         -0.876529        0.702788        0.000102  1
  C         -0.957055       -0.703915       -0.000101  1
  C          0.351414       -1.119810        0.000011  1
  N          1.104198        0.000000       -0.000010  1
  N          0.377972        1.120937       -0.000002  1
  H          2.106387        0.067001       -0.000035  1
  H         -1.836971       -1.320794       -0.000184  1
  H          0.795770       -2.099470        0.000012  1
  H         -1.677614        1.422525        0.000160  1
  C         -0.984807       -1.173633        1.285533  2
  H         -0.962774       -0.800712        0.264837  2
  H         -0.935398       -0.337348        1.978111  2
  H         -1.906444       -1.725971        1.449804  2
  H         -0.134621       -1.830654        1.449804  2

%mem=32GB
%nprocshared= 8
#p m062x/aug-cc-pVDZ   counterpoise=2

00170 m062x/aug-cc-pVDZ   counterpoise=2

 0  1  0  1  0  1
  C         -0.876529        0.702788        0.000102  1
  C         -0.957055       -0.703915       -0.000101  1
  C          0.351414       -1.119810        0.000011  1
  N          1.104198        0.000000       -0.000010  1
  N          0.377972        1.120937       -0.000002  1
  H          2.106387        0.067001       -0.000035  1
  H         -1.836971       -1.320794       -0.000184  1
  H          0.795770       -2.099470        0.000012  1
  H         -1.677614        1.422525        0.000160  1
  C         -0.766050       -1.326808        1.285535  2
  H         -0.910091       -0.857072        0.316012  2
  H         -0.985993       -0.609543        2.072067  2
  H         -1.432491       -2.180580        1.377232  2
  H          0.264433       -1.660233        1.377232  2

%mem=32GB
%nprocshared= 8
#p m062x/aug-cc-pVDZ   counterpoise=2

00171 m062x/aug-cc-pVDZ   counterpoise=2

 0  1  0  1  0  1
  C         -0.876529        0.702788        0.000102  1
  C         -0.957055       -0.703915       -0.000101  1
  C          0.351414       -1.119810        0.000011  1
  N          1.104198        0.000000       -0.000010  1
  N          0.377972        1.120937       -0.000002  1
  H          2.106387        0.067001       -0.000035  1
  H         -1.836971       -1.320794       -0.000184  1
  H          0.795770       -2.099470        0.000012  1
  H         -1.677614        1.422525        0.000160  1
  C         -0.524018       -1.439671        1.285538  2
  H         -0.828999       -0.921489        0.380082  2
  H         -0.855320       -0.876768        2.154363  2
  H         -0.970633       -2.430464        1.304041  2
  H          0.559007       -1.530178        1.304041  2

%mem=32GB
%nprocshared= 8
#p m062x/aug-cc-pVDZ   counterpoise=2

00172 m062x/aug-cc-pVDZ   counterpoise=2

 0  1  0  1  0  1
  C         -0.876529        0.702788        0.000102  1
  C         -0.957055       -0.703915       -0.000101  1
  C          0.351414       -1.119810        0.000011  1
  N          1.104198        0.000000       -0.000010  1
  N          0.377972        1.120937       -0.000002  1
  H          2.106387        0.067001       -0.000035  1
  H         -1.836971       -1.320794       -0.000184  1
  H          0.795770       -2.099470        0.000012  1
  H         -1.677614        1.422525        0.000160  1
  C         -0.266026       -1.508801        1.285536  2
  H          0.187969       -1.222781        0.340308  2
  H          0.336586       -1.129151        2.106634  2
  H         -1.267474       -1.090829        1.347797  2
  H         -0.321372       -2.592562        1.347797  2

%mem=32GB
%nprocshared= 8
#p m062x/aug-cc-pVDZ   counterpoise=2

00173 m062x/aug-cc-pVDZ   counterpoise=2

 0  1  0  1  0  1
  C         -0.876529        0.702788        0.000102  1
  C         -0.957055       -0.703915       -0.000101  1
  C          0.351414       -1.119810        0.000011  1
  N          1.104198        0.000000       -0.000010  1
  N          0.377972        1.120937       -0.000002  1
  H          2.106387        0.067001       -0.000035  1
  H         -1.836971       -1.320794       -0.000184  1
  H          0.795770       -2.099470        0.000012  1
  H         -1.677614        1.422525        0.000160  1
  C          0.000011       -1.532076        1.285534  2
  H          0.273807       -1.210859        0.283919  2
  H          0.521289       -0.920513        2.017475  2
  H         -1.072979       -1.422844        1.420578  2
  H          0.277815       -2.574220        1.420578  2

%mem=32GB
%nprocshared= 8
#p m062x/aug-cc-pVDZ   counterpoise=2

00174 m062x/aug-cc-pVDZ   counterpoise=2

 0  1  0  1  0  1
  C         -0.876529        0.702788        0.000102  1
  C         -0.957055       -0.703915       -0.000101  1
  C          0.351414       -1.119810        0.000011  1
  N          1.104198        0.000000       -0.000010  1
  N          0.377972        1.120937       -0.000002  1
  H          2.106387        0.067001       -0.000035  1
  H         -1.836971       -1.320794       -0.000184  1
  H          0.795770       -2.099470        0.000012  1
  H         -1.677614        1.422525        0.000160  1
  C          0.266047       -1.508800        1.285532  2
  H          0.334992       -1.194638        0.247301  2
  H          0.452879       -0.657466        1.934995  2
  H         -0.728683       -1.901381        1.480132  2
  H          1.004972       -2.281845        1.480132  2

%mem=32GB
%nprocshared= 8
#p m062x/aug-cc-pVDZ   counterpoise=2

00175 m062x/aug-cc-pVDZ   counterpoise=2

 0  1  0  1  0  1
  C         -0.876529        0.702788        0.000102  1
  C         -0.957055       -0.703915       -0.000101  1
  C          0.351414       -1.119810        0.000011  1
  N          1.104198        0.000000       -0.000010  1
  N          0.377972        1.120937       -0.000002  1
  H          2.106387        0.067001       -0.000035  1
  H         -1.836971       -1.320794       -0.000184  1
  H          0.795770       -2.099470        0.000012  1
  H         -1.677614        1.422525        0.000160  1
  C          0.523999       -1.439682        1.285532  2
  H          0.383583       -1.179432        0.239622  2
  H          0.102590       -0.658637        1.913115  2
  H          0.023916       -2.381782        1.494913  2
  H          1.585967       -1.538985        1.494913  2

%mem=32GB
%nprocshared= 8
#p m062x/aug-cc-pVDZ   counterpoise=2

00176 m062x/aug-cc-pVDZ   counterpoise=2

 0  1  0  1  0  1
  C         -0.876529        0.702788        0.000102  1
  C         -0.957055       -0.703915       -0.000101  1
  C          0.351414       -1.119810        0.000011  1
  N          1.104198        0.000000       -0.000010  1
  N          0.377972        1.120937       -0.000002  1
  H          2.106387        0.067001       -0.000035  1
  H         -1.836971       -1.320794       -0.000184  1
  H          0.795770       -2.099470        0.000012  1
  H         -1.677614        1.422525        0.000160  1
  C          0.766031       -1.326821        1.285533  2
  H          0.436246       -1.162165        0.263033  2
  H          0.013513       -0.951102        1.974030  2
  H          0.910824       -2.391035        1.452746  2
  H          1.703677       -0.803050        1.452746  2

%mem=32GB
%nprocshared= 8
#p m062x/aug-cc-pVDZ   counterpoise=2

00177 m062x/aug-cc-pVDZ   counterpoise=2

 0  1  0  1  0  1
  C         -0.876529        0.702788        0.000102  1
  C         -0.957055       -0.703915       -0.000101  1
  C          0.351414       -1.119810        0.000011  1
  N          1.104198        0.000000       -0.000010  1
  N          0.377972        1.120937       -0.000002  1
  H          2.106387        0.067001       -0.000035  1
  H         -1.836971       -1.320794       -0.000184  1
  H          0.795770       -2.099470        0.000012  1
  H         -1.677614        1.422525        0.000160  1
  C          0.984788       -1.173646        1.285535  2
  H          0.504750       -1.132843        0.311228  2
  H          0.229585       -1.109455        2.064653  2
  H          1.527346       -2.110420        1.383331  2
  H          1.677670       -0.341885        1.383331  2

%mem=32GB
%nprocshared= 8
#p m062x/aug-cc-pVDZ   counterpoise=2

00178 m062x/aug-cc-pVDZ   counterpoise=2

 0  1  0  1  0  1
  C         -0.876529        0.702788        0.000102  1
  C         -0.957055       -0.703915       -0.000101  1
  C          0.351414       -1.119810        0.000011  1
  N          1.104198        0.000000       -0.000010  1
  N          0.377972        1.120937       -0.000002  1
  H          2.106387        0.067001       -0.000035  1
  H         -1.836971       -1.320794       -0.000184  1
  H          0.795770       -2.099470        0.000012  1
  H         -1.677614        1.422525        0.000160  1
  C          1.173624       -0.984812        1.285537  2
  H          0.590265       -1.080593        0.373455  2
  H          0.519603       -1.092195        2.147049  2
  H          1.936221       -1.758940        1.311012  2
  H          1.648649       -0.007479        1.311012  2

%mem=32GB
%nprocshared= 8
#p m062x/aug-cc-pVDZ   counterpoise=2

00179 m062x/aug-cc-pVDZ   counterpoise=2

 0  1  0  1  0  1
  C         -0.876529        0.702788        0.000102  1
  C         -0.957055       -0.703915       -0.000101  1
  C          0.351414       -1.119810        0.000011  1
  N          1.104198        0.000000       -0.000010  1
  N          0.377972        1.120937       -0.000002  1
  H          2.106387        0.067001       -0.000035  1
  H         -1.836971       -1.320794       -0.000184  1
  H          0.795770       -2.099470        0.000012  1
  H         -1.677614        1.422525        0.000160  1
  C          1.326821       -0.766022        1.285537  2
  H          1.166886       -0.215703        0.361986  2
  H          1.137155       -0.113403        2.133825  2
  H          0.649458       -1.615272        1.323360  2
  H          2.353851       -1.119937        1.323360  2

%mem=32GB
%nprocshared= 8
#p m062x/aug-cc-pVDZ   counterpoise=2

00180 m062x/aug-cc-pVDZ   counterpoise=2

 0  1  0  1  0  1
  C         -0.876529        0.702788        0.000102  1
  C         -0.957055       -0.703915       -0.000101  1
  C          0.351414       -1.119810        0.000011  1
  N          1.104198        0.000000       -0.000010  1
  N          0.377972        1.120937       -0.000002  1
  H          2.106387        0.067001       -0.000035  1
  H         -1.836971       -1.320794       -0.000184  1
  H          0.795770       -2.099470        0.000012  1
  H         -1.677614        1.422525        0.000160  1
  C          1.439682       -0.523989        1.285535  2
  H          1.184366       -0.125213        0.307186  2
  H          1.027465        0.119848        2.058211  2
  H          1.026108       -1.523897        1.388574  2
  H          2.520895       -0.566858        1.388574  2

%mem=32GB
%nprocshared= 8
#p m062x/aug-cc-pVDZ   counterpoise=2

00181 m062x/aug-cc-pVDZ   counterpoise=2

 0  1  0  1  0  1
  C         -0.876529        0.702788        0.000102  1
  C         -0.957055       -0.703915       -0.000101  1
  C          0.351414       -1.119810        0.000011  1
  N          1.104198        0.000000       -0.000010  1
  N          0.377972        1.120937       -0.000002  1
  H          2.106387        0.067001       -0.000035  1
  H         -1.836971       -1.320794       -0.000184  1
  H          0.795770       -2.099470        0.000012  1
  H         -1.677614        1.422525        0.000160  1
  C          1.508800       -0.266036        1.285533  2
  H          1.188671       -0.055543        0.268387  2
  H          0.814277        0.190631        1.985941  2
  H          1.528623       -1.341181        1.444113  2
  H          2.503761        0.141863        1.444113  2

%mem=32GB
%nprocshared= 8
#p m062x/aug-cc-pVDZ   counterpoise=2

00182 m062x/aug-cc-pVDZ   counterpoise=2

 0  1  0  1  0  1
  C         -0.876529        0.702788        0.000102  1
  C         -0.957055       -0.703915       -0.000101  1
  C          0.351414       -1.119810        0.000011  1
  N          1.104198        0.000000       -0.000010  1
  N          0.377972        1.120937       -0.000002  1
  H          2.106387        0.067001       -0.000035  1
  H         -1.836971       -1.320794       -0.000184  1
  H          0.795770       -2.099470        0.000012  1
  H         -1.677614        1.422525        0.000160  1
  C          1.732067        0.000003        0.999958  2
  H          2.112354        0.068069       -0.015977  2
  H          2.548097        0.146061        1.702979  2
  H          0.977471        0.766500        1.156626  2
  H          1.290186       -0.980647        1.156626  2

%mem=32GB
%nprocshared= 8
#p m062x/aug-cc-pVDZ   counterpoise=2

00183 m062x/aug-cc-pVDZ   counterpoise=2

 0  1  0  1  0  1
  C         -0.876529        0.702788        0.000102  1
  C         -0.957055       -0.703915       -0.000101  1
  C          0.351414       -1.119810        0.000011  1
  N          1.104198        0.000000       -0.000010  1
  N          0.377972        1.120937       -0.000002  1
  H          2.106387        0.067001       -0.000035  1
  H         -1.836971       -1.320794       -0.000184  1
  H          0.795770       -2.099470        0.000012  1
  H         -1.677614        1.422525        0.000160  1
  C          1.705753        0.300758        0.999959  2
  H          2.100782        0.070271        0.013955  2
  H          2.376953       -0.090866        1.759959  2
  H          1.619798        1.378382        1.113166  2
  H          0.725317       -0.154660        1.113166  2

%mem=32GB
%nprocshared= 8
#p m062x/aug-cc-pVDZ   counterpoise=2

00184 m062x/aug-cc-pVDZ   counterpoise=2

 0  1  0  1  0  1
  C         -0.876529        0.702788        0.000102  1
  C         -0.957055       -0.703915       -0.000101  1
  C          0.351414       -1.119810        0.000011  1
  N          1.104198        0.000000       -0.000010  1
  N          0.377972        1.120937       -0.000002  1
  H          2.106387        0.067001       -0.000035  1
  H         -1.836971       -1.320794       -0.000184  1
  H          0.795770       -2.099470        0.000012  1
  H         -1.677614        1.422525        0.000160  1
  C          1.627613        0.592377        0.999963  2
  H          2.051765        0.126940        0.114052  2
  H          2.048761        0.130237        1.889085  2
  H          1.860818        1.654022        0.998542  2
  H          0.548932        0.458503        0.998542  2

%mem=32GB
%nprocshared= 8
#p m062x/aug-cc-pVDZ   counterpoise=2

00185 m062x/aug-cc-pVDZ   counterpoise=2

 0  1  0  1  0  1
  C         -0.876529        0.702788        0.000102  1
  C         -0.957055       -0.703915       -0.000101  1
  C          0.351414       -1.119810        0.000011  1
  N          1.104198        0.000000       -0.000010  1
  N          0.377972        1.120937       -0.000002  1
  H          2.106387        0.067001       -0.000035  1
  H         -1.836971       -1.320794       -0.000184  1
  H          0.795770       -2.099470        0.000012  1
  H         -1.677614        1.422525        0.000160  1
  C          1.499987        0.865997        0.999967  2
  H          1.188433        0.184309        0.212814  2
  H          1.295394        0.418342        1.969103  2
  H          2.565277        1.061915        0.909140  2
  H          0.950973        1.799705        0.909140  2

%mem=32GB
%nprocshared= 8
#p m062x/aug-cc-pVDZ   counterpoise=2

00186 m062x/aug-cc-pVDZ   counterpoise=2

 0  1  0  1  0  1
  C         -0.876529        0.702788        0.000102  1
  C         -0.957055       -0.703915       -0.000101  1
  C          0.351414       -1.119810        0.000011  1
  N          1.104198        0.000000       -0.000010  1
  N          0.377972        1.120937       -0.000002  1
  H          2.106387        0.067001       -0.000035  1
  H         -1.836971       -1.320794       -0.000184  1
  H          0.795770       -2.099470        0.000012  1
  H         -1.677614        1.422525        0.000160  1
  C          1.326797        1.113341        0.999967  2
  H          0.578674        1.119330        0.211518  2
  H          0.832944        1.117295        1.968250  2
  H          1.940835        0.220941        0.910214  2
  H          1.955044        1.995796        0.910214  2

%mem=32GB
%nprocshared= 8
#p m062x/aug-cc-pVDZ   counterpoise=2

00187 m062x/aug-cc-pVDZ   counterpoise=2

 0  1  0  1  0  1
  C         -0.876529        0.702788        0.000102  1
  C         -0.957055       -0.703915       -0.000101  1
  C          0.351414       -1.119810        0.000011  1
  N          1.104198        0.000000       -0.000010  1
  N          0.377972        1.120937       -0.000002  1
  H          2.106387        0.067001       -0.000035  1
  H         -1.836971       -1.320794       -0.000184  1
  H          0.795770       -2.099470        0.000012  1
  H         -1.677614        1.422525        0.000160  1
  C          1.113314        1.326821        0.999964  2
  H          0.478077        1.148965        0.136127  2
  H          0.540877        1.166548        1.909967  2
  H          1.956555        0.641330        0.977061  2
  H          1.478013        2.350514        0.977061  2

%mem=32GB
%nprocshared= 8
#p m062x/aug-cc-pVDZ   counterpoise=2

00188 m062x/aug-cc-pVDZ   counterpoise=2

 0  1  0  1  0  1
  C         -0.876529        0.702788        0.000102  1
  C         -0.957055       -0.703915       -0.000101  1
  C          0.351414       -1.119810        0.000011  1
  N          1.104198        0.000000       -0.000010  1
  N          0.377972        1.120937       -0.000002  1
  H          2.106387        0.067001       -0.000035  1
  H         -1.836971       -1.320794       -0.000184  1
  H          0.795770       -2.099470        0.000012  1
  H         -1.677614        1.422525        0.000160  1
  C          0.866007        1.499985        0.999962  2
  H          0.414749        1.149501        0.075352  2
  H          0.328024        1.082143        1.846991  2
  H          1.905088        1.183335        1.038943  2
  H          0.816353        2.585109        1.038943  2

%mem=32GB
%nprocshared= 8
#p m062x/aug-cc-pVDZ   counterpoise=2

00189 m062x/aug-cc-pVDZ   counterpoise=2

 0  1  0  1  0  1
  C         -0.876529        0.702788        0.000102  1
  C         -0.957055       -0.703915       -0.000101  1
  C          0.351414       -1.119810        0.000011  1
  N          1.104198        0.000000       -0.000010  1
  N          0.377972        1.120937       -0.000002  1
  H          2.106387        0.067001       -0.000035  1
  H         -1.836971       -1.320794       -0.000184  1
  H          0.795770       -2.099470        0.000012  1
  H         -1.677614        1.422525        0.000160  1
  C          0.592388        1.627575        0.999961  2
  H          0.388191        1.145084        0.047657  2
  H          0.310553        0.961634        1.811483  2
  H          1.652724        1.856009        1.070548  2
  H          0.018168        2.547774        1.070548  2

%mem=32GB
%nprocshared= 8
#p m062x/aug-cc-pVDZ   counterpoise=2

00190 m062x/aug-cc-pVDZ   counterpoise=2

 0  1  0  1  0  1
  C         -0.876529        0.702788        0.000102  1
  C         -0.957055       -0.703915       -0.000101  1
  C          0.351414       -1.119810        0.000011  1
  N          1.104198        0.000000       -0.000010  1
  N          0.377972        1.120937       -0.000002  1
  H          2.106387        0.067001       -0.000035  1
  H         -1.836971       -1.320794       -0.000184  1
  H          0.795770       -2.099470        0.000012  1
  H         -1.677614        1.422525        0.000160  1
  C          0.300770        1.705714        0.999961  2
  H          0.373047        1.158240        0.063786  2
  H          0.392190        1.013243        1.832789  2
  H          1.098729        2.441954        1.051829  2
  H         -0.660914        2.209648        1.051829  2

%mem=32GB
%nprocshared= 8
#p m062x/aug-cc-pVDZ   counterpoise=2

00191 m062x/aug-cc-pVDZ   counterpoise=2

 0  1  0  1  0  1
  C         -0.876529        0.702788        0.000102  1
  C         -0.957055       -0.703915       -0.000101  1
  C          0.351414       -1.119810        0.000011  1
  N          1.104198        0.000000       -0.000010  1
  N          0.377972        1.120937       -0.000002  1
  H          2.106387        0.067001       -0.000035  1
  H         -1.836971       -1.320794       -0.000184  1
  H          0.795770       -2.099470        0.000012  1
  H         -1.677614        1.422525        0.000160  1
  C          0.000014        1.732028        0.999963  2
  H          0.333638        1.192618        0.117293  2
  H          0.326503        1.204153        1.892280  2
  H          0.424647        2.732600        0.995323  2
  H         -1.084871        1.798967        0.995323  2

%mem=32GB
%nprocshared= 8
#p m062x/aug-cc-pVDZ   counterpoise=2

00192 m062x/aug-cc-pVDZ   counterpoise=2

 0  1  0  1  0  1
  C         -0.876529        0.702788        0.000102  1
  C         -0.957055       -0.703915       -0.000101  1
  C          0.351414       -1.119810        0.000011  1
  N          1.104198        0.000000       -0.000010  1
  N          0.377972        1.120937       -0.000002  1
  H          2.106387        0.067001       -0.000035  1
  H         -1.836971       -1.320794       -0.000184  1
  H          0.795770       -2.099470        0.000012  1
  H         -1.677614        1.422525        0.000160  1
  C         -0.300745        1.705717        0.999966  2
  H          0.248717        1.232303        0.190432  2
  H          0.094241        1.365399        1.953721  2
  H         -0.193809        2.785007        0.928025  2
  H         -1.352356        1.440358        0.928025  2

%mem=32GB
%nprocshared= 8
#p m062x/aug-cc-pVDZ   counterpoise=2

00193 m062x/aug-cc-pVDZ   counterpoise=2

 0  1  0  1  0  1
  C         -0.876529        0.702788        0.000102  1
  C         -0.957055       -0.703915       -0.000101  1
  C          0.351414       -1.119810        0.000011  1
  N          1.104198        0.000000       -0.000010  1
  N          0.377972        1.120937       -0.000002  1
  H          2.106387        0.067001       -0.000035  1
  H         -1.836971       -1.320794       -0.000184  1
  H          0.795770       -2.099470        0.000012  1
  H         -1.677614        1.422525        0.000160  1
  C         -0.592405        1.627565        0.999968  2
  H         -0.814371        0.905103        0.218844  2
  H         -0.734671        1.164514        1.973015  2
  H          0.438077        1.959839        0.904168  2
  H         -1.258565        2.481106        0.904168  2

%mem=32GB
%nprocshared= 8
#p m062x/aug-cc-pVDZ   counterpoise=2

00194 m062x/aug-cc-pVDZ   counterpoise=2

 0  1  0  1  0  1
  C         -0.876529        0.702788        0.000102  1
  C         -0.957055       -0.703915       -0.000101  1
  C          0.351414       -1.119810        0.000011  1
  N          1.104198        0.000000       -0.000010  1
  N          0.377972        1.120937       -0.000002  1
  H          2.106387        0.067001       -0.000035  1
  H         -1.836971       -1.320794       -0.000184  1
  H          0.795770       -2.099470        0.000012  1
  H         -1.677614        1.422525        0.000160  1
  C         -0.866026        1.499972        0.999965  2
  H         -0.874953        0.822410        0.150138  2
  H         -0.873604        0.924767        1.922222  2
  H          0.029608        2.114804        0.963926  2
  H         -1.745150        2.138187        0.963926  2

%mem=32GB
%nprocshared= 8
#p m062x/aug-cc-pVDZ   counterpoise=2

00195 m062x/aug-cc-pVDZ   counterpoise=2

 0  1  0  1  0  1
  C         -0.876529        0.702788        0.000102  1
  C         -0.957055       -0.703915       -0.000101  1
  C          0.351414       -1.119810        0.000011  1
  N          1.104198        0.000000       -0.000010  1
  N          0.377972        1.120937       -0.000002  1
  H          2.106387        0.067001       -0.000035  1
  H         -1.836971       -1.320794       -0.000184  1
  H          0.795770       -2.099470        0.000012  1
  H         -1.677614        1.422525        0.000160  1
  C         -1.113363        1.326832        0.999961  2
  H         -1.645726        1.417117        0.056662  2
  H         -1.812662        1.445428        1.823607  2
  H         -0.645809        0.347409        1.059983  2
  H         -0.349033        2.097334        1.059983  2

%mem=32GB
%nprocshared= 8
#p m062x/aug-cc-pVDZ   counterpoise=2

00196 m062x/aug-cc-pVDZ   counterpoise=2

 0  1  0  1  0  1
  C         -0.876529        0.702788        0.000102  1
  C         -0.957055       -0.703915       -0.000101  1
  C          0.351414       -1.119810        0.000011  1
  N          1.104198        0.000000       -0.000010  1
  N          0.377972        1.120937       -0.000002  1
  H          2.106387        0.067001       -0.000035  1
  H         -1.836971       -1.320794       -0.000184  1
  H          0.795770       -2.099470        0.000012  1
  H         -1.677614        1.422525        0.000160  1
  C         -1.326842        1.113353        0.999959  2
  H         -1.672268        1.417813        0.015398  2
  H         -1.908017        1.625603        1.762398  2
  H         -1.450275        0.039174        1.111225  2
  H         -0.276665        1.370697        1.111225  2

%mem=32GB
%nprocshared= 8
#p m062x/aug-cc-pVDZ   counterpoise=2

00197 m062x/aug-cc-pVDZ   counterpoise=2

 0  1  0  1  0  1
  C         -0.876529        0.702788        0.000102  1
  C         -0.957055       -0.703915       -0.000101  1
  C          0.351414       -1.119810        0.000011  1
  N          1.104198        0.000000       -0.000010  1
  N          0.377972        1.120937       -0.000002  1
  H          2.106387        0.067001       -0.000035  1
  H         -1.836971       -1.320794       -0.000184  1
  H          0.795770       -2.099470        0.000012  1
  H         -1.677614        1.422525        0.000160  1
  C         -1.500007        0.866047        0.999961  2
  H         -1.666720        1.388392        0.061485  2
  H         -1.713438        1.534770        1.829861  2
  H         -2.155340        0.000572        1.054444  2
  H         -0.464460        0.540238        1.054444  2

%mem=32GB
%nprocshared= 8
#p m062x/aug-cc-pVDZ   counterpoise=2

00198 m062x/aug-cc-pVDZ   counterpoise=2

 0  1  0  1  0  1
  C         -0.876529        0.702788        0.000102  1
  C         -0.957055       -0.703915       -0.000101  1
  C          0.351414       -1.119810        0.000011  1
  N          1.104198        0.000000       -0.000010  1
  N          0.377972        1.120937       -0.000002  1
  H          2.106387        0.067001       -0.000035  1
  H         -1.836971       -1.320794       -0.000184  1
  H          0.795770       -2.099470        0.000012  1
  H         -1.677614        1.422525        0.000160  1
  C         -1.627568        0.592400        0.999964  2
  H         -0.977315        0.687974        0.134279  2
  H         -1.036912        0.679215        1.908295  2
  H         -2.377210        1.379209        0.978821  2
  H         -2.119107       -0.376837        0.978821  2

%mem=32GB
%nprocshared= 8
#p m062x/aug-cc-pVDZ   counterpoise=2

00199 m062x/aug-cc-pVDZ   counterpoise=2

 0  1  0  1  0  1
  C         -0.876529        0.702788        0.000102  1
  C         -0.957055       -0.703915       -0.000101  1
  C          0.351414       -1.119810        0.000011  1
  N          1.104198        0.000000       -0.000010  1
  N          0.377972        1.120937       -0.000002  1
  H          2.106387        0.067001       -0.000035  1
  H         -1.836971       -1.320794       -0.000184  1
  H          0.795770       -2.099470        0.000012  1
  H         -1.677614        1.422525        0.000160  1
  C         -1.705710        0.300781        0.999967  2
  H         -1.042900        0.622127        0.200720  2
  H         -1.248690        0.522355        1.960964  2
  H         -2.652920        0.827807        0.919258  2
  H         -1.878603       -0.769299        0.919258  2

%mem=32GB
%nprocshared= 8
#p m062x/aug-cc-pVDZ   counterpoise=2

00200 m062x/aug-cc-pVDZ   counterpoise=2

 0  1  0  1  0  1
  C         -0.876529        0.702788        0.000102  1
  C         -0.957055       -0.703915       -0.000101  1
  C          0.351414       -1.119810        0.000011  1
  N          1.104198        0.000000       -0.000010  1
  N          0.377972        1.120937       -0.000002  1
  H          2.106387        0.067001       -0.000035  1
  H         -1.836971       -1.320794       -0.000184  1
  H          0.795770       -2.099470        0.000012  1
  H         -1.677614        1.422525        0.000160  1
  C         -1.732027       -0.000022        0.999969  2
  H         -1.150239       -0.528450        0.249195  2
  H         -1.402071       -0.299715        1.991327  2
  H         -1.591343        1.071077        0.879833  2
  H         -2.784696       -0.242780        0.879833  2

%mem=32GB
%nprocshared= 8
#p m062x/aug-cc-pVDZ   counterpoise=2

00201 m062x/aug-cc-pVDZ   counterpoise=2

 0  1  0  1  0  1
  C         -0.876529        0.702788        0.000102  1
  C         -0.957055       -0.703915       -0.000101  1
  C          0.351414       -1.119810        0.000011  1
  N          1.104198        0.000000       -0.000010  1
  N          0.377972        1.120937       -0.000002  1
  H          2.106387        0.067001       -0.000035  1
  H         -1.836971       -1.320794       -0.000184  1
  H          0.795770       -2.099470        0.000012  1
  H         -1.677614        1.422525        0.000160  1
  C         -1.705711       -0.300781        0.999966  2
  H         -1.085818       -0.634579        0.171903  2
  H         -1.225047       -0.559608        1.939885  2
  H         -1.835367        0.776975        0.944209  2
  H         -2.676870       -0.785775        0.944209  2

%mem=32GB
%nprocshared= 8
#p m062x/aug-cc-pVDZ   counterpoise=2

00202 m062x/aug-cc-pVDZ   counterpoise=2

 0  1  0  1  0  1
  C         -0.876529        0.702788        0.000102  1
  C         -0.957055       -0.703915       -0.000101  1
  C          0.351414       -1.119810        0.000011  1
  N          1.104198        0.000000       -0.000010  1
  N          0.377972        1.120937       -0.000002  1
  H          2.106387        0.067001       -0.000035  1
  H         -1.836971       -1.320794       -0.000184  1
  H          0.795770       -2.099470        0.000012  1
  H         -1.677614        1.422525        0.000160  1
  C         -1.627570       -0.592400        0.999963  2
  H         -1.024863       -0.692638        0.101034  2
  H         -0.992524       -0.698016        1.875771  2
  H         -2.100977        0.385978        1.011710  2
  H         -2.392166       -1.364885        1.011710  2

%mem=32GB
%nprocshared= 8
#p m062x/aug-cc-pVDZ   counterpoise=2

00203 m062x/aug-cc-pVDZ   counterpoise=2

 0  1  0  1  0  1
  C         -0.876529        0.702788        0.000102  1
  C         -0.957055       -0.703915       -0.000101  1
  C          0.351414       -1.119810        0.000011  1
  N          1.104198        0.000000       -0.000010  1
  N          0.377972        1.120937       -0.000002  1
  H          2.106387        0.067001       -0.000035  1
  H         -1.836971       -1.320794       -0.000184  1
  H          0.795770       -2.099470        0.000012  1
  H         -1.677614        1.422525        0.000160  1
  C         -1.500013       -0.866043        0.999961  2
  H         -1.818711       -1.296151        0.054014  2
  H         -1.924694       -1.439183        1.820104  2
  H         -0.415215       -0.892675        1.063059  2
  H         -1.841301        0.164014        1.063059  2

%mem=32GB
%nprocshared= 8
#p m062x/aug-cc-pVDZ   counterpoise=2

00204 m062x/aug-cc-pVDZ   counterpoise=2

 0  1  0  1  0  1
  C         -0.876529        0.702788        0.000102  1
  C         -0.957055       -0.703915       -0.000101  1
  C          0.351414       -1.119810        0.000011  1
  N          1.104198        0.000000       -0.000010  1
  N          0.377972        1.120937       -0.000002  1
  H          2.106387        0.067001       -0.000035  1
  H         -1.836971       -1.320794       -0.000184  1
  H          0.795770       -2.099470        0.000012  1
  H         -1.677614        1.422525        0.000160  1
  C         -1.326848       -1.113349        0.999961  2
  H         -1.812478       -1.310834        0.047837  2
  H         -1.996445       -1.385645        1.811731  2
  H         -0.414829       -1.700499        1.070334  2
  H         -1.083439       -0.056336        1.070334  2

%mem=32GB
%nprocshared= 8
#p m062x/aug-cc-pVDZ   counterpoise=2

00205 m062x/aug-cc-pVDZ   counterpoise=2

 0  1  0  1  0  1
  C         -0.876529        0.702788        0.000102  1
  C         -0.957055       -0.703915       -0.000101  1
  C          0.351414       -1.119810        0.000011  1
  N          1.104198        0.000000       -0.000010  1
  N          0.377972        1.120937       -0.000002  1
  H          2.106387        0.067001       -0.000035  1
  H         -1.836971       -1.320794       -0.000184  1
  H          0.795770       -2.099470        0.000012  1
  H         -1.677614        1.422525        0.000160  1
  C         -1.113335       -1.326804        0.999962  2
  H         -0.970414       -0.757159        0.085384  2
  H         -0.951159       -0.680417        1.858658  2
  H         -2.126690       -1.718974        1.028093  2
  H         -0.405136       -2.150904        1.028093  2

%mem=32GB
%nprocshared= 8
#p m062x/aug-cc-pVDZ   counterpoise=2

00206 m062x/aug-cc-pVDZ   counterpoise=2

 0  1  0  1  0  1
  C         -0.876529        0.702788        0.000102  1
  C         -0.957055       -0.703915       -0.000101  1
  C          0.351414       -1.119810        0.000011  1
  N          1.104198        0.000000       -0.000010  1
  N          0.377972        1.120937       -0.000002  1
  H          2.106387        0.067001       -0.000035  1
  H         -1.836971       -1.320794       -0.000184  1
  H          0.795770       -2.099470        0.000012  1
  H         -1.677614        1.422525        0.000160  1
  C         -0.866029       -1.499972        0.999965  2
  H         -0.943236       -0.824768        0.151723  2
  H         -0.931136       -0.930584        1.923564  2
  H         -1.676566       -2.223229        0.962462  2
  H          0.086855       -2.021588        0.962462  2

%mem=32GB
%nprocshared= 8
#p m062x/aug-cc-pVDZ   counterpoise=2

00207 m062x/aug-cc-pVDZ   counterpoise=2

 0  1  0  1  0  1
  C         -0.876529        0.702788        0.000102  1
  C         -0.957055       -0.703915       -0.000101  1
  C          0.351414       -1.119810        0.000011  1
  N          1.104198        0.000000       -0.000010  1
  N          0.377972        1.120937       -0.000002  1
  H          2.106387        0.067001       -0.000035  1
  H         -1.836971       -1.320794       -0.000184  1
  H          0.795770       -2.099470        0.000012  1
  H         -1.677614        1.422525        0.000160  1
  C         -0.592408       -1.627566        0.999968  2
  H         -0.873631       -0.915227        0.228694  2
  H         -0.765648       -1.188750        1.979205  2
  H         -1.190575       -2.529172        0.896146  2
  H          0.460339       -1.877410        0.896146  2

%mem=32GB
%nprocshared= 8
#p m062x/aug-cc-pVDZ   counterpoise=2

00208 m062x/aug-cc-pVDZ   counterpoise=2

 0  1  0  1  0  1
  C         -0.876529        0.702788        0.000102  1
  C         -0.957055       -0.703915       -0.000101  1
  C          0.351414       -1.119810        0.000011  1
  N          1.104198        0.000000       -0.000010  1
  N          0.377972        1.120937       -0.000002  1
  H          2.106387        0.067001       -0.000035  1
  H         -1.836971       -1.320794       -0.000184  1
  H          0.795770       -2.099470        0.000012  1
  H         -1.677614        1.422525        0.000160  1
  C         -0.300745       -1.705717        0.999966  2
  H          0.232275       -1.226846        0.182686  2
  H          0.094695       -1.350449        1.948064  2
  H         -1.358184       -1.462724        0.934727  2
  H         -0.171990       -2.783049        0.934727  2

%mem=32GB
%nprocshared= 8
#p m062x/aug-cc-pVDZ   counterpoise=2

00209 m062x/aug-cc-pVDZ   counterpoise=2

 0  1  0  1  0  1
  C         -0.876529        0.702788        0.000102  1
  C         -0.957055       -0.703915       -0.000101  1
  C          0.351414       -1.119810        0.000011  1
  N          1.104198        0.000000       -0.000010  1
  N          0.377972        1.120937       -0.000002  1
  H          2.106387        0.067001       -0.000035  1
  H         -1.836971       -1.320794       -0.000184  1
  H          0.795770       -2.099470        0.000012  1
  H         -1.677614        1.422525        0.000160  1
  C          0.000013       -1.732028        0.999963  2
  H          0.312054       -1.188383        0.112013  2
  H          0.312702       -1.187256        1.887052  2
  H         -1.082097       -1.834569        1.000578  2
  H          0.457263       -2.718131        1.000578  2

%mem=32GB
%nprocshared= 8
#p m062x/aug-cc-pVDZ   counterpoise=2

00210 m062x/aug-cc-pVDZ   counterpoise=2

 0  1  0  1  0  1
  C         -0.876529        0.702788        0.000102  1
  C         -0.957055       -0.703915       -0.000101  1
  C          0.351414       -1.119810        0.000011  1
  N          1.104198        0.000000       -0.000010  1
  N          0.377972        1.120937       -0.000002  1
  H          2.106387        0.067001       -0.000035  1
  H         -1.836971       -1.320794       -0.000184  1
  H          0.795770       -2.099470        0.000012  1
  H         -1.677614        1.422525        0.000160  1
  C          0.300769       -1.705714        0.999961  2
  H          0.348220       -1.156757        0.063068  2
  H          0.361014       -1.008749        1.831879  2
  H         -0.637247       -2.252365        1.052644  2
  H          1.131071       -2.405215        1.052644  2

%mem=32GB
%nprocshared= 8
#p m062x/aug-cc-pVDZ   counterpoise=2

00211 m062x/aug-cc-pVDZ   counterpoise=2

 0  1  0  1  0  1
  C         -0.876529        0.702788        0.000102  1
  C         -0.957055       -0.703915       -0.000101  1
  C          0.351414       -1.119810        0.000011  1
  N          1.104198        0.000000       -0.000010  1
  N          0.377972        1.120937       -0.000002  1
  H          2.106387        0.067001       -0.000035  1
  H         -1.836971       -1.320794       -0.000184  1
  H          0.795770       -2.099470        0.000012  1
  H         -1.677614        1.422525        0.000160  1
  C          0.592404       -1.627614        0.999960  2
  H          0.789019       -2.083805        0.033209  2
  H          0.887591       -2.312515        1.790689  2
  H          1.161449       -0.705722        1.088172  2
  H         -0.468522       -1.408225        1.088172  2

%mem=32GB
%nprocshared= 8
#p m062x/aug-cc-pVDZ   counterpoise=2

00212 m062x/aug-cc-pVDZ   counterpoise=2

 0  1  0  1  0  1
  C         -0.876529        0.702788        0.000102  1
  C         -0.957055       -0.703915       -0.000101  1
  C          0.351414       -1.119810        0.000011  1
  N          1.104198        0.000000       -0.000010  1
  N          0.377972        1.120937       -0.000002  1
  H          2.106387        0.067001       -0.000035  1
  H         -1.836971       -1.320794       -0.000184  1
  H          0.795770       -2.099470        0.000012  1
  H         -1.677614        1.422525        0.000160  1
  C          0.866023       -1.500023        0.999961  2
  H          0.800646       -2.057864        0.069416  2
  H          0.785704       -2.185359        1.839807  2
  H          1.820307       -0.981618        1.045504  2
  H          0.057460       -0.775020        1.045504  2

%mem=32GB
%nprocshared= 8
#p m062x/aug-cc-pVDZ   counterpoise=2

00213 m062x/aug-cc-pVDZ   counterpoise=2

 0  1  0  1  0  1
  C         -0.876529        0.702788        0.000102  1
  C         -0.957055       -0.703915       -0.000101  1
  C          0.351414       -1.119810        0.000011  1
  N          1.104198        0.000000       -0.000010  1
  N          0.377972        1.120937       -0.000002  1
  H          2.106387        0.067001       -0.000035  1
  H         -1.836971       -1.320794       -0.000184  1
  H          0.795770       -2.099470        0.000012  1
  H         -1.677614        1.422525        0.000160  1
  C          1.113314       -1.326821        0.999965  2
  H          0.463336       -1.150219        0.146902  2
  H          0.553929       -1.174834        1.919457  2
  H          1.485442       -2.347559        0.966927  2
  H          1.950819       -0.634743        0.966927  2

%mem=32GB
%nprocshared= 8
#p m062x/aug-cc-pVDZ   counterpoise=2

00214 m062x/aug-cc-pVDZ   counterpoise=2

 0  1  0  1  0  1
  C         -0.876529        0.702788        0.000102  1
  C         -0.957055       -0.703915       -0.000101  1
  C          0.351414       -1.119810        0.000011  1
  N          1.104198        0.000000       -0.000010  1
  N          0.377972        1.120937       -0.000002  1
  H          2.106387        0.067001       -0.000035  1
  H         -1.836971       -1.320794       -0.000184  1
  H          0.795770       -2.099470        0.000012  1
  H         -1.677614        1.422525        0.000160  1
  C          1.326796       -1.113341        0.999968  2
  H          0.567863       -1.118374        0.221913  2
  H          0.846341       -1.116528        1.974970  2
  H          1.952534       -1.996666        0.901656  2
  H          1.940763       -0.221794        0.901656  2

%mem=32GB
%nprocshared= 8
#p m062x/aug-cc-pVDZ   counterpoise=2

00215 m062x/aug-cc-pVDZ   counterpoise=2

 0  1  0  1  0  1
  C         -0.876529        0.702788        0.000102  1
  C         -0.957055       -0.703915       -0.000101  1
  C          0.351414       -1.119810        0.000011  1
  N          1.104198        0.000000       -0.000010  1
  N          0.377972        1.120937       -0.000002  1
  H          2.106387        0.067001       -0.000035  1
  H         -1.836971       -1.320794       -0.000184  1
  H          0.795770       -2.099470        0.000012  1
  H         -1.677614        1.422525        0.000160  1
  C          1.499987       -0.865997        0.999967  2
  H          1.188433       -0.184309        0.212814  2
  H          1.295394       -0.418342        1.969103  2
  H          0.950973       -1.799705        0.909140  2
  H          2.565277       -1.061915        0.909140  2

%mem=32GB
%nprocshared= 8
#p m062x/aug-cc-pVDZ   counterpoise=2

00216 m062x/aug-cc-pVDZ   counterpoise=2

 0  1  0  1  0  1
  C         -0.876529        0.702788        0.000102  1
  C         -0.957055       -0.703915       -0.000101  1
  C          0.351414       -1.119810        0.000011  1
  N          1.104198        0.000000       -0.000010  1
  N          0.377972        1.120937       -0.000002  1
  H          2.106387        0.067001       -0.000035  1
  H         -1.836971       -1.320794       -0.000184  1
  H          0.795770       -2.099470        0.000012  1
  H         -1.677614        1.422525        0.000160  1
  C          1.627577       -0.592375        0.999965  2
  H          1.181292       -0.087257        0.147286  2
  H          1.244119       -0.158366        1.919787  2
  H          1.377480       -1.649642        0.966570  2
  H          2.707602       -0.474445        0.966570  2

%mem=32GB
%nprocshared= 8
#p m062x/aug-cc-pVDZ   counterpoise=2

00217 m062x/aug-cc-pVDZ   counterpoise=2

 0  1  0  1  0  1
  C         -0.876529        0.702788        0.000102  1
  C         -0.957055       -0.703915       -0.000101  1
  C          0.351414       -1.119810        0.000011  1
  N          1.104198        0.000000       -0.000010  1
  N          0.377972        1.120937       -0.000002  1
  H          2.106387        0.067001       -0.000035  1
  H         -1.836971       -1.320794       -0.000184  1
  H          0.795770       -2.099470        0.000012  1
  H         -1.677614        1.422525        0.000160  1
  C          1.705753       -0.300753        0.999960  2
  H          2.088298        0.050397        0.045116  2
  H          2.241378        0.190913        1.807950  2
  H          0.646464       -0.068453        1.073586  2
  H          1.846713       -1.376014        1.073586  2

%mem=32GB
%nprocshared= 8
#p m062x/aug-cc-pVDZ   counterpoise=2

00218 m062x/aug-cc-pVDZ   counterpoise=2

 0  1  0  1  0  1
  C         -0.876529        0.702788        0.000102  1
  C         -0.957055       -0.703915       -0.000101  1
  C          0.351414       -1.119810        0.000011  1
  N          1.104198        0.000000       -0.000010  1
  N          0.377972        1.120937       -0.000002  1
  H          2.106387        0.067001       -0.000035  1
  H         -1.836971       -1.320794       -0.000184  1
  H          0.795770       -2.099470        0.000012  1
  H         -1.677614        1.422525        0.000160  1
  C          1.879399        0.000004        0.683998  2
  H          2.220252        0.100609       -0.343170  2
  H          2.694542        0.240599        1.361593  2
  H          1.050107        0.680539        0.858997  2
  H          1.552555       -1.021771        0.858997  2

%mem=32GB
%nprocshared= 8
#p m062x/aug-cc-pVDZ   counterpoise=2

00219 m062x/aug-cc-pVDZ   counterpoise=2

 0  1  0  1  0  1
  C         -0.876529        0.702788        0.000102  1
  C         -0.957055       -0.703915       -0.000101  1
  C          0.351414       -1.119810        0.000011  1
  N          1.104198        0.000000       -0.000010  1
  N          0.377972        1.120937       -0.000002  1
  H          2.106387        0.067001       -0.000035  1
  H         -1.836971       -1.320794       -0.000184  1
  H          0.795770       -2.099470        0.000012  1
  H         -1.677614        1.422525        0.000160  1
  C          1.850848        0.326337        0.684001  2
  H          2.209282       -0.037423       -0.275468  2
  H          2.366230       -0.196702        1.485430  2
  H          2.046002        1.392693        0.763219  2
  H          0.781729        0.146930        0.763219  2

%mem=32GB
%nprocshared= 8
#p m062x/aug-cc-pVDZ   counterpoise=2

00220 m062x/aug-cc-pVDZ   counterpoise=2

 0  1  0  1  0  1
  C         -0.876529        0.702788        0.000102  1
  C         -0.957055       -0.703915       -0.000101  1
  C          0.351414       -1.119810        0.000011  1
  N          1.104198        0.000000       -0.000010  1
  N          0.377972        1.120937       -0.000002  1
  H          2.106387        0.067001       -0.000035  1
  H         -1.836971       -1.320794       -0.000184  1
  H          0.795770       -2.099470        0.000012  1
  H         -1.677614        1.422525        0.000160  1
  C          1.766060        0.642761        0.684008  2
  H          2.152715       -0.011376       -0.093153  2
  H          2.009959        0.230136        1.659575  2
  H          2.214677        1.627855        0.584966  2
  H          0.686730        0.724699        0.584966  2

%mem=32GB
%nprocshared= 8
#p m062x/aug-cc-pVDZ   counterpoise=2

00221 m062x/aug-cc-pVDZ   counterpoise=2

 0  1  0  1  0  1
  C         -0.876529        0.702788        0.000102  1
  C         -0.957055       -0.703915       -0.000101  1
  C          0.351414       -1.119810        0.000011  1
  N          1.104198        0.000000       -0.000010  1
  N          0.377972        1.120937       -0.000002  1
  H          2.106387        0.067001       -0.000035  1
  H         -1.836971       -1.320794       -0.000184  1
  H          0.795770       -2.099470        0.000012  1
  H         -1.677614        1.422525        0.000160  1
  C          1.627613        0.939660        0.684015  2
  H          2.058481        0.154319        0.068411  2
  H          1.763102        0.692705        1.733840  2
  H          2.122396        1.882839        0.467032  2
  H          0.566295        1.029103        0.467032  2

%mem=32GB
%nprocshared= 8
#p m062x/aug-cc-pVDZ   counterpoise=2

00222 m062x/aug-cc-pVDZ   counterpoise=2

 0  1  0  1  0  1
  C         -0.876529        0.702788        0.000102  1
  C         -0.957055       -0.703915       -0.000101  1
  C          0.351414       -1.119810        0.000011  1
  N          1.104198        0.000000       -0.000010  1
  N          0.377972        1.120937       -0.000002  1
  H          2.106387        0.067001       -0.000035  1
  H         -1.836971       -1.320794       -0.000184  1
  H          0.795770       -2.099470        0.000012  1
  H         -1.677614        1.422525        0.000160  1
  C          1.439655        1.208042        0.684016  2
  H          0.528125        1.133256        0.096738  2
  H          1.191789        1.187706        1.742140  2
  H          2.092109        0.371135        0.448715  2
  H          1.946975        2.140103        0.448715  2

%mem=32GB
%nprocshared= 8
#p m062x/aug-cc-pVDZ   counterpoise=2

00223 m062x/aug-cc-pVDZ   counterpoise=2

 0  1  0  1  0  1
  C         -0.876529        0.702788        0.000102  1
  C         -0.957055       -0.703915       -0.000101  1
  C          0.351414       -1.119810        0.000011  1
  N          1.104198        0.000000       -0.000010  1
  N          0.377972        1.120937       -0.000002  1
  H          2.106387        0.067001       -0.000035  1
  H         -1.836971       -1.320794       -0.000184  1
  H          0.795770       -2.099470        0.000012  1
  H         -1.677614        1.422525        0.000160  1
  C          1.208012        1.439680        0.684013  2
  H          0.403789        1.130851        0.021273  2
  H          0.892892        1.318671        1.717228  2
  H          2.085991        0.826191        0.498913  2
  H          1.449710        2.483134        0.498913  2

%mem=32GB
%nprocshared= 8
#p m062x/aug-cc-pVDZ   counterpoise=2

00224 m062x/aug-cc-pVDZ   counterpoise=2

 0  1  0  1  0  1
  C         -0.876529        0.702788        0.000102  1
  C         -0.957055       -0.703915       -0.000101  1
  C          0.351414       -1.119810        0.000011  1
  N          1.104198        0.000000       -0.000010  1
  N          0.377972        1.120937       -0.000002  1
  H          2.106387        0.067001       -0.000035  1
  H         -1.836971       -1.320794       -0.000184  1
  H          0.795770       -2.099470        0.000012  1
  H         -1.677614        1.422525        0.000160  1
  C          0.939668        1.627573        0.684010  2
  H          0.341026        1.087613       -0.044993  2
  H          0.628927        1.347292        1.687185  2
  H          1.988879        1.378813        0.547076  2
  H          0.800088        2.696799        0.547076  2

%mem=32GB
%nprocshared= 8
#p m062x/aug-cc-pVDZ   counterpoise=2

00225 m062x/aug-cc-pVDZ   counterpoise=2

 0  1  0  1  0  1
  C         -0.876529        0.702788        0.000102  1
  C         -0.957055       -0.703915       -0.000101  1
  C          0.351414       -1.119810        0.000011  1
  N          1.104198        0.000000       -0.000010  1
  N          0.377972        1.120937       -0.000002  1
  H          2.106387        0.067001       -0.000035  1
  H         -1.836971       -1.320794       -0.000184  1
  H          0.795770       -2.099470        0.000012  1
  H         -1.677614        1.422525        0.000160  1
  C          0.642775        1.766015        0.684009  2
  H          0.348118        1.048212       -0.077116  2
  H          0.468531        1.341543        1.669372  2
  H          1.698264        2.000291        0.572048  2
  H          0.056311        2.674310        0.572048  2

%mem=32GB
%nprocshared= 8
#p m062x/aug-cc-pVDZ   counterpoise=2

00226 m062x/aug-cc-pVDZ   counterpoise=2

 0  1  0  1  0  1
  C         -0.876529        0.702788        0.000102  1
  C         -0.957055       -0.703915       -0.000101  1
  C          0.351414       -1.119810        0.000011  1
  N          1.104198        0.000000       -0.000010  1
  N          0.377972        1.120937       -0.000002  1
  H          2.106387        0.067001       -0.000035  1
  H         -1.836971       -1.320794       -0.000184  1
  H          0.795770       -2.099470        0.000012  1
  H         -1.677614        1.422525        0.000160  1
  C          0.326354        1.850800        0.684010  2
  H          0.382368        1.058785       -0.058250  2
  H          0.357044        1.416852        1.680114  2
  H          1.168236        2.526553        0.557241  2
  H         -0.602254        2.401340        0.557241  2

%mem=32GB
%nprocshared= 8
#p m062x/aug-cc-pVDZ   counterpoise=2

00227 m062x/aug-cc-pVDZ   counterpoise=2

 0  1  0  1  0  1
  C         -0.876529        0.702788        0.000102  1
  C         -0.957055       -0.703915       -0.000101  1
  C          0.351414       -1.119810        0.000011  1
  N          1.104198        0.000000       -0.000010  1
  N          0.377972        1.120937       -0.000002  1
  H          2.106387        0.067001       -0.000035  1
  H         -1.836971       -1.320794       -0.000184  1
  H          0.795770       -2.099470        0.000012  1
  H         -1.677614        1.422525        0.000160  1
  C          0.000016        1.879354        0.684012  2
  H          0.377247        1.122392        0.001311  2
  H          0.161310        1.555697        1.709052  2
  H          0.524963        2.815653        0.512984  2
  H         -1.063614        2.023987        0.512984  2

%mem=32GB
%nprocshared= 8
#p m062x/aug-cc-pVDZ   counterpoise=2

00228 m062x/aug-cc-pVDZ   counterpoise=2

 0  1  0  1  0  1
  C         -0.876529        0.702788        0.000102  1
  C         -0.957055       -0.703915       -0.000101  1
  C          0.351414       -1.119810        0.000011  1
  N          1.104198        0.000000       -0.000010  1
  N          0.377972        1.120937       -0.000002  1
  H          2.106387        0.067001       -0.000035  1
  H         -1.836971       -1.320794       -0.000184  1
  H          0.795770       -2.099470        0.000012  1
  H         -1.677614        1.422525        0.000160  1
  C         -0.326326        1.850806        0.684015  2
  H          0.299414        1.202347        0.076294  2
  H         -0.137133        1.654745        1.736271  2
  H         -0.095309        2.889441        0.461874  2
  H         -1.372536        1.656962        0.461874  2

%mem=32GB
%nprocshared= 8
#p m062x/aug-cc-pVDZ   counterpoise=2

00229 m062x/aug-cc-pVDZ   counterpoise=2

 0  1  0  1  0  1
  C         -0.876529        0.702788        0.000102  1
  C         -0.957055       -0.703915       -0.000101  1
  C          0.351414       -1.119810        0.000011  1
  N          1.104198        0.000000       -0.000010  1
  N          0.377972        1.120937       -0.000002  1
  H          2.106387        0.067001       -0.000035  1
  H         -1.836971       -1.320794       -0.000184  1
  H          0.795770       -2.099470        0.000012  1
  H         -1.677614        1.422525        0.000160  1
  C         -0.642796        1.766007        0.684016  2
  H         -0.840403        0.867118        0.105807  2
  H         -0.693945        1.533336        1.744547  2
  H          0.348383        2.141429        0.442976  2
  H         -1.385135        2.522518        0.442976  2

%mem=32GB
%nprocshared= 8
#p m062x/aug-cc-pVDZ   counterpoise=2

00230 m062x/aug-cc-pVDZ   counterpoise=2

 0  1  0  1  0  1
  C         -0.876529        0.702788        0.000102  1
  C         -0.957055       -0.703915       -0.000101  1
  C          0.351414       -1.119810        0.000011  1
  N          1.104198        0.000000       -0.000010  1
  N          0.377972        1.120937       -0.000002  1
  H          2.106387        0.067001       -0.000035  1
  H         -1.836971       -1.320794       -0.000184  1
  H          0.795770       -2.099470        0.000012  1
  H         -1.677614        1.422525        0.000160  1
  C         -0.939725        1.627586        0.684010  2
  H         -1.720862        1.410506       -0.039921  2
  H         -1.336843        1.517226        1.689791  2
  H         -0.112814        0.936299        0.543236  2
  H         -0.588057        2.646404        0.543236  2

%mem=32GB
%nprocshared= 8
#p m062x/aug-cc-pVDZ   counterpoise=2

00231 m062x/aug-cc-pVDZ   counterpoise=2

 0  1  0  1  0  1
  C         -0.876529        0.702788        0.000102  1
  C         -0.957055       -0.703915       -0.000101  1
  C          0.351414       -1.119810        0.000011  1
  N          1.104198        0.000000       -0.000010  1
  N          0.377972        1.120937       -0.000002  1
  H          2.106387        0.067001       -0.000035  1
  H         -1.836971       -1.320794       -0.000184  1
  H          0.795770       -2.099470        0.000012  1
  H         -1.677614        1.422525        0.000160  1
  C         -1.208071        1.439692        0.684003  2
  H         -1.823172        1.417203       -0.211832  2
  H         -1.846986        1.416333        1.563047  2
  H         -0.548511        0.575757        0.692584  2
  H         -0.613359        2.349484        0.692584  2

%mem=32GB
%nprocshared= 8
#p m062x/aug-cc-pVDZ   counterpoise=2

00232 m062x/aug-cc-pVDZ   counterpoise=2

 0  1  0  1  0  1
  C         -0.876529        0.702788        0.000102  1
  C         -0.957055       -0.703915       -0.000101  1
  C          0.351414       -1.119810        0.000011  1
  N          1.104198        0.000000       -0.000010  1
  N          0.377972        1.120937       -0.000002  1
  H          2.106387        0.067001       -0.000035  1
  H         -1.836971       -1.320794       -0.000184  1
  H          0.795770       -2.099470        0.000012  1
  H         -1.677614        1.422525        0.000160  1
  C         -1.439707        1.208058        0.684000  2
  H         -1.782140        1.516752       -0.300289  2
  H         -2.014782        1.726472        1.446897  2
  H         -1.575094        0.135282        0.794899  2
  H         -0.386669        1.453599        0.794899  2

%mem=32GB
%nprocshared= 8
#p m062x/aug-cc-pVDZ   counterpoise=2

00233 m062x/aug-cc-pVDZ   counterpoise=2

 0  1  0  1  0  1
  C         -0.876529        0.702788        0.000102  1
  C         -0.957055       -0.703915       -0.000101  1
  C          0.351414       -1.119810        0.000011  1
  N          1.104198        0.000000       -0.000010  1
  N          0.377972        1.120937       -0.000002  1
  H          2.106387        0.067001       -0.000035  1
  H         -1.836971       -1.320794       -0.000184  1
  H          0.795770       -2.099470        0.000012  1
  H         -1.677614        1.422525        0.000160  1
  C         -1.627598        0.939719        0.684004  2
  H         -1.692424        1.565487       -0.202330  2
  H         -1.692087        1.562235        1.572706  2
  H         -2.445659        0.224001        0.683003  2
  H         -0.680195        0.406892        0.683003  2

%mem=32GB
%nprocshared= 8
#p m062x/aug-cc-pVDZ   counterpoise=2

00234 m062x/aug-cc-pVDZ   counterpoise=2

 0  1  0  1  0  1
  C         -0.876529        0.702788        0.000102  1
  C         -0.957055       -0.703915       -0.000101  1
  C          0.351414       -1.119810        0.000011  1
  N          1.104198        0.000000       -0.000010  1
  N          0.377972        1.120937       -0.000002  1
  H          2.106387        0.067001       -0.000035  1
  H         -1.836971       -1.320794       -0.000184  1
  H          0.795770       -2.099470        0.000012  1
  H         -1.677614        1.422525        0.000160  1
  C         -1.766041        0.642821        0.684011  2
  H         -1.673703        1.457014       -0.030089  2
  H         -1.720965        1.040280        1.694690  2
  H         -2.716570        0.136832        0.535870  2
  H         -0.952964       -0.063179        0.535870  2

%mem=32GB
%nprocshared= 8
#p m062x/aug-cc-pVDZ   counterpoise=2

00235 m062x/aug-cc-pVDZ   counterpoise=2

 0  1  0  1  0  1
  C         -0.876529        0.702788        0.000102  1
  C         -0.957055       -0.703915       -0.000101  1
  C          0.351414       -1.119810        0.000011  1
  N          1.104198        0.000000       -0.000010  1
  N          0.377972        1.120937       -0.000002  1
  H          2.106387        0.067001       -0.000035  1
  H         -1.836971       -1.320794       -0.000184  1
  H          0.795770       -2.099470        0.000012  1
  H         -1.677614        1.422525        0.000160  1
  C         -1.850798        0.326365        0.684016  2
  H         -1.002593        0.654082        0.088596  2
  H         -1.610010        0.419397        1.739877  2
  H         -2.715310        0.943741        0.453918  2
  H         -2.075632       -0.711894        0.453918  2

%mem=32GB
%nprocshared= 8
#p m062x/aug-cc-pVDZ   counterpoise=2

00236 m062x/aug-cc-pVDZ   counterpoise=2

 0  1  0  1  0  1
  C         -0.876529        0.702788        0.000102  1
  C         -0.957055       -0.703915       -0.000101  1
  C          0.351414       -1.119810        0.000011  1
  N          1.104198        0.000000       -0.000010  1
  N          0.377972        1.120937       -0.000002  1
  H          2.106387        0.067001       -0.000035  1
  H         -1.836971       -1.320794       -0.000184  1
  H          0.795770       -2.099470        0.000012  1
  H         -1.677614        1.422525        0.000160  1
  C         -1.879354       -0.000024        0.684017  2
  H         -1.135080       -0.568048        0.131949  2
  H         -1.713789       -0.126382        1.750835  2
  H         -1.796018        1.052758        0.426757  2
  H         -2.872840       -0.358187        0.426757  2

%mem=32GB
%nprocshared= 8
#p m062x/aug-cc-pVDZ   counterpoise=2

00237 m062x/aug-cc-pVDZ   counterpoise=2

 0  1  0  1  0  1
  C         -0.876529        0.702788        0.000102  1
  C         -0.957055       -0.703915       -0.000101  1
  C          0.351414       -1.119810        0.000011  1
  N          1.104198        0.000000       -0.000010  1
  N          0.377972        1.120937       -0.000002  1
  H          2.106387        0.067001       -0.000035  1
  H         -1.836971       -1.320794       -0.000184  1
  H          0.795770       -2.099470        0.000012  1
  H         -1.677614        1.422525        0.000160  1
  C         -1.850799       -0.326366        0.684014  2
  H         -1.032523       -0.672035        0.057666  2
  H         -1.579692       -0.440891        1.730371  2
  H         -2.050318        0.721309        0.474140  2
  H         -2.741004       -0.913704        0.474140  2

%mem=32GB
%nprocshared= 8
#p m062x/aug-cc-pVDZ   counterpoise=2

00238 m062x/aug-cc-pVDZ   counterpoise=2

 0  1  0  1  0  1
  C         -0.876529        0.702788        0.000102  1
  C         -0.957055       -0.703915       -0.000101  1
  C          0.351414       -1.119810        0.000011  1
  N          1.104198        0.000000       -0.000010  1
  N          0.377972        1.120937       -0.000002  1
  H          2.106387        0.067001       -0.000035  1
  H         -1.836971       -1.320794       -0.000184  1
  H          0.795770       -2.099470        0.000012  1
  H         -1.677614        1.422525        0.000160  1
  C         -1.766048       -0.642819        0.684008  2
  H         -1.845863       -1.405800       -0.085969  2
  H         -1.814960       -1.110386        1.664042  2
  H         -0.819027       -0.119720        0.579140  2
  H         -2.584307        0.064946        0.579140  2

%mem=32GB
%nprocshared= 8
#p m062x/aug-cc-pVDZ   counterpoise=2

00239 m062x/aug-cc-pVDZ   counterpoise=2

 0  1  0  1  0  1
  C         -0.876529        0.702788        0.000102  1
  C         -0.957055       -0.703915       -0.000101  1
  C          0.351414       -1.119810        0.000011  1
  N          1.104198        0.000000       -0.000010  1
  N          0.377972        1.120937       -0.000002  1
  H          2.106387        0.067001       -0.000035  1
  H         -1.836971       -1.320794       -0.000184  1
  H          0.795770       -2.099470        0.000012  1
  H         -1.677614        1.422525        0.000160  1
  C         -1.627607       -0.939714        0.684002  2
  H         -1.908317       -1.450657       -0.233338  2
  H         -1.950446       -1.527338        1.539543  2
  H         -0.547973       -0.817645        0.715093  2
  H         -2.103576        0.036997        0.715093  2

%mem=32GB
%nprocshared= 8
#p m062x/aug-cc-pVDZ   counterpoise=2

00240 m062x/aug-cc-pVDZ   counterpoise=2

 0  1  0  1  0  1
  C         -0.876529        0.702788        0.000102  1
  C         -0.957055       -0.703915       -0.000101  1
  C          0.351414       -1.119810        0.000011  1
  N          1.104198        0.000000       -0.000010  1
  N          0.377972        1.120937       -0.000002  1
  H          2.106387        0.067001       -0.000035  1
  H         -1.836971       -1.320794       -0.000184  1
  H          0.795770       -2.099470        0.000012  1
  H         -1.677614        1.422525        0.000160  1
  C         -1.439715       -1.208052        0.684002  2
  H         -1.980020       -1.361392       -0.246554  2
  H         -2.103540       -1.396447        1.523835  2
  H         -0.595245       -1.890893        0.729556  2
  H         -1.079831       -0.183413        0.729556  2

%mem=32GB
%nprocshared= 8
#p m062x/aug-cc-pVDZ   counterpoise=2

00241 m062x/aug-cc-pVDZ   counterpoise=2

 0  1  0  1  0  1
  C         -0.876529        0.702788        0.000102  1
  C         -0.957055       -0.703915       -0.000101  1
  C          0.351414       -1.119810        0.000011  1
  N          1.104198        0.000000       -0.000010  1
  N          0.377972        1.120937       -0.000002  1
  H          2.106387        0.067001       -0.000035  1
  H         -1.836971       -1.320794       -0.000184  1
  H          0.795770       -2.099470        0.000012  1
  H         -1.677614        1.422525        0.000160  1
  C         -1.208076       -1.439687        0.684007  2
  H         -1.937674       -1.301756       -0.109741  2
  H         -1.700101       -1.346669        1.648754  2
  H         -0.761966       -2.427200        0.598673  2
  H         -0.432259       -0.683180        0.598673  2

%mem=32GB
%nprocshared= 8
#p m062x/aug-cc-pVDZ   counterpoise=2

00242 m062x/aug-cc-pVDZ   counterpoise=2

 0  1  0  1  0  1
  C         -0.876529        0.702788        0.000102  1
  C         -0.957055       -0.703915       -0.000101  1
  C          0.351414       -1.119810        0.000011  1
  N          1.104198        0.000000       -0.000010  1
  N          0.377972        1.120937       -0.000002  1
  H          2.106387        0.067001       -0.000035  1
  H         -1.836971       -1.320794       -0.000184  1
  H          0.795770       -2.099470        0.000012  1
  H         -1.677614        1.422525        0.000160  1
  C         -0.939693       -1.627559        0.684014  2
  H         -0.956109       -0.754234        0.037168  2
  H         -0.945680       -1.309047        1.723240  2
  H         -1.815788       -2.240338        0.487957  2
  H         -0.041189       -2.206981        0.487957  2

%mem=32GB
%nprocshared= 8
#p m062x/aug-cc-pVDZ   counterpoise=2

00243 m062x/aug-cc-pVDZ   counterpoise=2

 0  1  0  1  0  1
  C         -0.876529        0.702788        0.000102  1
  C         -0.957055       -0.703915       -0.000101  1
  C          0.351414       -1.119810        0.000011  1
  N          1.104198        0.000000       -0.000010  1
  N          0.377972        1.120937       -0.000002  1
  H          2.106387        0.067001       -0.000035  1
  H         -1.836971       -1.320794       -0.000184  1
  H          0.795770       -2.099470        0.000012  1
  H         -1.677614        1.422525        0.000160  1
  C         -0.642798       -1.766008        0.684017  2
  H         -0.905170       -0.879270        0.112849  2
  H         -0.708091       -1.545339        1.746335  2
  H         -1.329898       -2.571689        0.438560  2
  H          0.372075       -2.068102        0.438560  2

%mem=32GB
%nprocshared= 8
#p m062x/aug-cc-pVDZ   counterpoise=2

00244 m062x/aug-cc-pVDZ   counterpoise=2

 0  1  0  1  0  1
  C         -0.876529        0.702788        0.000102  1
  C         -0.957055       -0.703915       -0.000101  1
  C          0.351414       -1.119810        0.000011  1
  N          1.104198        0.000000       -0.000010  1
  N          0.377972        1.120937       -0.000002  1
  H          2.106387        0.067001       -0.000035  1
  H         -1.836971       -1.320794       -0.000184  1
  H          0.795770       -2.099470        0.000012  1
  H         -1.677614        1.422525        0.000160  1
  C         -0.326327       -1.850806        0.684015  2
  H          0.283001       -1.193599        0.069056  2
  H         -0.135329       -1.644800        1.734043  2
  H         -1.377400       -1.679176        0.466608  2
  H         -0.075832       -2.885921        0.466608  2

%mem=32GB
%nprocshared= 8
#p m062x/aug-cc-pVDZ   counterpoise=2

00245 m062x/aug-cc-pVDZ   counterpoise=2

 0  1  0  1  0  1
  C         -0.876529        0.702788        0.000102  1
  C         -0.957055       -0.703915       -0.000101  1
  C          0.351414       -1.119810        0.000011  1
  N          1.104198        0.000000       -0.000010  1
  N          0.377972        1.120937       -0.000002  1
  H          2.106387        0.067001       -0.000035  1
  H         -1.836971       -1.320794       -0.000184  1
  H          0.795770       -2.099470        0.000012  1
  H         -1.677614        1.422525        0.000160  1
  C          0.000033       -1.879394        0.684012  2
  H          0.806733       -2.102502       -0.009411  2
  H          0.361131       -1.979263        1.704361  2
  H         -0.347471       -0.862514        0.520692  2
  H         -0.820594       -2.573206        0.520692  2

%mem=32GB
%nprocshared= 8
#p m062x/aug-cc-pVDZ   counterpoise=2

00246 m062x/aug-cc-pVDZ   counterpoise=2

 0  1  0  1  0  1
  C         -0.876529        0.702788        0.000102  1
  C         -0.957055       -0.703915       -0.000101  1
  C          0.351414       -1.119810        0.000011  1
  N          1.104198        0.000000       -0.000010  1
  N          0.377972        1.120937       -0.000002  1
  H          2.106387        0.067001       -0.000035  1
  H         -1.836971       -1.320794       -0.000184  1
  H          0.795770       -2.099470        0.000012  1
  H         -1.677614        1.422525        0.000160  1
  C          0.326376       -1.850846        0.684005  2
  H          0.915496       -2.162885       -0.174450  2
  H          0.845145       -2.125622        1.598802  2
  H          0.187698       -0.773135        0.656012  2
  H         -0.643078       -2.341613        0.656012  2

%mem=32GB
%nprocshared= 8
#p m062x/aug-cc-pVDZ   counterpoise=2

00247 m062x/aug-cc-pVDZ   counterpoise=2

 0  1  0  1  0  1
  C         -0.876529        0.702788        0.000102  1
  C         -0.957055       -0.703915       -0.000101  1
  C          0.351414       -1.119810        0.000011  1
  N          1.104198        0.000000       -0.000010  1
  N          0.377972        1.120937       -0.000002  1
  H          2.106387        0.067001       -0.000035  1
  H         -1.836971       -1.320794       -0.000184  1
  H          0.795770       -2.099470        0.000012  1
  H         -1.677614        1.422525        0.000160  1
  C          0.642796       -1.766064        0.684001  2
  H          0.857020       -2.232965       -0.273855  2
  H          0.947958       -2.431165        1.487738  2
  H          1.189666       -0.829879        0.761258  2
  H         -0.423547       -1.570053        0.761258  2

%mem=32GB
%nprocshared= 8
#p m062x/aug-cc-pVDZ   counterpoise=2

00248 m062x/aug-cc-pVDZ   counterpoise=2

 0  1  0  1  0  1
  C         -0.876529        0.702788        0.000102  1
  C         -0.957055       -0.703915       -0.000101  1
  C          0.351414       -1.119810        0.000011  1
  N          1.104198        0.000000       -0.000010  1
  N          0.377972        1.120937       -0.000002  1
  H          2.106387        0.067001       -0.000035  1
  H         -1.836971       -1.320794       -0.000184  1
  H          0.795770       -2.099470        0.000012  1
  H         -1.677614        1.422525        0.000160  1
  C          0.939685       -1.627621        0.684004  2
  H          0.754202       -2.235759       -0.197551  2
  H          0.759068       -2.219804        1.577409  2
  H          1.971625       -1.286235        0.678262  2
  H          0.273922       -0.768432        0.678262  2

%mem=32GB
%nprocshared= 8
#p m062x/aug-cc-pVDZ   counterpoise=2

00249 m062x/aug-cc-pVDZ   counterpoise=2

 0  1  0  1  0  1
  C         -0.876529        0.702788        0.000102  1
  C         -0.957055       -0.703915       -0.000101  1
  C          0.351414       -1.119810        0.000011  1
  N          1.104198        0.000000       -0.000010  1
  N          0.377972        1.120937       -0.000002  1
  H          2.106387        0.067001       -0.000035  1
  H         -1.836971       -1.320794       -0.000184  1
  H          0.795770       -2.099470        0.000012  1
  H         -1.677614        1.422525        0.000160  1
  C          1.208028       -1.439721        0.684011  2
  H          0.775467       -2.131961       -0.033674  2
  H          0.993711       -1.782699        1.692927  2
  H          2.284161       -1.392249        0.538543  2
  H          0.778951       -0.451688        0.538543  2

%mem=32GB
%nprocshared= 8
#p m062x/aug-cc-pVDZ   counterpoise=2

00250 m062x/aug-cc-pVDZ   counterpoise=2

 0  1  0  1  0  1
  C         -0.876529        0.702788        0.000102  1
  C         -0.957055       -0.703915       -0.000101  1
  C          0.351414       -1.119810        0.000011  1
  N          1.104198        0.000000       -0.000010  1
  N          0.377972        1.120937       -0.000002  1
  H          2.106387        0.067001       -0.000035  1
  H         -1.836971       -1.320794       -0.000184  1
  H          0.795770       -2.099470        0.000012  1
  H         -1.677614        1.422525        0.000160  1
  C          1.439655       -1.208042        0.684016  2
  H          0.521584       -1.133607        0.106970  2
  H          1.203542       -1.188899        1.744847  2
  H          1.945219       -2.139401        0.442244  2
  H          2.088654       -0.370294        0.442244  2

%mem=32GB
%nprocshared= 8
#p m062x/aug-cc-pVDZ   counterpoise=2

00251 m062x/aug-cc-pVDZ   counterpoise=2

 0  1  0  1  0  1
  C         -0.876529        0.702788        0.000102  1
  C         -0.957055       -0.703915       -0.000101  1
  C          0.351414       -1.119810        0.000011  1
  N          1.104198        0.000000       -0.000010  1
  N          0.377972        1.120937       -0.000002  1
  H          2.106387        0.067001       -0.000035  1
  H         -1.836971       -1.320794       -0.000184  1
  H          0.795770       -2.099470        0.000012  1
  H         -1.677614        1.422525        0.000160  1
  C          1.627577       -0.939659        0.684016  2
  H          1.181291       -0.138410        0.100746  2
  H          1.508815       -0.726437        1.743218  2
  H          1.134889       -1.878896        0.446171  2
  H          2.685498       -1.015226        0.446171  2

%mem=32GB
%nprocshared= 8
#p m062x/aug-cc-pVDZ   counterpoise=2

00252 m062x/aug-cc-pVDZ   counterpoise=2

 0  1  0  1  0  1
  C         -0.876529        0.702788        0.000102  1
  C         -0.957055       -0.703915       -0.000101  1
  C          0.351414       -1.119810        0.000011  1
  N          1.104198        0.000000       -0.000010  1
  N          0.377972        1.120937       -0.000002  1
  H          2.106387        0.067001       -0.000035  1
  H         -1.836971       -1.320794       -0.000184  1
  H          0.795770       -2.099470        0.000012  1
  H         -1.677614        1.422525        0.000160  1
  C          1.766059       -0.642757        0.684011  2
  H          2.120772        0.097002       -0.028949  2
  H          1.938399       -0.283339        1.695245  2
  H          0.702240       -0.808795        0.535021  2
  H          2.302677       -1.576202        0.535021  2

%mem=32GB
%nprocshared= 8
#p m062x/aug-cc-pVDZ   counterpoise=2

00253 m062x/aug-cc-pVDZ   counterpoise=2

 0  1  0  1  0  1
  C         -0.876529        0.702788        0.000102  1
  C         -0.957055       -0.703915       -0.000101  1
  C          0.351414       -1.119810        0.000011  1
  N          1.104198        0.000000       -0.000010  1
  N          0.377972        1.120937       -0.000002  1
  H          2.106387        0.067001       -0.000035  1
  H         -1.836971       -1.320794       -0.000184  1
  H          0.795770       -2.099470        0.000012  1
  H         -1.677614        1.422525        0.000160  1
  C          1.850847       -0.326330        0.684003  2
  H          2.185723        0.189117       -0.212405  2
  H          2.199607        0.210487        1.562451  2
  H          0.764769       -0.369084        0.693169  2
  H          2.253150       -1.336056        0.693169  2

%mem=32GB
%nprocshared= 8
#p m062x/aug-cc-pVDZ   counterpoise=2

00254 m062x/aug-cc-pVDZ   counterpoise=2

 0  1  0  1  0  1
  C         -0.876529        0.702788        0.000102  1
  C         -0.957055       -0.703915       -0.000101  1
  C          0.351414       -1.119810        0.000011  1
  N          1.104198        0.000000       -0.000010  1
  N          0.377972        1.120937       -0.000002  1
  H          2.106387        0.067001       -0.000035  1
  H         -1.836971       -1.320794       -0.000184  1
  H          0.795770       -2.099470        0.000012  1
  H         -1.677614        1.422525        0.000160  1
  C          1.969632        0.000008        0.347255  2
  H          2.361606        0.192027       -0.648165  2
  H          2.681713        0.348839        1.090716  2
  H          1.027108        0.526509        0.473441  2
  H          1.807936       -1.067423        0.473441  2

%mem=32GB
%nprocshared= 8
#p m062x/aug-cc-pVDZ   counterpoise=2

00255 m062x/aug-cc-pVDZ   counterpoise=2

 0  1  0  1  0  1
  C         -0.876529        0.702788        0.000102  1
  C         -0.957055       -0.703915       -0.000101  1
  C          0.351414       -1.119810        0.000011  1
  N          1.104198        0.000000       -0.000010  1
  N          0.377972        1.120937       -0.000002  1
  H          2.106387        0.067001       -0.000035  1
  H         -1.836971       -1.320794       -0.000184  1
  H          0.795770       -2.099470        0.000012  1
  H         -1.677614        1.422525        0.000160  1
  C          1.939708        0.341994        0.347263  2
  H          2.322473       -0.289506       -0.450280  2
  H          2.201821       -0.090450        1.309431  2
  H          2.376122        1.334099        0.265117  2
  H          0.858260        0.414094        0.265117  2

%mem=32GB
%nprocshared= 8
#p m062x/aug-cc-pVDZ   counterpoise=2

00256 m062x/aug-cc-pVDZ   counterpoise=2

 0  1  0  1  0  1
  C         -0.876529        0.702788        0.000102  1
  C         -0.957055       -0.703915       -0.000101  1
  C          0.351414       -1.119810        0.000011  1
  N          1.104198        0.000000       -0.000010  1
  N          0.377972        1.120937       -0.000002  1
  H          2.106387        0.067001       -0.000035  1
  H         -1.836971       -1.320794       -0.000184  1
  H          0.795770       -2.099470        0.000012  1
  H         -1.677614        1.422525        0.000160  1
  C          1.850849        0.673611        0.347275  2
  H          2.224042       -0.212295       -0.159944  2
  H          1.912048        0.528334        1.422741  2
  H          2.451426        1.533912        0.063257  2
  H          0.815723        0.844863        0.063257  2

%mem=32GB
%nprocshared= 8
#p m062x/aug-cc-pVDZ   counterpoise=2

00257 m062x/aug-cc-pVDZ   counterpoise=2

 0  1  0  1  0  1
  C         -0.876529        0.702788        0.000102  1
  C         -0.957055       -0.703915       -0.000101  1
  C          0.351414       -1.119810        0.000011  1
  N          1.104198        0.000000       -0.000010  1
  N          0.377972        1.120937       -0.000002  1
  H          2.106387        0.067001       -0.000035  1
  H         -1.836971       -1.320794       -0.000184  1
  H          0.795770       -2.099470        0.000012  1
  H         -1.677614        1.422525        0.000160  1
  C          1.705754        0.984769        0.347282  2
  H          2.116589        0.043631       -0.008879  2
  H          1.703093        0.990865        1.434219  2
  H          2.314921        1.807531       -0.018033  2
  H          0.688243        1.097438       -0.018033  2

%mem=32GB
%nprocshared= 8
#p m062x/aug-cc-pVDZ   counterpoise=2

00258 m062x/aug-cc-pVDZ   counterpoise=2

 0  1  0  1  0  1
  C         -0.876529        0.702788        0.000102  1
  C         -0.957055       -0.703915       -0.000101  1
  C          0.351414       -1.119810        0.000011  1
  N          1.104198        0.000000       -0.000010  1
  N          0.377972        1.120937       -0.000002  1
  H          2.106387        0.067001       -0.000035  1
  H         -1.836971       -1.320794       -0.000184  1
  H          0.795770       -2.099470        0.000012  1
  H         -1.677614        1.422525        0.000160  1
  C          1.508770        1.266039        0.347283  2
  H          0.477485        1.133706        0.030560  2
  H          1.556495        1.272163        1.433176  2
  H          2.113716        0.448932       -0.037236  2
  H          1.887814        2.209410       -0.037236  2

%mem=32GB
%nprocshared= 8
#p m062x/aug-cc-pVDZ   counterpoise=2

00259 m062x/aug-cc-pVDZ   counterpoise=2

 0  1  0  1  0  1
  C         -0.876529        0.702788        0.000102  1
  C         -0.957055       -0.703915       -0.000101  1
  C          0.351414       -1.119810        0.000011  1
  N          1.104198        0.000000       -0.000010  1
  N          0.377972        1.120937       -0.000002  1
  H          2.106387        0.067001       -0.000035  1
  H         -1.836971       -1.320794       -0.000184  1
  H          0.795770       -2.099470        0.000012  1
  H         -1.677614        1.422525        0.000160  1
  C          1.266006        1.508796        0.347281  2
  H          0.328350        1.099264       -0.019408  2
  H          1.261871        1.506990        1.434230  2
  H          2.092300        0.901280       -0.012773  2
  H          1.381890        2.527820       -0.012773  2

%mem=32GB
%nprocshared= 8
#p m062x/aug-cc-pVDZ   counterpoise=2

00260 m062x/aug-cc-pVDZ   counterpoise=2

 0  1  0  1  0  1
  C         -0.876529        0.702788        0.000102  1
  C         -0.957055       -0.703915       -0.000101  1
  C          0.351414       -1.119810        0.000011  1
  N          1.104198        0.000000       -0.000010  1
  N          0.377972        1.120937       -0.000002  1
  H          2.106387        0.067001       -0.000035  1
  H         -1.836971       -1.320794       -0.000184  1
  H          0.795770       -2.099470        0.000012  1
  H         -1.677614        1.422525        0.000160  1
  C          0.984778        1.705708        0.347279  2
  H          0.261172        1.008378       -0.066848  2
  H          0.944939        1.667316        1.432828  2
  H          1.982467        1.434693        0.011654  2
  H          0.750834        2.712735        0.011654  2

%mem=32GB
%nprocshared= 8
#p m062x/aug-cc-pVDZ   counterpoise=2

00261 m062x/aug-cc-pVDZ   counterpoise=2

 0  1  0  1  0  1
  C         -0.876529        0.702788        0.000102  1
  C         -0.957055       -0.703915       -0.000101  1
  C          0.351414       -1.119810        0.000011  1
  N          1.104198        0.000000       -0.000010  1
  N          0.377972        1.120937       -0.000002  1
  H          2.106387        0.067001       -0.000035  1
  H         -1.836971       -1.320794       -0.000184  1
  H          0.795770       -2.099470        0.000012  1
  H         -1.677614        1.422525        0.000160  1
  C          0.673633        1.850795        0.347278  2
  H          0.300242        0.929056       -0.091302  2
  H          0.642898        1.774924        1.431149  2
  H          1.698302        2.016590        0.024724  2
  H          0.053243        2.682993        0.024724  2

%mem=32GB
%nprocshared= 8
#p m062x/aug-cc-pVDZ   counterpoise=2

00262 m062x/aug-cc-pVDZ   counterpoise=2

 0  1  0  1  0  1
  C         -0.876529        0.702788        0.000102  1
  C         -0.957055       -0.703915       -0.000101  1
  C          0.351414       -1.119810        0.000011  1
  N          1.104198        0.000000       -0.000010  1
  N          0.377972        1.120937       -0.000002  1
  H          2.106387        0.067001       -0.000035  1
  H         -1.836971       -1.320794       -0.000184  1
  H          0.795770       -2.099470        0.000012  1
  H         -1.677614        1.422525        0.000160  1
  C          0.342022        1.939651        0.347279  2
  H          0.385923        0.939854       -0.076813  2
  H          0.344922        1.873604        1.432224  2
  H          1.205214        2.511712        0.016940  2
  H         -0.567990        2.433850        0.016940  2

%mem=32GB
%nprocshared= 8
#p m062x/aug-cc-pVDZ   counterpoise=2

00263 m062x/aug-cc-pVDZ   counterpoise=2

 0  1  0  1  0  1
  C         -0.876529        0.702788        0.000102  1
  C         -0.957055       -0.703915       -0.000101  1
  C          0.351414       -1.119810        0.000011  1
  N          1.104198        0.000000       -0.000010  1
  N          0.377972        1.120937       -0.000002  1
  H          2.106387        0.067001       -0.000035  1
  H         -1.836971       -1.320794       -0.000184  1
  H          0.795770       -2.099470        0.000012  1
  H         -1.677614        1.422525        0.000160  1
  C          0.000017        1.969577        0.347281  2
  H          0.414222        1.039544       -0.033310  2
  H          0.007875        1.951932        1.434067  2
  H          0.599590        2.804662       -0.005738  2
  H         -1.021790        2.082555       -0.005738  2

%mem=32GB
%nprocshared= 8
#p m062x/aug-cc-pVDZ   counterpoise=2

00264 m062x/aug-cc-pVDZ   counterpoise=2

 0  1  0  1  0  1
  C         -0.876529        0.702788        0.000102  1
  C         -0.957055       -0.703915       -0.000101  1
  C          0.351414       -1.119810        0.000011  1
  N          1.104198        0.000000       -0.000010  1
  N          0.377972        1.120937       -0.000002  1
  H          2.106387        0.067001       -0.000035  1
  H         -1.836971       -1.320794       -0.000184  1
  H          0.795770       -2.099470        0.000012  1
  H         -1.677614        1.422525        0.000160  1
  C         -0.341992        1.939660        0.347283  2
  H          0.341906        1.161950        0.017395  2
  H         -0.364666        1.965445        1.433698  2
  H         -0.006313        2.901827       -0.030913  2
  H         -1.339178        1.729742       -0.030913  2

%mem=32GB
%nprocshared= 8
#p m062x/aug-cc-pVDZ   counterpoise=2

00265 m062x/aug-cc-pVDZ   counterpoise=2

 0  1  0  1  0  1
  C         -0.876529        0.702788        0.000102  1
  C         -0.957055       -0.703915       -0.000101  1
  C          0.351414       -1.119810        0.000011  1
  N          1.104198        0.000000       -0.000010  1
  N          0.377972        1.120937       -0.000002  1
  H          2.106387        0.067001       -0.000035  1
  H         -1.836971       -1.320794       -0.000184  1
  H          0.795770       -2.099470        0.000012  1
  H         -1.677614        1.422525        0.000160  1
  C         -0.673688        1.850816        0.347283  2
  H         -1.626402        1.444373        0.017867  2
  H         -0.641649        1.864484        1.433682  2
  H          0.135085        1.231011       -0.031141  2
  H         -0.561389        2.863566       -0.031141  2

%mem=32GB
%nprocshared= 8
#p m062x/aug-cc-pVDZ   counterpoise=2

00266 m062x/aug-cc-pVDZ   counterpoise=2

 0  1  0  1  0  1
  C         -0.876529        0.702788        0.000102  1
  C         -0.957055       -0.703915       -0.000101  1
  C          0.351414       -1.119810        0.000011  1
  N          1.104198        0.000000       -0.000010  1
  N          0.377972        1.120937       -0.000002  1
  H          2.106387        0.067001       -0.000035  1
  H         -1.836971       -1.320794       -0.000184  1
  H          0.795770       -2.099470        0.000012  1
  H         -1.677614        1.422525        0.000160  1
  C         -0.984846        1.705722        0.347277  2
  H         -1.897550        1.332618       -0.110041  2
  H         -1.079587        1.666992        1.429406  2
  H         -0.145125        1.090247        0.034967  2
  H         -0.816741        2.733185        0.034967  2

%mem=32GB
%nprocshared= 8
#p m062x/aug-cc-pVDZ   counterpoise=2

00267 m062x/aug-cc-pVDZ   counterpoise=2

 0  1  0  1  0  1
  C         -0.876529        0.702788        0.000102  1
  C         -0.957055       -0.703915       -0.000101  1
  C          0.351414       -1.119810        0.000011  1
  N          1.104198        0.000000       -0.000010  1
  N          0.377972        1.120937       -0.000002  1
  H          2.106387        0.067001       -0.000035  1
  H         -1.836971       -1.320794       -0.000184  1
  H          0.795770       -2.099470        0.000012  1
  H         -1.677614        1.422525        0.000160  1
  C         -1.266078        1.508806        0.347268  2
  H         -2.086452        1.336810       -0.344672  2
  H         -1.630991        1.432300        1.368279  2
  H         -0.491164        0.764521        0.182876  2
  H         -0.855367        2.501665        0.182876  2

%mem=32GB
%nprocshared= 8
#p m062x/aug-cc-pVDZ   counterpoise=2

00268 m062x/aug-cc-pVDZ   counterpoise=2

 0  1  0  1  0  1
  C         -0.876529        0.702788        0.000102  1
  C         -0.957055       -0.703915       -0.000101  1
  C          0.351414       -1.119810        0.000011  1
  N          1.104198        0.000000       -0.000010  1
  N          0.377972        1.120937       -0.000002  1
  H          2.106387        0.067001       -0.000035  1
  H         -1.836971       -1.320794       -0.000184  1
  H          0.795770       -2.099470        0.000012  1
  H         -1.677614        1.422525        0.000160  1
  C         -1.508831        1.266061        0.347259  2
  H         -1.949325        1.674404       -0.558609  2
  H         -1.988274        1.710510        1.215635  2
  H         -1.652097        0.188753        0.366193  2
  H         -0.445447        1.490408        0.366193  2

%mem=32GB
%nprocshared= 8
#p m062x/aug-cc-pVDZ   counterpoise=2

00269 m062x/aug-cc-pVDZ   counterpoise=2

 0  1  0  1  0  1
  C         -0.876529        0.702788        0.000102  1
  C         -0.957055       -0.703915       -0.000101  1
  C          0.351414       -1.119810        0.000011  1
  N          1.104198        0.000000       -0.000010  1
  N          0.377972        1.120937       -0.000002  1
  H          2.106387        0.067001       -0.000035  1
  H         -1.836971       -1.320794       -0.000184  1
  H          0.795770       -2.099470        0.000012  1
  H         -1.677614        1.422525        0.000160  1
  C         -1.705735        0.984843        0.347268  2
  H         -1.651089        1.835376       -0.327256  2
  H         -1.683183        1.335851        1.375744  2
  H         -2.629975        0.440797        0.170433  2
  H         -0.858715        0.326995        0.170433  2

%mem=32GB
%nprocshared= 8
#p m062x/aug-cc-pVDZ   counterpoise=2

00270 m062x/aug-cc-pVDZ   counterpoise=2

 0  1  0  1  0  1
  C         -0.876529        0.702788        0.000102  1
  C         -0.957055       -0.703915       -0.000101  1
  C          0.351414       -1.119810        0.000011  1
  N          1.104198        0.000000       -0.000010  1
  N          0.377972        1.120937       -0.000002  1
  H          2.106387        0.067001       -0.000035  1
  H         -1.836971       -1.320794       -0.000184  1
  H          0.795770       -2.099470        0.000012  1
  H         -1.677614        1.422525        0.000160  1
  C         -1.850824        0.673688        0.347278  2
  H         -1.627592        1.638784       -0.100085  2
  H         -1.830216        0.762783        1.430382  2
  H         -2.837418        0.346386        0.029500  2
  H         -1.108162       -0.053600        0.029500  2

%mem=32GB
%nprocshared= 8
#p m062x/aug-cc-pVDZ   counterpoise=2

00271 m062x/aug-cc-pVDZ   counterpoise=2

 0  1  0  1  0  1
  C         -0.876529        0.702788        0.000102  1
  C         -0.957055       -0.703915       -0.000101  1
  C          0.351414       -1.119810        0.000011  1
  N          1.104198        0.000000       -0.000010  1
  N          0.377972        1.120937       -0.000002  1
  H          2.106387        0.067001       -0.000035  1
  H         -1.836971       -1.320794       -0.000184  1
  H          0.795770       -2.099470        0.000012  1
  H         -1.677614        1.422525        0.000160  1
  C         -1.939682        0.342062        0.347283  2
  H         -1.695122        1.350344        0.023350  2
  H         -1.949247        0.302629        1.433483  2
  H         -2.919680        0.066617       -0.033783  2
  H         -1.194782       -0.351760       -0.033783  2

%mem=32GB
%nprocshared= 8
#p m062x/aug-cc-pVDZ   counterpoise=2

00272 m062x/aug-cc-pVDZ   counterpoise=2

 0  1  0  1  0  1
  C         -0.876529        0.702788        0.000102  1
  C         -0.957055       -0.703915       -0.000101  1
  C          0.351414       -1.119810        0.000011  1
  N          1.104198        0.000000       -0.000010  1
  N          0.377972        1.120937       -0.000002  1
  H          2.106387        0.067001       -0.000035  1
  H         -1.836971       -1.320794       -0.000184  1
  H          0.795770       -2.099470        0.000012  1
  H         -1.677614        1.422525        0.000160  1
  C         -1.969580       -0.000025        0.347284  2
  H         -1.110567       -0.597196        0.052567  2
  H         -2.027889        0.040511        1.431920  2
  H         -1.863546        1.007095       -0.047614  2
  H         -2.876675       -0.450260       -0.047614  2

%mem=32GB
%nprocshared= 8
#p m062x/aug-cc-pVDZ   counterpoise=2

00273 m062x/aug-cc-pVDZ   counterpoise=2

 0  1  0  1  0  1
  C         -0.876529        0.702788        0.000102  1
  C         -0.957055       -0.703915       -0.000101  1
  C          0.351414       -1.119810        0.000011  1
  N          1.104198        0.000000       -0.000010  1
  N          0.377972        1.120937       -0.000002  1
  H          2.106387        0.067001       -0.000035  1
  H         -1.836971       -1.320794       -0.000184  1
  H          0.795770       -2.099470        0.000012  1
  H         -1.677614        1.422525        0.000160  1
  C         -1.939688       -0.342062        0.347281  2
  H         -1.832713       -1.361367       -0.014588  2
  H         -1.939751       -0.341462        1.434239  2
  H         -1.110558        0.260131       -0.015188  2
  H         -2.875775        0.074872       -0.015188  2

%mem=32GB
%nprocshared= 8
#p m062x/aug-cc-pVDZ   counterpoise=2

00274 m062x/aug-cc-pVDZ   counterpoise=2

 0  1  0  1  0  1
  C         -0.876529        0.702788        0.000102  1
  C         -0.957055       -0.703915       -0.000101  1
  C          0.351414       -1.119810        0.000011  1
  N          1.104198        0.000000       -0.000010  1
  N          0.377972        1.120937       -0.000002  1
  H          2.106387        0.067001       -0.000035  1
  H         -1.836971       -1.320794       -0.000184  1
  H          0.795770       -2.099470        0.000012  1
  H         -1.677614        1.422525        0.000160  1
  C         -1.850832       -0.673688        0.347275  2
  H         -1.830324       -1.631117       -0.166810  2
  H         -1.847292       -0.838983        1.421585  2
  H         -0.975609       -0.093121        0.067269  2
  H         -2.750114       -0.131132        0.067269  2

%mem=32GB
%nprocshared= 8
#p m062x/aug-cc-pVDZ   counterpoise=2

00275 m062x/aug-cc-pVDZ   counterpoise=2

 0  1  0  1  0  1
  C         -0.876529        0.702788        0.000102  1
  C         -0.957055       -0.703915       -0.000101  1
  C          0.351414       -1.119810        0.000011  1
  N          1.104198        0.000000       -0.000010  1
  N          0.377972        1.120937       -0.000002  1
  H          2.106387        0.067001       -0.000035  1
  H         -1.836971       -1.320794       -0.000184  1
  H          0.795770       -2.099470        0.000012  1
  H         -1.677614        1.422525        0.000160  1
  C         -1.705749       -0.984838        0.347265  2
  H         -1.990543       -1.713971       -0.406812  2
  H         -1.869439       -1.403918        1.336737  2
  H         -0.654811       -0.733459        0.229724  2
  H         -2.308084       -0.087702        0.229724  2

%mem=32GB
%nprocshared= 8
#p m062x/aug-cc-pVDZ   counterpoise=2

00276 m062x/aug-cc-pVDZ   counterpoise=2

 0  1  0  1  0  1
  C         -0.876529        0.702788        0.000102  1
  C         -0.957055       -0.703915       -0.000101  1
  C          0.351414       -1.119810        0.000011  1
  N          1.104198        0.000000       -0.000010  1
  N          0.377972        1.120937       -0.000002  1
  H          2.106387        0.067001       -0.000035  1
  H         -1.836971       -1.320794       -0.000184  1
  H          0.795770       -2.099470        0.000012  1
  H         -1.677614        1.422525        0.000160  1
  C         -1.508844       -1.266050        0.347264  2
  H         -2.250272       -1.389749       -0.437821  2
  H         -1.991689       -1.346607        1.317752  2
  H         -0.750509       -2.039252        0.254725  2
  H         -1.042597       -0.288539        0.254725  2

%mem=32GB
%nprocshared= 8
#p m062x/aug-cc-pVDZ   counterpoise=2

00277 m062x/aug-cc-pVDZ   counterpoise=2

 0  1  0  1  0  1
  C         -0.876529        0.702788        0.000102  1
  C         -0.957055       -0.703915       -0.000101  1
  C          0.351414       -1.119810        0.000011  1
  N          1.104198        0.000000       -0.000010  1
  N          0.377972        1.120937       -0.000002  1
  H          2.106387        0.067001       -0.000035  1
  H         -1.836971       -1.320794       -0.000184  1
  H          0.795770       -2.099470        0.000012  1
  H         -1.677614        1.422525        0.000160  1
  C         -1.266081       -1.508801        0.347274  2
  H         -2.159856       -1.214461       -0.196700  2
  H         -1.455159       -1.446533        1.415847  2
  H         -1.002064       -2.530089        0.085087  2
  H         -0.446876       -0.844242        0.085087  2

%mem=32GB
%nprocshared= 8
#p m062x/aug-cc-pVDZ   counterpoise=2

00278 m062x/aug-cc-pVDZ   counterpoise=2

 0  1  0  1  0  1
  C         -0.876529        0.702788        0.000102  1
  C         -0.957055       -0.703915       -0.000101  1
  C          0.351414       -1.119810        0.000011  1
  N          1.104198        0.000000       -0.000010  1
  N          0.377972        1.120937       -0.000002  1
  H          2.106387        0.067001       -0.000035  1
  H         -1.836971       -1.320794       -0.000184  1
  H          0.795770       -2.099470        0.000012  1
  H         -1.677614        1.422525        0.000160  1
  C         -0.984846       -1.705720        0.347281  2
  H         -1.913347       -1.286293       -0.031327  2
  H         -1.000521       -1.698639        1.434102  2
  H         -0.877906       -2.727828       -0.006748  2
  H         -0.147226       -1.110293       -0.006748  2

%mem=32GB
%nprocshared= 8
#p m062x/aug-cc-pVDZ   counterpoise=2

00279 m062x/aug-cc-pVDZ   counterpoise=2

 0  1  0  1  0  1
  C         -0.876529        0.702788        0.000102  1
  C         -0.957055       -0.703915       -0.000101  1
  C          0.351414       -1.119810        0.000011  1
  N          1.104198        0.000000       -0.000010  1
  N          0.377972        1.120937       -0.000002  1
  H          2.106387        0.067001       -0.000035  1
  H         -1.836971       -1.320794       -0.000184  1
  H          0.795770       -2.099470        0.000012  1
  H         -1.677614        1.422525        0.000160  1
  C         -0.673659       -1.850791        0.347284  2
  H         -0.923805       -0.838476        0.040657  2
  H         -0.659591       -1.907722        1.432658  2
  H         -1.417110       -2.541584       -0.042027  2
  H          0.305975       -2.115804       -0.042027  2

%mem=32GB
%nprocshared= 8
#p m062x/aug-cc-pVDZ   counterpoise=2

00280 m062x/aug-cc-pVDZ   counterpoise=2

 0  1  0  1  0  1
  C         -0.876529        0.702788        0.000102  1
  C         -0.957055       -0.703915       -0.000101  1
  C          0.351414       -1.119810        0.000011  1
  N          1.104198        0.000000       -0.000010  1
  N          0.377972        1.120937       -0.000002  1
  H          2.106387        0.067001       -0.000035  1
  H         -1.836971       -1.320794       -0.000184  1
  H          0.795770       -2.099470        0.000012  1
  H         -1.677614        1.422525        0.000160  1
  C         -0.341992       -1.939660        0.347283  2
  H          0.325846       -1.150040        0.012816  2
  H         -0.361062       -1.962206        1.433839  2
  H         -1.344115       -1.750266       -0.028693  2
  H          0.011083       -2.896455       -0.028693  2

%mem=32GB
%nprocshared= 8
#p m062x/aug-cc-pVDZ   counterpoise=2

00281 m062x/aug-cc-pVDZ   counterpoise=2

 0  1  0  1  0  1
  C         -0.876529        0.702788        0.000102  1
  C         -0.957055       -0.703915       -0.000101  1
  C          0.351414       -1.119810        0.000011  1
  N          1.104198        0.000000       -0.000010  1
  N          0.377972        1.120937       -0.000002  1
  H          2.106387        0.067001       -0.000035  1
  H         -1.836971       -1.320794       -0.000184  1
  H          0.795770       -2.099470        0.000012  1
  H         -1.677614        1.422525        0.000160  1
  C          0.000041       -1.969622        0.347279  2
  H          0.985262       -2.130391       -0.082685  2
  H          0.071578       -1.981296        1.431817  2
  H         -0.385617       -1.007496        0.020080  2
  H         -0.671468       -2.759239        0.020080  2

%mem=32GB
%nprocshared= 8
#p m062x/aug-cc-pVDZ   counterpoise=2

00282 m062x/aug-cc-pVDZ   counterpoise=2

 0  1  0  1  0  1
  C         -0.876529        0.702788        0.000102  1
  C         -0.957055       -0.703915       -0.000101  1
  C          0.351414       -1.119810        0.000011  1
  N          1.104198        0.000000       -0.000010  1
  N          0.377972        1.120937       -0.000002  1
  H          2.106387        0.067001       -0.000035  1
  H         -1.836971       -1.320794       -0.000184  1
  H          0.795770       -2.099470        0.000012  1
  H         -1.677614        1.422525        0.000160  1
  C          0.342055       -1.939705        0.347270  2
  H          1.173290       -2.232405       -0.288929  2
  H          0.630622       -2.041317        1.390285  2
  H          0.076737       -0.905411        0.143994  2
  H         -0.512777       -2.579564        0.143994  2

%mem=32GB
%nprocshared= 8
#p m062x/aug-cc-pVDZ   counterpoise=2

00283 m062x/aug-cc-pVDZ   counterpoise=2

 0  1  0  1  0  1
  C         -0.876529        0.702788        0.000102  1
  C         -0.957055       -0.703915       -0.000101  1
  C          0.351414       -1.119810        0.000011  1
  N          1.104198        0.000000       -0.000010  1
  N          0.377972        1.120937       -0.000002  1
  H          2.106387        0.067001       -0.000035  1
  H         -1.836971       -1.320794       -0.000184  1
  H          0.795770       -2.099470        0.000012  1
  H         -1.677614        1.422525        0.000160  1
  C          0.673661       -1.850858        0.347261  2
  H          0.972460       -2.459205       -0.502450  2
  H          0.927197       -2.367051        1.269618  2
  H          1.193991       -0.897219        0.311115  2
  H         -0.399129       -1.679705        0.311115  2

%mem=32GB
%nprocshared= 8
#p m062x/aug-cc-pVDZ   counterpoise=2

00284 m062x/aug-cc-pVDZ   counterpoise=2

 0  1  0  1  0  1
  C         -0.876529        0.702788        0.000102  1
  C         -0.957055       -0.703915       -0.000101  1
  C          0.351414       -1.119810        0.000011  1
  N          1.104198        0.000000       -0.000010  1
  N          0.377972        1.120937       -0.000002  1
  H          2.106387        0.067001       -0.000035  1
  H         -1.836971       -1.320794       -0.000184  1
  H          0.795770       -2.099470        0.000012  1
  H         -1.677614        1.422525        0.000160  1
  C          0.984793       -1.705769        0.347268  2
  H          0.616574       -2.472705       -0.329193  2
  H          0.831545       -2.024957        1.374941  2
  H          2.045628       -1.546653        0.171803  2
  H          0.445576       -0.778442        0.171803  2

%mem=32GB
%nprocshared= 8
#p m062x/aug-cc-pVDZ   counterpoise=2

00285 m062x/aug-cc-pVDZ   counterpoise=2

 0  1  0  1  0  1
  C         -0.876529        0.702788        0.000102  1
  C         -0.957055       -0.703915       -0.000101  1
  C          0.351414       -1.119810        0.000011  1
  N          1.104198        0.000000       -0.000010  1
  N          0.377972        1.120937       -0.000002  1
  H          2.106387        0.067001       -0.000035  1
  H         -1.836971       -1.320794       -0.000184  1
  H          0.795770       -2.099470        0.000012  1
  H         -1.677614        1.422525        0.000160  1
  C          1.266019       -1.508845        0.347278  2
  H          0.650956       -2.281354       -0.106929  2
  H          1.204392       -1.586247        1.429723  2
  H          2.298767       -1.636504        0.033252  2
  H          0.910216       -0.530955        0.033252  2

%mem=32GB
%nprocshared= 8
#p m062x/aug-cc-pVDZ   counterpoise=2

00286 m062x/aug-cc-pVDZ   counterpoise=2

 0  1  0  1  0  1
  C         -0.876529        0.702788        0.000102  1
  C         -0.957055       -0.703915       -0.000101  1
  C          0.351414       -1.119810        0.000011  1
  N          1.104198        0.000000       -0.000010  1
  N          0.377972        1.120937       -0.000002  1
  H          2.106387        0.067001       -0.000035  1
  H         -1.836971       -1.320794       -0.000184  1
  H          0.795770       -2.099470        0.000012  1
  H         -1.677614        1.422525        0.000160  1
  C          1.508785       -1.266077        0.347283  2
  H          0.835149       -2.053443        0.019191  2
  H          1.532332       -1.238555        1.433637  2
  H          2.508305       -1.462924       -0.031780  2
  H          1.159635       -0.309060       -0.031780  2

%mem=32GB
%nprocshared= 8
#p m062x/aug-cc-pVDZ   counterpoise=2

00287 m062x/aug-cc-pVDZ   counterpoise=2

 0  1  0  1  0  1
  C         -0.876529        0.702788        0.000102  1
  C         -0.957055       -0.703915       -0.000101  1
  C          0.351414       -1.119810        0.000011  1
  N          1.104198        0.000000       -0.000010  1
  N          0.377972        1.120937       -0.000002  1
  H          2.106387        0.067001       -0.000035  1
  H         -1.836971       -1.320794       -0.000184  1
  H          0.795770       -2.099470        0.000012  1
  H         -1.677614        1.422525        0.000160  1
  C          1.705752       -0.984768        0.347283  2
  H          2.075452       -0.014212        0.026783  2
  H          1.690030       -1.026044        1.433343  2
  H          0.699360       -1.133705       -0.035431  2
  H          2.358014       -1.765512       -0.035431  2

%mem=32GB
%nprocshared= 8
#p m062x/aug-cc-pVDZ   counterpoise=2

00288 m062x/aug-cc-pVDZ   counterpoise=2

 0  1  0  1  0  1
  C         -0.876529        0.702788        0.000102  1
  C         -0.957055       -0.703915       -0.000101  1
  C          0.351414       -1.119810        0.000011  1
  N          1.104198        0.000000       -0.000010  1
  N          0.377972        1.120937       -0.000002  1
  H          2.106387        0.067001       -0.000035  1
  H         -1.836971       -1.320794       -0.000184  1
  H          0.795770       -2.099470        0.000012  1
  H         -1.677614        1.422525        0.000160  1
  C          1.850847       -0.673609        0.347278  2
  H          2.174946        0.265699       -0.093216  2
  H          1.878227       -0.594254        1.430990  2
  H          0.836117       -0.893674        0.025761  2
  H          2.513961       -1.472598        0.025761  2

%mem=32GB
%nprocshared= 8
#p m062x/aug-cc-pVDZ   counterpoise=2

00289 m062x/aug-cc-pVDZ   counterpoise=2

 0  1  0  1  0  1
  C         -0.876529        0.702788        0.000102  1
  C         -0.957055       -0.703915       -0.000101  1
  C          0.351414       -1.119810        0.000011  1
  N          1.104198        0.000000       -0.000010  1
  N          0.377972        1.120937       -0.000002  1
  H          2.106387        0.067001       -0.000035  1
  H         -1.836971       -1.320794       -0.000184  1
  H          0.795770       -2.099470        0.000012  1
  H         -1.677614        1.422525        0.000160  1
  C          1.939706       -0.341987        0.347269  2
  H          2.262155        0.449212       -0.324599  2
  H          2.071243       -0.019233        1.376834  2
  H          0.890819       -0.564197        0.168559  2
  H          2.534473       -1.234059        0.168559  2

%mem=32GB
%nprocshared= 8
#p m062x/aug-cc-pVDZ   counterpoise=2

00290 m062x/aug-cc-pVDZ   counterpoise=2

 0  1  0  1  0  1
  C         -0.876529        0.702788        0.000102  1
  C         -0.957055       -0.703915       -0.000101  1
  C          0.351414       -1.119810        0.000011  1
  N          1.104198        0.000000       -0.000010  1
  N          0.377972        1.120937       -0.000002  1
  H          2.106387        0.067001       -0.000035  1
  H         -1.836971       -1.320794       -0.000184  1
  H          0.795770       -2.099470        0.000012  1
  H         -1.677614        1.422525        0.000160  1
  C          2.000038        0.000024       -0.000000  2
  H          2.919753        0.579247       -0.000303  2
  H          1.693581       -0.192979        1.024847  2
  H          1.220286        0.557735       -0.512272  2
  H          2.166151       -0.944148       -0.512272  2

%mem=32GB
%nprocshared= 8
#p m062x/aug-cc-pVDZ   counterpoise=2

00291 m062x/aug-cc-pVDZ   counterpoise=2

 0  1  0  1  0  1
  C         -0.876529        0.702788        0.000102  1
  C         -0.957055       -0.703915       -0.000101  1
  C          0.351414       -1.119810        0.000011  1
  N          1.104198        0.000000       -0.000010  1
  N          0.377972        1.120937       -0.000002  1
  H          2.106387        0.067001       -0.000035  1
  H         -1.836971       -1.320794       -0.000184  1
  H          0.795770       -2.099470        0.000012  1
  H         -1.677614        1.422525        0.000160  1
  C          1.969635        0.347256       -0.000000  2
  H          2.446281       -0.629568       -0.000122  2
  H          1.810738        0.672896        1.024787  2
  H          2.608232        1.062229       -0.512332  2
  H          1.013092        0.283872       -0.512332  2

%mem=32GB
%nprocshared= 8
#p m062x/aug-cc-pVDZ   counterpoise=2

00292 m062x/aug-cc-pVDZ   counterpoise=2

 0  1  0  1  0  1
  C         -0.876529        0.702788        0.000102  1
  C         -0.957055       -0.703915       -0.000101  1
  C          0.351414       -1.119810        0.000011  1
  N          1.104198        0.000000       -0.000010  1
  N          0.377972        1.120937       -0.000002  1
  H          2.106387        0.067001       -0.000035  1
  H         -1.836971       -1.320794       -0.000184  1
  H          0.795770       -2.099470        0.000012  1
  H         -1.677614        1.422525        0.000160  1
  C          1.879401        0.683998       -0.000000  2
  H          2.254674       -0.336073       -0.000058  2
  H          1.754277        1.024112        1.024765  2
  H          2.587131        1.330596       -0.512354  2
  H          0.921367        0.717781       -0.512354  2

%mem=32GB
%nprocshared= 8
#p m062x/aug-cc-pVDZ   counterpoise=2

00293 m062x/aug-cc-pVDZ   counterpoise=2

 0  1  0  1  0  1
  C         -0.876529        0.702788        0.000102  1
  C         -0.957055       -0.703915       -0.000101  1
  C          0.351414       -1.119810        0.000011  1
  N          1.104198        0.000000       -0.000010  1
  N          0.377972        1.120937       -0.000002  1
  H          2.106387        0.067001       -0.000035  1
  H         -1.836971       -1.320794       -0.000184  1
  H          0.795770       -2.099470        0.000012  1
  H         -1.677614        1.422525        0.000160  1
  C          1.732068        0.999958       -0.000000  2
  H          2.136795       -0.008789       -0.000038  2
  H          1.597116        1.336314        1.024759  2
  H          2.420731        1.666821       -0.512360  2
  H          0.773460        1.005906       -0.512360  2

%mem=32GB
%nprocshared= 8
#p m062x/aug-cc-pVDZ   counterpoise=2

00294 m062x/aug-cc-pVDZ   counterpoise=2

 0  1  0  1  0  1
  C         -0.876529        0.702788        0.000102  1
  C         -0.957055       -0.703915       -0.000101  1
  C          0.351414       -1.119810        0.000011  1
  N          1.104198        0.000000       -0.000010  1
  N          0.377972        1.120937       -0.000002  1
  H          2.106387        0.067001       -0.000035  1
  H         -1.836971       -1.320794       -0.000184  1
  H          0.795770       -2.099470        0.000012  1
  H         -1.677614        1.422525        0.000160  1
  C          1.532044        1.285569        0.000000  2
  H          0.456027        1.132072       -0.000002  2
  H          1.890864        1.336756        1.024747  2
  H          2.016196        0.458194       -0.512372  2
  H          1.765537        2.215318       -0.512372  2

%mem=32GB
%nprocshared= 8
#p m062x/aug-cc-pVDZ   counterpoise=2

00295 m062x/aug-cc-pVDZ   counterpoise=2

 0  1  0  1  0  1
  C         -0.876529        0.702788        0.000102  1
  C         -0.957055       -0.703915       -0.000101  1
  C          0.351414       -1.119810        0.000011  1
  N          1.104198        0.000000       -0.000010  1
  N          0.377972        1.120937       -0.000002  1
  H          2.106387        0.067001       -0.000035  1
  H         -1.836971       -1.320794       -0.000184  1
  H          0.795770       -2.099470        0.000012  1
  H         -1.677614        1.422525        0.000160  1
  C          1.285534        1.532070       -0.000000  2
  H          0.295474        1.083565       -0.000002  2
  H          1.615689        1.681633        1.024747  2
  H          1.981894        0.873257       -0.512372  2
  H          1.249490        2.490012       -0.512372  2

%mem=32GB
%nprocshared= 8
#p m062x/aug-cc-pVDZ   counterpoise=2

00296 m062x/aug-cc-pVDZ   counterpoise=2

 0  1  0  1  0  1
  C         -0.876529        0.702788        0.000102  1
  C         -0.957055       -0.703915       -0.000101  1
  C          0.351414       -1.119810        0.000011  1
  N          1.104198        0.000000       -0.000010  1
  N          0.377972        1.120937       -0.000002  1
  H          2.106387        0.067001       -0.000035  1
  H         -1.836971       -1.320794       -0.000184  1
  H          0.795770       -2.099470        0.000012  1
  H         -1.677614        1.422525        0.000160  1
  C          0.999968        1.732019       -0.000000  2
  H          0.224634        0.970289       -0.000002  2
  H          1.258518        1.986033        1.024747  2
  H          1.880468        1.352980       -0.512372  2
  H          0.636573        2.619091       -0.512372  2

%mem=32GB
%nprocshared= 8
#p m062x/aug-cc-pVDZ   counterpoise=2

00297 m062x/aug-cc-pVDZ   counterpoise=2

 0  1  0  1  0  1
  C         -0.876529        0.702788        0.000102  1
  C         -0.957055       -0.703915       -0.000101  1
  C          0.351414       -1.119810        0.000011  1
  N          1.104198        0.000000       -0.000010  1
  N          0.377972        1.120937       -0.000002  1
  H          2.106387        0.067001       -0.000035  1
  H         -1.836971       -1.320794       -0.000184  1
  H          0.795770       -2.099470        0.000012  1
  H         -1.677614        1.422525        0.000160  1
  C          0.684023        1.879344       -0.000000  2
  H          0.277276        0.871409       -0.000003  2
  H          0.819661        2.215459        1.024747  2
  H          1.642635        1.883356       -0.512372  2
  H         -0.003310        2.547569       -0.512372  2

%mem=32GB
%nprocshared= 8
#p m062x/aug-cc-pVDZ   counterpoise=2

00298 m062x/aug-cc-pVDZ   counterpoise=2

 0  1  0  1  0  1
  C         -0.876529        0.702788        0.000102  1
  C         -0.957055       -0.703915       -0.000101  1
  C          0.351414       -1.119810        0.000011  1
  N          1.104198        0.000000       -0.000010  1
  N          0.377972        1.120937       -0.000002  1
  H          2.106387        0.067001       -0.000035  1
  H         -1.836971       -1.320794       -0.000184  1
  H          0.795770       -2.099470        0.000012  1
  H         -1.677614        1.422525        0.000160  1
  C          0.347298        1.969571       -0.000000  2
  H          0.386559        0.883369       -0.000003  2
  H          0.334206        2.331786        1.024747  2
  H          1.221082        2.363846       -0.512372  2
  H         -0.552671        2.299733       -0.512372  2

%mem=32GB
%nprocshared= 8
#p m062x/aug-cc-pVDZ   counterpoise=2

00299 m062x/aug-cc-pVDZ   counterpoise=2

 0  1  0  1  0  1
  C         -0.876529        0.702788        0.000102  1
  C         -0.957055       -0.703915       -0.000101  1
  C          0.351414       -1.119810        0.000011  1
  N          1.104198        0.000000       -0.000010  1
  N          0.377972        1.120937       -0.000002  1
  H          2.106387        0.067001       -0.000035  1
  H         -1.836971       -1.320794       -0.000184  1
  H          0.795770       -2.099470        0.000012  1
  H         -1.677614        1.422525        0.000160  1
  C          0.000018        1.999959       -0.000000  2
  H          0.429354        1.001437       -0.000002  2
  H         -0.143153        2.332935        1.024747  2
  H          0.672133        2.683489       -0.512372  2
  H         -0.958441        1.982388       -0.512372  2

%mem=32GB
%nprocshared= 8
#p m062x/aug-cc-pVDZ   counterpoise=2

00300 m062x/aug-cc-pVDZ   counterpoise=2

 0  1  0  1  0  1
  C         -0.876529        0.702788        0.000102  1
  C         -0.957055       -0.703915       -0.000101  1
  C          0.351414       -1.119810        0.000011  1
  N          1.104198        0.000000       -0.000010  1
  N          0.377972        1.120937       -0.000002  1
  H          2.106387        0.067001       -0.000035  1
  H         -1.836971       -1.320794       -0.000184  1
  H          0.795770       -2.099470        0.000012  1
  H         -1.677614        1.422525        0.000160  1
  C         -0.347267        1.969581        0.000000  2
  H          0.358866        1.143294       -0.000002  2
  H         -0.582741        2.245123        1.024747  2
  H          0.091915        2.821679       -0.512372  2
  H         -1.257402        1.668572       -0.512372  2

%mem=32GB
%nprocshared= 8
#p m062x/aug-cc-pVDZ   counterpoise=2

00301 m062x/aug-cc-pVDZ   counterpoise=2

 0  1  0  1  0  1
  C         -0.876529        0.702788        0.000102  1
  C         -0.957055       -0.703915       -0.000101  1
  C          0.351414       -1.119810        0.000011  1
  N          1.104198        0.000000       -0.000010  1
  N          0.377972        1.120937       -0.000002  1
  H          2.106387        0.067001       -0.000035  1
  H         -1.836971       -1.320794       -0.000184  1
  H          0.795770       -2.099470        0.000012  1
  H         -1.677614        1.422525        0.000160  1
  C         -0.684081        1.879366        0.000000  2
  H         -1.671599        1.425291        0.000159  2
  H         -0.354636        2.030850        1.024693  2
  H          0.015910        1.224455       -0.512426  2
  H         -0.725590        2.837058       -0.512426  2

%mem=32GB
%nprocshared= 8
#p m062x/aug-cc-pVDZ   counterpoise=2

00302 m062x/aug-cc-pVDZ   counterpoise=2

 0  1  0  1  0  1
  C         -0.876529        0.702788        0.000102  1
  C         -0.957055       -0.703915       -0.000101  1
  C          0.351414       -1.119810        0.000011  1
  N          1.104198        0.000000       -0.000010  1
  N          0.377972        1.120937       -0.000002  1
  H          2.106387        0.067001       -0.000035  1
  H         -1.836971       -1.320794       -0.000184  1
  H          0.795770       -2.099470        0.000012  1
  H         -1.677614        1.422525        0.000160  1
  C         -1.000041        1.732032        0.000000  2
  H         -1.988691        1.280429        0.000233  2
  H         -0.670154        1.882721        1.024668  2
  H         -0.301723        1.075356       -0.512451  2
  H         -1.039186        2.689810       -0.512451  2

%mem=32GB
%nprocshared= 8
#p m062x/aug-cc-pVDZ   counterpoise=2

00303 m062x/aug-cc-pVDZ   counterpoise=2

 0  1  0  1  0  1
  C         -0.876529        0.702788        0.000102  1
  C         -0.957055       -0.703915       -0.000101  1
  C          0.351414       -1.119810        0.000011  1
  N          1.104198        0.000000       -0.000010  1
  N          0.377972        1.120937       -0.000002  1
  H          2.106387        0.067001       -0.000035  1
  H         -1.836971       -1.320794       -0.000184  1
  H          0.795770       -2.099470        0.000012  1
  H         -1.677614        1.422525        0.000160  1
  C         -1.285619        1.532077        0.000000  2
  H         -2.332418        1.239526        0.000427  2
  H         -0.936153        1.629743        1.024603  2
  H         -0.697868        0.774875       -0.512515  2
  H         -1.175601        2.484285       -0.512515  2

%mem=32GB
%nprocshared= 8
#p m062x/aug-cc-pVDZ   counterpoise=2

00304 m062x/aug-cc-pVDZ   counterpoise=2

 0  1  0  1  0  1
  C         -0.876529        0.702788        0.000102  1
  C         -0.957055       -0.703915       -0.000101  1
  C          0.351414       -1.119810        0.000011  1
  N          1.104198        0.000000       -0.000010  1
  N          0.377972        1.120937       -0.000002  1
  H          2.106387        0.067001       -0.000035  1
  H         -1.836971       -1.320794       -0.000184  1
  H          0.795770       -2.099470        0.000012  1
  H         -1.677614        1.422525        0.000160  1
  C         -1.532122        1.285606        0.000000  2
  H         -2.323651        2.030493        0.000870  2
  H         -1.267572        1.036645        1.024456  2
  H         -1.876664        0.391210       -0.512663  2
  H         -0.660272        1.683767       -0.512663  2

%mem=32GB
%nprocshared= 8
#p m062x/aug-cc-pVDZ   counterpoise=2

00305 m062x/aug-cc-pVDZ   counterpoise=2

 0  1  0  1  0  1
  C         -0.876529        0.702788        0.000102  1
  C         -0.957055       -0.703915       -0.000101  1
  C          0.351414       -1.119810        0.000011  1
  N          1.104198        0.000000       -0.000010  1
  N          0.377972        1.120937       -0.000002  1
  H          2.106387        0.067001       -0.000035  1
  H         -1.836971       -1.320794       -0.000184  1
  H          0.795770       -2.099470        0.000012  1
  H         -1.677614        1.422525        0.000160  1
  C         -1.732045        1.000045        0.000000  2
  H         -1.593159        2.078046        0.000408  2
  H         -1.778409        0.640180        1.024610  2
  H         -2.658516        0.754153       -0.512509  2
  H         -0.898154        0.527353       -0.512509  2

%mem=32GB
%nprocshared= 8
#p m062x/aug-cc-pVDZ   counterpoise=2

00306 m062x/aug-cc-pVDZ   counterpoise=2

 0  1  0  1  0  1
  C         -0.876529        0.702788        0.000102  1
  C         -0.957055       -0.703915       -0.000101  1
  C          0.351414       -1.119810        0.000011  1
  N          1.104198        0.000000       -0.000010  1
  N          0.377972        1.120937       -0.000002  1
  H          2.106387        0.067001       -0.000035  1
  H         -1.836971       -1.320794       -0.000184  1
  H          0.795770       -2.099470        0.000012  1
  H         -1.677614        1.422525        0.000160  1
  C         -1.879373        0.684084        0.000000  2
  H         -1.592904        1.732564        0.000227  2
  H         -1.974959        0.334239        1.024670  2
  H         -2.830952        0.568449       -0.512449  2
  H         -1.118797        0.100648       -0.512449  2

%mem=32GB
%nprocshared= 8
#p m062x/aug-cc-pVDZ   counterpoise=2

00307 m062x/aug-cc-pVDZ   counterpoise=2

 0  1  0  1  0  1
  C         -0.876529        0.702788        0.000102  1
  C         -0.957055       -0.703915       -0.000101  1
  C          0.351414       -1.119810        0.000011  1
  N          1.104198        0.000000       -0.000010  1
  N          0.377972        1.120937       -0.000002  1
  H          2.106387        0.067001       -0.000035  1
  H         -1.836971       -1.320794       -0.000184  1
  H          0.795770       -2.099470        0.000012  1
  H         -1.677614        1.422525        0.000160  1
  C         -1.969604        0.347340        0.000000  2
  H         -1.684747        1.396259        0.000156  2
  H         -2.064634       -0.002587        1.024694  2
  H         -2.921012        0.230210       -0.512425  2
  H         -1.208140       -0.234958       -0.512425  2

%mem=32GB
%nprocshared= 8
#p m062x/aug-cc-pVDZ   counterpoise=2

00308 m062x/aug-cc-pVDZ   counterpoise=2

 0  1  0  1  0  1
  C         -0.876529        0.702788        0.000102  1
  C         -0.957055       -0.703915       -0.000101  1
  C          0.351414       -1.119810        0.000011  1
  N          1.104198        0.000000       -0.000010  1
  N          0.377972        1.120937       -0.000002  1
  H          2.106387        0.067001       -0.000035  1
  H         -1.836971       -1.320794       -0.000184  1
  H          0.795770       -2.099470        0.000012  1
  H         -1.677614        1.422525        0.000160  1
  C         -1.999963       -0.000025       -0.000000  2
  H         -1.099049       -0.608079       -0.000087  2
  H         -2.300324        0.202698        1.024775  2
  H         -1.803954        0.938357       -0.512344  2
  H         -2.796898       -0.532824       -0.512344  2

%mem=32GB
%nprocshared= 8
#p m062x/aug-cc-pVDZ   counterpoise=2

00309 m062x/aug-cc-pVDZ   counterpoise=2

 0  1  0  1  0  1
  C         -0.876529        0.702788        0.000102  1
  C         -0.957055       -0.703915       -0.000101  1
  C          0.351414       -1.119810        0.000011  1
  N          1.104198        0.000000       -0.000010  1
  N          0.377972        1.120937       -0.000002  1
  H          2.106387        0.067001       -0.000035  1
  H         -1.836971       -1.320794       -0.000184  1
  H          0.795770       -2.099470        0.000012  1
  H         -1.677614        1.422525        0.000160  1
  C         -1.969609       -0.347341       -0.000000  2
  H         -1.822868       -1.424301       -0.000204  2
  H         -2.018518        0.011604        1.024814  2
  H         -1.139226        0.131703       -0.512305  2
  H         -2.897888       -0.107924       -0.512305  2

%mem=32GB
%nprocshared= 8
#p m062x/aug-cc-pVDZ   counterpoise=2

00310 m062x/aug-cc-pVDZ   counterpoise=2

 0  1  0  1  0  1
  C         -0.876529        0.702788        0.000102  1
  C         -0.957055       -0.703915       -0.000101  1
  C          0.351414       -1.119810        0.000011  1
  N          1.104198        0.000000       -0.000010  1
  N          0.377972        1.120937       -0.000002  1
  H          2.106387        0.067001       -0.000035  1
  H         -1.836971       -1.320794       -0.000184  1
  H          0.795770       -2.099470        0.000012  1
  H         -1.677614        1.422525        0.000160  1
  C         -1.879382       -0.684085       -0.000000  2
  H         -1.807143       -1.768593       -0.000313  2
  H         -1.903452       -0.322727        1.024850  2
  H         -1.017988       -0.263302       -0.512268  2
  H         -2.788976       -0.381268       -0.512268  2

%mem=32GB
%nprocshared= 8
#p m062x/aug-cc-pVDZ   counterpoise=2

00311 m062x/aug-cc-pVDZ   counterpoise=2

 0  1  0  1  0  1
  C         -0.876529        0.702788        0.000102  1
  C         -0.957055       -0.703915       -0.000101  1
  C          0.351414       -1.119810        0.000011  1
  N          1.104198        0.000000       -0.000010  1
  N          0.377972        1.120937       -0.000002  1
  H          2.106387        0.067001       -0.000035  1
  H         -1.836971       -1.320794       -0.000184  1
  H          0.795770       -2.099470        0.000012  1
  H         -1.677614        1.422525        0.000160  1
  C         -1.732065       -1.000043       -0.000000  2
  H         -2.069942       -2.033103       -0.000593  2
  H         -1.619566       -0.656077        1.024943  2
  H         -0.775818       -0.931155       -0.512175  2
  H         -2.462793       -0.379406       -0.512175  2

%mem=32GB
%nprocshared= 8
#p m062x/aug-cc-pVDZ   counterpoise=2

00312 m062x/aug-cc-pVDZ   counterpoise=2

 0  1  0  1  0  1
  C         -0.876529        0.702788        0.000102  1
  C         -0.957055       -0.703915       -0.000101  1
  C          0.351414       -1.119810        0.000011  1
  N          1.104198        0.000000       -0.000010  1
  N          0.377972        1.120937       -0.000002  1
  H          2.106387        0.067001       -0.000035  1
  H         -1.836971       -1.320794       -0.000184  1
  H          0.795770       -2.099470        0.000012  1
  H         -1.677614        1.422525        0.000160  1
  C         -1.532134       -1.285580       -0.000000  2
  H         -2.611864       -1.410307       -0.000652  2
  H         -1.172684       -1.244058        1.024963  2
  H         -1.069931       -2.125546       -0.512156  2
  H         -1.273607       -0.362359       -0.512156  2

%mem=32GB
%nprocshared= 8
#p m062x/aug-cc-pVDZ   counterpoise=2

00313 m062x/aug-cc-pVDZ   counterpoise=2

 0  1  0  1  0  1
  C         -0.876529        0.702788        0.000102  1
  C         -0.957055       -0.703915       -0.000101  1
  C          0.351414       -1.119810        0.000011  1
  N          1.104198        0.000000       -0.000010  1
  N          0.377972        1.120937       -0.000002  1
  H          2.106387        0.067001       -0.000035  1
  H         -1.836971       -1.320794       -0.000184  1
  H          0.795770       -2.099470        0.000012  1
  H         -1.677614        1.422525        0.000160  1
  C         -1.285617       -1.532073       -0.000000  2
  H         -2.300561       -1.143146       -0.000339  2
  H         -0.947460       -1.661655        1.024859  2
  H         -1.264569       -2.490521       -0.512260  2
  H         -0.629457       -0.833130       -0.512260  2

%mem=32GB
%nprocshared= 8
#p m062x/aug-cc-pVDZ   counterpoise=2

00314 m062x/aug-cc-pVDZ   counterpoise=2

 0  1  0  1  0  1
  C         -0.876529        0.702788        0.000102  1
  C         -0.957055       -0.703915       -0.000101  1
  C          0.351414       -1.119810        0.000011  1
  N          1.104198        0.000000       -0.000010  1
  N          0.377972        1.120937       -0.000002  1
  H          2.106387        0.067001       -0.000035  1
  H         -1.836971       -1.320794       -0.000184  1
  H          0.795770       -2.099470        0.000012  1
  H         -1.677614        1.422525        0.000160  1
  C         -1.000040       -1.732031       -0.000000  2
  H         -1.975550       -1.252701       -0.000214  2
  H         -0.674917       -1.891785        1.024817  2
  H         -1.066014       -2.688416       -0.512301  2
  H         -0.283275       -1.095421       -0.512301  2

%mem=32GB
%nprocshared= 8
#p m062x/aug-cc-pVDZ   counterpoise=2

00315 m062x/aug-cc-pVDZ   counterpoise=2

 0  1  0  1  0  1
  C         -0.876529        0.702788        0.000102  1
  C         -0.957055       -0.703915       -0.000101  1
  C          0.351414       -1.119810        0.000011  1
  N          1.104198        0.000000       -0.000010  1
  N          0.377972        1.120937       -0.000002  1
  H          2.106387        0.067001       -0.000035  1
  H         -1.836971       -1.320794       -0.000184  1
  H          0.795770       -2.099470        0.000012  1
  H         -1.677614        1.422525        0.000160  1
  C         -0.684050       -1.879341       -0.000000  2
  H         -0.929951       -0.820612       -0.000091  2
  H         -0.602069       -2.232314        1.024776  2
  H         -1.466486       -2.433216       -0.512343  2
  H          0.262406       -2.031663       -0.512343  2

%mem=32GB
%nprocshared= 8
#p m062x/aug-cc-pVDZ   counterpoise=2

00316 m062x/aug-cc-pVDZ   counterpoise=2

 0  1  0  1  0  1
  C         -0.876529        0.702788        0.000102  1
  C         -0.957055       -0.703915       -0.000101  1
  C          0.351414       -1.119810        0.000011  1
  N          1.104198        0.000000       -0.000010  1
  N          0.377972        1.120937       -0.000002  1
  H          2.106387        0.067001       -0.000035  1
  H         -1.836971       -1.320794       -0.000184  1
  H          0.795770       -2.099470        0.000012  1
  H         -1.677614        1.422525        0.000160  1
  C         -0.347268       -1.969581        0.000000  2
  H          0.343024       -1.130014        0.000011  2
  H         -0.577467       -2.249560        1.024742  2
  H         -1.262958       -1.685929       -0.512377  2
  H          0.108044       -2.813168       -0.512377  2

%mem=32GB
%nprocshared= 8
#p m062x/aug-cc-pVDZ   counterpoise=2

00317 m062x/aug-cc-pVDZ   counterpoise=2

 0  1  0  1  0  1
  C         -0.876529        0.702788        0.000102  1
  C         -0.957055       -0.703915       -0.000101  1
  C          0.351414       -1.119810        0.000011  1
  N          1.104198        0.000000       -0.000010  1
  N          0.377972        1.120937       -0.000002  1
  H          2.106387        0.067001       -0.000035  1
  H         -1.836971       -1.320794       -0.000184  1
  H          0.795770       -2.099470        0.000012  1
  H         -1.677614        1.422525        0.000160  1
  C          0.000045       -2.000006        0.000000  2
  H          1.078563       -2.134819        0.000016  2
  H         -0.359626       -1.955047        1.024741  2
  H         -0.249529       -1.074447       -0.512378  2
  H         -0.469677       -2.835653       -0.512378  2

%mem=32GB
%nprocshared= 8
#p m062x/aug-cc-pVDZ   counterpoise=2

00318 m062x/aug-cc-pVDZ   counterpoise=2

 0  1  0  1  0  1
  C         -0.876529        0.702788        0.000102  1
  C         -0.957055       -0.703915       -0.000101  1
  C          0.351414       -1.119810        0.000011  1
  N          1.104198        0.000000       -0.000010  1
  N          0.377972        1.120937       -0.000002  1
  H          2.106387        0.067001       -0.000035  1
  H         -1.836971       -1.320794       -0.000184  1
  H          0.795770       -2.099470        0.000012  1
  H         -1.677614        1.422525        0.000160  1
  C          0.347340       -1.969628        0.000000  2
  H          1.391367       -2.271924        0.000028  2
  H         -0.000839       -1.868814        1.024737  2
  H          0.246021       -1.016383       -0.512382  2
  H         -0.247624       -2.721266       -0.512382  2

%mem=32GB
%nprocshared= 8
#p m062x/aug-cc-pVDZ   counterpoise=2

00319 m062x/aug-cc-pVDZ   counterpoise=2

 0  1  0  1  0  1
  C         -0.876529        0.702788        0.000102  1
  C         -0.957055       -0.703915       -0.000101  1
  C          0.351414       -1.119810        0.000011  1
  N          1.104198        0.000000       -0.000010  1
  N          0.377972        1.120937       -0.000002  1
  H          2.106387        0.067001       -0.000035  1
  H         -1.836971       -1.320794       -0.000184  1
  H          0.795770       -2.099470        0.000012  1
  H         -1.677614        1.422525        0.000160  1
  C          0.684061       -1.879425        0.000000  2
  H          1.176077       -2.848598        0.000053  2
  H          0.519965       -1.556189        1.024728  2
  H          1.311322       -1.154528       -0.512391  2
  H         -0.271325       -1.957985       -0.512391  2

%mem=32GB
%nprocshared= 8
#p m062x/aug-cc-pVDZ   counterpoise=2

00320 m062x/aug-cc-pVDZ   counterpoise=2

 0  1  0  1  0  1
  C         -0.876529        0.702788        0.000102  1
  C         -0.957055       -0.703915       -0.000101  1
  C          0.351414       -1.119810        0.000011  1
  N          1.104198        0.000000       -0.000010  1
  N          0.377972        1.120937       -0.000002  1
  H          2.106387        0.067001       -0.000035  1
  H         -1.836971       -1.320794       -0.000184  1
  H          0.795770       -2.099470        0.000012  1
  H         -1.677614        1.422525        0.000160  1
  C          0.999978       -1.732090        0.000000  2
  H          0.471914       -2.682102        0.000031  2
  H          1.176087       -1.415262        1.024736  2
  H          1.951745       -1.846462       -0.512383  2
  H          0.400386       -0.984139       -0.512383  2

%mem=32GB
%nprocshared= 8
#p m062x/aug-cc-pVDZ   counterpoise=2

00321 m062x/aug-cc-pVDZ   counterpoise=2

 0  1  0  1  0  1
  C         -0.876529        0.702788        0.000102  1
  C         -0.957055       -0.703915       -0.000101  1
  C          0.351414       -1.119810        0.000011  1
  N          1.104198        0.000000       -0.000010  1
  N          0.377972        1.120937       -0.000002  1
  H          2.106387        0.067001       -0.000035  1
  H         -1.836971       -1.320794       -0.000184  1
  H          0.795770       -2.099470        0.000012  1
  H         -1.677614        1.422525        0.000160  1
  C          1.285546       -1.532123        0.000000  2
  H          0.575290       -2.354870        0.000017  2
  H          1.522407       -1.257748        1.024740  2
  H          2.194158       -1.837686       -0.512379  2
  H          0.850623       -0.677847       -0.512379  2

%mem=32GB
%nprocshared= 8
#p m062x/aug-cc-pVDZ   counterpoise=2

00322 m062x/aug-cc-pVDZ   counterpoise=2

 0  1  0  1  0  1
  C         -0.876529        0.702788        0.000102  1
  C         -0.957055       -0.703915       -0.000101  1
  C          0.351414       -1.119810        0.000011  1
  N          1.104198        0.000000       -0.000010  1
  N          0.377972        1.120937       -0.000002  1
  H          2.106387        0.067001       -0.000035  1
  H         -1.836971       -1.320794       -0.000184  1
  H          0.795770       -2.099470        0.000012  1
  H         -1.677614        1.422525        0.000160  1
  C          1.532059       -1.285609        0.000000  2
  H          0.802869       -2.091623        0.000012  2
  H          1.775230       -1.016817        1.024742  2
  H          2.433324       -1.612208       -0.512377  2
  H          1.117114       -0.421451       -0.512377  2

%mem=32GB
%nprocshared= 8
#p m062x/aug-cc-pVDZ   counterpoise=2

00323 m062x/aug-cc-pVDZ   counterpoise=2

 0  1  0  1  0  1
  C         -0.876529        0.702788        0.000102  1
  C         -0.957055       -0.703915       -0.000101  1
  C          0.351414       -1.119810        0.000011  1
  N          1.104198        0.000000       -0.000010  1
  N          0.377972        1.120937       -0.000002  1
  H          2.106387        0.067001       -0.000035  1
  H         -1.836971       -1.320794       -0.000184  1
  H          0.795770       -2.099470        0.000012  1
  H         -1.677614        1.422525        0.000160  1
  C          1.732066       -0.999958       -0.000000  2
  H          2.091886        0.025667       -0.000034  2
  H          1.612086       -1.341944        1.024757  2
  H          0.774655       -1.048198       -0.512362  2
  H          2.449486       -1.635780       -0.512362  2

%mem=32GB
%nprocshared= 8
#p m062x/aug-cc-pVDZ   counterpoise=2

00324 m062x/aug-cc-pVDZ   counterpoise=2

 0  1  0  1  0  1
  C         -0.876529        0.702788        0.000102  1
  C         -0.957055       -0.703915       -0.000101  1
  C          0.351414       -1.119810        0.000011  1
  N          1.104198        0.000000       -0.000010  1
  N          0.377972        1.120937       -0.000002  1
  H          2.106387        0.067001       -0.000035  1
  H         -1.836971       -1.320794       -0.000184  1
  H          0.795770       -2.099470        0.000012  1
  H         -1.677614        1.422525        0.000160  1
  C          1.879398       -0.683997       -0.000000  2
  H          2.193866        0.356428       -0.000048  2
  H          1.774545       -1.030906        1.024762  2
  H          0.925025       -0.774210       -0.512357  2
  H          2.624026       -1.287733       -0.512357  2

%mem=32GB
%nprocshared= 8
#p m062x/aug-cc-pVDZ   counterpoise=2

00325 m062x/aug-cc-pVDZ   counterpoise=2

 0  1  0  1  0  1
  C         -0.876529        0.702788        0.000102  1
  C         -0.957055       -0.703915       -0.000101  1
  C          0.351414       -1.119810        0.000011  1
  N          1.104198        0.000000       -0.000010  1
  N          0.377972        1.120937       -0.000002  1
  H          2.106387        0.067001       -0.000035  1
  H         -1.836971       -1.320794       -0.000184  1
  H          0.795770       -2.099470        0.000012  1
  H         -1.677614        1.422525        0.000160  1
  C          1.969630       -0.347254       -0.000000  2
  H          2.310363        0.684869       -0.000087  2
  H          1.856030       -0.691359        1.024775  2
  H          1.013271       -0.413270       -0.512344  2
  H          2.698713       -0.969683       -0.512344  2

%mem=32GB
%nprocshared= 8
#p m062x/aug-cc-pVDZ   counterpoise=2

00326 m062x/aug-cc-pVDZ   counterpoise=2

 0  1  0  1  0  1
  C         -0.876529        0.702788        0.000102  1
  C         -0.957055       -0.703915       -0.000101  1
  C          0.351414       -1.119810        0.000011  1
  N          1.104198        0.000000       -0.000010  1
  N          0.377972        1.120937       -0.000002  1
  H          2.106387        0.067001       -0.000035  1
  H         -1.836971       -1.320794       -0.000184  1
  H          0.795770       -2.099470        0.000012  1
  H         -1.677614        1.422525        0.000160  1
  C          1.969632        0.000008       -0.347255  2
  H          2.361673        0.192059        0.648132  2
  H          0.996131       -0.476886       -0.267603  2
  H          1.869866        0.939356       -0.884982  2
  H          2.650695       -0.654576       -0.884982  2

%mem=32GB
%nprocshared= 8
#p m062x/aug-cc-pVDZ   counterpoise=2

00327 m062x/aug-cc-pVDZ   counterpoise=2

 0  1  0  1  0  1
  C         -0.876529        0.702788        0.000102  1
  C         -0.957055       -0.703915       -0.000101  1
  C          0.351414       -1.119810        0.000011  1
  N          1.104198        0.000000       -0.000010  1
  N          0.377972        1.120937       -0.000002  1
  H          2.106387        0.067001       -0.000035  1
  H         -1.836971       -1.320794       -0.000184  1
  H          0.795770       -2.099470        0.000012  1
  H         -1.677614        1.422525        0.000160  1
  C          1.939708        0.341994       -0.347263  2
  H          2.322514       -0.289574        0.450206  2
  H          1.422337        1.195575        0.083089  2
  H          2.765843        0.691121       -0.961339  2
  H          1.247981       -0.228884       -0.961339  2

%mem=32GB
%nprocshared= 8
#p m062x/aug-cc-pVDZ   counterpoise=2

00328 m062x/aug-cc-pVDZ   counterpoise=2

 0  1  0  1  0  1
  C         -0.876529        0.702788        0.000102  1
  C         -0.957055       -0.703915       -0.000101  1
  C          0.351414       -1.119810        0.000011  1
  N          1.104198        0.000000       -0.000010  1
  N          0.377972        1.120937       -0.000002  1
  H          2.106387        0.067001       -0.000035  1
  H         -1.836971       -1.320794       -0.000184  1
  H          0.795770       -2.099470        0.000012  1
  H         -1.677614        1.422525        0.000160  1
  C          1.850849        0.673611       -0.347275  2
  H          2.224059       -0.212334        0.159864  2
  H          1.540774        1.409682        0.389970  2
  H          2.637055        1.093258       -0.969573  2
  H          1.001352        0.404208       -0.969573  2

%mem=32GB
%nprocshared= 8
#p m062x/aug-cc-pVDZ   counterpoise=2

00329 m062x/aug-cc-pVDZ   counterpoise=2

 0  1  0  1  0  1
  C         -0.876529        0.702788        0.000102  1
  C         -0.957055       -0.703915       -0.000101  1
  C          0.351414       -1.119810        0.000011  1
  N          1.104198        0.000000       -0.000010  1
  N          0.377972        1.120937       -0.000002  1
  H          2.106387        0.067001       -0.000035  1
  H         -1.836971       -1.320794       -0.000184  1
  H          0.795770       -2.099470        0.000012  1
  H         -1.677614        1.422525        0.000160  1
  C          1.705754        0.984769       -0.347282  2
  H          2.116598        0.043611        0.008815  2
  H          1.434433        1.606309        0.502159  2
  H          2.449246        1.499819       -0.950124  2
  H          0.822569        0.789726       -0.950124  2

%mem=32GB
%nprocshared= 8
#p m062x/aug-cc-pVDZ   counterpoise=2

00330 m062x/aug-cc-pVDZ   counterpoise=2

 0  1  0  1  0  1
  C         -0.876529        0.702788        0.000102  1
  C         -0.957055       -0.703915       -0.000101  1
  C          0.351414       -1.119810        0.000011  1
  N          1.104198        0.000000       -0.000010  1
  N          0.377972        1.120937       -0.000002  1
  H          2.106387        0.067001       -0.000035  1
  H         -1.836971       -1.320794       -0.000184  1
  H          0.795770       -2.099470        0.000012  1
  H         -1.677614        1.422525        0.000160  1
  C          1.508770        1.266039       -0.347283  2
  H          0.477484        1.133706       -0.030563  2
  H          2.148852        1.348173        0.527375  2
  H          1.817537        0.410927       -0.943038  2
  H          1.591636        2.171405       -0.943038  2

%mem=32GB
%nprocshared= 8
#p m062x/aug-cc-pVDZ   counterpoise=2

00331 m062x/aug-cc-pVDZ   counterpoise=2

 0  1  0  1  0  1
  C         -0.876529        0.702788        0.000102  1
  C         -0.957055       -0.703915       -0.000101  1
  C          0.351414       -1.119810        0.000011  1
  N          1.104198        0.000000       -0.000010  1
  N          0.377972        1.120937       -0.000002  1
  H          2.106387        0.067001       -0.000035  1
  H         -1.836971       -1.320794       -0.000184  1
  H          0.795770       -2.099470        0.000012  1
  H         -1.677614        1.422525        0.000160  1
  C          1.266006        1.508796       -0.347281  2
  H          0.328349        1.099263        0.019404  2
  H          1.895501        1.783735        0.495109  2
  H          1.775486        0.762908       -0.951895  2
  H          1.065076        2.389447       -0.951895  2

%mem=32GB
%nprocshared= 8
#p m062x/aug-cc-pVDZ   counterpoise=2

00332 m062x/aug-cc-pVDZ   counterpoise=2

 0  1  0  1  0  1
  C         -0.876529        0.702788        0.000102  1
  C         -0.957055       -0.703915       -0.000101  1
  C          0.351414       -1.119810        0.000011  1
  N          1.104198        0.000000       -0.000010  1
  N          0.377972        1.120937       -0.000002  1
  H          2.106387        0.067001       -0.000035  1
  H         -1.836971       -1.320794       -0.000184  1
  H          0.795770       -2.099470        0.000012  1
  H         -1.677614        1.422525        0.000160  1
  C          0.984778        1.705708       -0.347279  2
  H          0.261171        1.008377        0.066844  2
  H          1.507218        2.209178        0.462073  2
  H          1.701328        1.163763       -0.959103  2
  H          0.469694        2.441805       -0.959103  2

%mem=32GB
%nprocshared= 8
#p m062x/aug-cc-pVDZ   counterpoise=2

00333 m062x/aug-cc-pVDZ   counterpoise=2

 0  1  0  1  0  1
  C         -0.876529        0.702788        0.000102  1
  C         -0.957055       -0.703915       -0.000101  1
  C          0.351414       -1.119810        0.000011  1
  N          1.104198        0.000000       -0.000010  1
  N          0.377972        1.120937       -0.000002  1
  H          2.106387        0.067001       -0.000035  1
  H         -1.836971       -1.320794       -0.000184  1
  H          0.795770       -2.099470        0.000012  1
  H         -1.677614        1.422525        0.000160  1
  C          0.673633        1.850795       -0.347278  2
  H          0.300242        0.929055        0.091298  2
  H          0.953397        2.541411        0.444087  2
  H          1.543053        1.633347       -0.962340  2
  H         -0.102006        2.299750       -0.962340  2

%mem=32GB
%nprocshared= 8
#p m062x/aug-cc-pVDZ   counterpoise=2

00334 m062x/aug-cc-pVDZ   counterpoise=2

 0  1  0  1  0  1
  C         -0.876529        0.702788        0.000102  1
  C         -0.957055       -0.703915       -0.000101  1
  C          0.351414       -1.119810        0.000011  1
  N          1.104198        0.000000       -0.000010  1
  N          0.377972        1.120937       -0.000002  1
  H          2.106387        0.067001       -0.000035  1
  H         -1.836971       -1.320794       -0.000184  1
  H          0.795770       -2.099470        0.000012  1
  H         -1.677614        1.422525        0.000160  1
  C          0.342022        1.939651       -0.347279  2
  H          0.385923        0.939852        0.076809  2
  H          0.309842        2.672504        0.454824  2
  H          1.222754        2.112263       -0.960462  2
  H         -0.550450        2.034401       -0.960462  2

%mem=32GB
%nprocshared= 8
#p m062x/aug-cc-pVDZ   counterpoise=2

00335 m062x/aug-cc-pVDZ   counterpoise=2

 0  1  0  1  0  1
  C         -0.876529        0.702788        0.000102  1
  C         -0.957055       -0.703915       -0.000101  1
  C          0.351414       -1.119810        0.000011  1
  N          1.104198        0.000000       -0.000010  1
  N          0.377972        1.120937       -0.000002  1
  H          2.106387        0.067001       -0.000035  1
  H         -1.836971       -1.320794       -0.000184  1
  H          0.795770       -2.099470        0.000012  1
  H         -1.677614        1.422525        0.000160  1
  C          0.000017        1.969577       -0.347281  2
  H          0.414222        1.039543        0.033306  2
  H         -0.284091        2.607498        0.485676  2
  H          0.745573        2.476880       -0.954131  2
  H         -0.875808        1.754773       -0.954131  2

%mem=32GB
%nprocshared= 8
#p m062x/aug-cc-pVDZ   counterpoise=2

00336 m062x/aug-cc-pVDZ   counterpoise=2

 0  1  0  1  0  1
  C         -0.876529        0.702788        0.000102  1
  C         -0.957055       -0.703915       -0.000101  1
  C          0.351414       -1.119810        0.000011  1
  N          1.104198        0.000000       -0.000010  1
  N          0.377972        1.120937       -0.000002  1
  H          2.106387        0.067001       -0.000035  1
  H         -1.836971       -1.320794       -0.000184  1
  H          0.795770       -2.099470        0.000012  1
  H         -1.677614        1.422525        0.000160  1
  C         -0.341992        1.939660       -0.347283  2
  H          0.341907        1.161949       -0.017398  2
  H         -0.775437        2.432562        0.519118  2
  H          0.199072        2.668269       -0.945494  2
  H         -1.133793        1.496184       -0.945494  2

%mem=32GB
%nprocshared= 8
#p m062x/aug-cc-pVDZ   counterpoise=2

00337 m062x/aug-cc-pVDZ   counterpoise=2

 0  1  0  1  0  1
  C         -0.876529        0.702788        0.000102  1
  C         -0.957055       -0.703915       -0.000101  1
  C          0.351414       -1.119810        0.000011  1
  N          1.104198        0.000000       -0.000010  1
  N          0.377972        1.120937       -0.000002  1
  H          2.106387        0.067001       -0.000035  1
  H         -1.836971       -1.320794       -0.000184  1
  H          0.795770       -2.099470        0.000012  1
  H         -1.677614        1.422525        0.000160  1
  C         -0.673688        1.850816       -0.347283  2
  H         -1.626321        1.444407       -0.017592  2
  H         -0.070107        2.108314        0.519241  2
  H         -0.150726        1.109079       -0.945458  2
  H         -0.847201        2.741634       -0.945458  2

%mem=32GB
%nprocshared= 8
#p m062x/aug-cc-pVDZ   counterpoise=2

00338 m062x/aug-cc-pVDZ   counterpoise=2

 0  1  0  1  0  1
  C         -0.876529        0.702788        0.000102  1
  C         -0.957055       -0.703915       -0.000101  1
  C          0.351414       -1.119810        0.000011  1
  N          1.104198        0.000000       -0.000010  1
  N          0.377972        1.120937       -0.000002  1
  H          2.106387        0.067001       -0.000035  1
  H         -1.836971       -1.320794       -0.000184  1
  H          0.795770       -2.099470        0.000012  1
  H         -1.677614        1.422525        0.000160  1
  C         -0.984846        1.705722       -0.347277  2
  H         -1.897401        1.332678        0.110388  2
  H         -0.281129        1.993394        0.429578  2
  H         -0.544429        0.927016       -0.964633  2
  H         -1.216045        2.569953       -0.964633  2

%mem=32GB
%nprocshared= 8
#p m062x/aug-cc-pVDZ   counterpoise=2

00339 m062x/aug-cc-pVDZ   counterpoise=2

 0  1  0  1  0  1
  C         -0.876529        0.702788        0.000102  1
  C         -0.957055       -0.703915       -0.000101  1
  C          0.351414       -1.119810        0.000011  1
  N          1.104198        0.000000       -0.000010  1
  N          0.377972        1.120937       -0.000002  1
  H          2.106387        0.067001       -0.000035  1
  H         -1.836971       -1.320794       -0.000184  1
  H          0.795770       -2.099470        0.000012  1
  H         -1.677614        1.422525        0.000160  1
  C         -1.266078        1.508806       -0.347268  2
  H         -2.086145        1.336874        0.345051  2
  H         -0.353776        1.700075        0.211837  2
  H         -1.129925        0.630601       -0.973123  2
  H         -1.494127        2.367745       -0.973123  2

%mem=32GB
%nprocshared= 8
#p m062x/aug-cc-pVDZ   counterpoise=2

00340 m062x/aug-cc-pVDZ   counterpoise=2

 0  1  0  1  0  1
  C         -0.876529        0.702788        0.000102  1
  C         -0.957055       -0.703915       -0.000101  1
  C          0.351414       -1.119810        0.000011  1
  N          1.104198        0.000000       -0.000010  1
  N          0.377972        1.120937       -0.000002  1
  H          2.106387        0.067001       -0.000035  1
  H         -1.836971       -1.320794       -0.000184  1
  H          0.795770       -2.099470        0.000012  1
  H         -1.677614        1.422525        0.000160  1
  C         -1.508831        1.266061       -0.347259  2
  H         -1.949043        1.674143        0.558864  2
  H         -0.735522        0.549195       -0.083492  2
  H         -2.278614        0.769541       -0.932391  2
  H         -1.071963        2.071197       -0.932391  2

%mem=32GB
%nprocshared= 8
#p m062x/aug-cc-pVDZ   counterpoise=2

00341 m062x/aug-cc-pVDZ   counterpoise=2

 0  1  0  1  0  1
  C         -0.876529        0.702788        0.000102  1
  C         -0.957055       -0.703915       -0.000101  1
  C          0.351414       -1.119810        0.000011  1
  N          1.104198        0.000000       -0.000010  1
  N          0.377972        1.120937       -0.000002  1
  H          2.106387        0.067001       -0.000035  1
  H         -1.836971       -1.320794       -0.000184  1
  H          0.795770       -2.099470        0.000012  1
  H         -1.677614        1.422525        0.000160  1
  C         -1.705735        0.984843       -0.347268  2
  H         -1.651108        1.835074        0.327638  2
  H         -1.764749        0.066319        0.230925  2
  H         -2.589182        1.075714       -0.973958  2
  H         -0.817922        0.961912       -0.973958  2

%mem=32GB
%nprocshared= 8
#p m062x/aug-cc-pVDZ   counterpoise=2

00342 m062x/aug-cc-pVDZ   counterpoise=2

 0  1  0  1  0  1
  C         -0.876529        0.702788        0.000102  1
  C         -0.957055       -0.703915       -0.000101  1
  C          0.351414       -1.119810        0.000011  1
  N          1.104198        0.000000       -0.000010  1
  N          0.377972        1.120937       -0.000002  1
  H          2.106387        0.067001       -0.000035  1
  H         -1.836971       -1.320794       -0.000184  1
  H          0.795770       -2.099470        0.000012  1
  H         -1.677614        1.422525        0.000160  1
  C         -1.850824        0.673688       -0.347278  2
  H         -1.627627        1.638633        0.100428  2
  H         -2.020376       -0.059335        0.437201  2
  H         -2.742320        0.757520       -0.963463  2
  H         -1.013065        0.357534       -0.963463  2

%mem=32GB
%nprocshared= 8
#p m062x/aug-cc-pVDZ   counterpoise=2

00343 m062x/aug-cc-pVDZ   counterpoise=2

 0  1  0  1  0  1
  C         -0.876529        0.702788        0.000102  1
  C         -0.957055       -0.703915       -0.000101  1
  C          0.351414       -1.119810        0.000011  1
  N          1.104198        0.000000       -0.000010  1
  N          0.377972        1.120937       -0.000002  1
  H          2.106387        0.067001       -0.000035  1
  H         -1.836971       -1.320794       -0.000184  1
  H          0.795770       -2.099470        0.000012  1
  H         -1.677614        1.422525        0.000160  1
  C         -1.939682        0.342062       -0.347283  2
  H         -1.695142        1.350261       -0.023078  2
  H         -2.093280       -0.291194        0.522701  2
  H         -2.847654        0.363569       -0.944445  2
  H         -1.122756       -0.054808       -0.944445  2

%mem=32GB
%nprocshared= 8
#p m062x/aug-cc-pVDZ   counterpoise=2

00344 m062x/aug-cc-pVDZ   counterpoise=2

 0  1  0  1  0  1
  C         -0.876529        0.702788        0.000102  1
  C         -0.957055       -0.703915       -0.000101  1
  C          0.351414       -1.119810        0.000011  1
  N          1.104198        0.000000       -0.000010  1
  N          0.377972        1.120937       -0.000002  1
  H          2.106387        0.067001       -0.000035  1
  H         -1.836971       -1.320794       -0.000184  1
  H          0.795770       -2.099470        0.000012  1
  H         -1.677614        1.422525        0.000160  1
  C         -1.969580       -0.000025       -0.347284  2
  H         -1.110530       -0.597222       -0.052726  2
  H         -2.484073        0.357643        0.540887  2
  H         -1.635472        0.848541       -0.938710  2
  H         -2.648601       -0.608813       -0.938710  2

%mem=32GB
%nprocshared= 8
#p m062x/aug-cc-pVDZ   counterpoise=2

00345 m062x/aug-cc-pVDZ   counterpoise=2

 0  1  0  1  0  1
  C         -0.876529        0.702788        0.000102  1
  C         -0.957055       -0.703915       -0.000101  1
  C          0.351414       -1.119810        0.000011  1
  N          1.104198        0.000000       -0.000010  1
  N          0.377972        1.120937       -0.000002  1
  H          2.106387        0.067001       -0.000035  1
  H         -1.836971       -1.320794       -0.000184  1
  H          0.795770       -2.099470        0.000012  1
  H         -1.677614        1.422525        0.000160  1
  C         -1.939688       -0.342062       -0.347281  2
  H         -1.832700       -1.361487        0.014247  2
  H         -2.010942        0.336876        0.498557  2
  H         -1.074969       -0.078979       -0.951040  2
  H         -2.840186       -0.264237       -0.951040  2

%mem=32GB
%nprocshared= 8
#p m062x/aug-cc-pVDZ   counterpoise=2

00346 m062x/aug-cc-pVDZ   counterpoise=2

 0  1  0  1  0  1
  C         -0.876529        0.702788        0.000102  1
  C         -0.957055       -0.703915       -0.000101  1
  C          0.351414       -1.119810        0.000011  1
  N          1.104198        0.000000       -0.000010  1
  N          0.377972        1.120937       -0.000002  1
  H          2.106387        0.067001       -0.000035  1
  H         -1.836971       -1.320794       -0.000184  1
  H          0.795770       -2.099470        0.000012  1
  H         -1.677614        1.422525        0.000160  1
  C         -1.850832       -0.673688       -0.347275  2
  H         -1.830319       -1.631344        0.166387  2
  H         -1.868044        0.129836        0.384524  2
  H         -0.965235       -0.577418       -0.970112  2
  H         -2.739740       -0.615428       -0.970112  2

%mem=32GB
%nprocshared= 8
#p m062x/aug-cc-pVDZ   counterpoise=2

00347 m062x/aug-cc-pVDZ   counterpoise=2

 0  1  0  1  0  1
  C         -0.876529        0.702788        0.000102  1
  C         -0.957055       -0.703915       -0.000101  1
  C          0.351414       -1.119810        0.000011  1
  N          1.104198        0.000000       -0.000010  1
  N          0.377972        1.120937       -0.000002  1
  H          2.106387        0.067001       -0.000035  1
  H         -1.836971       -1.320794       -0.000184  1
  H          0.795770       -2.099470        0.000012  1
  H         -1.677614        1.422525        0.000160  1
  C         -1.705749       -0.984838       -0.347265  2
  H         -1.990689       -1.714343        0.406397  2
  H         -1.352211       -0.079708        0.139795  2
  H         -0.913352       -1.395378       -0.967783  2
  H         -2.566625       -0.749621       -0.967783  2

%mem=32GB
%nprocshared= 8
#p m062x/aug-cc-pVDZ   counterpoise=2

00348 m062x/aug-cc-pVDZ   counterpoise=2

 0  1  0  1  0  1
  C         -0.876529        0.702788        0.000102  1
  C         -0.957055       -0.703915       -0.000101  1
  C          0.351414       -1.119810        0.000011  1
  N          1.104198        0.000000       -0.000010  1
  N          0.377972        1.120937       -0.000002  1
  H          2.106387        0.067001       -0.000035  1
  H         -1.836971       -1.320794       -0.000184  1
  H          0.795770       -2.099470        0.000012  1
  H         -1.677614        1.422525        0.000160  1
  C         -1.508844       -1.266050       -0.347264  2
  H         -2.250682       -1.389817        0.437423  2
  H         -0.531741       -1.103031        0.100142  2
  H         -1.480279       -2.161006       -0.963473  2
  H         -1.772366       -0.410293       -0.963473  2

%mem=32GB
%nprocshared= 8
#p m062x/aug-cc-pVDZ   counterpoise=2

00349 m062x/aug-cc-pVDZ   counterpoise=2

 0  1  0  1  0  1
  C         -0.876529        0.702788        0.000102  1
  C         -0.957055       -0.703915       -0.000101  1
  C          0.351414       -1.119810        0.000011  1
  N          1.104198        0.000000       -0.000010  1
  N          0.377972        1.120937       -0.000002  1
  H          2.106387        0.067001       -0.000035  1
  H         -1.836971       -1.320794       -0.000184  1
  H          0.795770       -2.099470        0.000012  1
  H         -1.677614        1.422525        0.000160  1
  C         -1.266081       -1.508801       -0.347274  2
  H         -2.160093       -1.214383        0.196268  2
  H         -0.481215       -1.767275        0.358880  2
  H         -1.488917       -2.369757       -0.972234  2
  H         -0.933730       -0.683910       -0.972234  2

%mem=32GB
%nprocshared= 8
#p m062x/aug-cc-pVDZ   counterpoise=2

00350 m062x/aug-cc-pVDZ   counterpoise=2

 0  1  0  1  0  1
  C         -0.876529        0.702788        0.000102  1
  C         -0.957055       -0.703915       -0.000101  1
  C          0.351414       -1.119810        0.000011  1
  N          1.104198        0.000000       -0.000010  1
  N          0.377972        1.120937       -0.000002  1
  H          2.106387        0.067001       -0.000035  1
  H         -1.836971       -1.320794       -0.000184  1
  H          0.795770       -2.099470        0.000012  1
  H         -1.677614        1.422525        0.000160  1
  C         -0.984846       -1.705720       -0.347281  2
  H         -1.913466       -1.286239        0.030975  2
  H         -0.350177       -1.992415        0.487272  2
  H         -1.203018       -2.580967       -0.953763  2
  H         -0.472338       -0.963432       -0.953763  2

%mem=32GB
%nprocshared= 8
#p m062x/aug-cc-pVDZ   counterpoise=2

00351 m062x/aug-cc-pVDZ   counterpoise=2

 0  1  0  1  0  1
  C         -0.876529        0.702788        0.000102  1
  C         -0.957055       -0.703915       -0.000101  1
  C          0.351414       -1.119810        0.000011  1
  N          1.104198        0.000000       -0.000010  1
  N          0.377972        1.120937       -0.000002  1
  H          2.106387        0.067001       -0.000035  1
  H         -1.836971       -1.320794       -0.000184  1
  H          0.795770       -2.099470        0.000012  1
  H         -1.677614        1.422525        0.000160  1
  C         -0.673659       -1.850791       -0.347284  2
  H         -0.923816       -0.838429       -0.040821  2
  H         -0.520926       -2.468883        0.533689  2
  H         -1.486437       -2.261026       -0.941065  2
  H          0.236649       -1.835247       -0.941065  2

%mem=32GB
%nprocshared= 8
#p m062x/aug-cc-pVDZ   counterpoise=2

00352 m062x/aug-cc-pVDZ   counterpoise=2

 0  1  0  1  0  1
  C         -0.876529        0.702788        0.000102  1
  C         -0.957055       -0.703915       -0.000101  1
  C          0.351414       -1.119810        0.000011  1
  N          1.104198        0.000000       -0.000010  1
  N          0.377972        1.120937       -0.000002  1
  H          2.106387        0.067001       -0.000035  1
  H         -1.836971       -1.320794       -0.000184  1
  H          0.795770       -2.099470        0.000012  1
  H         -1.677614        1.422525        0.000160  1
  C         -0.341992       -1.939660       -0.347283  2
  H          0.325842       -1.150045       -0.012797  2
  H         -0.768344       -2.443757        0.516192  2
  H         -1.140472       -1.509488       -0.946332  2
  H          0.214727       -2.655677       -0.946332  2

%mem=32GB
%nprocshared= 8
#p m062x/aug-cc-pVDZ   counterpoise=2

00353 m062x/aug-cc-pVDZ   counterpoise=2

 0  1  0  1  0  1
  C         -0.876529        0.702788        0.000102  1
  C         -0.957055       -0.703915       -0.000101  1
  C          0.351414       -1.119810        0.000011  1
  N          1.104198        0.000000       -0.000010  1
  N          0.377972        1.120937       -0.000002  1
  H          2.106387        0.067001       -0.000035  1
  H         -1.836971       -1.320794       -0.000184  1
  H          0.795770       -2.099470        0.000012  1
  H         -1.677614        1.422525        0.000160  1
  C          0.000041       -1.969622       -0.347279  2
  H          0.985251       -2.130390        0.082710  2
  H         -0.728602       -1.850721        0.450480  2
  H          0.014478       -1.072784       -0.961241  2
  H         -0.271373       -2.824527       -0.961241  2

%mem=32GB
%nprocshared= 8
#p m062x/aug-cc-pVDZ   counterpoise=2

00354 m062x/aug-cc-pVDZ   counterpoise=2

 0  1  0  1  0  1
  C         -0.876529        0.702788        0.000102  1
  C         -0.957055       -0.703915       -0.000101  1
  C          0.351414       -1.119810        0.000011  1
  N          1.104198        0.000000       -0.000010  1
  N          0.377972        1.120937       -0.000002  1
  H          2.106387        0.067001       -0.000035  1
  H         -1.836971       -1.320794       -0.000184  1
  H          0.795770       -2.099470        0.000012  1
  H         -1.677614        1.422525        0.000160  1
  C          0.342055       -1.939705       -0.347270  2
  H          1.173271       -2.232398        0.288958  2
  H         -0.500920       -1.642871        0.271407  2
  H          0.642518       -1.104638       -0.974855  2
  H          0.053004       -2.778790       -0.974855  2

%mem=32GB
%nprocshared= 8
#p m062x/aug-cc-pVDZ   counterpoise=2

00355 m062x/aug-cc-pVDZ   counterpoise=2

 0  1  0  1  0  1
  C         -0.876529        0.702788        0.000102  1
  C         -0.957055       -0.703915       -0.000101  1
  C          0.351414       -1.119810        0.000011  1
  N          1.104198        0.000000       -0.000010  1
  N          0.377972        1.120937       -0.000002  1
  H          2.106387        0.067001       -0.000035  1
  H         -1.836971       -1.320794       -0.000184  1
  H          0.795770       -2.099470        0.000012  1
  H         -1.677614        1.422525        0.000160  1
  C          0.673661       -1.850858       -0.347261  2
  H          0.972447       -2.459180        0.502472  2
  H          0.220837       -0.928921        0.008352  2
  H          1.547177       -1.616297       -0.950111  2
  H         -0.045943       -2.398782       -0.950111  2

%mem=32GB
%nprocshared= 8
#p m062x/aug-cc-pVDZ   counterpoise=2

00356 m062x/aug-cc-pVDZ   counterpoise=2

 0  1  0  1  0  1
  C         -0.876529        0.702788        0.000102  1
  C         -0.957055       -0.703915       -0.000101  1
  C          0.351414       -1.119810        0.000011  1
  N          1.104198        0.000000       -0.000010  1
  N          0.377972        1.120937       -0.000002  1
  H          2.106387        0.067001       -0.000035  1
  H         -1.836971       -1.320794       -0.000184  1
  H          0.795770       -2.099470        0.000012  1
  H         -1.677614        1.422525        0.000160  1
  C          0.984793       -1.705769       -0.347268  2
  H          0.616584       -2.472684        0.329221  2
  H          1.383629       -0.875061        0.229212  2
  H          1.769581       -2.121612       -0.973894  2
  H          0.169529       -1.353400       -0.973894  2

%mem=32GB
%nprocshared= 8
#p m062x/aug-cc-pVDZ   counterpoise=2

00357 m062x/aug-cc-pVDZ   counterpoise=2

 0  1  0  1  0  1
  C         -0.876529        0.702788        0.000102  1
  C         -0.957055       -0.703915       -0.000101  1
  C          0.351414       -1.119810        0.000011  1
  N          1.104198        0.000000       -0.000010  1
  N          0.377972        1.120937       -0.000002  1
  H          2.106387        0.067001       -0.000035  1
  H         -1.836971       -1.320794       -0.000184  1
  H          0.795770       -2.099470        0.000012  1
  H         -1.677614        1.422525        0.000160  1
  C          1.266019       -1.508845       -0.347278  2
  H          0.650964       -2.281344        0.106955  2
  H          1.737871       -0.916207        0.432218  2
  H          2.032024       -1.971528       -0.964236  2
  H          0.643473       -0.865980       -0.964236  2

%mem=32GB
%nprocshared= 8
#p m062x/aug-cc-pVDZ   counterpoise=2

00358 m062x/aug-cc-pVDZ   counterpoise=2

 0  1  0  1  0  1
  C         -0.876529        0.702788        0.000102  1
  C         -0.957055       -0.703915       -0.000101  1
  C          0.351414       -1.119810        0.000011  1
  N          1.104198        0.000000       -0.000010  1
  N          0.377972        1.120937       -0.000002  1
  H          2.106387        0.067001       -0.000035  1
  H         -1.836971       -1.320794       -0.000184  1
  H          0.795770       -2.099470        0.000012  1
  H         -1.677614        1.422525        0.000160  1
  C          1.508785       -1.266077       -0.347283  2
  H          0.835153       -2.053438       -0.019171  2
  H          1.934527       -0.768457        0.520240  2
  H          2.307205       -1.697975       -0.945168  2
  H          0.958535       -0.544111       -0.945168  2

%mem=32GB
%nprocshared= 8
#p m062x/aug-cc-pVDZ   counterpoise=2

00359 m062x/aug-cc-pVDZ   counterpoise=2

 0  1  0  1  0  1
  C         -0.876529        0.702788        0.000102  1
  C         -0.957055       -0.703915       -0.000101  1
  C          0.351414       -1.119810        0.000011  1
  N          1.104198        0.000000       -0.000010  1
  N          0.377972        1.120937       -0.000002  1
  H          2.106387        0.067001       -0.000035  1
  H         -1.836971       -1.320794       -0.000184  1
  H          0.795770       -2.099470        0.000012  1
  H         -1.677614        1.422525        0.000160  1
  C          1.705752       -0.984768       -0.347283  2
  H          2.075458       -0.014195       -0.026842  2
  H          1.474924       -1.590751        0.525059  2
  H          0.806910       -0.851360       -0.943741  2
  H          2.465564       -1.483167       -0.943741  2

%mem=32GB
%nprocshared= 8
#p m062x/aug-cc-pVDZ   counterpoise=2

00360 m062x/aug-cc-pVDZ   counterpoise=2

 0  1  0  1  0  1
  C         -0.876529        0.702788        0.000102  1
  C         -0.957055       -0.703915       -0.000101  1
  C          0.351414       -1.119810        0.000011  1
  N          1.104198        0.000000       -0.000010  1
  N          0.377972        1.120937       -0.000002  1
  H          2.106387        0.067001       -0.000035  1
  H         -1.836971       -1.320794       -0.000184  1
  H          0.795770       -2.099470        0.000012  1
  H         -1.677614        1.422525        0.000160  1
  C          1.850847       -0.673609       -0.347278  2
  H          2.174957        0.265730        0.093141  2
  H          1.607329       -1.379374        0.442705  2
  H          0.971561       -0.501130       -0.962571  2
  H          2.649405       -1.080054       -0.962571  2

%mem=32GB
%nprocshared= 8
#p m062x/aug-cc-pVDZ   counterpoise=2

00361 m062x/aug-cc-pVDZ   counterpoise=2

 0  1  0  1  0  1
  C         -0.876529        0.702788        0.000102  1
  C         -0.957055       -0.703915       -0.000101  1
  C          0.351414       -1.119810        0.000011  1
  N          1.104198        0.000000       -0.000010  1
  N          0.377972        1.120937       -0.000002  1
  H          2.106387        0.067001       -0.000035  1
  H         -1.836971       -1.320794       -0.000184  1
  H          0.795770       -2.099470        0.000012  1
  H         -1.677614        1.422525        0.000160  1
  C          1.939706       -0.341987       -0.347269  2
  H          2.262180        0.449272        0.324516  2
  H          1.593136       -1.192374        0.234289  2
  H          1.129861        0.022343       -0.974079  2
  H          2.773514       -0.647519       -0.974079  2

%mem=32GB
%nprocshared= 8
#p m062x/aug-cc-pVDZ   counterpoise=2

00362 m062x/aug-cc-pVDZ   counterpoise=2

 0  1  0  1  0  1
  C         -0.876529        0.702788        0.000102  1
  C         -0.957055       -0.703915       -0.000101  1
  C          0.351414       -1.119810        0.000011  1
  N          1.104198        0.000000       -0.000010  1
  N          0.377972        1.120937       -0.000002  1
  H          2.106387        0.067001       -0.000035  1
  H         -1.836971       -1.320794       -0.000184  1
  H          0.795770       -2.099470        0.000012  1
  H         -1.677614        1.422525        0.000160  1
  C          1.879399        0.000004       -0.683998  2
  H          2.220283        0.100618        0.343159  2
  H          0.836928       -0.307688       -0.691431  2
  H          1.978899        0.954677       -1.194072  2
  H          2.481346       -0.747633       -1.194072  2

%mem=32GB
%nprocshared= 8
#p m062x/aug-cc-pVDZ   counterpoise=2

00363 m062x/aug-cc-pVDZ   counterpoise=2

 0  1  0  1  0  1
  C         -0.876529        0.702788        0.000102  1
  C         -0.957055       -0.703915       -0.000101  1
  C          0.351414       -1.119810        0.000011  1
  N          1.104198        0.000000       -0.000010  1
  N          0.377972        1.120937       -0.000002  1
  H          2.106387        0.067001       -0.000035  1
  H         -1.836971       -1.320794       -0.000184  1
  H          0.795770       -2.099470        0.000012  1
  H         -1.677614        1.422525        0.000160  1
  C          1.850848        0.326337       -0.684001  2
  H          2.209311       -0.037452        0.275446  2
  H          1.096416        1.091978       -0.522437  2
  H          2.680895        0.748368       -1.244705  2
  H          1.416622       -0.497396       -1.244705  2

%mem=32GB
%nprocshared= 8
#p m062x/aug-cc-pVDZ   counterpoise=2

00364 m062x/aug-cc-pVDZ   counterpoise=2

 0  1  0  1  0  1
  C         -0.876529        0.702788        0.000102  1
  C         -0.957055       -0.703915       -0.000101  1
  C          0.351414       -1.119810        0.000011  1
  N          1.104198        0.000000       -0.000010  1
  N          0.377972        1.120937       -0.000002  1
  H          2.106387        0.067001       -0.000035  1
  H         -1.836971       -1.320794       -0.000184  1
  H          0.795770       -2.099470        0.000012  1
  H         -1.677614        1.422525        0.000160  1
  C          1.766060        0.642761       -0.684008  2
  H          2.152735       -0.011410        0.093114  2
  H          1.264297        1.491637       -0.226712  2
  H          2.587498        0.997122       -1.301378  2
  H          1.059551        0.093965       -1.301378  2

%mem=32GB
%nprocshared= 8
#p m062x/aug-cc-pVDZ   counterpoise=2

00365 m062x/aug-cc-pVDZ   counterpoise=2

 0  1  0  1  0  1
  C         -0.876529        0.702788        0.000102  1
  C         -0.957055       -0.703915       -0.000101  1
  C          0.351414       -1.119810        0.000011  1
  N          1.104198        0.000000       -0.000010  1
  N          0.377972        1.120937       -0.000002  1
  H          2.106387        0.067001       -0.000035  1
  H         -1.836971       -1.320794       -0.000184  1
  H          0.795770       -2.099470        0.000012  1
  H         -1.677614        1.422525        0.000160  1
  C          1.627613        0.939660       -0.684015  2
  H          2.058495        0.154293       -0.068454  2
  H          1.204775        1.710366       -0.044720  2
  H          2.401552        1.374021       -1.311570  2
  H          0.845452        0.520286       -1.311570  2

%mem=32GB
%nprocshared= 8
#p m062x/aug-cc-pVDZ   counterpoise=2

00366 m062x/aug-cc-pVDZ   counterpoise=2

 0  1  0  1  0  1
  C         -0.876529        0.702788        0.000102  1
  C         -0.957055       -0.703915       -0.000101  1
  C          0.351414       -1.119810        0.000011  1
  N          1.104198        0.000000       -0.000010  1
  N          0.377972        1.120937       -0.000002  1
  H          2.106387        0.067001       -0.000035  1
  H         -1.836971       -1.320794       -0.000184  1
  H          0.795770       -2.099470        0.000012  1
  H         -1.677614        1.422525        0.000160  1
  C          1.439655        1.208042       -0.684016  2
  H          0.528123        1.133256       -0.096740  2
  H          2.295457        1.278257       -0.017571  2
  H          1.540276        0.325860       -1.310998  2
  H          1.395141        2.094828       -1.310998  2

%mem=32GB
%nprocshared= 8
#p m062x/aug-cc-pVDZ   counterpoise=2

00367 m062x/aug-cc-pVDZ   counterpoise=2

 0  1  0  1  0  1
  C         -0.876529        0.702788        0.000102  1
  C         -0.957055       -0.703915       -0.000101  1
  C          0.351414       -1.119810        0.000011  1
  N          1.104198        0.000000       -0.000010  1
  N          0.377972        1.120937       -0.000002  1
  H          2.106387        0.067001       -0.000035  1
  H         -1.836971       -1.320794       -0.000184  1
  H          0.795770       -2.099470        0.000012  1
  H         -1.677614        1.422525        0.000160  1
  C          1.208012        1.439680       -0.684013  2
  H          0.403787        1.130850       -0.021275  2
  H          2.059502        1.766660       -0.092805  2
  H          1.502687        0.602198       -1.311123  2
  H          0.866407        2.259140       -1.311123  2

%mem=32GB
%nprocshared= 8
#p m062x/aug-cc-pVDZ   counterpoise=2

00368 m062x/aug-cc-pVDZ   counterpoise=2

 0  1  0  1  0  1
  C         -0.876529        0.702788        0.000102  1
  C         -0.957055       -0.703915       -0.000101  1
  C          0.351414       -1.119810        0.000011  1
  N          1.104198        0.000000       -0.000010  1
  N          0.377972        1.120937       -0.000002  1
  H          2.106387        0.067001       -0.000035  1
  H         -1.836971       -1.320794       -0.000184  1
  H          0.795770       -2.099470        0.000012  1
  H         -1.677614        1.422525        0.000160  1
  C          0.939668        1.627573       -0.684010  2
  H          0.341024        1.087611        0.044991  2
  H          1.649668        2.267976       -0.167036  2
  H          1.478510        0.918472       -1.307149  2
  H          0.289718        2.236458       -1.307149  2

%mem=32GB
%nprocshared= 8
#p m062x/aug-cc-pVDZ   counterpoise=2

00369 m062x/aug-cc-pVDZ   counterpoise=2

 0  1  0  1  0  1
  C         -0.876529        0.702788        0.000102  1
  C         -0.957055       -0.703915       -0.000101  1
  C          0.351414       -1.119810        0.000011  1
  N          1.104198        0.000000       -0.000010  1
  N          0.377972        1.120937       -0.000002  1
  H          2.106387        0.067001       -0.000035  1
  H         -1.836971       -1.320794       -0.000184  1
  H          0.795770       -2.099470        0.000012  1
  H         -1.677614        1.422525        0.000160  1
  C          0.642775        1.766015       -0.684009  2
  H          0.348118        1.048210        0.077114  2
  H          1.013539        2.669219       -0.206270  2
  H          1.425760        1.336454       -1.303597  2
  H         -0.216193        2.010474       -1.303597  2

%mem=32GB
%nprocshared= 8
#p m062x/aug-cc-pVDZ   counterpoise=2

00370 m062x/aug-cc-pVDZ   counterpoise=2

 0  1  0  1  0  1
  C         -0.876529        0.702788        0.000102  1
  C         -0.957055       -0.703915       -0.000101  1
  C          0.351414       -1.119810        0.000011  1
  N          1.104198        0.000000       -0.000010  1
  N          0.377972        1.120937       -0.000002  1
  H          2.106387        0.067001       -0.000035  1
  H         -1.836971       -1.320794       -0.000184  1
  H          0.795770       -2.099470        0.000012  1
  H         -1.677614        1.422525        0.000160  1
  C          0.326354        1.850800       -0.684010  2
  H          0.382368        1.058782        0.058248  2
  H          0.258307        2.812977       -0.182947  2
  H          1.217604        1.828492       -1.305823  2
  H         -0.552885        1.703279       -1.305823  2

%mem=32GB
%nprocshared= 8
#p m062x/aug-cc-pVDZ   counterpoise=2

00371 m062x/aug-cc-pVDZ   counterpoise=2

 0  1  0  1  0  1
  C         -0.876529        0.702788        0.000102  1
  C         -0.957055       -0.703915       -0.000101  1
  C          0.351414       -1.119810        0.000011  1
  N          1.104198        0.000000       -0.000010  1
  N          0.377972        1.120937       -0.000002  1
  H          2.106387        0.067001       -0.000035  1
  H         -1.836971       -1.320794       -0.000184  1
  H          0.795770       -2.099470        0.000012  1
  H         -1.677614        1.422525        0.000160  1
  C          0.000016        1.879354       -0.684012  2
  H          0.377248        1.122391       -0.001313  2
  H         -0.412870        2.707860       -0.114292  2
  H          0.812053        2.239573       -1.310363  2
  H         -0.776525        1.447907       -1.310363  2

%mem=32GB
%nprocshared= 8
#p m062x/aug-cc-pVDZ   counterpoise=2

00372 m062x/aug-cc-pVDZ   counterpoise=2

 0  1  0  1  0  1
  C         -0.876529        0.702788        0.000102  1
  C         -0.957055       -0.703915       -0.000101  1
  C          0.351414       -1.119810        0.000011  1
  N          1.104198        0.000000       -0.000010  1
  N          0.377972        1.120937       -0.000002  1
  H          2.106387        0.067001       -0.000035  1
  H         -1.836971       -1.320794       -0.000184  1
  H          0.795770       -2.099470        0.000012  1
  H         -1.677614        1.422525        0.000160  1
  C         -0.326326        1.850806       -0.684015  2
  H          0.299415        1.202346       -0.076296  2
  H         -0.932850        2.479352       -0.037072  2
  H          0.302549        2.477137       -1.311472  2
  H         -0.974678        1.244659       -1.311472  2

%mem=32GB
%nprocshared= 8
#p m062x/aug-cc-pVDZ   counterpoise=2

00373 m062x/aug-cc-pVDZ   counterpoise=2

 0  1  0  1  0  1
  C         -0.876529        0.702788        0.000102  1
  C         -0.957055       -0.703915       -0.000101  1
  C          0.351414       -1.119810        0.000011  1
  N          1.104198        0.000000       -0.000010  1
  N          0.377972        1.120937       -0.000002  1
  H          2.106387        0.067001       -0.000035  1
  H         -1.836971       -1.320794       -0.000184  1
  H          0.795770       -2.099470        0.000012  1
  H         -1.677614        1.422525        0.000160  1
  C         -0.642796        1.766007       -0.684016  2
  H         -0.840387        0.867194       -0.105684  2
  H         -0.459834        2.598275       -0.009233  2
  H          0.231319        1.608922       -1.310694  2
  H         -1.502199        1.990011       -1.310694  2

%mem=32GB
%nprocshared= 8
#p m062x/aug-cc-pVDZ   counterpoise=2

00374 m062x/aug-cc-pVDZ   counterpoise=2

 0  1  0  1  0  1
  C         -0.876529        0.702788        0.000102  1
  C         -0.957055       -0.703915       -0.000101  1
  C          0.351414       -1.119810        0.000011  1
  N          1.104198        0.000000       -0.000010  1
  N          0.377972        1.120937       -0.000002  1
  H          2.106387        0.067001       -0.000035  1
  H         -1.836971       -1.320794       -0.000184  1
  H          0.795770       -2.099470        0.000012  1
  H         -1.677614        1.422525        0.000160  1
  C         -0.939725        1.627586       -0.684010  2
  H         -1.720700        1.410551        0.040109  2
  H         -0.021515        1.882759       -0.161272  2
  H         -0.770559        0.753510       -1.307589  2
  H         -1.245802        2.463615       -1.307589  2

%mem=32GB
%nprocshared= 8
#p m062x/aug-cc-pVDZ   counterpoise=2

00375 m062x/aug-cc-pVDZ   counterpoise=2

 0  1  0  1  0  1
  C         -0.876529        0.702788        0.000102  1
  C         -0.957055       -0.703915       -0.000101  1
  C          0.351414       -1.119810        0.000011  1
  N          1.104198        0.000000       -0.000010  1
  N          0.377972        1.120937       -0.000002  1
  H          2.106387        0.067001       -0.000035  1
  H         -1.836971       -1.320794       -0.000184  1
  H          0.795770       -2.099470        0.000012  1
  H         -1.677614        1.422525        0.000160  1
  C         -1.208071        1.439692       -0.684003  2
  H         -1.822977        1.417210        0.211966  2
  H         -0.158856        1.478051       -0.402659  2
  H         -1.392674        0.544894       -1.272846  2
  H         -1.457522        2.318621       -1.272846  2

%mem=32GB
%nprocshared= 8
#p m062x/aug-cc-pVDZ   counterpoise=2

00376 m062x/aug-cc-pVDZ   counterpoise=2

 0  1  0  1  0  1
  C         -0.876529        0.702788        0.000102  1
  C         -0.957055       -0.703915       -0.000101  1
  C          0.351414       -1.119810        0.000011  1
  N          1.104198        0.000000       -0.000010  1
  N          0.377972        1.120937       -0.000002  1
  H          2.106387        0.067001       -0.000035  1
  H         -1.836971       -1.320794       -0.000184  1
  H          0.795770       -2.099470        0.000012  1
  H         -1.677614        1.422525        0.000160  1
  C         -1.439707        1.208058       -0.684000  2
  H         -1.782008        1.516634        0.300371  2
  H         -0.636234        0.483750       -0.577761  2
  H         -2.264434        0.756702       -1.229509  2
  H         -1.076009        2.075019       -1.229509  2

%mem=32GB
%nprocshared= 8
#p m062x/aug-cc-pVDZ   counterpoise=2

00377 m062x/aug-cc-pVDZ   counterpoise=2

 0  1  0  1  0  1
  C         -0.876529        0.702788        0.000102  1
  C         -0.957055       -0.703915       -0.000101  1
  C          0.351414       -1.119810        0.000011  1
  N          1.104198        0.000000       -0.000010  1
  N          0.377972        1.120937       -0.000002  1
  H          2.106387        0.067001       -0.000035  1
  H         -1.836971       -1.320794       -0.000184  1
  H          0.795770       -2.099470        0.000012  1
  H         -1.677614        1.422525        0.000160  1
  C         -1.627598        0.939719       -0.684004  2
  H         -1.692404        1.565292        0.202469  2
  H         -1.519867       -0.100215       -0.386666  2
  H         -2.531779        1.055323       -1.276092  2
  H         -0.766315        1.238215       -1.276092  2

%mem=32GB
%nprocshared= 8
#p m062x/aug-cc-pVDZ   counterpoise=2

00378 m062x/aug-cc-pVDZ   counterpoise=2

 0  1  0  1  0  1
  C         -0.876529        0.702788        0.000102  1
  C         -0.957055       -0.703915       -0.000101  1
  C          0.351414       -1.119810        0.000011  1
  N          1.104198        0.000000       -0.000010  1
  N          0.377972        1.120937       -0.000002  1
  H          2.106387        0.067001       -0.000035  1
  H         -1.836971       -1.320794       -0.000184  1
  H          0.795770       -2.099470        0.000012  1
  H         -1.677614        1.422525        0.000160  1
  C         -1.766041        0.642821       -0.684011  2
  H         -1.673721        1.456850        0.030279  2
  H         -1.872715       -0.297781       -0.149815  2
  H         -2.640686        0.805945       -1.308401  2
  H         -0.877079        0.605934       -1.308401  2

%mem=32GB
%nprocshared= 8
#p m062x/aug-cc-pVDZ   counterpoise=2

00379 m062x/aug-cc-pVDZ   counterpoise=2

 0  1  0  1  0  1
  C         -0.876529        0.702788        0.000102  1
  C         -0.957055       -0.703915       -0.000101  1
  C          0.351414       -1.119810        0.000011  1
  N          1.104198        0.000000       -0.000010  1
  N          0.377972        1.120937       -0.000002  1
  H          2.106387        0.067001       -0.000035  1
  H         -1.836971       -1.320794       -0.000184  1
  H          0.795770       -2.099470        0.000012  1
  H         -1.677614        1.422525        0.000160  1
  C         -1.850798        0.326365       -0.684016  2
  H         -1.002668        0.654052       -0.088471  2
  H         -2.657375        0.014733       -0.025384  2
  H         -2.191589        1.146087       -1.311227  2
  H         -1.551911       -0.509547       -1.311227  2

%mem=32GB
%nprocshared= 8
#p m062x/aug-cc-pVDZ   counterpoise=2

00380 m062x/aug-cc-pVDZ   counterpoise=2

 0  1  0  1  0  1
  C         -0.876529        0.702788        0.000102  1
  C         -0.957055       -0.703915       -0.000101  1
  C          0.351414       -1.119810        0.000011  1
  N          1.104198        0.000000       -0.000010  1
  N          0.377972        1.120937       -0.000002  1
  H          2.106387        0.067001       -0.000035  1
  H         -1.836971       -1.320794       -0.000184  1
  H          0.795770       -2.099470        0.000012  1
  H         -1.677614        1.422525        0.000160  1
  C         -1.879354       -0.000024       -0.684017  2
  H         -1.135023       -0.568091       -0.132070  2
  H         -2.541237        0.505120        0.014709  2
  H         -1.382322        0.737029       -1.309469  2
  H         -2.459144       -0.673916       -1.309469  2

%mem=32GB
%nprocshared= 8
#p m062x/aug-cc-pVDZ   counterpoise=2

00381 m062x/aug-cc-pVDZ   counterpoise=2

 0  1  0  1  0  1
  C         -0.876529        0.702788        0.000102  1
  C         -0.957055       -0.703915       -0.000101  1
  C          0.351414       -1.119810        0.000011  1
  N          1.104198        0.000000       -0.000010  1
  N          0.377972        1.120937       -0.000002  1
  H          2.106387        0.067001       -0.000035  1
  H         -1.836971       -1.320794       -0.000184  1
  H          0.795770       -2.099470        0.000012  1
  H         -1.677614        1.422525        0.000160  1
  C         -1.850799       -0.326366       -0.684014  2
  H         -1.032443       -0.672069       -0.057789  2
  H         -2.667570        0.018666       -0.055273  2
  H         -1.506419        0.491547       -1.311627  2
  H         -2.197105       -1.143466       -1.311627  2

%mem=32GB
%nprocshared= 8
#p m062x/aug-cc-pVDZ   counterpoise=2

00382 m062x/aug-cc-pVDZ   counterpoise=2

 0  1  0  1  0  1
  C         -0.876529        0.702788        0.000102  1
  C         -0.957055       -0.703915       -0.000101  1
  C          0.351414       -1.119810        0.000011  1
  N          1.104198        0.000000       -0.000010  1
  N          0.377972        1.120937       -0.000002  1
  H          2.106387        0.067001       -0.000035  1
  H         -1.836971       -1.320794       -0.000184  1
  H          0.795770       -2.099470        0.000012  1
  H         -1.677614        1.422525        0.000160  1
  C         -1.766048       -0.642819       -0.684008  2
  H         -1.845885       -1.406006        0.085763  2
  H         -1.663916        0.333488       -0.217242  2
  H         -0.894539       -0.841555       -1.302437  2
  H         -2.659818       -0.656888       -1.302437  2

%mem=32GB
%nprocshared= 8
#p m062x/aug-cc-pVDZ   counterpoise=2

00383 m062x/aug-cc-pVDZ   counterpoise=2

 0  1  0  1  0  1
  C         -0.876529        0.702788        0.000102  1
  C         -0.957055       -0.703915       -0.000101  1
  C          0.351414       -1.119810        0.000011  1
  N          1.104198        0.000000       -0.000010  1
  N          0.377972        1.120937       -0.000002  1
  H          2.106387        0.067001       -0.000035  1
  H         -1.836971       -1.320794       -0.000184  1
  H          0.795770       -2.099470        0.000012  1
  H         -1.677614        1.422525        0.000160  1
  C         -1.627607       -0.939714       -0.684002  2
  H         -1.908425       -1.450853        0.233196  2
  H         -1.117579       -0.011371       -0.440018  2
  H         -0.964352       -1.575531       -1.264784  2
  H         -2.519955       -0.720889       -1.264784  2

%mem=32GB
%nprocshared= 8
#p m062x/aug-cc-pVDZ   counterpoise=2

00384 m062x/aug-cc-pVDZ   counterpoise=2

 0  1  0  1  0  1
  C         -0.876529        0.702788        0.000102  1
  C         -0.957055       -0.703915       -0.000101  1
  C          0.351414       -1.119810        0.000011  1
  N          1.104198        0.000000       -0.000010  1
  N          0.377972        1.120937       -0.000002  1
  H          2.106387        0.067001       -0.000035  1
  H         -1.836971       -1.320794       -0.000184  1
  H          0.795770       -2.099470        0.000012  1
  H         -1.677614        1.422525        0.000160  1
  C         -1.439715       -1.208052       -0.684002  2
  H         -1.980233       -1.361452        0.246420  2
  H         -0.415587       -0.917402       -0.464543  2
  H         -1.439115       -2.130385       -1.259135  2
  H         -1.923701       -0.422905       -1.259135  2

%mem=32GB
%nprocshared= 8
#p m062x/aug-cc-pVDZ   counterpoise=2

00385 m062x/aug-cc-pVDZ   counterpoise=2

 0  1  0  1  0  1
  C         -0.876529        0.702788        0.000102  1
  C         -0.957055       -0.703915       -0.000101  1
  C          0.351414       -1.119810        0.000011  1
  N          1.104198        0.000000       -0.000010  1
  N          0.377972        1.120937       -0.000002  1
  H          2.106387        0.067001       -0.000035  1
  H         -1.836971       -1.320794       -0.000184  1
  H          0.795770       -2.099470        0.000012  1
  H         -1.677614        1.422525        0.000160  1
  C         -1.208076       -1.439687       -0.684007  2
  H         -1.937883       -1.301716        0.109542  2
  H         -0.229564       -1.624675       -0.248379  2
  H         -1.497130       -2.288217       -1.298761  2
  H         -1.167422       -0.544197       -1.298761  2

%mem=32GB
%nprocshared= 8
#p m062x/aug-cc-pVDZ   counterpoise=2

00386 m062x/aug-cc-pVDZ   counterpoise=2

 0  1  0  1  0  1
  C         -0.876529        0.702788        0.000102  1
  C         -0.957055       -0.703915       -0.000101  1
  C          0.351414       -1.119810        0.000011  1
  N          1.104198        0.000000       -0.000010  1
  N          0.377972        1.120937       -0.000002  1
  H          2.106387        0.067001       -0.000035  1
  H         -1.836971       -1.320794       -0.000184  1
  H          0.795770       -2.099470        0.000012  1
  H         -1.677614        1.422525        0.000160  1
  C         -0.939693       -1.627559       -0.684014  2
  H         -0.956111       -0.754142       -0.037292  2
  H         -0.922759       -2.528444       -0.076069  2
  H         -1.827247       -1.630685       -1.311481  2
  H         -0.052649       -1.597328       -1.311481  2

%mem=32GB
%nprocshared= 8
#p m062x/aug-cc-pVDZ   counterpoise=2

00387 m062x/aug-cc-pVDZ   counterpoise=2

 0  1  0  1  0  1
  C         -0.876529        0.702788        0.000102  1
  C         -0.957055       -0.703915       -0.000101  1
  C          0.351414       -1.119810        0.000011  1
  N          1.104198        0.000000       -0.000010  1
  N          0.377972        1.120937       -0.000002  1
  H          2.106387        0.067001       -0.000035  1
  H         -1.836971       -1.320794       -0.000184  1
  H          0.795770       -2.099470        0.000012  1
  H         -1.677614        1.422525        0.000160  1
  C         -0.642798       -1.766008       -0.684017  2
  H         -0.905192       -0.879198       -0.112971  2
  H         -0.402544       -2.577994       -0.002523  2
  H         -1.482661       -2.055397       -1.310405  2
  H          0.219312       -1.551810       -1.310405  2

%mem=32GB
%nprocshared= 8
#p m062x/aug-cc-pVDZ   counterpoise=2

00388 m062x/aug-cc-pVDZ   counterpoise=2

 0  1  0  1  0  1
  C         -0.876529        0.702788        0.000102  1
  C         -0.957055       -0.703915       -0.000101  1
  C          0.351414       -1.119810        0.000011  1
  N          1.104198        0.000000       -0.000010  1
  N          0.377972        1.120937       -0.000002  1
  H          2.106387        0.067001       -0.000035  1
  H         -1.836971       -1.320794       -0.000184  1
  H          0.795770       -2.099470        0.000012  1
  H         -1.677614        1.422525        0.000160  1
  C         -0.326327       -1.850806       -0.684015  2
  H          0.282995       -1.193606       -0.069043  2
  H         -0.923718       -2.495139       -0.044143  2
  H         -0.983202       -1.254004       -1.311565  2
  H          0.318366       -2.460749       -1.311565  2

%mem=32GB
%nprocshared= 8
#p m062x/aug-cc-pVDZ   counterpoise=2

00389 m062x/aug-cc-pVDZ   counterpoise=2

 0  1  0  1  0  1
  C         -0.876529        0.702788        0.000102  1
  C         -0.957055       -0.703915       -0.000101  1
  C          0.351414       -1.119810        0.000011  1
  N          1.104198        0.000000       -0.000010  1
  N          0.377972        1.120937       -0.000002  1
  H          2.106387        0.067001       -0.000035  1
  H         -1.836971       -1.320794       -0.000184  1
  H          0.795770       -2.099470        0.000012  1
  H         -1.677614        1.422525        0.000160  1
  C          0.000033       -1.879394       -0.684012  2
  H          0.806721       -2.102499        0.009426  2
  H         -0.899096       -1.630724       -0.126152  2
  H          0.282648       -1.036785       -1.309804  2
  H         -0.190475       -2.747477       -1.309804  2

%mem=32GB
%nprocshared= 8
#p m062x/aug-cc-pVDZ   counterpoise=2

00390 m062x/aug-cc-pVDZ   counterpoise=2

 0  1  0  1  0  1
  C         -0.876529        0.702788        0.000102  1
  C         -0.957055       -0.703915       -0.000101  1
  C          0.351414       -1.119810        0.000011  1
  N          1.104198        0.000000       -0.000010  1
  N          0.377972        1.120937       -0.000002  1
  H          2.106387        0.067001       -0.000035  1
  H         -1.836971       -1.320794       -0.000184  1
  H          0.795770       -2.099470        0.000012  1
  H         -1.677614        1.422525        0.000160  1
  C          0.326376       -1.850846       -0.684005  2
  H          0.915483       -2.162878        0.174462  2
  H         -0.585307       -1.367955       -0.341766  2
  H          0.902930       -1.151972       -1.284536  2
  H          0.072154       -2.720450       -1.284536  2

%mem=32GB
%nprocshared= 8
#p m062x/aug-cc-pVDZ   counterpoise=2

00391 m062x/aug-cc-pVDZ   counterpoise=2

 0  1  0  1  0  1
  C         -0.876529        0.702788        0.000102  1
  C         -0.957055       -0.703915       -0.000101  1
  C          0.351414       -1.119810        0.000011  1
  N          1.104198        0.000000       -0.000010  1
  N          0.377972        1.120937       -0.000002  1
  H          2.106387        0.067001       -0.000035  1
  H         -1.836971       -1.320794       -0.000184  1
  H          0.795770       -2.099470        0.000012  1
  H         -1.677614        1.422525        0.000160  1
  C          0.642796       -1.766064       -0.684001  2
  H          0.857014       -2.232952        0.273862  2
  H          0.194759       -0.789564       -0.519114  2
  H          1.566268       -1.650685       -1.245574  2
  H         -0.046944       -2.390860       -1.245574  2

%mem=32GB
%nprocshared= 8
#p m062x/aug-cc-pVDZ   counterpoise=2

00392 m062x/aug-cc-pVDZ   counterpoise=2

 0  1  0  1  0  1
  C         -0.876529        0.702788        0.000102  1
  C         -0.957055       -0.703915       -0.000101  1
  C          0.351414       -1.119810        0.000011  1
  N          1.104198        0.000000       -0.000010  1
  N          0.377972        1.120937       -0.000002  1
  H          2.106387        0.067001       -0.000035  1
  H         -1.836971       -1.320794       -0.000184  1
  H          0.795770       -2.099470        0.000012  1
  H         -1.677614        1.422525        0.000160  1
  C          0.939685       -1.627621       -0.684004  2
  H          0.754206       -2.235744        0.197562  2
  H          1.244010       -0.629838       -0.378563  2
  H          1.729151       -2.081225       -1.277690  2
  H          0.031449       -1.563422       -1.277690  2

%mem=32GB
%nprocshared= 8
#p m062x/aug-cc-pVDZ   counterpoise=2

00393 m062x/aug-cc-pVDZ   counterpoise=2

 0  1  0  1  0  1
  C         -0.876529        0.702788        0.000102  1
  C         -0.957055       -0.703915       -0.000101  1
  C          0.351414       -1.119810        0.000011  1
  N          1.104198        0.000000       -0.000010  1
  N          0.377972        1.120937       -0.000002  1
  H          2.106387        0.067001       -0.000035  1
  H         -1.836971       -1.320794       -0.000184  1
  H          0.795770       -2.099470        0.000012  1
  H         -1.677614        1.422525        0.000160  1
  C          1.208028       -1.439721       -0.684011  2
  H          0.775474       -2.131951        0.033688  2
  H          1.710843       -0.635051       -0.153766  2
  H          1.925592       -1.966079       -1.308131  2
  H          0.420382       -1.025517       -1.308131  2

%mem=32GB
%nprocshared= 8
#p m062x/aug-cc-pVDZ   counterpoise=2

00394 m062x/aug-cc-pVDZ   counterpoise=2

 0  1  0  1  0  1
  C         -0.876529        0.702788        0.000102  1
  C         -0.957055       -0.703915       -0.000101  1
  C          0.351414       -1.119810        0.000011  1
  N          1.104198        0.000000       -0.000010  1
  N          0.377972        1.120937       -0.000002  1
  H          2.106387        0.067001       -0.000035  1
  H         -1.836971       -1.320794       -0.000184  1
  H          0.795770       -2.099470        0.000012  1
  H         -1.677614        1.422525        0.000160  1
  C          1.439655       -1.208042       -0.684016  2
  H          0.521593       -1.133608       -0.106957  2
  H          2.288078       -1.276831       -0.008055  2
  H          1.402947       -2.095434       -1.310646  2
  H          1.546382       -0.326328       -1.310646  2

%mem=32GB
%nprocshared= 8
#p m062x/aug-cc-pVDZ   counterpoise=2

00395 m062x/aug-cc-pVDZ   counterpoise=2

 0  1  0  1  0  1
  C         -0.876529        0.702788        0.000102  1
  C         -0.957055       -0.703915       -0.000101  1
  C          0.351414       -1.119810        0.000011  1
  N          1.104198        0.000000       -0.000010  1
  N          0.377972        1.120937       -0.000002  1
  H          2.106387        0.067001       -0.000035  1
  H         -1.836971       -1.320794       -0.000184  1
  H          0.795770       -2.099470        0.000012  1
  H         -1.677614        1.422525        0.000160  1
  C          1.627577       -0.939659       -0.684016  2
  H          1.181287       -0.138404       -0.100758  2
  H          2.043982       -1.687261       -0.013811  2
  H          0.867308       -1.398488       -1.310869  2
  H          2.417916       -0.534818       -1.310869  2

%mem=32GB
%nprocshared= 8
#p m062x/aug-cc-pVDZ   counterpoise=2

00396 m062x/aug-cc-pVDZ   counterpoise=2

 0  1  0  1  0  1
  C         -0.876529        0.702788        0.000102  1
  C         -0.957055       -0.703915       -0.000101  1
  C          0.351414       -1.119810        0.000011  1
  N          1.104198        0.000000       -0.000010  1
  N          0.377972        1.120937       -0.000002  1
  H          2.106387        0.067001       -0.000035  1
  H         -1.836971       -1.320794       -0.000184  1
  H          0.795770       -2.099470        0.000012  1
  H         -1.677614        1.422525        0.000160  1
  C          1.766059       -0.642757       -0.684011  2
  H          2.120788        0.097034        0.028907  2
  H          1.357157       -1.495528       -0.148232  2
  H          0.992854       -0.202717       -1.308507  2
  H          2.593291       -0.970124       -1.308507  2

%mem=32GB
%nprocshared= 8
#p m062x/aug-cc-pVDZ   counterpoise=2

00397 m062x/aug-cc-pVDZ   counterpoise=2

 0  1  0  1  0  1
  C         -0.876529        0.702788        0.000102  1
  C         -0.957055       -0.703915       -0.000101  1
  C          0.351414       -1.119810        0.000011  1
  N          1.104198        0.000000       -0.000010  1
  N          0.377972        1.120937       -0.000002  1
  H          2.106387        0.067001       -0.000035  1
  H         -1.836971       -1.320794       -0.000184  1
  H          0.795770       -2.099470        0.000012  1
  H         -1.677614        1.422525        0.000160  1
  C          1.850847       -0.326330       -0.684003  2
  H          2.185747        0.189153        0.212376  2
  H          1.278751       -1.206911       -0.403359  2
  H          1.225186        0.339597       -1.272701  2
  H          2.713566       -0.627375       -1.272701  2

%mem=32GB
%nprocshared= 8
#p m062x/aug-cc-pVDZ   counterpoise=2

00398 m062x/aug-cc-pVDZ   counterpoise=2

 0  1  0  1  0  1
  C         -0.876529        0.702788        0.000102  1
  C         -0.957055       -0.703915       -0.000101  1
  C          0.351414       -1.119810        0.000011  1
  N          1.104198        0.000000       -0.000010  1
  N          0.377972        1.120937       -0.000002  1
  H          2.106387        0.067001       -0.000035  1
  H         -1.836971       -1.320794       -0.000184  1
  H          0.795770       -2.099470        0.000012  1
  H         -1.677614        1.422525        0.000160  1
  C          1.732067        0.000003       -0.999958  2
  H          2.112378        0.068073        0.015968  2
  H          0.662406       -0.191452       -0.974483  2
  H          1.920305        0.935254       -1.520869  2
  H          2.233020       -0.811893       -1.520869  2

%mem=32GB
%nprocshared= 8
#p m062x/aug-cc-pVDZ   counterpoise=2

00399 m062x/aug-cc-pVDZ   counterpoise=2

 0  1  0  1  0  1
  C         -0.876529        0.702788        0.000102  1
  C         -0.957055       -0.703915       -0.000101  1
  C          0.351414       -1.119810        0.000011  1
  N          1.104198        0.000000       -0.000010  1
  N          0.377972        1.120937       -0.000002  1
  H          2.106387        0.067001       -0.000035  1
  H         -1.836971       -1.320794       -0.000184  1
  H          0.795770       -2.099470        0.000012  1
  H         -1.677614        1.422525        0.000160  1
  C          1.705753        0.300758       -0.999959  2
  H          2.100805        0.070258       -0.013967  2
  H          0.771094        0.846102       -0.897540  2
  H          2.422716        0.909905       -1.544369  2
  H          1.528235       -0.623137       -1.544369  2

%mem=32GB
%nprocshared= 8
#p m062x/aug-cc-pVDZ   counterpoise=2

00400 m062x/aug-cc-pVDZ   counterpoise=2

 0  1  0  1  0  1
  C         -0.876529        0.702788        0.000102  1
  C         -0.957055       -0.703915       -0.000101  1
  C          0.351414       -1.119810        0.000011  1
  N          1.104198        0.000000       -0.000010  1
  N          0.377972        1.120937       -0.000002  1
  H          2.106387        0.067001       -0.000035  1
  H         -1.836971       -1.320794       -0.000184  1
  H          0.795770       -2.099470        0.000012  1
  H         -1.677614        1.422525        0.000160  1
  C          1.627613        0.592377       -0.999963  2
  H          2.051785        0.126918       -0.114073  2
  H          0.923587        1.364930       -0.701659  2
  H          2.423395        1.036686       -1.592244  2
  H          1.111509       -0.158833       -1.592244  2

%mem=32GB
%nprocshared= 8
#p m062x/aug-cc-pVDZ   counterpoise=2

00401 m062x/aug-cc-pVDZ   counterpoise=2

 0  1  0  1  0  1
  C         -0.876529        0.702788        0.000102  1
  C         -0.957055       -0.703915       -0.000101  1
  C          0.351414       -1.119810        0.000011  1
  N          1.104198        0.000000       -0.000010  1
  N          0.377972        1.120937       -0.000002  1
  H          2.106387        0.067001       -0.000035  1
  H         -1.836971       -1.320794       -0.000184  1
  H          0.795770       -2.099470        0.000012  1
  H         -1.677614        1.422525        0.000160  1
  C          1.499987        0.865997       -0.999967  2
  H          1.188430        0.184302       -0.212821  2
  H          1.912367        1.768296       -0.555809  2
  H          2.256792        0.386942       -1.615783  2
  H          0.642488        1.124732       -1.615783  2

%mem=32GB
%nprocshared= 8
#p m062x/aug-cc-pVDZ   counterpoise=2

00402 m062x/aug-cc-pVDZ   counterpoise=2

 0  1  0  1  0  1
  C         -0.876529        0.702788        0.000102  1
  C         -0.957055       -0.703915       -0.000101  1
  C          0.351414       -1.119810        0.000011  1
  N          1.104198        0.000000       -0.000010  1
  N          0.377972        1.120937       -0.000002  1
  H          2.106387        0.067001       -0.000035  1
  H         -1.836971       -1.320794       -0.000184  1
  H          0.795770       -2.099470        0.000012  1
  H         -1.677614        1.422525        0.000160  1
  C          1.326797        1.113341       -0.999967  2
  H          0.578672        1.119330       -0.211520  2
  H          2.319604        1.105393       -0.557533  2
  H          1.197506        0.226892       -1.615572  2
  H          1.211715        2.001747       -1.615572  2

%mem=32GB
%nprocshared= 8
#p m062x/aug-cc-pVDZ   counterpoise=2

00403 m062x/aug-cc-pVDZ   counterpoise=2

 0  1  0  1  0  1
  C         -0.876529        0.702788        0.000102  1
  C         -0.957055       -0.703915       -0.000101  1
  C          0.351414       -1.119810        0.000011  1
  N          1.104198        0.000000       -0.000010  1
  N          0.377972        1.120937       -0.000002  1
  H          2.106387        0.067001       -0.000035  1
  H         -1.836971       -1.320794       -0.000184  1
  H          0.795770       -2.099470        0.000012  1
  H         -1.677614        1.422525        0.000160  1
  C          1.113314        1.326821       -0.999964  2
  H          0.478075        1.148964       -0.136128  2
  H          2.109419        1.605713       -0.666090  2
  H          1.172285        0.421747       -1.598999  2
  H          0.693742        2.130931       -1.598999  2

%mem=32GB
%nprocshared= 8
#p m062x/aug-cc-pVDZ   counterpoise=2

00404 m062x/aug-cc-pVDZ   counterpoise=2

 0  1  0  1  0  1
  C         -0.876529        0.702788        0.000102  1
  C         -0.957055       -0.703915       -0.000101  1
  C          0.351414       -1.119810        0.000011  1
  N          1.104198        0.000000       -0.000010  1
  N          0.377972        1.120937       -0.000002  1
  H          2.106387        0.067001       -0.000035  1
  H         -1.836971       -1.320794       -0.000184  1
  H          0.795770       -2.099470        0.000012  1
  H         -1.677614        1.422525        0.000160  1
  C          0.866007        1.499985       -0.999962  2
  H          0.414748        1.149500       -0.075353  2
  H          1.704953        2.151581       -0.769592  2
  H          1.216624        0.648616       -1.577643  2
  H          0.127890        2.050390       -1.577643  2

%mem=32GB
%nprocshared= 8
#p m062x/aug-cc-pVDZ   counterpoise=2

00405 m062x/aug-cc-pVDZ   counterpoise=2

 0  1  0  1  0  1
  C         -0.876529        0.702788        0.000102  1
  C         -0.957055       -0.703915       -0.000101  1
  C          0.351414       -1.119810        0.000011  1
  N          1.104198        0.000000       -0.000010  1
  N          0.377972        1.120937       -0.000002  1
  H          2.106387        0.067001       -0.000035  1
  H         -1.836971       -1.320794       -0.000184  1
  H          0.795770       -2.099470        0.000012  1
  H         -1.677614        1.422525        0.000160  1
  C          0.592388        1.627575       -0.999961  2
  H          0.388191        1.145082       -0.047658  2
  H          1.010410        2.615310       -0.823568  2
  H          1.302796        1.029172       -1.564505  2
  H         -0.331760        1.720937       -1.564505  2

%mem=32GB
%nprocshared= 8
#p m062x/aug-cc-pVDZ   counterpoise=2

00406 m062x/aug-cc-pVDZ   counterpoise=2

 0  1  0  1  0  1
  C         -0.876529        0.702788        0.000102  1
  C         -0.957055       -0.703915       -0.000101  1
  C          0.351414       -1.119810        0.000011  1
  N          1.104198        0.000000       -0.000010  1
  N          0.377972        1.120937       -0.000002  1
  H          2.106387        0.067001       -0.000035  1
  H         -1.836971       -1.320794       -0.000184  1
  H          0.795770       -2.099470        0.000012  1
  H         -1.677614        1.422525        0.000160  1
  C          0.300770        1.705714       -0.999961  2
  H          0.373047        1.158239       -0.063787  2
  H          0.161147        2.763320       -0.791507  2
  H          1.214251        1.566916       -1.572470  2
  H         -0.545393        1.334610       -1.572470  2

%mem=32GB
%nprocshared= 8
#p m062x/aug-cc-pVDZ   counterpoise=2

00407 m062x/aug-cc-pVDZ   counterpoise=2

 0  1  0  1  0  1
  C         -0.876529        0.702788        0.000102  1
  C         -0.957055       -0.703915       -0.000101  1
  C          0.351414       -1.119810        0.000011  1
  N          1.104198        0.000000       -0.000010  1
  N          0.377972        1.120937       -0.000002  1
  H          2.106387        0.067001       -0.000035  1
  H         -1.836971       -1.320794       -0.000184  1
  H          0.795770       -2.099470        0.000012  1
  H         -1.677614        1.422525        0.000160  1
  C          0.000014        1.732028       -0.999963  2
  H          0.333639        1.192616       -0.117295  2
  H         -0.548983        2.619660       -0.696335  2
  H          0.862390        2.024847       -1.593295  2
  H         -0.647128        1.091215       -1.593295  2

%mem=32GB
%nprocshared= 8
#p m062x/aug-cc-pVDZ   counterpoise=2

00408 m062x/aug-cc-pVDZ   counterpoise=2

 0  1  0  1  0  1
  C         -0.876529        0.702788        0.000102  1
  C         -0.957055       -0.703915       -0.000101  1
  C          0.351414       -1.119810        0.000011  1
  N          1.104198        0.000000       -0.000010  1
  N          0.377972        1.120937       -0.000002  1
  H          2.106387        0.067001       -0.000035  1
  H         -1.836971       -1.320794       -0.000184  1
  H          0.795770       -2.099470        0.000012  1
  H         -1.677614        1.422525        0.000160  1
  C         -0.300745        1.705717       -0.999966  2
  H          0.248718        1.232302       -0.190434  2
  H         -1.062190        2.361776       -0.586124  2
  H          0.384405        2.286819       -1.611822  2
  H         -0.774141        0.942169       -1.611822  2

%mem=32GB
%nprocshared= 8
#p m062x/aug-cc-pVDZ   counterpoise=2

00409 m062x/aug-cc-pVDZ   counterpoise=2

 0  1  0  1  0  1
  C         -0.876529        0.702788        0.000102  1
  C         -0.957055       -0.703915       -0.000101  1
  C          0.351414       -1.119810        0.000011  1
  N          1.104198        0.000000       -0.000010  1
  N          0.377972        1.120937       -0.000002  1
  H          2.106387        0.067001       -0.000035  1
  H         -1.836971       -1.320794       -0.000184  1
  H          0.795770       -2.099470        0.000012  1
  H         -1.677614        1.422525        0.000160  1
  C         -0.592405        1.627565       -0.999968  2
  H         -0.814348        0.905179       -0.218767  2
  H         -0.302088        2.572502       -0.547986  2
  H          0.221774        1.255807       -1.616721  2
  H         -1.474868        1.777074       -1.616721  2

%mem=32GB
%nprocshared= 8
#p m062x/aug-cc-pVDZ   counterpoise=2

00410 m062x/aug-cc-pVDZ   counterpoise=2

 0  1  0  1  0  1
  C         -0.876529        0.702788        0.000102  1
  C         -0.957055       -0.703915       -0.000101  1
  C          0.351414       -1.119810        0.000011  1
  N          1.104198        0.000000       -0.000010  1
  N          0.377972        1.120937       -0.000002  1
  H          2.106387        0.067001       -0.000035  1
  H         -1.836971       -1.320794       -0.000184  1
  H          0.795770       -2.099470        0.000012  1
  H         -1.677614        1.422525        0.000160  1
  C         -0.866026        1.499972       -0.999965  2
  H         -0.874952        0.822495       -0.150070  2
  H         -0.852493        2.527107       -0.644596  2
  H          0.019052        1.313592       -1.602773  2
  H         -1.755706        1.336975       -1.602773  2

%mem=32GB
%nprocshared= 8
#p m062x/aug-cc-pVDZ   counterpoise=2

00411 m062x/aug-cc-pVDZ   counterpoise=2

 0  1  0  1  0  1
  C         -0.876529        0.702788        0.000102  1
  C         -0.957055       -0.703915       -0.000101  1
  C          0.351414       -1.119810        0.000011  1
  N          1.104198        0.000000       -0.000010  1
  N          0.377972        1.120937       -0.000002  1
  H          2.106387        0.067001       -0.000035  1
  H         -1.836971       -1.320794       -0.000184  1
  H          0.795770       -2.099470        0.000012  1
  H         -1.677614        1.422525        0.000160  1
  C         -1.113363        1.326832       -0.999961  2
  H         -1.645598        1.417095       -0.056587  2
  H         -0.058981        1.148015       -0.805590  2
  H         -1.522714        0.496127       -1.569029  2
  H         -1.225938        2.246052       -1.569029  2

%mem=32GB
%nprocshared= 8
#p m062x/aug-cc-pVDZ   counterpoise=2

00412 m062x/aug-cc-pVDZ   counterpoise=2

 0  1  0  1  0  1
  C         -0.876529        0.702788        0.000102  1
  C         -0.957055       -0.703915       -0.000101  1
  C          0.351414       -1.119810        0.000011  1
  N          1.104198        0.000000       -0.000010  1
  N          0.377972        1.120937       -0.000002  1
  H          2.106387        0.067001       -0.000035  1
  H         -1.836971       -1.320794       -0.000184  1
  H          0.795770       -2.099470        0.000012  1
  H         -1.677614        1.422525        0.000160  1
  C         -1.326842        1.113353       -0.999959  2
  H         -1.672177        1.417733       -0.015341  2
  H         -0.515278        0.398038       -0.894300  2
  H         -2.146690        0.652997       -1.545302  2
  H         -0.973080        1.984520       -1.545302  2

%mem=32GB
%nprocshared= 8
#p m062x/aug-cc-pVDZ   counterpoise=2

00413 m062x/aug-cc-pVDZ   counterpoise=2

 0  1  0  1  0  1
  C         -0.876529        0.702788        0.000102  1
  C         -0.957055       -0.703915       -0.000101  1
  C          0.351414       -1.119810        0.000011  1
  N          1.104198        0.000000       -0.000010  1
  N          0.377972        1.120937       -0.000002  1
  H          2.106387        0.067001       -0.000035  1
  H         -1.836971       -1.320794       -0.000184  1
  H          0.795770       -2.099470        0.000012  1
  H         -1.677614        1.422525        0.000160  1
  C         -1.500007        0.866047       -0.999961  2
  H         -1.666680        1.388268       -0.061408  2
  H         -1.175378       -0.151078       -0.796120  2
  H         -2.424390        0.843558       -1.571353  2
  H         -0.733510        1.383224       -1.571353  2

%mem=32GB
%nprocshared= 8
#p m062x/aug-cc-pVDZ   counterpoise=2

00414 m062x/aug-cc-pVDZ   counterpoise=2

 0  1  0  1  0  1
  C         -0.876529        0.702788        0.000102  1
  C         -0.957055       -0.703915       -0.000101  1
  C          0.351414       -1.119810        0.000011  1
  N          1.104198        0.000000       -0.000010  1
  N          0.377972        1.120937       -0.000002  1
  H          2.106387        0.067001       -0.000035  1
  H         -1.836971       -1.320794       -0.000184  1
  H          0.795770       -2.099470        0.000012  1
  H         -1.677614        1.422525        0.000160  1
  C         -1.627568        0.592400       -0.999964  2
  H         -0.977399        0.687962       -0.134214  2
  H         -2.651939        0.441838       -0.669098  2
  H         -1.569654        1.497903       -1.598452  2
  H         -1.311551       -0.258142       -1.598452  2

%mem=32GB
%nprocshared= 8
#p m062x/aug-cc-pVDZ   counterpoise=2

00415 m062x/aug-cc-pVDZ   counterpoise=2

 0  1  0  1  0  1
  C         -0.876529        0.702788        0.000102  1
  C         -0.957055       -0.703915       -0.000101  1
  C          0.351414       -1.119810        0.000011  1
  N          1.104198        0.000000       -0.000010  1
  N          0.377972        1.120937       -0.000002  1
  H          2.106387        0.067001       -0.000035  1
  H         -1.836971       -1.320794       -0.000184  1
  H          0.795770       -2.099470        0.000012  1
  H         -1.677614        1.422525        0.000160  1
  C         -1.705710        0.300781       -0.999967  2
  H         -1.042973        0.622092       -0.200645  2
  H         -2.604824       -0.135132       -0.572124  2
  H         -1.974816        1.156568       -1.613715  2
  H         -1.200500       -0.440538       -1.613715  2

%mem=32GB
%nprocshared= 8
#p m062x/aug-cc-pVDZ   counterpoise=2

00416 m062x/aug-cc-pVDZ   counterpoise=2

 0  1  0  1  0  1
  C         -0.876529        0.702788        0.000102  1
  C         -0.957055       -0.703915       -0.000101  1
  C          0.351414       -1.119810        0.000011  1
  N          1.104198        0.000000       -0.000010  1
  N          0.377972        1.120937       -0.000002  1
  H          2.106387        0.067001       -0.000035  1
  H         -1.836971       -1.320794       -0.000184  1
  H          0.795770       -2.099470        0.000012  1
  H         -1.677614        1.422525        0.000160  1
  C         -1.732027       -0.000022       -0.999969  2
  H         -1.150182       -0.528501       -0.249274  2
  H         -2.449966        0.652069       -0.509237  2
  H         -1.067423        0.595210       -1.620838  2
  H         -2.260777       -0.718647       -1.620838  2

%mem=32GB
%nprocshared= 8
#p m062x/aug-cc-pVDZ   counterpoise=2

00417 m062x/aug-cc-pVDZ   counterpoise=2

 0  1  0  1  0  1
  C         -0.876529        0.702788        0.000102  1
  C         -0.957055       -0.703915       -0.000101  1
  C          0.351414       -1.119810        0.000011  1
  N          1.104198        0.000000       -0.000010  1
  N          0.377972        1.120937       -0.000002  1
  H          2.106387        0.067001       -0.000035  1
  H         -1.836971       -1.320794       -0.000184  1
  H          0.795770       -2.099470        0.000012  1
  H         -1.677614        1.422525        0.000160  1
  C         -1.705711       -0.300781       -0.999966  2
  H         -1.085746       -0.634618       -0.171973  2
  H         -2.599775        0.180651       -0.612216  2
  H         -1.148039        0.406865       -1.608008  2
  H         -1.989542       -1.155884       -1.608008  2

%mem=32GB
%nprocshared= 8
#p m062x/aug-cc-pVDZ   counterpoise=2

00418 m062x/aug-cc-pVDZ   counterpoise=2

 0  1  0  1  0  1
  C         -0.876529        0.702788        0.000102  1
  C         -0.957055       -0.703915       -0.000101  1
  C          0.351414       -1.119810        0.000011  1
  N          1.104198        0.000000       -0.000010  1
  N          0.377972        1.120937       -0.000002  1
  H          2.106387        0.067001       -0.000035  1
  H         -1.836971       -1.320794       -0.000184  1
  H          0.795770       -2.099470        0.000012  1
  H         -1.677614        1.422525        0.000160  1
  C         -1.627570       -0.592400       -0.999963  2
  H         -1.024780       -0.692652       -0.101092  2
  H         -2.664562       -0.419937       -0.723591  2
  H         -1.265000        0.246946       -1.587771  2
  H         -1.556189       -1.503918       -1.587771  2

%mem=32GB
%nprocshared= 8
#p m062x/aug-cc-pVDZ   counterpoise=2

00419 m062x/aug-cc-pVDZ   counterpoise=2

 0  1  0  1  0  1
  C         -0.876529        0.702788        0.000102  1
  C         -0.957055       -0.703915       -0.000101  1
  C          0.351414       -1.119810        0.000011  1
  N          1.104198        0.000000       -0.000010  1
  N          0.377972        1.120937       -0.000002  1
  H          2.106387        0.067001       -0.000035  1
  H         -1.836971       -1.320794       -0.000184  1
  H          0.795770       -2.099470        0.000012  1
  H         -1.677614        1.422525        0.000160  1
  C         -1.500013       -0.866043       -0.999961  2
  H         -1.818800       -1.296271       -0.054099  2
  H         -0.862797       -0.006070       -0.810541  2
  H         -0.946119       -1.609172       -1.567798  2
  H         -2.372204       -0.552482       -1.567798  2

%mem=32GB
%nprocshared= 8
#p m062x/aug-cc-pVDZ   counterpoise=2

00420 m062x/aug-cc-pVDZ   counterpoise=2

 0  1  0  1  0  1
  C         -0.876529        0.702788        0.000102  1
  C         -0.957055       -0.703915       -0.000101  1
  C          0.351414       -1.119810        0.000011  1
  N          1.104198        0.000000       -0.000010  1
  N          0.377972        1.120937       -0.000002  1
  H          2.106387        0.067001       -0.000035  1
  H         -1.836971       -1.320794       -0.000184  1
  H          0.795770       -2.099470        0.000012  1
  H         -1.677614        1.422525        0.000160  1
  C         -1.326848       -1.113349       -0.999961  2
  H         -1.812615       -1.310889       -0.047919  2
  H         -0.333389       -0.709352       -0.823035  2
  H         -1.246288       -2.038618       -1.564642  2
  H         -1.914898       -0.394455       -1.564642  2

%mem=32GB
%nprocshared= 8
#p m062x/aug-cc-pVDZ   counterpoise=2

00421 m062x/aug-cc-pVDZ   counterpoise=2

 0  1  0  1  0  1
  C         -0.876529        0.702788        0.000102  1
  C         -0.957055       -0.703915       -0.000101  1
  C          0.351414       -1.119810        0.000011  1
  N          1.104198        0.000000       -0.000010  1
  N          0.377972        1.120937       -0.000002  1
  H          2.106387        0.067001       -0.000035  1
  H         -1.836971       -1.320794       -0.000184  1
  H          0.795770       -2.099470        0.000012  1
  H         -1.677614        1.422525        0.000160  1
  C         -1.113335       -1.326804       -0.999962  2
  H         -0.970393       -0.757078       -0.085438  2
  H         -1.370825       -2.353091       -0.751140  2
  H         -1.916867       -0.882678       -1.581825  2
  H         -0.195313       -1.314607       -1.581825  2

%mem=32GB
%nprocshared= 8
#p m062x/aug-cc-pVDZ   counterpoise=2

00422 m062x/aug-cc-pVDZ   counterpoise=2

 0  1  0  1  0  1
  C         -0.876529        0.702788        0.000102  1
  C         -0.957055       -0.703915       -0.000101  1
  C          0.351414       -1.119810        0.000011  1
  N          1.104198        0.000000       -0.000010  1
  N          0.377972        1.120937       -0.000002  1
  H          2.106387        0.067001       -0.000035  1
  H         -1.836971       -1.320794       -0.000184  1
  H          0.795770       -2.099470        0.000012  1
  H         -1.677614        1.422525        0.000160  1
  C         -0.866029       -1.499972       -0.999965  2
  H         -0.943245       -0.824685       -0.151790  2
  H         -0.749432       -2.519648       -0.641994  2
  H         -1.767413       -1.428738       -1.603214  2
  H         -0.003992       -1.227097       -1.603214  2

%mem=32GB
%nprocshared= 8
#p m062x/aug-cc-pVDZ   counterpoise=2

00423 m062x/aug-cc-pVDZ   counterpoise=2

 0  1  0  1  0  1
  C         -0.876529        0.702788        0.000102  1
  C         -0.957055       -0.703915       -0.000101  1
  C          0.351414       -1.119810        0.000011  1
  N          1.104198        0.000000       -0.000010  1
  N          0.377972        1.120937       -0.000002  1
  H          2.106387        0.067001       -0.000035  1
  H         -1.836971       -1.320794       -0.000184  1
  H          0.795770       -2.099470        0.000012  1
  H         -1.677614        1.422525        0.000160  1
  C         -0.592408       -1.627566       -0.999968  2
  H         -0.873660       -0.915155       -0.228772  2
  H         -0.231625       -2.541428       -0.535027  2
  H         -1.457572       -1.852869       -1.618197  2
  H          0.193342       -1.201107       -1.618197  2

%mem=32GB
%nprocshared= 8
#p m062x/aug-cc-pVDZ   counterpoise=2

00424 m062x/aug-cc-pVDZ   counterpoise=2

 0  1  0  1  0  1
  C         -0.876529        0.702788        0.000102  1
  C         -0.957055       -0.703915       -0.000101  1
  C          0.351414       -1.119810        0.000011  1
  N          1.104198        0.000000       -0.000010  1
  N          0.377972        1.120937       -0.000002  1
  H          2.106387        0.067001       -0.000035  1
  H         -1.836971       -1.320794       -0.000184  1
  H          0.795770       -2.099470        0.000012  1
  H         -1.677614        1.422525        0.000160  1
  C         -0.300745       -1.705717       -0.999966  2
  H          0.232269       -1.226852       -0.182678  2
  H         -1.051684       -2.380368       -0.596959  2
  H         -0.784991       -0.947762       -1.610283  2
  H          0.401203       -2.268086       -1.610283  2

%mem=32GB
%nprocshared= 8
#p m062x/aug-cc-pVDZ   counterpoise=2

00425 m062x/aug-cc-pVDZ   counterpoise=2

 0  1  0  1  0  1
  C         -0.876529        0.702788        0.000102  1
  C         -0.957055       -0.703915       -0.000101  1
  C          0.351414       -1.119810        0.000011  1
  N          1.104198        0.000000       -0.000010  1
  N          0.377972        1.120937       -0.000002  1
  H          2.106387        0.067001       -0.000035  1
  H         -1.836971       -1.320794       -0.000184  1
  H          0.795770       -2.099470        0.000012  1
  H         -1.677614        1.422525        0.000160  1
  C          0.000013       -1.732028       -0.999963  2
  H          0.312050       -1.188391       -0.112007  2
  H         -0.520791       -2.639384       -0.705098  2
  H         -0.665348       -1.108501       -1.591558  2
  H          0.874012       -1.992063       -1.591558  2

%mem=32GB
%nprocshared= 8
#p m062x/aug-cc-pVDZ   counterpoise=2

00426 m062x/aug-cc-pVDZ   counterpoise=2

 0  1  0  1  0  1
  C         -0.876529        0.702788        0.000102  1
  C         -0.957055       -0.703915       -0.000101  1
  C          0.351414       -1.119810        0.000011  1
  N          1.104198        0.000000       -0.000010  1
  N          0.377972        1.120937       -0.000002  1
  H          2.106387        0.067001       -0.000035  1
  H         -1.836971       -1.320794       -0.000184  1
  H          0.795770       -2.099470        0.000012  1
  H         -1.677614        1.422525        0.000160  1
  C          0.300769       -1.705714       -0.999961  2
  H          0.348220       -1.156766       -0.063062  2
  H          0.208878       -2.768805       -0.792909  2
  H         -0.561179       -1.372332       -1.572131  2
  H          1.207140       -1.525182       -1.572131  2

%mem=32GB
%nprocshared= 8
#p m062x/aug-cc-pVDZ   counterpoise=2

00427 m062x/aug-cc-pVDZ   counterpoise=2

 0  1  0  1  0  1
  C         -0.876529        0.702788        0.000102  1
  C         -0.957055       -0.703915       -0.000101  1
  C          0.351414       -1.119810        0.000011  1
  N          1.104198        0.000000       -0.000010  1
  N          0.377972        1.120937       -0.000002  1
  H          2.106387        0.067001       -0.000035  1
  H         -1.836971       -1.320794       -0.000184  1
  H          0.795770       -2.099470        0.000012  1
  H         -1.677614        1.422525        0.000160  1
  C          0.592404       -1.627614       -0.999960  2
  H          0.789015       -2.083797       -0.033204  2
  H          0.166087       -0.638458       -0.854009  2
  H          1.522202       -1.542755       -1.556514  2
  H         -0.107768       -2.245258       -1.556514  2

%mem=32GB
%nprocshared= 8
#p m062x/aug-cc-pVDZ   counterpoise=2

00428 m062x/aug-cc-pVDZ   counterpoise=2

 0  1  0  1  0  1
  C         -0.876529        0.702788        0.000102  1
  C         -0.957055       -0.703915       -0.000101  1
  C          0.351414       -1.119810        0.000011  1
  N          1.104198        0.000000       -0.000010  1
  N          0.377972        1.120937       -0.000002  1
  H          2.106387        0.067001       -0.000035  1
  H         -1.836971       -1.320794       -0.000184  1
  H          0.795770       -2.099470        0.000012  1
  H         -1.677614        1.422525        0.000160  1
  C          0.866023       -1.500023       -0.999961  2
  H          0.800647       -2.057854       -0.069410  2
  H          0.989944       -0.442637       -0.780748  2
  H          1.718187       -1.852984       -1.575037  2
  H         -0.044660       -1.646386       -1.575037  2

%mem=32GB
%nprocshared= 8
#p m062x/aug-cc-pVDZ   counterpoise=2

00429 m062x/aug-cc-pVDZ   counterpoise=2

 0  1  0  1  0  1
  C         -0.876529        0.702788        0.000102  1
  C         -0.957055       -0.703915       -0.000101  1
  C          0.351414       -1.119810        0.000011  1
  N          1.104198        0.000000       -0.000010  1
  N          0.377972        1.120937       -0.000002  1
  H          2.106387        0.067001       -0.000035  1
  H         -1.836971       -1.320794       -0.000184  1
  H          0.795770       -2.099470        0.000012  1
  H         -1.677614        1.422525        0.000160  1
  C          1.113314       -1.326821       -0.999965  2
  H          0.463344       -1.150222       -0.146895  2
  H          2.106201       -1.596591       -0.649428  2
  H          0.709301       -2.136679       -1.601945  2
  H          1.174679       -0.423864       -1.601945  2

%mem=32GB
%nprocshared= 8
#p m062x/aug-cc-pVDZ   counterpoise=2

00430 m062x/aug-cc-pVDZ   counterpoise=2

 0  1  0  1  0  1
  C         -0.876529        0.702788        0.000102  1
  C         -0.957055       -0.703915       -0.000101  1
  C          0.351414       -1.119810        0.000011  1
  N          1.104198        0.000000       -0.000010  1
  N          0.377972        1.120937       -0.000002  1
  H          2.106387        0.067001       -0.000035  1
  H         -1.836971       -1.320794       -0.000184  1
  H          0.795770       -2.099470        0.000012  1
  H         -1.677614        1.422525        0.000160  1
  C          1.326796       -1.113341       -0.999968  2
  H          0.567871       -1.118374       -0.221905  2
  H          2.313423       -1.106797       -0.543895  2
  H          1.218989       -2.001532       -1.617197  2
  H          1.207218       -0.226659       -1.617197  2

%mem=32GB
%nprocshared= 8
#p m062x/aug-cc-pVDZ   counterpoise=2

00431 m062x/aug-cc-pVDZ   counterpoise=2

 0  1  0  1  0  1
  C         -0.876529        0.702788        0.000102  1
  C         -0.957055       -0.703915       -0.000101  1
  C          0.351414       -1.119810        0.000011  1
  N          1.104198        0.000000       -0.000010  1
  N          0.377972        1.120937       -0.000002  1
  H          2.106387        0.067001       -0.000035  1
  H         -1.836971       -1.320794       -0.000184  1
  H          0.795770       -2.099470        0.000012  1
  H         -1.677614        1.422525        0.000160  1
  C          1.499987       -0.865997       -0.999967  2
  H          1.188430       -0.184302       -0.212821  2
  H          1.912367       -1.768296       -0.555809  2
  H          0.642488       -1.124732       -1.615783  2
  H          2.256792       -0.386942       -1.615783  2

%mem=32GB
%nprocshared= 8
#p m062x/aug-cc-pVDZ   counterpoise=2

00432 m062x/aug-cc-pVDZ   counterpoise=2

 0  1  0  1  0  1
  C         -0.876529        0.702788        0.000102  1
  C         -0.957055       -0.703915       -0.000101  1
  C          0.351414       -1.119810        0.000011  1
  N          1.104198        0.000000       -0.000010  1
  N          0.377972        1.120937       -0.000002  1
  H          2.106387        0.067001       -0.000035  1
  H         -1.836971       -1.320794       -0.000184  1
  H          0.795770       -2.099470        0.000012  1
  H         -1.677614        1.422525        0.000160  1
  C          1.627577       -0.592375       -0.999965  2
  H          1.181286       -0.087251       -0.147293  2
  H          2.308680       -1.363267       -0.648820  2
  H          0.845202       -1.047195       -1.602050  2
  H          2.175324        0.128002       -1.602050  2

%mem=32GB
%nprocshared= 8
#p m062x/aug-cc-pVDZ   counterpoise=2

00433 m062x/aug-cc-pVDZ   counterpoise=2

 0  1  0  1  0  1
  C         -0.876529        0.702788        0.000102  1
  C         -0.957055       -0.703915       -0.000101  1
  C          0.351414       -1.119810        0.000011  1
  N          1.104198        0.000000       -0.000010  1
  N          0.377972        1.120937       -0.000002  1
  H          2.106387        0.067001       -0.000035  1
  H         -1.836971       -1.320794       -0.000184  1
  H          0.795770       -2.099470        0.000012  1
  H         -1.677614        1.422525        0.000160  1
  C          1.705753       -0.300753       -0.999960  2
  H          2.088319        0.050416       -0.045131  2
  H          0.914995       -1.026613       -0.828767  2
[truncated: 14,350,760 more chars]
