# Supplementary material for: Three-Dimensional CH/π and CH/N Interactions from Quantum-Mechanical and Database Analyses
Source: J Chem Inf Model. 2025 Apr 14;65(8):4116–27. doi: 10.1021/acs.jcim.5c00124 (PMC12042816; doi:10.1021/acs.jcim.5c00124)
Supplement: Supplementary file 4 — ci5c00124_si_004.zip [file ci5c00124_si_004.zip › inp_files/mif_qm_ch4_quinoline_inp.txt]

%mem=32GB
%nprocshared= 8
#p m062x/aug-cc-pVDZ   counterpoise=2

00001 m062x/aug-cc-pVDZ   counterpoise=2

 0  1  0  1  0  1
  C         -0.730189        0.045539       -0.000001  1
  C          0.685730        0.000000        0.000001  1
  C         -1.344257        1.317682       -0.000037  1
  C         -0.563256        2.434638       -0.000068  1
  C          0.842991        2.278852       -0.000065  1
  N          1.452340        1.124046       -0.000031  1
  C          1.332569       -1.259009        0.000035  1
  C          0.599994       -2.411151        0.000068  1
  C         -0.813113       -2.365628        0.000066  1
  C         -1.462811       -1.164969        0.000032  1
  H         -2.425265        1.386099       -0.000039  1
  H         -0.993097        3.426040       -0.000096  1
  H          1.476208        3.159729       -0.000087  1
  H          2.413671       -1.267370        0.000035  1
  H          1.099864       -3.370170        0.000095  1
  H         -1.376477       -3.288518        0.000092  1
  H         -2.544767       -1.119792        0.000030  1
  C          0.000015       -0.000000        1.999957  2
  H          0.352534       -0.000000        0.971801  2
  H          0.851811       -0.000000        2.675175  2
  H         -0.602216        0.887456        2.176640  2
  H         -0.602216       -0.887456        2.176640  2

%mem=32GB
%nprocshared= 8
#p m062x/aug-cc-pVDZ   counterpoise=2

00002 m062x/aug-cc-pVDZ   counterpoise=2

 0  1  0  1  0  1
  C         -0.730189        0.045539       -0.000001  1
  C          0.685730        0.000000        0.000001  1
  C         -1.344257        1.317682       -0.000037  1
  C         -0.563256        2.434638       -0.000068  1
  C          0.842991        2.278852       -0.000065  1
  N          1.452340        1.124046       -0.000031  1
  C          1.332569       -1.259009        0.000035  1
  C          0.599994       -2.411151        0.000068  1
  C         -0.813113       -2.365628        0.000066  1
  C         -1.462811       -1.164969        0.000032  1
  H         -2.425265        1.386099       -0.000039  1
  H         -0.993097        3.426040       -0.000096  1
  H          1.476208        3.159729       -0.000087  1
  H          2.413671       -1.267370        0.000035  1
  H          1.099864       -3.370170        0.000095  1
  H         -1.376477       -3.288518        0.000092  1
  H         -2.544767       -1.119792        0.000030  1
  C          0.347304       -0.000000        1.969571  2
  H          0.531368       -0.000000        0.898359  2
  H          1.295869       -0.000000        2.500326  2
  H         -0.219049        0.887456        2.240022  2
  H         -0.219049       -0.887456        2.240022  2

%mem=32GB
%nprocshared= 8
#p m062x/aug-cc-pVDZ   counterpoise=2

00003 m062x/aug-cc-pVDZ   counterpoise=2

 0  1  0  1  0  1
  C         -0.730189        0.045539       -0.000001  1
  C          0.685730        0.000000        0.000001  1
  C         -1.344257        1.317682       -0.000037  1
  C         -0.563256        2.434638       -0.000068  1
  C          0.842991        2.278852       -0.000065  1
  N          1.452340        1.124046       -0.000031  1
  C          1.332569       -1.259009        0.000035  1
  C          0.599994       -2.411151        0.000068  1
  C         -0.813113       -2.365628        0.000066  1
  C         -1.462811       -1.164969        0.000032  1
  H         -2.425265        1.386099       -0.000039  1
  H         -0.993097        3.426040       -0.000096  1
  H          1.476208        3.159729       -0.000087  1
  H          2.413671       -1.267370        0.000035  1
  H          1.099864       -3.370170        0.000095  1
  H         -1.376477       -3.288518        0.000092  1
  H         -2.544767       -1.119792        0.000030  1
  C          0.342028        0.060306        1.969571  2
  H          0.528792        0.027536        0.899328  2
  H          1.273597       -0.103147        2.505239  2
  H         -0.063807        1.032527        2.237081  2
  H         -0.370547       -0.715679        2.237081  2

%mem=32GB
%nprocshared= 8
#p m062x/aug-cc-pVDZ   counterpoise=2

00004 m062x/aug-cc-pVDZ   counterpoise=2

 0  1  0  1  0  1
  C         -0.730189        0.045539       -0.000001  1
  C          0.685730        0.000000        0.000001  1
  C         -1.344257        1.317682       -0.000037  1
  C         -0.563256        2.434638       -0.000068  1
  C          0.842991        2.278852       -0.000065  1
  N          1.452340        1.124046       -0.000031  1
  C          1.332569       -1.259009        0.000035  1
  C          0.599994       -2.411151        0.000068  1
  C         -0.813113       -2.365628        0.000066  1
  C         -1.462811       -1.164969        0.000032  1
  H         -2.425265        1.386099       -0.000039  1
  H         -0.993097        3.426040       -0.000096  1
  H          1.476208        3.159729       -0.000087  1
  H          2.413671       -1.267370        0.000035  1
  H          1.099864       -3.370170        0.000095  1
  H         -1.376477       -3.288518        0.000092  1
  H         -2.544767       -1.119792        0.000030  1
  C          0.326360        0.118780        1.969571  2
  H          0.521115        0.054409        0.902190  2
  H          1.216909       -0.175566        2.518899  2
  H          0.062173        1.140774        2.228819  2
  H         -0.494838       -0.544471        2.228819  2

%mem=32GB
%nprocshared= 8
#p m062x/aug-cc-pVDZ   counterpoise=2

00005 m062x/aug-cc-pVDZ   counterpoise=2

 0  1  0  1  0  1
  C         -0.730189        0.045539       -0.000001  1
  C          0.685730        0.000000        0.000001  1
  C         -1.344257        1.317682       -0.000037  1
  C         -0.563256        2.434638       -0.000068  1
  C          0.842991        2.278852       -0.000065  1
  N          1.452340        1.124046       -0.000031  1
  C          1.332569       -1.259009        0.000035  1
  C          0.599994       -2.411151        0.000068  1
  C         -0.813113       -2.365628        0.000066  1
  C         -1.462811       -1.164969        0.000032  1
  H         -2.425265        1.386099       -0.000039  1
  H         -0.993097        3.426040       -0.000096  1
  H          1.476208        3.159729       -0.000087  1
  H          2.413671       -1.267370        0.000035  1
  H          1.099864       -3.370170        0.000095  1
  H         -1.376477       -3.288518        0.000092  1
  H         -2.544767       -1.119792        0.000030  1
  C          0.300776        0.173644        1.969572  2
  H          0.508492        0.079948        0.906815  2
  H          1.144860       -0.207103        2.538808  2
  H          0.139739        1.219849        2.216552  2
  H         -0.590073       -0.398078        2.216552  2

%mem=32GB
%nprocshared= 8
#p m062x/aug-cc-pVDZ   counterpoise=2

00006 m062x/aug-cc-pVDZ   counterpoise=2

 0  1  0  1  0  1
  C         -0.730189        0.045539       -0.000001  1
  C          0.685730        0.000000        0.000001  1
  C         -1.344257        1.317682       -0.000037  1
  C         -0.563256        2.434638       -0.000068  1
  C          0.842991        2.278852       -0.000065  1
  N          1.452340        1.124046       -0.000031  1
  C          1.332569       -1.259009        0.000035  1
  C          0.599994       -2.411151        0.000068  1
  C         -0.813113       -2.365628        0.000066  1
  C         -1.462811       -1.164969        0.000032  1
  H         -2.425265        1.386099       -0.000039  1
  H         -0.993097        3.426040       -0.000096  1
  H          1.476208        3.159729       -0.000087  1
  H          2.413671       -1.267370        0.000035  1
  H          1.099864       -3.370170        0.000095  1
  H         -1.376477       -3.288518        0.000092  1
  H         -2.544767       -1.119792        0.000030  1
  C          0.266054        0.223233        1.969572  2
  H          0.491189        0.103480        0.912998  2
  H          1.070445       -0.204637        2.562328  2
  H          0.168006        1.280579        2.201700  2
  H         -0.665518       -0.286441        2.201700  2

%mem=32GB
%nprocshared= 8
#p m062x/aug-cc-pVDZ   counterpoise=2

00007 m062x/aug-cc-pVDZ   counterpoise=2

 0  1  0  1  0  1
  C         -0.730189        0.045539       -0.000001  1
  C          0.685730        0.000000        0.000001  1
  C         -1.344257        1.317682       -0.000037  1
  C         -0.563256        2.434638       -0.000068  1
  C          0.842991        2.278852       -0.000065  1
  N          1.452340        1.124046       -0.000031  1
  C          1.332569       -1.259009        0.000035  1
  C          0.599994       -2.411151        0.000068  1
  C         -0.813113       -2.365628        0.000066  1
  C         -1.462811       -1.164969        0.000032  1
  H         -2.425265        1.386099       -0.000039  1
  H         -0.993097        3.426040       -0.000096  1
  H          1.476208        3.159729       -0.000087  1
  H          2.413671       -1.267370        0.000035  1
  H          1.099864       -3.370170        0.000095  1
  H         -1.376477       -3.288518        0.000092  1
  H         -2.544767       -1.119792        0.000030  1
  C          0.223248        0.266039        1.969572  2
  H          0.469591        0.124332        0.920472  2
  H          0.998465       -0.179898        2.587356  2
  H          0.154927        1.329151        2.185448  2
  H         -0.730093       -0.209372        2.185448  2

%mem=32GB
%nprocshared= 8
#p m062x/aug-cc-pVDZ   counterpoise=2

00008 m062x/aug-cc-pVDZ   counterpoise=2

 0  1  0  1  0  1
  C         -0.730189        0.045539       -0.000001  1
  C          0.685730        0.000000        0.000001  1
  C         -1.344257        1.317682       -0.000037  1
  C         -0.563256        2.434638       -0.000068  1
  C          0.842991        2.278852       -0.000065  1
  N          1.452340        1.124046       -0.000031  1
  C          1.332569       -1.259009        0.000035  1
  C          0.599994       -2.411151        0.000068  1
  C         -0.813113       -2.365628        0.000066  1
  C         -1.462811       -1.164969        0.000032  1
  H         -2.425265        1.386099       -0.000039  1
  H         -0.993097        3.426040       -0.000096  1
  H          1.476208        3.159729       -0.000087  1
  H          2.413671       -1.267370        0.000035  1
  H          1.099864       -3.370170        0.000095  1
  H         -1.376477       -3.288518        0.000092  1
  H         -2.544767       -1.119792        0.000030  1
  C          0.173659        0.300761        1.969572  2
  H          0.444215        0.141852        0.928937  2
  H          0.929425       -0.143133        2.612421  2
  H          0.109893        1.367422        2.168682  2
  H         -0.789008       -0.163032        2.168682  2

%mem=32GB
%nprocshared= 8
#p m062x/aug-cc-pVDZ   counterpoise=2

00009 m062x/aug-cc-pVDZ   counterpoise=2

 0  1  0  1  0  1
  C         -0.730189        0.045539       -0.000001  1
  C          0.685730        0.000000        0.000001  1
  C         -1.344257        1.317682       -0.000037  1
  C         -0.563256        2.434638       -0.000068  1
  C          0.842991        2.278852       -0.000065  1
  N          1.452340        1.124046       -0.000031  1
  C          1.332569       -1.259009        0.000035  1
  C          0.599994       -2.411151        0.000068  1
  C         -0.813113       -2.365628        0.000066  1
  C         -1.462811       -1.164969        0.000032  1
  H         -2.425265        1.386099       -0.000039  1
  H         -0.993097        3.426040       -0.000096  1
  H          1.476208        3.159729       -0.000087  1
  H          2.413671       -1.267370        0.000035  1
  H          1.099864       -3.370170        0.000095  1
  H         -1.376477       -3.288518        0.000092  1
  H         -2.544767       -1.119792        0.000030  1
  C          0.118795        0.326345        1.969573  2
  H          0.415711        0.155431        0.938067  2
  H          0.862627       -0.101827        2.636550  2
  H          0.041094        1.395055        2.152051  2
  H         -0.844376       -0.143209        2.152051  2

%mem=32GB
%nprocshared= 8
#p m062x/aug-cc-pVDZ   counterpoise=2

00010 m062x/aug-cc-pVDZ   counterpoise=2

 0  1  0  1  0  1
  C         -0.730189        0.045539       -0.000001  1
  C          0.685730        0.000000        0.000001  1
  C         -1.344257        1.317682       -0.000037  1
  C         -0.563256        2.434638       -0.000068  1
  C          0.842991        2.278852       -0.000065  1
  N          1.452340        1.124046       -0.000031  1
  C          1.332569       -1.259009        0.000035  1
  C          0.599994       -2.411151        0.000068  1
  C         -0.813113       -2.365628        0.000066  1
  C         -1.462811       -1.164969        0.000032  1
  H         -2.425265        1.386099       -0.000039  1
  H         -0.993097        3.426040       -0.000096  1
  H          1.476208        3.159729       -0.000087  1
  H          2.413671       -1.267370        0.000035  1
  H          1.099864       -3.370170        0.000095  1
  H         -1.376477       -3.288518        0.000092  1
  H         -2.544767       -1.119792        0.000030  1
  C          0.060321        0.342013        1.969573  2
  H          0.384853        0.164538        0.947538  2
  H          0.797521       -0.061134        2.659128  2
  H         -0.044808        1.410993        2.136026  2
  H         -0.896418       -0.146272        2.136026  2

%mem=32GB
%nprocshared= 8
#p m062x/aug-cc-pVDZ   counterpoise=2

00011 m062x/aug-cc-pVDZ   counterpoise=2

 0  1  0  1  0  1
  C         -0.730189        0.045539       -0.000001  1
  C          0.685730        0.000000        0.000001  1
  C         -1.344257        1.317682       -0.000037  1
  C         -0.563256        2.434638       -0.000068  1
  C          0.842991        2.278852       -0.000065  1
  N          1.452340        1.124046       -0.000031  1
  C          1.332569       -1.259009        0.000035  1
  C          0.599994       -2.411151        0.000068  1
  C         -0.813113       -2.365628        0.000066  1
  C         -1.462811       -1.164969        0.000032  1
  H         -2.425265        1.386099       -0.000039  1
  H         -0.993097        3.426040       -0.000096  1
  H          1.476208        3.159729       -0.000087  1
  H          2.413671       -1.267370        0.000035  1
  H          1.099864       -3.370170        0.000095  1
  H         -1.376477       -3.288518        0.000092  1
  H         -2.544767       -1.119792        0.000030  1
  C          0.000015        0.347289        1.969574  2
  H          0.352534        0.168751        0.957037  2
  H          0.734090       -0.024492        2.679778  2
  H         -0.142385        1.414193        2.120950  2
  H         -0.944326       -0.169222        2.120950  2

%mem=32GB
%nprocshared= 8
#p m062x/aug-cc-pVDZ   counterpoise=2

00012 m062x/aug-cc-pVDZ   counterpoise=2

 0  1  0  1  0  1
  C         -0.730189        0.045539       -0.000001  1
  C          0.685730        0.000000        0.000001  1
  C         -1.344257        1.317682       -0.000037  1
  C         -0.563256        2.434638       -0.000068  1
  C          0.842991        2.278852       -0.000065  1
  N          1.452340        1.124046       -0.000031  1
  C          1.332569       -1.259009        0.000035  1
  C          0.599994       -2.411151        0.000068  1
  C         -0.813113       -2.365628        0.000066  1
  C         -1.462811       -1.164969        0.000032  1
  H         -2.425265        1.386099       -0.000039  1
  H         -0.993097        3.426040       -0.000096  1
  H          1.476208        3.159729       -0.000087  1
  H          2.413671       -1.267370        0.000035  1
  H          1.099864       -3.370170        0.000095  1
  H         -1.376477       -3.288518        0.000092  1
  H         -2.544767       -1.119792        0.000030  1
  C         -0.060322        0.342014        1.969573  2
  H         -0.406800        0.188667        0.950842  2
  H         -0.823070        0.004431        2.666517  2
  H          0.853534       -0.224015        2.130678  2
  H          0.135192        1.399036        2.130678  2

%mem=32GB
%nprocshared= 8
#p m062x/aug-cc-pVDZ   counterpoise=2

00013 m062x/aug-cc-pVDZ   counterpoise=2

 0  1  0  1  0  1
  C         -0.730189        0.045539       -0.000001  1
  C          0.685730        0.000000        0.000001  1
  C         -1.344257        1.317682       -0.000037  1
  C         -0.563256        2.434638       -0.000068  1
  C          0.842991        2.278852       -0.000065  1
  N          1.452340        1.124046       -0.000031  1
  C          1.332569       -1.259009        0.000035  1
  C          0.599994       -2.411151        0.000068  1
  C         -0.813113       -2.365628        0.000066  1
  C         -1.462811       -1.164969        0.000032  1
  H         -2.425265        1.386099       -0.000039  1
  H         -0.993097        3.426040       -0.000096  1
  H          1.476208        3.159729       -0.000087  1
  H          2.413671       -1.267370        0.000035  1
  H          1.099864       -3.370170        0.000095  1
  H         -1.376477       -3.288518        0.000092  1
  H         -2.544767       -1.119792        0.000030  1
  C         -0.118796        0.326346        1.969573  2
  H         -0.438079        0.179702        0.941016  2
  H         -0.893551       -0.029491        2.643822  2
  H          0.798690       -0.228846        2.146940  2
  H          0.057890        1.384079        2.146940  2

%mem=32GB
%nprocshared= 8
#p m062x/aug-cc-pVDZ   counterpoise=2

00014 m062x/aug-cc-pVDZ   counterpoise=2

 0  1  0  1  0  1
  C         -0.730189        0.045539       -0.000001  1
  C          0.685730        0.000000        0.000001  1
  C         -1.344257        1.317682       -0.000037  1
  C         -0.563256        2.434638       -0.000068  1
  C          0.842991        2.278852       -0.000065  1
  N          1.452340        1.124046       -0.000031  1
  C          1.332569       -1.259009        0.000035  1
  C          0.599994       -2.411151        0.000068  1
  C         -0.813113       -2.365628        0.000066  1
  C         -1.462811       -1.164969        0.000032  1
  H         -2.425265        1.386099       -0.000039  1
  H         -0.993097        3.426040       -0.000096  1
  H          1.476208        3.159729       -0.000087  1
  H          2.413671       -1.267370        0.000035  1
  H          1.099864       -3.370170        0.000095  1
  H         -1.376477       -3.288518        0.000092  1
  H         -2.544767       -1.119792        0.000030  1
  C         -0.173660        0.300762        1.969573  2
  H         -0.466938        0.166266        0.931654  2
  H         -0.965342       -0.062302        2.619882  2
  H          0.738819       -0.257104        2.163592  2
  H         -0.001059        1.356244        2.163592  2

%mem=32GB
%nprocshared= 8
#p m062x/aug-cc-pVDZ   counterpoise=2

00015 m062x/aug-cc-pVDZ   counterpoise=2

 0  1  0  1  0  1
  C         -0.730189        0.045539       -0.000001  1
  C          0.685730        0.000000        0.000001  1
  C         -1.344257        1.317682       -0.000037  1
  C         -0.563256        2.434638       -0.000068  1
  C          0.842991        2.278852       -0.000065  1
  N          1.452340        1.124046       -0.000031  1
  C          1.332569       -1.259009        0.000035  1
  C          0.599994       -2.411151        0.000068  1
  C         -0.813113       -2.365628        0.000066  1
  C         -1.462811       -1.164969        0.000032  1
  H         -2.425265        1.386099       -0.000039  1
  H         -0.993097        3.426040       -0.000096  1
  H          1.476208        3.159729       -0.000087  1
  H          2.413671       -1.267370        0.000035  1
  H          1.099864       -3.370170        0.000095  1
  H         -1.376477       -3.288518        0.000092  1
  H         -2.544767       -1.119792        0.000030  1
  C         -0.223249        0.266040        1.969572  2
  H         -0.492596        0.148883        0.923101  2
  H         -1.038168       -0.088421        2.595465  2
  H          0.672916       -0.311933        2.180079  2
  H         -0.035036        1.315678        2.180079  2

%mem=32GB
%nprocshared= 8
#p m062x/aug-cc-pVDZ   counterpoise=2

00016 m062x/aug-cc-pVDZ   counterpoise=2

 0  1  0  1  0  1
  C         -0.730189        0.045539       -0.000001  1
  C          0.685730        0.000000        0.000001  1
  C         -1.344257        1.317682       -0.000037  1
  C         -0.563256        2.434638       -0.000068  1
  C          0.842991        2.278852       -0.000065  1
  N          1.452340        1.124046       -0.000031  1
  C          1.332569       -1.259009        0.000035  1
  C          0.599994       -2.411151        0.000068  1
  C         -0.813113       -2.365628        0.000066  1
  C         -1.462811       -1.164969        0.000032  1
  H         -2.425265        1.386099       -0.000039  1
  H         -0.993097        3.426040       -0.000096  1
  H          1.476208        3.159729       -0.000087  1
  H          2.413671       -1.267370        0.000035  1
  H          1.099864       -3.370170        0.000095  1
  H         -1.376477       -3.288518        0.000092  1
  H         -2.544767       -1.119792        0.000030  1
  C         -0.266055        0.223234        1.969572  2
  H         -0.514403        0.128153        0.915694  2
  H         -1.111159       -0.100316        2.571728  2
  H          0.598028       -0.396223        2.195651  2
  H         -0.036582        1.261361        2.195651  2

%mem=32GB
%nprocshared= 8
#p m062x/aug-cc-pVDZ   counterpoise=2

00017 m062x/aug-cc-pVDZ   counterpoise=2

 0  1  0  1  0  1
  C         -0.730189        0.045539       -0.000001  1
  C          0.685730        0.000000        0.000001  1
  C         -1.344257        1.317682       -0.000037  1
  C         -0.563256        2.434638       -0.000068  1
  C          0.842991        2.278852       -0.000065  1
  N          1.452340        1.124046       -0.000031  1
  C          1.332569       -1.259009        0.000035  1
  C          0.599994       -2.411151        0.000068  1
  C         -0.813113       -2.365628        0.000066  1
  C         -1.462811       -1.164969        0.000032  1
  H         -2.425265        1.386099       -0.000039  1
  H         -0.993097        3.426040       -0.000096  1
  H          1.476208        3.159729       -0.000087  1
  H          2.413671       -1.267370        0.000035  1
  H          1.099864       -3.370170        0.000095  1
  H         -1.376477       -3.288518        0.000092  1
  H         -2.544767       -1.119792        0.000030  1
  C         -0.300777        0.173645        1.969572  2
  H         -0.531843        0.104711        0.909745  2
  H         -1.181232       -0.089021        2.550332  2
  H          0.508737       -0.510959        2.209324  2
  H          0.001327        1.189878        2.209324  2

%mem=32GB
%nprocshared= 8
#p m062x/aug-cc-pVDZ   counterpoise=2

00018 m062x/aug-cc-pVDZ   counterpoise=2

 0  1  0  1  0  1
  C         -0.730189        0.045539       -0.000001  1
  C          0.685730        0.000000        0.000001  1
  C         -1.344257        1.317682       -0.000037  1
  C         -0.563256        2.434638       -0.000068  1
  C          0.842991        2.278852       -0.000065  1
  N          1.452340        1.124046       -0.000031  1
  C          1.332569       -1.259009        0.000035  1
  C          0.599994       -2.411151        0.000068  1
  C         -0.813113       -2.365628        0.000066  1
  C         -1.462811       -1.164969        0.000032  1
  H         -2.425265        1.386099       -0.000039  1
  H         -0.993097        3.426040       -0.000096  1
  H          1.476208        3.159729       -0.000087  1
  H          2.413671       -1.267370        0.000035  1
  H          1.099864       -3.370170        0.000095  1
  H         -1.376477       -3.288518        0.000092  1
  H         -2.544767       -1.119792        0.000030  1
  C         -0.326361        0.118781        1.969571  2
  H         -0.544528        0.079212        0.905516  2
  H         -1.240702       -0.047052        2.533448  2
  H          0.398311       -0.651721        2.219881  2
  H          0.081566        1.094700        2.219881  2

%mem=32GB
%nprocshared= 8
#p m062x/aug-cc-pVDZ   counterpoise=2

00019 m062x/aug-cc-pVDZ   counterpoise=2

 0  1  0  1  0  1
  C         -0.730189        0.045539       -0.000001  1
  C          0.685730        0.000000        0.000001  1
  C         -1.344257        1.317682       -0.000037  1
  C         -0.563256        2.434638       -0.000068  1
  C          0.842991        2.278852       -0.000065  1
  N          1.452340        1.124046       -0.000031  1
  C          1.332569       -1.259009        0.000035  1
  C          0.599994       -2.411151        0.000068  1
  C         -0.813113       -2.365628        0.000066  1
  C         -1.462811       -1.164969        0.000032  1
  H         -2.425265        1.386099       -0.000039  1
  H         -0.993097        3.426040       -0.000096  1
  H          1.476208        3.159729       -0.000087  1
  H          2.413671       -1.267370        0.000035  1
  H          1.099864       -3.370170        0.000095  1
  H         -1.376477       -3.288518        0.000092  1
  H         -2.544767       -1.119792        0.000030  1
  C         -0.342029        0.060307        1.969571  2
  H         -0.552187        0.052311        0.903201  2
  H         -1.276600        0.024750        2.523458  2
  H          0.264120       -0.804729        2.226035  2
  H          0.196640        0.968899        2.226035  2

%mem=32GB
%nprocshared= 8
#p m062x/aug-cc-pVDZ   counterpoise=2

00020 m062x/aug-cc-pVDZ   counterpoise=2

 0  1  0  1  0  1
  C         -0.730189        0.045539       -0.000001  1
  C          0.685730        0.000000        0.000001  1
  C         -1.344257        1.317682       -0.000037  1
  C         -0.563256        2.434638       -0.000068  1
  C          0.842991        2.278852       -0.000065  1
  N          1.452340        1.124046       -0.000031  1
  C          1.332569       -1.259009        0.000035  1
  C          0.599994       -2.411151        0.000068  1
  C         -0.813113       -2.365628        0.000066  1
  C         -1.462811       -1.164969        0.000032  1
  H         -2.425265        1.386099       -0.000039  1
  H         -0.993097        3.426040       -0.000096  1
  H          1.476208        3.159729       -0.000087  1
  H          2.413671       -1.267370        0.000035  1
  H          1.099864       -3.370170        0.000095  1
  H         -1.376477       -3.288518        0.000092  1
  H         -2.544767       -1.119792        0.000030  1
  C         -0.347305        0.000001        1.969571  2
  H         -0.554664        0.024663        0.902908  2
  H         -1.276774        0.110547        2.522150  2
  H          0.116342       -0.948853        2.226835  2
  H          0.325962        0.813637        2.226835  2

%mem=32GB
%nprocshared= 8
#p m062x/aug-cc-pVDZ   counterpoise=2

00021 m062x/aug-cc-pVDZ   counterpoise=2

 0  1  0  1  0  1
  C         -0.730189        0.045539       -0.000001  1
  C          0.685730        0.000000        0.000001  1
  C         -1.344257        1.317682       -0.000037  1
  C         -0.563256        2.434638       -0.000068  1
  C          0.842991        2.278852       -0.000065  1
  N          1.452340        1.124046       -0.000031  1
  C          1.332569       -1.259009        0.000035  1
  C          0.599994       -2.411151        0.000068  1
  C         -0.813113       -2.365628        0.000066  1
  C         -1.462811       -1.164969        0.000032  1
  H         -2.425265        1.386099       -0.000039  1
  H         -0.993097        3.426040       -0.000096  1
  H          1.476208        3.159729       -0.000087  1
  H          2.413671       -1.267370        0.000035  1
  H          1.099864       -3.370170        0.000095  1
  H         -1.376477       -3.288518        0.000092  1
  H         -2.544767       -1.119792        0.000030  1
  C         -0.342029       -0.060305        1.969571  2
  H         -0.551901       -0.003077        0.904652  2
  H         -1.240688        0.184743        2.529785  2
  H         -0.021188       -1.067650        2.222145  2
  H          0.445749        0.644741        2.222145  2

%mem=32GB
%nprocshared= 8
#p m062x/aug-cc-pVDZ   counterpoise=2

00022 m062x/aug-cc-pVDZ   counterpoise=2

 0  1  0  1  0  1
  C         -0.730189        0.045539       -0.000001  1
  C          0.685730        0.000000        0.000001  1
  C         -1.344257        1.317682       -0.000037  1
  C         -0.563256        2.434638       -0.000068  1
  C          0.842991        2.278852       -0.000065  1
  N          1.452340        1.124046       -0.000031  1
  C          1.332569       -1.259009        0.000035  1
  C          0.599994       -2.411151        0.000068  1
  C         -0.813113       -2.365628        0.000066  1
  C         -1.462811       -1.164969        0.000032  1
  H         -2.425265        1.386099       -0.000039  1
  H         -0.993097        3.426040       -0.000096  1
  H          1.476208        3.159729       -0.000087  1
  H          2.413671       -1.267370        0.000035  1
  H          1.099864       -3.370170        0.000095  1
  H         -1.376477       -3.288518        0.000092  1
  H         -2.544767       -1.119792        0.000030  1
  C         -0.326361       -0.118779        1.969572  2
  H         -0.543947       -0.030243        0.908349  2
  H         -1.180546        0.228789        2.544933  2
  H         -0.124906       -1.158861        2.212722  2
  H          0.544047        0.485163        2.212722  2

%mem=32GB
%nprocshared= 8
#p m062x/aug-cc-pVDZ   counterpoise=2

00023 m062x/aug-cc-pVDZ   counterpoise=2

 0  1  0  1  0  1
  C         -0.730189        0.045539       -0.000001  1
  C          0.685730        0.000000        0.000001  1
  C         -1.344257        1.317682       -0.000037  1
  C         -0.563256        2.434638       -0.000068  1
  C          0.842991        2.278852       -0.000065  1
  N          1.452340        1.124046       -0.000031  1
  C          1.332569       -1.259009        0.000035  1
  C          0.599994       -2.411151        0.000068  1
  C         -0.813113       -2.365628        0.000066  1
  C         -1.462811       -1.164969        0.000032  1
  H         -2.425265        1.386099       -0.000039  1
  H         -0.993097        3.426040       -0.000096  1
  H          1.476208        3.159729       -0.000087  1
  H          2.413671       -1.267370        0.000035  1
  H          1.099864       -3.370170        0.000095  1
  H         -1.376477       -3.288518        0.000092  1
  H         -2.544767       -1.119792        0.000030  1
  C         -0.300777       -0.173643        1.969572  2
  H         -0.530953       -0.056156        0.913830  2
  H         -1.110569        0.239694        2.565278  2
  H         -0.184206       -1.229522        2.199809  2
  H          0.622715        0.351361        2.199809  2

%mem=32GB
%nprocshared= 8
#p m062x/aug-cc-pVDZ   counterpoise=2

00024 m062x/aug-cc-pVDZ   counterpoise=2

 0  1  0  1  0  1
  C         -0.730189        0.045539       -0.000001  1
  C          0.685730        0.000000        0.000001  1
  C         -1.344257        1.317682       -0.000037  1
  C         -0.563256        2.434638       -0.000068  1
  C          0.842991        2.278852       -0.000065  1
  N          1.452340        1.124046       -0.000031  1
  C          1.332569       -1.259009        0.000035  1
  C          0.599994       -2.411151        0.000068  1
  C         -0.813113       -2.365628        0.000066  1
  C         -1.462811       -1.164969        0.000032  1
  H         -2.425265        1.386099       -0.000039  1
  H         -0.993097        3.426040       -0.000096  1
  H          1.476208        3.159729       -0.000087  1
  H          2.413671       -1.267370        0.000035  1
  H          1.099864       -3.370170        0.000095  1
  H         -1.376477       -3.288518        0.000092  1
  H         -2.544767       -1.119792        0.000030  1
  C         -0.266055       -0.223232        1.969572  2
  H         -0.513189       -0.080122        0.920849  2
  H         -1.039277        0.224525        2.588538  2
  H         -0.200549       -1.286679        2.184668  2
  H          0.688898        0.249288        2.184668  2

%mem=32GB
%nprocshared= 8
#p m062x/aug-cc-pVDZ   counterpoise=2

00025 m062x/aug-cc-pVDZ   counterpoise=2

 0  1  0  1  0  1
  C         -0.730189        0.045539       -0.000001  1
  C          0.685730        0.000000        0.000001  1
  C         -1.344257        1.317682       -0.000037  1
  C         -0.563256        2.434638       -0.000068  1
  C          0.842991        2.278852       -0.000065  1
  N          1.452340        1.124046       -0.000031  1
  C          1.332569       -1.259009        0.000035  1
  C          0.599994       -2.411151        0.000068  1
  C         -0.813113       -2.365628        0.000066  1
  C         -1.462811       -1.164969        0.000032  1
  H         -2.425265        1.386099       -0.000039  1
  H         -0.993097        3.426040       -0.000096  1
  H          1.476208        3.159729       -0.000087  1
  H          2.413671       -1.267370        0.000035  1
  H          1.099864       -3.370170        0.000095  1
  H         -1.376477       -3.288518        0.000092  1
  H         -2.544767       -1.119792        0.000030  1
  C         -0.223249       -0.266038        1.969572  2
  H         -0.491050       -0.101441        0.929108  2
  H         -0.969669        0.192728        2.612899  2
  H         -0.180778       -1.333819        2.168357  2
  H          0.748612        0.178314        2.168357  2

%mem=32GB
%nprocshared= 8
#p m062x/aug-cc-pVDZ   counterpoise=2

00026 m062x/aug-cc-pVDZ   counterpoise=2

 0  1  0  1  0  1
  C         -0.730189        0.045539       -0.000001  1
  C          0.685730        0.000000        0.000001  1
  C         -1.344257        1.317682       -0.000037  1
  C         -0.563256        2.434638       -0.000068  1
  C          0.842991        2.278852       -0.000065  1
  N          1.452340        1.124046       -0.000031  1
  C          1.332569       -1.259009        0.000035  1
  C          0.599994       -2.411151        0.000068  1
  C         -0.813113       -2.365628        0.000066  1
  C         -1.462811       -1.164969        0.000032  1
  H         -2.425265        1.386099       -0.000039  1
  H         -0.993097        3.426040       -0.000096  1
  H          1.476208        3.159729       -0.000087  1
  H          2.413671       -1.267370        0.000035  1
  H          1.099864       -3.370170        0.000095  1
  H         -1.376477       -3.288518        0.000092  1
  H         -2.544767       -1.119792        0.000030  1
  C         -0.173660       -0.300760        1.969573  2
  H         -0.465067       -0.119433        0.938274  2
  H         -0.902025        0.152464        2.637068  2
  H         -0.132573       -1.371565        2.151688  2
  H          0.805145        0.135419        2.151688  2

%mem=32GB
%nprocshared= 8
#p m062x/aug-cc-pVDZ   counterpoise=2

00027 m062x/aug-cc-pVDZ   counterpoise=2

 0  1  0  1  0  1
  C         -0.730189        0.045539       -0.000001  1
  C          0.685730        0.000000        0.000001  1
  C         -1.344257        1.317682       -0.000037  1
  C         -0.563256        2.434638       -0.000068  1
  C          0.842991        2.278852       -0.000065  1
  N          1.452340        1.124046       -0.000031  1
  C          1.332569       -1.259009        0.000035  1
  C          0.599994       -2.411151        0.000068  1
  C         -0.813113       -2.365628        0.000066  1
  C         -1.462811       -1.164969        0.000032  1
  H         -2.425265        1.386099       -0.000039  1
  H         -0.993097        3.426040       -0.000096  1
  H          1.476208        3.159729       -0.000087  1
  H          2.413671       -1.267370        0.000035  1
  H          1.099864       -3.370170        0.000095  1
  H         -1.376477       -3.288518        0.000092  1
  H         -2.544767       -1.119792        0.000030  1
  C         -0.118795       -0.326344        1.969573  2
  H         -0.435911       -0.133457        0.948002  2
  H         -0.835923        0.109852        2.660180  2
  H         -0.062794       -1.399138        2.135268  2
  H          0.859578        0.117287        2.135268  2

%mem=32GB
%nprocshared= 8
#p m062x/aug-cc-pVDZ   counterpoise=2

00028 m062x/aug-cc-pVDZ   counterpoise=2

 0  1  0  1  0  1
  C         -0.730189        0.045539       -0.000001  1
  C          0.685730        0.000000        0.000001  1
  C         -1.344257        1.317682       -0.000037  1
  C         -0.563256        2.434638       -0.000068  1
  C          0.842991        2.278852       -0.000065  1
  N          1.452340        1.124046       -0.000031  1
  C          1.332569       -1.259009        0.000035  1
  C          0.599994       -2.411151        0.000068  1
  C         -0.813113       -2.365628        0.000066  1
  C         -1.462811       -1.164969        0.000032  1
  H         -2.425265        1.386099       -0.000039  1
  H         -0.993097        3.426040       -0.000096  1
  H          1.476208        3.159729       -0.000087  1
  H          2.413671       -1.267370        0.000035  1
  H          1.099864       -3.370170        0.000095  1
  H         -1.376477       -3.288518        0.000092  1
  H         -2.544767       -1.119792        0.000030  1
  C         -0.060322       -0.342012        1.969574  2
  H         -0.404381       -0.142957        0.957953  2
  H         -0.771140        0.069231        2.681678  2
  H          0.022771       -1.415363        2.119541  2
  H          0.911607        0.120958        2.119541  2

%mem=32GB
%nprocshared= 8
#p m062x/aug-cc-pVDZ   counterpoise=2

00029 m062x/aug-cc-pVDZ   counterpoise=2

 0  1  0  1  0  1
  C         -0.730189        0.045539       -0.000001  1
  C          0.685730        0.000000        0.000001  1
  C         -1.344257        1.317682       -0.000037  1
  C         -0.563256        2.434638       -0.000068  1
  C          0.842991        2.278852       -0.000065  1
  N          1.452340        1.124046       -0.000031  1
  C          1.332569       -1.259009        0.000035  1
  C          0.599994       -2.411151        0.000068  1
  C         -0.813113       -2.365628        0.000066  1
  C         -1.462811       -1.164969        0.000032  1
  H         -2.425265        1.386099       -0.000039  1
  H         -0.993097        3.426040       -0.000096  1
  H          1.476208        3.159729       -0.000087  1
  H          2.413671       -1.267370        0.000035  1
  H          1.099864       -3.370170        0.000095  1
  H         -1.376477       -3.288518        0.000092  1
  H         -2.544767       -1.119792        0.000030  1
  C          0.000015       -0.347289        1.969574  2
  H          0.352534       -0.168751        0.957037  2
  H          0.734090        0.024492        2.679778  2
  H         -0.944326        0.169222        2.120950  2
  H         -0.142385       -1.414193        2.120950  2

%mem=32GB
%nprocshared= 8
#p m062x/aug-cc-pVDZ   counterpoise=2

00030 m062x/aug-cc-pVDZ   counterpoise=2

 0  1  0  1  0  1
  C         -0.730189        0.045539       -0.000001  1
  C          0.685730        0.000000        0.000001  1
  C         -1.344257        1.317682       -0.000037  1
  C         -0.563256        2.434638       -0.000068  1
  C          0.842991        2.278852       -0.000065  1
  N          1.452340        1.124046       -0.000031  1
  C          1.332569       -1.259009        0.000035  1
  C          0.599994       -2.411151        0.000068  1
  C         -0.813113       -2.365628        0.000066  1
  C         -1.462811       -1.164969        0.000032  1
  H         -2.425265        1.386099       -0.000039  1
  H         -0.993097        3.426040       -0.000096  1
  H          1.476208        3.159729       -0.000087  1
  H          2.413671       -1.267370        0.000035  1
  H          1.099864       -3.370170        0.000095  1
  H         -1.376477       -3.288518        0.000092  1
  H         -2.544767       -1.119792        0.000030  1
  C          0.060321       -0.342013        1.969573  2
  H          0.384853       -0.164538        0.947538  2
  H          0.797521        0.061134        2.659128  2
  H         -0.896418        0.146272        2.136026  2
  H         -0.044808       -1.410993        2.136026  2

%mem=32GB
%nprocshared= 8
#p m062x/aug-cc-pVDZ   counterpoise=2

00031 m062x/aug-cc-pVDZ   counterpoise=2

 0  1  0  1  0  1
  C         -0.730189        0.045539       -0.000001  1
  C          0.685730        0.000000        0.000001  1
  C         -1.344257        1.317682       -0.000037  1
  C         -0.563256        2.434638       -0.000068  1
  C          0.842991        2.278852       -0.000065  1
  N          1.452340        1.124046       -0.000031  1
  C          1.332569       -1.259009        0.000035  1
  C          0.599994       -2.411151        0.000068  1
  C         -0.813113       -2.365628        0.000066  1
  C         -1.462811       -1.164969        0.000032  1
  H         -2.425265        1.386099       -0.000039  1
  H         -0.993097        3.426040       -0.000096  1
  H          1.476208        3.159729       -0.000087  1
  H          2.413671       -1.267370        0.000035  1
  H          1.099864       -3.370170        0.000095  1
  H         -1.376477       -3.288518        0.000092  1
  H         -2.544767       -1.119792        0.000030  1
  C          0.118795       -0.326345        1.969573  2
  H          0.415711       -0.155431        0.938067  2
  H          0.862627        0.101827        2.636550  2
  H         -0.844376        0.143209        2.152051  2
  H          0.041094       -1.395055        2.152051  2

%mem=32GB
%nprocshared= 8
#p m062x/aug-cc-pVDZ   counterpoise=2

00032 m062x/aug-cc-pVDZ   counterpoise=2

 0  1  0  1  0  1
  C         -0.730189        0.045539       -0.000001  1
  C          0.685730        0.000000        0.000001  1
  C         -1.344257        1.317682       -0.000037  1
  C         -0.563256        2.434638       -0.000068  1
  C          0.842991        2.278852       -0.000065  1
  N          1.452340        1.124046       -0.000031  1
  C          1.332569       -1.259009        0.000035  1
  C          0.599994       -2.411151        0.000068  1
  C         -0.813113       -2.365628        0.000066  1
  C         -1.462811       -1.164969        0.000032  1
  H         -2.425265        1.386099       -0.000039  1
  H         -0.993097        3.426040       -0.000096  1
  H          1.476208        3.159729       -0.000087  1
  H          2.413671       -1.267370        0.000035  1
  H          1.099864       -3.370170        0.000095  1
  H         -1.376477       -3.288518        0.000092  1
  H         -2.544767       -1.119792        0.000030  1
  C          0.173659       -0.300761        1.969572  2
  H          0.444215       -0.141852        0.928937  2
  H          0.929425        0.143133        2.612421  2
  H         -0.789008        0.163032        2.168682  2
  H          0.109893       -1.367422        2.168682  2

%mem=32GB
%nprocshared= 8
#p m062x/aug-cc-pVDZ   counterpoise=2

00033 m062x/aug-cc-pVDZ   counterpoise=2

 0  1  0  1  0  1
  C         -0.730189        0.045539       -0.000001  1
  C          0.685730        0.000000        0.000001  1
  C         -1.344257        1.317682       -0.000037  1
  C         -0.563256        2.434638       -0.000068  1
  C          0.842991        2.278852       -0.000065  1
  N          1.452340        1.124046       -0.000031  1
  C          1.332569       -1.259009        0.000035  1
  C          0.599994       -2.411151        0.000068  1
  C         -0.813113       -2.365628        0.000066  1
  C         -1.462811       -1.164969        0.000032  1
  H         -2.425265        1.386099       -0.000039  1
  H         -0.993097        3.426040       -0.000096  1
  H          1.476208        3.159729       -0.000087  1
  H          2.413671       -1.267370        0.000035  1
  H          1.099864       -3.370170        0.000095  1
  H         -1.376477       -3.288518        0.000092  1
  H         -2.544767       -1.119792        0.000030  1
  C          0.223248       -0.266039        1.969572  2
  H          0.469591       -0.124332        0.920472  2
  H          0.998465        0.179898        2.587356  2
  H         -0.730093        0.209372        2.185448  2
  H          0.154927       -1.329151        2.185448  2

%mem=32GB
%nprocshared= 8
#p m062x/aug-cc-pVDZ   counterpoise=2

00034 m062x/aug-cc-pVDZ   counterpoise=2

 0  1  0  1  0  1
  C         -0.730189        0.045539       -0.000001  1
  C          0.685730        0.000000        0.000001  1
  C         -1.344257        1.317682       -0.000037  1
  C         -0.563256        2.434638       -0.000068  1
  C          0.842991        2.278852       -0.000065  1
  N          1.452340        1.124046       -0.000031  1
  C          1.332569       -1.259009        0.000035  1
  C          0.599994       -2.411151        0.000068  1
  C         -0.813113       -2.365628        0.000066  1
  C         -1.462811       -1.164969        0.000032  1
  H         -2.425265        1.386099       -0.000039  1
  H         -0.993097        3.426040       -0.000096  1
  H          1.476208        3.159729       -0.000087  1
  H          2.413671       -1.267370        0.000035  1
  H          1.099864       -3.370170        0.000095  1
  H         -1.376477       -3.288518        0.000092  1
  H         -2.544767       -1.119792        0.000030  1
  C          0.266054       -0.223233        1.969572  2
  H          0.491189       -0.103480        0.912998  2
  H          1.070445        0.204637        2.562328  2
  H         -0.665518        0.286441        2.201700  2
  H          0.168006       -1.280579        2.201700  2

%mem=32GB
%nprocshared= 8
#p m062x/aug-cc-pVDZ   counterpoise=2

00035 m062x/aug-cc-pVDZ   counterpoise=2

 0  1  0  1  0  1
  C         -0.730189        0.045539       -0.000001  1
  C          0.685730        0.000000        0.000001  1
  C         -1.344257        1.317682       -0.000037  1
  C         -0.563256        2.434638       -0.000068  1
  C          0.842991        2.278852       -0.000065  1
  N          1.452340        1.124046       -0.000031  1
  C          1.332569       -1.259009        0.000035  1
  C          0.599994       -2.411151        0.000068  1
  C         -0.813113       -2.365628        0.000066  1
  C         -1.462811       -1.164969        0.000032  1
  H         -2.425265        1.386099       -0.000039  1
  H         -0.993097        3.426040       -0.000096  1
  H          1.476208        3.159729       -0.000087  1
  H          2.413671       -1.267370        0.000035  1
  H          1.099864       -3.370170        0.000095  1
  H         -1.376477       -3.288518        0.000092  1
  H         -2.544767       -1.119792        0.000030  1
  C          0.300776       -0.173644        1.969572  2
  H          0.508492       -0.079948        0.906815  2
  H          1.144860        0.207103        2.538808  2
  H         -0.590073        0.398078        2.216552  2
  H          0.139739       -1.219849        2.216552  2

%mem=32GB
%nprocshared= 8
#p m062x/aug-cc-pVDZ   counterpoise=2

00036 m062x/aug-cc-pVDZ   counterpoise=2

 0  1  0  1  0  1
  C         -0.730189        0.045539       -0.000001  1
  C          0.685730        0.000000        0.000001  1
  C         -1.344257        1.317682       -0.000037  1
  C         -0.563256        2.434638       -0.000068  1
  C          0.842991        2.278852       -0.000065  1
  N          1.452340        1.124046       -0.000031  1
  C          1.332569       -1.259009        0.000035  1
  C          0.599994       -2.411151        0.000068  1
  C         -0.813113       -2.365628        0.000066  1
  C         -1.462811       -1.164969        0.000032  1
  H         -2.425265        1.386099       -0.000039  1
  H         -0.993097        3.426040       -0.000096  1
  H          1.476208        3.159729       -0.000087  1
  H          2.413671       -1.267370        0.000035  1
  H          1.099864       -3.370170        0.000095  1
  H         -1.376477       -3.288518        0.000092  1
  H         -2.544767       -1.119792        0.000030  1
  C          0.326360       -0.118780        1.969571  2
  H          0.521115       -0.054409        0.902190  2
  H          1.216909        0.175566        2.518899  2
  H         -0.494838        0.544471        2.228819  2
  H          0.062173       -1.140774        2.228819  2

%mem=32GB
%nprocshared= 8
#p m062x/aug-cc-pVDZ   counterpoise=2

00037 m062x/aug-cc-pVDZ   counterpoise=2

 0  1  0  1  0  1
  C         -0.730189        0.045539       -0.000001  1
  C          0.685730        0.000000        0.000001  1
  C         -1.344257        1.317682       -0.000037  1
  C         -0.563256        2.434638       -0.000068  1
  C          0.842991        2.278852       -0.000065  1
  N          1.452340        1.124046       -0.000031  1
  C          1.332569       -1.259009        0.000035  1
  C          0.599994       -2.411151        0.000068  1
  C         -0.813113       -2.365628        0.000066  1
  C         -1.462811       -1.164969        0.000032  1
  H         -2.425265        1.386099       -0.000039  1
  H         -0.993097        3.426040       -0.000096  1
  H          1.476208        3.159729       -0.000087  1
  H          2.413671       -1.267370        0.000035  1
  H          1.099864       -3.370170        0.000095  1
  H         -1.376477       -3.288518        0.000092  1
  H         -2.544767       -1.119792        0.000030  1
  C          0.342028       -0.060306        1.969571  2
  H          0.528792       -0.027536        0.899328  2
  H          1.273597        0.103147        2.505239  2
  H         -0.370547        0.715679        2.237081  2
  H         -0.063807       -1.032527        2.237081  2

%mem=32GB
%nprocshared= 8
#p m062x/aug-cc-pVDZ   counterpoise=2

00038 m062x/aug-cc-pVDZ   counterpoise=2

 0  1  0  1  0  1
  C         -0.730189        0.045539       -0.000001  1
  C          0.685730        0.000000        0.000001  1
  C         -1.344257        1.317682       -0.000037  1
  C         -0.563256        2.434638       -0.000068  1
  C          0.842991        2.278852       -0.000065  1
  N          1.452340        1.124046       -0.000031  1
  C          1.332569       -1.259009        0.000035  1
  C          0.599994       -2.411151        0.000068  1
  C         -0.813113       -2.365628        0.000066  1
  C         -1.462811       -1.164969        0.000032  1
  H         -2.425265        1.386099       -0.000039  1
  H         -0.993097        3.426040       -0.000096  1
  H          1.476208        3.159729       -0.000087  1
  H          2.413671       -1.267370        0.000035  1
  H          1.099864       -3.370170        0.000095  1
  H         -1.376477       -3.288518        0.000092  1
  H         -2.544767       -1.119792        0.000030  1
  C          0.684040       -0.000000        1.879340  2
  H          0.685018       -0.000000        0.792430  2
  H          1.708460       -0.000000        2.242715  2
  H          0.171342        0.887456        2.241333  2
  H          0.171342       -0.887456        2.241333  2

%mem=32GB
%nprocshared= 8
#p m062x/aug-cc-pVDZ   counterpoise=2

00039 m062x/aug-cc-pVDZ   counterpoise=2

 0  1  0  1  0  1
  C         -0.730189        0.045539       -0.000001  1
  C          0.685730        0.000000        0.000001  1
  C         -1.344257        1.317682       -0.000037  1
  C         -0.563256        2.434638       -0.000068  1
  C          0.842991        2.278852       -0.000065  1
  N          1.452340        1.124046       -0.000031  1
  C          1.332569       -1.259009        0.000035  1
  C          0.599994       -2.411151        0.000068  1
  C         -0.813113       -2.365628        0.000066  1
  C         -1.462811       -1.164969        0.000032  1
  H         -2.425265        1.386099       -0.000039  1
  H         -0.993097        3.426040       -0.000096  1
  H          1.476208        3.159729       -0.000087  1
  H          2.413671       -1.267370        0.000035  1
  H          1.099864       -3.370170        0.000095  1
  H         -1.376477       -3.288518        0.000092  1
  H         -2.544767       -1.119792        0.000030  1
  C          0.673648        0.118780        1.879340  2
  H          0.680622        0.050222        0.794616  2
  H          0.774810       -0.875793        2.306035  2
  H          1.502480        0.740162        2.208580  2
  H         -0.263321        0.560556        2.208580  2

%mem=32GB
%nprocshared= 8
#p m062x/aug-cc-pVDZ   counterpoise=2

00040 m062x/aug-cc-pVDZ   counterpoise=2

 0  1  0  1  0  1
  C         -0.730189        0.045539       -0.000001  1
  C          0.685730        0.000000        0.000001  1
  C         -1.344257        1.317682       -0.000037  1
  C         -0.563256        2.434638       -0.000068  1
  C          0.842991        2.278852       -0.000065  1
  N          1.452340        1.124046       -0.000031  1
  C          1.332569       -1.259009        0.000035  1
  C          0.599994       -2.411151        0.000068  1
  C         -0.813113       -2.365628        0.000066  1
  C         -1.462811       -1.164969        0.000032  1
  H         -2.425265        1.386099       -0.000039  1
  H         -0.993097        3.426040       -0.000096  1
  H          1.476208        3.159729       -0.000087  1
  H          2.413671       -1.267370        0.000035  1
  H          1.099864       -3.370170        0.000095  1
  H         -1.376477       -3.288518        0.000092  1
  H         -2.544767       -1.119792        0.000030  1
  C          0.642789        0.233950        1.879341  2
  H          0.667427        0.099716        0.801032  2
  H          0.818109       -0.721218        2.367596  2
  H          1.415678        0.938894        2.174591  2
  H         -0.330070        0.618463        2.174591  2

%mem=32GB
%nprocshared= 8
#p m062x/aug-cc-pVDZ   counterpoise=2

00041 m062x/aug-cc-pVDZ   counterpoise=2

 0  1  0  1  0  1
  C         -0.730189        0.045539       -0.000001  1
  C          0.685730        0.000000        0.000001  1
  C         -1.344257        1.317682       -0.000037  1
  C         -0.563256        2.434638       -0.000068  1
  C          0.842991        2.278852       -0.000065  1
  N          1.452340        1.124046       -0.000031  1
  C          1.332569       -1.259009        0.000035  1
  C          0.599994       -2.411151        0.000068  1
  C         -0.813113       -2.365628        0.000066  1
  C         -1.462811       -1.164969        0.000032  1
  H         -2.425265        1.386099       -0.000039  1
  H         -0.993097        3.426040       -0.000096  1
  H          1.476208        3.159729       -0.000087  1
  H          2.413671       -1.267370        0.000035  1
  H          1.099864       -3.370170        0.000095  1
  H         -1.376477       -3.288518        0.000092  1
  H         -2.544767       -1.119792        0.000030  1
  C          0.592398        0.342012        1.879341  2
  H          0.645441        0.147639        0.811268  2
  H          0.839813       -0.564633        2.425471  2
  H          1.298309        1.126196        2.140535  2
  H         -0.413991        0.658927        2.140535  2

%mem=32GB
%nprocshared= 8
#p m062x/aug-cc-pVDZ   counterpoise=2

00042 m062x/aug-cc-pVDZ   counterpoise=2

 0  1  0  1  0  1
  C         -0.730189        0.045539       -0.000001  1
  C          0.685730        0.000000        0.000001  1
  C         -1.344257        1.317682       -0.000037  1
  C         -0.563256        2.434638       -0.000068  1
  C          0.842991        2.278852       -0.000065  1
  N          1.452340        1.124046       -0.000031  1
  C          1.332569       -1.259009        0.000035  1
  C          0.599994       -2.411151        0.000068  1
  C         -0.813113       -2.365628        0.000066  1
  C         -1.462811       -1.164969        0.000032  1
  H         -2.425265        1.386099       -0.000039  1
  H         -0.993097        3.426040       -0.000096  1
  H          1.476208        3.159729       -0.000087  1
  H          2.413671       -1.267370        0.000035  1
  H          1.099864       -3.370170        0.000095  1
  H         -1.376477       -3.288518        0.000092  1
  H         -2.544767       -1.119792        0.000030  1
  C          0.524009        0.439682        1.879342  2
  H          0.614763        0.192944        0.824704  2
  H          0.836987       -0.411233        2.478896  2
  H          1.155027        1.294913        2.107102  2
  H         -0.510778        0.682208        2.107102  2

%mem=32GB
%nprocshared= 8
#p m062x/aug-cc-pVDZ   counterpoise=2

00043 m062x/aug-cc-pVDZ   counterpoise=2

 0  1  0  1  0  1
  C         -0.730189        0.045539       -0.000001  1
  C          0.685730        0.000000        0.000001  1
  C         -1.344257        1.317682       -0.000037  1
  C         -0.563256        2.434638       -0.000068  1
  C          0.842991        2.278852       -0.000065  1
  N          1.452340        1.124046       -0.000031  1
  C          1.332569       -1.259009        0.000035  1
  C          0.599994       -2.411151        0.000068  1
  C         -0.813113       -2.365628        0.000066  1
  C         -1.462811       -1.164969        0.000032  1
  H         -2.425265        1.386099       -0.000039  1
  H         -0.993097        3.426040       -0.000096  1
  H          1.476208        3.159729       -0.000087  1
  H          2.413671       -1.267370        0.000035  1
  H          1.099864       -3.370170        0.000095  1
  H         -1.376477       -3.288518        0.000092  1
  H         -2.544767       -1.119792        0.000030  1
  C          0.439698        0.523993        1.879342  2
  H          0.575685        0.234371        0.840592  2
  H          0.810584       -0.265911        2.527394  2
  H          0.989547        1.440998        2.074907  2
  H         -0.617080        0.686635        2.074907  2

%mem=32GB
%nprocshared= 8
#p m062x/aug-cc-pVDZ   counterpoise=2

00044 m062x/aug-cc-pVDZ   counterpoise=2

 0  1  0  1  0  1
  C         -0.730189        0.045539       -0.000001  1
  C          0.685730        0.000000        0.000001  1
  C         -1.344257        1.317682       -0.000037  1
  C         -0.563256        2.434638       -0.000068  1
  C          0.842991        2.278852       -0.000065  1
  N          1.452340        1.124046       -0.000031  1
  C          1.332569       -1.259009        0.000035  1
  C          0.599994       -2.411151        0.000068  1
  C         -0.813113       -2.365628        0.000066  1
  C         -1.462811       -1.164969        0.000032  1
  H         -2.425265        1.386099       -0.000039  1
  H         -0.993097        3.426040       -0.000096  1
  H          1.476208        3.159729       -0.000087  1
  H          2.413671       -1.267370        0.000035  1
  H          1.099864       -3.370170        0.000095  1
  H         -1.376477       -3.288518        0.000092  1
  H         -2.544767       -1.119792        0.000030  1
  C          0.342014        0.592410        1.879343  2
  H          0.186904        0.923402        0.855741  2
  H         -0.015771        1.355898        2.565312  2
  H         -0.205103       -0.331479        2.048371  2
  H          1.402088        0.421681        2.048371  2

%mem=32GB
%nprocshared= 8
#p m062x/aug-cc-pVDZ   counterpoise=2

00045 m062x/aug-cc-pVDZ   counterpoise=2

 0  1  0  1  0  1
  C         -0.730189        0.045539       -0.000001  1
  C          0.685730        0.000000        0.000001  1
  C         -1.344257        1.317682       -0.000037  1
  C         -0.563256        2.434638       -0.000068  1
  C          0.842991        2.278852       -0.000065  1
  N          1.452340        1.124046       -0.000031  1
  C          1.332569       -1.259009        0.000035  1
  C          0.599994       -2.411151        0.000068  1
  C         -0.813113       -2.365628        0.000066  1
  C         -1.462811       -1.164969        0.000032  1
  H         -2.425265        1.386099       -0.000039  1
  H         -0.993097        3.426040       -0.000096  1
  H          1.476208        3.159729       -0.000087  1
  H          2.413671       -1.267370        0.000035  1
  H          1.099864       -3.370170        0.000095  1
  H         -1.376477       -3.288518        0.000092  1
  H         -2.544767       -1.119792        0.000030  1
  C          0.233952        0.642800        1.879342  2
  H          0.136359        0.950572        0.841495  2
  H         -0.029264        1.472887        2.529843  2
  H         -0.431569       -0.194437        2.073231  2
  H          1.260321        0.342052        2.073231  2

%mem=32GB
%nprocshared= 8
#p m062x/aug-cc-pVDZ   counterpoise=2

00046 m062x/aug-cc-pVDZ   counterpoise=2

 0  1  0  1  0  1
  C         -0.730189        0.045539       -0.000001  1
  C          0.685730        0.000000        0.000001  1
  C         -1.344257        1.317682       -0.000037  1
  C         -0.563256        2.434638       -0.000068  1
  C          0.842991        2.278852       -0.000065  1
  N          1.452340        1.124046       -0.000031  1
  C          1.332569       -1.259009        0.000035  1
  C          0.599994       -2.411151        0.000068  1
  C         -0.813113       -2.365628        0.000066  1
  C         -1.462811       -1.164969        0.000032  1
  H         -2.425265        1.386099       -0.000039  1
  H         -0.993097        3.426040       -0.000096  1
  H          1.476208        3.159729       -0.000087  1
  H          2.413671       -1.267370        0.000035  1
  H          1.099864       -3.370170        0.000095  1
  H         -1.376477       -3.288518        0.000092  1
  H         -2.544767       -1.119792        0.000030  1
  C          0.118781        0.673660        1.879342  2
  H          0.084518        0.966703        0.833241  2
  H          0.015672        1.555536        2.506351  2
  H         -0.693978       -0.016919        2.089105  2
  H          1.068925        0.189200        2.089105  2

%mem=32GB
%nprocshared= 8
#p m062x/aug-cc-pVDZ   counterpoise=2

00047 m062x/aug-cc-pVDZ   counterpoise=2

 0  1  0  1  0  1
  C         -0.730189        0.045539       -0.000001  1
  C          0.685730        0.000000        0.000001  1
  C         -1.344257        1.317682       -0.000037  1
  C         -0.563256        2.434638       -0.000068  1
  C          0.842991        2.278852       -0.000065  1
  N          1.452340        1.124046       -0.000031  1
  C          1.332569       -1.259009        0.000035  1
  C          0.599994       -2.411151        0.000068  1
  C         -0.813113       -2.365628        0.000066  1
  C         -1.462811       -1.164969        0.000032  1
  H         -2.425265        1.386099       -0.000039  1
  H         -0.993097        3.426040       -0.000096  1
  H          1.476208        3.159729       -0.000087  1
  H          2.413671       -1.267370        0.000035  1
  H          1.099864       -3.370170        0.000095  1
  H         -1.376477       -3.288518        0.000092  1
  H         -2.544767       -1.119792        0.000030  1
  C          0.000001        0.684052        1.879342  2
  H          0.031902        0.971739        0.831680  2
  H          0.098223        1.569841        2.501602  2
  H         -0.947116        0.195061        2.092260  2
  H          0.816984       -0.000552        2.092260  2

%mem=32GB
%nprocshared= 8
#p m062x/aug-cc-pVDZ   counterpoise=2

00048 m062x/aug-cc-pVDZ   counterpoise=2

 0  1  0  1  0  1
  C         -0.730189        0.045539       -0.000001  1
  C          0.685730        0.000000        0.000001  1
  C         -1.344257        1.317682       -0.000037  1
  C         -0.563256        2.434638       -0.000068  1
  C          0.842991        2.278852       -0.000065  1
  N          1.452340        1.124046       -0.000031  1
  C          1.332569       -1.259009        0.000035  1
  C          0.599994       -2.411151        0.000068  1
  C         -0.813113       -2.365628        0.000066  1
  C         -1.462811       -1.164969        0.000032  1
  H         -2.425265        1.386099       -0.000039  1
  H         -0.993097        3.426040       -0.000096  1
  H          1.476208        3.159729       -0.000087  1
  H          2.413671       -1.267370        0.000035  1
  H          1.099864       -3.370170        0.000095  1
  H         -1.376477       -3.288518        0.000092  1
  H         -2.544767       -1.119792        0.000030  1
  C         -0.118778        0.673660        1.879342  2
  H         -0.021158        0.965663        0.836951  2
  H          0.160270        1.508351        2.517230  2
  H         -1.148800        0.391634        2.081810  2
  H          0.534534       -0.171128        2.081810  2

%mem=32GB
%nprocshared= 8
#p m062x/aug-cc-pVDZ   counterpoise=2

00049 m062x/aug-cc-pVDZ   counterpoise=2

 0  1  0  1  0  1
  C         -0.730189        0.045539       -0.000001  1
  C          0.685730        0.000000        0.000001  1
  C         -1.344257        1.317682       -0.000037  1
  C         -0.563256        2.434638       -0.000068  1
  C          0.842991        2.278852       -0.000065  1
  N          1.452340        1.124046       -0.000031  1
  C          1.332569       -1.259009        0.000035  1
  C          0.599994       -2.411151        0.000068  1
  C         -0.813113       -2.365628        0.000066  1
  C         -1.462811       -1.164969        0.000032  1
  H         -2.425265        1.386099       -0.000039  1
  H         -0.993097        3.426040       -0.000096  1
  H          1.476208        3.159729       -0.000087  1
  H          2.413671       -1.267370        0.000035  1
  H          1.099864       -3.370170        0.000095  1
  H         -1.376477       -3.288518        0.000092  1
  H         -2.544767       -1.119792        0.000030  1
  C         -0.233949        0.642800        1.879343  2
  H         -0.074253        0.948467        0.848595  2
  H          0.162798        1.402196        2.548212  2
  H         -1.298779        0.521153        2.060495  2
  H          0.274372       -0.300741        2.060495  2

%mem=32GB
%nprocshared= 8
#p m062x/aug-cc-pVDZ   counterpoise=2

00050 m062x/aug-cc-pVDZ   counterpoise=2

 0  1  0  1  0  1
  C         -0.730189        0.045539       -0.000001  1
  C          0.685730        0.000000        0.000001  1
  C         -1.344257        1.317682       -0.000037  1
  C         -0.563256        2.434638       -0.000068  1
  C          0.842991        2.278852       -0.000065  1
  N          1.452340        1.124046       -0.000031  1
  C          1.332569       -1.259009        0.000035  1
  C          0.599994       -2.411151        0.000068  1
  C         -0.813113       -2.365628        0.000066  1
  C         -1.462811       -1.164969        0.000032  1
  H         -2.425265        1.386099       -0.000039  1
  H         -0.993097        3.426040       -0.000096  1
  H          1.476208        3.159729       -0.000087  1
  H          2.413671       -1.267370        0.000035  1
  H          1.099864       -3.370170        0.000095  1
  H         -1.376477       -3.288518        0.000092  1
  H         -2.544767       -1.119792        0.000030  1
  C         -0.342029        0.592384        1.879343  2
  H         -0.553462        0.294514        0.855651  2
  H         -0.830168       -0.095313        2.565105  2
  H          0.731480        0.571550        2.048520  2
  H         -0.715877        1.598909        2.048520  2

%mem=32GB
%nprocshared= 8
#p m062x/aug-cc-pVDZ   counterpoise=2

00051 m062x/aug-cc-pVDZ   counterpoise=2

 0  1  0  1  0  1
  C         -0.730189        0.045539       -0.000001  1
  C          0.685730        0.000000        0.000001  1
  C         -1.344257        1.317682       -0.000037  1
  C         -0.563256        2.434638       -0.000068  1
  C          0.842991        2.278852       -0.000065  1
  N          1.452340        1.124046       -0.000031  1
  C          1.332569       -1.259009        0.000035  1
  C          0.599994       -2.411151        0.000068  1
  C         -0.813113       -2.365628        0.000066  1
  C         -1.462811       -1.164969        0.000032  1
  H         -2.425265        1.386099       -0.000039  1
  H         -0.993097        3.426040       -0.000096  1
  H          1.476208        3.159729       -0.000087  1
  H          2.413671       -1.267370        0.000035  1
  H          1.099864       -3.370170        0.000095  1
  H         -1.376477       -3.288518        0.000092  1
  H         -2.544767       -1.119792        0.000030  1
  C         -0.439699        0.523994        1.879342  2
  H         -0.600713        0.258794        0.837652  2
  H         -0.895699       -0.227067        2.519224  2
  H          0.627428        0.571611        2.080462  2
  H         -0.889746        1.492749        2.080462  2

%mem=32GB
%nprocshared= 8
#p m062x/aug-cc-pVDZ   counterpoise=2

00052 m062x/aug-cc-pVDZ   counterpoise=2

 0  1  0  1  0  1
  C         -0.730189        0.045539       -0.000001  1
  C          0.685730        0.000000        0.000001  1
  C         -1.344257        1.317682       -0.000037  1
  C         -0.563256        2.434638       -0.000068  1
  C          0.842991        2.278852       -0.000065  1
  N          1.452340        1.124046       -0.000031  1
  C          1.332569       -1.259009        0.000035  1
  C          0.599994       -2.411151        0.000068  1
  C         -0.813113       -2.365628        0.000066  1
  C         -1.462811       -1.164969        0.000032  1
  H         -2.425265        1.386099       -0.000039  1
  H         -0.993097        3.426040       -0.000096  1
  H          1.476208        3.159729       -0.000087  1
  H          2.413671       -1.267370        0.000035  1
  H          1.099864       -3.370170        0.000095  1
  H         -1.376477       -3.288518        0.000092  1
  H         -2.544767       -1.119792        0.000030  1
  C         -0.524010        0.439683        1.879341  2
  H         -0.640047        0.217860        0.821653  2
  H         -0.947532       -0.369947        2.468073  2
  H          0.532158        0.544106        2.114040  2
  H         -1.040571        1.366808        2.114040  2

%mem=32GB
%nprocshared= 8
#p m062x/aug-cc-pVDZ   counterpoise=2

00053 m062x/aug-cc-pVDZ   counterpoise=2

 0  1  0  1  0  1
  C         -0.730189        0.045539       -0.000001  1
  C          0.685730        0.000000        0.000001  1
  C         -1.344257        1.317682       -0.000037  1
  C         -0.563256        2.434638       -0.000068  1
  C          0.842991        2.278852       -0.000065  1
  N          1.452340        1.124046       -0.000031  1
  C          1.332569       -1.259009        0.000035  1
  C          0.599994       -2.411151        0.000068  1
  C         -0.813113       -2.365628        0.000066  1
  C         -1.462811       -1.164969        0.000032  1
  H         -2.425265        1.386099       -0.000039  1
  H         -0.993097        3.426040       -0.000096  1
  H          1.476208        3.159729       -0.000087  1
  H          2.413671       -1.267370        0.000035  1
  H          1.099864       -3.370170        0.000095  1
  H         -1.376477       -3.288518        0.000092  1
  H         -2.544767       -1.119792        0.000030  1
  C         -0.592400        0.342013        1.879341  2
  H         -0.670911        0.173085        0.808512  2
  H         -0.991723       -0.517190        2.412059  2
  H          0.451319        0.482081        2.148619  2
  H         -1.158250        1.230146        2.148619  2

%mem=32GB
%nprocshared= 8
#p m062x/aug-cc-pVDZ   counterpoise=2

00054 m062x/aug-cc-pVDZ   counterpoise=2

 0  1  0  1  0  1
  C         -0.730189        0.045539       -0.000001  1
  C          0.685730        0.000000        0.000001  1
  C         -1.344257        1.317682       -0.000037  1
  C         -0.563256        2.434638       -0.000068  1
  C          0.842991        2.278852       -0.000065  1
  N          1.452340        1.124046       -0.000031  1
  C          1.332569       -1.259009        0.000035  1
  C          0.599994       -2.411151        0.000068  1
  C         -0.813113       -2.365628        0.000066  1
  C         -1.462811       -1.164969        0.000032  1
  H         -2.425265        1.386099       -0.000039  1
  H         -0.993097        3.426040       -0.000096  1
  H          1.476208        3.159729       -0.000087  1
  H          2.413671       -1.267370        0.000035  1
  H          1.099864       -3.370170        0.000095  1
  H         -1.376477       -3.288518        0.000092  1
  H         -2.544767       -1.119792        0.000030  1
  C         -0.642790        0.233951        1.879341  2
  H         -0.693031        0.125643        0.799007  2
  H         -1.054643       -0.653906        2.352166  2
  H          0.393325        0.358612        2.183319  2
  H         -1.216789        1.105501        2.183319  2

%mem=32GB
%nprocshared= 8
#p m062x/aug-cc-pVDZ   counterpoise=2

00055 m062x/aug-cc-pVDZ   counterpoise=2

 0  1  0  1  0  1
  C         -0.730189        0.045539       -0.000001  1
  C          0.685730        0.000000        0.000001  1
  C         -1.344257        1.317682       -0.000037  1
  C         -0.563256        2.434638       -0.000068  1
  C          0.842991        2.278852       -0.000065  1
  N          1.452340        1.124046       -0.000031  1
  C          1.332569       -1.259009        0.000035  1
  C          0.599994       -2.411151        0.000068  1
  C         -0.813113       -2.365628        0.000066  1
  C         -1.462811       -1.164969        0.000032  1
  H         -2.425265        1.386099       -0.000039  1
  H         -0.993097        3.426040       -0.000096  1
  H          1.476208        3.159729       -0.000087  1
  H          2.413671       -1.267370        0.000035  1
  H          1.099864       -3.370170        0.000095  1
  H         -1.376477       -3.288518        0.000092  1
  H         -2.544767       -1.119792        0.000030  1
  C         -0.673650        0.118781        1.879340  2
  H         -0.706309        0.076473        0.793744  2
  H         -1.288189       -0.677297        2.291746  2
  H          0.352449       -0.004312        2.216161  2
  H         -1.052535        1.080277        2.216161  2

%mem=32GB
%nprocshared= 8
#p m062x/aug-cc-pVDZ   counterpoise=2

00056 m062x/aug-cc-pVDZ   counterpoise=2

 0  1  0  1  0  1
  C         -0.730189        0.045539       -0.000001  1
  C          0.685730        0.000000        0.000001  1
  C         -1.344257        1.317682       -0.000037  1
  C         -0.563256        2.434638       -0.000068  1
  C          0.842991        2.278852       -0.000065  1
  N          1.452340        1.124046       -0.000031  1
  C          1.332569       -1.259009        0.000035  1
  C          0.599994       -2.411151        0.000068  1
  C         -0.813113       -2.365628        0.000066  1
  C         -1.462811       -1.164969        0.000032  1
  H         -2.425265        1.386099       -0.000039  1
  H         -0.993097        3.426040       -0.000096  1
  H          1.476208        3.159729       -0.000087  1
  H          2.413671       -1.267370        0.000035  1
  H          1.099864       -3.370170        0.000095  1
  H         -1.376477       -3.288518        0.000092  1
  H         -2.544767       -1.119792        0.000030  1
  C         -0.684041        0.000001        1.879340  2
  H         -0.710715        0.026322        0.793075  2
  H         -1.404120        0.710566        2.276909  2
  H         -0.933999       -1.000133        2.223914  2
  H          0.312680        0.263238        2.223914  2

%mem=32GB
%nprocshared= 8
#p m062x/aug-cc-pVDZ   counterpoise=2

00057 m062x/aug-cc-pVDZ   counterpoise=2

 0  1  0  1  0  1
  C         -0.730189        0.045539       -0.000001  1
  C          0.685730        0.000000        0.000001  1
  C         -1.344257        1.317682       -0.000037  1
  C         -0.563256        2.434638       -0.000068  1
  C          0.842991        2.278852       -0.000065  1
  N          1.452340        1.124046       -0.000031  1
  C          1.332569       -1.259009        0.000035  1
  C          0.599994       -2.411151        0.000068  1
  C         -0.813113       -2.365628        0.000066  1
  C         -1.462811       -1.164969        0.000032  1
  H         -2.425265        1.386099       -0.000039  1
  H         -0.993097        3.426040       -0.000096  1
  H          1.476208        3.159729       -0.000087  1
  H          2.413671       -1.267370        0.000035  1
  H          1.099864       -3.370170        0.000095  1
  H         -1.376477       -3.288518        0.000092  1
  H         -2.544767       -1.119792        0.000030  1
  C         -0.673650       -0.118778        1.879340  2
  H         -0.706210       -0.024150        0.797046  2
  H         -0.994791        0.814538        2.334605  2
  H         -1.335960       -0.921517        2.193080  2
  H          0.342377       -0.344024        2.193080  2

%mem=32GB
%nprocshared= 8
#p m062x/aug-cc-pVDZ   counterpoise=2

00058 m062x/aug-cc-pVDZ   counterpoise=2

 0  1  0  1  0  1
  C         -0.730189        0.045539       -0.000001  1
  C          0.685730        0.000000        0.000001  1
  C         -1.344257        1.317682       -0.000037  1
  C         -0.563256        2.434638       -0.000068  1
  C          0.842991        2.278852       -0.000065  1
  N          1.452340        1.124046       -0.000031  1
  C          1.332569       -1.259009        0.000035  1
  C          0.599994       -2.411151        0.000068  1
  C         -0.813113       -2.365628        0.000066  1
  C         -1.462811       -1.164969        0.000032  1
  H         -2.425265        1.386099       -0.000039  1
  H         -0.993097        3.426040       -0.000096  1
  H          1.476208        3.159729       -0.000087  1
  H          2.413671       -1.267370        0.000035  1
  H          1.099864       -3.370170        0.000095  1
  H         -1.376477       -3.288518        0.000092  1
  H         -2.544767       -1.119792        0.000030  1
  C         -0.642790       -0.233949        1.879341  2
  H         -0.692734       -0.074235        0.805389  2
  H         -0.928333        0.679170        2.395243  2
  H         -1.322043       -1.035268        2.158588  2
  H          0.371973       -0.505529        2.158588  2

%mem=32GB
%nprocshared= 8
#p m062x/aug-cc-pVDZ   counterpoise=2

00059 m062x/aug-cc-pVDZ   counterpoise=2

 0  1  0  1  0  1
  C         -0.730189        0.045539       -0.000001  1
  C          0.685730        0.000000        0.000001  1
  C         -1.344257        1.317682       -0.000037  1
  C         -0.563256        2.434638       -0.000068  1
  C          0.842991        2.278852       -0.000065  1
  N          1.452340        1.124046       -0.000031  1
  C          1.332569       -1.259009        0.000035  1
  C          0.599994       -2.411151        0.000068  1
  C         -0.813113       -2.365628        0.000066  1
  C         -1.462811       -1.164969        0.000032  1
  H         -2.425265        1.386099       -0.000039  1
  H         -0.993097        3.426040       -0.000096  1
  H          1.476208        3.159729       -0.000087  1
  H          2.413671       -1.267370        0.000035  1
  H          1.099864       -3.370170        0.000095  1
  H         -1.376477       -3.288518        0.000092  1
  H         -2.544767       -1.119792        0.000030  1
  C         -0.592399       -0.342011        1.879341  2
  H         -0.670247       -0.123056        0.817563  2
  H         -0.901788        0.528183        2.452506  2
  H         -1.234943       -1.183926        2.123868  2
  H          0.437413       -0.589337        2.123868  2

%mem=32GB
%nprocshared= 8
#p m062x/aug-cc-pVDZ   counterpoise=2

00060 m062x/aug-cc-pVDZ   counterpoise=2

 0  1  0  1  0  1
  C         -0.730189        0.045539       -0.000001  1
  C          0.685730        0.000000        0.000001  1
  C         -1.344257        1.317682       -0.000037  1
  C         -0.563256        2.434638       -0.000068  1
  C          0.842991        2.278852       -0.000065  1
  N          1.452340        1.124046       -0.000031  1
  C          1.332569       -1.259009        0.000035  1
  C          0.599994       -2.411151        0.000068  1
  C         -0.813113       -2.365628        0.000066  1
  C         -1.462811       -1.164969        0.000032  1
  H         -2.425265        1.386099       -0.000039  1
  H         -0.993097        3.426040       -0.000096  1
  H          1.476208        3.159729       -0.000087  1
  H          2.413671       -1.267370        0.000035  1
  H          1.099864       -3.370170        0.000095  1
  H         -1.376477       -3.288518        0.000092  1
  H         -2.544767       -1.119792        0.000030  1
  C         -0.524010       -0.439681        1.879342  2
  H         -0.638821       -0.169486        0.832829  2
  H         -0.871583        0.378295        2.505109  2
  H         -1.109572       -1.330887        2.089932  2
  H          0.523983       -0.636760        2.089932  2

%mem=32GB
%nprocshared= 8
#p m062x/aug-cc-pVDZ   counterpoise=2

00061 m062x/aug-cc-pVDZ   counterpoise=2

 0  1  0  1  0  1
  C         -0.730189        0.045539       -0.000001  1
  C          0.685730        0.000000        0.000001  1
  C         -1.344257        1.317682       -0.000037  1
  C         -0.563256        2.434638       -0.000068  1
  C          0.842991        2.278852       -0.000065  1
  N          1.452340        1.124046       -0.000031  1
  C          1.332569       -1.259009        0.000035  1
  C          0.599994       -2.411151        0.000068  1
  C         -0.813113       -2.365628        0.000066  1
  C         -1.462811       -1.164969        0.000032  1
  H         -2.425265        1.386099       -0.000039  1
  H         -0.993097        3.426040       -0.000096  1
  H          1.476208        3.159729       -0.000087  1
  H          2.413671       -1.267370        0.000035  1
  H          1.099864       -3.370170        0.000095  1
  H         -1.376477       -3.288518        0.000092  1
  H         -2.544767       -1.119792        0.000030  1
  C         -0.439699       -0.523992        1.879343  2
  H         -0.598751       -0.212157        0.850345  2
  H         -0.827457        0.236241        2.552519  2
  H         -0.956823       -1.463318        2.057467  2
  H          0.624300       -0.656866        2.057467  2

%mem=32GB
%nprocshared= 8
#p m062x/aug-cc-pVDZ   counterpoise=2

00062 m062x/aug-cc-pVDZ   counterpoise=2

 0  1  0  1  0  1
  C         -0.730189        0.045539       -0.000001  1
  C          0.685730        0.000000        0.000001  1
  C         -1.344257        1.317682       -0.000037  1
  C         -0.563256        2.434638       -0.000068  1
  C          0.842991        2.278852       -0.000065  1
  N          1.452340        1.124046       -0.000031  1
  C          1.332569       -1.259009        0.000035  1
  C          0.599994       -2.411151        0.000068  1
  C         -0.813113       -2.365628        0.000066  1
  C         -1.462811       -1.164969        0.000032  1
  H         -2.425265        1.386099       -0.000039  1
  H         -0.993097        3.426040       -0.000096  1
  H          1.476208        3.159729       -0.000087  1
  H          2.413671       -1.267370        0.000035  1
  H          1.099864       -3.370170        0.000095  1
  H         -1.376477       -3.288518        0.000092  1
  H         -2.544767       -1.119792        0.000030  1
  C         -0.342014       -0.592410        1.879343  2
  H         -0.190682       -0.919827        0.854027  2
  H          0.013091       -1.360705        2.561325  2
  H          0.210308        0.327848        2.051222  2
  H         -1.400835       -0.416819        2.051222  2

%mem=32GB
%nprocshared= 8
#p m062x/aug-cc-pVDZ   counterpoise=2

00063 m062x/aug-cc-pVDZ   counterpoise=2

 0  1  0  1  0  1
  C         -0.730189        0.045539       -0.000001  1
  C          0.685730        0.000000        0.000001  1
  C         -1.344257        1.317682       -0.000037  1
  C         -0.563256        2.434638       -0.000068  1
  C          0.842991        2.278852       -0.000065  1
  N          1.452340        1.124046       -0.000031  1
  C          1.332569       -1.259009        0.000035  1
  C          0.599994       -2.411151        0.000068  1
  C         -0.813113       -2.365628        0.000066  1
  C         -1.462811       -1.164969        0.000032  1
  H         -2.425265        1.386099       -0.000039  1
  H         -0.993097        3.426040       -0.000096  1
  H          1.476208        3.159729       -0.000087  1
  H          2.413671       -1.267370        0.000035  1
  H          1.099864       -3.370170        0.000095  1
  H         -1.376477       -3.288518        0.000092  1
  H         -2.544767       -1.119792        0.000030  1
  C         -0.233952       -0.642800        1.879342  2
  H         -0.140315       -0.946821        0.840026  2
  H          0.023248       -1.477881        2.525845  2
  H          0.438751        0.188035        2.075965  2
  H         -1.257529       -0.334407        2.075965  2

%mem=32GB
%nprocshared= 8
#p m062x/aug-cc-pVDZ   counterpoise=2

00064 m062x/aug-cc-pVDZ   counterpoise=2

 0  1  0  1  0  1
  C         -0.730189        0.045539       -0.000001  1
  C          0.685730        0.000000        0.000001  1
  C         -1.344257        1.317682       -0.000037  1
  C         -0.563256        2.434638       -0.000068  1
  C          0.842991        2.278852       -0.000065  1
  N          1.452340        1.124046       -0.000031  1
  C          1.332569       -1.259009        0.000035  1
  C          0.599994       -2.411151        0.000068  1
  C         -0.813113       -2.365628        0.000066  1
  C         -1.462811       -1.164969        0.000032  1
  H         -2.425265        1.386099       -0.000039  1
  H         -0.993097        3.426040       -0.000096  1
  H          1.476208        3.159729       -0.000087  1
  H          2.413671       -1.267370        0.000035  1
  H          1.099864       -3.370170        0.000095  1
  H         -1.376477       -3.288518        0.000092  1
  H         -2.544767       -1.119792        0.000030  1
  C         -0.118781       -0.673660        1.879342  2
  H         -0.088607       -0.962821        0.832035  2
  H         -0.026364       -1.559308        2.502692  2
  H          0.702581        0.005909        2.091538  2
  H         -1.062746       -0.178301        2.091538  2

%mem=32GB
%nprocshared= 8
#p m062x/aug-cc-pVDZ   counterpoise=2

00065 m062x/aug-cc-pVDZ   counterpoise=2

 0  1  0  1  0  1
  C         -0.730189        0.045539       -0.000001  1
  C          0.685730        0.000000        0.000001  1
  C         -1.344257        1.317682       -0.000037  1
  C         -0.563256        2.434638       -0.000068  1
  C          0.842991        2.278852       -0.000065  1
  N          1.452340        1.124046       -0.000031  1
  C          1.332569       -1.259009        0.000035  1
  C          0.599994       -2.411151        0.000068  1
  C         -0.813113       -2.365628        0.000066  1
  C         -1.462811       -1.164969        0.000032  1
  H         -2.425265        1.386099       -0.000039  1
  H         -0.993097        3.426040       -0.000096  1
  H          1.476208        3.159729       -0.000087  1
  H          2.413671       -1.267370        0.000035  1
  H          1.099864       -3.370170        0.000095  1
  H         -1.376477       -3.288518        0.000092  1
  H         -2.544767       -1.119792        0.000030  1
  C         -0.000001       -0.684052        1.879342  2
  H         -0.036066       -0.967774        0.830735  2
  H         -0.112640       -1.570180        2.498669  2
  H          0.954730       -0.210975        2.094199  2
  H         -0.806014        0.012839        2.094199  2

%mem=32GB
%nprocshared= 8
#p m062x/aug-cc-pVDZ   counterpoise=2

00066 m062x/aug-cc-pVDZ   counterpoise=2

 0  1  0  1  0  1
  C         -0.730189        0.045539       -0.000001  1
  C          0.685730        0.000000        0.000001  1
  C         -1.344257        1.317682       -0.000037  1
  C         -0.563256        2.434638       -0.000068  1
  C          0.842991        2.278852       -0.000065  1
  N          1.452340        1.124046       -0.000031  1
  C          1.332569       -1.259009        0.000035  1
  C          0.599994       -2.411151        0.000068  1
  C         -0.813113       -2.365628        0.000066  1
  C         -1.462811       -1.164969        0.000032  1
  H         -2.425265        1.386099       -0.000039  1
  H         -0.993097        3.426040       -0.000096  1
  H          1.476208        3.159729       -0.000087  1
  H          2.413671       -1.267370        0.000035  1
  H          1.099864       -3.370170        0.000095  1
  H         -1.376477       -3.288518        0.000092  1
  H         -2.544767       -1.119792        0.000030  1
  C          0.118778       -0.673660        1.879342  2
  H          0.016974       -0.961661        0.836238  2
  H         -0.175032       -1.504841        2.515181  2
  H          1.153326       -0.409777        2.083191  2
  H         -0.520114        0.181758        2.083191  2

%mem=32GB
%nprocshared= 8
#p m062x/aug-cc-pVDZ   counterpoise=2

00067 m062x/aug-cc-pVDZ   counterpoise=2

 0  1  0  1  0  1
  C         -0.730189        0.045539       -0.000001  1
  C          0.685730        0.000000        0.000001  1
  C         -1.344257        1.317682       -0.000037  1
  C         -0.563256        2.434638       -0.000068  1
  C          0.842991        2.278852       -0.000065  1
  N          1.452340        1.124046       -0.000031  1
  C          1.332569       -1.259009        0.000035  1
  C          0.599994       -2.411151        0.000068  1
  C         -0.813113       -2.365628        0.000066  1
  C         -1.462811       -1.164969        0.000032  1
  H         -2.425265        1.386099       -0.000039  1
  H         -0.993097        3.426040       -0.000096  1
  H          1.476208        3.159729       -0.000087  1
  H          2.413671       -1.267370        0.000035  1
  H          1.099864       -3.370170        0.000095  1
  H         -1.376477       -3.288518        0.000092  1
  H         -2.544767       -1.119792        0.000030  1
  C          0.233949       -0.642800        1.879343  2
  H          0.070100       -0.944469        0.848069  2
  H         -0.175473       -1.396601        2.546902  2
  H          1.300468       -0.538573        2.061413  2
  H         -0.259232        0.308567        2.061413  2

%mem=32GB
%nprocshared= 8
#p m062x/aug-cc-pVDZ   counterpoise=2

00068 m062x/aug-cc-pVDZ   counterpoise=2

 0  1  0  1  0  1
  C         -0.730189        0.045539       -0.000001  1
  C          0.685730        0.000000        0.000001  1
  C         -1.344257        1.317682       -0.000037  1
  C         -0.563256        2.434638       -0.000068  1
  C          0.842991        2.278852       -0.000065  1
  N          1.452340        1.124046       -0.000031  1
  C          1.332569       -1.259009        0.000035  1
  C          0.599994       -2.411151        0.000068  1
  C         -0.813113       -2.365628        0.000066  1
  C         -1.462811       -1.164969        0.000032  1
  H         -2.425265        1.386099       -0.000039  1
  H         -0.993097        3.426040       -0.000096  1
  H          1.476208        3.159729       -0.000087  1
  H          2.413671       -1.267370        0.000035  1
  H          1.099864       -3.370170        0.000095  1
  H         -1.376477       -3.288518        0.000092  1
  H         -2.544767       -1.119792        0.000030  1
  C          0.342028       -0.592383        1.879343  2
  H          0.528792       -0.270488        0.858129  2
  H          0.762931        0.133059        2.570756  2
  H         -0.729454       -0.670749        2.044456  2
  H          0.805765       -1.561487        2.044456  2

%mem=32GB
%nprocshared= 8
#p m062x/aug-cc-pVDZ   counterpoise=2

00069 m062x/aug-cc-pVDZ   counterpoise=2

 0  1  0  1  0  1
  C         -0.730189        0.045539       -0.000001  1
  C          0.685730        0.000000        0.000001  1
  C         -1.344257        1.317682       -0.000037  1
  C         -0.563256        2.434638       -0.000068  1
  C          0.842991        2.278852       -0.000065  1
  N          1.452340        1.124046       -0.000031  1
  C          1.332569       -1.259009        0.000035  1
  C          0.599994       -2.411151        0.000068  1
  C         -0.813113       -2.365628        0.000066  1
  C         -1.462811       -1.164969        0.000032  1
  H         -2.425265        1.386099       -0.000039  1
  H         -0.993097        3.426040       -0.000096  1
  H          1.476208        3.159729       -0.000087  1
  H          2.413671       -1.267370        0.000035  1
  H          1.099864       -3.370170        0.000095  1
  H         -1.376477       -3.288518        0.000092  1
  H         -2.544767       -1.119792        0.000030  1
  C          0.439698       -0.523993        1.879342  2
  H          0.575685       -0.234371        0.840592  2
  H          0.810584        0.265911        2.527394  2
  H         -0.617080       -0.686635        2.074907  2
  H          0.989547       -1.440998        2.074907  2

%mem=32GB
%nprocshared= 8
#p m062x/aug-cc-pVDZ   counterpoise=2

00070 m062x/aug-cc-pVDZ   counterpoise=2

 0  1  0  1  0  1
  C         -0.730189        0.045539       -0.000001  1
  C          0.685730        0.000000        0.000001  1
  C         -1.344257        1.317682       -0.000037  1
  C         -0.563256        2.434638       -0.000068  1
  C          0.842991        2.278852       -0.000065  1
  N          1.452340        1.124046       -0.000031  1
  C          1.332569       -1.259009        0.000035  1
  C          0.599994       -2.411151        0.000068  1
  C         -0.813113       -2.365628        0.000066  1
  C         -1.462811       -1.164969        0.000032  1
  H         -2.425265        1.386099       -0.000039  1
  H         -0.993097        3.426040       -0.000096  1
  H          1.476208        3.159729       -0.000087  1
  H          2.413671       -1.267370        0.000035  1
  H          1.099864       -3.370170        0.000095  1
  H         -1.376477       -3.288518        0.000092  1
  H         -2.544767       -1.119792        0.000030  1
  C          0.524009       -0.439682        1.879342  2
  H          0.614763       -0.192944        0.824704  2
  H          0.836987        0.411233        2.478896  2
  H         -0.510778       -0.682208        2.107102  2
  H          1.155027       -1.294913        2.107102  2

%mem=32GB
%nprocshared= 8
#p m062x/aug-cc-pVDZ   counterpoise=2

00071 m062x/aug-cc-pVDZ   counterpoise=2

 0  1  0  1  0  1
  C         -0.730189        0.045539       -0.000001  1
  C          0.685730        0.000000        0.000001  1
  C         -1.344257        1.317682       -0.000037  1
  C         -0.563256        2.434638       -0.000068  1
  C          0.842991        2.278852       -0.000065  1
  N          1.452340        1.124046       -0.000031  1
  C          1.332569       -1.259009        0.000035  1
  C          0.599994       -2.411151        0.000068  1
  C         -0.813113       -2.365628        0.000066  1
  C         -1.462811       -1.164969        0.000032  1
  H         -2.425265        1.386099       -0.000039  1
  H         -0.993097        3.426040       -0.000096  1
  H          1.476208        3.159729       -0.000087  1
  H          2.413671       -1.267370        0.000035  1
  H          1.099864       -3.370170        0.000095  1
  H         -1.376477       -3.288518        0.000092  1
  H         -2.544767       -1.119792        0.000030  1
  C          0.592398       -0.342012        1.879341  2
  H          0.645441       -0.147639        0.811268  2
  H          0.839813        0.564633        2.425471  2
  H         -0.413991       -0.658927        2.140535  2
  H          1.298309       -1.126196        2.140535  2

%mem=32GB
%nprocshared= 8
#p m062x/aug-cc-pVDZ   counterpoise=2

00072 m062x/aug-cc-pVDZ   counterpoise=2

 0  1  0  1  0  1
  C         -0.730189        0.045539       -0.000001  1
  C          0.685730        0.000000        0.000001  1
  C         -1.344257        1.317682       -0.000037  1
  C         -0.563256        2.434638       -0.000068  1
  C          0.842991        2.278852       -0.000065  1
  N          1.452340        1.124046       -0.000031  1
  C          1.332569       -1.259009        0.000035  1
  C          0.599994       -2.411151        0.000068  1
  C         -0.813113       -2.365628        0.000066  1
  C         -1.462811       -1.164969        0.000032  1
  H         -2.425265        1.386099       -0.000039  1
  H         -0.993097        3.426040       -0.000096  1
  H          1.476208        3.159729       -0.000087  1
  H          2.413671       -1.267370        0.000035  1
  H          1.099864       -3.370170        0.000095  1
  H         -1.376477       -3.288518        0.000092  1
  H         -2.544767       -1.119792        0.000030  1
  C          0.642789       -0.233950        1.879341  2
  H          0.667427       -0.099716        0.801032  2
  H          0.818109        0.721218        2.367596  2
  H         -0.330070       -0.618463        2.174591  2
  H          1.415678       -0.938894        2.174591  2

%mem=32GB
%nprocshared= 8
#p m062x/aug-cc-pVDZ   counterpoise=2

00073 m062x/aug-cc-pVDZ   counterpoise=2

 0  1  0  1  0  1
  C         -0.730189        0.045539       -0.000001  1
  C          0.685730        0.000000        0.000001  1
  C         -1.344257        1.317682       -0.000037  1
  C         -0.563256        2.434638       -0.000068  1
  C          0.842991        2.278852       -0.000065  1
  N          1.452340        1.124046       -0.000031  1
  C          1.332569       -1.259009        0.000035  1
  C          0.599994       -2.411151        0.000068  1
  C         -0.813113       -2.365628        0.000066  1
  C         -1.462811       -1.164969        0.000032  1
  H         -2.425265        1.386099       -0.000039  1
  H         -0.993097        3.426040       -0.000096  1
  H          1.476208        3.159729       -0.000087  1
  H          2.413671       -1.267370        0.000035  1
  H          1.099864       -3.370170        0.000095  1
  H         -1.376477       -3.288518        0.000092  1
  H         -2.544767       -1.119792        0.000030  1
  C          0.673648       -0.118780        1.879340  2
  H          0.680622       -0.050222        0.794616  2
  H          0.774810        0.875793        2.306035  2
  H         -0.263321       -0.560556        2.208580  2
  H          1.502480       -0.740162        2.208580  2

%mem=32GB
%nprocshared= 8
#p m062x/aug-cc-pVDZ   counterpoise=2

00074 m062x/aug-cc-pVDZ   counterpoise=2

 0  1  0  1  0  1
  C         -0.730189        0.045539       -0.000001  1
  C          0.685730        0.000000        0.000001  1
  C         -1.344257        1.317682       -0.000037  1
  C         -0.563256        2.434638       -0.000068  1
  C          0.842991        2.278852       -0.000065  1
  N          1.452340        1.124046       -0.000031  1
  C          1.332569       -1.259009        0.000035  1
  C          0.599994       -2.411151        0.000068  1
  C         -0.813113       -2.365628        0.000066  1
  C         -1.462811       -1.164969        0.000032  1
  H         -2.425265        1.386099       -0.000039  1
  H         -0.993097        3.426040       -0.000096  1
  H          1.476208        3.159729       -0.000087  1
  H          2.413671       -1.267370        0.000035  1
  H          1.099864       -3.370170        0.000095  1
  H         -1.376477       -3.288518        0.000092  1
  H         -2.544767       -1.119792        0.000030  1
  C          0.999992        0.000000        1.732007  2
  H          0.805947        0.000000        0.662557  2
  H          0.056417        0.000000        2.271584  2
  H          1.568842       -0.887456        1.997164  2
  H          1.568842        0.887456        1.997164  2

%mem=32GB
%nprocshared= 8
#p m062x/aug-cc-pVDZ   counterpoise=2

00075 m062x/aug-cc-pVDZ   counterpoise=2

 0  1  0  1  0  1
  C         -0.730189        0.045539       -0.000001  1
  C          0.685730        0.000000        0.000001  1
  C         -1.344257        1.317682       -0.000037  1
  C         -0.563256        2.434638       -0.000068  1
  C          0.842991        2.278852       -0.000065  1
  N          1.452340        1.124046       -0.000031  1
  C          1.332569       -1.259009        0.000035  1
  C          0.599994       -2.411151        0.000068  1
  C         -0.813113       -2.365628        0.000066  1
  C         -1.462811       -1.164969        0.000032  1
  H         -2.425265        1.386099       -0.000039  1
  H         -0.993097        3.426040       -0.000096  1
  H          1.476208        3.159729       -0.000087  1
  H          2.413671       -1.267370        0.000035  1
  H          1.099864       -3.370170        0.000095  1
  H         -1.376477       -3.288518        0.000092  1
  H         -2.544767       -1.119792        0.000030  1
  C          0.984800        0.173644        1.732007  2
  H          0.800753        0.066784        0.666135  2
  H          0.177127       -0.295301        2.288093  2
  H          1.926303       -0.305905        1.987121  2
  H          1.035094        1.229042        1.987121  2

%mem=32GB
%nprocshared= 8
#p m062x/aug-cc-pVDZ   counterpoise=2

00076 m062x/aug-cc-pVDZ   counterpoise=2

 0  1  0  1  0  1
  C         -0.730189        0.045539       -0.000001  1
  C          0.685730        0.000000        0.000001  1
  C         -1.344257        1.317682       -0.000037  1
  C         -0.563256        2.434638       -0.000068  1
  C          0.842991        2.278852       -0.000065  1
  N          1.452340        1.124046       -0.000031  1
  C          1.332569       -1.259009        0.000035  1
  C          0.599994       -2.411151        0.000068  1
  C         -0.813113       -2.365628        0.000066  1
  C         -1.462811       -1.164969        0.000032  1
  H         -2.425265        1.386099       -0.000039  1
  H         -0.993097        3.426040       -0.000096  1
  H          1.476208        3.159729       -0.000087  1
  H          2.413671       -1.267370        0.000035  1
  H          1.099864       -3.370170        0.000095  1
  H         -1.376477       -3.288518        0.000092  1
  H         -2.544767       -1.119792        0.000030  1
  C          0.939686        0.342012        1.732007  2
  H          0.784929        0.133595        0.676551  2
  H          0.398062       -0.387413        2.328715  2
  H          2.000418        0.281911        1.961600  2
  H          0.575400        1.340039        1.961600  2

%mem=32GB
%nprocshared= 8
#p m062x/aug-cc-pVDZ   counterpoise=2

00077 m062x/aug-cc-pVDZ   counterpoise=2

 0  1  0  1  0  1
  C         -0.730189        0.045539       -0.000001  1
  C          0.685730        0.000000        0.000001  1
  C         -1.344257        1.317682       -0.000037  1
  C         -0.563256        2.434638       -0.000068  1
  C          0.842991        2.278852       -0.000065  1
  N          1.452340        1.124046       -0.000031  1
  C          1.332569       -1.259009        0.000035  1
  C          0.599994       -2.411151        0.000068  1
  C         -0.813113       -2.365628        0.000066  1
  C         -1.462811       -1.164969        0.000032  1
  H         -2.425265        1.386099       -0.000039  1
  H         -0.993097        3.426040       -0.000096  1
  H          1.476208        3.159729       -0.000087  1
  H          2.413671       -1.267370        0.000035  1
  H          1.099864       -3.370170        0.000095  1
  H         -1.376477       -3.288518        0.000092  1
  H         -2.544767       -1.119792        0.000030  1
  C          0.866021        0.499988        1.732008  2
  H          0.757859        0.200029        0.692921  2
  H          0.569779       -0.321558        2.379141  2
  H          1.903084        0.759767        1.928200  2
  H          0.233407        1.361837        1.928200  2

%mem=32GB
%nprocshared= 8
#p m062x/aug-cc-pVDZ   counterpoise=2

00078 m062x/aug-cc-pVDZ   counterpoise=2

 0  1  0  1  0  1
  C         -0.730189        0.045539       -0.000001  1
  C          0.685730        0.000000        0.000001  1
  C         -1.344257        1.317682       -0.000037  1
  C         -0.563256        2.434638       -0.000068  1
  C          0.842991        2.278852       -0.000065  1
  N          1.452340        1.124046       -0.000031  1
  C          1.332569       -1.259009        0.000035  1
  C          0.599994       -2.411151        0.000068  1
  C         -0.813113       -2.365628        0.000066  1
  C         -1.462811       -1.164969        0.000032  1
  H         -2.425265        1.386099       -0.000039  1
  H         -0.993097        3.426040       -0.000096  1
  H          1.476208        3.159729       -0.000087  1
  H          2.413671       -1.267370        0.000035  1
  H          1.099864       -3.370170        0.000095  1
  H         -1.376477       -3.288518        0.000092  1
  H         -2.544767       -1.119792        0.000030  1
  C          0.766042        0.642772        1.732009  2
  H          0.718836        0.264963        0.713968  2
  H          0.662784       -0.183649        2.430467  2
  H          1.721893        1.134936        1.892011  2
  H         -0.039324        1.354995        1.892011  2

%mem=32GB
%nprocshared= 8
#p m062x/aug-cc-pVDZ   counterpoise=2

00079 m062x/aug-cc-pVDZ   counterpoise=2

 0  1  0  1  0  1
  C         -0.730189        0.045539       -0.000001  1
  C          0.685730        0.000000        0.000001  1
  C         -1.344257        1.317682       -0.000037  1
  C         -0.563256        2.434638       -0.000068  1
  C          0.842991        2.278852       -0.000065  1
  N          1.452340        1.124046       -0.000031  1
  C          1.332569       -1.259009        0.000035  1
  C          0.599994       -2.411151        0.000068  1
  C         -0.813113       -2.365628        0.000066  1
  C         -1.462811       -1.164969        0.000032  1
  H         -2.425265        1.386099       -0.000039  1
  H         -0.993097        3.426040       -0.000096  1
  H          1.476208        3.159729       -0.000087  1
  H          2.413671       -1.267370        0.000035  1
  H          1.099864       -3.370170        0.000095  1
  H         -1.376477       -3.288518        0.000092  1
  H         -2.544767       -1.119792        0.000030  1
  C          0.642774        0.766055        1.732009  2
  H          0.304092        1.017122        0.730193  2
  H         -0.003054        1.244813        2.463566  2
  H          0.606598       -0.311838        1.867347  2
  H          1.663598        1.114018        1.867347  2

%mem=32GB
%nprocshared= 8
#p m062x/aug-cc-pVDZ   counterpoise=2

00080 m062x/aug-cc-pVDZ   counterpoise=2

 0  1  0  1  0  1
  C         -0.730189        0.045539       -0.000001  1
  C          0.685730        0.000000        0.000001  1
  C         -1.344257        1.317682       -0.000037  1
  C         -0.563256        2.434638       -0.000068  1
  C          0.842991        2.278852       -0.000065  1
  N          1.452340        1.124046       -0.000031  1
  C          1.332569       -1.259009        0.000035  1
  C          0.599994       -2.411151        0.000068  1
  C         -0.813113       -2.365628        0.000066  1
  C         -1.462811       -1.164969        0.000032  1
  H         -2.425265        1.386099       -0.000039  1
  H         -0.993097        3.426040       -0.000096  1
  H          1.476208        3.159729       -0.000087  1
  H          2.413671       -1.267370        0.000035  1
  H          1.099864       -3.370170        0.000095  1
  H         -1.376477       -3.288518        0.000092  1
  H         -2.544767       -1.119792        0.000030  1
  C          0.499989        0.866034        1.732008  2
  H          0.235379        1.065699        0.696880  2
  H         -0.190801        1.387279        2.389724  2
  H          0.443204       -0.202873        1.920929  2
  H          1.512285        1.213947        1.920929  2

%mem=32GB
%nprocshared= 8
#p m062x/aug-cc-pVDZ   counterpoise=2

00081 m062x/aug-cc-pVDZ   counterpoise=2

 0  1  0  1  0  1
  C         -0.730189        0.045539       -0.000001  1
  C          0.685730        0.000000        0.000001  1
  C         -1.344257        1.317682       -0.000037  1
  C         -0.563256        2.434638       -0.000068  1
  C          0.842991        2.278852       -0.000065  1
  N          1.452340        1.124046       -0.000031  1
  C          1.332569       -1.259009        0.000035  1
  C          0.599994       -2.411151        0.000068  1
  C         -0.813113       -2.365628        0.000066  1
  C         -1.462811       -1.164969        0.000032  1
  H         -2.425265        1.386099       -0.000039  1
  H         -0.993097        3.426040       -0.000096  1
  H          1.476208        3.159729       -0.000087  1
  H          2.413671       -1.267370        0.000035  1
  H          1.099864       -3.370170        0.000095  1
  H         -1.376477       -3.288518        0.000092  1
  H         -2.544767       -1.119792        0.000030  1
  C          0.342013        0.939699        1.732007  2
  H          0.167578        1.099214        0.671110  2
  H         -0.337943        1.561495        2.308641  2
  H          0.170353       -0.105899        1.974359  2
  H          1.368137        1.203921        1.974359  2

%mem=32GB
%nprocshared= 8
#p m062x/aug-cc-pVDZ   counterpoise=2

00082 m062x/aug-cc-pVDZ   counterpoise=2

 0  1  0  1  0  1
  C         -0.730189        0.045539       -0.000001  1
  C          0.685730        0.000000        0.000001  1
  C         -1.344257        1.317682       -0.000037  1
  C         -0.563256        2.434638       -0.000068  1
  C          0.842991        2.278852       -0.000065  1
  N          1.452340        1.124046       -0.000031  1
  C          1.332569       -1.259009        0.000035  1
  C          0.599994       -2.411151        0.000068  1
  C         -0.813113       -2.365628        0.000066  1
  C         -1.462811       -1.164969        0.000032  1
  H         -2.425265        1.386099       -0.000039  1
  H         -0.993097        3.426040       -0.000096  1
  H          1.476208        3.159729       -0.000087  1
  H          2.413671       -1.267370        0.000035  1
  H          1.099864       -3.370170        0.000095  1
  H         -1.376477       -3.288518        0.000092  1
  H         -2.544767       -1.119792        0.000030  1
  C          0.173645        0.984813        1.732006  2
  H          0.101307        1.118600        0.655789  2
  H         -0.284829        1.832748        2.234286  2
  H         -0.341584        0.071831        2.019198  2
  H          1.219717        0.916019        2.019198  2

%mem=32GB
%nprocshared= 8
#p m062x/aug-cc-pVDZ   counterpoise=2

00083 m062x/aug-cc-pVDZ   counterpoise=2

 0  1  0  1  0  1
  C         -0.730189        0.045539       -0.000001  1
  C          0.685730        0.000000        0.000001  1
  C         -1.344257        1.317682       -0.000037  1
  C         -0.563256        2.434638       -0.000068  1
  C          0.842991        2.278852       -0.000065  1
  N          1.452340        1.124046       -0.000031  1
  C          1.332569       -1.259009        0.000035  1
  C          0.599994       -2.411151        0.000068  1
  C         -0.813113       -2.365628        0.000066  1
  C         -1.462811       -1.164969        0.000032  1
  H         -2.425265        1.386099       -0.000039  1
  H         -0.993097        3.426040       -0.000096  1
  H          1.476208        3.159729       -0.000087  1
  H          2.413671       -1.267370        0.000035  1
  H          1.099864       -3.370170        0.000095  1
  H         -1.376477       -3.288518        0.000092  1
  H         -2.544767       -1.119792        0.000030  1
  C          0.000001        1.000005        1.732006  2
  H          0.035656        1.124691        0.652859  2
  H          0.267835        1.936644        2.214137  2
  H         -1.005006        0.713308        2.030738  2
  H          0.701507        0.225327        2.030738  2

%mem=32GB
%nprocshared= 8
#p m062x/aug-cc-pVDZ   counterpoise=2

00084 m062x/aug-cc-pVDZ   counterpoise=2

 0  1  0  1  0  1
  C         -0.730189        0.045539       -0.000001  1
  C          0.685730        0.000000        0.000001  1
  C         -1.344257        1.317682       -0.000037  1
  C         -0.563256        2.434638       -0.000068  1
  C          0.842991        2.278852       -0.000065  1
  N          1.452340        1.124046       -0.000031  1
  C          1.332569       -1.259009        0.000035  1
  C          0.599994       -2.411151        0.000068  1
  C         -0.813113       -2.365628        0.000066  1
  C         -1.462811       -1.164969        0.000032  1
  H         -2.425265        1.386099       -0.000039  1
  H         -0.993097        3.426040       -0.000096  1
  H          1.476208        3.159729       -0.000087  1
  H          2.413671       -1.267370        0.000035  1
  H          1.099864       -3.370170        0.000095  1
  H         -1.376477       -3.288518        0.000092  1
  H         -2.544767       -1.119792        0.000030  1
  C         -0.173642        0.984813        1.732007  2
  H         -0.031113        1.117739        0.662712  2
  H          0.516095        1.628076        2.272334  2
  H         -1.195085        1.245702        1.996712  2
  H          0.015475       -0.052319        1.996712  2

%mem=32GB
%nprocshared= 8
#p m062x/aug-cc-pVDZ   counterpoise=2

00085 m062x/aug-cc-pVDZ   counterpoise=2

 0  1  0  1  0  1
  C         -0.730189        0.045539       -0.000001  1
  C          0.685730        0.000000        0.000001  1
  C         -1.344257        1.317682       -0.000037  1
  C         -0.563256        2.434638       -0.000068  1
  C          0.842991        2.278852       -0.000065  1
  N          1.452340        1.124046       -0.000031  1
  C          1.332569       -1.259009        0.000035  1
  C          0.599994       -2.411151        0.000068  1
  C         -0.813113       -2.365628        0.000066  1
  C         -1.462811       -1.164969        0.000032  1
  H         -2.425265        1.386099       -0.000039  1
  H         -0.993097        3.426040       -0.000096  1
  H          1.476208        3.159729       -0.000087  1
  H          2.413671       -1.267370        0.000035  1
  H          1.099864       -3.370170        0.000095  1
  H         -1.376477       -3.288518        0.000092  1
  H         -2.544767       -1.119792        0.000030  1
  C         -0.342010        0.939699        1.732007  2
  H         -0.100457        1.097267        0.684057  2
  H          0.404957        1.426955        2.353376  2
  H         -1.321181        1.360550        1.945516  2
  H         -0.351460       -0.126041        1.945516  2

%mem=32GB
%nprocshared= 8
#p m062x/aug-cc-pVDZ   counterpoise=2

00086 m062x/aug-cc-pVDZ   counterpoise=2

 0  1  0  1  0  1
  C         -0.730189        0.045539       -0.000001  1
  C          0.685730        0.000000        0.000001  1
  C         -1.344257        1.317682       -0.000037  1
  C         -0.563256        2.434638       -0.000068  1
  C          0.842991        2.278852       -0.000065  1
  N          1.452340        1.124046       -0.000031  1
  C          1.332569       -1.259009        0.000035  1
  C          0.599994       -2.411151        0.000068  1
  C         -0.813113       -2.365628        0.000066  1
  C         -1.462811       -1.164969        0.000032  1
  H         -2.425265        1.386099       -0.000039  1
  H         -0.993097        3.426040       -0.000096  1
  H          1.476208        3.159729       -0.000087  1
  H          2.413671       -1.267370        0.000035  1
  H          1.099864       -3.370170        0.000095  1
  H         -1.376477       -3.288518        0.000092  1
  H         -2.544767       -1.119792        0.000030  1
  C         -0.499986        0.866034        1.732009  2
  H         -0.172593        1.062332        0.714337  2
  H          0.213726        1.293960        2.431273  2
  H         -1.476964        1.315009        1.891424  2
  H         -0.564251       -0.207248        1.891424  2

%mem=32GB
%nprocshared= 8
#p m062x/aug-cc-pVDZ   counterpoise=2

00087 m062x/aug-cc-pVDZ   counterpoise=2

 0  1  0  1  0  1
  C         -0.730189        0.045539       -0.000001  1
  C          0.685730        0.000000        0.000001  1
  C         -1.344257        1.317682       -0.000037  1
  C         -0.563256        2.434638       -0.000068  1
  C          0.842991        2.278852       -0.000065  1
  N          1.452340        1.124046       -0.000031  1
  C          1.332569       -1.259009        0.000035  1
  C          0.599994       -2.411151        0.000068  1
  C         -0.813113       -2.365628        0.000066  1
  C         -1.462811       -1.164969        0.000032  1
  H         -2.425265        1.386099       -0.000039  1
  H         -0.993097        3.426040       -0.000096  1
  H          1.476208        3.159729       -0.000087  1
  H          2.413671       -1.267370        0.000035  1
  H          1.099864       -3.370170        0.000095  1
  H         -1.376477       -3.288518        0.000092  1
  H         -2.544767       -1.119792        0.000030  1
  C         -0.642790        0.766027        1.732009  2
  H         -0.693375        0.349021        0.729551  2
  H         -0.739735       -0.033158        2.462339  2
  H          0.311984        1.267340        1.868282  2
  H         -1.450011        1.481080        1.868282  2

%mem=32GB
%nprocshared= 8
#p m062x/aug-cc-pVDZ   counterpoise=2

00088 m062x/aug-cc-pVDZ   counterpoise=2

 0  1  0  1  0  1
  C         -0.730189        0.045539       -0.000001  1
  C          0.685730        0.000000        0.000001  1
  C         -1.344257        1.317682       -0.000037  1
  C         -0.563256        2.434638       -0.000068  1
  C          0.842991        2.278852       -0.000065  1
  N          1.452340        1.124046       -0.000031  1
  C          1.332569       -1.259009        0.000035  1
  C          0.599994       -2.411151        0.000068  1
  C         -0.813113       -2.365628        0.000066  1
  C         -1.462811       -1.164969        0.000032  1
  H         -2.425265        1.386099       -0.000039  1
  H         -0.993097        3.426040       -0.000096  1
  H          1.476208        3.159729       -0.000087  1
  H          2.413671       -1.267370        0.000035  1
  H          1.099864       -3.370170        0.000095  1
  H         -1.376477       -3.288518        0.000092  1
  H         -2.544767       -1.119792        0.000030  1
  C         -0.766044        0.642773        1.732008  2
  H         -0.744776        0.288524        0.704667  2
  H         -0.715092       -0.205938        2.409187  2
  H          0.083704        1.297509        1.907303  2
  H         -1.688019        1.191144        1.907303  2

%mem=32GB
%nprocshared= 8
#p m062x/aug-cc-pVDZ   counterpoise=2

00089 m062x/aug-cc-pVDZ   counterpoise=2

 0  1  0  1  0  1
  C         -0.730189        0.045539       -0.000001  1
  C          0.685730        0.000000        0.000001  1
  C         -1.344257        1.317682       -0.000037  1
  C         -0.563256        2.434638       -0.000068  1
  C          0.842991        2.278852       -0.000065  1
  N          1.452340        1.124046       -0.000031  1
  C          1.332569       -1.259009        0.000035  1
  C          0.599994       -2.411151        0.000068  1
  C         -0.813113       -2.365628        0.000066  1
  C         -1.462811       -1.164969        0.000032  1
  H         -2.425265        1.386099       -0.000039  1
  H         -0.993097        3.426040       -0.000096  1
  H          1.476208        3.159729       -0.000087  1
  H          2.413671       -1.267370        0.000035  1
  H          1.099864       -3.370170        0.000095  1
  H         -1.376477       -3.288518        0.000092  1
  H         -2.544767       -1.119792        0.000030  1
  C         -0.866022        0.499989        1.732007  2
  H         -0.783808        0.224929        0.683695  2
  H         -0.610396       -0.355247        2.352254  2
  H         -0.184672        1.319340        1.946258  2
  H         -1.885246        0.811046        1.946258  2

%mem=32GB
%nprocshared= 8
#p m062x/aug-cc-pVDZ   counterpoise=2

00090 m062x/aug-cc-pVDZ   counterpoise=2

 0  1  0  1  0  1
  C         -0.730189        0.045539       -0.000001  1
  C          0.685730        0.000000        0.000001  1
  C         -1.344257        1.317682       -0.000037  1
  C         -0.563256        2.434638       -0.000068  1
  C          0.842991        2.278852       -0.000065  1
  N          1.452340        1.124046       -0.000031  1
  C          1.332569       -1.259009        0.000035  1
  C          0.599994       -2.411151        0.000068  1
  C         -0.813113       -2.365628        0.000066  1
  C         -1.462811       -1.164969        0.000032  1
  H         -2.425265        1.386099       -0.000039  1
  H         -0.993097        3.426040       -0.000096  1
  H          1.476208        3.159729       -0.000087  1
  H          2.413671       -1.267370        0.000035  1
  H          1.099864       -3.370170        0.000095  1
  H         -1.376477       -3.288518        0.000092  1
  H         -2.544767       -1.119792        0.000030  1
  C         -0.939687        0.342013        1.732007  2
  H         -0.811014        0.159919        0.668211  2
  H         -0.403800       -0.416354        2.296968  2
  H         -0.547228        1.324425        1.981644  2
  H         -1.996761        0.300136        1.981644  2

%mem=32GB
%nprocshared= 8
#p m062x/aug-cc-pVDZ   counterpoise=2

00091 m062x/aug-cc-pVDZ   counterpoise=2

 0  1  0  1  0  1
  C         -0.730189        0.045539       -0.000001  1
  C          0.685730        0.000000        0.000001  1
  C         -1.344257        1.317682       -0.000037  1
  C         -0.563256        2.434638       -0.000068  1
  C          0.842991        2.278852       -0.000065  1
  N          1.452340        1.124046       -0.000031  1
  C          1.332569       -1.259009        0.000035  1
  C          0.599994       -2.411151        0.000068  1
  C         -0.813113       -2.365628        0.000066  1
  C         -1.462811       -1.164969        0.000032  1
  H         -2.425265        1.386099       -0.000039  1
  H         -0.993097        3.426040       -0.000096  1
  H          1.476208        3.159729       -0.000087  1
  H          2.413671       -1.267370        0.000035  1
  H          1.099864       -3.370170        0.000095  1
  H         -1.376477       -3.288518        0.000092  1
  H         -2.544767       -1.119792        0.000030  1
  C         -0.984801        0.173645        1.732006  2
  H         -0.827141        0.094320        0.659520  2
  H         -0.134118       -0.254369        2.256047  2
  H         -1.090132        1.220097        2.006452  2
  H         -1.887879       -0.365435        2.006452  2

%mem=32GB
%nprocshared= 8
#p m062x/aug-cc-pVDZ   counterpoise=2

00092 m062x/aug-cc-pVDZ   counterpoise=2

 0  1  0  1  0  1
  C         -0.730189        0.045539       -0.000001  1
  C          0.685730        0.000000        0.000001  1
  C         -1.344257        1.317682       -0.000037  1
  C         -0.563256        2.434638       -0.000068  1
  C          0.842991        2.278852       -0.000065  1
  N          1.452340        1.124046       -0.000031  1
  C          1.332569       -1.259009        0.000035  1
  C          0.599994       -2.411151        0.000068  1
  C         -0.813113       -2.365628        0.000066  1
  C         -1.462811       -1.164969        0.000032  1
  H         -2.425265        1.386099       -0.000039  1
  H         -0.993097        3.426040       -0.000096  1
  H          1.476208        3.159729       -0.000087  1
  H          2.413671       -1.267370        0.000035  1
  H          1.099864       -3.370170        0.000095  1
  H         -1.376477       -3.288518        0.000092  1
  H         -2.544767       -1.119792        0.000030  1
  C         -0.999993        0.000001        1.732006  2
  H         -0.832753        0.028228        0.658410  2
  H         -0.057686        0.159045        2.249925  2
  H         -1.702498        0.781439        2.010068  2
  H         -1.407104       -0.968719        2.010068  2

%mem=32GB
%nprocshared= 8
#p m062x/aug-cc-pVDZ   counterpoise=2

00093 m062x/aug-cc-pVDZ   counterpoise=2

 0  1  0  1  0  1
  C         -0.730189        0.045539       -0.000001  1
  C          0.685730        0.000000        0.000001  1
  C         -1.344257        1.317682       -0.000037  1
  C         -0.563256        2.434638       -0.000068  1
  C          0.842991        2.278852       -0.000065  1
  N          1.452340        1.124046       -0.000031  1
  C          1.332569       -1.259009        0.000035  1
  C          0.599994       -2.411151        0.000068  1
  C         -0.813113       -2.365628        0.000066  1
  C         -1.462811       -1.164969        0.000032  1
  H         -2.425265        1.386099       -0.000039  1
  H         -0.993097        3.426040       -0.000096  1
  H          1.476208        3.159729       -0.000087  1
  H          2.413671       -1.267370        0.000035  1
  H          1.099864       -3.370170        0.000095  1
  H         -1.376477       -3.288518        0.000092  1
  H         -2.544767       -1.119792        0.000030  1
  C         -0.984801       -0.173643        1.732007  2
  H         -0.827944       -0.038613        0.664983  2
  H         -0.274696        0.437648        2.282962  2
  H         -1.997297        0.125745        1.990262  2
  H         -0.839332       -1.219406        1.990262  2

%mem=32GB
%nprocshared= 8
#p m062x/aug-cc-pVDZ   counterpoise=2

00094 m062x/aug-cc-pVDZ   counterpoise=2

 0  1  0  1  0  1
  C         -0.730189        0.045539       -0.000001  1
  C          0.685730        0.000000        0.000001  1
  C         -1.344257        1.317682       -0.000037  1
  C         -0.563256        2.434638       -0.000068  1
  C          0.842991        2.278852       -0.000065  1
  N          1.452340        1.124046       -0.000031  1
  C          1.332569       -1.259009        0.000035  1
  C          0.599994       -2.411151        0.000068  1
  C         -0.813113       -2.365628        0.000066  1
  C         -1.462811       -1.164969        0.000032  1
  H         -2.425265        1.386099       -0.000039  1
  H         -0.993097        3.426040       -0.000096  1
  H          1.476208        3.159729       -0.000087  1
  H          2.413671       -1.267370        0.000035  1
  H          1.099864       -3.370170        0.000095  1
  H         -1.376477       -3.288518        0.000092  1
  H         -2.544767       -1.119792        0.000030  1
  C         -0.939687       -0.342010        1.732007  2
  H         -0.812275       -0.106311        0.678638  2
  H         -0.509908        0.453036        2.335885  2
  H         -1.999000       -0.435413        1.956972  2
  H         -0.437619       -1.279451        1.956972  2

%mem=32GB
%nprocshared= 8
#p m062x/aug-cc-pVDZ   counterpoise=2

00095 m062x/aug-cc-pVDZ   counterpoise=2

 0  1  0  1  0  1
  C         -0.730189        0.045539       -0.000001  1
  C          0.685730        0.000000        0.000001  1
  C         -1.344257        1.317682       -0.000037  1
  C         -0.563256        2.434638       -0.000068  1
  C          0.842991        2.278852       -0.000065  1
  N          1.452340        1.124046       -0.000031  1
  C          1.332569       -1.259009        0.000035  1
  C          0.599994       -2.411151        0.000068  1
  C         -0.813113       -2.365628        0.000066  1
  C         -1.462811       -1.164969        0.000032  1
  H         -2.425265        1.386099       -0.000039  1
  H         -0.993097        3.426040       -0.000096  1
  H          1.476208        3.159729       -0.000087  1
  H          2.413671       -1.267370        0.000035  1
  H          1.099864       -3.370170        0.000095  1
  H         -1.376477       -3.288518        0.000092  1
  H         -2.544767       -1.119792        0.000030  1
  C         -0.866022       -0.499987        1.732008  2
  H         -0.784945       -0.174369        0.698192  2
  H         -0.657557        0.337238        2.393124  2
  H         -1.871972       -0.867050        1.918572  2
  H         -0.149648       -1.295900        1.918572  2

%mem=32GB
%nprocshared= 8
#p m062x/aug-cc-pVDZ   counterpoise=2

00096 m062x/aug-cc-pVDZ   counterpoise=2

 0  1  0  1  0  1
  C         -0.730189        0.045539       -0.000001  1
  C          0.685730        0.000000        0.000001  1
  C         -1.344257        1.317682       -0.000037  1
  C         -0.563256        2.434638       -0.000068  1
  C          0.842991        2.278852       -0.000065  1
  N          1.452340        1.124046       -0.000031  1
  C          1.332569       -1.259009        0.000035  1
  C          0.599994       -2.411151        0.000068  1
  C         -0.813113       -2.365628        0.000066  1
  C         -1.462811       -1.164969        0.000032  1
  H         -2.425265        1.386099       -0.000039  1
  H         -0.993097        3.426040       -0.000096  1
  H          1.476208        3.159729       -0.000087  1
  H          2.413671       -1.267370        0.000035  1
  H          1.099864       -3.370170        0.000095  1
  H         -1.376477       -3.288518        0.000092  1
  H         -2.544767       -1.119792        0.000030  1
  C         -0.766044       -0.642771        1.732009  2
  H         -0.745138       -0.241437        0.722123  2
  H         -0.723485        0.174233        2.447670  2
  H         -1.684034       -1.205857        1.879331  2
  H          0.088474       -1.298189        1.879331  2

%mem=32GB
%nprocshared= 8
#p m062x/aug-cc-pVDZ   counterpoise=2

00097 m062x/aug-cc-pVDZ   counterpoise=2

 0  1  0  1  0  1
  C         -0.730189        0.045539       -0.000001  1
  C          0.685730        0.000000        0.000001  1
  C         -1.344257        1.317682       -0.000037  1
  C         -0.563256        2.434638       -0.000068  1
  C          0.842991        2.278852       -0.000065  1
  N          1.452340        1.124046       -0.000031  1
  C          1.332569       -1.259009        0.000035  1
  C          0.599994       -2.411151        0.000068  1
  C         -0.813113       -2.365628        0.000066  1
  C         -1.462811       -1.164969        0.000032  1
  H         -2.425265        1.386099       -0.000039  1
  H         -0.993097        3.426040       -0.000096  1
  H          1.476208        3.159729       -0.000087  1
  H          2.413671       -1.267370        0.000035  1
  H          1.099864       -3.370170        0.000095  1
  H         -1.376477       -3.288518        0.000092  1
  H         -2.544767       -1.119792        0.000030  1
  C         -0.642774       -0.766055        1.732009  2
  H         -0.307647       -1.013271        0.728042  2
  H          0.007188       -1.245520        2.459430  2
  H         -0.608560        0.311502        1.870491  2
  H         -1.662214       -1.116827        1.870491  2

%mem=32GB
%nprocshared= 8
#p m062x/aug-cc-pVDZ   counterpoise=2

00098 m062x/aug-cc-pVDZ   counterpoise=2

 0  1  0  1  0  1
  C         -0.730189        0.045539       -0.000001  1
  C          0.685730        0.000000        0.000001  1
  C         -1.344257        1.317682       -0.000037  1
  C         -0.563256        2.434638       -0.000068  1
  C          0.842991        2.278852       -0.000065  1
  N          1.452340        1.124046       -0.000031  1
  C          1.332569       -1.259009        0.000035  1
  C          0.599994       -2.411151        0.000068  1
  C         -0.813113       -2.365628        0.000066  1
  C         -1.462811       -1.164969        0.000032  1
  H         -2.425265        1.386099       -0.000039  1
  H         -0.993097        3.426040       -0.000096  1
  H          1.476208        3.159729       -0.000087  1
  H          2.413671       -1.267370        0.000035  1
  H          1.099864       -3.370170        0.000095  1
  H         -1.376477       -3.288518        0.000092  1
  H         -2.544767       -1.119792        0.000030  1
  C         -0.499989       -0.866033        1.732008  2
  H         -0.239344       -1.061511        0.695076  2
  H          0.195203       -1.387410        2.384964  2
  H         -0.445501        0.202407        1.924211  2
  H         -1.510424       -1.217540        1.924211  2

%mem=32GB
%nprocshared= 8
#p m062x/aug-cc-pVDZ   counterpoise=2

00099 m062x/aug-cc-pVDZ   counterpoise=2

 0  1  0  1  0  1
  C         -0.730189        0.045539       -0.000001  1
  C          0.685730        0.000000        0.000001  1
  C         -1.344257        1.317682       -0.000037  1
  C         -0.563256        2.434638       -0.000068  1
  C          0.842991        2.278852       -0.000065  1
  N          1.452340        1.124046       -0.000031  1
  C          1.332569       -1.259009        0.000035  1
  C          0.599994       -2.411151        0.000068  1
  C         -0.813113       -2.365628        0.000066  1
  C         -1.462811       -1.164969        0.000032  1
  H         -2.425265        1.386099       -0.000039  1
  H         -0.993097        3.426040       -0.000096  1
  H          1.476208        3.159729       -0.000087  1
  H          2.413671       -1.267370        0.000035  1
  H          1.099864       -3.370170        0.000095  1
  H         -1.376477       -3.288518        0.000092  1
  H         -2.544767       -1.119792        0.000030  1
  C         -0.342013       -0.939699        1.732007  2
  H         -0.171892       -1.094770        0.669751  2
  H          0.341407       -1.562658        2.303265  2
  H         -0.170976        0.105215        1.977726  2
  H         -1.366662       -1.206519        1.977726  2

%mem=32GB
%nprocshared= 8
#p m062x/aug-cc-pVDZ   counterpoise=2

00100 m062x/aug-cc-pVDZ   counterpoise=2

 0  1  0  1  0  1
  C         -0.730189        0.045539       -0.000001  1
  C          0.685730        0.000000        0.000001  1
  C         -1.344257        1.317682       -0.000037  1
  C         -0.563256        2.434638       -0.000068  1
  C          0.842991        2.278852       -0.000065  1
  N          1.452340        1.124046       -0.000031  1
  C          1.332569       -1.259009        0.000035  1
  C          0.599994       -2.411151        0.000068  1
  C         -0.813113       -2.365628        0.000066  1
  C         -1.462811       -1.164969        0.000032  1
  H         -2.425265        1.386099       -0.000039  1
  H         -0.993097        3.426040       -0.000096  1
  H          1.476208        3.159729       -0.000087  1
  H          2.413671       -1.267370        0.000035  1
  H          1.099864       -3.370170        0.000095  1
  H         -1.376477       -3.288518        0.000092  1
  H         -2.544767       -1.119792        0.000030  1
  C         -0.173645       -0.984813        1.732006  2
  H         -0.105855       -1.113992        0.654930  2
  H          0.275619       -1.840916        2.228722  2
  H          0.353637       -0.079762        2.022410  2
  H         -1.218010       -0.904529        2.022410  2

%mem=32GB
%nprocshared= 8
#p m062x/aug-cc-pVDZ   counterpoise=2

00101 m062x/aug-cc-pVDZ   counterpoise=2

 0  1  0  1  0  1
  C         -0.730189        0.045539       -0.000001  1
  C          0.685730        0.000000        0.000001  1
  C         -1.344257        1.317682       -0.000037  1
  C         -0.563256        2.434638       -0.000068  1
  C          0.842991        2.278852       -0.000065  1
  N          1.452340        1.124046       -0.000031  1
  C          1.332569       -1.259009        0.000035  1
  C          0.599994       -2.411151        0.000068  1
  C         -0.813113       -2.365628        0.000066  1
  C         -1.462811       -1.164969        0.000032  1
  H         -2.425265        1.386099       -0.000039  1
  H         -0.993097        3.426040       -0.000096  1
  H          1.476208        3.159729       -0.000087  1
  H          2.413671       -1.267370        0.000035  1
  H          1.099864       -3.370170        0.000095  1
  H         -1.376477       -3.288518        0.000092  1
  H         -2.544767       -1.119792        0.000030  1
  C         -0.000002       -1.000005        1.732006  2
  H         -0.040288       -1.120007        0.652491  2
  H         -0.310480       -1.924841        2.211338  2
  H          1.016701       -0.759999        2.032322  2
  H         -0.665924       -0.195123        2.032322  2

%mem=32GB
%nprocshared= 8
#p m062x/aug-cc-pVDZ   counterpoise=2

00102 m062x/aug-cc-pVDZ   counterpoise=2

 0  1  0  1  0  1
  C         -0.730189        0.045539       -0.000001  1
  C          0.685730        0.000000        0.000001  1
  C         -1.344257        1.317682       -0.000037  1
  C         -0.563256        2.434638       -0.000068  1
  C          0.842991        2.278852       -0.000065  1
  N          1.452340        1.124046       -0.000031  1
  C          1.332569       -1.259009        0.000035  1
  C          0.599994       -2.411151        0.000068  1
  C         -0.813113       -2.365628        0.000066  1
  C         -1.462811       -1.164969        0.000032  1
  H         -2.425265        1.386099       -0.000039  1
  H         -0.993097        3.426040       -0.000096  1
  H          1.476208        3.159729       -0.000087  1
  H          2.413671       -1.267370        0.000035  1
  H          1.099864       -3.370170        0.000095  1
  H         -1.376477       -3.288518        0.000092  1
  H         -2.544767       -1.119792        0.000030  1
  C          0.173642       -0.984813        1.732007  2
  H          0.026539       -1.113053        0.662759  2
  H         -0.537187       -1.604490        2.272562  2
  H          1.185806       -1.279778        1.996575  2
  H          0.019471        0.058121        1.996575  2

%mem=32GB
%nprocshared= 8
#p m062x/aug-cc-pVDZ   counterpoise=2

00103 m062x/aug-cc-pVDZ   counterpoise=2

 0  1  0  1  0  1
  C         -0.730189        0.045539       -0.000001  1
  C          0.685730        0.000000        0.000001  1
  C         -1.344257        1.317682       -0.000037  1
  C         -0.563256        2.434638       -0.000068  1
  C          0.842991        2.278852       -0.000065  1
  N          1.452340        1.124046       -0.000031  1
  C          1.332569       -1.259009        0.000035  1
  C          0.599994       -2.411151        0.000068  1
  C         -0.813113       -2.365628        0.000066  1
  C         -1.462811       -1.164969        0.000032  1
  H         -2.425265        1.386099       -0.000039  1
  H         -0.993097        3.426040       -0.000096  1
  H          1.476208        3.159729       -0.000087  1
  H          2.413671       -1.267370        0.000035  1
  H          1.099864       -3.370170        0.000095  1
  H         -1.376477       -3.288518        0.000092  1
  H         -2.544767       -1.119792        0.000030  1
  C          0.342010       -0.939699        1.732007  2
  H          0.096044       -1.092631        0.684397  2
  H         -0.414748       -1.410222        2.354424  2
  H          1.312018       -1.381595        1.944822  2
  H          0.374829        0.125717        1.944822  2

%mem=32GB
%nprocshared= 8
#p m062x/aug-cc-pVDZ   counterpoise=2

00104 m062x/aug-cc-pVDZ   counterpoise=2

 0  1  0  1  0  1
  C         -0.730189        0.045539       -0.000001  1
  C          0.685730        0.000000        0.000001  1
  C         -1.344257        1.317682       -0.000037  1
  C         -0.563256        2.434638       -0.000068  1
  C          0.842991        2.278852       -0.000065  1
  N          1.452340        1.124046       -0.000031  1
  C          1.332569       -1.259009        0.000035  1
  C          0.599994       -2.411151        0.000068  1
  C         -0.813113       -2.365628        0.000066  1
  C         -1.462811       -1.164969        0.000032  1
  H         -2.425265        1.386099       -0.000039  1
  H         -0.993097        3.426040       -0.000096  1
  H          1.476208        3.159729       -0.000087  1
  H          2.413671       -1.267370        0.000035  1
  H          1.099864       -3.370170        0.000095  1
  H         -1.376477       -3.288518        0.000092  1
  H         -2.544767       -1.119792        0.000030  1
  C          0.499986       -0.866033        1.732009  2
  H          0.168387       -1.057786        0.714832  2
  H         -0.219623       -1.282160        2.432350  2
  H          1.469916       -1.330308        1.890638  2
  H          0.581403        0.206200        1.890638  2

%mem=32GB
%nprocshared= 8
#p m062x/aug-cc-pVDZ   counterpoise=2

00105 m062x/aug-cc-pVDZ   counterpoise=2

 0  1  0  1  0  1
  C         -0.730189        0.045539       -0.000001  1
  C          0.685730        0.000000        0.000001  1
  C         -1.344257        1.317682       -0.000037  1
  C         -0.563256        2.434638       -0.000068  1
  C          0.842991        2.278852       -0.000065  1
  N          1.452340        1.124046       -0.000031  1
  C          1.332569       -1.259009        0.000035  1
  C          0.599994       -2.411151        0.000068  1
  C         -0.813113       -2.365628        0.000066  1
  C         -1.462811       -1.164969        0.000032  1
  H         -2.425265        1.386099       -0.000039  1
  H         -0.993097        3.426040       -0.000096  1
  H          1.476208        3.159729       -0.000087  1
  H          2.413671       -1.267370        0.000035  1
  H          1.099864       -3.370170        0.000095  1
  H         -1.376477       -3.288518        0.000092  1
  H         -2.544767       -1.119792        0.000030  1
  C          0.642789       -0.766026        1.732010  2
  H          0.667427       -0.326503        0.738235  2
  H          0.687012        0.022873        2.478441  2
  H         -0.277712       -1.330658        1.855888  2
  H          1.494417       -1.429999        1.855888  2

%mem=32GB
%nprocshared= 8
#p m062x/aug-cc-pVDZ   counterpoise=2

00106 m062x/aug-cc-pVDZ   counterpoise=2

 0  1  0  1  0  1
  C         -0.730189        0.045539       -0.000001  1
  C          0.685730        0.000000        0.000001  1
  C         -1.344257        1.317682       -0.000037  1
  C         -0.563256        2.434638       -0.000068  1
  C          0.842991        2.278852       -0.000065  1
  N          1.452340        1.124046       -0.000031  1
  C          1.332569       -1.259009        0.000035  1
  C          0.599994       -2.411151        0.000068  1
  C         -0.813113       -2.365628        0.000066  1
  C         -1.462811       -1.164969        0.000032  1
  H         -2.425265        1.386099       -0.000039  1
  H         -0.993097        3.426040       -0.000096  1
  H          1.476208        3.159729       -0.000087  1
  H          2.413671       -1.267370        0.000035  1
  H          1.099864       -3.370170        0.000095  1
  H         -1.376477       -3.288518        0.000092  1
  H         -2.544767       -1.119792        0.000030  1
  C          0.766042       -0.642772        1.732009  2
  H          0.718836       -0.264963        0.713968  2
  H          0.662784        0.183649        2.430467  2
  H         -0.039324       -1.354995        1.892011  2
  H          1.721893       -1.134936        1.892011  2

%mem=32GB
%nprocshared= 8
#p m062x/aug-cc-pVDZ   counterpoise=2

00107 m062x/aug-cc-pVDZ   counterpoise=2

 0  1  0  1  0  1
  C         -0.730189        0.045539       -0.000001  1
  C          0.685730        0.000000        0.000001  1
  C         -1.344257        1.317682       -0.000037  1
  C         -0.563256        2.434638       -0.000068  1
  C          0.842991        2.278852       -0.000065  1
  N          1.452340        1.124046       -0.000031  1
  C          1.332569       -1.259009        0.000035  1
  C          0.599994       -2.411151        0.000068  1
  C         -0.813113       -2.365628        0.000066  1
  C         -1.462811       -1.164969        0.000032  1
  H         -2.425265        1.386099       -0.000039  1
  H         -0.993097        3.426040       -0.000096  1
  H          1.476208        3.159729       -0.000087  1
  H          2.413671       -1.267370        0.000035  1
  H          1.099864       -3.370170        0.000095  1
  H         -1.376477       -3.288518        0.000092  1
  H         -2.544767       -1.119792        0.000030  1
  C          0.866021       -0.499988        1.732008  2
  H          0.757859       -0.200029        0.692921  2
  H          0.569779        0.321558        2.379141  2
  H          0.233407       -1.361837        1.928200  2
  H          1.903084       -0.759767        1.928200  2

%mem=32GB
%nprocshared= 8
#p m062x/aug-cc-pVDZ   counterpoise=2

00108 m062x/aug-cc-pVDZ   counterpoise=2

 0  1  0  1  0  1
  C         -0.730189        0.045539       -0.000001  1
  C          0.685730        0.000000        0.000001  1
  C         -1.344257        1.317682       -0.000037  1
  C         -0.563256        2.434638       -0.000068  1
  C          0.842991        2.278852       -0.000065  1
  N          1.452340        1.124046       -0.000031  1
  C          1.332569       -1.259009        0.000035  1
  C          0.599994       -2.411151        0.000068  1
  C         -0.813113       -2.365628        0.000066  1
  C         -1.462811       -1.164969        0.000032  1
  H         -2.425265        1.386099       -0.000039  1
  H         -0.993097        3.426040       -0.000096  1
  H          1.476208        3.159729       -0.000087  1
  H          2.413671       -1.267370        0.000035  1
  H          1.099864       -3.370170        0.000095  1
  H         -1.376477       -3.288518        0.000092  1
  H         -2.544767       -1.119792        0.000030  1
  C          0.939686       -0.342012        1.732007  2
  H          0.784929       -0.133595        0.676551  2
  H          0.398062        0.387413        2.328715  2
  H          0.575400       -1.340039        1.961600  2
  H          2.000418       -0.281911        1.961600  2

%mem=32GB
%nprocshared= 8
#p m062x/aug-cc-pVDZ   counterpoise=2

00109 m062x/aug-cc-pVDZ   counterpoise=2

 0  1  0  1  0  1
  C         -0.730189        0.045539       -0.000001  1
  C          0.685730        0.000000        0.000001  1
  C         -1.344257        1.317682       -0.000037  1
  C         -0.563256        2.434638       -0.000068  1
  C          0.842991        2.278852       -0.000065  1
  N          1.452340        1.124046       -0.000031  1
  C          1.332569       -1.259009        0.000035  1
  C          0.599994       -2.411151        0.000068  1
  C         -0.813113       -2.365628        0.000066  1
  C         -1.462811       -1.164969        0.000032  1
  H         -2.425265        1.386099       -0.000039  1
  H         -0.993097        3.426040       -0.000096  1
  H          1.476208        3.159729       -0.000087  1
  H          2.413671       -1.267370        0.000035  1
  H          1.099864       -3.370170        0.000095  1
  H         -1.376477       -3.288518        0.000092  1
  H         -2.544767       -1.119792        0.000030  1
  C          0.984800       -0.173644        1.732007  2
  H          0.800753       -0.066784        0.666135  2
  H          0.177127        0.295301        2.288093  2
  H          1.035094       -1.229042        1.987121  2
  H          1.926303        0.305905        1.987121  2

%mem=32GB
%nprocshared= 8
#p m062x/aug-cc-pVDZ   counterpoise=2

00110 m062x/aug-cc-pVDZ   counterpoise=2

 0  1  0  1  0  1
  C         -0.730189        0.045539       -0.000001  1
  C          0.685730        0.000000        0.000001  1
  C         -1.344257        1.317682       -0.000037  1
  C         -0.563256        2.434638       -0.000068  1
  C          0.842991        2.278852       -0.000065  1
  N          1.452340        1.124046       -0.000031  1
  C          1.332569       -1.259009        0.000035  1
  C          0.599994       -2.411151        0.000068  1
  C         -0.813113       -2.365628        0.000066  1
  C         -1.462811       -1.164969        0.000032  1
  H         -2.425265        1.386099       -0.000039  1
  H         -0.993097        3.426040       -0.000096  1
  H          1.476208        3.159729       -0.000087  1
  H          2.413671       -1.267370        0.000035  1
  H          1.099864       -3.370170        0.000095  1
  H         -1.376477       -3.288518        0.000092  1
  H         -2.544767       -1.119792        0.000030  1
  C          1.285559        0.000000        1.532047  2
  H          0.889299        0.000000        0.519944  2
  H          0.463483        0.000000        2.243151  2
  H          1.894809       -0.887456        1.682757  2
  H          1.894809        0.887456        1.682757  2

%mem=32GB
%nprocshared= 8
#p m062x/aug-cc-pVDZ   counterpoise=2

00111 m062x/aug-cc-pVDZ   counterpoise=2

 0  1  0  1  0  1
  C         -0.730189        0.045539       -0.000001  1
  C          0.685730        0.000000        0.000001  1
  C         -1.344257        1.317682       -0.000037  1
  C         -0.563256        2.434638       -0.000068  1
  C          0.842991        2.278852       -0.000065  1
  N          1.452340        1.124046       -0.000031  1
  C          1.332569       -1.259009        0.000035  1
  C          0.599994       -2.411151        0.000068  1
  C         -0.813113       -2.365628        0.000066  1
  C         -1.462811       -1.164969        0.000032  1
  H         -2.425265        1.386099       -0.000039  1
  H         -0.993097        3.426040       -0.000096  1
  H          1.476208        3.159729       -0.000087  1
  H          2.413671       -1.267370        0.000035  1
  H          1.099864       -3.370170        0.000095  1
  H         -1.376477       -3.288518        0.000092  1
  H         -2.544767       -1.119792        0.000030  1
  C          1.266029        0.223232        1.532047  2
  H          0.884553        0.076484        0.524914  2
  H          0.507020       -0.068747        2.253248  2
  H          2.154978       -0.385659        1.675222  2
  H          1.517722        1.270909        1.675222  2

%mem=32GB
%nprocshared= 8
#p m062x/aug-cc-pVDZ   counterpoise=2

00112 m062x/aug-cc-pVDZ   counterpoise=2

 0  1  0  1  0  1
  C         -0.730189        0.045539       -0.000001  1
  C          0.685730        0.000000        0.000001  1
  C         -1.344257        1.317682       -0.000037  1
  C         -0.563256        2.434638       -0.000068  1
  C          0.842991        2.278852       -0.000065  1
  N          1.452340        1.124046       -0.000031  1
  C          1.332569       -1.259009        0.000035  1
  C          0.599994       -2.411151        0.000068  1
  C         -0.813113       -2.365628        0.000066  1
  C         -1.462811       -1.164969        0.000032  1
  H         -2.425265        1.386099       -0.000039  1
  H         -0.993097        3.426040       -0.000096  1
  H          1.476208        3.159729       -0.000087  1
  H          2.413671       -1.267370        0.000035  1
  H          1.099864       -3.370170        0.000095  1
  H         -1.376477       -3.288518        0.000092  1
  H         -2.544767       -1.119792        0.000030  1
  C          1.208032        0.439681        1.532048  2
  H          0.869571        0.154760        0.539254  2
  H          0.604830       -0.068103        2.280233  2
  H          2.250459        0.157170        1.654558  2
  H          1.107406        1.515015        1.654558  2

%mem=32GB
%nprocshared= 8
#p m062x/aug-cc-pVDZ   counterpoise=2

00113 m062x/aug-cc-pVDZ   counterpoise=2

 0  1  0  1  0  1
  C         -0.730189        0.045539       -0.000001  1
  C          0.685730        0.000000        0.000001  1
  C         -1.344257        1.317682       -0.000037  1
  C         -0.563256        2.434638       -0.000068  1
  C          0.842991        2.278852       -0.000065  1
  N          1.452340        1.124046       -0.000031  1
  C          1.332569       -1.259009        0.000035  1
  C          0.599994       -2.411151        0.000068  1
  C         -0.813113       -2.365628        0.000066  1
  C         -1.462811       -1.164969        0.000032  1
  H         -2.425265        1.386099       -0.000039  1
  H         -0.993097        3.426040       -0.000096  1
  H          1.476208        3.159729       -0.000087  1
  H          2.413671       -1.267370        0.000035  1
  H          1.099864       -3.370170        0.000095  1
  H         -1.376477       -3.288518        0.000092  1
  H         -2.544767       -1.119792        0.000030  1
  C          1.113350        0.642801        1.532047  2
  H          1.337842        0.961499        0.517448  2
  H          1.589353        1.318556        2.237918  2
  H          0.037527        0.656572        1.686621  2
  H          1.488585       -0.365556        1.686621  2

%mem=32GB
%nprocshared= 8
#p m062x/aug-cc-pVDZ   counterpoise=2

00114 m062x/aug-cc-pVDZ   counterpoise=2

 0  1  0  1  0  1
  C         -0.730189        0.045539       -0.000001  1
  C          0.685730        0.000000        0.000001  1
  C         -1.344257        1.317682       -0.000037  1
  C         -0.563256        2.434638       -0.000068  1
  C          0.842991        2.278852       -0.000065  1
  N          1.452340        1.124046       -0.000031  1
  C          1.332569       -1.259009        0.000035  1
  C          0.599994       -2.411151        0.000068  1
  C         -0.813113       -2.365628        0.000066  1
  C         -1.462811       -1.164969        0.000032  1
  H         -2.425265        1.386099       -0.000039  1
  H         -0.993097        3.426040       -0.000096  1
  H          1.476208        3.159729       -0.000087  1
  H          2.413671       -1.267370        0.000035  1
  H          1.099864       -3.370170        0.000095  1
  H         -1.376477       -3.288518        0.000092  1
  H         -2.544767       -1.119792        0.000030  1
  C          0.984821        0.826360        1.532047  2
  H          1.296714        1.024953        0.509961  2
  H          1.693652        1.277698        2.221488  2
  H         -0.002258        1.249940        1.698581  2
  H          0.951045       -0.247233        1.698581  2

%mem=32GB
%nprocshared= 8
#p m062x/aug-cc-pVDZ   counterpoise=2

00115 m062x/aug-cc-pVDZ   counterpoise=2

 0  1  0  1  0  1
  C         -0.730189        0.045539       -0.000001  1
  C          0.685730        0.000000        0.000001  1
  C         -1.344257        1.317682       -0.000037  1
  C         -0.563256        2.434638       -0.000068  1
  C          0.842991        2.278852       -0.000065  1
  N          1.452340        1.124046       -0.000031  1
  C          1.332569       -1.259009        0.000035  1
  C          0.599994       -2.411151        0.000068  1
  C         -0.813113       -2.365628        0.000066  1
  C         -1.462811       -1.164969        0.000032  1
  H         -2.425265        1.386099       -0.000039  1
  H         -0.993097        3.426040       -0.000096  1
  H          1.476208        3.159729       -0.000087  1
  H          2.413671       -1.267370        0.000035  1
  H          1.099864       -3.370170        0.000095  1
  H         -1.376477       -3.288518        0.000092  1
  H         -2.544767       -1.119792        0.000030  1
  C          0.826369        0.984812        1.532047  2
  H          1.236018        1.075930        0.529421  2
  H          1.612494        1.159669        2.262054  2
  H          0.035709        1.718090        1.668565  2
  H          0.421084       -0.014480        1.668565  2

%mem=32GB
%nprocshared= 8
#p m062x/aug-cc-pVDZ   counterpoise=2

00116 m062x/aug-cc-pVDZ   counterpoise=2

 0  1  0  1  0  1
  C         -0.730189        0.045539       -0.000001  1
  C          0.685730        0.000000        0.000001  1
  C         -1.344257        1.317682       -0.000037  1
  C         -0.563256        2.434638       -0.000068  1
  C          0.842991        2.278852       -0.000065  1
  N          1.452340        1.124046       -0.000031  1
  C          1.332569       -1.259009        0.000035  1
  C          0.599994       -2.411151        0.000068  1
  C         -0.813113       -2.365628        0.000066  1
  C         -1.462811       -1.164969        0.000032  1
  H         -2.425265        1.386099       -0.000039  1
  H         -0.993097        3.426040       -0.000096  1
  H          1.476208        3.159729       -0.000087  1
  H          2.413671       -1.267370        0.000035  1
  H          1.099864       -3.370170        0.000095  1
  H         -1.376477       -3.288518        0.000092  1
  H         -2.544767       -1.119792        0.000030  1
  C          0.642772        1.113343        1.532047  2
  H          0.255282        1.170773        0.518179  2
  H         -0.173564        1.234331        2.239462  2
  H          1.114657        0.146256        1.685484  2
  H          1.374872        1.901989        1.685484  2

%mem=32GB
%nprocshared= 8
#p m062x/aug-cc-pVDZ   counterpoise=2

00117 m062x/aug-cc-pVDZ   counterpoise=2

 0  1  0  1  0  1
  C         -0.730189        0.045539       -0.000001  1
  C          0.685730        0.000000        0.000001  1
  C         -1.344257        1.317682       -0.000037  1
  C         -0.563256        2.434638       -0.000068  1
  C          0.842991        2.278852       -0.000065  1
  N          1.452340        1.124046       -0.000031  1
  C          1.332569       -1.259009        0.000035  1
  C          0.599994       -2.411151        0.000068  1
  C         -0.813113       -2.365628        0.000066  1
  C         -1.462811       -1.164969        0.000032  1
  H         -2.425265        1.386099       -0.000039  1
  H         -0.993097        3.426040       -0.000096  1
  H          1.476208        3.159729       -0.000087  1
  H          2.413671       -1.267370        0.000035  1
  H          1.099864       -3.370170        0.000095  1
  H         -1.376477       -3.288518        0.000092  1
  H         -2.544767       -1.119792        0.000030  1
  C          0.439682        1.208045        1.532045  2
  H          0.176436        1.202595        0.477509  2
  H         -0.466544        1.189281        2.131946  2
  H          1.042844        0.332888        1.759582  2
  H          1.006100        2.107420        1.759582  2

%mem=32GB
%nprocshared= 8
#p m062x/aug-cc-pVDZ   counterpoise=2

00118 m062x/aug-cc-pVDZ   counterpoise=2

 0  1  0  1  0  1
  C         -0.730189        0.045539       -0.000001  1
  C          0.685730        0.000000        0.000001  1
  C         -1.344257        1.317682       -0.000037  1
  C         -0.563256        2.434638       -0.000068  1
  C          0.842991        2.278852       -0.000065  1
  N          1.452340        1.124046       -0.000031  1
  C          1.332569       -1.259009        0.000035  1
  C          0.599994       -2.411151        0.000068  1
  C         -0.813113       -2.365628        0.000066  1
  C         -1.462811       -1.164969        0.000032  1
  H         -2.425265        1.386099       -0.000039  1
  H         -0.993097        3.426040       -0.000096  1
  H          1.476208        3.159729       -0.000087  1
  H          2.413671       -1.267370        0.000035  1
  H          1.099864       -3.370170        0.000095  1
  H         -1.376477       -3.288518        0.000092  1
  H         -2.544767       -1.119792        0.000030  1
  C          0.223233        1.266043        1.532044  2
  H          0.106254        1.219594        0.452445  2
  H         -0.683762        0.905901        2.010724  2
  H          1.062753        0.644535        1.832728  2
  H          0.407735        2.294160        1.832728  2

%mem=32GB
%nprocshared= 8
#p m062x/aug-cc-pVDZ   counterpoise=2

00119 m062x/aug-cc-pVDZ   counterpoise=2

 0  1  0  1  0  1
  C         -0.730189        0.045539       -0.000001  1
  C          0.685730        0.000000        0.000001  1
  C         -1.344257        1.317682       -0.000037  1
  C         -0.563256        2.434638       -0.000068  1
  C          0.842991        2.278852       -0.000065  1
  N          1.452340        1.124046       -0.000031  1
  C          1.332569       -1.259009        0.000035  1
  C          0.599994       -2.411151        0.000068  1
  C         -0.813113       -2.365628        0.000066  1
  C         -1.462811       -1.164969        0.000032  1
  H         -2.425265        1.386099       -0.000039  1
  H         -0.993097        3.426040       -0.000096  1
  H          1.476208        3.159729       -0.000087  1
  H          2.413671       -1.267370        0.000035  1
  H          1.099864       -3.370170        0.000095  1
  H         -1.376477       -3.288518        0.000092  1
  H         -2.544767       -1.119792        0.000030  1
  C          0.000002        1.285573        1.532044  2
  H          0.040508        1.225090        0.447573  2
  H          0.555436        0.456213        1.962314  2
  H          0.439392        2.224333        1.859369  2
  H         -1.035346        1.236679        1.859369  2

%mem=32GB
%nprocshared= 8
#p m062x/aug-cc-pVDZ   counterpoise=2

00120 m062x/aug-cc-pVDZ   counterpoise=2

 0  1  0  1  0  1
  C         -0.730189        0.045539       -0.000001  1
  C          0.685730        0.000000        0.000001  1
  C         -1.344257        1.317682       -0.000037  1
  C         -0.563256        2.434638       -0.000068  1
  C          0.842991        2.278852       -0.000065  1
  N          1.452340        1.124046       -0.000031  1
  C          1.332569       -1.259009        0.000035  1
  C          0.599994       -2.411151        0.000068  1
  C         -0.813113       -2.365628        0.000066  1
  C         -1.462811       -1.164969        0.000032  1
  H         -2.425265        1.386099       -0.000039  1
  H         -0.993097        3.426040       -0.000096  1
  H          1.476208        3.159729       -0.000087  1
  H          2.413671       -1.267370        0.000035  1
  H          1.099864       -3.370170        0.000095  1
  H         -1.376477       -3.288518        0.000092  1
  H         -2.544767       -1.119792        0.000030  1
  C         -0.223230        1.266043        1.532045  2
  H         -0.027691        1.220085        0.463856  2
  H          0.691944        1.050947        2.077634  2
  H         -0.575578        2.260494        1.793566  2
  H         -0.981675        0.532664        1.793566  2

%mem=32GB
%nprocshared= 8
#p m062x/aug-cc-pVDZ   counterpoise=2

00121 m062x/aug-cc-pVDZ   counterpoise=2

 0  1  0  1  0  1
  C         -0.730189        0.045539       -0.000001  1
  C          0.685730        0.000000        0.000001  1
  C         -1.344257        1.317682       -0.000037  1
  C         -0.563256        2.434638       -0.000068  1
  C          0.842991        2.278852       -0.000065  1
  N          1.452340        1.124046       -0.000031  1
  C          1.332569       -1.259009        0.000035  1
  C          0.599994       -2.411151        0.000068  1
  C         -0.813113       -2.365628        0.000066  1
  C         -1.462811       -1.164969        0.000032  1
  H         -2.425265        1.386099       -0.000039  1
  H         -0.993097        3.426040       -0.000096  1
  H          1.476208        3.159729       -0.000087  1
  H          2.413671       -1.267370        0.000035  1
  H          1.099864       -3.370170        0.000095  1
  H         -1.376477       -3.288518        0.000092  1
  H         -2.544767       -1.119792        0.000030  1
  C         -0.439679        1.208045        1.532046  2
  H         -0.104357        1.202701        0.498167  2
  H          0.423124        1.194295        2.192999  2
  H         -1.024669        2.104937        1.718724  2
  H         -1.052952        0.330250        1.718724  2

%mem=32GB
%nprocshared= 8
#p m062x/aug-cc-pVDZ   counterpoise=2

00122 m062x/aug-cc-pVDZ   counterpoise=2

 0  1  0  1  0  1
  C         -0.730189        0.045539       -0.000001  1
  C          0.685730        0.000000        0.000001  1
  C         -1.344257        1.317682       -0.000037  1
  C         -0.563256        2.434638       -0.000068  1
  C          0.842991        2.278852       -0.000065  1
  N          1.452340        1.124046       -0.000031  1
  C          1.332569       -1.259009        0.000035  1
  C          0.599994       -2.411151        0.000068  1
  C         -0.813113       -2.365628        0.000066  1
  C         -1.462811       -1.164969        0.000032  1
  H         -2.425265        1.386099       -0.000039  1
  H         -0.993097        3.426040       -0.000096  1
  H          1.476208        3.159729       -0.000087  1
  H          2.413671       -1.267370        0.000035  1
  H          1.099864       -3.370170        0.000095  1
  H         -1.376477       -3.288518        0.000092  1
  H         -2.544767       -1.119792        0.000030  1
  C         -0.642769        1.113343        1.532048  2
  H         -0.191679        1.169268        0.544746  2
  H          0.130567        1.209219        2.289832  2
  H         -1.364264        1.918145        1.647012  2
  H         -1.145888        0.156718        1.647012  2

%mem=32GB
%nprocshared= 8
#p m062x/aug-cc-pVDZ   counterpoise=2

00123 m062x/aug-cc-pVDZ   counterpoise=2

 0  1  0  1  0  1
  C         -0.730189        0.045539       -0.000001  1
  C          0.685730        0.000000        0.000001  1
  C         -1.344257        1.317682       -0.000037  1
  C         -0.563256        2.434638       -0.000068  1
  C          0.842991        2.278852       -0.000065  1
  N          1.452340        1.124046       -0.000031  1
  C          1.332569       -1.259009        0.000035  1
  C          0.599994       -2.411151        0.000068  1
  C         -0.813113       -2.365628        0.000066  1
  C         -1.462811       -1.164969        0.000032  1
  H         -2.425265        1.386099       -0.000039  1
  H         -0.993097        3.426040       -0.000096  1
  H          1.476208        3.159729       -0.000087  1
  H          2.413671       -1.267370        0.000035  1
  H          1.099864       -3.370170        0.000095  1
  H         -1.376477       -3.288518        0.000092  1
  H         -2.544767       -1.119792        0.000030  1
  C         -0.826366        0.984817        1.532047  2
  H         -1.167281        1.203934        0.523513  2
  H         -1.512562        1.425857        2.250446  2
  H         -0.792572       -0.091859        1.677324  2
  H          0.167093        1.401244        1.677324  2

%mem=32GB
%nprocshared= 8
#p m062x/aug-cc-pVDZ   counterpoise=2

00124 m062x/aug-cc-pVDZ   counterpoise=2

 0  1  0  1  0  1
  C         -0.730189        0.045539       -0.000001  1
  C          0.685730        0.000000        0.000001  1
  C         -1.344257        1.317682       -0.000037  1
  C         -0.563256        2.434638       -0.000068  1
  C          0.842991        2.278852       -0.000065  1
  N          1.452340        1.124046       -0.000031  1
  C          1.332569       -1.259009        0.000035  1
  C          0.599994       -2.411151        0.000068  1
  C         -0.813113       -2.365628        0.000066  1
  C         -1.462811       -1.164969        0.000032  1
  H         -2.425265        1.386099       -0.000039  1
  H         -0.993097        3.426040       -0.000096  1
  H          1.476208        3.159729       -0.000087  1
  H          2.413671       -1.267370        0.000035  1
  H          1.099864       -3.370170        0.000095  1
  H         -1.376477       -3.288518        0.000092  1
  H         -2.544767       -1.119792        0.000030  1
  C         -0.984818        0.826365        1.532047  2
  H         -1.221794        1.150288        0.521952  2
  H         -1.468087        1.486945        2.247282  2
  H         -1.340891       -0.189947        1.679686  2
  H          0.091601        0.858041        1.679686  2

%mem=32GB
%nprocshared= 8
#p m062x/aug-cc-pVDZ   counterpoise=2

00125 m062x/aug-cc-pVDZ   counterpoise=2

 0  1  0  1  0  1
  C         -0.730189        0.045539       -0.000001  1
  C          0.685730        0.000000        0.000001  1
  C         -1.344257        1.317682       -0.000037  1
  C         -0.563256        2.434638       -0.000068  1
  C          0.842991        2.278852       -0.000065  1
  N          1.452340        1.124046       -0.000031  1
  C          1.332569       -1.259009        0.000035  1
  C          0.599994       -2.411151        0.000068  1
  C         -0.813113       -2.365628        0.000066  1
  C         -1.462811       -1.164969        0.000032  1
  H         -2.425265        1.386099       -0.000039  1
  H         -0.993097        3.426040       -0.000096  1
  H          1.476208        3.159729       -0.000087  1
  H          2.413671       -1.267370        0.000035  1
  H          1.099864       -3.370170        0.000095  1
  H         -1.376477       -3.288518        0.000092  1
  H         -2.544767       -1.119792        0.000030  1
  C         -1.113331        0.642772        1.532048  2
  H         -0.866681        0.258299        0.545782  2
  H         -0.693490       -0.011666        2.291602  2
  H         -0.699667        1.641503        1.645609  2
  H         -2.193587        0.683111        1.645609  2

%mem=32GB
%nprocshared= 8
#p m062x/aug-cc-pVDZ   counterpoise=2

00126 m062x/aug-cc-pVDZ   counterpoise=2

 0  1  0  1  0  1
  C         -0.730189        0.045539       -0.000001  1
  C          0.685730        0.000000        0.000001  1
  C         -1.344257        1.317682       -0.000037  1
  C         -0.563256        2.434638       -0.000068  1
  C          0.842991        2.278852       -0.000065  1
  N          1.452340        1.124046       -0.000031  1
  C          1.332569       -1.259009        0.000035  1
  C          0.599994       -2.411151        0.000068  1
  C         -0.813113       -2.365628        0.000066  1
  C         -1.462811       -1.164969        0.000032  1
  H         -2.425265        1.386099       -0.000039  1
  H         -0.993097        3.426040       -0.000096  1
  H          1.476208        3.159729       -0.000087  1
  H          2.413671       -1.267370        0.000035  1
  H          1.099864       -3.370170        0.000095  1
  H         -1.376477       -3.288518        0.000092  1
  H         -2.544767       -1.119792        0.000030  1
  C         -1.208033        0.439682        1.532047  2
  H         -0.893743        0.180444        0.524380  2
  H         -0.579949       -0.078384        2.252184  2
  H         -1.114589        1.513002        1.676022  2
  H         -2.243980        0.143773        1.676022  2

%mem=32GB
%nprocshared= 8
#p m062x/aug-cc-pVDZ   counterpoise=2

00127 m062x/aug-cc-pVDZ   counterpoise=2

 0  1  0  1  0  1
  C         -0.730189        0.045539       -0.000001  1
  C          0.685730        0.000000        0.000001  1
  C         -1.344257        1.317682       -0.000037  1
  C         -0.563256        2.434638       -0.000068  1
  C          0.842991        2.278852       -0.000065  1
  N          1.452340        1.124046       -0.000031  1
  C          1.332569       -1.259009        0.000035  1
  C          0.599994       -2.411151        0.000068  1
  C         -0.813113       -2.365628        0.000066  1
  C         -1.462811       -1.164969        0.000032  1
  H         -2.425265        1.386099       -0.000039  1
  H         -0.993097        3.426040       -0.000096  1
  H          1.476208        3.159729       -0.000087  1
  H          2.413671       -1.267370        0.000035  1
  H          1.099864       -3.370170        0.000095  1
  H         -1.376477       -3.288518        0.000092  1
  H         -2.544767       -1.119792        0.000030  1
  C         -1.266030        0.223233        1.532047  2
  H         -0.909324        0.104943        0.512172  2
  H         -0.472312       -0.039977        2.226460  2
  H         -1.561979        1.256355        1.694989  2
  H         -2.120652       -0.428340        1.694989  2

%mem=32GB
%nprocshared= 8
#p m062x/aug-cc-pVDZ   counterpoise=2

00128 m062x/aug-cc-pVDZ   counterpoise=2

 0  1  0  1  0  1
  C         -0.730189        0.045539       -0.000001  1
  C          0.685730        0.000000        0.000001  1
  C         -1.344257        1.317682       -0.000037  1
  C         -0.563256        2.434638       -0.000068  1
  C          0.842991        2.278852       -0.000065  1
  N          1.452340        1.124046       -0.000031  1
  C          1.332569       -1.259009        0.000035  1
  C          0.599994       -2.411151        0.000068  1
  C         -0.813113       -2.365628        0.000066  1
  C         -1.462811       -1.164969        0.000032  1
  H         -2.425265        1.386099       -0.000039  1
  H         -0.993097        3.426040       -0.000096  1
  H          1.476208        3.159729       -0.000087  1
  H          2.413671       -1.267370        0.000035  1
  H          1.099864       -3.370170        0.000095  1
  H         -1.376477       -3.288518        0.000092  1
  H         -2.544767       -1.119792        0.000030  1
  C         -1.285560        0.000001        1.532047  2
  H         -0.915284        0.030362        0.510602  2
  H         -0.449234        0.068576        2.222940  2
  H         -1.961462        0.835015        1.697534  2
  H         -1.816414       -0.933961        1.697534  2

%mem=32GB
%nprocshared= 8
#p m062x/aug-cc-pVDZ   counterpoise=2

00129 m062x/aug-cc-pVDZ   counterpoise=2

 0  1  0  1  0  1
  C         -0.730189        0.045539       -0.000001  1
  C          0.685730        0.000000        0.000001  1
  C         -1.344257        1.317682       -0.000037  1
  C         -0.563256        2.434638       -0.000068  1
  C          0.842991        2.278852       -0.000065  1
  N          1.452340        1.124046       -0.000031  1
  C          1.332569       -1.259009        0.000035  1
  C          0.599994       -2.411151        0.000068  1
  C         -0.813113       -2.365628        0.000066  1
  C         -1.462811       -1.164969        0.000032  1
  H         -2.425265        1.386099       -0.000039  1
  H         -0.993097        3.426040       -0.000096  1
  H          1.476208        3.159729       -0.000087  1
  H          2.413671       -1.267370        0.000035  1
  H          1.099864       -3.370170        0.000095  1
  H         -1.376477       -3.288518        0.000092  1
  H         -2.544767       -1.119792        0.000030  1
  C         -1.266030       -0.223230        1.532047  2
  H         -0.912014       -0.045661        0.519863  2
  H         -0.531080        0.145409        2.242983  2
  H         -2.208474        0.296890        1.682881  2
  H         -1.412699       -1.289633        1.682881  2

%mem=32GB
%nprocshared= 8
#p m062x/aug-cc-pVDZ   counterpoise=2

00130 m062x/aug-cc-pVDZ   counterpoise=2

 0  1  0  1  0  1
  C         -0.730189        0.045539       -0.000001  1
  C          0.685730        0.000000        0.000001  1
  C         -1.344257        1.317682       -0.000037  1
  C         -0.563256        2.434638       -0.000068  1
  C          0.842991        2.278852       -0.000065  1
  N          1.452340        1.124046       -0.000031  1
  C          1.332569       -1.259009        0.000035  1
  C          0.599994       -2.411151        0.000068  1
  C         -0.813113       -2.365628        0.000066  1
  C         -1.462811       -1.164969        0.000032  1
  H         -2.425265        1.386099       -0.000039  1
  H         -0.993097        3.426040       -0.000096  1
  H          1.476208        3.159729       -0.000087  1
  H          2.413671       -1.267370        0.000035  1
  H          1.099864       -3.370170        0.000095  1
  H         -1.376477       -3.288518        0.000092  1
  H         -2.544767       -1.119792        0.000030  1
  C         -1.208033       -0.439680        1.532048  2
  H         -0.898253       -0.125118        0.538839  2
  H         -0.654289        0.122611        2.279493  2
  H         -2.272172       -0.255468        1.655135  2
  H         -1.007546       -1.500873        1.655135  2

%mem=32GB
%nprocshared= 8
#p m062x/aug-cc-pVDZ   counterpoise=2

00131 m062x/aug-cc-pVDZ   counterpoise=2

 0  1  0  1  0  1
  C         -0.730189        0.045539       -0.000001  1
  C          0.685730        0.000000        0.000001  1
  C         -1.344257        1.317682       -0.000037  1
  C         -0.563256        2.434638       -0.000068  1
  C          0.842991        2.278852       -0.000065  1
  N          1.452340        1.124046       -0.000031  1
  C          1.332569       -1.259009        0.000035  1
  C          0.599994       -2.411151        0.000068  1
  C         -0.813113       -2.365628        0.000066  1
  C         -1.462811       -1.164969        0.000032  1
  H         -2.425265        1.386099       -0.000039  1
  H         -0.993097        3.426040       -0.000096  1
  H          1.476208        3.159729       -0.000087  1
  H          2.413671       -1.267370        0.000035  1
  H          1.099864       -3.370170        0.000095  1
  H         -1.376477       -3.288518        0.000092  1
  H         -2.544767       -1.119792        0.000030  1
  C         -1.113350       -0.642802        1.532047  2
  H         -1.342738       -0.985555        0.526425  2
  H         -1.564180       -1.316435        2.256235  2
  H         -0.035667       -0.628128        1.672973  2
  H         -1.510721        0.359053        1.672973  2

%mem=32GB
%nprocshared= 8
#p m062x/aug-cc-pVDZ   counterpoise=2

00132 m062x/aug-cc-pVDZ   counterpoise=2

 0  1  0  1  0  1
  C         -0.730189        0.045539       -0.000001  1
  C          0.685730        0.000000        0.000001  1
  C         -1.344257        1.317682       -0.000037  1
  C         -0.563256        2.434638       -0.000068  1
  C          0.842991        2.278852       -0.000065  1
  N          1.452340        1.124046       -0.000031  1
  C          1.332569       -1.259009        0.000035  1
  C          0.599994       -2.411151        0.000068  1
  C         -0.813113       -2.365628        0.000066  1
  C         -1.462811       -1.164969        0.000032  1
  H         -2.425265        1.386099       -0.000039  1
  H         -0.993097        3.426040       -0.000096  1
  H          1.476208        3.159729       -0.000087  1
  H          2.413671       -1.267370        0.000035  1
  H          1.099864       -3.370170        0.000095  1
  H         -1.376477       -3.288518        0.000092  1
  H         -2.544767       -1.119792        0.000030  1
  C         -0.984821       -0.826361        1.532047  2
  H         -1.301574       -1.050749        0.516816  2
  H         -1.660239       -1.304827        2.236574  2
  H          0.024327       -1.199051        1.687609  2
  H         -1.001666        0.249275        1.687609  2

%mem=32GB
%nprocshared= 8
#p m062x/aug-cc-pVDZ   counterpoise=2

00133 m062x/aug-cc-pVDZ   counterpoise=2

 0  1  0  1  0  1
  C         -0.730189        0.045539       -0.000001  1
  C          0.685730        0.000000        0.000001  1
  C         -1.344257        1.317682       -0.000037  1
  C         -0.563256        2.434638       -0.000068  1
  C          0.842991        2.278852       -0.000065  1
  N          1.452340        1.124046       -0.000031  1
  C          1.332569       -1.259009        0.000035  1
  C          0.599994       -2.411151        0.000068  1
  C         -0.813113       -2.365628        0.000066  1
  C         -1.462811       -1.164969        0.000032  1
  H         -2.425265        1.386099       -0.000039  1
  H         -0.993097        3.426040       -0.000096  1
  H          1.476208        3.159729       -0.000087  1
  H          2.413671       -1.267370        0.000035  1
  H          1.099864       -3.370170        0.000095  1
  H         -1.376477       -3.288518        0.000092  1
  H         -2.544767       -1.119792        0.000030  1
  C         -0.826369       -0.984813        1.532048  2
  H         -1.240915       -1.102157        0.534171  2
  H         -1.593365       -1.201925        2.271004  2
  H          0.006201       -1.671464        1.661715  2
  H         -0.477225        0.036345        1.661715  2

%mem=32GB
%nprocshared= 8
#p m062x/aug-cc-pVDZ   counterpoise=2

00134 m062x/aug-cc-pVDZ   counterpoise=2

 0  1  0  1  0  1
  C         -0.730189        0.045539       -0.000001  1
  C          0.685730        0.000000        0.000001  1
  C         -1.344257        1.317682       -0.000037  1
  C         -0.563256        2.434638       -0.000068  1
  C          0.842991        2.278852       -0.000065  1
  N          1.452340        1.124046       -0.000031  1
  C          1.332569       -1.259009        0.000035  1
  C          0.599994       -2.411151        0.000068  1
  C         -0.813113       -2.365628        0.000066  1
  C         -1.462811       -1.164969        0.000032  1
  H         -2.425265        1.386099       -0.000039  1
  H         -0.993097        3.426040       -0.000096  1
  H          1.476208        3.159729       -0.000087  1
  H          2.413671       -1.267370        0.000035  1
  H          1.099864       -3.370170        0.000095  1
  H         -1.376477       -3.288518        0.000092  1
  H         -2.544767       -1.119792        0.000030  1
  C         -0.642772       -1.113343        1.532047  2
  H         -0.259468       -1.165848        0.516322  2
  H          0.178179       -1.225797        2.235518  2
  H         -1.124539       -0.151607        1.688385  2
  H         -1.365418       -1.910098        1.688385  2

%mem=32GB
%nprocshared= 8
#p m062x/aug-cc-pVDZ   counterpoise=2

00135 m062x/aug-cc-pVDZ   counterpoise=2

 0  1  0  1  0  1
  C         -0.730189        0.045539       -0.000001  1
  C          0.685730        0.000000        0.000001  1
  C         -1.344257        1.317682       -0.000037  1
  C         -0.563256        2.434638       -0.000068  1
  C          0.842991        2.278852       -0.000065  1
  N          1.452340        1.124046       -0.000031  1
  C          1.332569       -1.259009        0.000035  1
  C          0.599994       -2.411151        0.000068  1
  C         -0.813113       -2.365628        0.000066  1
  C         -1.462811       -1.164969        0.000032  1
  H         -2.425265        1.386099       -0.000039  1
  H         -0.993097        3.426040       -0.000096  1
  H          1.476208        3.159729       -0.000087  1
  H          2.413671       -1.267370        0.000035  1
  H          1.099864       -3.370170        0.000095  1
  H         -1.376477       -3.288518        0.000092  1
  H         -2.544767       -1.119792        0.000030  1
  C         -0.439682       -1.208045        1.532045  2
  H         -0.181244       -1.197358        0.476360  2
  H          0.468593       -1.170486        2.127951  2
  H         -1.059758       -0.345472        1.762154  2
  H         -0.986425       -2.118868        1.762154  2

%mem=32GB
%nprocshared= 8
#p m062x/aug-cc-pVDZ   counterpoise=2

00136 m062x/aug-cc-pVDZ   counterpoise=2

 0  1  0  1  0  1
  C         -0.730189        0.045539       -0.000001  1
  C          0.685730        0.000000        0.000001  1
  C         -1.344257        1.317682       -0.000037  1
  C         -0.563256        2.434638       -0.000068  1
  C          0.842991        2.278852       -0.000065  1
  N          1.452340        1.124046       -0.000031  1
  C          1.332569       -1.259009        0.000035  1
  C          0.599994       -2.411151        0.000068  1
  C         -0.813113       -2.365628        0.000066  1
  C         -1.462811       -1.164969        0.000032  1
  H         -2.425265        1.386099       -0.000039  1
  H         -0.993097        3.426040       -0.000096  1
  H          1.476208        3.159729       -0.000087  1
  H          2.413671       -1.267370        0.000035  1
  H          1.099864       -3.370170        0.000095  1
  H         -1.376477       -3.288518        0.000092  1
  H         -2.544767       -1.119792        0.000030  1
  C         -0.223233       -1.266042        1.532044  2
  H         -0.111440       -1.214228        0.452140  2
  H          0.663234       -0.855185        2.008332  2
  H         -1.095569       -0.692210        1.834077  2
  H         -0.349204       -2.302568        1.834077  2

%mem=32GB
%nprocshared= 8
#p m062x/aug-cc-pVDZ   counterpoise=2

00137 m062x/aug-cc-pVDZ   counterpoise=2

 0  1  0  1  0  1
  C         -0.730189        0.045539       -0.000001  1
  C          0.685730        0.000000        0.000001  1
  C         -1.344257        1.317682       -0.000037  1
  C         -0.563256        2.434638       -0.000068  1
  C          0.842991        2.278852       -0.000065  1
  N          1.452340        1.124046       -0.000031  1
  C          1.332569       -1.259009        0.000035  1
  C          0.599994       -2.411151        0.000068  1
  C         -0.813113       -2.365628        0.000066  1
  C         -1.462811       -1.164969        0.000032  1
  H         -2.425265        1.386099       -0.000039  1
  H         -0.993097        3.426040       -0.000096  1
  H          1.476208        3.159729       -0.000087  1
  H          2.413671       -1.267370        0.000035  1
  H          1.099864       -3.370170        0.000095  1
  H         -1.376477       -3.288518        0.000092  1
  H         -2.544767       -1.119792        0.000030  1
  C         -0.000002       -1.285572        1.532044  2
  H         -0.045733       -1.219746        0.448092  2
  H         -0.567831       -0.468231        1.969080  2
  H         -0.422045       -2.233510        1.855727  2
  H          1.035621       -1.220830        1.855727  2

%mem=32GB
%nprocshared= 8
#p m062x/aug-cc-pVDZ   counterpoise=2

00138 m062x/aug-cc-pVDZ   counterpoise=2

 0  1  0  1  0  1
  C         -0.730189        0.045539       -0.000001  1
  C          0.685730        0.000000        0.000001  1
  C         -1.344257        1.317682       -0.000037  1
  C         -0.563256        2.434638       -0.000068  1
  C          0.842991        2.278852       -0.000065  1
  N          1.452340        1.124046       -0.000031  1
  C          1.332569       -1.259009        0.000035  1
  C          0.599994       -2.411151        0.000068  1
  C         -0.813113       -2.365628        0.000066  1
  C         -1.462811       -1.164969        0.000032  1
  H         -2.425265        1.386099       -0.000039  1
  H         -0.993097        3.426040       -0.000096  1
  H          1.476208        3.159729       -0.000087  1
  H          2.413671       -1.267370        0.000035  1
  H          1.099864       -3.370170        0.000095  1
  H         -1.376477       -3.288518        0.000092  1
  H         -2.544767       -1.119792        0.000030  1
  C          0.223229       -1.266042        1.532045  2
  H          0.022733       -1.214846        0.465013  2
  H         -0.684638       -1.034220        2.082964  2
  H          0.557888       -2.267428        1.790322  2
  H          0.997018       -0.547696        1.790322  2

%mem=32GB
%nprocshared= 8
#p m062x/aug-cc-pVDZ   counterpoise=2

00139 m062x/aug-cc-pVDZ   counterpoise=2

 0  1  0  1  0  1
  C         -0.730189        0.045539       -0.000001  1
  C          0.685730        0.000000        0.000001  1
  C         -1.344257        1.317682       -0.000037  1
  C         -0.563256        2.434638       -0.000068  1
  C          0.842991        2.278852       -0.000065  1
  N          1.452340        1.124046       -0.000031  1
  C          1.332569       -1.259009        0.000035  1
  C          0.599994       -2.411151        0.000068  1
  C         -0.813113       -2.365628        0.000066  1
  C         -1.462811       -1.164969        0.000032  1
  H         -2.425265        1.386099       -0.000039  1
  H         -0.993097        3.426040       -0.000096  1
  H          1.476208        3.159729       -0.000087  1
  H          2.413671       -1.267370        0.000035  1
  H          1.099864       -3.370170        0.000095  1
  H         -1.376477       -3.288518        0.000092  1
  H         -2.544767       -1.119792        0.000030  1
  C          0.439679       -1.208045        1.532046  2
  H          0.099840       -1.197594        0.499682  2
  H         -0.419854       -1.181613        2.196864  2
  H          1.012156       -2.113526        1.716034  2
  H          1.066713       -0.339452        1.716034  2

%mem=32GB
%nprocshared= 8
#p m062x/aug-cc-pVDZ   counterpoise=2

00140 m062x/aug-cc-pVDZ   counterpoise=2

 0  1  0  1  0  1
  C         -0.730189        0.045539       -0.000001  1
  C          0.685730        0.000000        0.000001  1
  C         -1.344257        1.317682       -0.000037  1
  C         -0.563256        2.434638       -0.000068  1
  C          0.842991        2.278852       -0.000065  1
  N          1.452340        1.124046       -0.000031  1
  C          1.332569       -1.259009        0.000035  1
  C          0.599994       -2.411151        0.000068  1
  C         -0.813113       -2.365628        0.000066  1
  C         -1.462811       -1.164969        0.000032  1
  H         -2.425265        1.386099       -0.000039  1
  H         -0.993097        3.426040       -0.000096  1
  H          1.476208        3.159729       -0.000087  1
  H          2.413671       -1.267370        0.000035  1
  H          1.099864       -3.370170        0.000095  1
  H         -1.376477       -3.288518        0.000092  1
  H         -2.544767       -1.119792        0.000030  1
  C          0.642806       -1.113345        1.532048  2
  H          1.087360       -1.207226        0.544661  2
  H          1.405385       -1.274386        2.289686  2
  H          0.222516       -0.117559        1.647127  2
  H         -0.144222       -1.854169        1.647127  2

%mem=32GB
%nprocshared= 8
#p m062x/aug-cc-pVDZ   counterpoise=2

00141 m062x/aug-cc-pVDZ   counterpoise=2

 0  1  0  1  0  1
  C         -0.730189        0.045539       -0.000001  1
  C          0.685730        0.000000        0.000001  1
  C         -1.344257        1.317682       -0.000037  1
  C         -0.563256        2.434638       -0.000068  1
  C          0.842991        2.278852       -0.000065  1
  N          1.452340        1.124046       -0.000031  1
  C          1.332569       -1.259009        0.000035  1
  C          0.599994       -2.411151        0.000068  1
  C         -0.813113       -2.365628        0.000066  1
  C         -1.462811       -1.164969        0.000032  1
  H         -2.425265        1.386099       -0.000039  1
  H         -0.993097        3.426040       -0.000096  1
  H          1.476208        3.159729       -0.000087  1
  H          2.413671       -1.267370        0.000035  1
  H          1.099864       -3.370170        0.000095  1
  H         -1.376477       -3.288518        0.000092  1
  H         -2.544767       -1.119792        0.000030  1
  C          0.826366       -0.984815        1.532047  2
  H          1.162548       -1.166914        0.514600  2
  H          1.557723       -1.380968        2.231802  2
  H          0.715207        0.084681        1.691104  2
  H         -0.130154       -1.475985        1.691104  2

%mem=32GB
%nprocshared= 8
#p m062x/aug-cc-pVDZ   counterpoise=2

00142 m062x/aug-cc-pVDZ   counterpoise=2

 0  1  0  1  0  1
  C         -0.730189        0.045539       -0.000001  1
  C          0.685730        0.000000        0.000001  1
  C         -1.344257        1.317682       -0.000037  1
  C         -0.563256        2.434638       -0.000068  1
  C          0.842991        2.278852       -0.000065  1
  N          1.452340        1.124046       -0.000031  1
  C          1.332569       -1.259009        0.000035  1
  C          0.599994       -2.411151        0.000068  1
  C         -0.813113       -2.365628        0.000066  1
  C         -1.462811       -1.164969        0.000032  1
  H         -2.425265        1.386099       -0.000039  1
  H         -0.993097        3.426040       -0.000096  1
  H          1.476208        3.159729       -0.000087  1
  H          2.413671       -1.267370        0.000035  1
  H          1.099864       -3.370170        0.000095  1
  H         -1.376477       -3.288518        0.000092  1
  H         -2.544767       -1.119792        0.000030  1
  C          0.984817       -0.826364        1.532047  2
  H          1.216779       -1.114953        0.510144  2
  H          1.511060       -1.481074        2.221902  2
  H          1.297376        0.201328        1.698282  2
  H         -0.086043       -0.910637        1.698282  2

%mem=32GB
%nprocshared= 8
#p m062x/aug-cc-pVDZ   counterpoise=2

00143 m062x/aug-cc-pVDZ   counterpoise=2

 0  1  0  1  0  1
  C         -0.730189        0.045539       -0.000001  1
  C          0.685730        0.000000        0.000001  1
  C         -1.344257        1.317682       -0.000037  1
  C         -0.563256        2.434638       -0.000068  1
  C          0.842991        2.278852       -0.000065  1
  N          1.452340        1.124046       -0.000031  1
  C          1.332569       -1.259009        0.000035  1
  C          0.599994       -2.411151        0.000068  1
  C         -0.813113       -2.365628        0.000066  1
  C         -1.462811       -1.164969        0.000032  1
  H         -2.425265        1.386099       -0.000039  1
  H         -0.993097        3.426040       -0.000096  1
  H          1.476208        3.159729       -0.000087  1
  H          2.413671       -1.267370        0.000035  1
  H          1.099864       -3.370170        0.000095  1
  H         -1.376477       -3.288518        0.000092  1
  H         -2.544767       -1.119792        0.000030  1
  C          1.113347       -0.642804        1.532047  2
  H          1.256388       -1.044874        0.532420  2
  H          1.381541       -1.396662        2.267743  2
  H          1.743819        0.232702        1.664221  2
  H          0.071580       -0.362217        1.664221  2

%mem=32GB
%nprocshared= 8
#p m062x/aug-cc-pVDZ   counterpoise=2

00144 m062x/aug-cc-pVDZ   counterpoise=2

 0  1  0  1  0  1
  C         -0.730189        0.045539       -0.000001  1
  C          0.685730        0.000000        0.000001  1
  C         -1.344257        1.317682       -0.000037  1
  C         -0.563256        2.434638       -0.000068  1
  C          0.842991        2.278852       -0.000065  1
  N          1.452340        1.124046       -0.000031  1
  C          1.332569       -1.259009        0.000035  1
  C          0.599994       -2.411151        0.000068  1
  C         -0.813113       -2.365628        0.000066  1
  C         -1.462811       -1.164969        0.000032  1
  H         -2.425265        1.386099       -0.000039  1
  H         -0.993097        3.426040       -0.000096  1
  H          1.476208        3.159729       -0.000087  1
  H          2.413671       -1.267370        0.000035  1
  H          1.099864       -3.370170        0.000095  1
  H         -1.376477       -3.288518        0.000092  1
  H         -2.544767       -1.119792        0.000030  1
  C          1.208032       -0.439681        1.532048  2
  H          0.869571       -0.154760        0.539254  2
  H          0.604830        0.068103        2.280233  2
  H          1.107406       -1.515015        1.654558  2
  H          2.250459       -0.157170        1.654558  2

%mem=32GB
%nprocshared= 8
#p m062x/aug-cc-pVDZ   counterpoise=2

00145 m062x/aug-cc-pVDZ   counterpoise=2

 0  1  0  1  0  1
  C         -0.730189        0.045539       -0.000001  1
  C          0.685730        0.000000        0.000001  1
  C         -1.344257        1.317682       -0.000037  1
  C         -0.563256        2.434638       -0.000068  1
  C          0.842991        2.278852       -0.000065  1
  N          1.452340        1.124046       -0.000031  1
  C          1.332569       -1.259009        0.000035  1
  C          0.599994       -2.411151        0.000068  1
  C         -0.813113       -2.365628        0.000066  1
  C         -1.462811       -1.164969        0.000032  1
  H         -2.425265        1.386099       -0.000039  1
  H         -0.993097        3.426040       -0.000096  1
  H          1.476208        3.159729       -0.000087  1
  H          2.413671       -1.267370        0.000035  1
  H          1.099864       -3.370170        0.000095  1
  H         -1.376477       -3.288518        0.000092  1
  H         -2.544767       -1.119792        0.000030  1
  C          1.266029       -0.223232        1.532047  2
  H          0.884553       -0.076484        0.524914  2
  H          0.507020        0.068747        2.253248  2
  H          1.517722       -1.270909        1.675222  2
  H          2.154978        0.385659        1.675222  2

%mem=32GB
%nprocshared= 8
#p m062x/aug-cc-pVDZ   counterpoise=2

00146 m062x/aug-cc-pVDZ   counterpoise=2

 0  1  0  1  0  1
  C         -0.730189        0.045539       -0.000001  1
  C          0.685730        0.000000        0.000001  1
  C         -1.344257        1.317682       -0.000037  1
  C         -0.563256        2.434638       -0.000068  1
  C          0.842991        2.278852       -0.000065  1
  N          1.452340        1.124046       -0.000031  1
  C          1.332569       -1.259009        0.000035  1
  C          0.599994       -2.411151        0.000068  1
  C         -0.813113       -2.365628        0.000066  1
  C         -1.462811       -1.164969        0.000032  1
  H         -2.425265        1.386099       -0.000039  1
  H         -0.993097        3.426040       -0.000096  1
  H          1.476208        3.159729       -0.000087  1
  H          2.413671       -1.267370        0.000035  1
  H          1.099864       -3.370170        0.000095  1
  H         -1.376477       -3.288518        0.000092  1
  H         -2.544767       -1.119792        0.000030  1
  C          1.532064        0.000000        1.285538  2
  H          0.934391        0.000000        0.377704  2
  H          0.875460        0.000000        2.151764  2
  H          2.159327       -0.887456        1.306530  2
  H          2.159327        0.887456        1.306530  2

%mem=32GB
%nprocshared= 8
#p m062x/aug-cc-pVDZ   counterpoise=2

00147 m062x/aug-cc-pVDZ   counterpoise=2

 0  1  0  1  0  1
  C         -0.730189        0.045539       -0.000001  1
  C          0.685730        0.000000        0.000001  1
  C         -1.344257        1.317682       -0.000037  1
  C         -0.563256        2.434638       -0.000068  1
  C          0.842991        2.278852       -0.000065  1
  N          1.452340        1.124046       -0.000031  1
  C          1.332569       -1.259009        0.000035  1
  C          0.599994       -2.411151        0.000068  1
  C         -0.813113       -2.365628        0.000066  1
  C         -1.462811       -1.164969        0.000032  1
  H         -2.425265        1.386099       -0.000039  1
  H         -0.993097        3.426040       -0.000096  1
  H          1.476208        3.159729       -0.000087  1
  H          2.413671       -1.267370        0.000035  1
  H          1.099864       -3.370170        0.000095  1
  H         -1.376477       -3.288518        0.000092  1
  H         -2.544767       -1.119792        0.000030  1
  C          1.508811        0.266069        1.285538  2
  H          1.469125        0.869030        0.382078  2
  H          1.466103        0.914947        2.156521  2
  H          0.664477       -0.418260        1.301964  2
  H          2.435557       -0.301689        1.301964  2

%mem=32GB
%nprocshared= 8
#p m062x/aug-cc-pVDZ   counterpoise=2

00148 m062x/aug-cc-pVDZ   counterpoise=2

 0  1  0  1  0  1
  C         -0.730189        0.045539       -0.000001  1
  C          0.685730        0.000000        0.000001  1
  C         -1.344257        1.317682       -0.000037  1
  C         -0.563256        2.434638       -0.000068  1
  C          0.842991        2.278852       -0.000065  1
  N          1.452340        1.124046       -0.000031  1
  C          1.332569       -1.259009        0.000035  1
  C          0.599994       -2.411151        0.000068  1
  C         -0.813113       -2.365628        0.000066  1
  C         -1.462811       -1.164969        0.000032  1
  H         -2.425265        1.386099       -0.000039  1
  H         -0.993097        3.426040       -0.000096  1
  H          1.476208        3.159729       -0.000087  1
  H          2.413671       -1.267370        0.000035  1
  H          1.099864       -3.370170        0.000095  1
  H         -1.376477       -3.288518        0.000092  1
  H         -2.544767       -1.119792        0.000030  1
  C          1.439693        0.524024        1.285534  2
  H          1.449382        0.983702        0.300660  2
  H          1.456029        1.299074        2.047445  2
  H          0.539420       -0.074734        1.397221  2
  H          2.313937       -0.112136        1.397221  2

%mem=32GB
%nprocshared= 8
#p m062x/aug-cc-pVDZ   counterpoise=2

00149 m062x/aug-cc-pVDZ   counterpoise=2

 0  1  0  1  0  1
  C         -0.730189        0.045539       -0.000001  1
  C          0.685730        0.000000        0.000001  1
  C         -1.344257        1.317682       -0.000037  1
  C         -0.563256        2.434638       -0.000068  1
  C          0.842991        2.278852       -0.000065  1
  N          1.452340        1.124046       -0.000031  1
  C          1.332569       -1.259009        0.000035  1
  C          0.599994       -2.411151        0.000068  1
  C         -0.813113       -2.365628        0.000066  1
  C         -1.462811       -1.164969        0.000032  1
  H         -2.425265        1.386099       -0.000039  1
  H         -0.993097        3.426040       -0.000096  1
  H          1.476208        3.159729       -0.000087  1
  H          2.413671       -1.267370        0.000035  1
  H          1.099864       -3.370170        0.000095  1
  H         -1.376477       -3.288518        0.000092  1
  H         -2.544767       -1.119792        0.000030  1
  C          1.326832        0.766056        1.285532  2
  H          1.428607        1.056352        0.243061  2
  H          1.618065        1.596749        1.923192  2
  H          0.292828        0.499114        1.488154  2
  H          1.967785       -0.088110        1.488154  2

%mem=32GB
%nprocshared= 8
#p m062x/aug-cc-pVDZ   counterpoise=2

00150 m062x/aug-cc-pVDZ   counterpoise=2

 0  1  0  1  0  1
  C         -0.730189        0.045539       -0.000001  1
  C          0.685730        0.000000        0.000001  1
  C         -1.344257        1.317682       -0.000037  1
  C         -0.563256        2.434638       -0.000068  1
  C          0.842991        2.278852       -0.000065  1
  N          1.452340        1.124046       -0.000031  1
  C          1.332569       -1.259009        0.000035  1
  C          0.599994       -2.411151        0.000068  1
  C         -0.813113       -2.365628        0.000066  1
  C         -1.462811       -1.164969        0.000032  1
  H         -2.425265        1.386099       -0.000039  1
  H         -0.993097        3.426040       -0.000096  1
  H          1.476208        3.159729       -0.000087  1
  H          2.413671       -1.267370        0.000035  1
  H          1.099864       -3.370170        0.000095  1
  H         -1.376477       -3.288518        0.000092  1
  H         -2.544767       -1.119792        0.000030  1
  C          1.173658        0.984812        1.285531  2
  H          1.402649        1.099220        0.229194  2
  H          1.988212        1.391775        1.879130  2
  H          0.255200        1.517991        1.517120  2
  H          1.048474       -0.069784        1.517120  2

%mem=32GB
%nprocshared= 8
#p m062x/aug-cc-pVDZ   counterpoise=2

00151 m062x/aug-cc-pVDZ   counterpoise=2

 0  1  0  1  0  1
  C         -0.730189        0.045539       -0.000001  1
  C          0.685730        0.000000        0.000001  1
  C         -1.344257        1.317682       -0.000037  1
  C         -0.563256        2.434638       -0.000068  1
  C          0.842991        2.278852       -0.000065  1
  N          1.452340        1.124046       -0.000031  1
  C          1.332569       -1.259009        0.000035  1
  C          0.599994       -2.411151        0.000068  1
  C         -0.813113       -2.365628        0.000066  1
  C         -1.462811       -1.164969        0.000032  1
  H         -2.425265        1.386099       -0.000039  1
  H         -0.993097        3.426040       -0.000096  1
  H          1.476208        3.159729       -0.000087  1
  H          2.413671       -1.267370        0.000035  1
  H          1.099864       -3.370170        0.000095  1
  H         -1.376477       -3.288518        0.000092  1
  H         -2.544767       -1.119792        0.000030  1
  C          0.984823        1.173647        1.285533  2
  H          1.356051        1.134262        0.264742  2
  H          1.818066        1.085245        1.977898  2
  H          0.476139        2.120051        1.449958  2
  H          0.288883        0.355045        1.449958  2

%mem=32GB
%nprocshared= 8
#p m062x/aug-cc-pVDZ   counterpoise=2

00152 m062x/aug-cc-pVDZ   counterpoise=2

 0  1  0  1  0  1
  C         -0.730189        0.045539       -0.000001  1
  C          0.685730        0.000000        0.000001  1
  C         -1.344257        1.317682       -0.000037  1
  C         -0.563256        2.434638       -0.000068  1
  C          0.842991        2.278852       -0.000065  1
  N          1.452340        1.124046       -0.000031  1
  C          1.332569       -1.259009        0.000035  1
  C          0.599994       -2.411151        0.000068  1
  C         -0.813113       -2.365628        0.000066  1
  C         -1.462811       -1.164969        0.000032  1
  H         -2.425265        1.386099       -0.000039  1
  H         -0.993097        3.426040       -0.000096  1
  H          1.476208        3.159729       -0.000087  1
  H          2.413671       -1.267370        0.000035  1
  H          1.099864       -3.370170        0.000095  1
  H         -1.376477       -3.288518        0.000092  1
  H         -2.544767       -1.119792        0.000030  1
  C          0.766065        1.326822        1.285536  2
  H          1.273039        1.177024        0.335845  2
  H          1.455680        1.123059        2.100637  2
  H          0.419138        2.354714        1.353028  2
  H         -0.083806        0.652551        1.353028  2

%mem=32GB
%nprocshared= 8
#p m062x/aug-cc-pVDZ   counterpoise=2

00153 m062x/aug-cc-pVDZ   counterpoise=2

 0  1  0  1  0  1
  C         -0.730189        0.045539       -0.000001  1
  C          0.685730        0.000000        0.000001  1
  C         -1.344257        1.317682       -0.000037  1
  C         -0.563256        2.434638       -0.000068  1
  C          0.842991        2.278852       -0.000065  1
  N          1.452340        1.124046       -0.000031  1
  C          1.332569       -1.259009        0.000035  1
  C          0.599994       -2.411151        0.000068  1
  C         -0.813113       -2.365628        0.000066  1
  C         -1.462811       -1.164969        0.000032  1
  H         -2.425265        1.386099       -0.000039  1
  H         -0.993097        3.426040       -0.000096  1
  H          1.476208        3.159729       -0.000087  1
  H          2.413671       -1.267370        0.000035  1
  H          1.099864       -3.370170        0.000095  1
  H         -1.376477       -3.288518        0.000092  1
  H         -2.544767       -1.119792        0.000030  1
  C          0.523990        1.439685        1.285534  2
  H          0.158611        1.252160        0.279200  2
  H         -0.198263        1.069000        2.008320  2
  H          1.473101        0.929287        1.427516  2
  H          0.662663        2.508370        1.427516  2

%mem=32GB
%nprocshared= 8
#p m062x/aug-cc-pVDZ   counterpoise=2

00154 m062x/aug-cc-pVDZ   counterpoise=2

 0  1  0  1  0  1
  C         -0.730189        0.045539       -0.000001  1
  C          0.685730        0.000000        0.000001  1
  C         -1.344257        1.317682       -0.000037  1
  C         -0.563256        2.434638       -0.000068  1
  C          0.842991        2.278852       -0.000065  1
  N          1.452340        1.124046       -0.000031  1
  C          1.332569       -1.259009        0.000035  1
  C          0.599994       -2.411151        0.000068  1
  C         -0.813113       -2.365628        0.000066  1
  C         -1.462811       -1.164969        0.000032  1
  H         -2.425265        1.386099       -0.000039  1
  H         -0.993097        3.426040       -0.000096  1
  H          1.476208        3.159729       -0.000087  1
  H          2.413671       -1.267370        0.000035  1
  H          1.099864       -3.370170        0.000095  1
  H         -1.376477       -3.288518        0.000092  1
  H         -2.544767       -1.119792        0.000030  1
  C          0.266037        1.508803        1.285532  2
  H          0.096474        1.258145        0.241600  2
  H         -0.228889        0.777173        1.918969  2
  H          1.333382        1.502748        1.490996  2
  H         -0.136747        2.497249        1.490996  2

%mem=32GB
%nprocshared= 8
#p m062x/aug-cc-pVDZ   counterpoise=2

00155 m062x/aug-cc-pVDZ   counterpoise=2

 0  1  0  1  0  1
  C         -0.730189        0.045539       -0.000001  1
  C          0.685730        0.000000        0.000001  1
  C         -1.344257        1.317682       -0.000037  1
  C         -0.563256        2.434638       -0.000068  1
  C          0.842991        2.278852       -0.000065  1
  N          1.452340        1.124046       -0.000031  1
  C          1.332569       -1.259009        0.000035  1
  C          0.599994       -2.411151        0.000068  1
  C         -0.813113       -2.365628        0.000066  1
  C         -1.462811       -1.164969        0.000032  1
  H         -2.425265        1.386099       -0.000039  1
  H         -0.993097        3.426040       -0.000096  1
  H          1.476208        3.159729       -0.000087  1
  H          2.413671       -1.267370        0.000035  1
  H          1.099864       -3.370170        0.000095  1
  H         -1.376477       -3.288518        0.000092  1
  H         -2.544767       -1.119792        0.000030  1
  C          0.000002        1.532078        1.285532  2
  H          0.046804        1.260587        0.234115  2
  H          0.152796        0.645739        1.895888  2
  H          0.774750        2.261812        1.506280  2
  H         -0.974362        1.960285        1.506280  2

%mem=32GB
%nprocshared= 8
#p m062x/aug-cc-pVDZ   counterpoise=2

00156 m062x/aug-cc-pVDZ   counterpoise=2

 0  1  0  1  0  1
  C         -0.730189        0.045539       -0.000001  1
  C          0.685730        0.000000        0.000001  1
  C         -1.344257        1.317682       -0.000037  1
  C         -0.563256        2.434638       -0.000068  1
  C          0.842991        2.278852       -0.000065  1
  N          1.452340        1.124046       -0.000031  1
  C          1.332569       -1.259009        0.000035  1
  C          0.599994       -2.411151        0.000068  1
  C         -0.813113       -2.365628        0.000066  1
  C         -1.462811       -1.164969        0.000032  1
  H         -2.425265        1.386099       -0.000039  1
  H         -0.993097        3.426040       -0.000096  1
  H          1.476208        3.159729       -0.000087  1
  H          2.413671       -1.267370        0.000035  1
  H          1.099864       -3.370170        0.000095  1
  H         -1.376477       -3.288518        0.000092  1
  H         -2.544767       -1.119792        0.000030  1
  C         -0.266034        1.508803        1.285533  2
  H         -0.007884        1.262299        0.258902  2
  H          0.347907        0.922560        1.964409  2
  H         -0.089251        2.567065        1.459623  2
  H         -1.315014        1.283390        1.459623  2

%mem=32GB
%nprocshared= 8
#p m062x/aug-cc-pVDZ   counterpoise=2

00157 m062x/aug-cc-pVDZ   counterpoise=2

 0  1  0  1  0  1
  C         -0.730189        0.045539       -0.000001  1
  C          0.685730        0.000000        0.000001  1
  C         -1.344257        1.317682       -0.000037  1
  C         -0.563256        2.434638       -0.000068  1
  C          0.842991        2.278852       -0.000065  1
  N          1.452340        1.124046       -0.000031  1
  C          1.332569       -1.259009        0.000035  1
  C          0.599994       -2.411151        0.000068  1
  C         -0.813113       -2.365628        0.000066  1
  C         -1.462811       -1.164969        0.000032  1
  H         -2.425265        1.386099       -0.000039  1
  H         -0.993097        3.426040       -0.000096  1
  H          1.476208        3.159729       -0.000087  1
  H          2.413671       -1.267370        0.000035  1
  H          1.099864       -3.370170        0.000095  1
  H         -1.376477       -3.288518        0.000092  1
  H         -2.544767       -1.119792        0.000030  1
  C         -0.523987        1.439685        1.285535  2
  H         -0.082542        1.257734        0.309115  2
  H          0.179917        1.149557        2.061307  2
  H         -0.758570        2.496256        1.386061  2
  H         -1.434936        0.855268        1.386061  2

%mem=32GB
%nprocshared= 8
#p m062x/aug-cc-pVDZ   counterpoise=2

00158 m062x/aug-cc-pVDZ   counterpoise=2

 0  1  0  1  0  1
  C         -0.730189        0.045539       -0.000001  1
  C          0.685730        0.000000        0.000001  1
  C         -1.344257        1.317682       -0.000037  1
  C         -0.563256        2.434638       -0.000068  1
  C          0.842991        2.278852       -0.000065  1
  N          1.452340        1.124046       -0.000031  1
  C          1.332569       -1.259009        0.000035  1
  C          0.599994       -2.411151        0.000068  1
  C         -0.813113       -2.365628        0.000066  1
  C         -1.462811       -1.164969        0.000032  1
  H         -2.425265        1.386099       -0.000039  1
  H         -0.993097        3.426040       -0.000096  1
  H          1.476208        3.159729       -0.000087  1
  H          2.413671       -1.267370        0.000035  1
  H          1.099864       -3.370170        0.000095  1
  H         -1.376477       -3.288518        0.000092  1
  H         -2.544767       -1.119792        0.000030  1
  C         -0.766063        1.326828        1.285534  2
  H         -1.211883        1.319776        0.294287  2
  H         -1.551831        1.314399        2.036461  2
  H         -0.136141        0.449224        1.405900  2
  H         -0.164212        2.223914        1.405900  2

%mem=32GB
%nprocshared= 8
#p m062x/aug-cc-pVDZ   counterpoise=2

00159 m062x/aug-cc-pVDZ   counterpoise=2

 0  1  0  1  0  1
  C         -0.730189        0.045539       -0.000001  1
  C          0.685730        0.000000        0.000001  1
  C         -1.344257        1.317682       -0.000037  1
  C         -0.563256        2.434638       -0.000068  1
  C          0.842991        2.278852       -0.000065  1
  N          1.452340        1.124046       -0.000031  1
  C          1.332569       -1.259009        0.000035  1
  C          0.599994       -2.411151        0.000068  1
  C         -0.813113       -2.365628        0.000066  1
  C         -1.462811       -1.164969        0.000032  1
  H         -2.425265        1.386099       -0.000039  1
  H         -0.993097        3.426040       -0.000096  1
  H          1.476208        3.159729       -0.000087  1
  H          2.413671       -1.267370        0.000035  1
  H          1.099864       -3.370170        0.000095  1
  H         -1.376477       -3.288518        0.000092  1
  H         -2.544767       -1.119792        0.000030  1
  C         -0.984820        1.173653        1.285532  2
  H         -1.275800        1.290251        0.244806  2
  H         -1.798588        1.499735        1.928128  2
  H         -0.762480        0.128507        1.484813  2
  H         -0.102290        1.776070        1.484813  2

%mem=32GB
%nprocshared= 8
#p m062x/aug-cc-pVDZ   counterpoise=2

00160 m062x/aug-cc-pVDZ   counterpoise=2

 0  1  0  1  0  1
  C         -0.730189        0.045539       -0.000001  1
  C          0.685730        0.000000        0.000001  1
  C         -1.344257        1.317682       -0.000037  1
  C         -0.563256        2.434638       -0.000068  1
  C          0.842991        2.278852       -0.000065  1
  N          1.452340        1.124046       -0.000031  1
  C          1.332569       -1.259009        0.000035  1
  C          0.599994       -2.411151        0.000068  1
  C         -0.813113       -2.365628        0.000066  1
  C         -1.462811       -1.164969        0.000032  1
  H         -2.425265        1.386099       -0.000039  1
  H         -0.993097        3.426040       -0.000096  1
  H          1.476208        3.159729       -0.000087  1
  H          2.413671       -1.267370        0.000035  1
  H          1.099864       -3.370170        0.000095  1
  H         -1.376477       -3.288518        0.000092  1
  H         -2.544767       -1.119792        0.000030  1
  C         -1.173654        0.984819        1.285532  2
  H         -1.312151        1.255040        0.241897  2
  H         -1.576260        1.770342        1.919834  2
  H         -1.692840        0.052110        1.490415  2
  H         -0.113307        0.861672        1.490415  2

%mem=32GB
%nprocshared= 8
#p m062x/aug-cc-pVDZ   counterpoise=2

00161 m062x/aug-cc-pVDZ   counterpoise=2

 0  1  0  1  0  1
  C         -0.730189        0.045539       -0.000001  1
  C          0.685730        0.000000        0.000001  1
  C         -1.344257        1.317682       -0.000037  1
  C         -0.563256        2.434638       -0.000068  1
  C          0.842991        2.278852       -0.000065  1
  N          1.452340        1.124046       -0.000031  1
  C          1.332569       -1.259009        0.000035  1
  C          0.599994       -2.411151        0.000068  1
  C         -0.813113       -2.365628        0.000066  1
  C         -1.462811       -1.164969        0.000032  1
  H         -2.425265        1.386099       -0.000039  1
  H         -0.993097        3.426040       -0.000096  1
  H          1.476208        3.159729       -0.000087  1
  H          2.413671       -1.267370        0.000035  1
  H          1.099864       -3.370170        0.000095  1
  H         -1.376477       -3.288518        0.000092  1
  H         -2.544767       -1.119792        0.000030  1
  C         -1.326828        0.766062        1.285534  2
  H         -1.340369        1.194618        0.286769  2
  H         -1.352050        1.564323        2.022840  2
  H         -2.194458        0.124540        1.416471  2
  H         -0.420432        0.180590        1.416471  2

%mem=32GB
%nprocshared= 8
#p m062x/aug-cc-pVDZ   counterpoise=2

00162 m062x/aug-cc-pVDZ   counterpoise=2

 0  1  0  1  0  1
  C         -0.730189        0.045539       -0.000001  1
  C          0.685730        0.000000        0.000001  1
  C         -1.344257        1.317682       -0.000037  1
  C         -0.563256        2.434638       -0.000068  1
  C          0.842991        2.278852       -0.000065  1
  N          1.452340        1.124046       -0.000031  1
  C          1.332569       -1.259009        0.000035  1
  C          0.599994       -2.411151        0.000068  1
  C         -0.813113       -2.365628        0.000066  1
  C         -1.462811       -1.164969        0.000032  1
  H         -2.425265        1.386099       -0.000039  1
  H         -0.993097        3.426040       -0.000096  1
  H          1.476208        3.159729       -0.000087  1
  H          2.413671       -1.267370        0.000035  1
  H          1.099864       -3.370170        0.000095  1
  H         -1.376477       -3.288518        0.000092  1
  H         -2.544767       -1.119792        0.000030  1
  C         -1.439690        0.524029        1.285537  2
  H         -1.371170        1.093860        0.362513  2
  H         -1.358646        1.198014        2.134450  2
  H         -2.395594        0.007951        1.322784  2
  H         -0.633376       -0.203947        1.322784  2

%mem=32GB
%nprocshared= 8
#p m062x/aug-cc-pVDZ   counterpoise=2

00163 m062x/aug-cc-pVDZ   counterpoise=2

 0  1  0  1  0  1
  C         -0.730189        0.045539       -0.000001  1
  C          0.685730        0.000000        0.000001  1
  C         -1.344257        1.317682       -0.000037  1
  C         -0.563256        2.434638       -0.000068  1
  C          0.842991        2.278852       -0.000065  1
  N          1.452340        1.124046       -0.000031  1
  C          1.332569       -1.259009        0.000035  1
  C          0.599994       -2.411151        0.000068  1
  C         -0.813113       -2.365628        0.000066  1
  C         -1.462811       -1.164969        0.000032  1
  H         -2.425265        1.386099       -0.000039  1
  H         -0.993097        3.426040       -0.000096  1
  H          1.476208        3.159729       -0.000087  1
  H          2.413671       -1.267370        0.000035  1
  H          1.099864       -3.370170        0.000095  1
  H         -1.376477       -3.288518        0.000092  1
  H         -2.544767       -1.119792        0.000030  1
  C         -1.508790        0.266038        1.285537  2
  H         -0.951677        0.108264        0.365696  2
  H         -0.860155        0.082345        2.138184  2
  H         -1.869963        1.290679        1.319325  2
  H         -2.353596       -0.417071        1.319325  2

%mem=32GB
%nprocshared= 8
#p m062x/aug-cc-pVDZ   counterpoise=2

00164 m062x/aug-cc-pVDZ   counterpoise=2

 0  1  0  1  0  1
  C         -0.730189        0.045539       -0.000001  1
  C          0.685730        0.000000        0.000001  1
  C         -1.344257        1.317682       -0.000037  1
  C         -0.563256        2.434638       -0.000068  1
  C          0.842991        2.278852       -0.000065  1
  N          1.452340        1.124046       -0.000031  1
  C          1.332569       -1.259009        0.000035  1
  C          0.599994       -2.411151        0.000068  1
  C         -0.813113       -2.365628        0.000066  1
  C         -1.462811       -1.164969        0.000032  1
  H         -2.425265        1.386099       -0.000039  1
  H         -0.993097        3.426040       -0.000096  1
  H          1.476208        3.159729       -0.000087  1
  H          2.413671       -1.267370        0.000035  1
  H          1.099864       -3.370170        0.000095  1
  H         -1.376477       -3.288518        0.000092  1
  H         -2.544767       -1.119792        0.000030  1
  C         -1.532065        0.000001        1.285537  2
  H         -0.957081        0.032654        0.363744  2
  H         -0.856132        0.038387        2.135901  2
  H         -2.207960        0.850504        1.321443  2
  H         -2.107326       -0.921553        1.321443  2

%mem=32GB
%nprocshared= 8
#p m062x/aug-cc-pVDZ   counterpoise=2

00165 m062x/aug-cc-pVDZ   counterpoise=2

 0  1  0  1  0  1
  C         -0.730189        0.045539       -0.000001  1
  C          0.685730        0.000000        0.000001  1
  C         -1.344257        1.317682       -0.000037  1
  C         -0.563256        2.434638       -0.000068  1
  C          0.842991        2.278852       -0.000065  1
  N          1.452340        1.124046       -0.000031  1
  C          1.332569       -1.259009        0.000035  1
  C          0.599994       -2.411151        0.000068  1
  C         -0.813113       -2.365628        0.000066  1
  C         -1.462811       -1.164969        0.000032  1
  H         -2.425265        1.386099       -0.000039  1
  H         -0.993097        3.426040       -0.000096  1
  H          1.476208        3.159729       -0.000087  1
  H          2.413671       -1.267370        0.000035  1
  H          1.099864       -3.370170        0.000095  1
  H         -1.376477       -3.288518        0.000092  1
  H         -2.544767       -1.119792        0.000030  1
  C         -1.508790       -0.266035        1.285538  2
  H         -0.957437       -0.045399        0.375205  2
  H         -0.895818       -0.020741        2.149003  2
  H         -2.420782        0.324887        1.309160  2
  H         -1.761353       -1.322980        1.309160  2

%mem=32GB
%nprocshared= 8
#p m062x/aug-cc-pVDZ   counterpoise=2

00166 m062x/aug-cc-pVDZ   counterpoise=2

 0  1  0  1  0  1
  C         -0.730189        0.045539       -0.000001  1
  C          0.685730        0.000000        0.000001  1
  C         -1.344257        1.317682       -0.000037  1
  C         -0.563256        2.434638       -0.000068  1
  C          0.842991        2.278852       -0.000065  1
  N          1.452340        1.124046       -0.000031  1
  C          1.332569       -1.259009        0.000035  1
  C          0.599994       -2.411151        0.000068  1
  C         -0.813113       -2.365628        0.000066  1
  C         -1.462811       -1.164969        0.000032  1
  H         -2.425265        1.386099       -0.000039  1
  H         -0.993097        3.426040       -0.000096  1
  H          1.476208        3.159729       -0.000087  1
  H          2.413671       -1.267370        0.000035  1
  H          1.099864       -3.370170        0.000095  1
  H         -1.376477       -3.288518        0.000092  1
  H         -2.544767       -1.119792        0.000030  1
  C         -1.439693       -0.524025        1.285535  2
  H         -1.457184       -1.008949        0.312952  2
  H         -1.466912       -1.278678        2.067350  2
  H         -0.530456        0.063876        1.381121  2
  H         -2.304214        0.127852        1.381121  2

%mem=32GB
%nprocshared= 8
#p m062x/aug-cc-pVDZ   counterpoise=2

00167 m062x/aug-cc-pVDZ   counterpoise=2

 0  1  0  1  0  1
  C         -0.730189        0.045539       -0.000001  1
  C          0.685730        0.000000        0.000001  1
  C         -1.344257        1.317682       -0.000037  1
  C         -0.563256        2.434638       -0.000068  1
  C          0.842991        2.278852       -0.000065  1
  N          1.452340        1.124046       -0.000031  1
  C          1.332569       -1.259009        0.000035  1
  C          0.599994       -2.411151        0.000068  1
  C         -0.813113       -2.365628        0.000066  1
  C         -1.462811       -1.164969        0.000032  1
  H         -2.425265        1.386099       -0.000039  1
  H         -0.993097        3.426040       -0.000096  1
  H          1.476208        3.159729       -0.000087  1
  H          2.413671       -1.267370        0.000035  1
  H          1.099864       -3.370170        0.000095  1
  H         -1.376477       -3.288518        0.000092  1
  H         -2.544767       -1.119792        0.000030  1
  C         -1.326832       -0.766058        1.285532  2
  H         -1.436083       -1.086559        0.252712  2
  H         -1.604575       -1.580853        1.949192  2
  H         -0.293318       -0.484676        1.470327  2
  H         -1.973308        0.087990        1.470327  2

%mem=32GB
%nprocshared= 8
#p m062x/aug-cc-pVDZ   counterpoise=2

00168 m062x/aug-cc-pVDZ   counterpoise=2

 0  1  0  1  0  1
  C         -0.730189        0.045539       -0.000001  1
  C          0.685730        0.000000        0.000001  1
  C         -1.344257        1.317682       -0.000037  1
  C         -0.563256        2.434638       -0.000068  1
  C          0.842991        2.278852       -0.000065  1
  N          1.452340        1.124046       -0.000031  1
  C          1.332569       -1.259009        0.000035  1
  C          0.599994       -2.411151        0.000068  1
  C         -0.813113       -2.365628        0.000066  1
  C         -1.462811       -1.164969        0.000032  1
  H         -2.425265        1.386099       -0.000039  1
  H         -0.993097        3.426040       -0.000096  1
  H          1.476208        3.159729       -0.000087  1
  H          2.413671       -1.267370        0.000035  1
  H          1.099864       -3.370170        0.000095  1
  H         -1.376477       -3.288518        0.000092  1
  H         -2.544767       -1.119792        0.000030  1
  C         -1.173658       -0.984814        1.285532  2
  H         -1.409983       -1.132055        0.234891  2
  H         -1.935573       -1.459521        1.898407  2
  H         -0.205198       -1.427032        1.504633  2
  H         -1.143780        0.079413        1.504633  2

%mem=32GB
%nprocshared= 8
#p m062x/aug-cc-pVDZ   counterpoise=2

00169 m062x/aug-cc-pVDZ   counterpoise=2

 0  1  0  1  0  1
  C         -0.730189        0.045539       -0.000001  1
  C          0.685730        0.000000        0.000001  1
  C         -1.344257        1.317682       -0.000037  1
  C         -0.563256        2.434638       -0.000068  1
  C          0.842991        2.278852       -0.000065  1
  N          1.452340        1.124046       -0.000031  1
  C          1.332569       -1.259009        0.000035  1
  C          0.599994       -2.411151        0.000068  1
  C         -0.813113       -2.365628        0.000066  1
  C         -1.462811       -1.164969        0.000032  1
  H         -2.425265        1.386099       -0.000039  1
  H         -0.993097        3.426040       -0.000096  1
  H          1.476208        3.159729       -0.000087  1
  H          2.413671       -1.267370        0.000035  1
  H          1.099864       -3.370170        0.000095  1
  H         -1.376477       -3.288518        0.000092  1
  H         -2.544767       -1.119792        0.000030  1
  C         -0.984823       -1.173648        1.285533  2
  H         -1.363623       -1.166770        0.266789  2
  H         -1.818824       -1.158505        1.982448  2
  H         -0.394456       -2.071970        1.446659  2
  H         -0.362234       -0.297350        1.446659  2

%mem=32GB
%nprocshared= 8
#p m062x/aug-cc-pVDZ   counterpoise=2

00170 m062x/aug-cc-pVDZ   counterpoise=2

 0  1  0  1  0  1
  C         -0.730189        0.045539       -0.000001  1
  C          0.685730        0.000000        0.000001  1
  C         -1.344257        1.317682       -0.000037  1
  C         -0.563256        2.434638       -0.000068  1
  C          0.842991        2.278852       -0.000065  1
  N          1.452340        1.124046       -0.000031  1
  C          1.332569       -1.259009        0.000035  1
  C          0.599994       -2.411151        0.000068  1
  C         -0.813113       -2.365628        0.000066  1
  C         -1.462811       -1.164969        0.000032  1
  H         -2.425265        1.386099       -0.000039  1
  H         -0.993097        3.426040       -0.000096  1
  H          1.476208        3.159729       -0.000087  1
  H          2.413671       -1.267370        0.000035  1
  H          1.099864       -3.370170        0.000095  1
  H         -1.376477       -3.288518        0.000092  1
  H         -2.544767       -1.119792        0.000030  1
  C         -0.766023       -1.326824        1.285536  2
  H         -0.247612       -1.227569        0.335392  2
  H         -0.059077       -1.191472        2.100020  2
  H         -1.545690       -0.572524        1.353563  2
  H         -1.211928       -2.315772        1.353563  2

%mem=32GB
%nprocshared= 8
#p m062x/aug-cc-pVDZ   counterpoise=2

00171 m062x/aug-cc-pVDZ   counterpoise=2

 0  1  0  1  0  1
  C         -0.730189        0.045539       -0.000001  1
  C          0.685730        0.000000        0.000001  1
  C         -1.344257        1.317682       -0.000037  1
  C         -0.563256        2.434638       -0.000068  1
  C          0.842991        2.278852       -0.000065  1
  N          1.452340        1.124046       -0.000031  1
  C          1.332569       -1.259009        0.000035  1
  C          0.599994       -2.411151        0.000068  1
  C         -0.813113       -2.365628        0.000066  1
  C         -1.462811       -1.164969        0.000032  1
  H         -2.425265        1.386099       -0.000039  1
  H         -0.993097        3.426040       -0.000096  1
  H          1.476208        3.159729       -0.000087  1
  H          2.413671       -1.267370        0.000035  1
  H          1.099864       -3.370170        0.000095  1
  H         -1.376477       -3.288518        0.000092  1
  H         -2.544767       -1.119792        0.000030  1
  C         -0.523990       -1.439685        1.285534  2
  H         -0.164099       -1.246051        0.278379  2
  H          0.192197       -1.054351        2.006693  2
  H         -1.482589       -0.947690        1.428740  2
  H         -0.641620       -2.510727        1.428740  2

%mem=32GB
%nprocshared= 8
#p m062x/aug-cc-pVDZ   counterpoise=2

00172 m062x/aug-cc-pVDZ   counterpoise=2

 0  1  0  1  0  1
  C         -0.730189        0.045539       -0.000001  1
  C          0.685730        0.000000        0.000001  1
  C         -1.344257        1.317682       -0.000037  1
  C         -0.563256        2.434638       -0.000068  1
  C          0.842991        2.278852       -0.000065  1
  N          1.452340        1.124046       -0.000031  1
  C          1.332569       -1.259009        0.000035  1
  C          0.599994       -2.411151        0.000068  1
  C         -0.813113       -2.365628        0.000066  1
  C         -1.462811       -1.164969        0.000032  1
  H         -2.425265        1.386099       -0.000039  1
  H         -0.993097        3.426040       -0.000096  1
  H          1.476208        3.159729       -0.000087  1
  H          2.413671       -1.267370        0.000035  1
  H          1.099864       -3.370170        0.000095  1
  H         -1.376477       -3.288518        0.000092  1
  H         -2.544767       -1.119792        0.000030  1
  C         -0.266038       -1.508802        1.285532  2
  H         -0.102562       -1.252091        0.242100  2
  H          0.207864       -0.764621        1.920424  2
  H         -1.333322       -1.532612        1.490018  2
  H          0.163801       -2.485993        1.490018  2

%mem=32GB
%nprocshared= 8
#p m062x/aug-cc-pVDZ   counterpoise=2

00173 m062x/aug-cc-pVDZ   counterpoise=2

 0  1  0  1  0  1
  C         -0.730189        0.045539       -0.000001  1
  C          0.685730        0.000000        0.000001  1
  C         -1.344257        1.317682       -0.000037  1
  C         -0.563256        2.434638       -0.000068  1
  C          0.842991        2.278852       -0.000065  1
  N          1.452340        1.124046       -0.000031  1
  C          1.332569       -1.259009        0.000035  1
  C          0.599994       -2.411151        0.000068  1
  C         -0.813113       -2.365628        0.000066  1
  C         -1.462811       -1.164969        0.000032  1
  H         -2.425265        1.386099       -0.000039  1
  H         -0.993097        3.426040       -0.000096  1
  H          1.476208        3.159729       -0.000087  1
  H          2.413671       -1.267370        0.000035  1
  H          1.099864       -3.370170        0.000095  1
  H         -1.376477       -3.288518        0.000092  1
  H         -2.544767       -1.119792        0.000030  1
  C         -0.000002       -1.532077        1.285532  2
  H         -0.052777       -1.254836        0.235900  2
  H         -0.167459       -0.652387        1.901633  2
  H         -0.761677       -2.276555        1.502515  2
  H          0.981926       -1.944646        1.502515  2

%mem=32GB
%nprocshared= 8
#p m062x/aug-cc-pVDZ   counterpoise=2

00174 m062x/aug-cc-pVDZ   counterpoise=2

 0  1  0  1  0  1
  C         -0.730189        0.045539       -0.000001  1
  C          0.685730        0.000000        0.000001  1
  C         -1.344257        1.317682       -0.000037  1
  C         -0.563256        2.434638       -0.000068  1
  C          0.842991        2.278852       -0.000065  1
  N          1.452340        1.124046       -0.000031  1
  C          1.332569       -1.259009        0.000035  1
  C          0.599994       -2.411151        0.000068  1
  C         -0.813113       -2.365628        0.000066  1
  C         -1.462811       -1.164969        0.000032  1
  H         -2.425265        1.386099       -0.000039  1
  H         -0.993097        3.426040       -0.000096  1
  H          1.476208        3.159729       -0.000087  1
  H          2.413671       -1.267370        0.000035  1
  H          1.099864       -3.370170        0.000095  1
  H         -1.376477       -3.288518        0.000092  1
  H         -2.544767       -1.119792        0.000030  1
  C          0.266034       -1.508803        1.285533  2
  H          0.002635       -1.256877        0.261555  2
  H         -0.343806       -0.925527        1.970634  2
  H          0.089305       -2.567794        1.455184  2
  H          1.316110       -1.285116        1.455184  2

%mem=32GB
%nprocshared= 8
#p m062x/aug-cc-pVDZ   counterpoise=2

00175 m062x/aug-cc-pVDZ   counterpoise=2

 0  1  0  1  0  1
  C         -0.730189        0.045539       -0.000001  1
  C          0.685730        0.000000        0.000001  1
  C         -1.344257        1.317682       -0.000037  1
  C         -0.563256        2.434638       -0.000068  1
  C          0.842991        2.278852       -0.000065  1
  N          1.452340        1.124046       -0.000031  1
  C          1.332569       -1.259009        0.000035  1
  C          0.599994       -2.411151        0.000068  1
  C         -0.813113       -2.365628        0.000066  1
  C         -1.462811       -1.164969        0.000032  1
  H         -2.425265        1.386099       -0.000039  1
  H         -0.993097        3.426040       -0.000096  1
  H          1.476208        3.159729       -0.000087  1
  H          2.413671       -1.267370        0.000035  1
  H          1.099864       -3.370170        0.000095  1
  H         -1.376477       -3.288518        0.000092  1
  H         -2.544767       -1.119792        0.000030  1
  C          0.523987       -1.439685        1.285535  2
  H          0.078238       -1.252526        0.312059  2
  H         -0.173600       -1.146785        2.065958  2
  H          0.752182       -2.498008        1.382263  2
  H          1.439312       -0.861498        1.382263  2

%mem=32GB
%nprocshared= 8
#p m062x/aug-cc-pVDZ   counterpoise=2

00176 m062x/aug-cc-pVDZ   counterpoise=2

 0  1  0  1  0  1
  C         -0.730189        0.045539       -0.000001  1
  C          0.685730        0.000000        0.000001  1
  C         -1.344257        1.317682       -0.000037  1
  C         -0.563256        2.434638       -0.000068  1
  C          0.842991        2.278852       -0.000065  1
  N          1.452340        1.124046       -0.000031  1
  C          1.332569       -1.259009        0.000035  1
  C          0.599994       -2.411151        0.000068  1
  C         -0.813113       -2.365628        0.000066  1
  C         -1.462811       -1.164969        0.000032  1
  H         -2.425265        1.386099       -0.000039  1
  H         -0.993097        3.426040       -0.000096  1
  H          1.476208        3.159729       -0.000087  1
  H          2.413671       -1.267370        0.000035  1
  H          1.099864       -3.370170        0.000095  1
  H         -1.376477       -3.288518        0.000092  1
  H         -2.544767       -1.119792        0.000030  1
  C          0.766063       -1.326826        1.285534  2
  H          1.203869       -1.274416        0.292078  2
  H          1.550063       -1.232973        2.032537  2
  H          0.049584       -0.518803        1.408967  2
  H          0.260553       -2.281133        1.408967  2

%mem=32GB
%nprocshared= 8
#p m062x/aug-cc-pVDZ   counterpoise=2

00177 m062x/aug-cc-pVDZ   counterpoise=2

 0  1  0  1  0  1
  C         -0.730189        0.045539       -0.000001  1
  C          0.685730        0.000000        0.000001  1
  C         -1.344257        1.317682       -0.000037  1
  C         -0.563256        2.434638       -0.000068  1
  C          0.842991        2.278852       -0.000065  1
  N          1.452340        1.124046       -0.000031  1
  C          1.332569       -1.259009        0.000035  1
  C          0.599994       -2.411151        0.000068  1
  C         -0.813113       -2.365628        0.000066  1
  C         -1.462811       -1.164969        0.000032  1
  H         -2.425265        1.386099       -0.000039  1
  H         -0.993097        3.426040       -0.000096  1
  H          1.476208        3.159729       -0.000087  1
  H          2.413671       -1.267370        0.000035  1
  H          1.099864       -3.370170        0.000095  1
  H         -1.376477       -3.288518        0.000092  1
  H         -2.544767       -1.119792        0.000030  1
  C          0.984819       -1.173651        1.285532  2
  H          1.268065       -1.243176        0.238482  2
  H          1.849072       -1.385789        1.909666  2
  H          0.622565       -0.170933        1.497207  2
  H          0.199458       -1.894677        1.497207  2

%mem=32GB
%nprocshared= 8
#p m062x/aug-cc-pVDZ   counterpoise=2

00178 m062x/aug-cc-pVDZ   counterpoise=2

 0  1  0  1  0  1
  C         -0.730189        0.045539       -0.000001  1
  C          0.685730        0.000000        0.000001  1
  C         -1.344257        1.317682       -0.000037  1
  C         -0.563256        2.434638       -0.000068  1
  C          0.842991        2.278852       -0.000065  1
  N          1.452340        1.124046       -0.000031  1
  C          1.332569       -1.259009        0.000035  1
  C          0.599994       -2.411151        0.000068  1
  C         -0.813113       -2.365628        0.000066  1
  C         -1.462811       -1.164969        0.000032  1
  H         -2.425265        1.386099       -0.000039  1
  H         -0.993097        3.426040       -0.000096  1
  H          1.476208        3.159729       -0.000087  1
  H          2.413671       -1.267370        0.000035  1
  H          1.099864       -3.370170        0.000095  1
  H         -1.376477       -3.288518        0.000092  1
  H         -2.544767       -1.119792        0.000030  1
  C          1.173654       -0.984817        1.285532  2
  H          1.304113       -1.209912        0.230217  2
  H          1.629064       -1.770580        1.882737  2
  H          1.648509       -0.034331        1.514805  2
  H          0.112873       -0.924351        1.514805  2

%mem=32GB
%nprocshared= 8
#p m062x/aug-cc-pVDZ   counterpoise=2

00179 m062x/aug-cc-pVDZ   counterpoise=2

 0  1  0  1  0  1
  C         -0.730189        0.045539       -0.000001  1
  C          0.685730        0.000000        0.000001  1
  C         -1.344257        1.317682       -0.000037  1
  C         -0.563256        2.434638       -0.000068  1
  C          0.842991        2.278852       -0.000065  1
  N          1.452340        1.124046       -0.000031  1
  C          1.332569       -1.259009        0.000035  1
  C          0.599994       -2.411151        0.000068  1
  C         -0.813113       -2.365628        0.000066  1
  C         -1.462811       -1.164969        0.000032  1
  H         -2.425265        1.386099       -0.000039  1
  H         -0.993097        3.426040       -0.000096  1
  H          1.476208        3.159729       -0.000087  1
  H          2.413671       -1.267370        0.000035  1
  H          1.099864       -3.370170        0.000095  1
  H         -1.376477       -3.288518        0.000092  1
  H         -2.544767       -1.119792        0.000030  1
  C          1.326828       -0.766061        1.285533  2
  H          1.331360       -1.155222        0.270689  2
  H          1.336459       -1.593022        1.990883  2
  H          2.207141       -0.147584        1.440491  2
  H          0.432350       -0.168253        1.440491  2

%mem=32GB
%nprocshared= 8
#p m062x/aug-cc-pVDZ   counterpoise=2

00180 m062x/aug-cc-pVDZ   counterpoise=2

 0  1  0  1  0  1
  C         -0.730189        0.045539       -0.000001  1
  C          0.685730        0.000000        0.000001  1
  C         -1.344257        1.317682       -0.000037  1
  C         -0.563256        2.434638       -0.000068  1
  C          0.842991        2.278852       -0.000065  1
  N          1.452340        1.124046       -0.000031  1
  C          1.332569       -1.259009        0.000035  1
  C          0.599994       -2.411151        0.000068  1
  C         -0.813113       -2.365628        0.000066  1
  C         -1.462811       -1.164969        0.000032  1
  H         -2.425265        1.386099       -0.000039  1
  H         -0.993097        3.426040       -0.000096  1
  H          1.476208        3.159729       -0.000087  1
  H          2.413671       -1.267370        0.000035  1
  H          1.099864       -3.370170        0.000095  1
  H         -1.376477       -3.288518        0.000092  1
  H         -2.544767       -1.119792        0.000030  1
  C          1.439689       -0.524028        1.285536  2
  H          1.361267       -1.062107        0.344422  2
  H          1.337875       -1.222605        2.112035  2
  H          2.408002       -0.033578        1.343039  2
  H          0.651646        0.222403        1.343039  2

%mem=32GB
%nprocshared= 8
#p m062x/aug-cc-pVDZ   counterpoise=2

00181 m062x/aug-cc-pVDZ   counterpoise=2

 0  1  0  1  0  1
  C         -0.730189        0.045539       -0.000001  1
  C          0.685730        0.000000        0.000001  1
  C         -1.344257        1.317682       -0.000037  1
  C         -0.563256        2.434638       -0.000068  1
  C          0.842991        2.278852       -0.000065  1
  N          1.452340        1.124046       -0.000031  1
  C          1.332569       -1.259009        0.000035  1
  C          0.599994       -2.411151        0.000068  1
  C         -0.813113       -2.365628        0.000066  1
  C         -1.462811       -1.164969        0.000032  1
  H         -2.425265        1.386099       -0.000039  1
  H         -0.993097        3.426040       -0.000096  1
  H          1.476208        3.159729       -0.000087  1
  H          2.413671       -1.267370        0.000035  1
  H          1.099864       -3.370170        0.000095  1
  H         -1.376477       -3.288518        0.000092  1
  H         -2.544767       -1.119792        0.000030  1
  C          1.508789       -0.266037        1.285538  2
  H          0.931430       -0.079417        0.383759  2
  H          0.892331       -0.066779        2.158323  2
  H          1.832870       -1.303453        1.300222  2
  H          2.378765        0.385426        1.300222  2

%mem=32GB
%nprocshared= 8
#p m062x/aug-cc-pVDZ   counterpoise=2

00182 m062x/aug-cc-pVDZ   counterpoise=2

 0  1  0  1  0  1
  C         -0.730189        0.045539       -0.000001  1
  C          0.685730        0.000000        0.000001  1
  C         -1.344257        1.317682       -0.000037  1
  C         -0.563256        2.434638       -0.000068  1
  C          0.842991        2.278852       -0.000065  1
  N          1.452340        1.124046       -0.000031  1
  C          1.332569       -1.259009        0.000035  1
  C          0.599994       -2.411151        0.000068  1
  C         -0.813113       -2.365628        0.000066  1
  C         -1.462811       -1.164969        0.000032  1
  H         -2.425265        1.386099       -0.000039  1
  H         -0.993097        3.426040       -0.000096  1
  H          1.476208        3.159729       -0.000087  1
  H          2.413671       -1.267370        0.000035  1
  H          1.099864       -3.370170        0.000095  1
  H         -1.376477       -3.288518        0.000092  1
  H         -2.544767       -1.119792        0.000030  1
  C          1.732018        0.000000        0.999969  2
  H          0.946260        0.000000        0.248997  2
  H          1.286026        0.000000        1.991214  2
  H          2.348057       -0.887456        0.879988  2
  H          2.348057        0.887456        0.879988  2

%mem=32GB
%nprocshared= 8
#p m062x/aug-cc-pVDZ   counterpoise=2

00183 m062x/aug-cc-pVDZ   counterpoise=2

 0  1  0  1  0  1
  C         -0.730189        0.045539       -0.000001  1
  C          0.685730        0.000000        0.000001  1
  C         -1.344257        1.317682       -0.000037  1
  C         -0.563256        2.434638       -0.000068  1
  C          0.842991        2.278852       -0.000065  1
  N          1.452340        1.124046       -0.000031  1
  C          1.332569       -1.259009        0.000035  1
  C          0.599994       -2.411151        0.000068  1
  C         -0.813113       -2.365628        0.000066  1
  C         -1.462811       -1.164969        0.000032  1
  H         -2.425265        1.386099       -0.000039  1
  H         -0.993097        3.426040       -0.000096  1
  H          1.476208        3.159729       -0.000087  1
  H          2.413671       -1.267370        0.000035  1
  H          1.099864       -3.370170        0.000095  1
  H         -1.376477       -3.288518        0.000092  1
  H         -2.544767       -1.119792        0.000030  1
  C          1.705728        0.300796        0.999966  2
  H          1.497056        0.978764        0.176443  2
  H          1.546913        0.816780        1.943372  2
  H          1.041327       -0.557386        0.940196  2
  H          2.737704       -0.035258        0.940196  2

%mem=32GB
%nprocshared= 8
#p m062x/aug-cc-pVDZ   counterpoise=2

00184 m062x/aug-cc-pVDZ   counterpoise=2

 0  1  0  1  0  1
  C         -0.730189        0.045539       -0.000001  1
  C          0.685730        0.000000        0.000001  1
  C         -1.344257        1.317682       -0.000037  1
  C         -0.563256        2.434638       -0.000068  1
  C          0.842991        2.278852       -0.000065  1
  N          1.452340        1.124046       -0.000031  1
  C          1.332569       -1.259009        0.000035  1
  C          0.599994       -2.411151        0.000068  1
  C         -0.813113       -2.365628        0.000066  1
  C         -1.462811       -1.164969        0.000032  1
  H         -2.425265        1.386099       -0.000039  1
  H         -0.993097        3.426040       -0.000096  1
  H          1.476208        3.159729       -0.000087  1
  H          2.413671       -1.267370        0.000035  1
  H          1.099864       -3.370170        0.000095  1
  H         -1.376477       -3.288518        0.000092  1
  H         -2.544767       -1.119792        0.000030  1
  C          1.627588        0.592417        0.999961  2
  H          1.461377        1.096633        0.051533  2
  H          1.403071        1.273507        1.816775  2
  H          0.980145       -0.278179        1.065964  2
  H          2.665831        0.277498        1.065964  2

%mem=32GB
%nprocshared= 8
#p m062x/aug-cc-pVDZ   counterpoise=2

00185 m062x/aug-cc-pVDZ   counterpoise=2

 0  1  0  1  0  1
  C         -0.730189        0.045539       -0.000001  1
  C          0.685730        0.000000        0.000001  1
  C         -1.344257        1.317682       -0.000037  1
  C         -0.563256        2.434638       -0.000068  1
  C          0.842991        2.278852       -0.000065  1
  N          1.452340        1.124046       -0.000031  1
  C          1.332569       -1.259009        0.000035  1
  C          0.599994       -2.411151        0.000068  1
  C         -0.813113       -2.365628        0.000066  1
  C         -1.462811       -1.164969        0.000032  1
  H         -2.425265        1.386099       -0.000039  1
  H         -0.993097        3.426040       -0.000096  1
  H          1.476208        3.159729       -0.000087  1
  H          2.413671       -1.267370        0.000035  1
  H          1.099864       -3.370170        0.000095  1
  H         -1.376477       -3.288518        0.000092  1
  H         -2.544767       -1.119792        0.000030  1
  C          1.499998        0.866037        0.999956  2
  H          1.449893        1.137292       -0.051369  2
  H          1.336664        1.750288        1.610611  2
  H          0.734034        0.127028        1.220510  2
  H          2.479420        0.449426        1.220510  2

%mem=32GB
%nprocshared= 8
#p m062x/aug-cc-pVDZ   counterpoise=2

00186 m062x/aug-cc-pVDZ   counterpoise=2

 0  1  0  1  0  1
  C         -0.730189        0.045539       -0.000001  1
  C          0.685730        0.000000        0.000001  1
  C         -1.344257        1.317682       -0.000037  1
  C         -0.563256        2.434638       -0.000068  1
  C          0.842991        2.278852       -0.000065  1
  N          1.452340        1.124046       -0.000031  1
  C          1.332569       -1.259009        0.000035  1
  C          0.599994       -2.411151        0.000068  1
  C         -0.813113       -2.365628        0.000066  1
  C         -1.462811       -1.164969        0.000032  1
  H         -2.425265        1.386099       -0.000039  1
  H         -0.993097        3.426040       -0.000096  1
  H          1.476208        3.159729       -0.000087  1
  H          2.413671       -1.267370        0.000035  1
  H          1.099864       -3.370170        0.000095  1
  H         -1.376477       -3.288518        0.000092  1
  H         -2.544767       -1.119792        0.000030  1
  C          1.326833        1.113341        0.999955  2
  H          1.462180        1.124885       -0.078434  2
  H          2.294733        1.195896        1.487637  2
  H          0.699763        1.950535        1.295533  2
  H          0.850602        0.182044        1.295533  2

%mem=32GB
%nprocshared= 8
#p m062x/aug-cc-pVDZ   counterpoise=2

00187 m062x/aug-cc-pVDZ   counterpoise=2

 0  1  0  1  0  1
  C         -0.730189        0.045539       -0.000001  1
  C          0.685730        0.000000        0.000001  1
  C         -1.344257        1.317682       -0.000037  1
  C         -0.563256        2.434638       -0.000068  1
  C          0.842991        2.278852       -0.000065  1
  N          1.452340        1.124046       -0.000031  1
  C          1.332569       -1.259009        0.000035  1
  C          0.599994       -2.411151        0.000068  1
  C         -0.813113       -2.365628        0.000066  1
  C         -1.462811       -1.164969        0.000032  1
  H         -2.425265        1.386099       -0.000039  1
  H         -0.993097        3.426040       -0.000096  1
  H          1.476208        3.159729       -0.000087  1
  H          2.413671       -1.267370        0.000035  1
  H          1.099864       -3.370170        0.000095  1
  H         -1.376477       -3.288518        0.000092  1
  H         -2.544767       -1.119792        0.000030  1
  C          1.113355        1.326819        0.999958  2
  H          1.456039        1.121833       -0.010944  2
  H          1.816999        0.905915        1.713541  2
  H          1.045691        2.401406        1.148827  2
  H          0.134548        0.878209        1.148827  2

%mem=32GB
%nprocshared= 8
#p m062x/aug-cc-pVDZ   counterpoise=2

00188 m062x/aug-cc-pVDZ   counterpoise=2

 0  1  0  1  0  1
  C         -0.730189        0.045539       -0.000001  1
  C          0.685730        0.000000        0.000001  1
  C         -1.344257        1.317682       -0.000037  1
  C         -0.563256        2.434638       -0.000068  1
  C          0.842991        2.278852       -0.000065  1
  N          1.452340        1.124046       -0.000031  1
  C          1.332569       -1.259009        0.000035  1
  C          0.599994       -2.411151        0.000068  1
  C         -0.813113       -2.365628        0.000066  1
  C         -1.462811       -1.164969        0.000032  1
  H         -2.425265        1.386099       -0.000039  1
  H         -0.993097        3.426040       -0.000096  1
  H          1.476208        3.159729       -0.000087  1
  H          2.413671       -1.267370        0.000035  1
  H          1.099864       -3.370170        0.000095  1
  H         -1.376477       -3.288518        0.000092  1
  H         -2.544767       -1.119792        0.000030  1
  C          0.866047        1.499986        0.999963  2
  H          1.388969        1.164680        0.108056  2
  H          1.399538        1.157903        1.883051  2
  H          0.816762        2.585816        1.004558  2
  H         -0.141299        1.091684        1.004558  2

%mem=32GB
%nprocshared= 8
#p m062x/aug-cc-pVDZ   counterpoise=2

00189 m062x/aug-cc-pVDZ   counterpoise=2

 0  1  0  1  0  1
  C         -0.730189        0.045539       -0.000001  1
  C          0.685730        0.000000        0.000001  1
  C         -1.344257        1.317682       -0.000037  1
  C         -0.563256        2.434638       -0.000068  1
  C          0.842991        2.278852       -0.000065  1
  N          1.452340        1.124046       -0.000031  1
  C          1.332569       -1.259009        0.000035  1
  C          0.599994       -2.411151        0.000068  1
  C         -0.813113       -2.365628        0.000066  1
  C         -1.462811       -1.164969        0.000032  1
  H         -2.425265        1.386099       -0.000039  1
  H         -0.993097        3.426040       -0.000096  1
  H          1.476208        3.159729       -0.000087  1
  H          2.413671       -1.267370        0.000035  1
  H          1.099864       -3.370170        0.000095  1
  H         -1.376477       -3.288518        0.000092  1
  H         -2.544767       -1.119792        0.000030  1
  C          0.592376        1.627579        0.999963  2
  H          0.112483        1.244263        0.103221  2
  H          0.091818        1.227756        1.878063  2
  H          1.636564        1.325821        1.009470  2
  H          0.528839        2.712637        1.009470  2

%mem=32GB
%nprocshared= 8
#p m062x/aug-cc-pVDZ   counterpoise=2

00190 m062x/aug-cc-pVDZ   counterpoise=2

 0  1  0  1  0  1
  C         -0.730189        0.045539       -0.000001  1
  C          0.685730        0.000000        0.000001  1
  C         -1.344257        1.317682       -0.000037  1
  C         -0.563256        2.434638       -0.000068  1
  C          0.842991        2.278852       -0.000065  1
  N          1.452340        1.124046       -0.000031  1
  C          1.332569       -1.259009        0.000035  1
  C          0.599994       -2.411151        0.000068  1
  C         -0.813113       -2.365628        0.000066  1
  C         -1.462811       -1.164969        0.000032  1
  H         -2.425265        1.386099       -0.000039  1
  H         -0.993097        3.426040       -0.000096  1
  H          1.476208        3.159729       -0.000087  1
  H          2.413671       -1.267370        0.000035  1
  H          1.099864       -3.370170        0.000095  1
  H         -1.376477       -3.288518        0.000092  1
  H         -2.544767       -1.119792        0.000030  1
  C          0.300758        1.705717        0.999961  2
  H          0.069924        1.226487        0.052105  2
  H         -0.010070        1.060414        1.817547  2
  H          1.371175        1.882964        1.065292  2
  H         -0.227902        2.653202        1.065292  2

%mem=32GB
%nprocshared= 8
#p m062x/aug-cc-pVDZ   counterpoise=2

00191 m062x/aug-cc-pVDZ   counterpoise=2

 0  1  0  1  0  1
  C         -0.730189        0.045539       -0.000001  1
  C          0.685730        0.000000        0.000001  1
  C         -1.344257        1.317682       -0.000037  1
  C         -0.563256        2.434638       -0.000068  1
  C          0.842991        2.278852       -0.000065  1
  N          1.452340        1.124046       -0.000031  1
  C          1.332569       -1.259009        0.000035  1
  C          0.599994       -2.411151        0.000068  1
  C         -0.813113       -2.365628        0.000066  1
  C         -1.462811       -1.164969        0.000032  1
  H         -2.425265        1.386099       -0.000039  1
  H         -0.993097        3.426040       -0.000096  1
  H          1.476208        3.159729       -0.000087  1
  H          2.413671       -1.267370        0.000035  1
  H          1.099864       -3.370170        0.000095  1
  H         -1.376477       -3.288518        0.000092  1
  H         -2.544767       -1.119792        0.000030  1
  C          0.000002        1.732030        0.999960  2
  H          0.054845        1.222258        0.041576  2
  H          0.078365        1.003638        1.802943  2
  H          0.815752        2.446145        1.077860  2
  H         -0.948977        2.256289        1.077860  2

%mem=32GB
%nprocshared= 8
#p m062x/aug-cc-pVDZ   counterpoise=2

00192 m062x/aug-cc-pVDZ   counterpoise=2

 0  1  0  1  0  1
  C         -0.730189        0.045539       -0.000001  1
  C          0.685730        0.000000        0.000001  1
  C         -1.344257        1.317682       -0.000037  1
  C         -0.563256        2.434638       -0.000068  1
  C          0.842991        2.278852       -0.000065  1
  N          1.452340        1.124046       -0.000031  1
  C          1.332569       -1.259009        0.000035  1
  C          0.599994       -2.411151        0.000068  1
  C         -0.813113       -2.365628        0.000066  1
  C         -1.462811       -1.164969        0.000032  1
  H         -2.425265        1.386099       -0.000039  1
  H         -0.993097        3.426040       -0.000096  1
  H          1.476208        3.159729       -0.000087  1
  H          2.413671       -1.267370        0.000035  1
  H          1.099864       -3.370170        0.000095  1
  H         -1.376477       -3.288518        0.000092  1
  H         -2.544767       -1.119792        0.000030  1
  C         -0.300754        1.705718        0.999962  2
  H          0.030013        1.238561        0.075985  2
  H          0.092336        1.150540        1.847744  2
  H          0.061535        2.729807        1.038250  2
  H         -1.387036        1.704157        1.038250  2

%mem=32GB
%nprocshared= 8
#p m062x/aug-cc-pVDZ   counterpoise=2

00193 m062x/aug-cc-pVDZ   counterpoise=2

 0  1  0  1  0  1
  C         -0.730189        0.045539       -0.000001  1
  C          0.685730        0.000000        0.000001  1
  C         -1.344257        1.317682       -0.000037  1
  C         -0.563256        2.434638       -0.000068  1
  C          0.842991        2.278852       -0.000065  1
  N          1.452340        1.124046       -0.000031  1
  C          1.332569       -1.259009        0.000035  1
  C          0.599994       -2.411151        0.000068  1
  C         -0.813113       -2.365628        0.000066  1
  C         -1.462811       -1.164969        0.000032  1
  H         -2.425265        1.386099       -0.000039  1
  H         -0.993097        3.426040       -0.000096  1
  H          1.476208        3.159729       -0.000087  1
  H          2.413671       -1.267370        0.000035  1
  H          1.099864       -3.370170        0.000095  1
  H         -1.376477       -3.288518        0.000092  1
  H         -2.544767       -1.119792        0.000030  1
  C         -0.592373        1.627580        0.999964  2
  H         -0.035003        1.260816        0.141945  2
  H         -0.102474        1.305214        1.915145  2
  H         -0.628295        2.713573        0.971562  2
  H         -1.603952        1.230871        0.971562  2

%mem=32GB
%nprocshared= 8
#p m062x/aug-cc-pVDZ   counterpoise=2

00194 m062x/aug-cc-pVDZ   counterpoise=2

 0  1  0  1  0  1
  C         -0.730189        0.045539       -0.000001  1
  C          0.685730        0.000000        0.000001  1
  C         -1.344257        1.317682       -0.000037  1
  C         -0.563256        2.434638       -0.000068  1
  C          0.842991        2.278852       -0.000065  1
  N          1.452340        1.124046       -0.000031  1
  C          1.332569       -1.259009        0.000035  1
  C          0.599994       -2.411151        0.000068  1
  C         -0.813113       -2.365628        0.000066  1
  C         -1.462811       -1.164969        0.000032  1
  H         -2.425265        1.386099       -0.000039  1
  H         -0.993097        3.426040       -0.000096  1
  H          1.476208        3.159729       -0.000087  1
  H          2.413671       -1.267370        0.000035  1
  H          1.099864       -3.370170        0.000095  1
  H         -1.376477       -3.288518        0.000092  1
  H         -2.544767       -1.119792        0.000030  1
  C         -0.866045        1.499993        0.999960  2
  H         -1.328744        1.323596        0.032402  2
  H         -1.564125        1.233861        1.789475  2
  H          0.030576        0.892055        1.089182  2
  H         -0.601692        2.550533        1.089182  2

%mem=32GB
%nprocshared= 8
#p m062x/aug-cc-pVDZ   counterpoise=2

00195 m062x/aug-cc-pVDZ   counterpoise=2

 0  1  0  1  0  1
  C         -0.730189        0.045539       -0.000001  1
  C          0.685730        0.000000        0.000001  1
  C         -1.344257        1.317682       -0.000037  1
  C         -0.563256        2.434638       -0.000068  1
  C          0.842991        2.278852       -0.000065  1
  N          1.452340        1.124046       -0.000031  1
  C          1.332569       -1.259009        0.000035  1
  C          0.599994       -2.411151        0.000068  1
  C         -0.813113       -2.365628        0.000066  1
  C         -1.462811       -1.164969        0.000032  1
  H         -2.425265        1.386099       -0.000039  1
  H         -0.993097        3.426040       -0.000096  1
  H          1.476208        3.159729       -0.000087  1
  H          2.413671       -1.267370        0.000035  1
  H          1.099864       -3.370170        0.000095  1
  H         -1.376477       -3.288518        0.000092  1
  H         -2.544767       -1.119792        0.000030  1
  C         -1.113351        1.326827        0.999956  2
  H         -1.357883        1.317142       -0.059046  2
  H         -2.029458        1.290543        1.583830  2
  H         -0.497859        0.463053        1.237740  2
  H         -0.568103        2.236575        1.237740  2

%mem=32GB
%nprocshared= 8
#p m062x/aug-cc-pVDZ   counterpoise=2

00196 m062x/aug-cc-pVDZ   counterpoise=2

 0  1  0  1  0  1
  C         -0.730189        0.045539       -0.000001  1
  C          0.685730        0.000000        0.000001  1
  C         -1.344257        1.317682       -0.000037  1
  C         -0.563256        2.434638       -0.000068  1
  C          0.842991        2.278852       -0.000065  1
  N          1.452340        1.124046       -0.000031  1
  C          1.332569       -1.259009        0.000035  1
  C          0.599994       -2.411151        0.000068  1
  C         -0.813113       -2.365628        0.000066  1
  C         -1.462811       -1.164969        0.000032  1
  H         -2.425265        1.386099       -0.000039  1
  H         -0.993097        3.426040       -0.000096  1
  H          1.476208        3.159729       -0.000087  1
  H          2.413671       -1.267370        0.000035  1
  H          1.099864       -3.370170        0.000095  1
  H         -1.376477       -3.288518        0.000092  1
  H         -2.544767       -1.119792        0.000030  1
  C         -1.326829        1.113350        0.999956  2
  H         -1.345386        1.330914       -0.064796  2
  H         -1.405954        2.041021        1.560887  2
  H         -2.162229        0.465266        1.252088  2
  H         -0.393739        0.616108        1.252088  2

%mem=32GB
%nprocshared= 8
#p m062x/aug-cc-pVDZ   counterpoise=2

00197 m062x/aug-cc-pVDZ   counterpoise=2

 0  1  0  1  0  1
  C         -0.730189        0.045539       -0.000001  1
  C          0.685730        0.000000        0.000001  1
  C         -1.344257        1.317682       -0.000037  1
  C         -0.563256        2.434638       -0.000068  1
  C          0.842991        2.278852       -0.000065  1
  N          1.452340        1.124046       -0.000031  1
  C          1.332569       -1.259009        0.000035  1
  C          0.599994       -2.411151        0.000068  1
  C         -0.813113       -2.365628        0.000066  1
  C         -1.462811       -1.164969        0.000032  1
  H         -2.425265        1.386099       -0.000039  1
  H         -0.993097        3.426040       -0.000096  1
  H          1.476208        3.159729       -0.000087  1
  H          2.413671       -1.267370        0.000035  1
  H          1.099864       -3.370170        0.000095  1
  H         -1.376477       -3.288518        0.000092  1
  H         -2.544767       -1.119792        0.000030  1
  C         -1.499994        0.866044        0.999959  2
  H         -1.347256        1.308985        0.019220  2
  H         -1.249502        1.592472        1.768746  2
  H         -2.540617        0.570568        1.106139  2
  H         -0.862663       -0.008034        1.106139  2

%mem=32GB
%nprocshared= 8
#p m062x/aug-cc-pVDZ   counterpoise=2

00198 m062x/aug-cc-pVDZ   counterpoise=2

 0  1  0  1  0  1
  C         -0.730189        0.045539       -0.000001  1
  C          0.685730        0.000000        0.000001  1
  C         -1.344257        1.317682       -0.000037  1
  C         -0.563256        2.434638       -0.000068  1
  C          0.842991        2.278852       -0.000065  1
  N          1.452340        1.124046       -0.000031  1
  C          1.332569       -1.259009        0.000035  1
  C          0.599994       -2.411151        0.000068  1
  C         -0.813113       -2.365628        0.000066  1
  C         -1.462811       -1.164969        0.000032  1
  H         -2.425265        1.386099       -0.000039  1
  H         -0.993097        3.426040       -0.000096  1
  H          1.476208        3.159729       -0.000087  1
  H          2.413671       -1.267370        0.000035  1
  H          1.099864       -3.370170        0.000095  1
  H         -1.376477       -3.288518        0.000092  1
  H         -2.544767       -1.119792        0.000030  1
  C         -1.627585        0.592422        0.999964  2
  H         -1.384604        1.214403        0.142366  2
  H         -1.414401        1.138129        1.915515  2
  H         -2.682337        0.331373        0.971166  2
  H         -1.029101       -0.314476        0.971166  2

%mem=32GB
%nprocshared= 8
#p m062x/aug-cc-pVDZ   counterpoise=2

00199 m062x/aug-cc-pVDZ   counterpoise=2

 0  1  0  1  0  1
  C         -0.730189        0.045539       -0.000001  1
  C          0.685730        0.000000        0.000001  1
  C         -1.344257        1.317682       -0.000037  1
  C         -0.563256        2.434638       -0.000068  1
  C          0.842991        2.278852       -0.000065  1
  N          1.452340        1.124046       -0.000031  1
  C          1.332569       -1.259009        0.000035  1
  C          0.599994       -2.411151        0.000068  1
  C         -0.813113       -2.365628        0.000066  1
  C         -1.462811       -1.164969        0.000032  1
  H         -2.425265        1.386099       -0.000039  1
  H         -0.993097        3.426040       -0.000096  1
  H          1.476208        3.159729       -0.000087  1
  H          2.413671       -1.267370        0.000035  1
  H          1.099864       -3.370170        0.000095  1
  H         -1.376477       -3.288518        0.000092  1
  H         -2.544767       -1.119792        0.000030  1
  C         -1.705706        0.300759        0.999968  2
  H         -0.959073        0.105421        0.234620  2
  H         -1.256608        0.183264        1.982813  2
  H         -2.079105        1.315776        0.891379  2
  H         -2.528348       -0.401342        0.891379  2

%mem=32GB
%nprocshared= 8
#p m062x/aug-cc-pVDZ   counterpoise=2

00200 m062x/aug-cc-pVDZ   counterpoise=2

 0  1  0  1  0  1
  C         -0.730189        0.045539       -0.000001  1
  C          0.685730        0.000000        0.000001  1
  C         -1.344257        1.317682       -0.000037  1
  C         -0.563256        2.434638       -0.000068  1
  C          0.842991        2.278852       -0.000065  1
  N          1.452340        1.124046       -0.000031  1
  C          1.332569       -1.259009        0.000035  1
  C          0.599994       -2.411151        0.000068  1
  C         -0.813113       -2.365628        0.000066  1
  C         -1.462811       -1.164969        0.000032  1
  H         -2.425265        1.386099       -0.000039  1
  H         -0.993097        3.426040       -0.000096  1
  H          1.476208        3.159729       -0.000087  1
  H          2.413671       -1.267370        0.000035  1
  H          1.099864       -3.370170        0.000095  1
  H         -1.376477       -3.288518        0.000092  1
  H         -2.544767       -1.119792        0.000030  1
  C         -1.732019        0.000001        0.999968  2
  H         -0.963141        0.034950        0.232518  2
  H         -1.265608        0.021202        1.981543  2
  H         -2.390120        0.858460        0.893065  2
  H         -2.309526       -0.914621        0.893065  2

%mem=32GB
%nprocshared= 8
#p m062x/aug-cc-pVDZ   counterpoise=2

00201 m062x/aug-cc-pVDZ   counterpoise=2

 0  1  0  1  0  1
  C         -0.730189        0.045539       -0.000001  1
  C          0.685730        0.000000        0.000001  1
  C         -1.344257        1.317682       -0.000037  1
  C         -0.563256        2.434638       -0.000068  1
  C          0.842991        2.278852       -0.000065  1
  N          1.452340        1.124046       -0.000031  1
  C          1.332569       -1.259009        0.000035  1
  C          0.599994       -2.411151        0.000068  1
  C         -0.813113       -2.365628        0.000066  1
  C         -1.462811       -1.164969        0.000032  1
  H         -2.425265        1.386099       -0.000039  1
  H         -0.993097        3.426040       -0.000096  1
  H          1.476208        3.159729       -0.000087  1
  H          2.413671       -1.267370        0.000035  1
  H          1.099864       -3.370170        0.000095  1
  H         -1.376477       -3.288518        0.000092  1
  H         -2.544767       -1.119792        0.000030  1
  C         -1.705729       -0.300796        0.999967  2
  H         -1.509242       -0.999793        0.191157  2
  H         -1.564898       -0.801799        1.954241  2
  H         -1.020085        0.539503        0.927402  2
  H         -2.728773        0.059193        0.927402  2

%mem=32GB
%nprocshared= 8
#p m062x/aug-cc-pVDZ   counterpoise=2

00202 m062x/aug-cc-pVDZ   counterpoise=2

 0  1  0  1  0  1
  C         -0.730189        0.045539       -0.000001  1
  C          0.685730        0.000000        0.000001  1
  C         -1.344257        1.317682       -0.000037  1
  C         -0.563256        2.434638       -0.000068  1
  C          0.842991        2.278852       -0.000065  1
  N          1.452340        1.124046       -0.000031  1
  C          1.332569       -1.259009        0.000035  1
  C          0.599994       -2.411151        0.000068  1
  C         -0.813113       -2.365628        0.000066  1
  C         -1.462811       -1.164969        0.000032  1
  H         -2.425265        1.386099       -0.000039  1
  H         -0.993097        3.426040       -0.000096  1
  H          1.476208        3.159729       -0.000087  1
  H          2.413671       -1.267370        0.000035  1
  H          1.099864       -3.370170        0.000095  1
  H         -1.376477       -3.288518        0.000092  1
  H         -2.544767       -1.119792        0.000030  1
  C         -1.627589       -0.592418        0.999961  2
  H         -1.473720       -1.127064        0.066230  2
  H         -1.435428       -1.260118        1.835861  2
  H         -0.947797        0.254309        1.049071  2
  H         -2.653476       -0.236579        1.049071  2

%mem=32GB
%nprocshared= 8
#p m062x/aug-cc-pVDZ   counterpoise=2

00203 m062x/aug-cc-pVDZ   counterpoise=2

 0  1  0  1  0  1
  C         -0.730189        0.045539       -0.000001  1
  C          0.685730        0.000000        0.000001  1
  C         -1.344257        1.317682       -0.000037  1
  C         -0.563256        2.434638       -0.000068  1
  C          0.842991        2.278852       -0.000065  1
  N          1.452340        1.124046       -0.000031  1
  C          1.332569       -1.259009        0.000035  1
  C          0.599994       -2.411151        0.000068  1
  C         -0.813113       -2.365628        0.000066  1
  C         -1.462811       -1.164969        0.000032  1
  H         -2.425265        1.386099       -0.000039  1
  H         -0.993097        3.426040       -0.000096  1
  H          1.476208        3.159729       -0.000087  1
  H          2.413671       -1.267370        0.000035  1
  H          1.099864       -3.370170        0.000095  1
  H         -1.376477       -3.288518        0.000092  1
  H         -2.544767       -1.119792        0.000030  1
  C         -1.499998       -0.866038        0.999957  2
  H         -1.461294       -1.177162       -0.040754  2
  H         -1.391778       -1.735970        1.642595  2
  H         -0.692801       -0.165889        1.199209  2
  H         -2.454137       -0.385002        1.199209  2

%mem=32GB
%nprocshared= 8
#p m062x/aug-cc-pVDZ   counterpoise=2

00204 m062x/aug-cc-pVDZ   counterpoise=2

 0  1  0  1  0  1
  C         -0.730189        0.045539       -0.000001  1
  C          0.685730        0.000000        0.000001  1
  C         -1.344257        1.317682       -0.000037  1
  C         -0.563256        2.434638       -0.000068  1
  C          0.842991        2.278852       -0.000065  1
  N          1.452340        1.124046       -0.000031  1
  C          1.332569       -1.259009        0.000035  1
  C          0.599994       -2.411151        0.000068  1
  C         -0.813113       -2.365628        0.000066  1
  C         -1.462811       -1.164969        0.000032  1
  H         -2.425265        1.386099       -0.000039  1
  H         -0.993097        3.426040       -0.000096  1
  H          1.476208        3.159729       -0.000087  1
  H          2.413671       -1.267370        0.000035  1
  H          1.099864       -3.370170        0.000095  1
  H         -1.376477       -3.288518        0.000092  1
  H         -2.544767       -1.119792        0.000030  1
  C         -1.326834       -1.113343        0.999955  2
  H         -1.473101       -1.168876       -0.075636  2
  H         -2.226103       -1.454765        1.506141  2
  H         -0.489037       -1.744525        1.284882  2
  H         -1.119034       -0.085183        1.284882  2

%mem=32GB
%nprocshared= 8
#p m062x/aug-cc-pVDZ   counterpoise=2

00205 m062x/aug-cc-pVDZ   counterpoise=2

 0  1  0  1  0  1
  C         -0.730189        0.045539       -0.000001  1
  C          0.685730        0.000000        0.000001  1
  C         -1.344257        1.317682       -0.000037  1
  C         -0.563256        2.434638       -0.000068  1
  C          0.842991        2.278852       -0.000065  1
  N          1.452340        1.124046       -0.000031  1
  C          1.332569       -1.259009        0.000035  1
  C          0.599994       -2.411151        0.000068  1
  C         -0.813113       -2.365628        0.000066  1
  C         -1.462811       -1.164969        0.000032  1
  H         -2.425265        1.386099       -0.000039  1
  H         -0.993097        3.426040       -0.000096  1
  H          1.476208        3.159729       -0.000087  1
  H          2.413671       -1.267370        0.000035  1
  H          1.099864       -3.370170        0.000095  1
  H         -1.376477       -3.288518        0.000092  1
  H         -2.544767       -1.119792        0.000030  1
  C         -1.113355       -1.326821        0.999958  2
  H         -1.467829       -1.162645       -0.014325  2
  H         -1.862871       -0.979679        1.706497  2
  H         -0.934256       -2.387792        1.154041  2
  H         -0.188319       -0.777236        1.154041  2

%mem=32GB
%nprocshared= 8
#p m062x/aug-cc-pVDZ   counterpoise=2

00206 m062x/aug-cc-pVDZ   counterpoise=2

 0  1  0  1  0  1
  C         -0.730189        0.045539       -0.000001  1
  C          0.685730        0.000000        0.000001  1
  C         -1.344257        1.317682       -0.000037  1
  C         -0.563256        2.434638       -0.000068  1
  C          0.842991        2.278852       -0.000065  1
  N          1.452340        1.124046       -0.000031  1
  C          1.332569       -1.259009        0.000035  1
  C          0.599994       -2.411151        0.000068  1
  C         -0.813113       -2.365628        0.000066  1
  C         -1.462811       -1.164969        0.000032  1
  H         -2.425265        1.386099       -0.000039  1
  H         -0.993097        3.426040       -0.000096  1
  H          1.476208        3.159729       -0.000087  1
  H          2.413671       -1.267370        0.000035  1
  H          1.099864       -3.370170        0.000095  1
  H         -1.376477       -3.288518        0.000092  1
  H         -2.544767       -1.119792        0.000030  1
  C         -0.866048       -1.499988        0.999963  2
  H         -1.401351       -1.199472        0.103014  2
  H         -1.424934       -1.186233        1.877847  2
  H         -0.753276       -2.581036        1.009681  2
  H          0.115592       -1.033334        1.009681  2

%mem=32GB
%nprocshared= 8
#p m062x/aug-cc-pVDZ   counterpoise=2

00207 m062x/aug-cc-pVDZ   counterpoise=2

 0  1  0  1  0  1
  C         -0.730189        0.045539       -0.000001  1
  C          0.685730        0.000000        0.000001  1
  C         -1.344257        1.317682       -0.000037  1
  C         -0.563256        2.434638       -0.000068  1
  C          0.842991        2.278852       -0.000065  1
  N          1.452340        1.124046       -0.000031  1
  C          1.332569       -1.259009        0.000035  1
  C          0.599994       -2.411151        0.000068  1
  C         -0.813113       -2.365628        0.000066  1
  C         -1.462811       -1.164969        0.000032  1
  H         -2.425265        1.386099       -0.000039  1
  H         -0.993097        3.426040       -0.000096  1
  H          1.476208        3.159729       -0.000087  1
  H          2.413671       -1.267370        0.000035  1
  H          1.099864       -3.370170        0.000095  1
  H         -1.376477       -3.288518        0.000092  1
  H         -2.544767       -1.119792        0.000030  1
  C         -0.592377       -1.627579        0.999963  2
  H         -0.118892       -1.237262        0.102834  2
  H         -0.097621       -1.219727        1.877659  2
  H         -1.641092       -1.341967        1.009866  2
  H         -0.512098       -2.711523        1.009866  2

%mem=32GB
%nprocshared= 8
#p m062x/aug-cc-pVDZ   counterpoise=2

00208 m062x/aug-cc-pVDZ   counterpoise=2

 0  1  0  1  0  1
  C         -0.730189        0.045539       -0.000001  1
  C          0.685730        0.000000        0.000001  1
  C         -1.344257        1.317682       -0.000037  1
  C         -0.563256        2.434638       -0.000068  1
  C          0.842991        2.278852       -0.000065  1
  N          1.452340        1.124046       -0.000031  1
  C          1.332569       -1.259009        0.000035  1
  C          0.599994       -2.411151        0.000068  1
  C         -0.813113       -2.365628        0.000066  1
  C         -1.462811       -1.164969        0.000032  1
  H         -2.425265        1.386099       -0.000039  1
  H         -0.993097        3.426040       -0.000096  1
  H          1.476208        3.159729       -0.000087  1
  H          2.413671       -1.267370        0.000035  1
  H          1.099864       -3.370170        0.000095  1
  H         -1.376477       -3.288518        0.000092  1
  H         -2.544767       -1.119792        0.000030  1
  C         -0.300758       -1.705717        0.999961  2
  H         -0.077291       -1.220039        0.053623  2
  H         -0.002341       -1.057145        1.819582  2
  H         -1.367957       -1.901994        1.063516  2
  H          0.244464       -2.643891        1.063516  2

%mem=32GB
%nprocshared= 8
#p m062x/aug-cc-pVDZ   counterpoise=2

00209 m062x/aug-cc-pVDZ   counterpoise=2

 0  1  0  1  0  1
  C         -0.730189        0.045539       -0.000001  1
  C          0.685730        0.000000        0.000001  1
  C         -1.344257        1.317682       -0.000037  1
  C         -0.563256        2.434638       -0.000068  1
  C          0.842991        2.278852       -0.000065  1
  N          1.452340        1.124046       -0.000031  1
  C          1.332569       -1.259009        0.000035  1
  C          0.599994       -2.411151        0.000068  1
  C         -0.813113       -2.365628        0.000066  1
  C         -1.462811       -1.164969        0.000032  1
  H         -2.425265        1.386099       -0.000039  1
  H         -0.993097        3.426040       -0.000096  1
  H          1.476208        3.159729       -0.000087  1
  H          2.413671       -1.267370        0.000035  1
  H          1.099864       -3.370170        0.000095  1
  H         -1.376477       -3.288518        0.000092  1
  H         -2.544767       -1.119792        0.000030  1
  C         -0.000003       -1.732029        0.999960  2
  H         -0.061734       -1.216764        0.044939  2
  H         -0.086524       -1.009849        1.807702  2
  H         -0.807018       -2.456426        1.073799  2
  H          0.955291       -2.245292        1.073799  2

%mem=32GB
%nprocshared= 8
#p m062x/aug-cc-pVDZ   counterpoise=2

00210 m062x/aug-cc-pVDZ   counterpoise=2

 0  1  0  1  0  1
  C         -0.730189        0.045539       -0.000001  1
  C          0.685730        0.000000        0.000001  1
  C         -1.344257        1.317682       -0.000037  1
  C         -0.563256        2.434638       -0.000068  1
  C          0.842991        2.278852       -0.000065  1
  N          1.452340        1.124046       -0.000031  1
  C          1.332569       -1.259009        0.000035  1
  C          0.599994       -2.411151        0.000068  1
  C         -0.813113       -2.365628        0.000066  1
  C         -1.462811       -1.164969        0.000032  1
  H         -2.425265        1.386099       -0.000039  1
  H         -0.993097        3.426040       -0.000096  1
  H          1.476208        3.159729       -0.000087  1
  H          2.413671       -1.267370        0.000035  1
  H          1.099864       -3.370170        0.000095  1
  H         -1.376477       -3.288518        0.000092  1
  H         -2.544767       -1.119792        0.000030  1
  C          0.300754       -1.705718        0.999962  2
  H         -0.035290       -1.233753        0.080343  2
  H         -0.090067       -1.156820        1.852868  2
  H         -0.058674       -2.730980        1.033509  2
  H          1.387185       -1.701513        1.033509  2

%mem=32GB
%nprocshared= 8
#p m062x/aug-cc-pVDZ   counterpoise=2

00211 m062x/aug-cc-pVDZ   counterpoise=2

 0  1  0  1  0  1
  C         -0.730189        0.045539       -0.000001  1
  C          0.685730        0.000000        0.000001  1
  C         -1.344257        1.317682       -0.000037  1
  C         -0.563256        2.434638       -0.000068  1
  C          0.842991        2.278852       -0.000065  1
  N          1.452340        1.124046       -0.000031  1
  C          1.332569       -1.259009        0.000035  1
  C          0.599994       -2.411151        0.000068  1
  C         -0.813113       -2.365628        0.000066  1
  C         -1.462811       -1.164969        0.000032  1
  H         -2.425265        1.386099       -0.000039  1
  H         -0.993097        3.426040       -0.000096  1
  H          1.476208        3.159729       -0.000087  1
  H          2.413671       -1.267370        0.000035  1
  H          1.099864       -3.370170        0.000095  1
  H         -1.376477       -3.288518        0.000092  1
  H         -2.544767       -1.119792        0.000030  1
  C          0.592397       -1.627623        0.999965  2
  H          0.598897       -2.298014        0.144448  2
  H          0.598050       -2.210615        1.917333  2
  H          1.473733       -0.992188        0.969216  2
  H         -0.301096       -1.009397        0.969216  2

%mem=32GB
%nprocshared= 8
#p m062x/aug-cc-pVDZ   counterpoise=2

00212 m062x/aug-cc-pVDZ   counterpoise=2

 0  1  0  1  0  1
  C         -0.730189        0.045539       -0.000001  1
  C          0.685730        0.000000        0.000001  1
  C         -1.344257        1.317682       -0.000037  1
  C         -0.563256        2.434638       -0.000068  1
  C          0.842991        2.278852       -0.000065  1
  N          1.452340        1.124046       -0.000031  1
  C          1.332569       -1.259009        0.000035  1
  C          0.599994       -2.411151        0.000068  1
  C         -0.813113       -2.365628        0.000066  1
  C         -1.462811       -1.164969        0.000032  1
  H         -2.425265        1.386099       -0.000039  1
  H         -0.993097        3.426040       -0.000096  1
  H          1.476208        3.159729       -0.000087  1
  H          2.413671       -1.267370        0.000035  1
  H          1.099864       -3.370170        0.000095  1
  H         -1.376477       -3.288518        0.000092  1
  H         -2.544767       -1.119792        0.000030  1
  C          0.866044       -1.499990        0.999960  2
  H          1.315014       -1.268077        0.037662  2
  H          1.522399       -1.160953        1.797287  2
  H         -0.093996       -0.997036        1.082646  2
  H          0.720573       -2.573992        1.082646  2

%mem=32GB
%nprocshared= 8
#p m062x/aug-cc-pVDZ   counterpoise=2

00213 m062x/aug-cc-pVDZ   counterpoise=2

 0  1  0  1  0  1
  C         -0.730189        0.045539       -0.000001  1
  C          0.685730        0.000000        0.000001  1
  C         -1.344257        1.317682       -0.000037  1
  C         -0.563256        2.434638       -0.000068  1
  C          0.842991        2.278852       -0.000065  1
  N          1.452340        1.124046       -0.000031  1
  C          1.332569       -1.259009        0.000035  1
  C          0.599994       -2.411151        0.000068  1
  C         -0.813113       -2.365628        0.000066  1
  C         -1.462811       -1.164969        0.000032  1
  H         -2.425265        1.386099       -0.000039  1
  H         -0.993097        3.426040       -0.000096  1
  H          1.476208        3.159729       -0.000087  1
  H          2.413671       -1.267370        0.000035  1
  H          1.099864       -3.370170        0.000095  1
  H         -1.376477       -3.288518        0.000092  1
  H         -2.544767       -1.119792        0.000030  1
  C          1.113350       -1.326825        0.999956  2
  H          1.345603       -1.254977       -0.059417  2
  H          1.990070       -1.055609        1.582435  2
  H          0.296542       -0.650557        1.238623  2
  H          0.821090       -2.346187        1.238623  2

%mem=32GB
%nprocshared= 8
#p m062x/aug-cc-pVDZ   counterpoise=2

00214 m062x/aug-cc-pVDZ   counterpoise=2

 0  1  0  1  0  1
  C         -0.730189        0.045539       -0.000001  1
  C          0.685730        0.000000        0.000001  1
  C         -1.344257        1.317682       -0.000037  1
  C         -0.563256        2.434638       -0.000068  1
  C          0.842991        2.278852       -0.000065  1
  N          1.452340        1.124046       -0.000031  1
  C          1.332569       -1.259009        0.000035  1
  C          0.599994       -2.411151        0.000068  1
  C         -0.813113       -2.365628        0.000066  1
  C         -1.462811       -1.164969        0.000032  1
  H         -2.425265        1.386099       -0.000039  1
  H         -0.993097        3.426040       -0.000096  1
  H          1.476208        3.159729       -0.000087  1
  H          2.413671       -1.267370        0.000035  1
  H          1.099864       -3.370170        0.000095  1
  H         -1.376477       -3.288518        0.000092  1
  H         -2.544767       -1.119792        0.000030  1
  C          1.326828       -1.113347        0.999955  2
  H          1.333003       -1.270025       -0.075586  2
  H          1.364703       -2.074340        1.506449  2
  H          2.191570       -0.519530        1.284702  2
  H          0.418034       -0.589429        1.284702  2

%mem=32GB
%nprocshared= 8
#p m062x/aug-cc-pVDZ   counterpoise=2

00215 m062x/aug-cc-pVDZ   counterpoise=2

 0  1  0  1  0  1
  C         -0.730189        0.045539       -0.000001  1
  C          0.685730        0.000000        0.000001  1
  C         -1.344257        1.317682       -0.000037  1
  C         -0.563256        2.434638       -0.000068  1
  C          0.842991        2.278852       -0.000065  1
  N          1.452340        1.124046       -0.000031  1
  C          1.332569       -1.259009        0.000035  1
  C          0.599994       -2.411151        0.000068  1
  C         -0.813113       -2.365628        0.000066  1
  C         -1.462811       -1.164969        0.000032  1
  H         -2.425265        1.386099       -0.000039  1
  H         -0.993097        3.426040       -0.000096  1
  H          1.476208        3.159729       -0.000087  1
  H          2.413671       -1.267370        0.000035  1
  H          1.099864       -3.370170        0.000095  1
  H         -1.376477       -3.288518        0.000092  1
  H         -2.544767       -1.119792        0.000030  1
  C          1.499993       -0.866042        0.999959  2
  H          1.332635       -1.258855        0.000427  2
  H          1.186434       -1.602008        1.735833  2
  H          2.556931       -0.649417        1.131995  2
  H          0.924043        0.046277        1.131995  2

%mem=32GB
%nprocshared= 8
#p m062x/aug-cc-pVDZ   counterpoise=2

00216 m062x/aug-cc-pVDZ   counterpoise=2

 0  1  0  1  0  1
  C         -0.730189        0.045539       -0.000001  1
  C          0.685730        0.000000        0.000001  1
  C         -1.344257        1.317682       -0.000037  1
  C         -0.563256        2.434638       -0.000068  1
  C          0.842991        2.278852       -0.000065  1
  N          1.452340        1.124046       -0.000031  1
  C          1.332569       -1.259009        0.000035  1
  C          0.599994       -2.411151        0.000068  1
  C         -0.813113       -2.365628        0.000066  1
  C         -1.462811       -1.164969        0.000032  1
  H         -2.425265        1.386099       -0.000039  1
  H         -0.993097        3.426040       -0.000096  1
  H          1.476208        3.159729       -0.000087  1
  H          2.413671       -1.267370        0.000035  1
  H          1.099864       -3.370170        0.000095  1
  H         -1.376477       -3.288518        0.000092  1
  H         -2.544767       -1.119792        0.000030  1
  C          1.627585       -0.592421        0.999964  2
  H          1.368454       -1.177926        0.121664  2
  H          1.378870       -1.154391        1.896517  2
  H          2.693090       -0.377724        0.991019  2
  H          1.070031        0.340602        0.991019  2

%mem=32GB
%nprocshared= 8
#p m062x/aug-cc-pVDZ   counterpoise=2

00217 m062x/aug-cc-pVDZ   counterpoise=2

 0  1  0  1  0  1
  C         -0.730189        0.045539       -0.000001  1
  C          0.685730        0.000000        0.000001  1
  C         -1.344257        1.317682       -0.000037  1
  C         -0.563256        2.434638       -0.000068  1
  C          0.842991        2.278852       -0.000065  1
  N          1.452340        1.124046       -0.000031  1
  C          1.332569       -1.259009        0.000035  1
  C          0.599994       -2.411151        0.000068  1
  C         -0.813113       -2.365628        0.000066  1
  C         -1.462811       -1.164969        0.000032  1
  H         -2.425265        1.386099       -0.000039  1
  H         -0.993097        3.426040       -0.000096  1
  H          1.476208        3.159729       -0.000087  1
  H          2.413671       -1.267370        0.000035  1
  H          1.099864       -3.370170        0.000095  1
  H         -1.376477       -3.288518        0.000092  1
  H         -2.544767       -1.119792        0.000030  1
  C          1.705725       -0.300798        0.999969  2
  H          1.422952       -1.026918        0.242232  2
  H          1.540778       -0.724358        1.987322  2
  H          2.756606       -0.047850        0.885318  2
  H          1.102682        0.596237        0.885318  2

%mem=32GB
%nprocshared= 8
#p m062x/aug-cc-pVDZ   counterpoise=2

00218 m062x/aug-cc-pVDZ   counterpoise=2

 0  1  0  1  0  1
  C         -0.730189        0.045539       -0.000001  1
  C          0.685730        0.000000        0.000001  1
  C         -1.344257        1.317682       -0.000037  1
  C         -0.563256        2.434638       -0.000068  1
  C          0.842991        2.278852       -0.000065  1
  N          1.452340        1.124046       -0.000031  1
  C          1.332569       -1.259009        0.000035  1
  C          0.599994       -2.411151        0.000068  1
  C         -0.813113       -2.365628        0.000066  1
  C         -1.462811       -1.164969        0.000032  1
  H         -2.425265        1.386099       -0.000039  1
  H         -0.993097        3.426040       -0.000096  1
  H          1.476208        3.159729       -0.000087  1
  H          2.413671       -1.267370        0.000035  1
  H          1.099864       -3.370170        0.000095  1
  H         -1.376477       -3.288518        0.000092  1
  H         -2.544767       -1.119792        0.000030  1
  C          1.879346        0.000000        0.684018  2
  H          0.936308        0.000000        0.143598  2
  H          1.684312        0.000000        1.753335  2
  H          2.448578       -0.887456        0.419682  2
  H          2.448578        0.887456        0.419682  2

%mem=32GB
%nprocshared= 8
#p m062x/aug-cc-pVDZ   counterpoise=2

00219 m062x/aug-cc-pVDZ   counterpoise=2

 0  1  0  1  0  1
  C         -0.730189        0.045539       -0.000001  1
  C          0.685730        0.000000        0.000001  1
  C         -1.344257        1.317682       -0.000037  1
  C         -0.563256        2.434638       -0.000068  1
  C          0.842991        2.278852       -0.000065  1
  N          1.452340        1.124046       -0.000031  1
  C          1.332569       -1.259009        0.000035  1
  C          0.599994       -2.411151        0.000068  1
  C         -0.813113       -2.365628        0.000066  1
  C         -1.462811       -1.164969        0.000032  1
  H         -2.425265        1.386099       -0.000039  1
  H         -0.993097        3.426040       -0.000096  1
  H          1.476208        3.159729       -0.000087  1
  H          2.413671       -1.267370        0.000035  1
  H          1.099864       -3.370170        0.000095  1
  H         -1.376477       -3.288518        0.000092  1
  H         -2.544767       -1.119792        0.000030  1
  C          1.850817        0.326384        0.684013  2
  H          1.465426        1.097851        0.022433  2
  H          1.700587        0.627112        1.717682  2
  H          1.324802       -0.606474        0.498106  2
  H          2.912614        0.186727        0.498106  2

%mem=32GB
%nprocshared= 8
#p m062x/aug-cc-pVDZ   counterpoise=2

00220 m062x/aug-cc-pVDZ   counterpoise=2

 0  1  0  1  0  1
  C         -0.730189        0.045539       -0.000001  1
  C          0.685730        0.000000        0.000001  1
  C         -1.344257        1.317682       -0.000037  1
  C         -0.563256        2.434638       -0.000068  1
  C          0.842991        2.278852       -0.000065  1
  N          1.452340        1.124046       -0.000031  1
  C          1.332569       -1.259009        0.000035  1
  C          0.599994       -2.411151        0.000068  1
  C         -0.813113       -2.365628        0.000066  1
  C         -1.462811       -1.164969        0.000032  1
  H         -2.425265        1.386099       -0.000039  1
  H         -0.993097        3.426040       -0.000096  1
  H          1.476208        3.159729       -0.000087  1
  H          2.413671       -1.267370        0.000035  1
  H          1.099864       -3.370170        0.000095  1
  H         -1.376477       -3.288518        0.000092  1
  H         -2.544767       -1.119792        0.000030  1
  C          1.766029        0.642812        0.684006  2
  H          1.384330        1.228381       -0.148335  2
  H          1.464792        1.104944        1.620578  2
  H          1.364120       -0.365776        0.632063  2
  H          2.851031        0.603455        0.632063  2

%mem=32GB
%nprocshared= 8
#p m062x/aug-cc-pVDZ   counterpoise=2

00221 m062x/aug-cc-pVDZ   counterpoise=2

 0  1  0  1  0  1
  C         -0.730189        0.045539       -0.000001  1
  C          0.685730        0.000000        0.000001  1
  C         -1.344257        1.317682       -0.000037  1
  C         -0.563256        2.434638       -0.000068  1
  C          0.842991        2.278852       -0.000065  1
  N          1.452340        1.124046       -0.000031  1
  C          1.332569       -1.259009        0.000035  1
  C          0.599994       -2.411151        0.000068  1
  C         -0.813113       -2.365628        0.000066  1
  C         -1.462811       -1.164969        0.000032  1
  H         -2.425265        1.386099       -0.000039  1
  H         -0.993097        3.426040       -0.000096  1
  H          1.476208        3.159729       -0.000087  1
  H          2.413671       -1.267370        0.000035  1
  H          1.099864       -3.370170        0.000095  1
  H         -1.376477       -3.288518        0.000092  1
  H         -2.544767       -1.119792        0.000030  1
  C          1.627585        0.939704        0.683998  2
  H          1.366583        1.214255       -0.334764  2
  H          1.052843        1.544282        1.380874  2
  H          1.402313       -0.111371        0.845153  2
  H          2.688706        1.111537        0.845153  2

%mem=32GB
%nprocshared= 8
#p m062x/aug-cc-pVDZ   counterpoise=2

00222 m062x/aug-cc-pVDZ   counterpoise=2

 0  1  0  1  0  1
  C         -0.730189        0.045539       -0.000001  1
  C          0.685730        0.000000        0.000001  1
  C         -1.344257        1.317682       -0.000037  1
  C         -0.563256        2.434638       -0.000068  1
  C          0.842991        2.278852       -0.000065  1
  N          1.452340        1.124046       -0.000031  1
  C          1.332569       -1.259009        0.000035  1
  C          0.599994       -2.411151        0.000068  1
  C         -0.813113       -2.365628        0.000066  1
  C         -1.462811       -1.164969        0.000032  1
  H         -2.425265        1.386099       -0.000039  1
  H         -0.993097        3.426040       -0.000096  1
  H          1.476208        3.159729       -0.000087  1
  H          2.413671       -1.267370        0.000035  1
  H          1.099864       -3.370170        0.000095  1
  H         -1.376477       -3.288518        0.000092  1
  H         -2.544767       -1.119792        0.000030  1
  C          1.439693        1.208040        0.683996  2
  H          1.459636        1.075592       -0.394631  2
  H          1.584451        0.246607        1.169968  2
  H          2.234904        1.887139        0.980547  2
  H          0.479775        1.622878        0.980547  2

%mem=32GB
%nprocshared= 8
#p m062x/aug-cc-pVDZ   counterpoise=2

00223 m062x/aug-cc-pVDZ   counterpoise=2

 0  1  0  1  0  1
  C         -0.730189        0.045539       -0.000001  1
  C          0.685730        0.000000        0.000001  1
  C         -1.344257        1.317682       -0.000037  1
  C         -0.563256        2.434638       -0.000068  1
  C          0.842991        2.278852       -0.000065  1
  N          1.452340        1.124046       -0.000031  1
  C          1.332569       -1.259009        0.000035  1
  C          0.599994       -2.411151        0.000068  1
  C         -0.813113       -2.365628        0.000066  1
  C         -1.462811       -1.164969        0.000032  1
  H         -2.425265        1.386099       -0.000039  1
  H         -0.993097        3.426040       -0.000096  1
  H          1.476208        3.159729       -0.000087  1
  H          2.413671       -1.267370        0.000035  1
  H          1.099864       -3.370170        0.000095  1
  H         -1.376477       -3.288518        0.000092  1
  H         -2.544767       -1.119792        0.000030  1
  C          1.208059        1.439675        0.684001  2
  H          1.543319        1.006494       -0.254791  2
  H          1.637986        0.884177        1.513497  2
  H          1.527212        2.477273        0.738845  2
  H          0.123581        1.390934        0.738845  2

%mem=32GB
%nprocshared= 8
#p m062x/aug-cc-pVDZ   counterpoise=2

00224 m062x/aug-cc-pVDZ   counterpoise=2

 0  1  0  1  0  1
  C         -0.730189        0.045539       -0.000001  1
  C          0.685730        0.000000        0.000001  1
  C         -1.344257        1.317682       -0.000037  1
  C         -0.563256        2.434638       -0.000068  1
  C          0.842991        2.278852       -0.000065  1
  N          1.452340        1.124046       -0.000031  1
  C          1.332569       -1.259009        0.000035  1
  C          0.599994       -2.411151        0.000068  1
  C         -0.813113       -2.365628        0.000066  1
  C         -1.462811       -1.164969        0.000032  1
  H         -2.425265        1.386099       -0.000039  1
  H         -0.993097        3.426040       -0.000096  1
  H          1.476208        3.159729       -0.000087  1
  H          2.413671       -1.267370        0.000035  1
  H          1.099864       -3.370170        0.000095  1
  H         -1.376477       -3.288518        0.000092  1
  H         -2.544767       -1.119792        0.000030  1
  C          0.939688        1.627626        0.684008  2
  H          0.828988        2.373159       -0.099128  2
  H          0.868159        2.109350        1.655760  2
  H          0.152994        0.883499        0.589862  2
  H          1.908657        1.144188        0.589862  2

%mem=32GB
%nprocshared= 8
#p m062x/aug-cc-pVDZ   counterpoise=2

00225 m062x/aug-cc-pVDZ   counterpoise=2

 0  1  0  1  0  1
  C         -0.730189        0.045539       -0.000001  1
  C          0.685730        0.000000        0.000001  1
  C         -1.344257        1.317682       -0.000037  1
  C         -0.563256        2.434638       -0.000068  1
  C          0.842991        2.278852       -0.000065  1
  N          1.452340        1.124046       -0.000031  1
  C          1.332569       -1.259009        0.000035  1
  C          0.599994       -2.411151        0.000068  1
  C         -0.813113       -2.365628        0.000066  1
  C         -1.462811       -1.164969        0.000032  1
  H         -2.425265        1.386099       -0.000039  1
  H         -0.993097        3.426040       -0.000096  1
  H          1.476208        3.159729       -0.000087  1
  H          2.413671       -1.267370        0.000035  1
  H          1.099864       -3.370170        0.000095  1
  H         -1.376477       -3.288518        0.000092  1
  H         -2.544767       -1.119792        0.000030  1
  C          0.642798        1.766071        0.684005  2
  H          0.890610        2.400826       -0.162783  2
  H          0.850501        2.298088        1.608826  2
  H         -0.411700        1.505297        0.645164  2
  H          1.241677        0.859808        0.645164  2

%mem=32GB
%nprocshared= 8
#p m062x/aug-cc-pVDZ   counterpoise=2

00226 m062x/aug-cc-pVDZ   counterpoise=2

 0  1  0  1  0  1
  C         -0.730189        0.045539       -0.000001  1
  C          0.685730        0.000000        0.000001  1
  C         -1.344257        1.317682       -0.000037  1
  C         -0.563256        2.434638       -0.000068  1
  C          0.842991        2.278852       -0.000065  1
  N          1.452340        1.124046       -0.000031  1
  C          1.332569       -1.259009        0.000035  1
  C          0.599994       -2.411151        0.000068  1
  C         -0.813113       -2.365628        0.000066  1
  C         -1.462811       -1.164969        0.000032  1
  H         -2.425265        1.386099       -0.000039  1
  H         -0.993097        3.426040       -0.000096  1
  H          1.476208        3.159729       -0.000087  1
  H          2.413671       -1.267370        0.000035  1
  H          1.099864       -3.370170        0.000095  1
  H         -1.376477       -3.288518        0.000092  1
  H         -2.544767       -1.119792        0.000030  1
  C          0.326376        1.850853        0.684008  2
  H          0.912423        2.336374       -0.092003  2
  H          0.694344        2.155703        1.660299  2
  H         -0.716924        2.138962        0.584030  2
  H          0.415418        0.772172        0.584030  2

%mem=32GB
%nprocshared= 8
#p m062x/aug-cc-pVDZ   counterpoise=2

00227 m062x/aug-cc-pVDZ   counterpoise=2

 0  1  0  1  0  1
  C         -0.730189        0.045539       -0.000001  1
  C          0.685730        0.000000        0.000001  1
  C         -1.344257        1.317682       -0.000037  1
  C         -0.563256        2.434638       -0.000068  1
  C          0.842991        2.278852       -0.000065  1
  N          1.452340        1.124046       -0.000031  1
  C          1.332569       -1.259009        0.000035  1
  C          0.599994       -2.411151        0.000068  1
  C         -0.813113       -2.365628        0.000066  1
  C         -1.462811       -1.164969        0.000032  1
  H         -2.425265        1.386099       -0.000039  1
  H         -0.993097        3.426040       -0.000096  1
  H          1.476208        3.159729       -0.000087  1
  H          2.413671       -1.267370        0.000035  1
  H          1.099864       -3.370170        0.000095  1
  H         -1.376477       -3.288518        0.000092  1
  H         -2.544767       -1.119792        0.000030  1
  C          0.000003        1.879354        0.684008  2
  H          0.064410        1.114856       -0.085908  2
  H          0.039463        1.410973        1.664080  2
  H          0.832378        2.570454        0.579091  2
  H         -0.936268        2.421448        0.579091  2

%mem=32GB
%nprocshared= 8
#p m062x/aug-cc-pVDZ   counterpoise=2

00228 m062x/aug-cc-pVDZ   counterpoise=2

 0  1  0  1  0  1
  C         -0.730189        0.045539       -0.000001  1
  C          0.685730        0.000000        0.000001  1
  C         -1.344257        1.317682       -0.000037  1
  C         -0.563256        2.434638       -0.000068  1
  C          0.842991        2.278852       -0.000065  1
  N          1.452340        1.124046       -0.000031  1
  C          1.332569       -1.259009        0.000035  1
  C          0.599994       -2.411151        0.000068  1
  C         -0.813113       -2.365628        0.000066  1
  C         -1.462811       -1.164969        0.000032  1
  H         -2.425265        1.386099       -0.000039  1
  H         -0.993097        3.426040       -0.000096  1
  H          1.476208        3.159729       -0.000087  1
  H          2.413671       -1.267370        0.000035  1
  H          1.099864       -3.370170        0.000095  1
  H         -1.376477       -3.288518        0.000092  1
  H         -2.544767       -1.119792        0.000030  1
  C         -0.326363        1.850861        0.684007  2
  H         -0.603229        2.533145       -0.115499  2
  H         -0.517468        2.321802        1.644825  2
  H         -0.914650        0.940412        0.603517  2
  H          0.730009        1.607804        0.603517  2

%mem=32GB
%nprocshared= 8
#p m062x/aug-cc-pVDZ   counterpoise=2

00229 m062x/aug-cc-pVDZ   counterpoise=2

 0  1  0  1  0  1
  C         -0.730189        0.045539       -0.000001  1
  C          0.685730        0.000000        0.000001  1
  C         -1.344257        1.317682       -0.000037  1
  C         -0.563256        2.434638       -0.000068  1
  C          0.842991        2.278852       -0.000065  1
  N          1.452340        1.124046       -0.000031  1
  C          1.332569       -1.259009        0.000035  1
  C          0.599994       -2.411151        0.000068  1
  C         -0.813113       -2.365628        0.000066  1
  C         -1.462811       -1.164969        0.000032  1
  H         -2.425265        1.386099       -0.000039  1
  H         -0.993097        3.426040       -0.000096  1
  H          1.476208        3.159729       -0.000087  1
  H          2.413671       -1.267370        0.000035  1
  H          1.099864       -3.370170        0.000095  1
  H         -1.376477       -3.288518        0.000092  1
  H         -2.544767       -1.119792        0.000030  1
  C         -0.642784        1.766076        0.684008  2
  H         -0.552726        2.523161       -0.090645  2
  H         -0.586546        2.238844        1.661149  2
  H         -1.597193        1.255819        0.582925  2
  H          0.165293        1.046165        0.582925  2

%mem=32GB
%nprocshared= 8
#p m062x/aug-cc-pVDZ   counterpoise=2

00230 m062x/aug-cc-pVDZ   counterpoise=2

 0  1  0  1  0  1
  C         -0.730189        0.045539       -0.000001  1
  C          0.685730        0.000000        0.000001  1
  C         -1.344257        1.317682       -0.000037  1
  C         -0.563256        2.434638       -0.000068  1
  C          0.842991        2.278852       -0.000065  1
  N          1.452340        1.124046       -0.000031  1
  C          1.332569       -1.259009        0.000035  1
  C          0.599994       -2.411151        0.000068  1
  C         -0.813113       -2.365628        0.000066  1
  C         -1.462811       -1.164969        0.000032  1
  H         -2.425265        1.386099       -0.000039  1
  H         -0.993097        3.426040       -0.000096  1
  H          1.476208        3.159729       -0.000087  1
  H          2.413671       -1.267370        0.000035  1
  H          1.099864       -3.370170        0.000095  1
  H         -1.376477       -3.288518        0.000092  1
  H         -2.544767       -1.119792        0.000030  1
  C         -0.939714        1.627579        0.684004  2
  H         -1.455193        1.232700       -0.187619  2
  H         -1.420176        1.259525        1.586872  2
  H          0.098043        1.304624        0.668563  2
  H         -0.981315        2.713631        0.668563  2

%mem=32GB
%nprocshared= 8
#p m062x/aug-cc-pVDZ   counterpoise=2

00231 m062x/aug-cc-pVDZ   counterpoise=2

 0  1  0  1  0  1
  C         -0.730189        0.045539       -0.000001  1
  C          0.685730        0.000000        0.000001  1
  C         -1.344257        1.317682       -0.000037  1
  C         -0.563256        2.434638       -0.000068  1
  C          0.842991        2.278852       -0.000065  1
  N          1.452340        1.124046       -0.000031  1
  C          1.332569       -1.259009        0.000035  1
  C          0.599994       -2.411151        0.000068  1
  C         -0.813113       -2.365628        0.000066  1
  C         -1.462811       -1.164969        0.000032  1
  H         -2.425265        1.386099       -0.000039  1
  H         -0.993097        3.426040       -0.000096  1
  H          1.476208        3.159729       -0.000087  1
  H          2.413671       -1.267370        0.000035  1
  H          1.099864       -3.370170        0.000095  1
  H         -1.376477       -3.288518        0.000092  1
  H         -2.544767       -1.119792        0.000030  1
  C         -1.208054        1.439685        0.683997  2
  H         -1.417135        1.252402       -0.366044  2
  H         -1.875740        0.841609        1.298797  2
  H         -0.177507        1.171365        0.901835  2
  H         -1.361748        2.493441        0.901835  2

%mem=32GB
%nprocshared= 8
#p m062x/aug-cc-pVDZ   counterpoise=2

00232 m062x/aug-cc-pVDZ   counterpoise=2

 0  1  0  1  0  1
  C         -0.730189        0.045539       -0.000001  1
  C          0.685730        0.000000        0.000001  1
  C         -1.344257        1.317682       -0.000037  1
  C         -0.563256        2.434638       -0.000068  1
  C          0.842991        2.278852       -0.000065  1
  N          1.452340        1.124046       -0.000031  1
  C          1.332569       -1.259009        0.000035  1
  C          0.599994       -2.411151        0.000068  1
  C         -0.813113       -2.365628        0.000066  1
  C         -1.462811       -1.164969        0.000032  1
  H         -2.425265        1.386099       -0.000039  1
  H         -0.993097        3.426040       -0.000096  1
  H          1.476208        3.159729       -0.000087  1
  H          2.413671       -1.267370        0.000035  1
  H          1.099864       -3.370170        0.000095  1
  H         -1.376477       -3.288518        0.000092  1
  H         -2.544767       -1.119792        0.000030  1
  C         -1.439686        1.208053        0.683996  2
  H         -1.291363        1.378447       -0.379179  2
  H         -0.831025        1.907283        1.251522  2
  H         -2.487588        1.355881        0.932042  2
  H         -1.148832        0.190529        0.932042  2

%mem=32GB
%nprocshared= 8
#p m062x/aug-cc-pVDZ   counterpoise=2

00233 m062x/aug-cc-pVDZ   counterpoise=2

 0  1  0  1  0  1
  C         -0.730189        0.045539       -0.000001  1
  C          0.685730        0.000000        0.000001  1
  C         -1.344257        1.317682       -0.000037  1
  C         -0.563256        2.434638       -0.000068  1
  C          0.842991        2.278852       -0.000065  1
  N          1.452340        1.124046       -0.000031  1
  C          1.332569       -1.259009        0.000035  1
  C          0.599994       -2.411151        0.000068  1
  C         -0.813113       -2.365628        0.000066  1
  C         -1.462811       -1.164969        0.000032  1
  H         -2.425265        1.386099       -0.000039  1
  H         -0.993097        3.426040       -0.000096  1
  H          1.476208        3.159729       -0.000087  1
  H          2.413671       -1.267370        0.000035  1
  H          1.099864       -3.370170        0.000095  1
  H         -1.376477       -3.288518        0.000092  1
  H         -2.544767       -1.119792        0.000030  1
  C         -1.627580        0.939713        0.684003  2
  H         -1.257136        1.433907       -0.210379  2
  H         -1.245351        1.449628        1.564552  2
  H         -2.714097        0.969845        0.691105  2
  H         -1.293890       -0.094733        0.691105  2

%mem=32GB
%nprocshared= 8
#p m062x/aug-cc-pVDZ   counterpoise=2

00234 m062x/aug-cc-pVDZ   counterpoise=2

 0  1  0  1  0  1
  C         -0.730189        0.045539       -0.000001  1
  C          0.685730        0.000000        0.000001  1
  C         -1.344257        1.317682       -0.000037  1
  C         -0.563256        2.434638       -0.000068  1
  C          0.842991        2.278852       -0.000065  1
  N          1.452340        1.124046       -0.000031  1
  C          1.332569       -1.259009        0.000035  1
  C          0.599994       -2.411151        0.000068  1
  C         -0.813113       -2.365628        0.000066  1
  C         -1.462811       -1.164969        0.000032  1
  H         -2.425265        1.386099       -0.000039  1
  H         -0.993097        3.426040       -0.000096  1
  H          1.476208        3.159729       -0.000087  1
  H          2.413671       -1.267370        0.000035  1
  H          1.099864       -3.370170        0.000095  1
  H         -1.376477       -3.288518        0.000092  1
  H         -2.544767       -1.119792        0.000030  1
  C         -1.766026        0.642817        0.684011  2
  H         -1.329184        1.341801       -0.024484  2
  H         -1.557689        0.976173        1.697394  2
  H         -2.841279        0.596835        0.531714  2
  H         -1.336135       -0.343832        0.531714  2

%mem=32GB
%nprocshared= 8
#p m062x/aug-cc-pVDZ   counterpoise=2

00235 m062x/aug-cc-pVDZ   counterpoise=2

 0  1  0  1  0  1
  C         -0.730189        0.045539       -0.000001  1
  C          0.685730        0.000000        0.000001  1
  C         -1.344257        1.317682       -0.000037  1
  C         -0.563256        2.434638       -0.000068  1
  C          0.842991        2.278852       -0.000065  1
  N          1.452340        1.124046       -0.000031  1
  C          1.332569       -1.259009        0.000035  1
  C          0.599994       -2.411151        0.000068  1
  C         -0.813113       -2.365628        0.000066  1
  C         -1.462811       -1.164969        0.000032  1
  H         -2.425265        1.386099       -0.000039  1
  H         -0.993097        3.426040       -0.000096  1
  H          1.476208        3.159729       -0.000087  1
  H          2.413671       -1.267370        0.000035  1
  H          1.099864       -3.370170        0.000095  1
  H         -1.376477       -3.288518        0.000092  1
  H         -2.544767       -1.119792        0.000030  1
  C         -1.850816        0.326386        0.684017  2
  H         -1.429428        1.151009        0.114978  2
  H         -1.747212        0.529130        1.746861  2
  H         -2.903654        0.216357        0.437232  2
  H         -1.323144       -0.591294        0.437232  2

%mem=32GB
%nprocshared= 8
#p m062x/aug-cc-pVDZ   counterpoise=2

00236 m062x/aug-cc-pVDZ   counterpoise=2

 0  1  0  1  0  1
  C         -0.730189        0.045539       -0.000001  1
  C          0.685730        0.000000        0.000001  1
  C         -1.344257        1.317682       -0.000037  1
  C         -0.563256        2.434638       -0.000068  1
  C          0.842991        2.278852       -0.000065  1
  N          1.452340        1.124046       -0.000031  1
  C          1.332569       -1.259009        0.000035  1
  C          0.599994       -2.411151        0.000068  1
  C         -0.813113       -2.365628        0.000066  1
  C         -1.462811       -1.164969        0.000032  1
  H         -2.425265        1.386099       -0.000039  1
  H         -0.993097        3.426040       -0.000096  1
  H          1.476208        3.159729       -0.000087  1
  H          2.413671       -1.267370        0.000035  1
  H          1.099864       -3.370170        0.000095  1
  H         -1.376477       -3.288518        0.000092  1
  H         -2.544767       -1.119792        0.000030  1
  C         -1.879347        0.000002        0.684017  2
  H         -0.945911        0.036991        0.128404  2
  H         -1.667196        0.008408        1.750037  2
  H         -2.487472        0.864056        0.428929  2
  H         -2.417193       -0.909464        0.428929  2

%mem=32GB
%nprocshared= 8
#p m062x/aug-cc-pVDZ   counterpoise=2

00237 m062x/aug-cc-pVDZ   counterpoise=2

 0  1  0  1  0  1
  C         -0.730189        0.045539       -0.000001  1
  C          0.685730        0.000000        0.000001  1
  C         -1.344257        1.317682       -0.000037  1
  C         -0.563256        2.434638       -0.000068  1
  C          0.842991        2.278852       -0.000065  1
  N          1.452340        1.124046       -0.000031  1
  C          1.332569       -1.259009        0.000035  1
  C          0.599994       -2.411151        0.000068  1
  C         -0.813113       -2.365628        0.000066  1
  C         -1.462811       -1.164969        0.000032  1
  H         -2.425265        1.386099       -0.000039  1
  H         -0.993097        3.426040       -0.000096  1
  H          1.476208        3.159729       -0.000087  1
  H          2.413671       -1.267370        0.000035  1
  H          1.099864       -3.370170        0.000095  1
  H         -1.376477       -3.288518        0.000092  1
  H         -2.544767       -1.119792        0.000030  1
  C         -1.850818       -0.326385        0.684014  2
  H         -1.483973       -1.119233        0.037336  2
  H         -1.717128       -0.615324        1.723301  2
  H         -1.295742        0.587336        0.487843  2
  H         -2.906582       -0.157988        0.487843  2

%mem=32GB
%nprocshared= 8
#p m062x/aug-cc-pVDZ   counterpoise=2

00238 m062x/aug-cc-pVDZ   counterpoise=2

 0  1  0  1  0  1
  C         -0.730189        0.045539       -0.000001  1
  C          0.685730        0.000000        0.000001  1
  C         -1.344257        1.317682       -0.000037  1
  C         -0.563256        2.434638       -0.000068  1
  C          0.842991        2.278852       -0.000065  1
  N          1.452340        1.124046       -0.000031  1
  C          1.332569       -1.259009        0.000035  1
  C          0.599994       -2.411151        0.000068  1
  C         -0.813113       -2.365628        0.000066  1
  C         -1.462811       -1.164969        0.000032  1
  H         -2.425265        1.386099       -0.000039  1
  H         -0.993097        3.426040       -0.000096  1
  H          1.476208        3.159729       -0.000087  1
  H          2.413671       -1.267370        0.000035  1
  H          1.099864       -3.370170        0.000095  1
  H         -1.376477       -3.288518        0.000092  1
  H         -2.544767       -1.119792        0.000030  1
  C         -1.766029       -0.642813        0.684007  2
  H         -1.404802       -1.264864       -0.130821  2
  H         -1.500706       -1.099711        1.633915  2
  H         -1.311938        0.342447        0.616635  2
  H         -2.846822       -0.548868        0.616635  2

%mem=32GB
%nprocshared= 8
#p m062x/aug-cc-pVDZ   counterpoise=2

00239 m062x/aug-cc-pVDZ   counterpoise=2

 0  1  0  1  0  1
  C         -0.730189        0.045539       -0.000001  1
  C          0.685730        0.000000        0.000001  1
  C         -1.344257        1.317682       -0.000037  1
  C         -0.563256        2.434638       -0.000068  1
  C          0.842991        2.278852       -0.000065  1
  N          1.452340        1.124046       -0.000031  1
  C          1.332569       -1.259009        0.000035  1
  C          0.599994       -2.411151        0.000068  1
  C         -0.813113       -2.365628        0.000066  1
  C         -1.462811       -1.164969        0.000032  1
  H         -2.425265        1.386099       -0.000039  1
  H         -0.993097        3.426040       -0.000096  1
  H          1.476208        3.159729       -0.000087  1
  H          2.413671       -1.267370        0.000035  1
  H          1.099864       -3.370170        0.000095  1
  H         -1.376477       -3.288518        0.000092  1
  H         -2.544767       -1.119792        0.000030  1
  C         -1.627585       -0.939706        0.683999  2
  H         -1.385145       -1.271146       -0.322354  2
  H         -1.148274       -1.594971        1.406748  2
  H         -1.272229        0.077659        0.826009  2
  H         -2.704794       -0.970229        0.826009  2

%mem=32GB
%nprocshared= 8
#p m062x/aug-cc-pVDZ   counterpoise=2

00240 m062x/aug-cc-pVDZ   counterpoise=2

 0  1  0  1  0  1
  C         -0.730189        0.045539       -0.000001  1
  C          0.685730        0.000000        0.000001  1
  C         -1.344257        1.317682       -0.000037  1
  C         -0.563256        2.434638       -0.000068  1
  C          0.842991        2.278852       -0.000065  1
  N          1.452340        1.124046       -0.000031  1
  C          1.332569       -1.259009        0.000035  1
  C          0.599994       -2.411151        0.000068  1
  C         -0.813113       -2.365628        0.000066  1
  C         -1.462811       -1.164969        0.000032  1
  H         -2.425265        1.386099       -0.000039  1
  H         -0.993097        3.426040       -0.000096  1
  H          1.476208        3.159729       -0.000087  1
  H          2.413671       -1.267370        0.000035  1
  H          1.099864       -3.370170        0.000095  1
  H         -1.376477       -3.288518        0.000092  1
  H         -2.544767       -1.119792        0.000030  1
  C         -1.439694       -1.208043        0.683995  2
  H         -1.476337       -1.139767       -0.400150  2
  H         -1.910827       -0.330179        1.118582  2
  H         -1.967758       -2.100790        1.009000  2
  H         -0.403839       -1.261464        1.009000  2

%mem=32GB
%nprocshared= 8
#p m062x/aug-cc-pVDZ   counterpoise=2

00241 m062x/aug-cc-pVDZ   counterpoise=2

 0  1  0  1  0  1
  C         -0.730189        0.045539       -0.000001  1
  C          0.685730        0.000000        0.000001  1
  C         -1.344257        1.317682       -0.000037  1
  C         -0.563256        2.434638       -0.000068  1
  C          0.842991        2.278852       -0.000065  1
  N          1.452340        1.124046       -0.000031  1
  C          1.332569       -1.259009        0.000035  1
  C          0.599994       -2.411151        0.000068  1
  C         -0.813113       -2.365628        0.000066  1
  C         -1.462811       -1.164969        0.000032  1
  H         -2.425265        1.386099       -0.000039  1
  H         -0.993097        3.426040       -0.000096  1
  H          1.476208        3.159729       -0.000087  1
  H          2.413671       -1.267370        0.000035  1
  H          1.099864       -3.370170        0.000095  1
  H         -1.376477       -3.288518        0.000092  1
  H         -2.544767       -1.119792        0.000030  1
  C         -1.208060       -1.439677        0.684001  2
  H         -1.563115       -1.056808       -0.269269  2
  H         -1.700782       -0.908355        1.494186  2
  H         -1.434816       -2.500296        0.755741  2
  H         -0.133381       -1.293407        0.755741  2

%mem=32GB
%nprocshared= 8
#p m062x/aug-cc-pVDZ   counterpoise=2

00242 m062x/aug-cc-pVDZ   counterpoise=2

 0  1  0  1  0  1
  C         -0.730189        0.045539       -0.000001  1
  C          0.685730        0.000000        0.000001  1
  C         -1.344257        1.317682       -0.000037  1
  C         -0.563256        2.434638       -0.000068  1
  C          0.842991        2.278852       -0.000065  1
  N          1.452340        1.124046       -0.000031  1
  C          1.332569       -1.259009        0.000035  1
  C          0.599994       -2.411151        0.000068  1
  C         -0.813113       -2.365628        0.000066  1
  C         -1.462811       -1.164969        0.000032  1
  H         -2.425265        1.386099       -0.000039  1
  H         -0.993097        3.426040       -0.000096  1
  H          1.476208        3.159729       -0.000087  1
  H          2.413671       -1.267370        0.000035  1
  H          1.099864       -3.370170        0.000095  1
  H         -1.376477       -3.288518        0.000092  1
  H         -2.544767       -1.119792        0.000030  1
  C         -0.939717       -1.627574        0.684009  2
  H         -1.521376       -1.113176       -0.076545  2
  H         -1.282889       -1.324085        1.669709  2
  H         -1.065091       -2.701409        0.571594  2
  H          0.110731       -1.371839        0.571594  2

%mem=32GB
%nprocshared= 8
#p m062x/aug-cc-pVDZ   counterpoise=2

00243 m062x/aug-cc-pVDZ   counterpoise=2

 0  1  0  1  0  1
  C         -0.730189        0.045539       -0.000001  1
  C          0.685730        0.000000        0.000001  1
  C         -1.344257        1.317682       -0.000037  1
  C         -0.563256        2.434638       -0.000068  1
  C          0.842991        2.278852       -0.000065  1
  N          1.452340        1.124046       -0.000031  1
  C          1.332569       -1.259009        0.000035  1
  C          0.599994       -2.411151        0.000068  1
  C         -0.813113       -2.365628        0.000066  1
  C         -1.462811       -1.164969        0.000032  1
  H         -2.425265        1.386099       -0.000039  1
  H         -0.993097        3.426040       -0.000096  1
  H          1.476208        3.159729       -0.000087  1
  H          2.413671       -1.267370        0.000035  1
  H          1.099864       -3.370170        0.000095  1
  H         -1.376477       -3.288518        0.000092  1
  H         -2.544767       -1.119792        0.000030  1
  C         -0.642796       -1.766074        0.684007  2
  H         -0.842852       -2.470317       -0.119358  2
  H         -0.783055       -2.259818        1.642141  2
  H          0.381083       -1.409441        0.606789  2
  H         -1.326276       -0.924427        0.606789  2

%mem=32GB
%nprocshared= 8
#p m062x/aug-cc-pVDZ   counterpoise=2

00244 m062x/aug-cc-pVDZ   counterpoise=2

 0  1  0  1  0  1
  C         -0.730189        0.045539       -0.000001  1
  C          0.685730        0.000000        0.000001  1
  C         -1.344257        1.317682       -0.000037  1
  C         -0.563256        2.434638       -0.000068  1
  C          0.842991        2.278852       -0.000065  1
  N          1.452340        1.124046       -0.000031  1
  C          1.332569       -1.259009        0.000035  1
  C          0.599994       -2.411151        0.000068  1
  C         -0.813113       -2.365628        0.000066  1
  C         -1.462811       -1.164969        0.000032  1
  H         -2.425265        1.386099       -0.000039  1
  H         -0.993097        3.426040       -0.000096  1
  H          1.476208        3.159729       -0.000087  1
  H          2.413671       -1.267370        0.000035  1
  H          1.099864       -3.370170        0.000095  1
  H         -1.376477       -3.288518        0.000092  1
  H         -2.544767       -1.119792        0.000030  1
  C         -0.326340       -1.850803        0.684009  2
  H         -0.037471       -1.124206       -0.070966  2
  H         -0.159705       -1.431664        1.672964  2
  H         -1.378825       -2.095962        0.567175  2
  H          0.270522       -2.751682        0.567175  2

%mem=32GB
%nprocshared= 8
#p m062x/aug-cc-pVDZ   counterpoise=2

00245 m062x/aug-cc-pVDZ   counterpoise=2

 0  1  0  1  0  1
  C         -0.730189        0.045539       -0.000001  1
  C          0.685730        0.000000        0.000001  1
  C         -1.344257        1.317682       -0.000037  1
  C         -0.563256        2.434638       -0.000068  1
  C          0.842991        2.278852       -0.000065  1
  N          1.452340        1.124046       -0.000031  1
  C          1.332569       -1.259009        0.000035  1
  C          0.599994       -2.411151        0.000068  1
  C         -0.813113       -2.365628        0.000066  1
  C         -1.462811       -1.164969        0.000032  1
  H         -2.425265        1.386099       -0.000039  1
  H         -0.993097        3.426040       -0.000096  1
  H          1.476208        3.159729       -0.000087  1
  H          2.413671       -1.267370        0.000035  1
  H          1.099864       -3.370170        0.000095  1
  H         -1.376477       -3.288518        0.000092  1
  H         -2.544767       -1.119792        0.000030  1
  C         -0.000003       -1.879353        0.684009  2
  H         -0.072319       -1.110906       -0.081259  2
  H         -0.043487       -1.417284        1.666901  2
  H         -0.825641       -2.577919        0.575355  2
  H          0.941464       -2.411624        0.575355  2

%mem=32GB
%nprocshared= 8
#p m062x/aug-cc-pVDZ   counterpoise=2

00246 m062x/aug-cc-pVDZ   counterpoise=2

 0  1  0  1  0  1
  C         -0.730189        0.045539       -0.000001  1
  C          0.685730        0.000000        0.000001  1
  C         -1.344257        1.317682       -0.000037  1
  C         -0.563256        2.434638       -0.000068  1
  C          0.842991        2.278852       -0.000065  1
  N          1.452340        1.124046       -0.000031  1
  C          1.332569       -1.259009        0.000035  1
  C          0.599994       -2.411151        0.000068  1
  C         -0.813113       -2.365628        0.000066  1
  C         -1.462811       -1.164969        0.000032  1
  H         -2.425265        1.386099       -0.000039  1
  H         -0.993097        3.426040       -0.000096  1
  H          1.476208        3.159729       -0.000087  1
  H          2.413671       -1.267370        0.000035  1
  H          1.099864       -3.370170        0.000095  1
  H         -1.376477       -3.288518        0.000092  1
  H         -2.544767       -1.119792        0.000030  1
  C          0.326365       -1.850860        0.684007  2
  H          0.647712       -2.508860       -0.119204  2
  H          0.551521       -2.311897        1.642249  2
  H          0.850487       -0.901760        0.606658  2
  H         -0.744393       -1.680651        0.606658  2

%mem=32GB
%nprocshared= 8
#p m062x/aug-cc-pVDZ   counterpoise=2

00247 m062x/aug-cc-pVDZ   counterpoise=2

 0  1  0  1  0  1
  C         -0.730189        0.045539       -0.000001  1
  C          0.685730        0.000000        0.000001  1
  C         -1.344257        1.317682       -0.000037  1
  C         -0.563256        2.434638       -0.000068  1
  C          0.842991        2.278852       -0.000065  1
  N          1.452340        1.124046       -0.000031  1
  C          1.332569       -1.259009        0.000035  1
  C          0.599994       -2.411151        0.000068  1
  C         -0.813113       -2.365628        0.000066  1
  C         -1.462811       -1.164969        0.000032  1
  H         -2.425265        1.386099       -0.000039  1
  H         -0.993097        3.426040       -0.000096  1
  H          1.476208        3.159729       -0.000087  1
  H          2.413671       -1.267370        0.000035  1
  H          1.099864       -3.370170        0.000095  1
  H         -1.376477       -3.288518        0.000092  1
  H         -2.544767       -1.119792        0.000030  1
  C          0.642786       -1.766075        0.684008  2
  H          0.593366       -2.511073       -0.105874  2
  H          0.609974       -2.260711        1.651342  2
  H          1.569422       -1.204845        0.595445  2
  H         -0.201598       -1.087363        0.595445  2

%mem=32GB
%nprocshared= 8
#p m062x/aug-cc-pVDZ   counterpoise=2

00248 m062x/aug-cc-pVDZ   counterpoise=2

 0  1  0  1  0  1
  C         -0.730189        0.045539       -0.000001  1
  C          0.685730        0.000000        0.000001  1
  C         -1.344257        1.317682       -0.000037  1
  C         -0.563256        2.434638       -0.000068  1
  C          0.842991        2.278852       -0.000065  1
  N          1.452340        1.124046       -0.000031  1
  C          1.332569       -1.259009        0.000035  1
  C          0.599994       -2.411151        0.000068  1
  C         -0.813113       -2.365628        0.000066  1
  C         -1.462811       -1.164969        0.000032  1
  H         -2.425265        1.386099       -0.000039  1
  H         -0.993097        3.426040       -0.000096  1
  H          1.476208        3.159729       -0.000087  1
  H          2.413671       -1.267370        0.000035  1
  H          1.099864       -3.370170        0.000095  1
  H         -1.376477       -3.288518        0.000092  1
  H         -2.544767       -1.119792        0.000030  1
  C          0.939713       -1.627576        0.684005  2
  H          1.430163       -1.167449       -0.169878  2
  H          1.363275       -1.230201        1.602790  2
  H         -0.124595       -1.409209        0.651731  2
  H          1.089805       -2.703638        0.651731  2

%mem=32GB
%nprocshared= 8
#p m062x/aug-cc-pVDZ   counterpoise=2

00249 m062x/aug-cc-pVDZ   counterpoise=2

 0  1  0  1  0  1
  C         -0.730189        0.045539       -0.000001  1
  C          0.685730        0.000000        0.000001  1
  C         -1.344257        1.317682       -0.000037  1
  C         -0.563256        2.434638       -0.000068  1
  C          0.842991        2.278852       -0.000065  1
  N          1.452340        1.124046       -0.000031  1
  C          1.332569       -1.259009        0.000035  1
  C          0.599994       -2.411151        0.000068  1
  C         -0.813113       -2.365628        0.000066  1
  C         -1.462811       -1.164969        0.000032  1
  H         -2.425265        1.386099       -0.000039  1
  H         -0.993097        3.426040       -0.000096  1
  H          1.476208        3.159729       -0.000087  1
  H          2.413671       -1.267370        0.000035  1
  H          1.099864       -3.370170        0.000095  1
  H         -1.376477       -3.288518        0.000092  1
  H         -2.544767       -1.119792        0.000030  1
  C          1.208053       -1.439681        0.683997  2
  H          1.396468       -1.166292       -0.350959  2
  H          1.698936       -0.727410        1.342162  2
  H          0.137638       -1.428966        0.872608  2
  H          1.599093       -2.436171        0.872608  2

%mem=32GB
%nprocshared= 8
#p m062x/aug-cc-pVDZ   counterpoise=2

00250 m062x/aug-cc-pVDZ   counterpoise=2

 0  1  0  1  0  1
  C         -0.730189        0.045539       -0.000001  1
  C          0.685730        0.000000        0.000001  1
  C         -1.344257        1.317682       -0.000037  1
  C         -0.563256        2.434638       -0.000068  1
  C          0.842991        2.278852       -0.000065  1
  N          1.452340        1.124046       -0.000031  1
  C          1.332569       -1.259009        0.000035  1
  C          0.599994       -2.411151        0.000068  1
  C         -0.813113       -2.365628        0.000066  1
  C         -1.462811       -1.164969        0.000032  1
  H         -2.425265        1.386099       -0.000039  1
  H         -0.993097        3.426040       -0.000096  1
  H          1.476208        3.159729       -0.000087  1
  H          2.413671       -1.267370        0.000035  1
  H          1.099864       -3.370170        0.000095  1
  H         -1.376477       -3.288518        0.000092  1
  H         -2.544767       -1.119792        0.000030  1
  C          1.439686       -1.208049        0.683996  2
  H          1.271966       -1.287841       -0.386928  2
  H          0.583863       -1.615202        1.216229  2
  H          2.332747       -1.765948        0.953564  2
  H          1.570236       -0.163172        0.953564  2

%mem=32GB
%nprocshared= 8
#p m062x/aug-cc-pVDZ   counterpoise=2

00251 m062x/aug-cc-pVDZ   counterpoise=2

 0  1  0  1  0  1
  C         -0.730189        0.045539       -0.000001  1
  C          0.685730        0.000000        0.000001  1
  C         -1.344257        1.317682       -0.000037  1
  C         -0.563256        2.434638       -0.000068  1
  C          0.842991        2.278852       -0.000065  1
  N          1.452340        1.124046       -0.000031  1
  C          1.332569       -1.259009        0.000035  1
  C          0.599994       -2.411151        0.000068  1
  C         -0.813113       -2.365628        0.000066  1
  C         -1.462811       -1.164969        0.000032  1
  H         -2.425265        1.386099       -0.000039  1
  H         -0.993097        3.426040       -0.000096  1
  H          1.476208        3.159729       -0.000087  1
  H          2.413671       -1.267370        0.000035  1
  H          1.099864       -3.370170        0.000095  1
  H         -1.376477       -3.288518        0.000092  1
  H         -2.544767       -1.119792        0.000030  1
  C          1.627579       -0.939710        0.684002  2
  H          1.231924       -1.367940       -0.233305  2
  H          1.172620       -1.432127        1.539582  2
  H          2.704796       -1.081543        0.715057  2
  H          1.401140        0.122946        0.715057  2

%mem=32GB
%nprocshared= 8
#p m062x/aug-cc-pVDZ   counterpoise=2

00252 m062x/aug-cc-pVDZ   counterpoise=2

 0  1  0  1  0  1
  C         -0.730189        0.045539       -0.000001  1
  C          0.685730        0.000000        0.000001  1
  C         -1.344257        1.317682       -0.000037  1
  C         -0.563256        2.434638       -0.000068  1
  C          0.842991        2.278852       -0.000065  1
  N          1.452340        1.124046       -0.000031  1
  C          1.332569       -1.259009        0.000035  1
  C          0.599994       -2.411151        0.000068  1
  C         -0.813113       -2.365628        0.000066  1
  C         -1.462811       -1.164969        0.000032  1
  H         -2.425265        1.386099       -0.000039  1
  H         -0.993097        3.426040       -0.000096  1
  H          1.476208        3.159729       -0.000087  1
  H          2.413671       -1.267370        0.000035  1
  H          1.099864       -3.370170        0.000095  1
  H         -1.376477       -3.288518        0.000092  1
  H         -2.544767       -1.119792        0.000030  1
  C          1.766025       -0.642815        0.684010  2
  H          1.303021       -1.301014       -0.046590  2
  H          1.524115       -0.986711        1.686354  2
  H          2.844435       -0.652229        0.548290  2
  H          1.392722        0.368967        0.548290  2

%mem=32GB
%nprocshared= 8
#p m062x/aug-cc-pVDZ   counterpoise=2

00253 m062x/aug-cc-pVDZ   counterpoise=2

 0  1  0  1  0  1
  C         -0.730189        0.045539       -0.000001  1
  C          0.685730        0.000000        0.000001  1
  C         -1.344257        1.317682       -0.000037  1
  C         -0.563256        2.434638       -0.000068  1
  C          0.842991        2.278852       -0.000065  1
  N          1.452340        1.124046       -0.000031  1
  C          1.332569       -1.259009        0.000035  1
  C          0.599994       -2.411151        0.000068  1
  C         -0.813113       -2.365628        0.000066  1
  C         -1.462811       -1.164969        0.000032  1
  H         -2.425265        1.386099       -0.000039  1
  H         -0.993097        3.426040       -0.000096  1
  H          1.476208        3.159729       -0.000087  1
  H          2.413671       -1.267370        0.000035  1
  H          1.099864       -3.370170        0.000095  1
  H         -1.376477       -3.288518        0.000092  1
  H         -2.544767       -1.119792        0.000030  1
  C          1.850815       -0.326385        0.684016  2
  H          1.406357       -1.126222        0.097421  2
  H          1.730398       -0.543084        1.742325  2
  H          2.909077       -0.249015        0.448281  2
  H          1.357611        0.613113        0.448281  2

%mem=32GB
%nprocshared= 8
#p m062x/aug-cc-pVDZ   counterpoise=2

00254 m062x/aug-cc-pVDZ   counterpoise=2

 0  1  0  1  0  1
  C         -0.730189        0.045539       -0.000001  1
  C          0.685730        0.000000        0.000001  1
  C         -1.344257        1.317682       -0.000037  1
  C         -0.563256        2.434638       -0.000068  1
  C          0.842991        2.278852       -0.000065  1
  N          1.452340        1.124046       -0.000031  1
  C          1.332569       -1.259009        0.000035  1
  C          0.599994       -2.411151        0.000068  1
  C         -0.813113       -2.365628        0.000066  1
  C         -1.462811       -1.164969        0.000032  1
  H         -2.425265        1.386099       -0.000039  1
  H         -0.993097        3.426040       -0.000096  1
  H          1.476208        3.159729       -0.000087  1
  H          2.413671       -1.267370        0.000035  1
  H          1.099864       -3.370170        0.000095  1
  H         -1.376477       -3.288518        0.000092  1
  H         -2.544767       -1.119792        0.000030  1
  C          1.969597        0.000039        0.347284  2
  H          1.532124        0.950674        0.053540  2
  H          1.999707       -0.065388        1.431853  2
  H          1.367183       -0.813761       -0.048067  2
  H          2.979557       -0.071762       -0.048067  2

%mem=32GB
%nprocshared= 8
#p m062x/aug-cc-pVDZ   counterpoise=2

00255 m062x/aug-cc-pVDZ   counterpoise=2

 0  1  0  1  0  1
  C         -0.730189        0.045539       -0.000001  1
  C          0.685730        0.000000        0.000001  1
  C         -1.344257        1.317682       -0.000037  1
  C         -0.563256        2.434638       -0.000068  1
  C          0.842991        2.278852       -0.000065  1
  N          1.452340        1.124046       -0.000031  1
  C          1.332569       -1.259009        0.000035  1
  C          0.599994       -2.411151        0.000068  1
  C         -0.813113       -2.365628        0.000066  1
  C         -1.462811       -1.164969        0.000032  1
  H         -2.425265        1.386099       -0.000039  1
  H         -0.993097        3.426040       -0.000096  1
  H          1.476208        3.159729       -0.000087  1
  H          2.413671       -1.267370        0.000035  1
  H          1.099864       -3.370170        0.000095  1
  H         -1.376477       -3.288518        0.000092  1
  H         -2.544767       -1.119792        0.000030  1
  C          1.939670        0.342056        0.347280  2
  H          1.401753        1.205220       -0.036083  2
  H          1.927888        0.360963        1.434010  2
  H          1.461460       -0.568530       -0.004323  2
  H          2.967804        0.370213       -0.004323  2

%mem=32GB
%nprocshared= 8
#p m062x/aug-cc-pVDZ   counterpoise=2

00256 m062x/aug-cc-pVDZ   counterpoise=2

 0  1  0  1  0  1
  C         -0.730189        0.045539       -0.000001  1
  C          0.685730        0.000000        0.000001  1
  C         -1.344257        1.317682       -0.000037  1
  C         -0.563256        2.434638       -0.000068  1
  C          0.842991        2.278852       -0.000065  1
  N          1.452340        1.124046       -0.000031  1
  C          1.332569       -1.259009        0.000035  1
  C          0.599994       -2.411151        0.000068  1
  C         -0.813113       -2.365628        0.000066  1
  C         -1.462811       -1.164969        0.000032  1
  H         -2.425265        1.386099       -0.000039  1
  H         -0.993097        3.426040       -0.000096  1
  H          1.476208        3.159729       -0.000087  1
  H          2.413671       -1.267370        0.000035  1
  H          1.099864       -3.370170        0.000095  1
  H         -1.376477       -3.288518        0.000092  1
  H         -2.544767       -1.119792        0.000030  1
  C          1.850807        0.673677        0.347274  2
  H          1.227130        1.378590       -0.196325  2
  H          1.719181        0.822448        1.415927  2
  H          1.563934       -0.341369        0.084859  2
  H          2.893243        0.834748        0.084859  2

%mem=32GB
%nprocshared= 8
#p m062x/aug-cc-pVDZ   counterpoise=2

00257 m062x/aug-cc-pVDZ   counterpoise=2

 0  1  0  1  0  1
  C         -0.730189        0.045539       -0.000001  1
  C          0.685730        0.000000        0.000001  1
  C         -1.344257        1.317682       -0.000037  1
  C         -0.563256        2.434638       -0.000068  1
  C          0.842991        2.278852       -0.000065  1
  N          1.452340        1.124046       -0.000031  1
  C          1.332569       -1.259009        0.000035  1
  C          0.599994       -2.411151        0.000068  1
  C         -0.813113       -2.365628        0.000066  1
  C         -1.462811       -1.164969        0.000032  1
  H         -2.425265        1.386099       -0.000039  1
  H         -0.993097        3.426040       -0.000096  1
  H          1.476208        3.159729       -0.000087  1
  H          2.413671       -1.267370        0.000035  1
  H          1.099864       -3.370170        0.000095  1
  H         -1.376477       -3.288518        0.000092  1
  H         -2.544767       -1.119792        0.000030  1
  C          1.705712        0.984822        0.347262  2
  H          1.096270        1.319701       -0.488090  2
  H          1.218708        1.252423        1.281443  2
  H          1.826686       -0.094260        0.298020  2
  H          2.681436        1.461283        0.298020  2

%mem=32GB
%nprocshared= 8
#p m062x/aug-cc-pVDZ   counterpoise=2

00258 m062x/aug-cc-pVDZ   counterpoise=2

 0  1  0  1  0  1
  C         -0.730189        0.045539       -0.000001  1
  C          0.685730        0.000000        0.000001  1
  C         -1.344257        1.317682       -0.000037  1
  C         -0.563256        2.434638       -0.000068  1
  C          0.842991        2.278852       -0.000065  1
  N          1.452340        1.124046       -0.000031  1
  C          1.332569       -1.259009        0.000035  1
  C          0.599994       -2.411151        0.000068  1
  C         -0.813113       -2.365628        0.000066  1
  C         -1.462811       -1.164969        0.000032  1
  H         -2.425265        1.386099       -0.000039  1
  H         -0.993097        3.426040       -0.000096  1
  H          1.476208        3.159729       -0.000087  1
  H          2.413671       -1.267370        0.000035  1
  H          1.099864       -3.370170        0.000095  1
  H         -1.376477       -3.288518        0.000092  1
  H         -2.544767       -1.119792        0.000030  1
  C          1.508806        1.266028        0.347255  2
  H          1.347047        0.859291       -0.647619  2
  H          1.216122        0.530087        1.091704  2
  H          2.560696        1.509492        0.472674  2
  H          0.911428        2.165409        0.472674  2

%mem=32GB
%nprocshared= 8
#p m062x/aug-cc-pVDZ   counterpoise=2

00259 m062x/aug-cc-pVDZ   counterpoise=2

 0  1  0  1  0  1
  C         -0.730189        0.045539       -0.000001  1
  C          0.685730        0.000000        0.000001  1
  C         -1.344257        1.317682       -0.000037  1
  C         -0.563256        2.434638       -0.000068  1
  C          0.842991        2.278852       -0.000065  1
  N          1.452340        1.124046       -0.000031  1
  C          1.332569       -1.259009        0.000035  1
  C          0.599994       -2.411151        0.000068  1
  C         -0.813113       -2.365628        0.000066  1
  C         -1.462811       -1.164969        0.000032  1
  H         -2.425265        1.386099       -0.000039  1
  H         -0.993097        3.426040       -0.000096  1
  H          1.476208        3.159729       -0.000087  1
  H          2.413671       -1.267370        0.000035  1
  H          1.099864       -3.370170        0.000095  1
  H         -1.376477       -3.288518        0.000092  1
  H         -2.544767       -1.119792        0.000030  1
  C          1.266060        1.508782        0.347268  2
  H          1.633678        0.749518       -0.338116  2
  H          1.425066        1.180376        1.371155  2
  H          1.801427        2.439513        0.178159  2
  H          0.203915        1.666034        0.178159  2

%mem=32GB
%nprocshared= 8
#p m062x/aug-cc-pVDZ   counterpoise=2

00260 m062x/aug-cc-pVDZ   counterpoise=2

 0  1  0  1  0  1
  C         -0.730189        0.045539       -0.000001  1
  C          0.685730        0.000000        0.000001  1
  C         -1.344257        1.317682       -0.000037  1
  C         -0.563256        2.434638       -0.000068  1
  C          0.842991        2.278852       -0.000065  1
  N          1.452340        1.124046       -0.000031  1
  C          1.332569       -1.259009        0.000035  1
  C          0.599994       -2.411151        0.000068  1
  C         -0.813113       -2.365628        0.000066  1
  C         -1.462811       -1.164969        0.000032  1
  H         -2.425265        1.386099       -0.000039  1
  H         -0.993097        3.426040       -0.000096  1
  H          1.476208        3.159729       -0.000087  1
  H          2.413671       -1.267370        0.000035  1
  H          1.099864       -3.370170        0.000095  1
  H         -1.376477       -3.288518        0.000092  1
  H         -2.544767       -1.119792        0.000030  1
  C          0.984798        1.705775        0.347274  2
  H          0.759775        2.615147       -0.203891  2
  H          0.935017        1.906952        1.414291  2
  H          0.260774        0.937140        0.089461  2
  H          1.983721        1.363482        0.089461  2

%mem=32GB
%nprocshared= 8
#p m062x/aug-cc-pVDZ   counterpoise=2

00261 m062x/aug-cc-pVDZ   counterpoise=2

 0  1  0  1  0  1
  C         -0.730189        0.045539       -0.000001  1
  C          0.685730        0.000000        0.000001  1
  C         -1.344257        1.317682       -0.000037  1
  C         -0.563256        2.434638       -0.000068  1
  C          0.842991        2.278852       -0.000065  1
  N          1.452340        1.124046       -0.000031  1
  C          1.332569       -1.259009        0.000035  1
  C          0.599994       -2.411151        0.000068  1
  C         -0.813113       -2.365628        0.000066  1
  C         -1.462811       -1.164969        0.000032  1
  H         -2.425265        1.386099       -0.000039  1
  H         -0.993097        3.426040       -0.000096  1
  H          1.476208        3.159729       -0.000087  1
  H          2.413671       -1.267370        0.000035  1
  H          1.099864       -3.370170        0.000095  1
  H         -1.376477       -3.288518        0.000092  1
  H         -2.544767       -1.119792        0.000030  1
  C          0.673661        1.850867        0.347269  2
  H          0.992845        2.657613       -0.307451  2
  H          0.794315        2.155822        1.383571  2
  H         -0.371540        1.621340        0.156614  2
  H          1.278893        0.968357        0.156614  2

%mem=32GB
%nprocshared= 8
#p m062x/aug-cc-pVDZ   counterpoise=2

00262 m062x/aug-cc-pVDZ   counterpoise=2

 0  1  0  1  0  1
  C         -0.730189        0.045539       -0.000001  1
  C          0.685730        0.000000        0.000001  1
  C         -1.344257        1.317682       -0.000037  1
  C         -0.563256        2.434638       -0.000068  1
  C          0.842991        2.278852       -0.000065  1
  N          1.452340        1.124046       -0.000031  1
  C          1.332569       -1.259009        0.000035  1
  C          0.599994       -2.411151        0.000068  1
  C         -0.813113       -2.365628        0.000066  1
  C         -1.462811       -1.164969        0.000032  1
  H         -2.425265        1.386099       -0.000039  1
  H         -0.993097        3.426040       -0.000096  1
  H          1.476208        3.159729       -0.000087  1
  H          2.413671       -1.267370        0.000035  1
  H          1.099864       -3.370170        0.000095  1
  H         -1.376477       -3.288518        0.000092  1
  H         -2.544767       -1.119792        0.000030  1
  C          0.342052        1.939714        0.347274  2
  H          1.122589        2.468141       -0.193932  2
  H          0.504294        2.049553        1.416428  2
  H         -0.627017        2.355355        0.083412  2
  H          0.368020        0.885589        0.083412  2

%mem=32GB
%nprocshared= 8
#p m062x/aug-cc-pVDZ   counterpoise=2

00263 m062x/aug-cc-pVDZ   counterpoise=2

 0  1  0  1  0  1
  C         -0.730189        0.045539       -0.000001  1
  C          0.685730        0.000000        0.000001  1
  C         -1.344257        1.317682       -0.000037  1
  C         -0.563256        2.434638       -0.000068  1
  C          0.842991        2.278852       -0.000065  1
  N          1.452340        1.124046       -0.000031  1
  C          1.332569       -1.259009        0.000035  1
  C          0.599994       -2.411151        0.000068  1
  C         -0.813113       -2.365628        0.000066  1
  C         -1.462811       -1.164969        0.000032  1
  H         -2.425265        1.386099       -0.000039  1
  H         -0.993097        3.426040       -0.000096  1
  H          1.476208        3.159729       -0.000087  1
  H          2.413671       -1.267370        0.000035  1
  H          1.099864       -3.370170        0.000095  1
  H         -1.376477       -3.288518        0.000092  1
  H         -2.544767       -1.119792        0.000030  1
  C         -0.000031        1.969641        0.347277  2
  H         -0.756962        2.594561       -0.119528  2
  H         -0.087003        2.041445        1.428368  2
  H         -0.142928        0.936791        0.040231  2
  H          0.987082        2.305509        0.040231  2

%mem=32GB
%nprocshared= 8
#p m062x/aug-cc-pVDZ   counterpoise=2

00264 m062x/aug-cc-pVDZ   counterpoise=2

 0  1  0  1  0  1
  C         -0.730189        0.045539       -0.000001  1
  C          0.685730        0.000000        0.000001  1
  C         -1.344257        1.317682       -0.000037  1
  C         -0.563256        2.434638       -0.000068  1
  C          0.842991        2.278852       -0.000065  1
  N          1.452340        1.124046       -0.000031  1
  C          1.332569       -1.259009        0.000035  1
  C          0.599994       -2.411151        0.000068  1
  C         -0.813113       -2.365628        0.000066  1
  C         -1.462811       -1.164969        0.000032  1
  H         -2.425265        1.386099       -0.000039  1
  H         -0.993097        3.426040       -0.000096  1
  H          1.476208        3.159729       -0.000087  1
  H          2.413671       -1.267370        0.000035  1
  H          1.099864       -3.370170        0.000095  1
  H         -1.376477       -3.288518        0.000092  1
  H         -2.544767       -1.119792        0.000030  1
  C         -0.342036        1.939727        0.347272  2
  H         -0.715497        2.775230       -0.239104  2
  H         -0.443098        2.165823        1.405641  2
  H         -0.914896        1.046603        0.111397  2
  H          0.705504        1.770906        0.111397  2

%mem=32GB
%nprocshared= 8
#p m062x/aug-cc-pVDZ   counterpoise=2

00265 m062x/aug-cc-pVDZ   counterpoise=2

 0  1  0  1  0  1
  C         -0.730189        0.045539       -0.000001  1
  C          0.685730        0.000000        0.000001  1
  C         -1.344257        1.317682       -0.000037  1
  C         -0.563256        2.434638       -0.000068  1
  C          0.842991        2.278852       -0.000065  1
  N          1.452340        1.124046       -0.000031  1
  C          1.332569       -1.259009        0.000035  1
  C          0.599994       -2.411151        0.000068  1
  C         -0.813113       -2.365628        0.000066  1
  C         -1.462811       -1.164969        0.000032  1
  H         -2.425265        1.386099       -0.000039  1
  H         -0.993097        3.426040       -0.000096  1
  H          1.476208        3.159729       -0.000087  1
  H          2.413671       -1.267370        0.000035  1
  H          1.099864       -3.370170        0.000095  1
  H         -1.376477       -3.288518        0.000092  1
  H         -2.544767       -1.119792        0.000030  1
  C         -0.673641        1.850871        0.347274  2
  H         -0.499303        2.772850       -0.201304  2
  H         -0.635682        2.051615        1.414859  2
  H         -1.651829        1.454207        0.087884  2
  H          0.092178        1.124431        0.087884  2

%mem=32GB
%nprocshared= 8
#p m062x/aug-cc-pVDZ   counterpoise=2

00266 m062x/aug-cc-pVDZ   counterpoise=2

 0  1  0  1  0  1
  C         -0.730189        0.045539       -0.000001  1
  C          0.685730        0.000000        0.000001  1
  C         -1.344257        1.317682       -0.000037  1
  C         -0.563256        2.434638       -0.000068  1
  C          0.842991        2.278852       -0.000065  1
  N          1.452340        1.124046       -0.000031  1
  C          1.332569       -1.259009        0.000035  1
  C          0.599994       -2.411151        0.000068  1
  C         -0.813113       -2.365628        0.000066  1
  C         -1.462811       -1.164969        0.000032  1
  H         -2.425265        1.386099       -0.000039  1
  H         -0.993097        3.426040       -0.000096  1
  H          1.476208        3.159729       -0.000087  1
  H          2.413671       -1.267370        0.000035  1
  H          1.099864       -3.370170        0.000095  1
  H         -1.376477       -3.288518        0.000092  1
  H         -2.544767       -1.119792        0.000030  1
  C         -0.984833        1.705709        0.347272  2
  H         -1.602235        1.039174       -0.249319  2
  H         -1.161173        1.515336        1.402800  2
  H          0.063230        1.531232        0.117927  2
  H         -1.238899        2.737373        0.117927  2

%mem=32GB
%nprocshared= 8
#p m062x/aug-cc-pVDZ   counterpoise=2

00267 m062x/aug-cc-pVDZ   counterpoise=2

 0  1  0  1  0  1
  C         -0.730189        0.045539       -0.000001  1
  C          0.685730        0.000000        0.000001  1
  C         -1.344257        1.317682       -0.000037  1
  C         -0.563256        2.434638       -0.000068  1
  C          0.842991        2.278852       -0.000065  1
  N          1.452340        1.124046       -0.000031  1
  C          1.332569       -1.259009        0.000035  1
  C          0.599994       -2.411151        0.000068  1
  C         -0.813113       -2.365628        0.000066  1
  C         -1.462811       -1.164969        0.000032  1
  H         -2.425265        1.386099       -0.000039  1
  H         -0.993097        3.426040       -0.000096  1
  H          1.476208        3.159729       -0.000087  1
  H          2.413671       -1.267370        0.000035  1
  H          1.099864       -3.370170        0.000095  1
  H         -1.376477       -3.288518        0.000092  1
  H         -2.544767       -1.119792        0.000030  1
  C         -1.266053        1.508792        0.347258  2
  H         -1.476427        0.994692       -0.586991  2
  H         -1.529487        0.865028        1.182511  2
  H         -0.207757        1.751727        0.396949  2
  H         -1.850454        2.423933        0.396949  2

%mem=32GB
%nprocshared= 8
#p m062x/aug-cc-pVDZ   counterpoise=2

00268 m062x/aug-cc-pVDZ   counterpoise=2

 0  1  0  1  0  1
  C         -0.730189        0.045539       -0.000001  1
  C          0.685730        0.000000        0.000001  1
  C         -1.344257        1.317682       -0.000037  1
  C         -0.563256        2.434638       -0.000068  1
  C          0.842991        2.278852       -0.000065  1
  N          1.452340        1.124046       -0.000031  1
  C          1.332569       -1.259009        0.000035  1
  C          0.599994       -2.411151        0.000068  1
  C         -0.813113       -2.365628        0.000066  1
  C         -1.462811       -1.164969        0.000032  1
  H         -2.425265        1.386099       -0.000039  1
  H         -0.993097        3.426040       -0.000096  1
  H          1.476208        3.159729       -0.000087  1
  H          2.413671       -1.267370        0.000035  1
  H          1.099864       -3.370170        0.000095  1
  H         -1.376477       -3.288518        0.000092  1
  H         -2.544767       -1.119792        0.000030  1
  C         -1.508794        1.266050        0.347256  2
  H         -1.047578        1.410780       -0.626247  2
  H         -0.786876        1.492588        1.127636  2
  H         -2.366165        1.927132        0.444020  2
  H         -1.834749        0.233642        0.444020  2

%mem=32GB
%nprocshared= 8
#p m062x/aug-cc-pVDZ   counterpoise=2

00269 m062x/aug-cc-pVDZ   counterpoise=2

 0  1  0  1  0  1
  C         -0.730189        0.045539       -0.000001  1
  C          0.685730        0.000000        0.000001  1
  C         -1.344257        1.317682       -0.000037  1
  C         -0.563256        2.434638       -0.000068  1
  C          0.842991        2.278852       -0.000065  1
  N          1.452340        1.124046       -0.000031  1
  C          1.332569       -1.259009        0.000035  1
  C          0.599994       -2.411151        0.000068  1
  C         -0.813113       -2.365628        0.000066  1
  C         -1.462811       -1.164969        0.000032  1
  H         -2.425265        1.386099       -0.000039  1
  H         -0.993097        3.426040       -0.000096  1
  H          1.476208        3.159729       -0.000087  1
  H          2.413671       -1.267370        0.000035  1
  H          1.099864       -3.370170        0.000095  1
  H         -1.376477       -3.288518        0.000092  1
  H         -2.544767       -1.119792        0.000030  1
  C         -1.705710        0.984833        0.347270  2
  H         -1.052796        1.586078       -0.280091  2
  H         -1.488337        1.185004        1.393290  2
  H         -2.742152        1.236825        0.138071  2
  H         -1.539825       -0.068825        0.138071  2

%mem=32GB
%nprocshared= 8
#p m062x/aug-cc-pVDZ   counterpoise=2

00270 m062x/aug-cc-pVDZ   counterpoise=2

 0  1  0  1  0  1
  C         -0.730189        0.045539       -0.000001  1
  C          0.685730        0.000000        0.000001  1
  C         -1.344257        1.317682       -0.000037  1
  C         -0.563256        2.434638       -0.000068  1
  C          0.842991        2.278852       -0.000065  1
  N          1.452340        1.124046       -0.000031  1
  C          1.332569       -1.259009        0.000035  1
  C          0.599994       -2.411151        0.000068  1
  C         -0.813113       -2.365628        0.000066  1
  C         -1.462811       -1.164969        0.000032  1
  H         -2.425265        1.386099       -0.000039  1
  H         -0.993097        3.426040       -0.000096  1
  H          1.476208        3.159729       -0.000087  1
  H          2.413671       -1.267370        0.000035  1
  H          1.099864       -3.370170        0.000095  1
  H         -1.376477       -3.288518        0.000092  1
  H         -2.544767       -1.119792        0.000030  1
  C         -1.850808        0.673681        0.347279  2
  H         -1.232129        1.460236       -0.076918  2
  H         -1.809865        0.725733        1.432217  2
  H         -2.878280        0.802871        0.016996  2
  H         -1.483213       -0.294443        0.016996  2

%mem=32GB
%nprocshared= 8
#p m062x/aug-cc-pVDZ   counterpoise=2

00271 m062x/aug-cc-pVDZ   counterpoise=2

 0  1  0  1  0  1
  C         -0.730189        0.045539       -0.000001  1
  C          0.685730        0.000000        0.000001  1
  C         -1.344257        1.317682       -0.000037  1
  C         -0.563256        2.434638       -0.000068  1
  C          0.842991        2.278852       -0.000065  1
  N          1.452340        1.124046       -0.000031  1
  C          1.332569       -1.259009        0.000035  1
  C          0.599994       -2.411151        0.000068  1
  C         -0.813113       -2.365628        0.000066  1
  C         -1.462811       -1.164969        0.000032  1
  H         -2.425265        1.386099       -0.000039  1
  H         -0.993097        3.426040       -0.000096  1
  H          1.476208        3.159729       -0.000087  1
  H          2.413671       -1.267370        0.000035  1
  H          1.099864       -3.370170        0.000095  1
  H         -1.376477       -3.288518        0.000092  1
  H         -2.544767       -1.119792        0.000030  1
  C         -1.939670        0.342057        0.347283  2
  H         -1.397917        1.229757        0.031264  2
  H         -1.965119        0.300358        1.433143  2
  H         -2.955462        0.381183       -0.037571  2
  H         -1.440408       -0.543438       -0.037571  2

%mem=32GB
%nprocshared= 8
#p m062x/aug-cc-pVDZ   counterpoise=2

00272 m062x/aug-cc-pVDZ   counterpoise=2

 0  1  0  1  0  1
  C         -0.730189        0.045539       -0.000001  1
  C          0.685730        0.000000        0.000001  1
  C         -1.344257        1.317682       -0.000037  1
  C         -0.563256        2.434638       -0.000068  1
  C          0.842991        2.278852       -0.000065  1
  N          1.452340        1.124046       -0.000031  1
  C          1.332569       -1.259009        0.000035  1
  C          0.599994       -2.411151        0.000068  1
  C         -0.813113       -2.365628        0.000066  1
  C         -1.462811       -1.164969        0.000032  1
  H         -2.425265        1.386099       -0.000039  1
  H         -0.993097        3.426040       -0.000096  1
  H          1.476208        3.159729       -0.000087  1
  H          2.413671       -1.267370        0.000035  1
  H          1.099864       -3.370170        0.000095  1
  H         -1.376477       -3.288518        0.000092  1
  H         -2.544767       -1.119792        0.000030  1
  C         -1.969572        0.000002        0.347284  2
  H         -0.923627        0.038432        0.054202  2
  H         -2.042232       -0.002668        1.431807  2
  H         -2.489017        0.868971       -0.048375  2
  H         -2.423847       -0.904744       -0.048375  2

%mem=32GB
%nprocshared= 8
#p m062x/aug-cc-pVDZ   counterpoise=2

00273 m062x/aug-cc-pVDZ   counterpoise=2

 0  1  0  1  0  1
  C         -0.730189        0.045539       -0.000001  1
  C          0.685730        0.000000        0.000001  1
  C         -1.344257        1.317682       -0.000037  1
  C         -0.563256        2.434638       -0.000068  1
  C          0.842991        2.278852       -0.000065  1
  N          1.452340        1.124046       -0.000031  1
  C          1.332569       -1.259009        0.000035  1
  C          0.599994       -2.411151        0.000068  1
  C         -0.813113       -2.365628        0.000066  1
  C         -1.462811       -1.164969        0.000032  1
  H         -2.425265        1.386099       -0.000039  1
  H         -0.993097        3.426040       -0.000096  1
  H          1.476208        3.159729       -0.000087  1
  H          2.413671       -1.267370        0.000035  1
  H          1.099864       -3.370170        0.000095  1
  H         -1.376477       -3.288518        0.000092  1
  H         -2.544767       -1.119792        0.000030  1
  C         -1.939671       -0.342057        0.347281  2
  H         -1.427767       -1.225444       -0.025487  2
  H         -1.934168       -0.351554        1.434183  2
  H         -1.430631        0.549522       -0.009709  2
  H         -2.966332       -0.340384       -0.009709  2

%mem=32GB
%nprocshared= 8
#p m062x/aug-cc-pVDZ   counterpoise=2

00274 m062x/aug-cc-pVDZ   counterpoise=2

 0  1  0  1  0  1
  C         -0.730189        0.045539       -0.000001  1
  C          0.685730        0.000000        0.000001  1
  C         -1.344257        1.317682       -0.000037  1
  C         -0.563256        2.434638       -0.000068  1
  C          0.842991        2.278852       -0.000065  1
  N          1.452340        1.124046       -0.000031  1
  C          1.332569       -1.259009        0.000035  1
  C          0.599994       -2.411151        0.000068  1
  C         -0.813113       -2.365628        0.000066  1
  C         -1.462811       -1.164969        0.000032  1
  H         -2.425265        1.386099       -0.000039  1
  H         -0.993097        3.426040       -0.000096  1
  H          1.476208        3.159729       -0.000087  1
  H          2.413671       -1.267370        0.000035  1
  H          1.099864       -3.370170        0.000095  1
  H         -1.376477       -3.288518        0.000092  1
  H         -2.544767       -1.119792        0.000030  1
  C         -1.850809       -0.673679        0.347275  2
  H         -1.261718       -1.419597       -0.179938  2
  H         -1.739187       -0.815017        1.419208  2
  H         -1.504833        0.320131        0.075024  2
  H         -2.897742       -0.779923        0.075024  2

%mem=32GB
%nprocshared= 8
#p m062x/aug-cc-pVDZ   counterpoise=2

00275 m062x/aug-cc-pVDZ   counterpoise=2

 0  1  0  1  0  1
  C         -0.730189        0.045539       -0.000001  1
  C          0.685730        0.000000        0.000001  1
  C         -1.344257        1.317682       -0.000037  1
  C         -0.563256        2.434638       -0.000068  1
  C          0.842991        2.278852       -0.000065  1
  N          1.452340        1.124046       -0.000031  1
  C          1.332569       -1.259009        0.000035  1
  C          0.599994       -2.411151        0.000068  1
  C         -0.813113       -2.365628        0.000066  1
  C         -1.462811       -1.164969        0.000032  1
  H         -2.425265        1.386099       -0.000039  1
  H         -0.993097        3.426040       -0.000096  1
  H          1.476208        3.159729       -0.000087  1
  H          2.413671       -1.267370        0.000035  1
  H          1.099864       -3.370170        0.000095  1
  H         -1.376477       -3.288518        0.000092  1
  H         -2.544767       -1.119792        0.000030  1
  C         -1.705713       -0.984825        0.347262  2
  H         -1.132343       -1.410054       -0.472374  2
  H         -1.276225       -1.303347        1.293603  2
  H         -1.678614        0.099956        0.284080  2
  H         -2.735909       -1.325681        0.284080  2

%mem=32GB
%nprocshared= 8
#p m062x/aug-cc-pVDZ   counterpoise=2

00276 m062x/aug-cc-pVDZ   counterpoise=2

 0  1  0  1  0  1
  C         -0.730189        0.045539       -0.000001  1
  C          0.685730        0.000000        0.000001  1
  C         -1.344257        1.317682       -0.000037  1
  C         -0.563256        2.434638       -0.000068  1
  C          0.842991        2.278852       -0.000065  1
  N          1.452340        1.124046       -0.000031  1
  C          1.332569       -1.259009        0.000035  1
  C          0.599994       -2.411151        0.000068  1
  C         -0.813113       -2.365628        0.000066  1
  C         -1.462811       -1.164969        0.000032  1
  H         -2.425265        1.386099       -0.000039  1
  H         -0.993097        3.426040       -0.000096  1
  H          1.476208        3.159729       -0.000087  1
  H          2.413671       -1.267370        0.000035  1
  H          1.099864       -3.370170        0.000095  1
  H         -1.376477       -3.288518        0.000092  1
  H         -2.544767       -1.119792        0.000030  1
  C         -1.508807       -1.266032        0.347253  2
  H         -1.371666       -0.964706       -0.688010  2
  H         -1.150220       -0.478144        1.004616  2
  H         -2.564434       -1.443081        0.536419  2
  H         -0.948967       -2.178321        0.536419  2

%mem=32GB
%nprocshared= 8
#p m062x/aug-cc-pVDZ   counterpoise=2

00277 m062x/aug-cc-pVDZ   counterpoise=2

 0  1  0  1  0  1
  C         -0.730189        0.045539       -0.000001  1
  C          0.685730        0.000000        0.000001  1
  C         -1.344257        1.317682       -0.000037  1
  C         -0.563256        2.434638       -0.000068  1
  C          0.842991        2.278852       -0.000065  1
  N          1.452340        1.124046       -0.000031  1
  C          1.332569       -1.259009        0.000035  1
  C          0.599994       -2.411151        0.000068  1
  C         -0.813113       -2.365628        0.000066  1
  C         -1.462811       -1.164969        0.000032  1
  H         -2.425265        1.386099       -0.000039  1
  H         -0.993097        3.426040       -0.000096  1
  H          1.476208        3.159729       -0.000087  1
  H          2.413671       -1.267370        0.000035  1
  H          1.099864       -3.370170        0.000095  1
  H         -1.376477       -3.288518        0.000092  1
  H         -2.544767       -1.119792        0.000030  1
  C         -1.266061       -1.508784        0.347267  2
  H         -1.672022       -0.799379       -0.369195  2
  H         -1.466184       -1.159075        1.356787  2
  H         -1.733188       -2.479269        0.200886  2
  H         -0.192682       -1.597706        0.200886  2

%mem=32GB
%nprocshared= 8
#p m062x/aug-cc-pVDZ   counterpoise=2

00278 m062x/aug-cc-pVDZ   counterpoise=2

 0  1  0  1  0  1
  C         -0.730189        0.045539       -0.000001  1
  C          0.685730        0.000000        0.000001  1
  C         -1.344257        1.317682       -0.000037  1
  C         -0.563256        2.434638       -0.000068  1
  C          0.842991        2.278852       -0.000065  1
  N          1.452340        1.124046       -0.000031  1
  C          1.332569       -1.259009        0.000035  1
  C          0.599994       -2.411151        0.000068  1
  C         -0.813113       -2.365628        0.000066  1
  C         -1.462811       -1.164969        0.000032  1
  H         -2.425265        1.386099       -0.000039  1
  H         -0.993097        3.426040       -0.000096  1
  H          1.476208        3.159729       -0.000087  1
  H          2.413671       -1.267370        0.000035  1
  H          1.099864       -3.370170        0.000095  1
  H         -1.376477       -3.288518        0.000092  1
  H         -2.544767       -1.119792        0.000030  1
  C         -0.984798       -1.705776        0.347276  2
  H         -0.740912       -2.643125       -0.145951  2
  H         -0.949034       -1.843230        1.424914  2
  H         -0.265812       -0.944716        0.055172  2
  H         -1.983534       -1.391644        0.055172  2

%mem=32GB
%nprocshared= 8
#p m062x/aug-cc-pVDZ   counterpoise=2

00279 m062x/aug-cc-pVDZ   counterpoise=2

 0  1  0  1  0  1
  C         -0.730189        0.045539       -0.000001  1
  C          0.685730        0.000000        0.000001  1
  C         -1.344257        1.317682       -0.000037  1
  C         -0.563256        2.434638       -0.000068  1
  C          0.842991        2.278852       -0.000065  1
  N          1.452340        1.124046       -0.000031  1
  C          1.332569       -1.259009        0.000035  1
  C          0.599994       -2.411151        0.000068  1
  C         -0.813113       -2.365628        0.000066  1
  C         -1.462811       -1.164969        0.000032  1
  H         -2.425265        1.386099       -0.000039  1
  H         -0.993097        3.426040       -0.000096  1
  H          1.476208        3.159729       -0.000087  1
  H          2.413671       -1.267370        0.000035  1
  H          1.099864       -3.370170        0.000095  1
  H         -1.376477       -3.288518        0.000092  1
  H         -2.544767       -1.119792        0.000030  1
  C         -0.673658       -1.850870        0.347272  2
  H         -0.911842       -2.730060       -0.245744  2
  H         -0.740428       -2.097331        1.403811  2
  H          0.335447       -1.519920        0.115633  2
  H         -1.377710       -1.055803        0.115633  2

%mem=32GB
%nprocshared= 8
#p m062x/aug-cc-pVDZ   counterpoise=2

00280 m062x/aug-cc-pVDZ   counterpoise=2

 0  1  0  1  0  1
  C         -0.730189        0.045539       -0.000001  1
  C          0.685730        0.000000        0.000001  1
  C         -1.344257        1.317682       -0.000037  1
  C         -0.563256        2.434638       -0.000068  1
  C          0.842991        2.278852       -0.000065  1
  N          1.452340        1.124046       -0.000031  1
  C          1.332569       -1.259009        0.000035  1
  C          0.599994       -2.411151        0.000068  1
  C         -0.813113       -2.365628        0.000066  1
  C         -1.462811       -1.164969        0.000032  1
  H         -2.425265        1.386099       -0.000039  1
  H         -0.993097        3.426040       -0.000096  1
  H          1.476208        3.159729       -0.000087  1
  H          2.413671       -1.267370        0.000035  1
  H          1.099864       -3.370170        0.000095  1
  H         -1.376477       -3.288518        0.000092  1
  H         -2.544767       -1.119792        0.000030  1
  C         -0.342049       -1.939719        0.347275  2
  H         -1.049455       -2.579315       -0.174136  2
  H         -0.470793       -2.056121        1.420286  2
  H          0.671354       -2.219870        0.071583  2
  H         -0.519010       -0.903304        0.071583  2

%mem=32GB
%nprocshared= 8
#p m062x/aug-cc-pVDZ   counterpoise=2

00281 m062x/aug-cc-pVDZ   counterpoise=2

 0  1  0  1  0  1
  C         -0.730189        0.045539       -0.000001  1
  C          0.685730        0.000000        0.000001  1
  C         -1.344257        1.317682       -0.000037  1
  C         -0.563256        2.434638       -0.000068  1
  C          0.842991        2.278852       -0.000065  1
  N          1.452340        1.124046       -0.000031  1
  C          1.332569       -1.259009        0.000035  1
  C          0.599994       -2.411151        0.000068  1
  C         -0.813113       -2.365628        0.000066  1
  C         -1.462811       -1.164969        0.000032  1
  H         -2.425265        1.386099       -0.000039  1
  H         -0.993097        3.426040       -0.000096  1
  H          1.476208        3.159729       -0.000087  1
  H          2.413671       -1.267370        0.000035  1
  H          1.099864       -3.370170        0.000095  1
  H         -1.376477       -3.288518        0.000092  1
  H         -2.544767       -1.119792        0.000030  1
  C          0.000033       -1.969640        0.347277  2
  H          0.793490       -2.553545       -0.111912  2
  H          0.084124       -2.031522        1.429209  2
  H          0.087095       -0.931851        0.036001  2
  H         -0.964908       -2.361398        0.036001  2

%mem=32GB
%nprocshared= 8
#p m062x/aug-cc-pVDZ   counterpoise=2

00282 m062x/aug-cc-pVDZ   counterpoise=2

 0  1  0  1  0  1
  C         -0.730189        0.045539       -0.000001  1
  C          0.685730        0.000000        0.000001  1
  C         -1.344257        1.317682       -0.000037  1
  C         -0.563256        2.434638       -0.000068  1
  C          0.842991        2.278852       -0.000065  1
  N          1.452340        1.124046       -0.000031  1
  C          1.332569       -1.259009        0.000035  1
  C          0.599994       -2.411151        0.000068  1
  C         -0.813113       -2.365628        0.000066  1
  C         -1.462811       -1.164969        0.000032  1
  H         -2.425265        1.386099       -0.000039  1
  H         -0.993097        3.426040       -0.000096  1
  H          1.476208        3.159729       -0.000087  1
  H          2.413671       -1.267370        0.000035  1
  H          1.099864       -3.370170        0.000095  1
  H         -1.376477       -3.288518        0.000092  1
  H         -2.544767       -1.119792        0.000030  1
  C          0.342038       -1.939726        0.347272  2
  H          0.780267       -2.740607       -0.242576  2
  H          0.462846       -2.160508        1.404692  2
  H          0.840957       -1.002731        0.113608  2
  H         -0.716098       -1.854725        0.113608  2

%mem=32GB
%nprocshared= 8
#p m062x/aug-cc-pVDZ   counterpoise=2

00283 m062x/aug-cc-pVDZ   counterpoise=2

 0  1  0  1  0  1
  C         -0.730189        0.045539       -0.000001  1
  C          0.685730        0.000000        0.000001  1
  C         -1.344257        1.317682       -0.000037  1
  C         -0.563256        2.434638       -0.000068  1
  C          0.842991        2.278852       -0.000065  1
  N          1.452340        1.124046       -0.000031  1
  C          1.332569       -1.259009        0.000035  1
  C          0.599994       -2.411151        0.000068  1
  C         -0.813113       -2.365628        0.000066  1
  C         -1.462811       -1.164969        0.000032  1
  H         -2.425265        1.386099       -0.000039  1
  H         -0.993097        3.426040       -0.000096  1
  H          1.476208        3.159729       -0.000087  1
  H          2.413671       -1.267370        0.000035  1
  H          1.099864       -3.370170        0.000095  1
  H         -1.376477       -3.288518        0.000092  1
  H         -2.544767       -1.119792        0.000030  1
  C          0.673643       -1.850871        0.347273  2
  H          0.552948       -2.769050       -0.221722  2
  H          0.643976       -2.076560        1.410128  2
  H          1.628736       -1.394408        0.100461  2
  H         -0.131037       -1.163085        0.100461  2

%mem=32GB
%nprocshared= 8
#p m062x/aug-cc-pVDZ   counterpoise=2

00284 m062x/aug-cc-pVDZ   counterpoise=2

 0  1  0  1  0  1
  C         -0.730189        0.045539       -0.000001  1
  C          0.685730        0.000000        0.000001  1
  C         -1.344257        1.317682       -0.000037  1
  C         -0.563256        2.434638       -0.000068  1
  C          0.842991        2.278852       -0.000065  1
  N          1.452340        1.124046       -0.000031  1
  C          1.332569       -1.259009        0.000035  1
  C          0.599994       -2.411151        0.000068  1
  C         -0.813113       -2.365628        0.000066  1
  C         -1.462811       -1.164969        0.000032  1
  H         -2.425265        1.386099       -0.000039  1
  H         -0.993097        3.426040       -0.000096  1
  H          1.476208        3.159729       -0.000087  1
  H          2.413671       -1.267370        0.000035  1
  H          1.099864       -3.370170        0.000095  1
  H         -1.376477       -3.288518        0.000092  1
  H         -2.544767       -1.119792        0.000030  1
  C          0.984831       -1.705707        0.347273  2
  H          1.553959       -0.974616       -0.221036  2
  H          1.124177       -1.526706        1.410296  2
  H         -0.069806       -1.615760        0.100034  2
  H          1.330760       -2.706048        0.100034  2

%mem=32GB
%nprocshared= 8
#p m062x/aug-cc-pVDZ   counterpoise=2

00285 m062x/aug-cc-pVDZ   counterpoise=2

 0  1  0  1  0  1
  C         -0.730189        0.045539       -0.000001  1
  C          0.685730        0.000000        0.000001  1
  C         -1.344257        1.317682       -0.000037  1
  C         -0.563256        2.434638       -0.000068  1
  C          0.842991        2.278852       -0.000065  1
  N          1.452340        1.124046       -0.000031  1
  C          1.332569       -1.259009        0.000035  1
  C          0.599994       -2.411151        0.000068  1
  C         -0.813113       -2.365628        0.000066  1
  C         -1.462811       -1.164969        0.000032  1
  H         -2.425265        1.386099       -0.000039  1
  H         -0.993097        3.426040       -0.000096  1
  H          1.476208        3.159729       -0.000087  1
  H          2.413671       -1.267370        0.000035  1
  H          1.099864       -3.370170        0.000095  1
  H         -1.376477       -3.288518        0.000092  1
  H         -2.544767       -1.119792        0.000030  1
  C          1.266051       -1.508787        0.347260  2
  H          1.433072       -0.881613       -0.524596  2
  H          1.421884       -0.923624        1.249911  2
  H          0.247022       -1.886709        0.332044  2
  H          1.962158       -2.343462        0.332044  2

%mem=32GB
%nprocshared= 8
#p m062x/aug-cc-pVDZ   counterpoise=2

00286 m062x/aug-cc-pVDZ   counterpoise=2

 0  1  0  1  0  1
  C         -0.730189        0.045539       -0.000001  1
  C          0.685730        0.000000        0.000001  1
  C         -1.344257        1.317682       -0.000037  1
  C         -0.563256        2.434638       -0.000068  1
  C          0.842991        2.278852       -0.000065  1
  N          1.452340        1.124046       -0.000031  1
  C          1.332569       -1.259009        0.000035  1
  C          0.599994       -2.411151        0.000068  1
  C         -0.813113       -2.365628        0.000066  1
  C         -1.462811       -1.164969        0.000032  1
  H         -2.425265        1.386099       -0.000039  1
  H         -0.993097        3.426040       -0.000096  1
  H          1.476208        3.159729       -0.000087  1
  H          2.413671       -1.267370        0.000035  1
  H          1.099864       -3.370170        0.000095  1
  H         -1.376477       -3.288518        0.000092  1
  H         -2.544767       -1.119792        0.000030  1
  C          1.508793       -1.266044        0.347256  2
  H          1.016965       -1.246410       -0.621813  2
  H          0.759886       -1.236148        1.134481  2
  H          2.093864       -2.177562        0.438380  2
  H          2.164660       -0.404062        0.438380  2

%mem=32GB
%nprocshared= 8
#p m062x/aug-cc-pVDZ   counterpoise=2

00287 m062x/aug-cc-pVDZ   counterpoise=2

 0  1  0  1  0  1
  C         -0.730189        0.045539       -0.000001  1
  C          0.685730        0.000000        0.000001  1
  C         -1.344257        1.317682       -0.000037  1
  C         -0.563256        2.434638       -0.000068  1
  C          0.842991        2.278852       -0.000065  1
  N          1.452340        1.124046       -0.000031  1
  C          1.332569       -1.259009        0.000035  1
  C          0.599994       -2.411151        0.000068  1
  C         -0.813113       -2.365628        0.000066  1
  C         -1.462811       -1.164969        0.000032  1
  H         -2.425265        1.386099       -0.000039  1
  H         -0.993097        3.426040       -0.000096  1
  H          1.476208        3.159729       -0.000087  1
  H          2.413671       -1.267370        0.000035  1
  H          1.099864       -3.370170        0.000095  1
  H         -1.376477       -3.288518        0.000092  1
  H         -2.544767       -1.119792        0.000030  1
  C          1.705708       -0.984829        0.347269  2
  H          1.004970       -1.499727       -0.304821  2
  H          1.443956       -1.177163        1.384560  2
  H          2.712586       -1.346258        0.154805  2
  H          1.661611        0.084044        0.154805  2

%mem=32GB
%nprocshared= 8
#p m062x/aug-cc-pVDZ   counterpoise=2

00288 m062x/aug-cc-pVDZ   counterpoise=2

 0  1  0  1  0  1
  C         -0.730189        0.045539       -0.000001  1
  C          0.685730        0.000000        0.000001  1
  C         -1.344257        1.317682       -0.000037  1
  C         -0.563256        2.434638       -0.000068  1
  C          0.842991        2.278852       -0.000065  1
  N          1.452340        1.124046       -0.000031  1
  C          1.332569       -1.259009        0.000035  1
  C          0.599994       -2.411151        0.000068  1
  C         -0.813113       -2.365628        0.000066  1
  C         -1.462811       -1.164969        0.000032  1
  H         -2.425265        1.386099       -0.000039  1
  H         -0.993097        3.426040       -0.000096  1
  H          1.476208        3.159729       -0.000087  1
  H          2.413671       -1.267370        0.000035  1
  H          1.099864       -3.370170        0.000095  1
  H         -1.376477       -3.288518        0.000092  1
  H         -2.544767       -1.119792        0.000030  1
  C          1.850806       -0.673679        0.347278  2
  H          1.192332       -1.417401       -0.093930  2
  H          1.794642       -0.737114        1.430929  2
  H          2.872712       -0.858234        0.026148  2
  H          1.543811        0.318343        0.026148  2

%mem=32GB
%nprocshared= 8
#p m062x/aug-cc-pVDZ   counterpoise=2

00289 m062x/aug-cc-pVDZ   counterpoise=2

 0  1  0  1  0  1
  C         -0.730189        0.045539       -0.000001  1
  C          0.685730        0.000000        0.000001  1
  C         -1.344257        1.317682       -0.000037  1
  C         -0.563256        2.434638       -0.000068  1
  C          0.842991        2.278852       -0.000065  1
  N          1.452340        1.124046       -0.000031  1
  C          1.332569       -1.259009        0.000035  1
  C          0.599994       -2.411151        0.000068  1
  C         -0.813113       -2.365628        0.000066  1
  C         -1.462811       -1.164969        0.000032  1
  H         -2.425265        1.386099       -0.000039  1
  H         -0.993097        3.426040       -0.000096  1
  H          1.476208        3.159729       -0.000087  1
  H          2.413671       -1.267370        0.000035  1
  H          1.099864       -3.370170        0.000095  1
  H         -1.376477       -3.288518        0.000092  1
  H         -2.544767       -1.119792        0.000030  1
  C          1.939712       -0.342058        0.347282  2
  H          2.409701       -1.259619        0.002944  2
  H          1.930986       -0.325023        1.434071  2
  H          2.498851        0.512977       -0.023872  2
  H          0.919115       -0.296188       -0.023872  2

%mem=32GB
%nprocshared= 8
#p m062x/aug-cc-pVDZ   counterpoise=2

00290 m062x/aug-cc-pVDZ   counterpoise=2

 0  1  0  1  0  1
  C         -0.730189        0.045539       -0.000001  1
  C          0.685730        0.000000        0.000001  1
  C         -1.344257        1.317682       -0.000037  1
  C         -0.563256        2.434638       -0.000068  1
  C          0.842991        2.278852       -0.000065  1
  N          1.452340        1.124046       -0.000031  1
  C          1.332569       -1.259009        0.000035  1
  C          0.599994       -2.411151        0.000068  1
  C         -0.813113       -2.365628        0.000066  1
  C         -1.462811       -1.164969        0.000032  1
  H         -2.425265        1.386099       -0.000039  1
  H         -0.993097        3.426040       -0.000096  1
  H          1.476208        3.159729       -0.000087  1
  H          2.413671       -1.267370        0.000035  1
  H          1.099864       -3.370170        0.000095  1
  H         -1.376477       -3.288518        0.000092  1
  H         -2.544767       -1.119792        0.000030  1
  C          1.999980        0.000040       -0.000000  2
[truncated: 21,630,350 more chars]
