# Supplementary material for: Three-Dimensional CH/π and CH/N Interactions from Quantum-Mechanical and Database Analyses
Source: J Chem Inf Model. 2025 Apr 14;65(8):4116–27. doi: 10.1021/acs.jcim.5c00124 (PMC12042816; doi:10.1021/acs.jcim.5c00124)
Supplement: Supplementary file 4 — ci5c00124_si_004.zip [file ci5c00124_si_004.zip › inp_files/mif_qm_bz_1_3_5-triazine_inp.txt]

%mem=32GB
%nprocshared= 8
#p m062x/aug-cc-pVDZ   counterpoise=2

00001 m062x/aug-cc-pVDZ   counterpoise=2

 0  1  0  1  0  1
  N          1.364768        0.000000        0.000005  1
  C          0.644055       -1.115464        0.000024  1
  N         -0.682365       -1.181909        0.000005  1
  C         -1.288054       -0.000021        0.000007  1
  N         -0.682391        1.181906       -0.000009  1
  C          0.643987        1.115488       -0.000031  1
  H          1.185970       -2.054052       -0.000010  1
  H         -2.371848        0.000014       -0.000003  1
  H          1.185913        2.054089        0.000014  1
  C          0.000000        0.000000        2.000000  2
  H          0.000000       -0.000000        0.918454  2
  C          1.075361        0.537680        2.694142  2
  H          1.913122        0.956561        2.153369  2
  C          1.075361        0.537680        4.082426  2
  H          1.913122        0.956561        4.623199  2
  C         -0.000000        0.000000        4.776568  2
  H         -0.000000        0.000000        5.858114  2
  C         -1.075361       -0.537680        4.082426  2
  H         -1.913122       -0.956561        4.623199  2
  C         -1.075361       -0.537680        2.694142  2
  H         -1.913122       -0.956561        2.153369  2

%mem=32GB
%nprocshared= 8
#p m062x/aug-cc-pVDZ   counterpoise=2

00002 m062x/aug-cc-pVDZ   counterpoise=2

 0  1  0  1  0  1
  N          1.364768        0.000000        0.000005  1
  C          0.644055       -1.115464        0.000024  1
  N         -0.682365       -1.181909        0.000005  1
  C         -1.288054       -0.000021        0.000007  1
  N         -0.682391        1.181906       -0.000009  1
  C          0.643987        1.115488       -0.000031  1
  H          1.185970       -2.054052       -0.000010  1
  H         -2.371848        0.000014       -0.000003  1
  H          1.185913        2.054089        0.000014  1
  C          0.347296        0.000000        1.969616  2
  H          0.159488        0.000000        0.904501  2
  C          0.467833       -1.202290        2.653212  2
  H          0.373929       -2.138935        2.120654  2
  C          0.708906       -1.202290        4.020405  2
  H          0.802810       -2.138935        4.552962  2
  C          0.829442       -0.000000        4.704001  2
  H          1.017251       -0.000000        5.769116  2
  C          0.708906        1.202290        4.020405  2
  H          0.802810        2.138935        4.552962  2
  C          0.467833        1.202290        2.653212  2
  H          0.373929        2.138935        2.120654  2

%mem=32GB
%nprocshared= 8
#p m062x/aug-cc-pVDZ   counterpoise=2

00003 m062x/aug-cc-pVDZ   counterpoise=2

 0  1  0  1  0  1
  N          1.364768        0.000000        0.000005  1
  C          0.644055       -1.115464        0.000024  1
  N         -0.682365       -1.181909        0.000005  1
  C         -1.288054       -0.000021        0.000007  1
  N         -0.682391        1.181906       -0.000009  1
  C          0.643987        1.115488       -0.000031  1
  H          1.185970       -2.054052       -0.000010  1
  H         -2.371848        0.000014       -0.000003  1
  H          1.185913        2.054089        0.000014  1
  C          0.342020        0.060307        1.969616  2
  H          0.157065        0.027695        0.904501  2
  C          0.669501       -1.102786        2.653212  2
  H          0.739670       -2.041508        2.120654  2
  C          0.906911       -1.060924        4.020405  2
  H          1.162036       -1.967033        4.552962  2
  C          0.816841        0.144031        4.704001  2
  H          1.001797        0.176644        5.769116  2
  C          0.489361        1.307125        4.020405  2
  H          0.419191        2.245846        4.552962  2
  C          0.251950        1.265263        2.653212  2
  H         -0.003174        2.171372        2.120654  2

%mem=32GB
%nprocshared= 8
#p m062x/aug-cc-pVDZ   counterpoise=2

00004 m062x/aug-cc-pVDZ   counterpoise=2

 0  1  0  1  0  1
  N          1.364768        0.000000        0.000005  1
  C          0.644055       -1.115464        0.000024  1
  N         -0.682365       -1.181909        0.000005  1
  C         -1.288054       -0.000021        0.000007  1
  N         -0.682391        1.181906       -0.000009  1
  C          0.643987        1.115488       -0.000031  1
  H          1.185970       -2.054052       -0.000010  1
  H         -2.371848        0.000014       -0.000003  1
  H          1.185913        2.054089        0.000014  1
  C          0.326352        0.118782        1.969616  2
  H          0.149870        0.054548        0.904501  2
  C          0.850826       -0.969775        2.653212  2
  H          1.082937       -1.882050        2.120654  2
  C          1.077361       -0.887323        4.020405  2
  H          1.485954       -1.735364        4.552962  2
  C          0.779421        0.283686        4.704001  2
  H          0.955903        0.347920        5.769116  2
  C          0.254946        1.372243        4.020405  2
  H          0.022836        2.284519        4.552962  2
  C          0.028412        1.289791        2.653212  2
  H         -0.380181        2.137833        2.120654  2

%mem=32GB
%nprocshared= 8
#p m062x/aug-cc-pVDZ   counterpoise=2

00005 m062x/aug-cc-pVDZ   counterpoise=2

 0  1  0  1  0  1
  N          1.364768        0.000000        0.000005  1
  C          0.644055       -1.115464        0.000024  1
  N         -0.682365       -1.181909        0.000005  1
  C         -1.288054       -0.000021        0.000007  1
  N         -0.682391        1.181906       -0.000009  1
  C          0.643987        1.115488       -0.000031  1
  H          1.185970       -2.054052       -0.000010  1
  H         -2.371848        0.000014       -0.000003  1
  H          1.185913        2.054089        0.000014  1
  C          0.300767        0.173648        1.969616  2
  H          0.138121        0.079744        0.904501  2
  C          1.006300       -0.807297        2.653212  2
  H          1.393299       -1.665408        2.120654  2
  C          1.215075       -0.686761        4.020405  2
  H          1.764721       -1.450967        4.552962  2
  C          0.718318        0.414721        4.704001  2
  H          0.880965        0.508625        5.769116  2
  C          0.012785        1.395667        4.020405  2
  H         -0.374214        2.253777        4.552962  2
  C         -0.195990        1.275130        2.653212  2
  H         -0.745636        2.039336        2.120654  2

%mem=32GB
%nprocshared= 8
#p m062x/aug-cc-pVDZ   counterpoise=2

00006 m062x/aug-cc-pVDZ   counterpoise=2

 0  1  0  1  0  1
  N          1.364768        0.000000        0.000005  1
  C          0.644055       -1.115464        0.000024  1
  N         -0.682365       -1.181909        0.000005  1
  C         -1.288054       -0.000021        0.000007  1
  N         -0.682391        1.181906       -0.000009  1
  C          0.643987        1.115488       -0.000031  1
  H          1.185970       -2.054052       -0.000010  1
  H         -2.371848        0.000014       -0.000003  1
  H          1.185913        2.054089        0.000014  1
  C          0.266044        0.223238        1.969616  2
  H          0.122175        0.102517        0.904501  2
  C          1.131198       -0.620290        2.653212  2
  H          1.661327       -1.398163        2.120654  2
  C          1.315871       -0.465332        4.020405  2
  H          1.989869       -1.122483        4.552962  2
  C          0.635390        0.533155        4.704001  2
  H          0.779259        0.653876        5.769116  2
  C         -0.229764        1.376683        4.020405  2
  H         -0.759893        2.154556        4.552962  2
  C         -0.414436        1.221725        2.653212  2
  H         -1.088435        1.878876        2.120654  2

%mem=32GB
%nprocshared= 8
#p m062x/aug-cc-pVDZ   counterpoise=2

00007 m062x/aug-cc-pVDZ   counterpoise=2

 0  1  0  1  0  1
  N          1.364768        0.000000        0.000005  1
  C          0.644055       -1.115464        0.000024  1
  N         -0.682365       -1.181909        0.000005  1
  C         -1.288054       -0.000021        0.000007  1
  N         -0.682391        1.181906       -0.000009  1
  C          0.643987        1.115488       -0.000031  1
  H          1.185970       -2.054052       -0.000010  1
  H         -2.371848        0.000014       -0.000003  1
  H          1.185913        2.054089        0.000014  1
  C          0.223238        0.266044        1.969616  2
  H          0.102517        0.122175        0.904501  2
  C          1.221725       -0.414436        2.653212  2
  H          1.878876       -1.088435        2.120654  2
  C          1.376683       -0.229764        4.020405  2
  H          2.154556       -0.759893        4.552962  2
  C          0.533155        0.635390        4.704001  2
  H          0.653876        0.779259        5.769116  2
  C         -0.465332        1.315871        4.020405  2
  H         -1.122483        1.989869        4.552962  2
  C         -0.620290        1.131198        2.653212  2
  H         -1.398163        1.661327        2.120654  2

%mem=32GB
%nprocshared= 8
#p m062x/aug-cc-pVDZ   counterpoise=2

00008 m062x/aug-cc-pVDZ   counterpoise=2

 0  1  0  1  0  1
  N          1.364768        0.000000        0.000005  1
  C          0.644055       -1.115464        0.000024  1
  N         -0.682365       -1.181909        0.000005  1
  C         -1.288054       -0.000021        0.000007  1
  N         -0.682391        1.181906       -0.000009  1
  C          0.643987        1.115488       -0.000031  1
  H          1.185970       -2.054052       -0.000010  1
  H         -2.371848        0.000014       -0.000003  1
  H          1.185913        2.054089        0.000014  1
  C          0.173648        0.300767        1.969616  2
  H          0.079744        0.138121        0.904501  2
  C          1.275130       -0.195990        2.653212  2
  H          2.039336       -0.745636        2.120654  2
  C          1.395667        0.012785        4.020405  2
  H          2.253777       -0.374214        4.552962  2
  C          0.414721        0.718318        4.704001  2
  H          0.508625        0.880965        5.769116  2
  C         -0.686761        1.215075        4.020405  2
  H         -1.450967        1.764721        4.552962  2
  C         -0.807297        1.006300        2.653212  2
  H         -1.665408        1.393299        2.120654  2

%mem=32GB
%nprocshared= 8
#p m062x/aug-cc-pVDZ   counterpoise=2

00009 m062x/aug-cc-pVDZ   counterpoise=2

 0  1  0  1  0  1
  N          1.364768        0.000000        0.000005  1
  C          0.644055       -1.115464        0.000024  1
  N         -0.682365       -1.181909        0.000005  1
  C         -1.288054       -0.000021        0.000007  1
  N         -0.682391        1.181906       -0.000009  1
  C          0.643987        1.115488       -0.000031  1
  H          1.185970       -2.054052       -0.000010  1
  H         -2.371848        0.000014       -0.000003  1
  H          1.185913        2.054089        0.000014  1
  C          0.118782        0.326352        1.969616  2
  H          0.054548        0.149870        0.904501  2
  C          1.289791        0.028412        2.653212  2
  H          2.137833       -0.380181        2.120654  2
  C          1.372243        0.254946        4.020405  2
  H          2.284519        0.022836        4.552962  2
  C          0.283686        0.779421        4.704001  2
  H          0.347920        0.955903        5.769116  2
  C         -0.887323        1.077361        4.020405  2
  H         -1.735364        1.485954        4.552962  2
  C         -0.969775        0.850826        2.653212  2
  H         -1.882050        1.082937        2.120654  2

%mem=32GB
%nprocshared= 8
#p m062x/aug-cc-pVDZ   counterpoise=2

00010 m062x/aug-cc-pVDZ   counterpoise=2

 0  1  0  1  0  1
  N          1.364768        0.000000        0.000005  1
  C          0.644055       -1.115464        0.000024  1
  N         -0.682365       -1.181909        0.000005  1
  C         -1.288054       -0.000021        0.000007  1
  N         -0.682391        1.181906       -0.000009  1
  C          0.643987        1.115488       -0.000031  1
  H          1.185970       -2.054052       -0.000010  1
  H         -2.371848        0.000014       -0.000003  1
  H          1.185913        2.054089        0.000014  1
  C          0.060307        0.342020        1.969616  2
  H          0.027695        0.157065        0.904501  2
  C          1.265263        0.251950        2.653212  2
  H          2.171372       -0.003174        2.120654  2
  C          1.307125        0.489361        4.020405  2
  H          2.245846        0.419191        4.552962  2
  C          0.144031        0.816841        4.704001  2
  H          0.176644        1.001797        5.769116  2
  C         -1.060924        0.906911        4.020405  2
  H         -1.967033        1.162036        4.552962  2
  C         -1.102786        0.669501        2.653212  2
  H         -2.041508        0.739670        2.120654  2

%mem=32GB
%nprocshared= 8
#p m062x/aug-cc-pVDZ   counterpoise=2

00011 m062x/aug-cc-pVDZ   counterpoise=2

 0  1  0  1  0  1
  N          1.364768        0.000000        0.000005  1
  C          0.644055       -1.115464        0.000024  1
  N         -0.682365       -1.181909        0.000005  1
  C         -1.288054       -0.000021        0.000007  1
  N         -0.682391        1.181906       -0.000009  1
  C          0.643987        1.115488       -0.000031  1
  H          1.185970       -2.054052       -0.000010  1
  H         -2.371848        0.000014       -0.000003  1
  H          1.185913        2.054089        0.000014  1
  C          0.000000        0.347296        1.969616  2
  H         -0.000000        0.159488        0.904501  2
  C          1.202290        0.467833        2.653212  2
  H          2.138935        0.373929        2.120654  2
  C          1.202290        0.708906        4.020405  2
  H          2.138935        0.802810        4.552962  2
  C          0.000000        0.829442        4.704001  2
  H          0.000000        1.017251        5.769116  2
  C         -1.202290        0.708906        4.020405  2
  H         -2.138935        0.802810        4.552962  2
  C         -1.202290        0.467833        2.653212  2
  H         -2.138935        0.373929        2.120654  2

%mem=32GB
%nprocshared= 8
#p m062x/aug-cc-pVDZ   counterpoise=2

00012 m062x/aug-cc-pVDZ   counterpoise=2

 0  1  0  1  0  1
  N          1.364768        0.000000        0.000005  1
  C          0.644055       -1.115464        0.000024  1
  N         -0.682365       -1.181909        0.000005  1
  C         -1.288054       -0.000021        0.000007  1
  N         -0.682391        1.181906       -0.000009  1
  C          0.643987        1.115488       -0.000031  1
  H          1.185970       -2.054052       -0.000010  1
  H         -2.371848        0.000014       -0.000003  1
  H          1.185913        2.054089        0.000014  1
  C         -0.060307        0.342020        1.969616  2
  H         -0.027695        0.157065        0.904501  2
  C          1.102786        0.669501        2.653212  2
  H          2.041508        0.739670        2.120654  2
  C          1.060924        0.906911        4.020405  2
  H          1.967033        1.162036        4.552962  2
  C         -0.144031        0.816841        4.704001  2
  H         -0.176644        1.001797        5.769116  2
  C         -1.307125        0.489361        4.020405  2
  H         -2.245846        0.419191        4.552962  2
  C         -1.265263        0.251950        2.653212  2
  H         -2.171372       -0.003174        2.120654  2

%mem=32GB
%nprocshared= 8
#p m062x/aug-cc-pVDZ   counterpoise=2

00013 m062x/aug-cc-pVDZ   counterpoise=2

 0  1  0  1  0  1
  N          1.364768        0.000000        0.000005  1
  C          0.644055       -1.115464        0.000024  1
  N         -0.682365       -1.181909        0.000005  1
  C         -1.288054       -0.000021        0.000007  1
  N         -0.682391        1.181906       -0.000009  1
  C          0.643987        1.115488       -0.000031  1
  H          1.185970       -2.054052       -0.000010  1
  H         -2.371848        0.000014       -0.000003  1
  H          1.185913        2.054089        0.000014  1
  C         -0.118782        0.326352        1.969616  2
  H         -0.054548        0.149870        0.904501  2
  C          0.969775        0.850826        2.653212  2
  H          1.882050        1.082937        2.120654  2
  C          0.887323        1.077361        4.020405  2
  H          1.735364        1.485954        4.552962  2
  C         -0.283686        0.779421        4.704001  2
  H         -0.347920        0.955903        5.769116  2
  C         -1.372243        0.254946        4.020405  2
  H         -2.284519        0.022836        4.552962  2
  C         -1.289791        0.028412        2.653212  2
  H         -2.137833       -0.380181        2.120654  2

%mem=32GB
%nprocshared= 8
#p m062x/aug-cc-pVDZ   counterpoise=2

00014 m062x/aug-cc-pVDZ   counterpoise=2

 0  1  0  1  0  1
  N          1.364768        0.000000        0.000005  1
  C          0.644055       -1.115464        0.000024  1
  N         -0.682365       -1.181909        0.000005  1
  C         -1.288054       -0.000021        0.000007  1
  N         -0.682391        1.181906       -0.000009  1
  C          0.643987        1.115488       -0.000031  1
  H          1.185970       -2.054052       -0.000010  1
  H         -2.371848        0.000014       -0.000003  1
  H          1.185913        2.054089        0.000014  1
  C         -0.173648        0.300767        1.969616  2
  H         -0.079744        0.138121        0.904501  2
  C          0.807297        1.006300        2.653212  2
  H          1.665408        1.393299        2.120654  2
  C          0.686761        1.215075        4.020405  2
  H          1.450967        1.764721        4.552962  2
  C         -0.414721        0.718318        4.704001  2
  H         -0.508625        0.880965        5.769116  2
  C         -1.395667        0.012785        4.020405  2
  H         -2.253777       -0.374214        4.552962  2
  C         -1.275130       -0.195990        2.653212  2
  H         -2.039336       -0.745636        2.120654  2

%mem=32GB
%nprocshared= 8
#p m062x/aug-cc-pVDZ   counterpoise=2

00015 m062x/aug-cc-pVDZ   counterpoise=2

 0  1  0  1  0  1
  N          1.364768        0.000000        0.000005  1
  C          0.644055       -1.115464        0.000024  1
  N         -0.682365       -1.181909        0.000005  1
  C         -1.288054       -0.000021        0.000007  1
  N         -0.682391        1.181906       -0.000009  1
  C          0.643987        1.115488       -0.000031  1
  H          1.185970       -2.054052       -0.000010  1
  H         -2.371848        0.000014       -0.000003  1
  H          1.185913        2.054089        0.000014  1
  C         -0.223238        0.266044        1.969616  2
  H         -0.102517        0.122175        0.904501  2
  C          0.620290        1.131198        2.653212  2
  H          1.398163        1.661327        2.120654  2
  C          0.465332        1.315871        4.020405  2
  H          1.122483        1.989869        4.552962  2
  C         -0.533155        0.635390        4.704001  2
  H         -0.653876        0.779259        5.769116  2
  C         -1.376683       -0.229764        4.020405  2
  H         -2.154556       -0.759893        4.552962  2
  C         -1.221725       -0.414436        2.653212  2
  H         -1.878876       -1.088435        2.120654  2

%mem=32GB
%nprocshared= 8
#p m062x/aug-cc-pVDZ   counterpoise=2

00016 m062x/aug-cc-pVDZ   counterpoise=2

 0  1  0  1  0  1
  N          1.364768        0.000000        0.000005  1
  C          0.644055       -1.115464        0.000024  1
  N         -0.682365       -1.181909        0.000005  1
  C         -1.288054       -0.000021        0.000007  1
  N         -0.682391        1.181906       -0.000009  1
  C          0.643987        1.115488       -0.000031  1
  H          1.185970       -2.054052       -0.000010  1
  H         -2.371848        0.000014       -0.000003  1
  H          1.185913        2.054089        0.000014  1
  C         -0.266044        0.223238        1.969616  2
  H         -0.122175        0.102517        0.904501  2
  C          0.414436        1.221725        2.653212  2
  H          1.088435        1.878876        2.120654  2
  C          0.229764        1.376683        4.020405  2
  H          0.759893        2.154556        4.552962  2
  C         -0.635390        0.533155        4.704001  2
  H         -0.779259        0.653876        5.769116  2
  C         -1.315871       -0.465332        4.020405  2
  H         -1.989869       -1.122483        4.552962  2
  C         -1.131198       -0.620290        2.653212  2
  H         -1.661327       -1.398163        2.120654  2

%mem=32GB
%nprocshared= 8
#p m062x/aug-cc-pVDZ   counterpoise=2

00017 m062x/aug-cc-pVDZ   counterpoise=2

 0  1  0  1  0  1
  N          1.364768        0.000000        0.000005  1
  C          0.644055       -1.115464        0.000024  1
  N         -0.682365       -1.181909        0.000005  1
  C         -1.288054       -0.000021        0.000007  1
  N         -0.682391        1.181906       -0.000009  1
  C          0.643987        1.115488       -0.000031  1
  H          1.185970       -2.054052       -0.000010  1
  H         -2.371848        0.000014       -0.000003  1
  H          1.185913        2.054089        0.000014  1
  C         -0.300767        0.173648        1.969616  2
  H         -0.138121        0.079744        0.904501  2
  C          0.195990        1.275130        2.653212  2
  H          0.745636        2.039336        2.120654  2
  C         -0.012785        1.395667        4.020405  2
  H          0.374214        2.253777        4.552962  2
  C         -0.718318        0.414721        4.704001  2
  H         -0.880965        0.508625        5.769116  2
  C         -1.215075       -0.686761        4.020405  2
  H         -1.764721       -1.450967        4.552962  2
  C         -1.006300       -0.807297        2.653212  2
  H         -1.393299       -1.665408        2.120654  2

%mem=32GB
%nprocshared= 8
#p m062x/aug-cc-pVDZ   counterpoise=2

00018 m062x/aug-cc-pVDZ   counterpoise=2

 0  1  0  1  0  1
  N          1.364768        0.000000        0.000005  1
  C          0.644055       -1.115464        0.000024  1
  N         -0.682365       -1.181909        0.000005  1
  C         -1.288054       -0.000021        0.000007  1
  N         -0.682391        1.181906       -0.000009  1
  C          0.643987        1.115488       -0.000031  1
  H          1.185970       -2.054052       -0.000010  1
  H         -2.371848        0.000014       -0.000003  1
  H          1.185913        2.054089        0.000014  1
  C         -0.326352        0.118782        1.969616  2
  H         -0.149870        0.054548        0.904501  2
  C         -0.028412        1.289791        2.653212  2
  H          0.380181        2.137833        2.120654  2
  C         -0.254946        1.372243        4.020405  2
  H         -0.022836        2.284519        4.552962  2
  C         -0.779421        0.283686        4.704001  2
  H         -0.955903        0.347920        5.769116  2
  C         -1.077361       -0.887323        4.020405  2
  H         -1.485954       -1.735364        4.552962  2
  C         -0.850826       -0.969775        2.653212  2
  H         -1.082937       -1.882050        2.120654  2

%mem=32GB
%nprocshared= 8
#p m062x/aug-cc-pVDZ   counterpoise=2

00019 m062x/aug-cc-pVDZ   counterpoise=2

 0  1  0  1  0  1
  N          1.364768        0.000000        0.000005  1
  C          0.644055       -1.115464        0.000024  1
  N         -0.682365       -1.181909        0.000005  1
  C         -1.288054       -0.000021        0.000007  1
  N         -0.682391        1.181906       -0.000009  1
  C          0.643987        1.115488       -0.000031  1
  H          1.185970       -2.054052       -0.000010  1
  H         -2.371848        0.000014       -0.000003  1
  H          1.185913        2.054089        0.000014  1
  C         -0.342020        0.060307        1.969616  2
  H         -0.157065        0.027695        0.904501  2
  C         -0.251950        1.265263        2.653212  2
  H          0.003174        2.171372        2.120654  2
  C         -0.489361        1.307125        4.020405  2
  H         -0.419191        2.245846        4.552962  2
  C         -0.816841        0.144031        4.704001  2
  H         -1.001797        0.176644        5.769116  2
  C         -0.906911       -1.060924        4.020405  2
  H         -1.162036       -1.967033        4.552962  2
  C         -0.669501       -1.102786        2.653212  2
  H         -0.739670       -2.041508        2.120654  2

%mem=32GB
%nprocshared= 8
#p m062x/aug-cc-pVDZ   counterpoise=2

00020 m062x/aug-cc-pVDZ   counterpoise=2

 0  1  0  1  0  1
  N          1.364768        0.000000        0.000005  1
  C          0.644055       -1.115464        0.000024  1
  N         -0.682365       -1.181909        0.000005  1
  C         -1.288054       -0.000021        0.000007  1
  N         -0.682391        1.181906       -0.000009  1
  C          0.643987        1.115488       -0.000031  1
  H          1.185970       -2.054052       -0.000010  1
  H         -2.371848        0.000014       -0.000003  1
  H          1.185913        2.054089        0.000014  1
  C         -0.347296        0.000000        1.969616  2
  H         -0.159488       -0.000000        0.904501  2
  C         -0.467833        1.202290        2.653212  2
  H         -0.373929        2.138935        2.120654  2
  C         -0.708906        1.202290        4.020405  2
  H         -0.802810        2.138935        4.552962  2
  C         -0.829442        0.000000        4.704001  2
  H         -1.017251        0.000000        5.769116  2
  C         -0.708906       -1.202290        4.020405  2
  H         -0.802810       -2.138935        4.552962  2
  C         -0.467833       -1.202290        2.653212  2
  H         -0.373929       -2.138935        2.120654  2

%mem=32GB
%nprocshared= 8
#p m062x/aug-cc-pVDZ   counterpoise=2

00021 m062x/aug-cc-pVDZ   counterpoise=2

 0  1  0  1  0  1
  N          1.364768        0.000000        0.000005  1
  C          0.644055       -1.115464        0.000024  1
  N         -0.682365       -1.181909        0.000005  1
  C         -1.288054       -0.000021        0.000007  1
  N         -0.682391        1.181906       -0.000009  1
  C          0.643987        1.115488       -0.000031  1
  H          1.185970       -2.054052       -0.000010  1
  H         -2.371848        0.000014       -0.000003  1
  H          1.185913        2.054089        0.000014  1
  C         -0.342020       -0.060307        1.969616  2
  H         -0.157065       -0.027695        0.904501  2
  C         -0.669501        1.102786        2.653212  2
  H         -0.739670        2.041508        2.120654  2
  C         -0.906911        1.060924        4.020405  2
  H         -1.162036        1.967033        4.552962  2
  C         -0.816841       -0.144031        4.704001  2
  H         -1.001797       -0.176644        5.769116  2
  C         -0.489361       -1.307125        4.020405  2
  H         -0.419191       -2.245846        4.552962  2
  C         -0.251950       -1.265263        2.653212  2
  H          0.003174       -2.171372        2.120654  2

%mem=32GB
%nprocshared= 8
#p m062x/aug-cc-pVDZ   counterpoise=2

00022 m062x/aug-cc-pVDZ   counterpoise=2

 0  1  0  1  0  1
  N          1.364768        0.000000        0.000005  1
  C          0.644055       -1.115464        0.000024  1
  N         -0.682365       -1.181909        0.000005  1
  C         -1.288054       -0.000021        0.000007  1
  N         -0.682391        1.181906       -0.000009  1
  C          0.643987        1.115488       -0.000031  1
  H          1.185970       -2.054052       -0.000010  1
  H         -2.371848        0.000014       -0.000003  1
  H          1.185913        2.054089        0.000014  1
  C         -0.326352       -0.118782        1.969616  2
  H         -0.149870       -0.054548        0.904501  2
  C         -0.850826        0.969775        2.653212  2
  H         -1.082937        1.882050        2.120654  2
  C         -1.077361        0.887323        4.020405  2
  H         -1.485954        1.735364        4.552962  2
  C         -0.779421       -0.283686        4.704001  2
  H         -0.955903       -0.347920        5.769116  2
  C         -0.254946       -1.372243        4.020405  2
  H         -0.022836       -2.284519        4.552962  2
  C         -0.028412       -1.289791        2.653212  2
  H          0.380181       -2.137833        2.120654  2

%mem=32GB
%nprocshared= 8
#p m062x/aug-cc-pVDZ   counterpoise=2

00023 m062x/aug-cc-pVDZ   counterpoise=2

 0  1  0  1  0  1
  N          1.364768        0.000000        0.000005  1
  C          0.644055       -1.115464        0.000024  1
  N         -0.682365       -1.181909        0.000005  1
  C         -1.288054       -0.000021        0.000007  1
  N         -0.682391        1.181906       -0.000009  1
  C          0.643987        1.115488       -0.000031  1
  H          1.185970       -2.054052       -0.000010  1
  H         -2.371848        0.000014       -0.000003  1
  H          1.185913        2.054089        0.000014  1
  C         -0.300767       -0.173648        1.969616  2
  H         -0.138121       -0.079744        0.904501  2
  C         -1.006300        0.807297        2.653212  2
  H         -1.393299        1.665408        2.120654  2
  C         -1.215075        0.686761        4.020405  2
  H         -1.764721        1.450967        4.552962  2
  C         -0.718318       -0.414721        4.704001  2
  H         -0.880965       -0.508625        5.769116  2
  C         -0.012785       -1.395667        4.020405  2
  H          0.374214       -2.253777        4.552962  2
  C          0.195990       -1.275130        2.653212  2
  H          0.745636       -2.039336        2.120654  2

%mem=32GB
%nprocshared= 8
#p m062x/aug-cc-pVDZ   counterpoise=2

00024 m062x/aug-cc-pVDZ   counterpoise=2

 0  1  0  1  0  1
  N          1.364768        0.000000        0.000005  1
  C          0.644055       -1.115464        0.000024  1
  N         -0.682365       -1.181909        0.000005  1
  C         -1.288054       -0.000021        0.000007  1
  N         -0.682391        1.181906       -0.000009  1
  C          0.643987        1.115488       -0.000031  1
  H          1.185970       -2.054052       -0.000010  1
  H         -2.371848        0.000014       -0.000003  1
  H          1.185913        2.054089        0.000014  1
  C         -0.266044       -0.223238        1.969616  2
  H         -0.122175       -0.102517        0.904501  2
  C         -1.131198        0.620290        2.653212  2
  H         -1.661327        1.398163        2.120654  2
  C         -1.315871        0.465332        4.020405  2
  H         -1.989869        1.122483        4.552962  2
  C         -0.635390       -0.533155        4.704001  2
  H         -0.779259       -0.653876        5.769116  2
  C          0.229764       -1.376683        4.020405  2
  H          0.759893       -2.154556        4.552962  2
  C          0.414436       -1.221725        2.653212  2
  H          1.088435       -1.878876        2.120654  2

%mem=32GB
%nprocshared= 8
#p m062x/aug-cc-pVDZ   counterpoise=2

00025 m062x/aug-cc-pVDZ   counterpoise=2

 0  1  0  1  0  1
  N          1.364768        0.000000        0.000005  1
  C          0.644055       -1.115464        0.000024  1
  N         -0.682365       -1.181909        0.000005  1
  C         -1.288054       -0.000021        0.000007  1
  N         -0.682391        1.181906       -0.000009  1
  C          0.643987        1.115488       -0.000031  1
  H          1.185970       -2.054052       -0.000010  1
  H         -2.371848        0.000014       -0.000003  1
  H          1.185913        2.054089        0.000014  1
  C         -0.223238       -0.266044        1.969616  2
  H         -0.102517       -0.122175        0.904501  2
  C         -1.221725        0.414436        2.653212  2
  H         -1.878876        1.088435        2.120654  2
  C         -1.376683        0.229764        4.020405  2
  H         -2.154556        0.759893        4.552962  2
  C         -0.533155       -0.635390        4.704001  2
  H         -0.653876       -0.779259        5.769116  2
  C          0.465332       -1.315871        4.020405  2
  H          1.122483       -1.989869        4.552962  2
  C          0.620290       -1.131198        2.653212  2
  H          1.398163       -1.661327        2.120654  2

%mem=32GB
%nprocshared= 8
#p m062x/aug-cc-pVDZ   counterpoise=2

00026 m062x/aug-cc-pVDZ   counterpoise=2

 0  1  0  1  0  1
  N          1.364768        0.000000        0.000005  1
  C          0.644055       -1.115464        0.000024  1
  N         -0.682365       -1.181909        0.000005  1
  C         -1.288054       -0.000021        0.000007  1
  N         -0.682391        1.181906       -0.000009  1
  C          0.643987        1.115488       -0.000031  1
  H          1.185970       -2.054052       -0.000010  1
  H         -2.371848        0.000014       -0.000003  1
  H          1.185913        2.054089        0.000014  1
  C         -0.173648       -0.300767        1.969616  2
  H         -0.079744       -0.138121        0.904501  2
  C         -1.275130        0.195990        2.653212  2
  H         -2.039336        0.745636        2.120654  2
  C         -1.395667       -0.012785        4.020405  2
  H         -2.253777        0.374214        4.552962  2
  C         -0.414721       -0.718318        4.704001  2
  H         -0.508625       -0.880965        5.769116  2
  C          0.686761       -1.215075        4.020405  2
  H          1.450967       -1.764721        4.552962  2
  C          0.807297       -1.006300        2.653212  2
  H          1.665408       -1.393299        2.120654  2

%mem=32GB
%nprocshared= 8
#p m062x/aug-cc-pVDZ   counterpoise=2

00027 m062x/aug-cc-pVDZ   counterpoise=2

 0  1  0  1  0  1
  N          1.364768        0.000000        0.000005  1
  C          0.644055       -1.115464        0.000024  1
  N         -0.682365       -1.181909        0.000005  1
  C         -1.288054       -0.000021        0.000007  1
  N         -0.682391        1.181906       -0.000009  1
  C          0.643987        1.115488       -0.000031  1
  H          1.185970       -2.054052       -0.000010  1
  H         -2.371848        0.000014       -0.000003  1
  H          1.185913        2.054089        0.000014  1
  C         -0.118782       -0.326352        1.969616  2
  H         -0.054548       -0.149870        0.904501  2
  C         -1.289791       -0.028412        2.653212  2
  H         -2.137833        0.380181        2.120654  2
  C         -1.372243       -0.254946        4.020405  2
  H         -2.284519       -0.022836        4.552962  2
  C         -0.283686       -0.779421        4.704001  2
  H         -0.347920       -0.955903        5.769116  2
  C          0.887323       -1.077361        4.020405  2
  H          1.735364       -1.485954        4.552962  2
  C          0.969775       -0.850826        2.653212  2
  H          1.882050       -1.082937        2.120654  2

%mem=32GB
%nprocshared= 8
#p m062x/aug-cc-pVDZ   counterpoise=2

00028 m062x/aug-cc-pVDZ   counterpoise=2

 0  1  0  1  0  1
  N          1.364768        0.000000        0.000005  1
  C          0.644055       -1.115464        0.000024  1
  N         -0.682365       -1.181909        0.000005  1
  C         -1.288054       -0.000021        0.000007  1
  N         -0.682391        1.181906       -0.000009  1
  C          0.643987        1.115488       -0.000031  1
  H          1.185970       -2.054052       -0.000010  1
  H         -2.371848        0.000014       -0.000003  1
  H          1.185913        2.054089        0.000014  1
  C         -0.060307       -0.342020        1.969616  2
  H         -0.027695       -0.157065        0.904501  2
  C         -1.265263       -0.251950        2.653212  2
  H         -2.171372        0.003174        2.120654  2
  C         -1.307125       -0.489361        4.020405  2
  H         -2.245846       -0.419191        4.552962  2
  C         -0.144031       -0.816841        4.704001  2
  H         -0.176644       -1.001797        5.769116  2
  C          1.060924       -0.906911        4.020405  2
  H          1.967033       -1.162036        4.552962  2
  C          1.102786       -0.669501        2.653212  2
  H          2.041508       -0.739670        2.120654  2

%mem=32GB
%nprocshared= 8
#p m062x/aug-cc-pVDZ   counterpoise=2

00029 m062x/aug-cc-pVDZ   counterpoise=2

 0  1  0  1  0  1
  N          1.364768        0.000000        0.000005  1
  C          0.644055       -1.115464        0.000024  1
  N         -0.682365       -1.181909        0.000005  1
  C         -1.288054       -0.000021        0.000007  1
  N         -0.682391        1.181906       -0.000009  1
  C          0.643987        1.115488       -0.000031  1
  H          1.185970       -2.054052       -0.000010  1
  H         -2.371848        0.000014       -0.000003  1
  H          1.185913        2.054089        0.000014  1
  C         -0.000000       -0.347296        1.969616  2
  H         -0.000000       -0.159488        0.904501  2
  C         -1.202290       -0.467833        2.653212  2
  H         -2.138935       -0.373929        2.120654  2
  C         -1.202290       -0.708906        4.020405  2
  H         -2.138935       -0.802810        4.552962  2
  C         -0.000000       -0.829442        4.704001  2
  H         -0.000000       -1.017251        5.769116  2
  C          1.202290       -0.708906        4.020405  2
  H          2.138935       -0.802810        4.552962  2
  C          1.202290       -0.467833        2.653212  2
  H          2.138935       -0.373929        2.120654  2

%mem=32GB
%nprocshared= 8
#p m062x/aug-cc-pVDZ   counterpoise=2

00030 m062x/aug-cc-pVDZ   counterpoise=2

 0  1  0  1  0  1
  N          1.364768        0.000000        0.000005  1
  C          0.644055       -1.115464        0.000024  1
  N         -0.682365       -1.181909        0.000005  1
  C         -1.288054       -0.000021        0.000007  1
  N         -0.682391        1.181906       -0.000009  1
  C          0.643987        1.115488       -0.000031  1
  H          1.185970       -2.054052       -0.000010  1
  H         -2.371848        0.000014       -0.000003  1
  H          1.185913        2.054089        0.000014  1
  C          0.060307       -0.342020        1.969616  2
  H          0.027695       -0.157065        0.904501  2
  C         -1.102786       -0.669501        2.653212  2
  H         -2.041508       -0.739670        2.120654  2
  C         -1.060924       -0.906911        4.020405  2
  H         -1.967033       -1.162036        4.552962  2
  C          0.144031       -0.816841        4.704001  2
  H          0.176644       -1.001797        5.769116  2
  C          1.307125       -0.489361        4.020405  2
  H          2.245846       -0.419191        4.552962  2
  C          1.265263       -0.251950        2.653212  2
  H          2.171372        0.003174        2.120654  2

%mem=32GB
%nprocshared= 8
#p m062x/aug-cc-pVDZ   counterpoise=2

00031 m062x/aug-cc-pVDZ   counterpoise=2

 0  1  0  1  0  1
  N          1.364768        0.000000        0.000005  1
  C          0.644055       -1.115464        0.000024  1
  N         -0.682365       -1.181909        0.000005  1
  C         -1.288054       -0.000021        0.000007  1
  N         -0.682391        1.181906       -0.000009  1
  C          0.643987        1.115488       -0.000031  1
  H          1.185970       -2.054052       -0.000010  1
  H         -2.371848        0.000014       -0.000003  1
  H          1.185913        2.054089        0.000014  1
  C          0.118782       -0.326352        1.969616  2
  H          0.054548       -0.149870        0.904501  2
  C         -0.969775       -0.850826        2.653212  2
  H         -1.882050       -1.082937        2.120654  2
  C         -0.887323       -1.077361        4.020405  2
  H         -1.735364       -1.485954        4.552962  2
  C          0.283686       -0.779421        4.704001  2
  H          0.347920       -0.955903        5.769116  2
  C          1.372243       -0.254946        4.020405  2
  H          2.284519       -0.022836        4.552962  2
  C          1.289791       -0.028412        2.653212  2
  H          2.137833        0.380181        2.120654  2

%mem=32GB
%nprocshared= 8
#p m062x/aug-cc-pVDZ   counterpoise=2

00032 m062x/aug-cc-pVDZ   counterpoise=2

 0  1  0  1  0  1
  N          1.364768        0.000000        0.000005  1
  C          0.644055       -1.115464        0.000024  1
  N         -0.682365       -1.181909        0.000005  1
  C         -1.288054       -0.000021        0.000007  1
  N         -0.682391        1.181906       -0.000009  1
  C          0.643987        1.115488       -0.000031  1
  H          1.185970       -2.054052       -0.000010  1
  H         -2.371848        0.000014       -0.000003  1
  H          1.185913        2.054089        0.000014  1
  C          0.173648       -0.300767        1.969616  2
  H          0.079744       -0.138121        0.904501  2
  C         -0.807297       -1.006300        2.653212  2
  H         -1.665408       -1.393299        2.120654  2
  C         -0.686761       -1.215075        4.020405  2
  H         -1.450967       -1.764721        4.552962  2
  C          0.414721       -0.718318        4.704001  2
  H          0.508625       -0.880965        5.769116  2
  C          1.395667       -0.012785        4.020405  2
  H          2.253777        0.374214        4.552962  2
  C          1.275130        0.195990        2.653212  2
  H          2.039336        0.745636        2.120654  2

%mem=32GB
%nprocshared= 8
#p m062x/aug-cc-pVDZ   counterpoise=2

00033 m062x/aug-cc-pVDZ   counterpoise=2

 0  1  0  1  0  1
  N          1.364768        0.000000        0.000005  1
  C          0.644055       -1.115464        0.000024  1
  N         -0.682365       -1.181909        0.000005  1
  C         -1.288054       -0.000021        0.000007  1
  N         -0.682391        1.181906       -0.000009  1
  C          0.643987        1.115488       -0.000031  1
  H          1.185970       -2.054052       -0.000010  1
  H         -2.371848        0.000014       -0.000003  1
  H          1.185913        2.054089        0.000014  1
  C          0.223238       -0.266044        1.969616  2
  H          0.102517       -0.122175        0.904501  2
  C         -0.620290       -1.131198        2.653212  2
  H         -1.398163       -1.661327        2.120654  2
  C         -0.465332       -1.315871        4.020405  2
  H         -1.122483       -1.989869        4.552962  2
  C          0.533155       -0.635390        4.704001  2
  H          0.653876       -0.779259        5.769116  2
  C          1.376683        0.229764        4.020405  2
  H          2.154556        0.759893        4.552962  2
  C          1.221725        0.414436        2.653212  2
  H          1.878876        1.088435        2.120654  2

%mem=32GB
%nprocshared= 8
#p m062x/aug-cc-pVDZ   counterpoise=2

00034 m062x/aug-cc-pVDZ   counterpoise=2

 0  1  0  1  0  1
  N          1.364768        0.000000        0.000005  1
  C          0.644055       -1.115464        0.000024  1
  N         -0.682365       -1.181909        0.000005  1
  C         -1.288054       -0.000021        0.000007  1
  N         -0.682391        1.181906       -0.000009  1
  C          0.643987        1.115488       -0.000031  1
  H          1.185970       -2.054052       -0.000010  1
  H         -2.371848        0.000014       -0.000003  1
  H          1.185913        2.054089        0.000014  1
  C          0.266044       -0.223238        1.969616  2
  H          0.122175       -0.102517        0.904501  2
  C         -0.414436       -1.221725        2.653212  2
  H         -1.088435       -1.878876        2.120654  2
  C         -0.229764       -1.376683        4.020405  2
  H         -0.759893       -2.154556        4.552962  2
  C          0.635390       -0.533155        4.704001  2
  H          0.779259       -0.653876        5.769116  2
  C          1.315871        0.465332        4.020405  2
  H          1.989869        1.122483        4.552962  2
  C          1.131198        0.620290        2.653212  2
  H          1.661327        1.398163        2.120654  2

%mem=32GB
%nprocshared= 8
#p m062x/aug-cc-pVDZ   counterpoise=2

00035 m062x/aug-cc-pVDZ   counterpoise=2

 0  1  0  1  0  1
  N          1.364768        0.000000        0.000005  1
  C          0.644055       -1.115464        0.000024  1
  N         -0.682365       -1.181909        0.000005  1
  C         -1.288054       -0.000021        0.000007  1
  N         -0.682391        1.181906       -0.000009  1
  C          0.643987        1.115488       -0.000031  1
  H          1.185970       -2.054052       -0.000010  1
  H         -2.371848        0.000014       -0.000003  1
  H          1.185913        2.054089        0.000014  1
  C          0.300767       -0.173648        1.969616  2
  H          0.138121       -0.079744        0.904501  2
  C         -0.195990       -1.275130        2.653212  2
  H         -0.745636       -2.039336        2.120654  2
  C          0.012785       -1.395667        4.020405  2
  H         -0.374214       -2.253777        4.552962  2
  C          0.718318       -0.414721        4.704001  2
  H          0.880965       -0.508625        5.769116  2
  C          1.215075        0.686761        4.020405  2
  H          1.764721        1.450967        4.552962  2
  C          1.006300        0.807297        2.653212  2
  H          1.393299        1.665408        2.120654  2

%mem=32GB
%nprocshared= 8
#p m062x/aug-cc-pVDZ   counterpoise=2

00036 m062x/aug-cc-pVDZ   counterpoise=2

 0  1  0  1  0  1
  N          1.364768        0.000000        0.000005  1
  C          0.644055       -1.115464        0.000024  1
  N         -0.682365       -1.181909        0.000005  1
  C         -1.288054       -0.000021        0.000007  1
  N         -0.682391        1.181906       -0.000009  1
  C          0.643987        1.115488       -0.000031  1
  H          1.185970       -2.054052       -0.000010  1
  H         -2.371848        0.000014       -0.000003  1
  H          1.185913        2.054089        0.000014  1
  C          0.326352       -0.118782        1.969616  2
  H          0.149870       -0.054548        0.904501  2
  C          0.028412       -1.289791        2.653212  2
  H         -0.380181       -2.137833        2.120654  2
  C          0.254946       -1.372243        4.020405  2
  H          0.022836       -2.284519        4.552962  2
  C          0.779421       -0.283686        4.704001  2
  H          0.955903       -0.347920        5.769116  2
  C          1.077361        0.887323        4.020405  2
  H          1.485954        1.735364        4.552962  2
  C          0.850826        0.969775        2.653212  2
  H          1.082937        1.882050        2.120654  2

%mem=32GB
%nprocshared= 8
#p m062x/aug-cc-pVDZ   counterpoise=2

00037 m062x/aug-cc-pVDZ   counterpoise=2

 0  1  0  1  0  1
  N          1.364768        0.000000        0.000005  1
  C          0.644055       -1.115464        0.000024  1
  N         -0.682365       -1.181909        0.000005  1
  C         -1.288054       -0.000021        0.000007  1
  N         -0.682391        1.181906       -0.000009  1
  C          0.643987        1.115488       -0.000031  1
  H          1.185970       -2.054052       -0.000010  1
  H         -2.371848        0.000014       -0.000003  1
  H          1.185913        2.054089        0.000014  1
  C          0.342020       -0.060307        1.969616  2
  H          0.157065       -0.027695        0.904501  2
  C          0.251950       -1.265263        2.653212  2
  H         -0.003174       -2.171372        2.120654  2
  C          0.489361       -1.307125        4.020405  2
  H          0.419191       -2.245846        4.552962  2
  C          0.816841       -0.144031        4.704001  2
  H          1.001797       -0.176644        5.769116  2
  C          0.906911        1.060924        4.020405  2
  H          1.162036        1.967033        4.552962  2
  C          0.669501        1.102786        2.653212  2
  H          0.739670        2.041508        2.120654  2

%mem=32GB
%nprocshared= 8
#p m062x/aug-cc-pVDZ   counterpoise=2

00038 m062x/aug-cc-pVDZ   counterpoise=2

 0  1  0  1  0  1
  N          1.364768        0.000000        0.000005  1
  C          0.644055       -1.115464        0.000024  1
  N         -0.682365       -1.181909        0.000005  1
  C         -1.288054       -0.000021        0.000007  1
  N         -0.682391        1.181906       -0.000009  1
  C          0.643987        1.115488       -0.000031  1
  H          1.185970       -2.054052       -0.000010  1
  H         -2.371848        0.000014       -0.000003  1
  H          1.185913        2.054089        0.000014  1
  C          0.684040        0.000000        1.879385  2
  H          1.052369       -0.000000        0.862490  2
  C          0.447645        1.202290        2.532034  2
  H          0.631809        2.138935        2.023586  2
  C         -0.025145        1.202290        3.837332  2
  H         -0.209309        2.138935        4.345779  2
  C         -0.261540        0.000000        4.489981  2
  H         -0.629868        0.000000        5.506876  2
  C         -0.025145       -1.202290        3.837332  2
  H         -0.209309       -2.138935        4.345779  2
  C          0.447645       -1.202290        2.532034  2
  H          0.631809       -2.138935        2.023586  2

%mem=32GB
%nprocshared= 8
#p m062x/aug-cc-pVDZ   counterpoise=2

00039 m062x/aug-cc-pVDZ   counterpoise=2

 0  1  0  1  0  1
  N          1.364768        0.000000        0.000005  1
  C          0.644055       -1.115464        0.000024  1
  N         -0.682365       -1.181909        0.000005  1
  C         -1.288054       -0.000021        0.000007  1
  N         -0.682391        1.181906       -0.000009  1
  C          0.643987        1.115488       -0.000031  1
  H          1.185970       -2.054052       -0.000010  1
  H         -2.371848        0.000014       -0.000003  1
  H          1.185913        2.054089        0.000014  1
  C          0.673648        0.118782        1.879385  2
  H          0.309357        0.054548        0.863064  2
  C          1.116227       -1.024016        2.531665  2
  H          1.096729       -1.978549        2.023505  2
  C          1.583835       -0.941564        3.836226  2
  H          1.928627       -1.831863        4.344386  2
  C          1.608863        0.283686        4.488506  2
  H          1.973154        0.347920        5.504826  2
  C          1.166284        1.426485        3.836226  2
  H          1.185783        2.381017        4.344386  2
  C          0.698676        1.344033        2.531665  2
  H          0.353884        2.234331        2.023505  2

%mem=32GB
%nprocshared= 8
#p m062x/aug-cc-pVDZ   counterpoise=2

00040 m062x/aug-cc-pVDZ   counterpoise=2

 0  1  0  1  0  1
  N          1.364768        0.000000        0.000005  1
  C          0.644055       -1.115464        0.000024  1
  N         -0.682365       -1.181909        0.000005  1
  C         -1.288054       -0.000021        0.000007  1
  N         -0.682391        1.181906       -0.000009  1
  C          0.643987        1.115488       -0.000031  1
  H          1.185970       -2.054052       -0.000010  1
  H         -2.371848        0.000014       -0.000003  1
  H          1.185913        2.054089        0.000014  1
  C          0.642788        0.233956        1.879385  2
  H          0.295185        0.107439        0.863064  2
  C          1.277088       -0.814628        2.531665  2
  H          1.423638       -1.758045        2.023505  2
  C          1.723274       -0.652230        3.836226  2
  H          2.217426       -1.469130        4.344386  2
  C          1.535159        0.558752        4.488506  2
  H          1.882762        0.685269        5.504826  2
  C          0.900859        1.607336        3.836226  2
  H          0.754309        2.550753        4.344386  2
  C          0.454673        1.444938        2.531665  2
  H         -0.039479        2.261838        2.023505  2

%mem=32GB
%nprocshared= 8
#p m062x/aug-cc-pVDZ   counterpoise=2

00041 m062x/aug-cc-pVDZ   counterpoise=2

 0  1  0  1  0  1
  N          1.364768        0.000000        0.000005  1
  C          0.644055       -1.115464        0.000024  1
  N         -0.682365       -1.181909        0.000005  1
  C         -1.288054       -0.000021        0.000007  1
  N         -0.682391        1.181906       -0.000009  1
  C          0.643987        1.115488       -0.000031  1
  H          1.185970       -2.054052       -0.000010  1
  H         -2.371848        0.000014       -0.000003  1
  H          1.185913        2.054089        0.000014  1
  C          0.592396        0.342020        1.879385  2
  H          0.272044        0.157065        0.863064  2
  C          1.399145       -0.580488        2.531665  2
  H          1.707291       -1.484124        2.023505  2
  C          1.810352       -0.343078        3.836226  2
  H          2.438850       -1.061758        4.344386  2
  C          1.414811        0.816841        4.488506  2
  H          1.735163        1.001797        5.504826  2
  C          0.608062        1.739350        3.836226  2
  H          0.299915        2.642986        4.344386  2
  C          0.196855        1.501939        2.531665  2
  H         -0.431644        2.220620        2.023505  2

%mem=32GB
%nprocshared= 8
#p m062x/aug-cc-pVDZ   counterpoise=2

00042 m062x/aug-cc-pVDZ   counterpoise=2

 0  1  0  1  0  1
  N          1.364768        0.000000        0.000005  1
  C          0.644055       -1.115464        0.000024  1
  N         -0.682365       -1.181909        0.000005  1
  C         -1.288054       -0.000021        0.000007  1
  N         -0.682391        1.181906       -0.000009  1
  C          0.643987        1.115488       -0.000031  1
  H          1.185970       -2.054052       -0.000010  1
  H         -2.371848        0.000014       -0.000003  1
  H          1.185913        2.054089        0.000014  1
  C          0.524005        0.439693        1.879385  2
  H          0.240637        0.201919        0.863064  2
  C          1.478689       -0.328710        2.531665  2
  H          1.939069       -1.165109        2.023505  2
  C          1.842424       -0.023501        3.836226  2
  H          2.586171       -0.622126        4.344386  2
  C          1.251473        1.050111        4.488506  2
  H          1.534841        1.287885        5.504826  2
  C          0.296789        1.818514        3.836226  2
  H         -0.163591        2.654913        4.344386  2
  C         -0.066945        1.513305        2.531665  2
  H         -0.810693        2.111930        2.023505  2

%mem=32GB
%nprocshared= 8
#p m062x/aug-cc-pVDZ   counterpoise=2

00043 m062x/aug-cc-pVDZ   counterpoise=2

 0  1  0  1  0  1
  N          1.364768        0.000000        0.000005  1
  C          0.644055       -1.115464        0.000024  1
  N         -0.682365       -1.181909        0.000005  1
  C         -1.288054       -0.000021        0.000007  1
  N         -0.682391        1.181906       -0.000009  1
  C          0.643987        1.115488       -0.000031  1
  H          1.185970       -2.054052       -0.000010  1
  H         -2.371848        0.000014       -0.000003  1
  H          1.185913        2.054089        0.000014  1
  C          0.439693        0.524005        1.879385  2
  H          0.551237        0.846954        0.853226  2
  C         -0.768311        0.709245        2.537980  2
  H         -1.597863        1.176505        2.024900  2
  C         -0.911491        0.294704        3.855169  2
  H         -1.852588        0.439015        4.368249  2
  C          0.153333       -0.305076        4.513764  2
  H          0.041789       -0.628025        5.539924  2
  C          1.361337       -0.490316        3.855169  2
  H          2.190889       -0.957576        4.368249  2
  C          1.504517       -0.075775        2.537980  2
  H          2.445613       -0.220086        2.024900  2

%mem=32GB
%nprocshared= 8
#p m062x/aug-cc-pVDZ   counterpoise=2

00044 m062x/aug-cc-pVDZ   counterpoise=2

 0  1  0  1  0  1
  N          1.364768        0.000000        0.000005  1
  C          0.644055       -1.115464        0.000024  1
  N         -0.682365       -1.181909        0.000005  1
  C         -1.288054       -0.000021        0.000007  1
  N         -0.682391        1.181906       -0.000009  1
  C          0.643987        1.115488       -0.000031  1
  H          1.185970       -2.054052       -0.000010  1
  H         -2.371848        0.000014       -0.000003  1
  H          1.185913        2.054089        0.000014  1
  C          0.342020        0.592396        1.879385  2
  H          0.507459        0.878984        0.849706  2
  C         -0.805408        1.009548        2.540239  2
  H         -1.533874        1.621117        2.025399  2
  C         -1.017767        0.641681        3.861946  2
  H         -1.911672        0.966663        4.376786  2
  C         -0.082699       -0.143337        4.522800  2
  H         -0.248138       -0.429924        5.552479  2
  C          1.064729       -0.560488        3.861946  2
  H          1.793195       -1.172057        4.376786  2
  C          1.277089       -0.192622        2.540239  2
  H          2.170994       -0.517604        2.025399  2

%mem=32GB
%nprocshared= 8
#p m062x/aug-cc-pVDZ   counterpoise=2

00045 m062x/aug-cc-pVDZ   counterpoise=2

 0  1  0  1  0  1
  N          1.364768        0.000000        0.000005  1
  C          0.644055       -1.115464        0.000024  1
  N         -0.682365       -1.181909        0.000005  1
  C         -1.288054       -0.000021        0.000007  1
  N         -0.682391        1.181906       -0.000009  1
  C          0.643987        1.115488       -0.000031  1
  H          1.185970       -2.054052       -0.000010  1
  H         -2.371848        0.000014       -0.000003  1
  H          1.185913        2.054089        0.000014  1
  C          0.233956        0.642788        1.879385  2
  H          0.457833        0.900882        0.853223  2
  C         -0.817947        1.264950        2.537981  2
  H         -1.413556        2.007741        2.024900  2
  C         -1.105318        0.933657        3.855174  2
  H         -1.924804        1.418353        4.368254  2
  C         -0.340787       -0.019798        4.513770  2
  H         -0.564664       -0.277893        5.539931  2
  C          0.711116       -0.641961        3.855174  2
  H          1.306724       -1.384751        4.368254  2
  C          0.998487       -0.310668        2.537981  2
  H          1.817973       -0.795364        2.024900  2

%mem=32GB
%nprocshared= 8
#p m062x/aug-cc-pVDZ   counterpoise=2

00046 m062x/aug-cc-pVDZ   counterpoise=2

 0  1  0  1  0  1
  N          1.364768        0.000000        0.000005  1
  C          0.644055       -1.115464        0.000024  1
  N         -0.682365       -1.181909        0.000005  1
  C         -1.288054       -0.000021        0.000007  1
  N         -0.682391        1.181906       -0.000009  1
  C          0.643987        1.115488       -0.000031  1
  H          1.185970       -2.054052       -0.000010  1
  H         -2.371848        0.000014       -0.000003  1
  H          1.185913        2.054089        0.000014  1
  C          0.118782        0.673648        1.879385  2
  H          0.054548        0.309357        0.863064  2
  C          1.344033        0.698676        2.531665  2
  H          2.234331        0.353884        2.023505  2
  C          1.426485        1.166284        3.836226  2
  H          2.381017        1.185783        4.344386  2
  C          0.283686        1.608863        4.488506  2
  H          0.347920        1.973154        5.504826  2
  C         -0.941564        1.583835        3.836226  2
  H         -1.831863        1.928627        4.344386  2
  C         -1.024016        1.116227        2.531665  2
  H         -1.978549        1.096729        2.023505  2

%mem=32GB
%nprocshared= 8
#p m062x/aug-cc-pVDZ   counterpoise=2

00047 m062x/aug-cc-pVDZ   counterpoise=2

 0  1  0  1  0  1
  N          1.364768        0.000000        0.000005  1
  C          0.644055       -1.115464        0.000024  1
  N         -0.682365       -1.181909        0.000005  1
  C         -1.288054       -0.000021        0.000007  1
  N         -0.682391        1.181906       -0.000009  1
  C          0.643987        1.115488       -0.000031  1
  H          1.185970       -2.054052       -0.000010  1
  H         -2.371848        0.000014       -0.000003  1
  H          1.185913        2.054089        0.000014  1
  C          0.000000        0.684040        1.879385  2
  H         -0.000000        0.314130        0.863064  2
  C          1.202290        0.921451        2.531665  2
  H          2.138935        0.736496        2.023505  2
  C          1.202290        1.396272        3.836226  2
  H          2.138935        1.581227        4.344386  2
  C          0.000000        1.633683        4.488506  2
  H          0.000000        2.003593        5.504826  2
  C         -1.202290        1.396272        3.836226  2
  H         -2.138935        1.581227        4.344386  2
  C         -1.202290        0.921451        2.531665  2
  H         -2.138935        0.736496        2.023505  2

%mem=32GB
%nprocshared= 8
#p m062x/aug-cc-pVDZ   counterpoise=2

00048 m062x/aug-cc-pVDZ   counterpoise=2

 0  1  0  1  0  1
  N          1.364768        0.000000        0.000005  1
  C          0.644055       -1.115464        0.000024  1
  N         -0.682365       -1.181909        0.000005  1
  C         -1.288054       -0.000021        0.000007  1
  N         -0.682391        1.181906       -0.000009  1
  C          0.643987        1.115488       -0.000031  1
  H          1.185970       -2.054052       -0.000010  1
  H         -2.371848        0.000014       -0.000003  1
  H          1.185913        2.054089        0.000014  1
  C         -0.118782        0.673648        1.879385  2
  H         -0.054548        0.309357        0.863064  2
  C          1.024016        1.116227        2.531665  2
  H          1.978549        1.096729        2.023505  2
  C          0.941564        1.583835        3.836226  2
  H          1.831863        1.928627        4.344386  2
  C         -0.283686        1.608863        4.488506  2
  H         -0.347920        1.973154        5.504826  2
  C         -1.426485        1.166284        3.836226  2
  H         -2.381017        1.185783        4.344386  2
  C         -1.344033        0.698676        2.531665  2
  H         -2.234331        0.353884        2.023505  2

%mem=32GB
%nprocshared= 8
#p m062x/aug-cc-pVDZ   counterpoise=2

00049 m062x/aug-cc-pVDZ   counterpoise=2

 0  1  0  1  0  1
  N          1.364768        0.000000        0.000005  1
  C          0.644055       -1.115464        0.000024  1
  N         -0.682365       -1.181909        0.000005  1
  C         -1.288054       -0.000021        0.000007  1
  N         -0.682391        1.181906       -0.000009  1
  C          0.643987        1.115488       -0.000031  1
  H          1.185970       -2.054052       -0.000010  1
  H         -2.371848        0.000014       -0.000003  1
  H          1.185913        2.054089        0.000014  1
  C         -0.233956        0.642788        1.879385  2
  H         -0.107439        0.295185        0.863064  2
  C          0.814628        1.277088        2.531665  2
  H          1.758045        1.423638        2.023505  2
  C          0.652230        1.723274        3.836226  2
  H          1.469130        2.217426        4.344386  2
  C         -0.558752        1.535159        4.488506  2
  H         -0.685269        1.882762        5.504826  2
  C         -1.607336        0.900859        3.836226  2
  H         -2.550753        0.754309        4.344386  2
  C         -1.444938        0.454673        2.531665  2
  H         -2.261838       -0.039479        2.023505  2

%mem=32GB
%nprocshared= 8
#p m062x/aug-cc-pVDZ   counterpoise=2

00050 m062x/aug-cc-pVDZ   counterpoise=2

 0  1  0  1  0  1
  N          1.364768        0.000000        0.000005  1
  C          0.644055       -1.115464        0.000024  1
  N         -0.682365       -1.181909        0.000005  1
  C         -1.288054       -0.000021        0.000007  1
  N         -0.682391        1.181906       -0.000009  1
  C          0.643987        1.115488       -0.000031  1
  H          1.185970       -2.054052       -0.000010  1
  H         -2.371848        0.000014       -0.000003  1
  H          1.185913        2.054089        0.000014  1
  C         -0.342020        0.592396        1.879385  2
  H         -0.526187        0.911367        0.862487  2
  C         -1.265021       -0.213489        2.532036  2
  H         -2.168253       -0.522344        2.023587  2
  C         -1.028622       -0.622923        3.837337  2
  H         -1.747687       -1.250748        4.345787  2
  C          0.130777       -0.226472        4.489988  2
  H          0.314945       -0.545442        5.506886  2
  C          1.053779        0.579413        3.837337  2
  H          1.957010        0.888268        4.345787  2
  C          0.817380        0.988847        2.532036  2
  H          1.536444        1.616673        2.023587  2

%mem=32GB
%nprocshared= 8
#p m062x/aug-cc-pVDZ   counterpoise=2

00051 m062x/aug-cc-pVDZ   counterpoise=2

 0  1  0  1  0  1
  N          1.364768        0.000000        0.000005  1
  C          0.644055       -1.115464        0.000024  1
  N         -0.682365       -1.181909        0.000005  1
  C         -1.288054       -0.000021        0.000007  1
  N         -0.682391        1.181906       -0.000009  1
  C          0.643987        1.115488       -0.000031  1
  H          1.185970       -2.054052       -0.000010  1
  H         -2.371848        0.000014       -0.000003  1
  H          1.185913        2.054089        0.000014  1
  C         -0.439693        0.524005        1.879385  2
  H         -0.201919        0.240637        0.863064  2
  C          0.328710        1.478689        2.531665  2
  H          1.165109        1.939069        2.023505  2
  C          0.023501        1.842424        3.836226  2
  H          0.622126        2.586171        4.344386  2
  C         -1.050111        1.251473        4.488506  2
  H         -1.287885        1.534841        5.504826  2
  C         -1.818514        0.296789        3.836226  2
  H         -2.654913       -0.163591        4.344386  2
  C         -1.513305       -0.066945        2.531665  2
  H         -2.111930       -0.810693        2.023505  2

%mem=32GB
%nprocshared= 8
#p m062x/aug-cc-pVDZ   counterpoise=2

00052 m062x/aug-cc-pVDZ   counterpoise=2

 0  1  0  1  0  1
  N          1.364768        0.000000        0.000005  1
  C          0.644055       -1.115464        0.000024  1
  N         -0.682365       -1.181909        0.000005  1
  C         -1.288054       -0.000021        0.000007  1
  N         -0.682391        1.181906       -0.000009  1
  C          0.643987        1.115488       -0.000031  1
  H          1.185970       -2.054052       -0.000010  1
  H         -2.371848        0.000014       -0.000003  1
  H          1.185913        2.054089        0.000014  1
  C         -0.524005        0.439693        1.879385  2
  H         -0.240637        0.201919        0.863064  2
  C          0.066945        1.513305        2.531665  2
  H          0.810693        2.111930        2.023505  2
  C         -0.296789        1.818514        3.836226  2
  H          0.163591        2.654913        4.344386  2
  C         -1.251473        1.050111        4.488506  2
  H         -1.534841        1.287885        5.504826  2
  C         -1.842424       -0.023501        3.836226  2
  H         -2.586171       -0.622126        4.344386  2
  C         -1.478689       -0.328710        2.531665  2
  H         -1.939069       -1.165109        2.023505  2

%mem=32GB
%nprocshared= 8
#p m062x/aug-cc-pVDZ   counterpoise=2

00053 m062x/aug-cc-pVDZ   counterpoise=2

 0  1  0  1  0  1
  N          1.364768        0.000000        0.000005  1
  C          0.644055       -1.115464        0.000024  1
  N         -0.682365       -1.181909        0.000005  1
  C         -1.288054       -0.000021        0.000007  1
  N         -0.682391        1.181906       -0.000009  1
  C          0.643987        1.115488       -0.000031  1
  H          1.185970       -2.054052       -0.000010  1
  H         -2.371848        0.000014       -0.000003  1
  H          1.185913        2.054089        0.000014  1
  C         -0.592396        0.342020        1.879385  2
  H         -0.272044        0.157065        0.863064  2
  C         -0.196855        1.501939        2.531665  2
  H          0.431644        2.220620        2.023505  2
  C         -0.608062        1.739350        3.836226  2
  H         -0.299915        2.642986        4.344386  2
  C         -1.414811        0.816841        4.488506  2
  H         -1.735163        1.001797        5.504826  2
  C         -1.810352       -0.343078        3.836226  2
  H         -2.438850       -1.061758        4.344386  2
  C         -1.399145       -0.580488        2.531665  2
  H         -1.707291       -1.484124        2.023505  2

%mem=32GB
%nprocshared= 8
#p m062x/aug-cc-pVDZ   counterpoise=2

00054 m062x/aug-cc-pVDZ   counterpoise=2

 0  1  0  1  0  1
  N          1.364768        0.000000        0.000005  1
  C          0.644055       -1.115464        0.000024  1
  N         -0.682365       -1.181909        0.000005  1
  C         -1.288054       -0.000021        0.000007  1
  N         -0.682391        1.181906       -0.000009  1
  C          0.643987        1.115488       -0.000031  1
  H          1.185970       -2.054052       -0.000010  1
  H         -2.371848        0.000014       -0.000003  1
  H          1.185913        2.054089        0.000014  1
  C         -0.642788        0.233956        1.879385  2
  H         -0.295185        0.107439        0.863064  2
  C         -0.454673        1.444938        2.531665  2
  H          0.039479        2.261838        2.023505  2
  C         -0.900859        1.607336        3.836226  2
  H         -0.754309        2.550753        4.344386  2
  C         -1.535159        0.558752        4.488506  2
  H         -1.882762        0.685269        5.504826  2
  C         -1.723274       -0.652230        3.836226  2
  H         -2.217426       -1.469130        4.344386  2
  C         -1.277088       -0.814628        2.531665  2
  H         -1.423638       -1.758045        2.023505  2

%mem=32GB
%nprocshared= 8
#p m062x/aug-cc-pVDZ   counterpoise=2

00055 m062x/aug-cc-pVDZ   counterpoise=2

 0  1  0  1  0  1
  N          1.364768        0.000000        0.000005  1
  C          0.644055       -1.115464        0.000024  1
  N         -0.682365       -1.181909        0.000005  1
  C         -1.288054       -0.000021        0.000007  1
  N         -0.682391        1.181906       -0.000009  1
  C          0.643987        1.115488       -0.000031  1
  H          1.185970       -2.054052       -0.000010  1
  H         -2.371848        0.000014       -0.000003  1
  H          1.185913        2.054089        0.000014  1
  C         -0.673648        0.118782        1.879385  2
  H         -1.009118        0.053915        0.853230  2
  C         -0.230091       -1.020010        2.537977  2
  H         -0.220007       -1.972055        2.024899  2
  C          0.200522       -0.936746        3.855160  2
  H          0.546076       -1.823923        4.368238  2
  C          0.187578        0.285312        4.513752  2
  H          0.523048        0.350179        5.539907  2
  C         -0.255979        1.424104        3.855160  2
  H         -0.266062        2.376149        4.368238  2
  C         -0.686592        1.340840        2.537977  2
  H         -1.032146        2.228017        2.024899  2

%mem=32GB
%nprocshared= 8
#p m062x/aug-cc-pVDZ   counterpoise=2

00056 m062x/aug-cc-pVDZ   counterpoise=2

 0  1  0  1  0  1
  N          1.364768        0.000000        0.000005  1
  C          0.644055       -1.115464        0.000024  1
  N         -0.682365       -1.181909        0.000005  1
  C         -1.288054       -0.000021        0.000007  1
  N         -0.682391        1.181906       -0.000009  1
  C          0.643987        1.115488       -0.000031  1
  H          1.185970       -2.054052       -0.000010  1
  H         -2.371848        0.000014       -0.000003  1
  H          1.185913        2.054089        0.000014  1
  C         -0.684040        0.000000        1.879385  2
  H         -1.014967       -0.000012        0.849711  2
  C         -0.471608       -1.202283        2.540236  2
  H         -0.637039       -2.138933        2.025399  2
  C         -0.046826       -1.202268        3.861936  2
  H          0.118670       -2.138907        4.376774  2
  C          0.165523        0.000030        4.522787  2
  H          0.496450        0.000041        5.552461  2
  C         -0.046910        1.202312        3.861936  2
  H          0.118521        2.138963        4.376774  2
  C         -0.471691        1.202297        2.540236  2
  H         -0.637187        2.138937        2.025399  2

%mem=32GB
%nprocshared= 8
#p m062x/aug-cc-pVDZ   counterpoise=2

00057 m062x/aug-cc-pVDZ   counterpoise=2

 0  1  0  1  0  1
  N          1.364768        0.000000        0.000005  1
  C          0.644055       -1.115464        0.000024  1
  N         -0.682365       -1.181909        0.000005  1
  C         -1.288054       -0.000021        0.000007  1
  N         -0.682391        1.181906       -0.000009  1
  C          0.643987        1.115488       -0.000031  1
  H          1.185970       -2.054052       -0.000010  1
  H         -2.371848        0.000014       -0.000003  1
  H          1.185913        2.054089        0.000014  1
  C         -0.673648       -0.118782        1.879385  2
  H         -1.009119       -0.053938        0.853229  2
  C         -0.686514       -1.340840        2.537978  2
  H         -1.032007       -2.228040        2.024900  2
  C         -0.255900       -1.424075        3.855163  2
  H         -0.265923       -2.376120        4.368241  2
  C          0.187579       -0.285253        4.513755  2
  H          0.523050       -0.350098        5.539911  2
  C          0.200445        0.936805        3.855163  2
  H          0.545939        1.824005        4.368241  2
  C         -0.230169        1.020040        2.537978  2
  H         -0.220146        1.972085        2.024900  2

%mem=32GB
%nprocshared= 8
#p m062x/aug-cc-pVDZ   counterpoise=2

00058 m062x/aug-cc-pVDZ   counterpoise=2

 0  1  0  1  0  1
  N          1.364768        0.000000        0.000005  1
  C          0.644055       -1.115464        0.000024  1
  N         -0.682365       -1.181909        0.000005  1
  C         -1.288054       -0.000021        0.000007  1
  N         -0.682391        1.181906       -0.000009  1
  C          0.643987        1.115488       -0.000031  1
  H          1.185970       -2.054052       -0.000010  1
  H         -2.371848        0.000014       -0.000003  1
  H          1.185913        2.054089        0.000014  1
  C         -0.642788       -0.233956        1.879385  2
  H         -0.295185       -0.107439        0.863064  2
  C         -1.277088        0.814628        2.531665  2
  H         -1.423638        1.758045        2.023505  2
  C         -1.723274        0.652230        3.836226  2
  H         -2.217426        1.469130        4.344386  2
  C         -1.535159       -0.558752        4.488506  2
  H         -1.882762       -0.685269        5.504826  2
  C         -0.900859       -1.607336        3.836226  2
  H         -0.754309       -2.550753        4.344386  2
  C         -0.454673       -1.444938        2.531665  2
  H          0.039479       -2.261838        2.023505  2

%mem=32GB
%nprocshared= 8
#p m062x/aug-cc-pVDZ   counterpoise=2

00059 m062x/aug-cc-pVDZ   counterpoise=2

 0  1  0  1  0  1
  N          1.364768        0.000000        0.000005  1
  C          0.644055       -1.115464        0.000024  1
  N         -0.682365       -1.181909        0.000005  1
  C         -1.288054       -0.000021        0.000007  1
  N         -0.682391        1.181906       -0.000009  1
  C          0.643987        1.115488       -0.000031  1
  H          1.185970       -2.054052       -0.000010  1
  H         -2.371848        0.000014       -0.000003  1
  H          1.185913        2.054089        0.000014  1
  C         -0.592396       -0.342020        1.879385  2
  H         -0.272044       -0.157065        0.863064  2
  C         -1.399145        0.580488        2.531665  2
  H         -1.707291        1.484124        2.023505  2
  C         -1.810352        0.343078        3.836226  2
  H         -2.438850        1.061758        4.344386  2
  C         -1.414811       -0.816841        4.488506  2
  H         -1.735163       -1.001797        5.504826  2
  C         -0.608062       -1.739350        3.836226  2
  H         -0.299915       -2.642986        4.344386  2
  C         -0.196855       -1.501939        2.531665  2
  H          0.431644       -2.220620        2.023505  2

%mem=32GB
%nprocshared= 8
#p m062x/aug-cc-pVDZ   counterpoise=2

00060 m062x/aug-cc-pVDZ   counterpoise=2

 0  1  0  1  0  1
  N          1.364768        0.000000        0.000005  1
  C          0.644055       -1.115464        0.000024  1
  N         -0.682365       -1.181909        0.000005  1
  C         -1.288054       -0.000021        0.000007  1
  N         -0.682391        1.181906       -0.000009  1
  C          0.643987        1.115488       -0.000031  1
  H          1.185970       -2.054052       -0.000010  1
  H         -2.371848        0.000014       -0.000003  1
  H          1.185913        2.054089        0.000014  1
  C         -0.524005       -0.439693        1.879385  2
  H         -0.240637       -0.201919        0.863064  2
  C         -1.478689        0.328710        2.531665  2
  H         -1.939069        1.165109        2.023505  2
  C         -1.842424        0.023501        3.836226  2
  H         -2.586171        0.622126        4.344386  2
  C         -1.251473       -1.050111        4.488506  2
  H         -1.534841       -1.287885        5.504826  2
  C         -0.296789       -1.818514        3.836226  2
  H          0.163591       -2.654913        4.344386  2
  C          0.066945       -1.513305        2.531665  2
  H          0.810693       -2.111930        2.023505  2

%mem=32GB
%nprocshared= 8
#p m062x/aug-cc-pVDZ   counterpoise=2

00061 m062x/aug-cc-pVDZ   counterpoise=2

 0  1  0  1  0  1
  N          1.364768        0.000000        0.000005  1
  C          0.644055       -1.115464        0.000024  1
  N         -0.682365       -1.181909        0.000005  1
  C         -1.288054       -0.000021        0.000007  1
  N         -0.682391        1.181906       -0.000009  1
  C          0.643987        1.115488       -0.000031  1
  H          1.185970       -2.054052       -0.000010  1
  H         -2.371848        0.000014       -0.000003  1
  H          1.185913        2.054089        0.000014  1
  C         -0.439693       -0.524005        1.879385  2
  H         -0.201919       -0.240637        0.863064  2
  C         -1.513305        0.066945        2.531665  2
  H         -2.111930        0.810693        2.023505  2
  C         -1.818514       -0.296789        3.836226  2
  H         -2.654913        0.163591        4.344386  2
  C         -1.050111       -1.251473        4.488506  2
  H         -1.287885       -1.534841        5.504826  2
  C          0.023501       -1.842424        3.836226  2
  H          0.622126       -2.586171        4.344386  2
  C          0.328710       -1.478689        2.531665  2
  H          1.165109       -1.939069        2.023505  2

%mem=32GB
%nprocshared= 8
#p m062x/aug-cc-pVDZ   counterpoise=2

00062 m062x/aug-cc-pVDZ   counterpoise=2

 0  1  0  1  0  1
  N          1.364768        0.000000        0.000005  1
  C          0.644055       -1.115464        0.000024  1
  N         -0.682365       -1.181909        0.000005  1
  C         -1.288054       -0.000021        0.000007  1
  N         -0.682391        1.181906       -0.000009  1
  C          0.643987        1.115488       -0.000031  1
  H          1.185970       -2.054052       -0.000010  1
  H         -2.371848        0.000014       -0.000003  1
  H          1.185913        2.054089        0.000014  1
  C         -0.342020       -0.592396        1.879385  2
  H         -0.526175       -0.911371        0.862486  2
  C          0.817393       -0.988808        2.532037  2
  H          1.536480       -1.616607        2.023587  2
  C          1.053776       -0.579368        3.837339  2
  H          1.957018       -0.888192        4.345789  2
  C          0.130745        0.226483        4.489991  2
  H          0.314900        0.545458        5.506890  2
  C         -1.028668        0.622894        3.837339  2
  H         -1.747755        1.250693        4.345789  2
  C         -1.265050        0.213455        2.532037  2
  H         -2.168292        0.522279        2.023587  2

%mem=32GB
%nprocshared= 8
#p m062x/aug-cc-pVDZ   counterpoise=2

00063 m062x/aug-cc-pVDZ   counterpoise=2

 0  1  0  1  0  1
  N          1.364768        0.000000        0.000005  1
  C          0.644055       -1.115464        0.000024  1
  N         -0.682365       -1.181909        0.000005  1
  C         -1.288054       -0.000021        0.000007  1
  N         -0.682391        1.181906       -0.000009  1
  C          0.643987        1.115488       -0.000031  1
  H          1.185970       -2.054052       -0.000010  1
  H         -2.371848        0.000014       -0.000003  1
  H          1.185913        2.054089        0.000014  1
  C         -0.233956       -0.642788        1.879385  2
  H         -0.107439       -0.295185        0.863064  2
  C         -1.444938       -0.454673        2.531665  2
  H         -2.261838        0.039479        2.023505  2
  C         -1.607336       -0.900859        3.836226  2
  H         -2.550753       -0.754309        4.344386  2
  C         -0.558752       -1.535159        4.488506  2
  H         -0.685269       -1.882762        5.504826  2
  C          0.652230       -1.723274        3.836226  2
  H          1.469130       -2.217426        4.344386  2
  C          0.814628       -1.277088        2.531665  2
  H          1.758045       -1.423638        2.023505  2

%mem=32GB
%nprocshared= 8
#p m062x/aug-cc-pVDZ   counterpoise=2

00064 m062x/aug-cc-pVDZ   counterpoise=2

 0  1  0  1  0  1
  N          1.364768        0.000000        0.000005  1
  C          0.644055       -1.115464        0.000024  1
  N         -0.682365       -1.181909        0.000005  1
  C         -1.288054       -0.000021        0.000007  1
  N         -0.682391        1.181906       -0.000009  1
  C          0.643987        1.115488       -0.000031  1
  H          1.185970       -2.054052       -0.000010  1
  H         -2.371848        0.000014       -0.000003  1
  H          1.185913        2.054089        0.000014  1
  C         -0.118782       -0.673648        1.879385  2
  H         -0.054548       -0.309357        0.863064  2
  C         -1.344033       -0.698676        2.531665  2
  H         -2.234331       -0.353884        2.023505  2
  C         -1.426485       -1.166284        3.836226  2
  H         -2.381017       -1.185783        4.344386  2
  C         -0.283686       -1.608863        4.488506  2
  H         -0.347920       -1.973154        5.504826  2
  C          0.941564       -1.583835        3.836226  2
  H          1.831863       -1.928627        4.344386  2
  C          1.024016       -1.116227        2.531665  2
  H          1.978549       -1.096729        2.023505  2

%mem=32GB
%nprocshared= 8
#p m062x/aug-cc-pVDZ   counterpoise=2

00065 m062x/aug-cc-pVDZ   counterpoise=2

 0  1  0  1  0  1
  N          1.364768        0.000000        0.000005  1
  C          0.644055       -1.115464        0.000024  1
  N         -0.682365       -1.181909        0.000005  1
  C         -1.288054       -0.000021        0.000007  1
  N         -0.682391        1.181906       -0.000009  1
  C          0.643987        1.115488       -0.000031  1
  H          1.185970       -2.054052       -0.000010  1
  H         -2.371848        0.000014       -0.000003  1
  H          1.185913        2.054089        0.000014  1
  C         -0.000000       -0.684040        1.879385  2
  H         -0.000000       -0.314130        0.863064  2
  C         -1.202290       -0.921451        2.531665  2
  H         -2.138935       -0.736496        2.023505  2
  C         -1.202290       -1.396272        3.836226  2
  H         -2.138935       -1.581227        4.344386  2
  C         -0.000000       -1.633683        4.488506  2
  H         -0.000000       -2.003593        5.504826  2
  C          1.202290       -1.396272        3.836226  2
  H          2.138935       -1.581227        4.344386  2
  C          1.202290       -0.921451        2.531665  2
  H          2.138935       -0.736496        2.023505  2

%mem=32GB
%nprocshared= 8
#p m062x/aug-cc-pVDZ   counterpoise=2

00066 m062x/aug-cc-pVDZ   counterpoise=2

 0  1  0  1  0  1
  N          1.364768        0.000000        0.000005  1
  C          0.644055       -1.115464        0.000024  1
  N         -0.682365       -1.181909        0.000005  1
  C         -1.288054       -0.000021        0.000007  1
  N         -0.682391        1.181906       -0.000009  1
  C          0.643987        1.115488       -0.000031  1
  H          1.185970       -2.054052       -0.000010  1
  H         -2.371848        0.000014       -0.000003  1
  H          1.185913        2.054089        0.000014  1
  C          0.118782       -0.673648        1.879385  2
  H          0.054548       -0.309357        0.863064  2
  C         -1.024016       -1.116227        2.531665  2
  H         -1.978549       -1.096729        2.023505  2
  C         -0.941564       -1.583835        3.836226  2
  H         -1.831863       -1.928627        4.344386  2
  C          0.283686       -1.608863        4.488506  2
  H          0.347920       -1.973154        5.504826  2
  C          1.426485       -1.166284        3.836226  2
  H          2.381017       -1.185783        4.344386  2
  C          1.344033       -0.698676        2.531665  2
  H          2.234331       -0.353884        2.023505  2

%mem=32GB
%nprocshared= 8
#p m062x/aug-cc-pVDZ   counterpoise=2

00067 m062x/aug-cc-pVDZ   counterpoise=2

 0  1  0  1  0  1
  N          1.364768        0.000000        0.000005  1
  C          0.644055       -1.115464        0.000024  1
  N         -0.682365       -1.181909        0.000005  1
  C         -1.288054       -0.000021        0.000007  1
  N         -0.682391        1.181906       -0.000009  1
  C          0.643987        1.115488       -0.000031  1
  H          1.185970       -2.054052       -0.000010  1
  H         -2.371848        0.000014       -0.000003  1
  H          1.185913        2.054089        0.000014  1
  C          0.233956       -0.642788        1.879385  2
  H          0.457875       -0.900875        0.853231  2
  C          0.998376        0.310760        2.537977  2
  H          1.817817        0.795536        2.024899  2
  C          0.710950        0.642044        3.855159  2
  H          1.306472        1.384906        4.368237  2
  C         -0.340895        0.019779        4.513751  2
  H         -0.564814        0.277866        5.539905  2
  C         -1.105315       -0.933769        3.855159  2
  H         -1.924756       -1.418544        4.368237  2
  C         -0.817890       -1.265052        2.537977  2
  H         -1.413412       -2.007915        2.024899  2

%mem=32GB
%nprocshared= 8
#p m062x/aug-cc-pVDZ   counterpoise=2

00068 m062x/aug-cc-pVDZ   counterpoise=2

 0  1  0  1  0  1
  N          1.364768        0.000000        0.000005  1
  C          0.644055       -1.115464        0.000024  1
  N         -0.682365       -1.181909        0.000005  1
  C         -1.288054       -0.000021        0.000007  1
  N         -0.682391        1.181906       -0.000009  1
  C          0.643987        1.115488       -0.000031  1
  H          1.185970       -2.054052       -0.000010  1
  H         -2.371848        0.000014       -0.000003  1
  H          1.185913        2.054089        0.000014  1
  C          0.342020       -0.592396        1.879385  2
  H          0.507501       -0.878977        0.849711  2
  C          1.276992        0.192740        2.540236  2
  H          2.170862        0.517820        2.025399  2
  C          1.064579        0.560599        3.861937  2
  H          1.792970        1.172260        4.376774  2
  C         -0.082805        0.143321        4.522787  2
  H         -0.248285        0.429902        5.552462  2
  C         -1.017776       -0.641815        3.861937  2
  H         -1.911647       -0.966896        4.376774  2
  C         -0.805364       -1.009674        2.540236  2
  H         -1.533754       -1.621335        2.025399  2

%mem=32GB
%nprocshared= 8
#p m062x/aug-cc-pVDZ   counterpoise=2

00069 m062x/aug-cc-pVDZ   counterpoise=2

 0  1  0  1  0  1
  N          1.364768        0.000000        0.000005  1
  C          0.644055       -1.115464        0.000024  1
  N         -0.682365       -1.181909        0.000005  1
  C         -1.288054       -0.000021        0.000007  1
  N         -0.682391        1.181906       -0.000009  1
  C          0.643987        1.115488       -0.000031  1
  H          1.185970       -2.054052       -0.000010  1
  H         -2.371848        0.000014       -0.000003  1
  H          1.185913        2.054089        0.000014  1
  C          0.439693       -0.524005        1.879385  2
  H          0.551277       -0.846950        0.853229  2
  C          1.504446        0.075903        2.537978  2
  H          2.445527        0.220319        2.024900  2
  C          1.361215        0.490438        3.855164  2
  H          2.190711        0.957798        4.368242  2
  C          0.153230        0.305065        4.513757  2
  H          0.041646        0.628009        5.539913  2
  C         -0.911523       -0.294844        3.855164  2
  H         -1.852604       -0.439259        4.368242  2
  C         -0.768292       -0.709379        2.537978  2
  H         -1.597789       -1.176739        2.024900  2

%mem=32GB
%nprocshared= 8
#p m062x/aug-cc-pVDZ   counterpoise=2

00070 m062x/aug-cc-pVDZ   counterpoise=2

 0  1  0  1  0  1
  N          1.364768        0.000000        0.000005  1
  C          0.644055       -1.115464        0.000024  1
  N         -0.682365       -1.181909        0.000005  1
  C         -1.288054       -0.000021        0.000007  1
  N         -0.682391        1.181906       -0.000009  1
  C          0.643987        1.115488       -0.000031  1
  H          1.185970       -2.054052       -0.000010  1
  H         -2.371848        0.000014       -0.000003  1
  H          1.185913        2.054089        0.000014  1
  C          0.524005       -0.439693        1.879385  2
  H          0.240637       -0.201919        0.863064  2
  C         -0.066945       -1.513305        2.531665  2
  H         -0.810693       -2.111930        2.023505  2
  C          0.296789       -1.818514        3.836226  2
  H         -0.163591       -2.654913        4.344386  2
  C          1.251473       -1.050111        4.488506  2
  H          1.534841       -1.287885        5.504826  2
  C          1.842424        0.023501        3.836226  2
  H          2.586171        0.622126        4.344386  2
  C          1.478689        0.328710        2.531665  2
  H          1.939069        1.165109        2.023505  2

%mem=32GB
%nprocshared= 8
#p m062x/aug-cc-pVDZ   counterpoise=2

00071 m062x/aug-cc-pVDZ   counterpoise=2

 0  1  0  1  0  1
  N          1.364768        0.000000        0.000005  1
  C          0.644055       -1.115464        0.000024  1
  N         -0.682365       -1.181909        0.000005  1
  C         -1.288054       -0.000021        0.000007  1
  N         -0.682391        1.181906       -0.000009  1
  C          0.643987        1.115488       -0.000031  1
  H          1.185970       -2.054052       -0.000010  1
  H         -2.371848        0.000014       -0.000003  1
  H          1.185913        2.054089        0.000014  1
  C          0.592396       -0.342020        1.879385  2
  H          0.272044       -0.157065        0.863064  2
  C          0.196855       -1.501939        2.531665  2
  H         -0.431644       -2.220620        2.023505  2
  C          0.608062       -1.739350        3.836226  2
  H          0.299915       -2.642986        4.344386  2
  C          1.414811       -0.816841        4.488506  2
  H          1.735163       -1.001797        5.504826  2
  C          1.810352        0.343078        3.836226  2
  H          2.438850        1.061758        4.344386  2
  C          1.399145        0.580488        2.531665  2
  H          1.707291        1.484124        2.023505  2

%mem=32GB
%nprocshared= 8
#p m062x/aug-cc-pVDZ   counterpoise=2

00072 m062x/aug-cc-pVDZ   counterpoise=2

 0  1  0  1  0  1
  N          1.364768        0.000000        0.000005  1
  C          0.644055       -1.115464        0.000024  1
  N         -0.682365       -1.181909        0.000005  1
  C         -1.288054       -0.000021        0.000007  1
  N         -0.682391        1.181906       -0.000009  1
  C          0.643987        1.115488       -0.000031  1
  H          1.185970       -2.054052       -0.000010  1
  H         -2.371848        0.000014       -0.000003  1
  H          1.185913        2.054089        0.000014  1
  C          0.642788       -0.233956        1.879385  2
  H          0.295185       -0.107439        0.863064  2
  C          0.454673       -1.444938        2.531665  2
  H         -0.039479       -2.261838        2.023505  2
  C          0.900859       -1.607336        3.836226  2
  H          0.754309       -2.550753        4.344386  2
  C          1.535159       -0.558752        4.488506  2
  H          1.882762       -0.685269        5.504826  2
  C          1.723274        0.652230        3.836226  2
  H          2.217426        1.469130        4.344386  2
  C          1.277088        0.814628        2.531665  2
  H          1.423638        1.758045        2.023505  2

%mem=32GB
%nprocshared= 8
#p m062x/aug-cc-pVDZ   counterpoise=2

00073 m062x/aug-cc-pVDZ   counterpoise=2

 0  1  0  1  0  1
  N          1.364768        0.000000        0.000005  1
  C          0.644055       -1.115464        0.000024  1
  N         -0.682365       -1.181909        0.000005  1
  C         -1.288054       -0.000021        0.000007  1
  N         -0.682391        1.181906       -0.000009  1
  C          0.643987        1.115488       -0.000031  1
  H          1.185970       -2.054052       -0.000010  1
  H         -2.371848        0.000014       -0.000003  1
  H          1.185913        2.054089        0.000014  1
  C          0.673648       -0.118782        1.879385  2
  H          0.309357       -0.054548        0.863064  2
  C          0.698676       -1.344033        2.531665  2
  H          0.353884       -2.234331        2.023505  2
  C          1.166284       -1.426485        3.836226  2
  H          1.185783       -2.381017        4.344386  2
  C          1.608863       -0.283686        4.488506  2
  H          1.973154       -0.347920        5.504826  2
  C          1.583835        0.941564        3.836226  2
  H          1.928627        1.831863        4.344386  2
  C          1.116227        1.024016        2.531665  2
  H          1.096729        1.978549        2.023505  2

%mem=32GB
%nprocshared= 8
#p m062x/aug-cc-pVDZ   counterpoise=2

00074 m062x/aug-cc-pVDZ   counterpoise=2

 0  1  0  1  0  1
  N          1.364768        0.000000        0.000005  1
  C          0.644055       -1.115464        0.000024  1
  N         -0.682365       -1.181909        0.000005  1
  C         -1.288054       -0.000021        0.000007  1
  N         -0.682391        1.181906       -0.000009  1
  C          0.643987        1.115488       -0.000031  1
  H          1.185970       -2.054052       -0.000010  1
  H         -2.371848        0.000014       -0.000003  1
  H          1.185913        2.054089        0.000014  1
  C          1.000000        0.000000        1.732051  2
  H          1.222884       -0.000000        0.673720  2
  C          0.856952        1.202290        2.411293  2
  H          0.968394        2.138935        1.882128  2
  C          0.570856        1.202290        3.769778  2
  H          0.459414        2.138935        4.298944  2
  C          0.427807        0.000000        4.449021  2
  H          0.204923        0.000000        5.507352  2
  C          0.570856       -1.202290        3.769778  2
  H          0.459414       -2.138935        4.298944  2
  C          0.856952       -1.202290        2.411293  2
  H          0.968394       -2.138935        1.882128  2

%mem=32GB
%nprocshared= 8
#p m062x/aug-cc-pVDZ   counterpoise=2

00075 m062x/aug-cc-pVDZ   counterpoise=2

 0  1  0  1  0  1
  N          1.364768        0.000000        0.000005  1
  C          0.644055       -1.115464        0.000024  1
  N         -0.682365       -1.181909        0.000005  1
  C         -1.288054       -0.000021        0.000007  1
  N         -0.682391        1.181906       -0.000009  1
  C          0.643987        1.115488       -0.000031  1
  H          1.185970       -2.054052       -0.000010  1
  H         -2.371848        0.000014       -0.000003  1
  H          1.185913        2.054089        0.000014  1
  C          0.984808        0.173648        1.732051  2
  H          1.215453        0.068239        0.680655  2
  C          1.336528        1.334804        2.406842  2
  H          1.841181        2.133995        1.881144  2
  C          1.040469        1.470108        3.756425  2
  H          1.314476        2.374708        4.282123  2
  C          0.392690        0.444256        4.431217  2
  H          0.162044        0.549665        5.482613  2
  C          0.040969       -0.716900        3.756425  2
  H         -0.463684       -1.516091        4.282123  2
  C          0.337029       -0.852204        2.406842  2
  H          0.063021       -1.756804        1.881144  2

%mem=32GB
%nprocshared= 8
#p m062x/aug-cc-pVDZ   counterpoise=2

00076 m062x/aug-cc-pVDZ   counterpoise=2

 0  1  0  1  0  1
  N          1.364768        0.000000        0.000005  1
  C          0.644055       -1.115464        0.000024  1
  N         -0.682365       -1.181909        0.000005  1
  C         -1.288054       -0.000021        0.000007  1
  N         -0.682391        1.181906       -0.000009  1
  C          0.643987        1.115488       -0.000031  1
  H          1.185970       -2.054052       -0.000010  1
  H         -2.371848        0.000014       -0.000003  1
  H          1.185913        2.054089        0.000014  1
  C          0.939693        0.342020        1.732051  2
  H          1.192861        0.138319        0.700473  2
  C          1.530903        1.409477        2.394123  2
  H          2.244654        2.037379        1.878334  2
  C          1.205934        1.670951        3.718268  2
  H          1.666517        2.502554        4.234057  2
  C          0.289754        0.864967        4.380340  2
  H          0.036587        1.068669        5.411918  2
  C         -0.301456       -0.202490        3.718268  2
  H         -1.015207       -0.830392        4.234057  2
  C          0.023513       -0.463963        2.394123  2
  H         -0.437070       -1.295567        1.878334  2

%mem=32GB
%nprocshared= 8
#p m062x/aug-cc-pVDZ   counterpoise=2

00077 m062x/aug-cc-pVDZ   counterpoise=2

 0  1  0  1  0  1
  N          1.364768        0.000000        0.000005  1
  C          0.644055       -1.115464        0.000024  1
  N         -0.682365       -1.181909        0.000005  1
  C         -1.288054       -0.000021        0.000007  1
  N         -0.682391        1.181906       -0.000009  1
  C          0.643987        1.115488       -0.000031  1
  H          1.185970       -2.054052       -0.000010  1
  H         -2.371848        0.000014       -0.000003  1
  H          1.185913        2.054089        0.000014  1
  C          0.866025        0.500000        1.732051  2
  H          0.736326        0.859525        0.720289  2
  C         -0.181681       -0.138737        2.381405  2
  H         -1.127597       -0.276820        1.875524  2
  C         -0.015198       -0.600227        3.680113  2
  H         -0.831414       -1.097836        4.185993  2
  C          1.198992       -0.422981        4.329467  2
  H          1.328692       -0.782506        5.341228  2
  C          2.246699        0.215756        3.680113  2
  H          3.192615        0.353840        4.185993  2
  C          2.080215        0.677246        2.381405  2
  H          2.896432        1.174855        1.875524  2

%mem=32GB
%nprocshared= 8
#p m062x/aug-cc-pVDZ   counterpoise=2

00078 m062x/aug-cc-pVDZ   counterpoise=2

 0  1  0  1  0  1
  N          1.364768        0.000000        0.000005  1
  C          0.644055       -1.115464        0.000024  1
  N         -0.682365       -1.181909        0.000005  1
  C         -1.288054       -0.000021        0.000007  1
  N         -0.682391        1.181906       -0.000009  1
  C          0.643987        1.115488       -0.000031  1
  H          1.185970       -2.054052       -0.000010  1
  H         -2.371848        0.000014       -0.000003  1
  H          1.185913        2.054089        0.000014  1
  C          0.766044        0.642788        1.732051  2
  H          0.692688        0.926882        0.691065  2
  C         -0.350983        0.159866        2.400161  2
  H         -1.294561        0.067740        1.879668  2
  C         -0.256821       -0.204800        3.736381  2
  H         -1.127042       -0.581020        4.256874  2
  C          0.954368       -0.086545        4.404491  2
  H          1.027725       -0.370639        5.445477  2
  C          2.071395        0.396376        3.736381  2
  H          3.014973        0.488502        4.256874  2
  C          1.977234        0.761042        2.400161  2
  H          2.847455        1.137263        1.879668  2

%mem=32GB
%nprocshared= 8
#p m062x/aug-cc-pVDZ   counterpoise=2

00079 m062x/aug-cc-pVDZ   counterpoise=2

 0  1  0  1  0  1
  N          1.364768        0.000000        0.000005  1
  C          0.644055       -1.115464        0.000024  1
  N         -0.682365       -1.181909        0.000005  1
  C         -1.288054       -0.000021        0.000007  1
  N         -0.682391        1.181906       -0.000009  1
  C          0.643987        1.115488       -0.000031  1
  H          1.185970       -2.054052       -0.000010  1
  H         -2.371848        0.000014       -0.000003  1
  H          1.185913        2.054089        0.000014  1
  C          0.642788        0.766044        1.732051  2
  H          0.643522        0.979934        0.671866  2
  C         -0.559966        0.632895        2.412483  2
  H         -1.496239        0.743055        1.882391  2
  C         -0.560909        0.358344        3.773348  2
  H         -1.497915        0.254614        4.303441  2
  C          0.640903        0.216942        4.453780  2
  H          0.640169        0.003052        5.513966  2
  C          1.843657        0.350091        3.773348  2
  H          2.779929        0.239931        4.303441  2
  C          1.844599        0.624642        2.412483  2
  H          2.781606        0.728372        1.882391  2

%mem=32GB
%nprocshared= 8
#p m062x/aug-cc-pVDZ   counterpoise=2

00080 m062x/aug-cc-pVDZ   counterpoise=2

 0  1  0  1  0  1
  N          1.364768        0.000000        0.000005  1
  C          0.644055       -1.115464        0.000024  1
  N         -0.682365       -1.181909        0.000005  1
  C         -1.288054       -0.000021        0.000007  1
  N         -0.682391        1.181906       -0.000009  1
  C          0.643987        1.115488       -0.000031  1
  H          1.185970       -2.054052       -0.000010  1
  H         -2.371848        0.000014       -0.000003  1
  H          1.185913        2.054089        0.000014  1
  C          0.500000        0.866025        1.732051  2
  H          0.588690        1.019685        0.665156  2
  C         -0.598208        1.368425        2.416790  2
  H         -1.365078        1.913479        1.883342  2
  C         -0.712052        1.171186        3.786267  2
  H         -1.567613        1.562581        4.319715  2
  C          0.272312        0.471548        4.471006  2
  H          0.183622        0.317889        5.537901  2
  C          1.370521       -0.030851        3.786267  2
  H          2.137391       -0.575905        4.319715  2
  C          1.484365        0.166387        2.416790  2
  H          2.339925       -0.225007        1.883342  2

%mem=32GB
%nprocshared= 8
#p m062x/aug-cc-pVDZ   counterpoise=2

00081 m062x/aug-cc-pVDZ   counterpoise=2

 0  1  0  1  0  1
  N          1.364768        0.000000        0.000005  1
  C          0.644055       -1.115464        0.000024  1
  N         -0.682365       -1.181909        0.000005  1
  C         -1.288054       -0.000021        0.000007  1
  N         -0.682391        1.181906       -0.000009  1
  C          0.643987        1.115488       -0.000031  1
  H          1.185970       -2.054052       -0.000010  1
  H         -2.371848        0.000014       -0.000003  1
  H          1.185913        2.054089        0.000014  1
  C          0.342020        0.939693        1.732051  2
  H          0.526851        1.047295        0.671862  2
  C         -0.381501        1.909672        2.412486  2
  H         -0.760329        2.772938        1.882391  2
  C         -0.618751        1.771552        3.773356  2
  H         -1.182411        2.527216        4.303451  2
  C         -0.132481        0.663453        4.453791  2
  H         -0.317312        0.555851        5.513980  2
  C          0.591039       -0.306526        3.773356  2
  H          0.969868       -1.169792        4.303451  2
  C          0.828290       -0.168407        2.412486  2
  H          1.391950       -0.924070        1.882391  2

%mem=32GB
%nprocshared= 8
#p m062x/aug-cc-pVDZ   counterpoise=2

00082 m062x/aug-cc-pVDZ   counterpoise=2

 0  1  0  1  0  1
  N          1.364768        0.000000        0.000005  1
  C          0.644055       -1.115464        0.000024  1
  N         -0.682365       -1.181909        0.000005  1
  C         -1.288054       -0.000021        0.000007  1
  N         -0.682391        1.181906       -0.000009  1
  C          0.643987        1.115488       -0.000031  1
  H          1.185970       -2.054052       -0.000010  1
  H         -2.371848        0.000014       -0.000003  1
  H          1.185913        2.054089        0.000014  1
  C          0.173648        0.984808        1.732051  2
  H          0.456325        1.063347        0.691058  2
  C         -0.329631        2.092809        2.400166  2
  H         -0.439034        3.034538        1.879669  2
  C         -0.692478        1.991995        3.736396  2
  H         -1.084558        2.855184        4.256893  2
  C         -0.552046        0.783179        4.404511  2
  H         -0.834723        0.704639        5.445504  2
  C         -0.048767       -0.324822        3.736396  2
  H          0.060636       -1.266551        4.256893  2
  C          0.314080       -0.224008        2.400166  2
  H          0.706160       -1.087197        1.879669  2

%mem=32GB
%nprocshared= 8
#p m062x/aug-cc-pVDZ   counterpoise=2

00083 m062x/aug-cc-pVDZ   counterpoise=2

 0  1  0  1  0  1
  N          1.364768        0.000000        0.000005  1
  C          0.644055       -1.115464        0.000024  1
  N         -0.682365       -1.181909        0.000005  1
  C         -1.288054       -0.000021        0.000007  1
  N         -0.682391        1.181906       -0.000009  1
  C          0.643987        1.115488       -0.000031  1
  H          1.185970       -2.054052       -0.000010  1
  H         -2.371848        0.000014       -0.000003  1
  H          1.185913        2.054089        0.000014  1
  C          0.000000        1.000000        1.732051  2
  H          0.376176        1.067461        0.720279  2
  C         -0.453656        2.140115        2.381411  2
  H         -0.430902        3.095782        1.875525  2
  C         -0.936520        2.053521        3.680133  2
  H         -1.289942        2.941728        4.186018  2
  C         -0.965728        0.826813        4.329493  2
  H         -1.341904        0.759353        5.341265  2
  C         -0.512071       -0.313301        3.680133  2
  H         -0.534826       -1.268969        4.186018  2
  C         -0.029207       -0.226708        2.381411  2
  H          0.324214       -1.114915        1.875525  2

%mem=32GB
%nprocshared= 8
#p m062x/aug-cc-pVDZ   counterpoise=2

00084 m062x/aug-cc-pVDZ   counterpoise=2

 0  1  0  1  0  1
  N          1.364768        0.000000        0.000005  1
  C          0.644055       -1.115464        0.000024  1
  N         -0.682365       -1.181909        0.000005  1
  C         -1.288054       -0.000021        0.000007  1
  N         -0.682391        1.181906       -0.000009  1
  C          0.643987        1.115488       -0.000031  1
  H          1.185970       -2.054052       -0.000010  1
  H         -2.371848        0.000014       -0.000003  1
  H          1.185913        2.054089        0.000014  1
  C         -0.173648        0.984808        1.732051  2
  H         -0.476645        1.102195        0.700472  2
  C         -0.413520       -0.211627        2.394124  2
  H         -0.903389       -1.026322        1.878334  2
  C         -0.024590       -0.362307        3.718269  2
  H         -0.211463       -1.294390        4.234059  2
  C          0.604211        0.683448        4.380342  2
  H          0.907208        0.566060        5.411921  2
  C          0.844083        1.879882        3.718269  2
  H          1.333952        2.694578        4.234059  2
  C          0.455154        2.030562        2.394124  2
  H          0.642026        2.962646        1.878334  2

%mem=32GB
%nprocshared= 8
#p m062x/aug-cc-pVDZ   counterpoise=2

00085 m062x/aug-cc-pVDZ   counterpoise=2

 0  1  0  1  0  1
  N          1.364768        0.000000        0.000005  1
  C          0.644055       -1.115464        0.000024  1
  N         -0.682365       -1.181909        0.000005  1
  C         -1.288054       -0.000021        0.000007  1
  N         -0.682391        1.181906       -0.000009  1
  C          0.643987        1.115488       -0.000031  1
  H          1.185970       -2.054052       -0.000010  1
  H         -2.371848        0.000014       -0.000003  1
  H          1.185913        2.054089        0.000014  1
  C         -0.342020        0.939693        1.732051  2
  H         -0.548632        1.086721        0.680654  2
  C         -0.906499       -0.134250        2.406843  2
  H         -1.552870       -0.823878        1.881145  2
  C         -0.641290       -0.322978        3.756427  2
  H         -1.081047       -1.159634        4.282126  2
  C          0.188399        0.562238        4.431220  2
  H          0.395012        0.415209        5.482617  2
  C          0.752879        1.636180        3.756427  2
  H          1.399249        2.325808        4.282126  2
  C          0.487669        1.824908        2.406843  2
  H          0.927427        2.661564        1.881145  2

%mem=32GB
%nprocshared= 8
#p m062x/aug-cc-pVDZ   counterpoise=2

00086 m062x/aug-cc-pVDZ   counterpoise=2

 0  1  0  1  0  1
  N          1.364768        0.000000        0.000005  1
  C          0.644055       -1.115464        0.000024  1
  N         -0.682365       -1.181909        0.000005  1
  C         -1.288054       -0.000021        0.000007  1
  N         -0.682391        1.181906       -0.000009  1
  C          0.643987        1.115488       -0.000031  1
  H          1.185970       -2.054052       -0.000010  1
  H         -2.371848        0.000014       -0.000003  1
  H          1.185913        2.054089        0.000014  1
  C         -0.500000        0.866025        1.732051  2
  H         -0.611446        1.059037        0.673718  2
  C         -1.469663        0.140962        2.411294  2
  H         -2.336525       -0.230888        1.882128  2
  C         -1.326610       -0.106789        3.769782  2
  H         -2.082026       -0.671650        4.298948  2
  C         -0.213895        0.370523        4.449025  2
  H         -0.102449        0.177512        5.507358  2
  C          0.755768        1.095586        3.769782  2
  H          1.622630        1.467437        4.298948  2
  C          0.612715        1.343337        2.411294  2
  H          1.368132        1.908199        1.882128  2

%mem=32GB
%nprocshared= 8
#p m062x/aug-cc-pVDZ   counterpoise=2

00087 m062x/aug-cc-pVDZ   counterpoise=2

 0  1  0  1  0  1
  N          1.364768        0.000000        0.000005  1
  C          0.644055       -1.115464        0.000024  1
  N         -0.682365       -1.181909        0.000005  1
  C         -1.288054       -0.000021        0.000007  1
  N         -0.682391        1.181906       -0.000009  1
  C          0.643987        1.115488       -0.000031  1
  H          1.185970       -2.054052       -0.000010  1
  H         -2.371848        0.000014       -0.000003  1
  H          1.185913        2.054089        0.000014  1
  C         -0.642788        0.766044        1.732051  2
  H         -0.666828        1.018482        0.680652  2
  C         -1.824233        0.490048        2.406844  2
  H         -2.768680        0.527470        1.881145  2
  C         -1.793375        0.166017        3.756431  2
  H         -2.713782       -0.048999        4.282130  2
  C         -0.581071        0.117982        4.431224  2
  H         -0.557031       -0.134455        5.482623  2
  C          0.600375        0.393979        3.756431  2
  H          1.544821        0.356557        4.282130  2
  C          0.569516        0.718010        2.406844  2
  H          1.489923        0.933025        1.881145  2

%mem=32GB
%nprocshared= 8
#p m062x/aug-cc-pVDZ   counterpoise=2

00088 m062x/aug-cc-pVDZ   counterpoise=2

 0  1  0  1  0  1
  N          1.364768        0.000000        0.000005  1
  C          0.644055       -1.115464        0.000024  1
  N         -0.682365       -1.181909        0.000005  1
  C         -1.288054       -0.000021        0.000007  1
  N         -0.682391        1.181906       -0.000009  1
  C          0.643987        1.115488       -0.000031  1
  H          1.185970       -2.054052       -0.000010  1
  H         -2.371848        0.000014       -0.000003  1
  H          1.185913        2.054089        0.000014  1
  C         -0.766044        0.642788        1.732051  2
  H         -0.716222        0.963876        0.700469  2
  C         -1.986093        0.621061        2.394126  2
  H         -2.886751        0.925223        1.878335  2
  C         -2.050046        0.208908        3.718275  2
  H         -3.000526        0.191982        4.234066  2
  C         -0.893950       -0.181518        4.380350  2
  H         -0.943772       -0.502607        5.411932  2
  C          0.326099       -0.159792        3.718275  2
  H          1.226757       -0.463954        4.234066  2
  C          0.390052        0.252361        2.394126  2
  H          1.340532        0.269288        1.878335  2

%mem=32GB
%nprocshared= 8
#p m062x/aug-cc-pVDZ   counterpoise=2

00089 m062x/aug-cc-pVDZ   counterpoise=2

 0  1  0  1  0  1
  N          1.364768        0.000000        0.000005  1
  C          0.644055       -1.115464        0.000024  1
  N         -0.682365       -1.181909        0.000005  1
  C         -1.288054       -0.000021        0.000007  1
  N         -0.682391        1.181906       -0.000009  1
  C          0.643987        1.115488       -0.000031  1
  H          1.185970       -2.054052       -0.000010  1
  H         -2.371848        0.000014       -0.000003  1
  H          1.185913        2.054089        0.000014  1
  C         -0.866025        0.500000        1.732051  2
  H         -1.112550        0.207917        0.720292  2
  C          0.210972       -0.088007        2.381403  2
  H          0.803484       -0.838178        1.875524  2
  C          0.527413        0.286913        3.680107  2
  H          1.366450       -0.171174        4.185986  2
  C         -0.233143        1.249842        4.329459  2
  H          0.013382        1.541924        5.341217  2
  C         -1.310140        1.837849        3.680107  2
  H         -1.902652        2.588019        4.185986  2
  C         -1.626582        1.462928        2.381403  2
  H         -2.465618        1.921015        1.875524  2

%mem=32GB
%nprocshared= 8
#p m062x/aug-cc-pVDZ   counterpoise=2

00090 m062x/aug-cc-pVDZ   counterpoise=2

 0  1  0  1  0  1
  N          1.364768        0.000000        0.000005  1
  C          0.644055       -1.115464        0.000024  1
  N         -0.682365       -1.181909        0.000005  1
  C         -1.288054       -0.000021        0.000007  1
  N         -0.682391        1.181906       -0.000009  1
  C          0.643987        1.115488       -0.000031  1
  H          1.185970       -2.054052       -0.000010  1
  H         -2.371848        0.000014       -0.000003  1
  H          1.185913        2.054089        0.000014  1
  C         -0.939693        0.342020        1.732051  2
  H         -1.149063        0.136448        0.691068  2
  C          0.037012       -0.383937        2.400159  2
  H          0.588544       -1.155066        1.879668  2
  C          0.305762       -0.120063        3.736377  2
  H          1.066664       -0.685620        4.256868  2
  C         -0.402193        0.869768        4.404485  2
  H         -0.192823        1.075340        5.445469  2
  C         -1.378897        1.595725        3.736377  2
  H         -1.930430        2.366854        4.256868  2
  C         -1.647647        1.331851        2.400159  2
  H         -2.408550        1.897408        1.879668  2

%mem=32GB
%nprocshared= 8
#p m062x/aug-cc-pVDZ   counterpoise=2

00091 m062x/aug-cc-pVDZ   counterpoise=2

 0  1  0  1  0  1
  N          1.364768        0.000000        0.000005  1
  C          0.644055       -1.115464        0.000024  1
  N         -0.682365       -1.181909        0.000005  1
  C         -1.288054       -0.000021        0.000007  1
  N         -0.682391        1.181906       -0.000009  1
  C          0.643987        1.115488       -0.000031  1
  H          1.185970       -2.054052       -0.000010  1
  H         -2.371848        0.000014       -0.000003  1
  H          1.185913        2.054089        0.000014  1
  C         -0.984808        0.173648        1.732051  2
  H         -1.170425        0.067345        0.671868  2
  C         -0.268175       -0.801434        2.412482  2
  H          0.104501       -1.667376        1.882390  2
  C         -0.029915       -0.664983        3.773344  2
  H          0.528378       -1.424621        4.303435  2
  C         -0.508288        0.446551        4.453775  2
  H         -0.322671        0.552854        5.513958  2
  C         -1.224921        1.421633        3.773344  2
  H         -1.597597        2.287575        4.303435  2
  C         -1.463181        1.285182        2.412482  2
  H         -2.021474        2.044821        1.882390  2

%mem=32GB
%nprocshared= 8
#p m062x/aug-cc-pVDZ   counterpoise=2

00092 m062x/aug-cc-pVDZ   counterpoise=2

 0  1  0  1  0  1
  N          1.364768        0.000000        0.000005  1
  C          0.644055       -1.115464        0.000024  1
  N         -0.682365       -1.181909        0.000005  1
  C         -1.288054       -0.000021        0.000007  1
  N         -0.682391        1.181906       -0.000009  1
  C          0.643987        1.115488       -0.000031  1
  H          1.185970       -2.054052       -0.000010  1
  H         -2.371848        0.000014       -0.000003  1
  H          1.185913        2.054089        0.000014  1
  C         -1.000000        0.000000        1.732051  2
  H         -1.177433       -0.000013        0.665159  2
  C         -0.886035       -1.202282        2.416788  2
  H         -0.974683       -2.138933        1.883342  2
  C         -0.658279       -1.202265        3.786262  2
  H         -0.569494       -2.138904        4.319708  2
  C         -0.544489        0.000033        4.470999  2
  H         -0.367055        0.000046        5.537892  2
  C         -0.658454        1.202315        3.786262  2
  H         -0.569806        2.138966        4.319708  2
  C         -0.886210        1.202298        2.416788  2
  H         -0.974995        2.138937        1.883342  2

%mem=32GB
%nprocshared= 8
#p m062x/aug-cc-pVDZ   counterpoise=2

00093 m062x/aug-cc-pVDZ   counterpoise=2

 0  1  0  1  0  1
  N          1.364768        0.000000        0.000005  1
  C          0.644055       -1.115464        0.000024  1
  N         -0.682365       -1.181909        0.000005  1
  C         -1.288054       -0.000021        0.000007  1
  N         -0.682391        1.181906       -0.000009  1
  C          0.643987        1.115488       -0.000031  1
  H          1.185970       -2.054052       -0.000010  1
  H         -2.371848        0.000014       -0.000003  1
  H          1.185913        2.054089        0.000014  1
  C         -0.984808       -0.173648        1.732051  2
  H         -1.170425       -0.067371        0.671865  2
  C         -1.463071       -1.285228        2.412483  2
  H         -2.021280       -2.044928        1.882391  2
  C         -1.224811       -1.421647        3.773349  2
  H         -1.597403       -2.287624        4.303441  2
  C         -0.508287       -0.446486        4.453781  2
  H         -0.322670       -0.552763        5.513967  2
  C         -0.030023        0.665094        3.773349  2
  H          0.528185        1.424794        4.303441  2
  C         -0.268284        0.801513        2.412483  2
  H          0.104308        1.667490        1.882391  2

%mem=32GB
%nprocshared= 8
#p m062x/aug-cc-pVDZ   counterpoise=2

00094 m062x/aug-cc-pVDZ   counterpoise=2

 0  1  0  1  0  1
  N          1.364768        0.000000        0.000005  1
  C          0.644055       -1.115464        0.000024  1
  N         -0.682365       -1.181909        0.000005  1
  C         -1.288054       -0.000021        0.000007  1
  N         -0.682391        1.181906       -0.000009  1
  C          0.643987        1.115488       -0.000031  1
  H          1.185970       -2.054052       -0.000010  1
  H         -2.371848        0.000014       -0.000003  1
  H          1.185913        2.054089        0.000014  1
  C         -0.939693       -0.342020        1.732051  2
  H         -1.149064       -0.136473        0.691063  2
  C         -1.647594       -1.331887        2.400162  2
  H         -2.408456       -1.897497        1.879668  2
  C         -1.378843       -1.595730        3.736386  2
  H         -1.930334       -2.366887        4.256880  2
  C         -0.402191       -0.869706        4.404497  2
  H         -0.192819       -1.075253        5.445485  2
  C          0.305711        0.120162        3.736386  2
  H          1.066573        0.685771        4.256880  2
  C          0.036960        0.384004        2.400162  2
  H          0.588451        1.155161        1.879668  2

%mem=32GB
%nprocshared= 8
#p m062x/aug-cc-pVDZ   counterpoise=2

00095 m062x/aug-cc-pVDZ   counterpoise=2

 0  1  0  1  0  1
  N          1.364768        0.000000        0.000005  1
  C          0.644055       -1.115464        0.000024  1
  N         -0.682365       -1.181909        0.000005  1
  C         -1.288054       -0.000021        0.000007  1
  N         -0.682391        1.181906       -0.000009  1
  C          0.643987        1.115488       -0.000031  1
  H          1.185970       -2.054052       -0.000010  1
  H         -2.371848        0.000014       -0.000003  1
  H          1.185913        2.054089        0.000014  1
  C         -0.866025       -0.500000        1.732051  2
  H         -1.112551       -0.207940        0.720286  2
  C         -1.626549       -1.462952        2.381407  2
  H         -2.465560       -1.921080        1.875524  2
  C         -1.310105       -1.837843        3.680119  2
  H         -1.902591       -2.588032        4.186001  2
  C         -0.233139       -1.249783        4.329474  2
  H          0.013387       -1.541843        5.341239  2
  C          0.527384       -0.286832        3.680119  2
  H          1.366396        0.171297        4.186001  2
  C          0.210941        0.088060        2.381407  2
  H          0.803427        0.838248        1.875524  2

%mem=32GB
%nprocshared= 8
#p m062x/aug-cc-pVDZ   counterpoise=2

00096 m062x/aug-cc-pVDZ   counterpoise=2

 0  1  0  1  0  1
  N          1.364768        0.000000        0.000005  1
  C          0.644055       -1.115464        0.000024  1
  N         -0.682365       -1.181909        0.000005  1
  C         -1.288054       -0.000021        0.000007  1
  N         -0.682391        1.181906       -0.000009  1
  C          0.643987        1.115488       -0.000031  1
  H          1.185970       -2.054052       -0.000010  1
  H         -2.371848        0.000014       -0.000003  1
  H          1.185913        2.054089        0.000014  1
  C         -0.766044       -0.642788        1.732051  2
  H         -0.716206       -0.963880        0.700471  2
  C          0.390033       -0.252304        2.394124  2
  H          1.340515       -0.269190        1.878334  2
  C          0.326060        0.159854        3.718272  2
  H          1.226703        0.464061        4.234062  2
  C         -0.893990        0.181528        4.380345  2
  H         -0.943828        0.502620        5.411925  2
  C         -2.050068       -0.208956        3.718272  2
  H         -3.000549       -0.192070        4.234062  2
  C         -1.986095       -0.621113        2.394124  2
  H         -2.886738       -0.925320        1.878334  2

%mem=32GB
%nprocshared= 8
#p m062x/aug-cc-pVDZ   counterpoise=2

00097 m062x/aug-cc-pVDZ   counterpoise=2

 0  1  0  1  0  1
  N          1.364768        0.000000        0.000005  1
  C          0.644055       -1.115464        0.000024  1
  N         -0.682365       -1.181909        0.000005  1
  C         -1.288054       -0.000021        0.000007  1
  N         -0.682391        1.181906       -0.000009  1
  C          0.643987        1.115488       -0.000031  1
  H          1.185970       -2.054052       -0.000010  1
  H         -2.371848        0.000014       -0.000003  1
  H          1.185913        2.054089        0.000014  1
  C         -0.642788       -0.766044        1.732051  2
  H         -0.666812       -1.018485        0.680653  2
  C          0.569514       -0.717933        2.406844  2
  H          1.489933       -0.932892        1.881145  2
  C          0.600352       -0.393897        3.756430  2
  H          1.544796       -0.356415        4.282129  2
  C         -0.581111       -0.117973        4.431223  2
  H         -0.557087        0.134468        5.482621  2
  C         -1.793412       -0.166085        3.756430  2
  H         -2.713832        0.048874        4.282129  2
  C         -1.824251       -0.490121        2.406844  2
  H         -2.768695       -0.527602        1.881145  2

%mem=32GB
%nprocshared= 8
#p m062x/aug-cc-pVDZ   counterpoise=2

00098 m062x/aug-cc-pVDZ   counterpoise=2

 0  1  0  1  0  1
  N          1.364768        0.000000        0.000005  1
  C          0.644055       -1.115464        0.000024  1
  N         -0.682365       -1.181909        0.000005  1
  C         -1.288054       -0.000021        0.000007  1
  N         -0.682391        1.181906       -0.000009  1
  C          0.643987        1.115488       -0.000031  1
  H          1.185970       -2.054052       -0.000010  1
  H         -2.371848        0.000014       -0.000003  1
  H          1.185913        2.054089        0.000014  1
  C         -0.500000       -0.866025        1.732051  2
  H         -0.611431       -1.059040        0.673717  2
  C          0.612745       -1.343267        2.411295  2
  H          1.368200       -1.908076        1.882128  2
  C          0.755779       -1.095511        3.769784  2
  H          1.622664       -1.467306        4.298950  2
  C         -0.213933       -0.370514        4.449028  2
  H         -0.102502       -0.177499        5.507362  2
  C         -1.326678        0.106727        3.769784  2
  H         -2.082133        0.671537        4.298950  2
  C         -1.469712       -0.141028        2.411295  2
  H         -2.336597        0.230767        1.882128  2

%mem=32GB
%nprocshared= 8
#p m062x/aug-cc-pVDZ   counterpoise=2

00099 m062x/aug-cc-pVDZ   counterpoise=2

 0  1  0  1  0  1
  N          1.364768        0.000000        0.000005  1
  C          0.644055       -1.115464        0.000024  1
  N         -0.682365       -1.181909        0.000005  1
  C         -1.288054       -0.000021        0.000007  1
  N         -0.682391        1.181906       -0.000009  1
  C          0.643987        1.115488       -0.000031  1
  H          1.185970       -2.054052       -0.000010  1
  H         -2.371848        0.000014       -0.000003  1
  H          1.185913        2.054089        0.000014  1
  C         -0.342020       -0.939693        1.732051  2
  H         -0.548619       -1.086725        0.680652  2
  C          0.487701       -1.824876        2.406844  2
  H          0.927498       -2.661511        1.881145  2
  C          0.752893       -1.636145        3.756432  2
  H          1.399289       -2.325748        4.282131  2
  C          0.188364       -0.562229        4.431225  2
  H          0.394963       -0.415197        5.482625  2
  C         -0.641357        0.322955        3.756432  2
  H         -1.081154        1.159590        4.282131  2
  C         -0.906549        0.134223        2.406844  2
  H         -1.552945        0.823826        1.881145  2

%mem=32GB
%nprocshared= 8
#p m062x/aug-cc-pVDZ   counterpoise=2

00100 m062x/aug-cc-pVDZ   counterpoise=2

 0  1  0  1  0  1
  N          1.364768        0.000000        0.000005  1
  C          0.644055       -1.115464        0.000024  1
  N         -0.682365       -1.181909        0.000005  1
  C         -1.288054       -0.000021        0.000007  1
  N         -0.682391        1.181906       -0.000009  1
  C          0.643987        1.115488       -0.000031  1
  H          1.185970       -2.054052       -0.000010  1
  H         -2.371848        0.000014       -0.000003  1
  H          1.185913        2.054089        0.000014  1
  C         -0.173648       -0.984808        1.732051  2
  H         -0.476633       -1.102198        0.700469  2
  C          0.455171       -2.030550        2.394126  2
  H          0.642069       -2.962628        1.878335  2
  C          0.844085       -1.879867        3.718275  2
  H          1.333967       -2.694553        4.234066  2
  C          0.604180       -0.683440        4.380350  2
  H          0.907165       -0.566049        5.411932  2
  C         -0.024639        0.362303        3.718275  2
  H         -0.211536        1.294380        4.234066  2
  C         -0.413553        0.211619        2.394126  2
  H         -0.903435        1.026306        1.878335  2

%mem=32GB
%nprocshared= 8
#p m062x/aug-cc-pVDZ   counterpoise=2

00101 m062x/aug-cc-pVDZ   counterpoise=2

 0  1  0  1  0  1
  N          1.364768        0.000000        0.000005  1
  C          0.644055       -1.115464        0.000024  1
  N         -0.682365       -1.181909        0.000005  1
  C         -1.288054       -0.000021        0.000007  1
  N         -0.682391        1.181906       -0.000009  1
  C          0.643987        1.115488       -0.000031  1
  H          1.185970       -2.054052       -0.000010  1
  H         -2.371848        0.000014       -0.000003  1
  H          1.185913        2.054089        0.000014  1
  C         -0.000000       -1.000000        1.732051  2
  H          0.376222       -1.067448        0.720295  2
  C         -0.029301        0.226711        2.381401  2
  H          0.324093        1.114934        1.875523  2
  C         -0.512224        0.313288        3.680102  2
  H         -0.535051        1.268958        4.185979  2
  C         -0.965845       -0.826847        4.329452  2
  H         -1.342067       -0.759399        5.341207  2
  C         -0.936544       -2.053558        3.680102  2
  H         -1.289938       -2.941780        4.185979  2
  C         -0.453621       -2.140134        2.381401  2
  H         -0.430794       -3.095805        1.875523  2

%mem=32GB
%nprocshared= 8
#p m062x/aug-cc-pVDZ   counterpoise=2

00102 m062x/aug-cc-pVDZ   counterpoise=2

 0  1  0  1  0  1
  N          1.364768        0.000000        0.000005  1
  C          0.644055       -1.115464        0.000024  1
  N         -0.682365       -1.181909        0.000005  1
  C         -1.288054       -0.000021        0.000007  1
  N         -0.682391        1.181906       -0.000009  1
  C          0.643987        1.115488       -0.000031  1
  H          1.185970       -2.054052       -0.000010  1
  H         -2.371848        0.000014       -0.000003  1
  H          1.185913        2.054089        0.000014  1
  C          0.173648       -0.984808        1.732051  2
  H          0.456372       -1.063335        0.691069  2
  C          0.313952        0.224027        2.400158  2
  H          0.705979        1.087244        1.879668  2
  C         -0.048955        0.324825        3.736373  2
  H          0.060349        1.266569        4.256864  2
  C         -0.552166       -0.783212        4.404481  2
  H         -0.834889       -0.704685        5.445463  2
  C         -0.692470       -1.992047        3.736373  2
  H         -1.084497       -2.855263        4.256864  2
  C         -0.329563       -2.092845        2.400158  2
  H         -0.438866       -3.034588        1.879668  2

%mem=32GB
%nprocshared= 8
#p m062x/aug-cc-pVDZ   counterpoise=2

00103 m062x/aug-cc-pVDZ   counterpoise=2

 0  1  0  1  0  1
  N          1.364768        0.000000        0.000005  1
  C          0.644055       -1.115464        0.000024  1
  N         -0.682365       -1.181909        0.000005  1
  C         -1.288054       -0.000021        0.000007  1
  N         -0.682391        1.181906       -0.000009  1
  C          0.643987        1.115488       -0.000031  1
  H          1.185970       -2.054052       -0.000010  1
  H         -2.371848        0.000014       -0.000003  1
  H          1.185913        2.054089        0.000014  1
  C          0.342020       -0.939693        1.732051  2
  H          0.526897       -1.047283        0.671869  2
  C          0.828097        0.168494        2.412481  2
  H          1.391652        0.924237        1.882390  2
  C          0.590787        0.306598        3.773343  2
  H          0.969465        1.169932        4.303434  2
  C         -0.132600       -0.663484        4.453773  2
  H         -0.317477       -0.555893        5.513956  2
  C         -0.618677       -1.771671        3.773343  2
  H         -1.182232       -2.527414        4.303434  2
  C         -0.381367       -1.909775        2.412481  2
  H         -0.760045       -2.773109        1.882390  2

%mem=32GB
%nprocshared= 8
#p m062x/aug-cc-pVDZ   counterpoise=2

00104 m062x/aug-cc-pVDZ   counterpoise=2

 0  1  0  1  0  1
  N          1.364768        0.000000        0.000005  1
  C          0.644055       -1.115464        0.000024  1
  N         -0.682365       -1.181909        0.000005  1
  C         -1.288054       -0.000021        0.000007  1
  N         -0.682391        1.181906       -0.000009  1
  C          0.643987        1.115488       -0.000031  1
  H          1.185970       -2.054052       -0.000010  1
  H         -2.371848        0.000014       -0.000003  1
  H          1.185913        2.054089        0.000014  1
  C          0.500000       -0.866025        1.732051  2
  H          0.588735       -1.019674        0.665158  2
  C          1.484188       -0.166138        2.416788  2
  H          2.339655        0.225462        1.883342  2
  C          1.370287        0.031088        3.786263  2
  H          2.137019        0.576336        4.319709  2
  C          0.272198       -0.471574        4.471000  2
  H          0.183463       -0.317925        5.537893  2
  C         -0.711990       -1.171462        3.786263  2
  H         -1.567457       -1.563062        4.319709  2
  C         -0.598089       -1.368688        2.416788  2
  H         -1.364821       -1.913936        1.883342  2

%mem=32GB
%nprocshared= 8
#p m062x/aug-cc-pVDZ   counterpoise=2

00105 m062x/aug-cc-pVDZ   counterpoise=2

 0  1  0  1  0  1
  N          1.364768        0.000000        0.000005  1
  C          0.644055       -1.115464        0.000024  1
  N         -0.682365       -1.181909        0.000005  1
  C         -1.288054       -0.000021        0.000007  1
  N         -0.682391        1.181906       -0.000009  1
  C          0.643987        1.115488       -0.000031  1
  H          1.185970       -2.054052       -0.000010  1
  H         -2.371848        0.000014       -0.000003  1
  H          1.185913        2.054089        0.000014  1
  C          0.642788       -0.766044        1.732051  2
  H          0.643563       -0.979927        0.671864  2
  C          1.844572       -0.624413        2.412484  2
  H          2.781599       -0.727957        1.882391  2
  C          1.843576       -0.349871        3.773351  2
  H          2.779827       -0.239533        4.303444  2
  C          0.640796       -0.216961        4.453784  2
  H          0.640020       -0.003079        5.513971  2
  C         -0.560988       -0.358593        3.773351  2
  H         -1.498015       -0.255049        4.303444  2
  C         -0.559992       -0.633134        2.412484  2
  H         -1.496243       -0.743473        1.882391  2

%mem=32GB
%nprocshared= 8
#p m062x/aug-cc-pVDZ   counterpoise=2

00106 m062x/aug-cc-pVDZ   counterpoise=2

 0  1  0  1  0  1
  N          1.364768        0.000000        0.000005  1
  C          0.644055       -1.115464        0.000024  1
  N         -0.682365       -1.181909        0.000005  1
  C         -1.288054       -0.000021        0.000007  1
  N         -0.682391        1.181906       -0.000009  1
  C          0.643987        1.115488       -0.000031  1
  H          1.185970       -2.054052       -0.000010  1
  H         -2.371848        0.000014       -0.000003  1
  H          1.185913        2.054089        0.000014  1
  C          0.766044       -0.642788        1.732051  2
  H          0.692726       -0.926877        0.691061  2
  C          1.977246       -0.760903        2.400163  2
  H          2.847515       -1.137010        1.879669  2
  C          2.071358       -0.396242        3.736389  2
  H          3.014946       -0.488259        4.256883  2
  C          0.954269        0.086534        4.404501  2
  H          1.027588        0.370624        5.445491  2
  C         -0.256932        0.204649        3.736389  2
  H         -1.127201        0.580756        4.256883  2
  C         -0.351044       -0.160012        2.400163  2
  H         -1.294632       -0.067995        1.879669  2

%mem=32GB
%nprocshared= 8
#p m062x/aug-cc-pVDZ   counterpoise=2

00107 m062x/aug-cc-pVDZ   counterpoise=2

 0  1  0  1  0  1
  N          1.364768        0.000000        0.000005  1
  C          0.644055       -1.115464        0.000024  1
  N         -0.682365       -1.181909        0.000005  1
  C         -1.288054       -0.000021        0.000007  1
  N         -0.682391        1.181906       -0.000009  1
  C          0.643987        1.115488       -0.000031  1
  H          1.185970       -2.054052       -0.000010  1
  H         -2.371848        0.000014       -0.000003  1
  H          1.185913        2.054089        0.000014  1
  C          0.866025       -0.500000        1.732051  2
  H          0.736361       -0.859524        0.720284  2
  C          2.080228       -0.677151        2.381408  2
  H          2.896489       -1.174684        1.875525  2
  C          2.246666       -0.215661        3.680122  2
  H          3.192592       -0.353670        4.186005  2
  C          1.198903        0.422979        4.329479  2
  H          1.328567        0.782503        5.341245  2
  C         -0.015300        0.600129        3.680122  2
  H         -0.831561        1.097662        4.186005  2
  C         -0.181738        0.138640        2.381408  2
  H         -1.127664        0.276649        1.875525  2

%mem=32GB
%nprocshared= 8
#p m062x/aug-cc-pVDZ   counterpoise=2

00108 m062x/aug-cc-pVDZ   counterpoise=2

 0  1  0  1  0  1
  N          1.364768        0.000000        0.000005  1
  C          0.644055       -1.115464        0.000024  1
  N         -0.682365       -1.181909        0.000005  1
  C         -1.288054       -0.000021        0.000007  1
  N         -0.682391        1.181906       -0.000009  1
  C          0.643987        1.115488       -0.000031  1
  H          1.185970       -2.054052       -0.000010  1
  H         -2.371848        0.000014       -0.000003  1
  H          1.185913        2.054089        0.000014  1
  C          0.939693       -0.342020        1.732051  2
  H          1.192861       -0.138319        0.700473  2
  C          0.023513        0.463963        2.394123  2
  H         -0.437070        1.295567        1.878334  2
  C         -0.301456        0.202490        3.718268  2
  H         -1.015207        0.830392        4.234057  2
  C          0.289754       -0.864967        4.380340  2
  H          0.036587       -1.068669        5.411918  2
  C          1.205934       -1.670951        3.718268  2
  H          1.666517       -2.502554        4.234057  2
  C          1.530903       -1.409477        2.394123  2
  H          2.244654       -2.037379        1.878334  2

%mem=32GB
%nprocshared= 8
#p m062x/aug-cc-pVDZ   counterpoise=2

00109 m062x/aug-cc-pVDZ   counterpoise=2

 0  1  0  1  0  1
  N          1.364768        0.000000        0.000005  1
  C          0.644055       -1.115464        0.000024  1
  N         -0.682365       -1.181909        0.000005  1
  C         -1.288054       -0.000021        0.000007  1
  N         -0.682391        1.181906       -0.000009  1
  C          0.643987        1.115488       -0.000031  1
  H          1.185970       -2.054052       -0.000010  1
  H         -2.371848        0.000014       -0.000003  1
  H          1.185913        2.054089        0.000014  1
  C          0.984808       -0.173648        1.732051  2
  H          1.215453       -0.068239        0.680655  2
  C          0.337029        0.852204        2.406842  2
  H          0.063021        1.756804        1.881144  2
  C          0.040969        0.716900        3.756425  2
  H         -0.463684        1.516091        4.282123  2
  C          0.392690       -0.444256        4.431217  2
  H          0.162044       -0.549665        5.482613  2
  C          1.040469       -1.470108        3.756425  2
  H          1.314476       -2.374708        4.282123  2
  C          1.336528       -1.334804        2.406842  2
  H          1.841181       -2.133995        1.881144  2

%mem=32GB
%nprocshared= 8
#p m062x/aug-cc-pVDZ   counterpoise=2

00110 m062x/aug-cc-pVDZ   counterpoise=2

 0  1  0  1  0  1
  N          1.364768        0.000000        0.000005  1
  C          0.644055       -1.115464        0.000024  1
  N         -0.682365       -1.181909        0.000005  1
  C         -1.288054       -0.000021        0.000007  1
  N         -0.682391        1.181906       -0.000009  1
  C          0.643987        1.115488       -0.000031  1
  H          1.185970       -2.054052       -0.000010  1
  H         -2.371848        0.000014       -0.000003  1
  H          1.185913        2.054089        0.000014  1
  C          1.285575        0.000000        1.532089  2
  H          1.341405       -0.000000        0.451985  2
  C          1.249743        1.202290        2.225305  2
  H          1.277658        2.138935        1.685253  2
  C          1.178079        1.202290        3.611739  2
  H          1.150164        2.138935        4.151791  2
  C          1.142247        0.000000        4.304955  2
  H          1.086417        0.000000        5.385059  2
  C          1.178079       -1.202290        3.611739  2
  H          1.150164       -2.138935        4.151791  2
  C          1.249743       -1.202290        2.225305  2
  H          1.277658       -2.138935        1.685253  2

%mem=32GB
%nprocshared= 8
#p m062x/aug-cc-pVDZ   counterpoise=2

00111 m062x/aug-cc-pVDZ   counterpoise=2

 0  1  0  1  0  1
  N          1.364768        0.000000        0.000005  1
  C          0.644055       -1.115464        0.000024  1
  N         -0.682365       -1.181909        0.000005  1
  C         -1.288054       -0.000021        0.000007  1
  N         -0.682391        1.181906       -0.000009  1
  C          0.643987        1.115488       -0.000031  1
  H          1.185970       -2.054052       -0.000010  1
  H         -2.371848        0.000014       -0.000003  1
  H          1.185913        2.054089        0.000014  1
  C          1.266044        0.223238        1.532089  2
  H          1.334868        0.067610        0.464014  2
  C          2.321439        0.809387        2.217585  2
  H          3.212469        1.110400        1.683548  2
  C          2.233096        1.009153        3.588578  2
  H          3.055302        1.465793        4.122616  2
  C          1.089358        0.622769        4.274075  2
  H          1.020534        0.778396        5.342150  2
  C          0.033963        0.036619        3.588578  2
  H         -0.857067       -0.264393        4.122616  2
  C          0.122307       -0.163146        2.217585  2
  H         -0.699899       -0.619786        1.683548  2

%mem=32GB
%nprocshared= 8
#p m062x/aug-cc-pVDZ   counterpoise=2

00112 m062x/aug-cc-pVDZ   counterpoise=2

 0  1  0  1  0  1
  N          1.364768        0.000000        0.000005  1
  C          0.644055       -1.115464        0.000024  1
  N         -0.682365       -1.181909        0.000005  1
  C         -1.288054       -0.000021        0.000007  1
  N         -0.682391        1.181906       -0.000009  1
  C          0.643987        1.115488       -0.000031  1
  H          1.185970       -2.054052       -0.000010  1
  H         -2.371848        0.000014       -0.000003  1
  H          1.185913        2.054089        0.000014  1
  C          1.208046        0.439693        1.532089  2
  H          1.313878        0.142775        0.497497  2
  C          2.272622        1.033920        2.196096  2
  H          3.207813        1.199936        1.678800  2
  C          2.136775        1.415047        3.524110  2
  H          2.966134        1.877980        4.041406  2
  C          0.936351        1.201946        4.188116  2
  H          0.830519        1.498863        5.222709  2
  C         -0.128226        0.607718        3.524110  2
  H         -1.063417        0.441702        4.041406  2
  C          0.007622        0.226592        2.196096  2
  H         -0.821737       -0.236342        1.678800  2

%mem=32GB
%nprocshared= 8
#p m062x/aug-cc-pVDZ   counterpoise=2

00113 m062x/aug-cc-pVDZ   counterpoise=2

 0  1  0  1  0  1
  N          1.364768        0.000000        0.000005  1
  C          0.644055       -1.115464        0.000024  1
  N         -0.682365       -1.181909        0.000005  1
  C         -1.288054       -0.000021        0.000007  1
  N         -0.682391        1.181906       -0.000009  1
  C          0.643987        1.115488       -0.000031  1
  H          1.185970       -2.054052       -0.000010  1
  H         -2.371848        0.000014       -0.000003  1
  H          1.185913        2.054089        0.000014  1
  C          1.113341        0.642788        1.532089  2
  H          0.809494        0.948801        0.540235  2
  C          0.455189       -0.400736        2.168666  2
  H         -0.361391       -0.907680        1.672739  2
  C          0.845211       -0.793538        3.441820  2
  H          0.332478       -1.606496        3.937747  2
  C          1.893384       -0.142817        4.078397  2
  H          2.197231       -0.448831        5.070251  2
  C          2.551535        0.900706        3.441820  2
  H          3.368116        1.407650        3.937747  2
  C          2.161514        1.293508        2.168666  2
  H          2.674247        2.106466        1.672739  2

%mem=32GB
%nprocshared= 8
#p m062x/aug-cc-pVDZ   counterpoise=2

00114 m062x/aug-cc-pVDZ   counterpoise=2

 0  1  0  1  0  1
  N          1.364768        0.000000        0.000005  1
  C          0.644055       -1.115464        0.000024  1
  N         -0.682365       -1.181909        0.000005  1
  C         -1.288054       -0.000021        0.000007  1
  N         -0.682391        1.181906       -0.000009  1
  C          0.643987        1.115488       -0.000031  1
  H          1.185970       -2.054052       -0.000010  1
  H         -2.371848        0.000014       -0.000003  1
  H          1.185913        2.054089        0.000014  1
  C          0.984808        0.826352        1.532089  2
  H          0.753844        1.022291        0.493818  2
  C          0.355257       -0.216220        2.198456  2
  H         -0.366158       -0.832497        1.679321  2
  C          0.651725       -0.467729        3.531191  2
  H          0.161274       -1.279945        4.050327  2
  C          1.577743        0.323334        4.197559  2
  H          1.808706        0.127395        5.235829  2
  C          2.207293        1.365905        3.531191  2
  H          2.928708        1.982183        4.050327  2
  C          1.910826        1.617414        2.198456  2
  H          2.401277        2.429631        1.679321  2

%mem=32GB
%nprocshared= 8
#p m062x/aug-cc-pVDZ   counterpoise=2

00115 m062x/aug-cc-pVDZ   counterpoise=2

 0  1  0  1  0  1
  N          1.364768        0.000000        0.000005  1
  C          0.644055       -1.115464        0.000024  1
  N         -0.682365       -1.181909        0.000005  1
  C         -1.288054       -0.000021        0.000007  1
  N         -0.682391        1.181906       -0.000009  1
  C          0.643987        1.115488       -0.000031  1
  H          1.185970       -2.054052       -0.000010  1
  H         -2.371848        0.000014       -0.000003  1
  H          1.185913        2.054089        0.000014  1
  C          0.826352        0.984808        1.532089  2
  H          0.698976        1.076083        0.461955  2
  C          0.207797       -0.051052        2.218906  2
  H         -0.401464       -0.766764        1.683840  2
  C          0.371298       -0.168215        3.592541  2
  H         -0.110588       -0.975202        4.127608  2
  C          1.153353        0.750483        4.279359  2
  H          1.280729        0.659207        5.349492  2
  C          1.771908        1.786343        3.592541  2
  H          2.381169        2.502055        4.127608  2
  C          1.608407        1.903505        2.218906  2
  H          2.090293        2.710493        1.683840  2

%mem=32GB
%nprocshared= 8
#p m062x/aug-cc-pVDZ   counterpoise=2

00116 m062x/aug-cc-pVDZ   counterpoise=2

 0  1  0  1  0  1
  N          1.364768        0.000000        0.000005  1
  C          0.644055       -1.115464        0.000024  1
  N         -0.682365       -1.181909        0.000005  1
  C         -1.288054       -0.000021        0.000007  1
  N         -0.682391        1.181906       -0.000009  1
  C          0.643987        1.115488       -0.000031  1
  H          1.185970       -2.054052       -0.000010  1
  H         -2.371848        0.000014       -0.000003  1
  H          1.185913        2.054089        0.000014  1
  C          0.642788        1.113341        1.532089  2
  H          0.643634        1.114857        0.450544  2
  C         -0.407395        1.698678        2.226230  2
  H         -1.224693        2.156202        1.685458  2
  C         -0.408481        1.696733        3.614512  2
  H         -1.226627        2.152740        4.155285  2
  C          0.640614        1.109450        4.308653  2
  H          0.639767        1.107934        5.390198  2
  C          1.690796        0.524112        3.614512  2
  H          2.508095        0.066589        4.155285  2
  C          1.691883        0.526058        2.226230  2
  H          2.510028        0.070050        1.685458  2

%mem=32GB
%nprocshared= 8
#p m062x/aug-cc-pVDZ   counterpoise=2

00117 m062x/aug-cc-pVDZ   counterpoise=2

 0  1  0  1  0  1
  N          1.364768        0.000000        0.000005  1
  C          0.644055       -1.115464        0.000024  1
  N         -0.682365       -1.181909        0.000005  1
  C         -1.288054       -0.000021        0.000007  1
  N         -0.682391        1.181906       -0.000009  1
  C          0.643987        1.115488       -0.000031  1
  H          1.185970       -2.054052       -0.000010  1
  H         -2.371848        0.000014       -0.000003  1
  H          1.185913        2.054089        0.000014  1
  C          0.439693        1.208046        1.532089  2
  H          0.582386        1.143397        0.461948  2
  C          0.844273        2.344674        2.218911  2
  H          1.302156        3.165517        1.683841  2
  C          0.661110        2.427658        3.592555  2
  H          0.976299        3.313149        4.127625  2
  C          0.073367        1.374013        4.279377  2
  H         -0.069327        1.438662        5.349517  2
  C         -0.331214        0.237385        3.592555  2
  H         -0.789097       -0.583458        4.127625  2
  C         -0.148051        0.154401        2.218911  2
  H         -0.463240       -0.731091        1.683841  2

%mem=32GB
%nprocshared= 8
#p m062x/aug-cc-pVDZ   counterpoise=2

00118 m062x/aug-cc-pVDZ   counterpoise=2

 0  1  0  1  0  1
  N          1.364768        0.000000        0.000005  1
  C          0.644055       -1.115464        0.000024  1
  N         -0.682365       -1.181909        0.000005  1
  C         -1.288054       -0.000021        0.000007  1
  N         -0.682391        1.181906       -0.000009  1
  C          0.643987        1.115488       -0.000031  1
  H          1.185970       -2.054052       -0.000010  1
  H         -2.371848        0.000014       -0.000003  1
  H          1.185913        2.054089        0.000014  1
  C          0.223238        1.266044        1.532089  2
  H          0.508370        1.164016        0.493806  2
  C          0.445301        2.463528        2.198464  2
  H          0.903432        3.294399        1.679323  2
  C          0.079303        2.594493        3.531216  2
  H          0.252301        3.527393        4.050357  2
  C         -0.508760        1.527975        4.197591  2
  H         -0.793892        1.630003        5.235874  2
  C         -0.730823        0.330492        3.531216  2
  H         -1.188954       -0.500380        4.050357  2
  C         -0.364825        0.199526        2.198464  2
  H         -0.537823       -0.733374        1.679323  2

%mem=32GB
%nprocshared= 8
#p m062x/aug-cc-pVDZ   counterpoise=2

00119 m062x/aug-cc-pVDZ   counterpoise=2

 0  1  0  1  0  1
  N          1.364768        0.000000        0.000005  1
  C          0.644055       -1.115464        0.000024  1
  N         -0.682365       -1.181909        0.000005  1
  C         -1.288054       -0.000021        0.000007  1
  N         -0.682391        1.181906       -0.000009  1
  C          0.643987        1.115488       -0.000031  1
  H          1.185970       -2.054052       -0.000010  1
  H         -2.371848        0.000014       -0.000003  1
  H          1.185913        2.054089        0.000014  1
  C          0.000000        1.285575        1.532089  2
  H          0.416907        1.175463        0.540219  2
  C          0.039443        2.518675        2.168676  2
  H          0.487078        3.369211        1.672741  2
  C         -0.495703        2.660016        3.441851  2
  H         -0.464975        3.620663        3.937786  2
  C         -1.070292        1.568256        4.078438  2
  H         -1.487199        1.678368        5.070308  2
  C         -1.109735        0.335157        3.441851  2
  H         -1.557370       -0.515379        3.937786  2
  C         -0.574589        0.193816        2.168676  2
  H         -0.605317       -0.766831        1.672741  2

%mem=32GB
%nprocshared= 8
#p m062x/aug-cc-pVDZ   counterpoise=2

00120 m062x/aug-cc-pVDZ   counterpoise=2

 0  1  0  1  0  1
  N          1.364768        0.000000        0.000005  1
  C          0.644055       -1.115464        0.000024  1
  N         -0.682365       -1.181909        0.000005  1
  C         -1.288054       -0.000021        0.000007  1
  N         -0.682391        1.181906       -0.000009  1
  C          0.643987        1.115488       -0.000031  1
  H          1.185970       -2.054052       -0.000010  1
  H         -2.371848        0.000014       -0.000003  1
  H          1.185913        2.054089        0.000014  1
  C         -0.223238        1.266044        1.532089  2
  H         -0.533294        1.209228        0.497498  2
  C          0.192465        0.119911        2.196095  2
  H          0.206264       -0.829801        1.678799  2
  C          0.590456        0.192842        3.524107  2
  H          0.914310       -0.700054        4.041403  2
  C          0.572744        1.411906        4.188114  2
  H          0.882800        1.468723        5.222705  2
  C          0.157041        2.558039        3.524107  2
  H          0.143243        3.507752        4.041403  2
  C         -0.240950        2.485108        2.196095  2
  H         -0.564804        3.378004        1.678799  2

%mem=32GB
%nprocshared= 8
#p m062x/aug-cc-pVDZ   counterpoise=2

00121 m062x/aug-cc-pVDZ   counterpoise=2

 0  1  0  1  0  1
  N          1.364768        0.000000        0.000005  1
  C          0.644055       -1.115464        0.000024  1
  N         -0.682365       -1.181909        0.000005  1
  C         -1.288054       -0.000021        0.000007  1
  N         -0.682391        1.181906       -0.000009  1
  C          0.643987        1.115488       -0.000031  1
  H          1.185970       -2.054052       -0.000010  1
  H         -2.371848        0.000014       -0.000003  1
  H          1.185913        2.054089        0.000014  1
  C         -0.439693        1.208046        1.532089  2
  H         -0.608885        1.189823        0.464014  2
  C         -0.202357        0.024364        2.217585  2
  H         -0.186653       -0.916006        1.683548  2
  C          0.014821        0.047755        3.588577  2
  H          0.199717       -0.874393        4.122614  2
  C         -0.005337        1.254827        4.274073  2
  H          0.163856        1.273050        5.342148  2
  C         -0.242673        2.438509        3.588577  2
  H         -0.258376        3.378879        4.122614  2
  C         -0.459850        2.415118        2.217585  2
  H         -0.644747        3.337266        1.683548  2

%mem=32GB
%nprocshared= 8
#p m062x/aug-cc-pVDZ   counterpoise=2

00122 m062x/aug-cc-pVDZ   counterpoise=2

 0  1  0  1  0  1
  N          1.364768        0.000000        0.000005  1
  C          0.644055       -1.115464        0.000024  1
  N         -0.682365       -1.181909        0.000005  1
  C         -1.288054       -0.000021        0.000007  1
  N         -0.682391        1.181906       -0.000009  1
  C          0.643987        1.115488       -0.000031  1
  H          1.185970       -2.054052       -0.000010  1
  H         -2.371848        0.000014       -0.000003  1
  H          1.185913        2.054089        0.000014  1
  C         -0.642788        1.113341        1.532089  2
  H         -0.670707        1.161678        0.451984  2
  C         -1.665969        0.480976        2.225306  2
  H         -2.490999        0.036669        1.685253  2
  C         -1.630131        0.418930        3.611739  2
  H         -2.427241       -0.073714        4.151792  2
  C         -0.571111        0.989248        4.304956  2
  H         -0.543192        0.940911        5.385061  2
  C          0.452070        1.621613        3.611739  2
  H          1.277100        2.065920        4.151792  2
  C          0.416232        1.683659        2.225306  2
  H          1.213342        2.176303        1.685253  2

%mem=32GB
%nprocshared= 8
#p m062x/aug-cc-pVDZ   counterpoise=2

00123 m062x/aug-cc-pVDZ   counterpoise=2

 0  1  0  1  0  1
  N          1.364768        0.000000        0.000005  1
  C          0.644055       -1.115464        0.000024  1
  N         -0.682365       -1.181909        0.000005  1
  C         -1.288054       -0.000021        0.000007  1
  N         -0.682391        1.181906       -0.000009  1
  C          0.643987        1.115488       -0.000031  1
  H          1.185970       -2.054052       -0.000010  1
  H         -2.371848        0.000014       -0.000003  1
  H          1.185913        2.054089        0.000014  1
  C         -0.826352        0.984808        1.532089  2
  H         -0.725992        1.122212        0.464011  2
  C         -1.861652        1.605759        2.217587  2
  H         -2.567843        2.226916        1.683548  2
  C         -1.990475        1.429386        3.588583  2
  H         -2.797026        1.913139        4.122621  2
  C         -1.083998        0.632062        4.274081  2
  H         -1.184358        0.494658        5.342158  2
  C         -0.048698        0.011110        3.588583  2
  H          0.657493       -0.610047        4.122621  2
  C          0.080125        0.187483        2.217587  2
  H          0.886676       -0.296270        1.683548  2

%mem=32GB
%nprocshared= 8
#p m062x/aug-cc-pVDZ   counterpoise=2

00124 m062x/aug-cc-pVDZ   counterpoise=2

 0  1  0  1  0  1
  N          1.364768        0.000000        0.000005  1
  C          0.644055       -1.115464        0.000024  1
  N         -0.682365       -1.181909        0.000005  1
  C         -1.288054       -0.000021        0.000007  1
  N         -0.682391        1.181906       -0.000009  1
  C          0.643987        1.115488       -0.000031  1
  H          1.185970       -2.054052       -0.000010  1
  H         -2.371848        0.000014       -0.000003  1
  H          1.185913        2.054089        0.000014  1
  C         -0.984808        0.826352        1.532089  2
  H         -0.780591        1.066451        0.497492  2
  C         -2.031698        1.451209        2.196098  2
  H         -2.643063        2.178103        1.678800  2
  C         -2.293832        1.143015        3.524118  2
  H         -3.109413        1.629810        4.041416  2
  C         -1.509076        0.209965        4.188127  2
  H         -1.713292       -0.030134        5.222724  2
  C         -0.462186       -0.414892        3.524118  2
  H          0.149179       -1.141786        4.041416  2
  C         -0.200052       -0.106699        2.196098  2
  H          0.615529       -0.593494        1.678800  2

%mem=32GB
%nprocshared= 8
#p m062x/aug-cc-pVDZ   counterpoise=2

00125 m062x/aug-cc-pVDZ   counterpoise=2

 0  1  0  1  0  1
  N          1.364768        0.000000        0.000005  1
  C          0.644055       -1.115464        0.000024  1
  N         -0.682365       -1.181909        0.000005  1
  C         -1.288054       -0.000021        0.000007  1
  N         -0.682391        1.181906       -0.000009  1
  C          0.643987        1.115488       -0.000031  1
  H          1.185970       -2.054052       -0.000010  1
  H         -2.371848        0.000014       -0.000003  1
  H          1.185913        2.054089        0.000014  1
  C         -1.113341        0.642788        1.532089  2
  H         -1.226448        0.226641        0.540237  2
  C          0.119452        0.594535        2.168665  2
  H          0.966752        0.140797        1.672739  2
  C          0.264637        1.128705        3.441817  2
  H          1.225045        1.091114        3.937743  2
  C         -0.822969        1.711129        4.078392  2
  H         -0.709862        2.127275        5.070244  2
  C         -2.055762        1.759382        3.441817  2
  H         -2.903063        2.213120        3.937743  2
  C         -2.200947        1.225211        2.168665  2
  H         -3.161356        1.262802        1.672739  2

%mem=32GB
%nprocshared= 8
#p m062x/aug-cc-pVDZ   counterpoise=2

00126 m062x/aug-cc-pVDZ   counterpoise=2

 0  1  0  1  0  1
  N          1.364768        0.000000        0.000005  1
  C          0.644055       -1.115464        0.000024  1
  N         -0.682365       -1.181909        0.000005  1
  C         -1.288054       -0.000021        0.000007  1
  N         -0.682391        1.181906       -0.000009  1
  C          0.643987        1.115488       -0.000031  1
  H          1.185970       -2.054052       -0.000010  1
  H         -2.371848        0.000014       -0.000003  1
  H          1.185913        2.054089        0.000014  1
  C         -1.208046        0.439693        1.532089  2
  H         -1.262266        0.141705        0.493819  2
  C          0.009622        0.415713        2.198456  2
  H          0.904026        0.099044        1.679321  2
  C          0.079220        0.798213        3.531191  2
  H          1.027845        0.779532        4.050326  2
  C         -1.068849        1.204693        4.197559  2
  H         -1.014629        1.502681        5.235829  2
  C         -2.286517        1.228673        3.531191  2
  H         -3.180921        1.545342        4.050326  2
  C         -2.356115        0.846173        2.198456  2
  H         -3.304740        0.864854        1.679321  2

%mem=32GB
%nprocshared= 8
#p m062x/aug-cc-pVDZ   counterpoise=2

00127 m062x/aug-cc-pVDZ   counterpoise=2

 0  1  0  1  0  1
  N          1.364768        0.000000        0.000005  1
  C          0.644055       -1.115464        0.000024  1
  N         -0.682365       -1.181909        0.000005  1
  C         -1.288054       -0.000021        0.000007  1
  N         -0.682391        1.181906       -0.000009  1
  C          0.643987        1.115488       -0.000031  1
  H          1.185970       -2.054052       -0.000010  1
  H         -2.371848        0.000014       -0.000003  1
  H          1.185913        2.054089        0.000014  1
  C         -1.266044        0.223238        1.532089  2
  H         -1.281418        0.067295        0.461955  2
  C         -0.059688        0.205369        2.218907  2
  H          0.864752        0.035506        1.683840  2
  C         -0.039954        0.405538        3.592543  2
  H          0.899859        0.391618        4.127610  2
  C         -1.226578        0.623577        4.279360  2
  H         -1.211204        0.779520        5.349495  2
  C         -2.432934        0.641446        3.592543  2
  H         -3.357374        0.811309        4.127610  2
  C         -2.452668        0.441276        2.218907  2
  H         -3.392481        0.455197        1.683840  2

%mem=32GB
%nprocshared= 8
#p m062x/aug-cc-pVDZ   counterpoise=2

00128 m062x/aug-cc-pVDZ   counterpoise=2

 0  1  0  1  0  1
  N          1.364768        0.000000        0.000005  1
  C          0.644055       -1.115464        0.000024  1
  N         -0.682365       -1.181909        0.000005  1
  C         -1.288054       -0.000021        0.000007  1
  N         -0.682391        1.181906       -0.000009  1
  C          0.643987        1.115488       -0.000031  1
  H          1.185970       -2.054052       -0.000010  1
  H         -2.371848        0.000014       -0.000003  1
  H          1.185913        2.054089        0.000014  1
  C         -1.285575        0.000000        1.532089  2
  H         -1.287325       -0.000015        0.450544  2
  C         -1.274267       -1.202237        2.226230  2
  H         -1.267207       -2.138856        1.685458  2
  C         -1.272021       -1.202218        3.614512  2
  H         -1.263211       -2.138822        4.155284  2
  C         -1.281083        0.000038        4.308653  2
  H         -1.279333        0.000053        5.390198  2
  C         -1.292391        1.202275        3.614512  2
  H         -1.299451        2.138894        4.155284  2
  C         -1.294638        1.202256        2.226230  2
  H         -1.303447        2.138860        1.685458  2

%mem=32GB
%nprocshared= 8
#p m062x/aug-cc-pVDZ   counterpoise=2

00129 m062x/aug-cc-pVDZ   counterpoise=2

 0  1  0  1  0  1
  N          1.364768        0.000000        0.000005  1
  C          0.644055       -1.115464        0.000024  1
  N         -0.682365       -1.181909        0.000005  1
  C         -1.288054       -0.000021        0.000007  1
  N         -0.682391        1.181906       -0.000009  1
  C          0.643987        1.115488       -0.000031  1
  H          1.185970       -2.054052       -0.000010  1
  H         -2.371848        0.000014       -0.000003  1
  H          1.185913        2.054089        0.000014  1
  C         -1.266044       -0.223238        1.532089  2
  H         -1.281418       -0.067324        0.461950  2
  C         -2.452665       -0.441280        2.218909  2
  H         -3.392477       -0.455232        1.683840  2
  C         -2.432932       -0.641413        3.592551  2
  H         -3.357370       -0.811279        4.127620  2
  C         -1.226578       -0.623503        4.279371  2
  H         -1.211204       -0.779417        5.349510  2
  C         -0.039957       -0.405461        3.592551  2
  H          0.899855       -0.391509        4.127620  2
  C         -0.059690       -0.205328        2.218909  2
  H          0.864748       -0.035462        1.683840  2

%mem=32GB
%nprocshared= 8
#p m062x/aug-cc-pVDZ   counterpoise=2

00130 m062x/aug-cc-pVDZ   counterpoise=2

 0  1  0  1  0  1
  N          1.364768        0.000000        0.000005  1
  C          0.644055       -1.115464        0.000024  1
  N         -0.682365       -1.181909        0.000005  1
  C         -1.288054       -0.000021        0.000007  1
  N         -0.682391        1.181906       -0.000009  1
  C          0.643987        1.115488       -0.000031  1
  H          1.185970       -2.054052       -0.000010  1
  H         -2.371848        0.000014       -0.000003  1
  H          1.185913        2.054089        0.000014  1
  C         -1.208046       -0.439693        1.532089  2
  H         -1.262267       -0.141731        0.493811  2
  C         -2.356111       -0.846176        2.198461  2
  H         -3.304733       -0.864885        1.679322  2
  C         -2.286512       -1.228642        3.531206  2
  H         -3.180913       -1.545313        4.050345  2
  C         -1.068848       -1.204626        4.197578  2
  H         -1.014627       -1.502587        5.235856  2
  C          0.079217       -0.798143        3.531206  2
  H          1.027839       -0.779433        4.050345  2
  C          0.009618       -0.415676        2.198461  2
  H          0.904020       -0.099005        1.679322  2

%mem=32GB
%nprocshared= 8
#p m062x/aug-cc-pVDZ   counterpoise=2

00131 m062x/aug-cc-pVDZ   counterpoise=2

 0  1  0  1  0  1
  N          1.364768        0.000000        0.000005  1
  C          0.644055       -1.115464        0.000024  1
  N         -0.682365       -1.181909        0.000005  1
  C         -1.288054       -0.000021        0.000007  1
  N         -0.682391        1.181906       -0.000009  1
  C          0.643987        1.115488       -0.000031  1
  H          1.185970       -2.054052       -0.000010  1
  H         -2.371848        0.000014       -0.000003  1
  H          1.185913        2.054089        0.000014  1
  C         -1.113341       -0.642788        1.532089  2
  H         -1.226449       -0.226664        0.540227  2
  C         -2.200942       -1.225215        2.168671  2
  H         -3.161346       -1.262833        1.672740  2
  C         -2.055754       -1.759356        3.441835  2
  H         -2.903051       -2.213098        3.937766  2
  C         -0.822967       -1.711069        4.078417  2
  H         -0.709858       -2.127193        5.070279  2
  C          0.264634       -1.128641        3.441835  2
  H          1.225039       -1.091024        3.937766  2
  C          0.119447       -0.594500        2.168671  2
  H          0.966743       -0.140759        1.672740  2

%mem=32GB
%nprocshared= 8
#p m062x/aug-cc-pVDZ   counterpoise=2

00132 m062x/aug-cc-pVDZ   counterpoise=2

 0  1  0  1  0  1
  N          1.364768        0.000000        0.000005  1
  C          0.644055       -1.115464        0.000024  1
  N         -0.682365       -1.181909        0.000005  1
  C         -1.288054       -0.000021        0.000007  1
  N         -0.682391        1.181906       -0.000009  1
  C          0.643987        1.115488       -0.000031  1
  H          1.185970       -2.054052       -0.000010  1
  H         -2.371848        0.000014       -0.000003  1
  H          1.185913        2.054089        0.000014  1
  C         -0.984808       -0.826352        1.532089  2
  H         -0.780573       -1.066454        0.497497  2
  C         -0.200093        0.106736        2.196096  2
  H          0.615474        0.593557        1.678800  2
  C         -0.462251        0.414934        3.524109  2
  H          0.149081        1.141857        4.041405  2
  C         -1.509124       -0.209956        4.188116  2
  H         -1.713359        0.030146        5.222708  2
  C         -2.293838       -1.143044        3.524109  2
  H         -3.109405       -1.629865        4.041405  2
  C         -2.031680       -1.451242        2.196096  2
  H         -2.643012       -2.178165        1.678800  2

%mem=32GB
%nprocshared= 8
#p m062x/aug-cc-pVDZ   counterpoise=2

00133 m062x/aug-cc-pVDZ   counterpoise=2

 0  1  0  1  0  1
  N          1.364768        0.000000        0.000005  1
  C          0.644055       -1.115464        0.000024  1
  N         -0.682365       -1.181909        0.000005  1
  C         -1.288054       -0.000021        0.000007  1
  N         -0.682391        1.181906       -0.000009  1
  C          0.643987        1.115488       -0.000031  1
  H          1.185970       -2.054052       -0.000010  1
  H         -2.371848        0.000014       -0.000003  1
  H          1.185913        2.054089        0.000014  1
  C         -0.826352       -0.984808        1.532089  2
  H         -0.725973       -1.122215        0.464013  2
  C          0.080057       -0.187405        2.217585  2
  H          0.886574        0.296406        1.683548  2
  C         -0.048790       -0.011028        3.588578  2
  H          0.657348        0.610190        4.122616  2
  C         -1.084047       -0.632054        4.274075  2
  H         -1.184425       -0.494647        5.342150  2
  C         -1.990455       -1.429457        3.588578  2
  H         -2.796973       -1.913268        4.122616  2
  C         -1.861608       -1.605834        2.217585  2
  H         -2.567746       -2.227052        1.683548  2

%mem=32GB
%nprocshared= 8
#p m062x/aug-cc-pVDZ   counterpoise=2

00134 m062x/aug-cc-pVDZ   counterpoise=2

 0  1  0  1  0  1
  N          1.364768        0.000000        0.000005  1
  C          0.644055       -1.115464        0.000024  1
  N         -0.682365       -1.181909        0.000005  1
  C         -1.288054       -0.000021        0.000007  1
  N         -0.682391        1.181906       -0.000009  1
  C          0.643987        1.115488       -0.000031  1
  H          1.185970       -2.054052       -0.000010  1
  H         -2.371848        0.000014       -0.000003  1
  H          1.185913        2.054089        0.000014  1
  C         -0.642788       -1.113341        1.532089  2
  H         -0.670689       -1.161681        0.451984  2
  C          0.416402       -1.683342        2.225306  2
  H          1.213664       -2.175741        1.685254  2
  C          0.452217       -1.621292        3.611740  2
  H          1.277380       -2.065351        4.151793  2
  C         -0.571158       -0.989241        4.304957  2
  H         -0.543256       -0.940902        5.385062  2
  C         -1.630348       -0.419241        3.611740  2
  H         -2.427609        0.073159        4.151793  2
  C         -1.666163       -0.481290        2.225306  2
  H         -2.491326       -0.037231        1.685254  2

%mem=32GB
%nprocshared= 8
#p m062x/aug-cc-pVDZ   counterpoise=2

00135 m062x/aug-cc-pVDZ   counterpoise=2

 0  1  0  1  0  1
  N          1.364768        0.000000        0.000005  1
  C          0.644055       -1.115464        0.000024  1
  N         -0.682365       -1.181909        0.000005  1
  C         -1.288054       -0.000021        0.000007  1
  N         -0.682391        1.181906       -0.000009  1
  C          0.643987        1.115488       -0.000031  1
  H          1.185970       -2.054052       -0.000010  1
  H         -2.371848        0.000014       -0.000003  1
  H          1.185913        2.054089        0.000014  1
  C         -0.439693       -1.208046        1.532089  2
  H         -0.608869       -1.189825        0.464012  2
  C         -0.459860       -2.415117        2.217587  2
  H         -0.644748       -3.337265        1.683548  2
  C         -0.242703       -2.438505        3.588582  2
  H         -0.258414       -3.378875        4.122621  2
  C         -0.005379       -1.254822        4.274080  2
  H          0.163798       -1.273043        5.342157  2
  C          0.014789       -0.047751        3.588582  2
  H          0.199676        0.874397        4.122621  2
  C         -0.202368       -0.024363        2.217587  2
  H         -0.186657        0.916007        1.683548  2

%mem=32GB
%nprocshared= 8
#p m062x/aug-cc-pVDZ   counterpoise=2

00136 m062x/aug-cc-pVDZ   counterpoise=2

 0  1  0  1  0  1
  N          1.364768        0.000000        0.000005  1
  C          0.644055       -1.115464        0.000024  1
  N         -0.682365       -1.181909        0.000005  1
  C         -1.288054       -0.000021        0.000007  1
  N         -0.682391        1.181906       -0.000009  1
  C          0.643987        1.115488       -0.000031  1
  H          1.185970       -2.054052       -0.000010  1
  H         -2.371848        0.000014       -0.000003  1
  H          1.185913        2.054089        0.000014  1
  C         -0.223238       -1.266044        1.532089  2
  H         -0.533280       -1.209229        0.497494  2
  C         -0.240963       -2.485107        2.196098  2
  H         -0.564814       -3.378002        1.678800  2
  C          0.157011       -2.558036        3.524115  2
  H          0.143202       -3.507747        4.041413  2
  C          0.572710       -1.411902        4.188124  2
  H          0.882752       -1.468718        5.222719  2
  C          0.590435       -0.192840        3.524115  2
  H          0.914286        0.700056        4.041413  2
  C          0.192461       -0.119911        2.196098  2
  H          0.206270        0.829800        1.678800  2

%mem=32GB
%nprocshared= 8
#p m062x/aug-cc-pVDZ   counterpoise=2

00137 m062x/aug-cc-pVDZ   counterpoise=2

 0  1  0  1  0  1
  N          1.364768        0.000000        0.000005  1
  C          0.644055       -1.115464        0.000024  1
  N         -0.682365       -1.181909        0.000005  1
  C         -1.288054       -0.000021        0.000007  1
  N         -0.682391        1.181906       -0.000009  1
  C          0.643987        1.115488       -0.000031  1
  H          1.185970       -2.054052       -0.000010  1
  H         -2.371848        0.000014       -0.000003  1
  H          1.185913        2.054089        0.000014  1
  C         -0.000000       -1.285575        1.532089  2
  H          0.416956       -1.175447        0.540242  2
  C         -0.574631       -0.193830        2.168662  2
  H         -0.605342        0.766824        1.672738  2
  C         -1.109841       -0.335192        3.441807  2
  H         -1.557508        0.515333        3.937731  2
  C         -1.070419       -1.568300        4.078380  2
  H         -1.487376       -1.678429        5.070227  2
  C         -0.495788       -2.660046        3.441807  2
  H         -0.465077       -3.620700        3.937731  2
  C          0.039422       -2.518683        2.168662  2
  H          0.487089       -3.369208        1.672738  2

%mem=32GB
%nprocshared= 8
#p m062x/aug-cc-pVDZ   counterpoise=2

00138 m062x/aug-cc-pVDZ   counterpoise=2

 0  1  0  1  0  1
  N          1.364768        0.000000        0.000005  1
  C          0.644055       -1.115464        0.000024  1
  N         -0.682365       -1.181909        0.000005  1
  C         -1.288054       -0.000021        0.000007  1
  N         -0.682391        1.181906       -0.000009  1
  C          0.643987        1.115488       -0.000031  1
  H          1.185970       -2.054052       -0.000010  1
  H         -2.371848        0.000014       -0.000003  1
  H          1.185913        2.054089        0.000014  1
  C          0.223238       -1.266044        1.532089  2
  H          0.508422       -1.163997        0.493822  2
  C         -0.364857       -0.199538        2.198454  2
  H         -0.537829        0.733372        1.679321  2
  C         -0.730923       -0.330527        3.531185  2
  H         -1.189079        0.500336        4.050318  2
  C         -0.508893       -1.528022        4.197550  2
  H         -0.794077       -1.630069        5.235817  2
  C          0.079202       -2.594528        3.531185  2
  H          0.252174       -3.527438        4.050318  2
  C          0.445267       -2.463540        2.198454  2
  H          0.903424       -3.294402        1.679321  2

%mem=32GB
%nprocshared= 8
#p m062x/aug-cc-pVDZ   counterpoise=2

00139 m062x/aug-cc-pVDZ   counterpoise=2

 0  1  0  1  0  1
  N          1.364768        0.000000        0.000005  1
  C          0.644055       -1.115464        0.000024  1
  N         -0.682365       -1.181909        0.000005  1
  C         -1.288054       -0.000021        0.000007  1
  N         -0.682391        1.181906       -0.000009  1
  C          0.643987        1.115488       -0.000031  1
  H          1.185970       -2.054052       -0.000010  1
  H         -2.371848        0.000014       -0.000003  1
  H          1.185913        2.054089        0.000014  1
  C          0.439693       -1.208046        1.532089  2
  H          0.582438       -1.143378        0.461956  2
  C         -0.148054       -0.154399        2.218906  2
  H         -0.463193        0.731112        1.683839  2
  C         -0.331283       -0.237407        3.592539  2
  H         -0.789168        0.583437        4.127606  2
  C          0.073234       -1.374061        4.279356  2
  H         -0.069511       -1.438728        5.349489  2
  C          0.660981       -2.427707        3.592539  2
  H          0.976120       -3.313219        4.127606  2
  C          0.844210       -2.344700        2.218906  2
  H          1.302095       -3.165544        1.683839  2

%mem=32GB
%nprocshared= 8
#p m062x/aug-cc-pVDZ   counterpoise=2

00140 m062x/aug-cc-pVDZ   counterpoise=2

 0  1  0  1  0  1
  N          1.364768        0.000000        0.000005  1
  C          0.644055       -1.115464        0.000024  1
  N         -0.682365       -1.181909        0.000005  1
  C         -1.288054       -0.000021        0.000007  1
  N         -0.682391        1.181906       -0.000009  1
  C          0.643987        1.115488       -0.000031  1
  H          1.185970       -2.054052       -0.000010  1
  H         -2.371848        0.000014       -0.000003  1
  H          1.185913        2.054089        0.000014  1
  C          0.642788       -1.113341        1.532089  2
  H          0.643682       -1.114840        0.450544  2
  C          1.674567       -0.496142        2.226230  2
  H          2.479270       -0.016812        1.685458  2
  C          1.673418       -0.494218        3.614512  2
  H          2.477227       -0.013389        4.155284  2
  C          0.640491       -1.109493        4.308653  2
  H          0.639596       -1.107994        5.390198  2
  C         -0.391288       -1.726692        3.614512  2
  H         -1.195992       -2.206022        4.155284  2
  C         -0.390140       -1.728616        2.226230  2
  H         -1.193948       -2.209445        1.685458  2

%mem=32GB
%nprocshared= 8
#p m062x/aug-cc-pVDZ   counterpoise=2

00141 m062x/aug-cc-pVDZ   counterpoise=2

 0  1  0  1  0  1
  N          1.364768        0.000000        0.000005  1
  C          0.644055       -1.115464        0.000024  1
  N         -0.682365       -1.181909        0.000005  1
  C         -1.288054       -0.000021        0.000007  1
  N         -0.682391        1.181906       -0.000009  1
  C          0.643987        1.115488       -0.000031  1
  H          1.185970       -2.054052       -0.000010  1
  H         -2.371848        0.000014       -0.000003  1
  H          1.185913        2.054089        0.000014  1
  C          0.826352       -0.984808        1.532089  2
  H          0.699018       -1.076070        0.461949  2
  C          1.608468       -1.903451        2.218910  2
  H          2.090443       -2.710383        1.683840  2
  C          1.771914       -1.786305        3.592553  2
  H          2.381223       -2.501975        4.127623  2
  C          1.153245       -0.750516        4.279374  2
  H          1.280578       -0.659253        5.349514  2
  C          0.371129        0.168127        3.592553  2
  H         -0.110846        0.975059        4.127623  2
  C          0.207682        0.050981        2.218910  2
  H         -0.401626        0.766651        1.683840  2

%mem=32GB
%nprocshared= 8
#p m062x/aug-cc-pVDZ   counterpoise=2

00142 m062x/aug-cc-pVDZ   counterpoise=2

 0  1  0  1  0  1
  N          1.364768        0.000000        0.000005  1
  C          0.644055       -1.115464        0.000024  1
  N         -0.682365       -1.181909        0.000005  1
  C         -1.288054       -0.000021        0.000007  1
  N         -0.682391        1.181906       -0.000009  1
  C          0.643987        1.115488       -0.000031  1
  H          1.185970       -2.054052       -0.000010  1
  H         -2.371848        0.000014       -0.000003  1
  H          1.185913        2.054089        0.000014  1
  C          0.984808       -0.826352        1.532089  2
  H          0.753880       -1.022283        0.493809  2
  C          1.910855       -1.617374        2.198462  2
  H          2.401366       -2.429552        1.679323  2
  C          2.207277       -1.365875        3.531209  2
  H          2.928715       -1.982121        4.050349  2
  C          1.577651       -0.323353        4.197583  2
  H          1.808579       -0.127422        5.235863  2
  C          0.651604        0.467669        3.531209  2
  H          0.161093        1.279847        4.050349  2
  C          0.355182        0.216170        2.198462  2
  H         -0.366256        0.832417        1.679323  2

%mem=32GB
%nprocshared= 8
#p m062x/aug-cc-pVDZ   counterpoise=2

00143 m062x/aug-cc-pVDZ   counterpoise=2

 0  1  0  1  0  1
  N          1.364768        0.000000        0.000005  1
  C          0.644055       -1.115464        0.000024  1
  N         -0.682365       -1.181909        0.000005  1
  C         -1.288054       -0.000021        0.000007  1
  N         -0.682391        1.181906       -0.000009  1
  C          0.643987        1.115488       -0.000031  1
  H          1.185970       -2.054052       -0.000010  1
  H         -2.371848        0.000014       -0.000003  1
  H          1.185913        2.054089        0.000014  1
  C          1.113341       -0.642788        1.532089  2
  H          0.809524       -0.948800        0.540225  2
  C          2.161534       -1.293469        2.168672  2
  H          2.674313       -2.106395        1.672740  2
  C          2.551517       -0.900669        3.441839  2
  H          3.368113       -1.407582        3.937771  2
  C          1.893307        0.142813        4.078422  2
  H          2.197124        0.448826        5.070286  2
  C          0.845113        0.793495        3.441839  2
  H          0.332334        1.606421        3.937771  2
  C          0.455130        0.400694        2.168672  2
  H         -0.361466        0.907608        1.672740  2

%mem=32GB
%nprocshared= 8
#p m062x/aug-cc-pVDZ   counterpoise=2

00144 m062x/aug-cc-pVDZ   counterpoise=2

 0  1  0  1  0  1
  N          1.364768        0.000000        0.000005  1
  C          0.644055       -1.115464        0.000024  1
  N         -0.682365       -1.181909        0.000005  1
  C         -1.288054       -0.000021        0.000007  1
  N         -0.682391        1.181906       -0.000009  1
  C          0.643987        1.115488       -0.000031  1
  H          1.185970       -2.054052       -0.000010  1
  H         -2.371848        0.000014       -0.000003  1
  H          1.185913        2.054089        0.000014  1
  C          1.208046       -0.439693        1.532089  2
  H          1.313878       -0.142775        0.497497  2
  C          0.007622       -0.226592        2.196096  2
  H         -0.821737        0.236342        1.678800  2
  C         -0.128226       -0.607718        3.524110  2
  H         -1.063417       -0.441702        4.041406  2
  C          0.936351       -1.201946        4.188116  2
  H          0.830519       -1.498863        5.222709  2
  C          2.136775       -1.415047        3.524110  2
  H          2.966134       -1.877980        4.041406  2
  C          2.272622       -1.033920        2.196096  2
  H          3.207813       -1.199936        1.678800  2

%mem=32GB
%nprocshared= 8
#p m062x/aug-cc-pVDZ   counterpoise=2

00145 m062x/aug-cc-pVDZ   counterpoise=2

 0  1  0  1  0  1
  N          1.364768        0.000000        0.000005  1
  C          0.644055       -1.115464        0.000024  1
  N         -0.682365       -1.181909        0.000005  1
  C         -1.288054       -0.000021        0.000007  1
  N         -0.682391        1.181906       -0.000009  1
  C          0.643987        1.115488       -0.000031  1
  H          1.185970       -2.054052       -0.000010  1
  H         -2.371848        0.000014       -0.000003  1
  H          1.185913        2.054089        0.000014  1
  C          1.266044       -0.223238        1.532089  2
  H          1.334868       -0.067610        0.464014  2
  C          0.122307        0.163146        2.217585  2
  H         -0.699899        0.619786        1.683548  2
  C          0.033963       -0.036619        3.588578  2
  H         -0.857067        0.264393        4.122616  2
  C          1.089358       -0.622769        4.274075  2
  H          1.020534       -0.778396        5.342150  2
  C          2.233096       -1.009153        3.588578  2
  H          3.055302       -1.465793        4.122616  2
  C          2.321439       -0.809387        2.217585  2
  H          3.212469       -1.110400        1.683548  2

%mem=32GB
%nprocshared= 8
#p m062x/aug-cc-pVDZ   counterpoise=2

00146 m062x/aug-cc-pVDZ   counterpoise=2

 0  1  0  1  0  1
  N          1.364768        0.000000        0.000005  1
  C          0.644055       -1.115464        0.000024  1
  N         -0.682365       -1.181909        0.000005  1
  C         -1.288054       -0.000021        0.000007  1
  N         -0.682391        1.181906       -0.000009  1
  C          0.643987        1.115488       -0.000031  1
  H          1.185970       -2.054052       -0.000010  1
  H         -2.371848        0.000014       -0.000003  1
  H          1.185913        2.054089        0.000014  1
  C          1.532089        0.000000        1.285575  2
  H          1.392500        0.000000        0.213075  2
  C          1.621678       -1.202290        1.973912  2
  H          1.551883       -2.138935        1.437661  2
  C          1.800856       -1.202290        3.350584  2
  H          1.870651       -2.138935        3.886834  2
  C          1.890445       -0.000000        4.038921  2
  H          2.030034       -0.000000        5.111421  2
  C          1.800856        1.202290        3.350584  2
  H          1.870651        2.138935        3.886834  2
  C          1.621678        1.202290        1.973912  2
  H          1.551883        2.138935        1.437661  2

%mem=32GB
%nprocshared= 8
#p m062x/aug-cc-pVDZ   counterpoise=2

00147 m062x/aug-cc-pVDZ   counterpoise=2

 0  1  0  1  0  1
  N          1.364768        0.000000        0.000005  1
  C          0.644055       -1.115464        0.000024  1
  N         -0.682365       -1.181909        0.000005  1
  C         -1.288054       -0.000021        0.000007  1
  N         -0.682391        1.181906       -0.000009  1
  C          0.643987        1.115488       -0.000031  1
  H          1.185970       -2.054052       -0.000010  1
  H         -2.371848        0.000014       -0.000003  1
  H          1.185913        2.054089        0.000014  1
  C          1.508813        0.266044        1.285575  2
  H          1.390851        0.048174        0.232789  2
  C          2.641790       -0.166564        1.961259  2
  H          3.406474       -0.721458        1.434866  2
  C          2.793207        0.113097        3.312627  2
  H          3.675853       -0.223926        3.839020  2
  C          1.811648        0.825367        3.988311  2
  H          1.929610        1.043237        5.041097  2
  C          0.678671        1.257975        3.312627  2
  H         -0.086013        1.812869        3.839020  2
  C          0.527254        0.978314        1.961259  2
  H         -0.355392        1.315337        1.434866  2

%mem=32GB
%nprocshared= 8
#p m062x/aug-cc-pVDZ   counterpoise=2

00148 m062x/aug-cc-pVDZ   counterpoise=2

 0  1  0  1  0  1
  N          1.364768        0.000000        0.000005  1
  C          0.644055       -1.115464        0.000024  1
  N         -0.682365       -1.181909        0.000005  1
  C         -1.288054       -0.000021        0.000007  1
  N         -0.682391        1.181906       -0.000009  1
  C          0.643987        1.115488       -0.000031  1
  H          1.185970       -2.054052       -0.000010  1
  H         -2.371848        0.000014       -0.000003  1
  H          1.185913        2.054089        0.000014  1
  C          1.439693        0.524005        1.285575  2
  H          1.381406        0.116365        0.285488  2
  C          2.667286        0.615453        1.927436  2
  H          3.565358        0.279056        1.427393  2
  C          2.742103        1.138705        3.211158  2
  H          3.698461        1.209948        3.711202  2
  C          1.589326        1.570509        3.853019  2
  H          1.647613        1.978150        4.853106  2
  C          0.361733        1.479061        3.211158  2
  H         -0.536339        1.815459        3.711202  2
  C          0.286916        0.955809        1.927436  2
  H         -0.669442        0.884566        1.427393  2

%mem=32GB
%nprocshared= 8
#p m062x/aug-cc-pVDZ   counterpoise=2

00149 m062x/aug-cc-pVDZ   counterpoise=2

 0  1  0  1  0  1
  N          1.364768        0.000000        0.000005  1
  C          0.644055       -1.115464        0.000024  1
  N         -0.682365       -1.181909        0.000005  1
  C         -1.288054       -0.000021        0.000007  1
  N         -0.682391        1.181906       -0.000009  1
  C          0.643987        1.115488       -0.000031  1
  H          1.185970       -2.054052       -0.000010  1
  H         -2.371848        0.000014       -0.000003  1
  H          1.185913        2.054089        0.000014  1
  C          1.326828        0.766044        1.285575  2
  H          1.354239        0.212589        0.356771  2
  C          2.510053        1.180728        1.881687  2
  H          3.459257        0.950333        1.417285  2
  C          2.474868        1.891149        3.073910  2
  H          3.396661        2.214209        3.538312  2
  C          1.256457        2.186886        3.670022  2
  H          1.229046        2.740342        4.598826  2
  C          0.073232        1.772203        3.073910  2
  H         -0.875972        2.002598        3.538312  2
  C          0.108417        1.061782        1.881687  2
  H         -0.813376        0.738721        1.417285  2

%mem=32GB
%nprocshared= 8
#p m062x/aug-cc-pVDZ   counterpoise=2

00150 m062x/aug-cc-pVDZ   counterpoise=2

 0  1  0  1  0  1
  N          1.364768        0.000000        0.000005  1
  C          0.644055       -1.115464        0.000024  1
  N         -0.682365       -1.181909        0.000005  1
  C         -1.288054       -0.000021        0.000007  1
  N         -0.682391        1.181906       -0.000009  1
  C          0.643987        1.115488       -0.000031  1
  H          1.185970       -2.054052       -0.000010  1
  H         -2.371848        0.000014       -0.000003  1
  H          1.185913        2.054089        0.000014  1
  C          1.173648        0.984808        1.285575  2
  H          0.763462        1.086011        0.289961  2
  C          1.148910       -0.247432        1.924566  2
  H          0.719452       -1.106206        1.426759  2
  C          1.675429       -0.377337        3.202546  2
  H          1.656158       -1.337314        3.700353  2
  C          2.226687        0.724998        3.841536  2
  H          2.636873        0.623795        4.837150  2
  C          2.251425        1.957237        3.202546  2
  H          2.680883        2.816011        3.700353  2
  C          1.724906        2.087142        1.924566  2
  H          1.744178        3.047119        1.426759  2

%mem=32GB
%nprocshared= 8
#p m062x/aug-cc-pVDZ   counterpoise=2

00151 m062x/aug-cc-pVDZ   counterpoise=2

 0  1  0  1  0  1
  N          1.364768        0.000000        0.000005  1
  C          0.644055       -1.115464        0.000024  1
  N         -0.682365       -1.181909        0.000005  1
  C         -1.288054       -0.000021        0.000007  1
  N         -0.682391        1.181906       -0.000009  1
  C          0.643987        1.115488       -0.000031  1
  H          1.185970       -2.054052       -0.000010  1
  H         -2.371848        0.000014       -0.000003  1
  H          1.185913        2.054089        0.000014  1
  C          0.984808        1.173648        1.285575  2
  H          0.707923        1.126398        0.241140  2
  C          1.364758        0.018816        1.955899  2
  H          1.383874       -0.928107        1.433682  2
  C          1.720171        0.079466        3.296547  2
  H          2.016171       -0.820207        3.818764  2
  C          1.695633        1.294949        3.966870  2
  H          1.972518        1.342198        5.011305  2
  C          1.315682        2.449781        3.296547  2
  H          1.296567        3.396704        3.818764  2
  C          0.960270        2.389131        1.955899  2
  H          0.664269        3.288804        1.433682  2

%mem=32GB
%nprocshared= 8
#p m062x/aug-cc-pVDZ   counterpoise=2

00152 m062x/aug-cc-pVDZ   counterpoise=2

 0  1  0  1  0  1
  N          1.364768        0.000000        0.000005  1
  C          0.644055       -1.115464        0.000024  1
  N         -0.682365       -1.181909        0.000005  1
  C         -1.288054       -0.000021        0.000007  1
  N         -0.682391        1.181906       -0.000009  1
  C          0.643987        1.115488       -0.000031  1
  H          1.185970       -2.054052       -0.000010  1
  H         -2.371848        0.000014       -0.000003  1
  H          1.185913        2.054089        0.000014  1
  C          0.766044        1.326828        1.285575  2
  H          0.665162        1.152153        0.223006  2
  C          1.871919        0.837641        1.967538  2
  H          2.632569        0.281865        1.436253  2
  C          2.001412        1.061856        3.331463  2
  H          2.862944        0.680755        3.862747  2
  C          1.025031        1.775257        4.013425  2
  H          1.125913        1.949932        5.075995  2
  C         -0.080844        2.264444        3.331463  2
  H         -0.841494        2.820220        3.862747  2
  C         -0.210337        2.040229        1.967538  2
  H         -1.071869        2.421330        1.436253  2

%mem=32GB
%nprocshared= 8
#p m062x/aug-cc-pVDZ   counterpoise=2

00153 m062x/aug-cc-pVDZ   counterpoise=2

 0  1  0  1  0  1
  N          1.364768        0.000000        0.000005  1
  C          0.644055       -1.115464        0.000024  1
  N         -0.682365       -1.181909        0.000005  1
  C         -1.288054       -0.000021        0.000007  1
  N         -0.682391        1.181906       -0.000009  1
  C          0.643987        1.115488       -0.000031  1
  H          1.185970       -2.054052       -0.000010  1
  H         -2.371848        0.000014       -0.000003  1
  H          1.185913        2.054089        0.000014  1
  C          0.524005        1.439693        1.285575  2
  H          0.621480        1.176304        0.241130  2
  C          1.588998        2.026022        1.955906  2
  H          2.516156        2.219414        1.433683  2
  C          1.463878        2.364110        3.296568  2
  H          2.293561        2.820891        3.818791  2
  C          0.273765        2.115870        3.966898  2
  H          0.176291        2.379258        5.011344  2
  C         -0.791227        1.529540        3.296568  2
  H         -1.718385        1.336149        3.818791  2
  C         -0.666107        1.191452        1.955906  2
  H         -1.495790        0.734671        1.433683  2

%mem=32GB
%nprocshared= 8
#p m062x/aug-cc-pVDZ   counterpoise=2

00154 m062x/aug-cc-pVDZ   counterpoise=2

 0  1  0  1  0  1
  N          1.364768        0.000000        0.000005  1
  C          0.644055       -1.115464        0.000024  1
  N         -0.682365       -1.181909        0.000005  1
  C         -1.288054       -0.000021        0.000007  1
  N         -0.682391        1.181906       -0.000009  1
  C          0.643987        1.115488       -0.000031  1
  H          1.185970       -2.054052       -0.000010  1
  H         -2.371848        0.000014       -0.000003  1
  H          1.185913        2.054089        0.000014  1
  C          0.266044        1.508813        1.285575  2
  H          0.558741        1.204204        0.289943  2
  C          0.945121        2.537339        1.924577  2
  H          1.766852        3.034004        1.426761  2
  C          0.569413        2.928338        3.202582  2
  H          1.098448        3.729612        3.700398  2
  C         -0.485371        2.290812        3.841584  2
  H         -0.778067        2.595421        4.837217  2
  C         -1.164448        1.262286        3.202582  2
  H         -1.986179        0.765621        3.700398  2
  C         -0.788740        0.871287        1.924577  2
  H         -1.317775        0.070012        1.426761  2

%mem=32GB
%nprocshared= 8
#p m062x/aug-cc-pVDZ   counterpoise=2

00155 m062x/aug-cc-pVDZ   counterpoise=2

 0  1  0  1  0  1
  N          1.364768        0.000000        0.000005  1
  C          0.644055       -1.115464        0.000024  1
  N         -0.682365       -1.181909        0.000005  1
  C         -1.288054       -0.000021        0.000007  1
  N         -0.682391        1.181906       -0.000009  1
  C          0.643987        1.115488       -0.000031  1
  H          1.185970       -2.054052       -0.000010  1
  H         -2.371848        0.000014       -0.000003  1
  H          1.185913        2.054089        0.000014  1
  C          0.000000        1.532089        1.285575  2
  H         -0.493010        1.279090        0.356773  2
  C          0.865338        0.624798        1.881686  2
  H          1.046470       -0.335026        1.417284  2
  C          1.498172        0.949549        3.073907  2
  H          2.172314        0.242724        3.538308  2
  C          1.265667        2.181592        3.670017  2
  H          1.758678        2.434590        4.598820  2
  C          0.400329        3.088883        3.073907  2
  H          0.219197        4.048707        3.538308  2
  C         -0.232505        2.764131        1.881686  2
  H         -0.906647        3.470957        1.417284  2

%mem=32GB
%nprocshared= 8
#p m062x/aug-cc-pVDZ   counterpoise=2

00156 m062x/aug-cc-pVDZ   counterpoise=2

 0  1  0  1  0  1
  N          1.364768        0.000000        0.000005  1
  C          0.644055       -1.115464        0.000024  1
  N         -0.682365       -1.181909        0.000005  1
  C         -1.288054       -0.000021        0.000007  1
  N         -0.682391        1.181906       -0.000009  1
  C          0.643987        1.115488       -0.000031  1
  H          1.185970       -2.054052       -0.000010  1
  H         -2.371848        0.000014       -0.000003  1
  H          1.185913        2.054089        0.000014  1
  C         -0.266044        1.508813        1.285575  2
  H         -0.589929        1.254505        0.285491  2
  C          0.684315        0.726401        1.927434  2
  H          1.100809       -0.137445        1.427392  2
  C          1.100057        1.052834        3.211153  2
  H          1.840436        0.443295        3.711195  2
  C          0.565440        2.161678        3.853012  2
  H          0.889325        2.415986        4.853096  2
  C         -0.384919        2.944090        3.211153  2
  H         -0.801413        3.807936        3.711195  2
  C         -0.800662        2.617657        1.927434  2
  H         -1.541040        3.227196        1.427392  2

%mem=32GB
%nprocshared= 8
#p m062x/aug-cc-pVDZ   counterpoise=2

00157 m062x/aug-cc-pVDZ   counterpoise=2

 0  1  0  1  0  1
  N          1.364768        0.000000        0.000005  1
  C          0.644055       -1.115464        0.000024  1
  N         -0.682365       -1.181909        0.000005  1
  C         -1.288054       -0.000021        0.000007  1
  N         -0.682391        1.181906       -0.000009  1
  C          0.643987        1.115488       -0.000031  1
  H          1.185970       -2.054052       -0.000010  1
  H         -2.371848        0.000014       -0.000003  1
  H          1.185913        2.054089        0.000014  1
  C         -0.524005        1.439693        1.285575  2
  H         -0.653710        1.228587        0.232792  2
  C          0.583627        0.945791        1.961257  2
  H          1.316825        0.349912        1.434866  2
  C          0.750117        1.216768        3.312621  2
  H          1.613019        0.831994        3.839013  2
  C         -0.191025        1.981646        3.988304  2
  H         -0.061321        2.192752        5.041087  2
  C         -1.298658        2.475548        3.312621  2
  H         -2.031855        3.071427        3.839013  2
  C         -1.465148        2.204571        1.961257  2
  H         -2.328050        2.589345        1.434866  2

%mem=32GB
%nprocshared= 8
#p m062x/aug-cc-pVDZ   counterpoise=2

00158 m062x/aug-cc-pVDZ   counterpoise=2

 0  1  0  1  0  1
  N          1.364768        0.000000        0.000005  1
  C          0.644055       -1.115464        0.000024  1
  N         -0.682365       -1.181909        0.000005  1
  C         -1.288054       -0.000021        0.000007  1
  N         -0.682391        1.181906       -0.000009  1
  C          0.643987        1.115488       -0.000031  1
  H          1.185970       -2.054052       -0.000010  1
  H         -2.371848        0.000014       -0.000003  1
  H          1.185913        2.054089        0.000014  1
  C         -0.766044        1.326828        1.285575  2
  H         -0.696257        1.205927        0.213076  2
  C          0.230433        2.005475        1.973911  2
  H          1.076527        2.413274        1.437661  2
  C          0.140852        2.160665        3.350582  2
  H          0.917158        2.689366        3.886832  2
  C         -0.945205        1.637208        4.038918  2
  H         -1.014993        1.758109        5.111417  2
  C         -1.941683        0.958561        3.350582  2
  H         -2.787777        0.550761        3.886832  2
  C         -1.852102        0.803371        1.973911  2
  H         -2.628408        0.274670        1.437661  2

%mem=32GB
%nprocshared= 8
#p m062x/aug-cc-pVDZ   counterpoise=2

00159 m062x/aug-cc-pVDZ   counterpoise=2

 0  1  0  1  0  1
  N          1.364768        0.000000        0.000005  1
  C          0.644055       -1.115464        0.000024  1
  N         -0.682365       -1.181909        0.000005  1
  C         -1.288054       -0.000021        0.000007  1
  N         -0.682391        1.181906       -0.000009  1
  C          0.643987        1.115488       -0.000031  1
  H          1.185970       -2.054052       -0.000010  1
  H         -2.371848        0.000014       -0.000003  1
  H          1.185913        2.054089        0.000014  1
  C         -0.984808        1.173648        1.285575  2
  H         -0.737153        1.180411        0.232787  2
  C         -1.176571        2.371150        1.961260  2
  H         -1.078311        3.310827        1.434866  2
  C         -1.494463        2.362470        3.312631  2
  H         -1.643857        3.295384        3.839025  2
  C         -1.620592        1.156287        3.988316  2
  H         -1.868246        1.149525        5.041104  2
  C         -1.428828       -0.041214        3.312631  2
  H         -1.527089       -0.980892        3.839025  2
  C         -1.110936       -0.032534        1.961260  2
  H         -0.961542       -0.965449        1.434866  2

%mem=32GB
%nprocshared= 8
#p m062x/aug-cc-pVDZ   counterpoise=2

00160 m062x/aug-cc-pVDZ   counterpoise=2

 0  1  0  1  0  1
  N          1.364768        0.000000        0.000005  1
  C          0.644055       -1.115464        0.000024  1
  N         -0.682365       -1.181909        0.000005  1
  C         -1.288054       -0.000021        0.000007  1
  N         -0.682391        1.181906       -0.000009  1
  C          0.643987        1.115488       -0.000031  1
  H          1.185970       -2.054052       -0.000010  1
  H         -2.371848        0.000014       -0.000003  1
  H          1.185913        2.054089        0.000014  1
  C         -1.173648        0.984808        1.285575  2
  H         -0.791485        1.138136        0.285483  2
  C         -1.866607        2.002232        1.927440  2
  H         -2.024295        2.948186        1.427394  2
  C         -2.357155        1.805418        3.211168  2
  H         -2.897006        2.598044        3.711214  2
  C         -2.154744        0.591180        3.853033  2
  H         -2.536907        0.437852        4.853125  2
  C         -1.461786       -0.426244        3.211168  2
  H         -1.304098       -1.372198        3.711214  2
  C         -0.971237       -0.229430        1.927440  2
  H         -0.431387       -1.022056        1.427394  2

%mem=32GB
%nprocshared= 8
#p m062x/aug-cc-pVDZ   counterpoise=2

00161 m062x/aug-cc-pVDZ   counterpoise=2

 0  1  0  1  0  1
  N          1.364768        0.000000        0.000005  1
  C          0.644055       -1.115464        0.000024  1
  N         -0.682365       -1.181909        0.000005  1
  C         -1.288054       -0.000021        0.000007  1
  N         -0.682391        1.181906       -0.000009  1
  C          0.643987        1.115488       -0.000031  1
  H          1.185970       -2.054052       -0.000010  1
  H         -2.371848        0.000014       -0.000003  1
  H          1.185913        2.054089        0.000014  1
  C         -1.326828        0.766044        1.285575  2
  H         -0.861234        1.066497        0.356763  2
  C         -2.277549        1.583424        1.881692  2
  H         -2.552614        2.520657        1.417286  2
  C         -2.875190        1.197760        3.073925  2
  H         -3.615851        1.834540        3.538331  2
  C         -2.522112       -0.005284        3.670041  2
  H         -2.987706       -0.305737        4.598853  2
  C         -1.571391       -0.822664        3.073925  2
  H         -1.296325       -1.759896        3.538331  2
  C         -0.973749       -0.437000        1.881692  2
  H         -0.233089       -1.073780        1.417286  2

%mem=32GB
%nprocshared= 8
#p m062x/aug-cc-pVDZ   counterpoise=2

00162 m062x/aug-cc-pVDZ   counterpoise=2

 0  1  0  1  0  1
  N          1.364768        0.000000        0.000005  1
  C          0.644055       -1.115464        0.000024  1
  N         -0.682365       -1.181909        0.000005  1
  C         -1.288054       -0.000021        0.000007  1
  N         -0.682391        1.181906       -0.000009  1
  C          0.643987        1.115488       -0.000031  1
  H          1.185970       -2.054052       -0.000010  1
  H         -2.371848        0.000014       -0.000003  1
  H          1.185913        2.054089        0.000014  1
  C         -1.439693        0.524005        1.285575  2
  H         -1.322255        0.118171        0.289961  2
  C         -0.360156        1.118670        1.924566  2
  H          0.598294        1.176111        1.426759  2
  C         -0.510900        1.639604        3.202548  2
  H          0.330113        2.102879        3.700355  2
  C         -1.741180        1.565873        3.841538  2
  H         -1.858617        1.971707        4.837153  2
  C         -2.820716        0.971208        3.202548  2
  H         -3.779167        0.913768        3.700355  2
  C         -2.669973        0.450274        1.924566  2
  H         -3.510986       -0.013001        1.426759  2

%mem=32GB
%nprocshared= 8
#p m062x/aug-cc-pVDZ   counterpoise=2

00163 m062x/aug-cc-pVDZ   counterpoise=2

 0  1  0  1  0  1
  N          1.364768        0.000000        0.000005  1
  C          0.644055       -1.115464        0.000024  1
  N         -0.682365       -1.181909        0.000005  1
  C         -1.288054       -0.000021        0.000007  1
  N         -0.682391        1.181906       -0.000009  1
  C          0.643987        1.115488       -0.000031  1
  H          1.185970       -2.054052       -0.000010  1
  H         -2.371848        0.000014       -0.000003  1
  H          1.185913        2.054089        0.000014  1
  C         -1.508813        0.266044        1.285575  2
  H         -1.329461        0.049884        0.241138  2
  C         -0.698654        1.172488        1.955901  2
  H          0.111853        1.662494        1.433682  2
  C         -0.928872        1.449954        3.296552  2
  H         -0.297716        2.156119        3.818770  2
  C         -1.969249        0.820976        3.966877  2
  H         -2.148601        1.037136        5.011315  2
  C         -2.779408       -0.085468        3.296552  2
  H         -3.589915       -0.575474        3.818770  2
  C         -2.549190       -0.362934        1.955901  2
  H         -3.180345       -1.069099        1.433682  2

%mem=32GB
%nprocshared= 8
#p m062x/aug-cc-pVDZ   counterpoise=2

00164 m062x/aug-cc-pVDZ   counterpoise=2

 0  1  0  1  0  1
  N          1.364768        0.000000        0.000005  1
  C          0.644055       -1.115464        0.000024  1
  N         -0.682365       -1.181909        0.000005  1
  C         -1.288054       -0.000021        0.000007  1
  N         -0.682391        1.181906       -0.000009  1
  C          0.643987        1.115488       -0.000031  1
  H          1.185970       -2.054052       -0.000010  1
  H         -2.371848        0.000014       -0.000003  1
  H          1.185913        2.054089        0.000014  1
  C         -1.532089        0.000000        1.285575  2
  H         -1.330385       -0.000017        0.223004  2
  C         -1.661440        1.202301        1.967539  2
  H         -1.560508        2.138937        1.436253  2
  C         -1.920350        1.202323        3.331467  2
  H         -2.021121        2.138977        3.862752  2
  C         -2.049908        0.000045        4.013430  2
  H         -2.251612        0.000062        5.076001  2
  C         -1.920557       -1.202257        3.331467  2
  H         -2.021489       -2.138893        3.862752  2
  C         -1.661647       -1.202279        1.967539  2
  H         -1.560876       -2.138933        1.436253  2

%mem=32GB
%nprocshared= 8
#p m062x/aug-cc-pVDZ   counterpoise=2

00165 m062x/aug-cc-pVDZ   counterpoise=2

 0  1  0  1  0  1
  N          1.364768        0.000000        0.000005  1
  C          0.644055       -1.115464        0.000024  1
  N         -0.682365       -1.181909        0.000005  1
  C         -1.288054       -0.000021        0.000007  1
  N         -0.682391        1.181906       -0.000009  1
  C          0.643987        1.115488       -0.000031  1
  H          1.185970       -2.054052       -0.000010  1
  H         -2.371848        0.000014       -0.000003  1
  H          1.185913        2.054089        0.000014  1
  C         -1.508813       -0.266044        1.285575  2
  H         -1.329460       -0.049917        0.241131  2
  C         -2.549131        0.363026        1.955905  2
  H         -3.180240        1.069232        1.433683  2
  C         -2.779351        0.085603        3.296564  2
  H         -3.589812        0.575681        3.818786  2
  C         -1.969252       -0.820891        3.966894  2
  H         -2.148605       -1.037019        5.011338  2
  C         -0.928933       -1.449962        3.296564  2
  H         -0.297825       -2.156168        3.818786  2
  C         -0.698714       -1.172539        1.955905  2
  H          0.111747       -1.662617        1.433683  2

%mem=32GB
%nprocshared= 8
#p m062x/aug-cc-pVDZ   counterpoise=2

00166 m062x/aug-cc-pVDZ   counterpoise=2

 0  1  0  1  0  1
  N          1.364768        0.000000        0.000005  1
  C          0.644055       -1.115464        0.000024  1
  N         -0.682365       -1.181909        0.000005  1
  C         -1.288054       -0.000021        0.000007  1
  N         -0.682391        1.181906       -0.000009  1
  C          0.643987        1.115488       -0.000031  1
  H          1.185970       -2.054052       -0.000010  1
  H         -2.371848        0.000014       -0.000003  1
  H          1.185913        2.054089        0.000014  1
  C         -1.439693       -0.524005        1.285575  2
  H         -1.322254       -0.118199        0.289949  2
  C         -2.669966       -0.450231        1.924573  2
  H         -3.510974        0.013049        1.426760  2
  C         -2.820712       -0.971129        3.202569  2
  H         -3.779158       -0.913656        3.700382  2
  C         -1.741183       -1.565801        3.841567  2
  H         -1.858622       -1.971608        4.837193  2
  C         -0.510910       -1.639575        3.202569  2
  H          0.330097       -2.102855        3.700382  2
  C         -0.360164       -1.118677        1.924573  2
  H          0.598281       -1.176151        1.426760  2

%mem=32GB
%nprocshared= 8
#p m062x/aug-cc-pVDZ   counterpoise=2

00167 m062x/aug-cc-pVDZ   counterpoise=2

 0  1  0  1  0  1
  N          1.364768        0.000000        0.000005  1
  C          0.644055       -1.115464        0.000024  1
  N         -0.682365       -1.181909        0.000005  1
  C         -1.288054       -0.000021        0.000007  1
  N         -0.682391        1.181906       -0.000009  1
  C          0.643987        1.115488       -0.000031  1
  H          1.185970       -2.054052       -0.000010  1
  H         -2.371848        0.000014       -0.000003  1
  H          1.185913        2.054089        0.000014  1
  C         -1.326828       -0.766044        1.285575  2
  H         -0.861215       -1.066499        0.356773  2
  C         -0.973776        0.437011        1.881685  2
  H         -0.233119        1.073797        1.417284  2
  C         -1.571442        0.822678        3.073905  2
  H         -1.296398        1.759919        3.538306  2
  C         -2.522160        0.005290        3.670015  2
  H         -2.987773        0.305745        4.598817  2
  C         -2.875211       -1.197766        3.073905  2
  H         -3.615869       -1.834552        3.538306  2
  C         -2.277545       -1.583433        1.881685  2
  H         -2.552590       -2.520674        1.417284  2

%mem=32GB
%nprocshared= 8
#p m062x/aug-cc-pVDZ   counterpoise=2

00168 m062x/aug-cc-pVDZ   counterpoise=2

 0  1  0  1  0  1
  N          1.364768        0.000000        0.000005  1
  C          0.644055       -1.115464        0.000024  1
  N         -0.682365       -1.181909        0.000005  1
  C         -1.288054       -0.000021        0.000007  1
  N         -0.682391        1.181906       -0.000009  1
  C          0.643987        1.115488       -0.000031  1
  H          1.185970       -2.054052       -0.000010  1
  H         -2.371848        0.000014       -0.000003  1
  H          1.185913        2.054089        0.000014  1
  C         -1.173648       -0.984808        1.285575  2
  H         -0.791464       -1.138139        0.285492  2
  C         -0.971265        0.229438        1.927434  2
  H         -0.431416        1.022066        1.427392  2
  C         -1.461841        0.426255        3.211152  2
  H         -1.304175        1.372215        3.711194  2
  C         -2.154799       -0.591173        3.853011  2
  H         -2.536983       -0.437842        4.853094  2
  C         -2.357181       -1.805419        3.211152  2
  H         -2.897031       -2.598047        3.711194  2
  C         -1.866606       -2.002236        1.927434  2
  H         -2.024272       -2.948196        1.427392  2

%mem=32GB
%nprocshared= 8
#p m062x/aug-cc-pVDZ   counterpoise=2

00169 m062x/aug-cc-pVDZ   counterpoise=2

 0  1  0  1  0  1
  N          1.364768        0.000000        0.000005  1
  C          0.644055       -1.115464        0.000024  1
  N         -0.682365       -1.181909        0.000005  1
  C         -1.288054       -0.000021        0.000007  1
  N         -0.682391        1.181906       -0.000009  1
  C          0.643987        1.115488       -0.000031  1
  H          1.185970       -2.054052       -0.000010  1
  H         -2.371848        0.000014       -0.000003  1
  H          1.185913        2.054089        0.000014  1
  C         -0.984808       -1.173648        1.285575  2
  H         -0.737130       -1.180413        0.232792  2
  C         -1.110942        0.032535        1.961257  2
  H         -0.961529        0.965449        1.434865  2
  C         -1.428863        0.041219        3.312620  2
  H         -1.527128        0.980897        3.839012  2
  C         -1.620650       -1.156281        3.988302  2
  H         -1.868328       -1.149516        5.041085  2
  C         -1.494516       -2.362465        3.312620  2
  H         -1.643929       -3.295378        3.839012  2
  C         -1.176595       -2.371148        1.961257  2
  H         -1.078330       -3.310826        1.434865  2

%mem=32GB
%nprocshared= 8
#p m062x/aug-cc-pVDZ   counterpoise=2

00170 m062x/aug-cc-pVDZ   counterpoise=2

 0  1  0  1  0  1
  N          1.364768        0.000000        0.000005  1
  C          0.644055       -1.115464        0.000024  1
  N         -0.682365       -1.181909        0.000005  1
  C         -1.288054       -0.000021        0.000007  1
  N         -0.682391        1.181906       -0.000009  1
  C          0.643987        1.115488       -0.000031  1
  H          1.185970       -2.054052       -0.000010  1
  H         -2.371848        0.000014       -0.000003  1
  H          1.185913        2.054089        0.000014  1
  C         -0.766044       -1.326828        1.285575  2
  H         -0.696234       -1.205928        0.213077  2
  C         -1.852030       -0.803221        1.973910  2
  H         -2.628258       -0.274404        1.437661  2
  C         -1.941639       -0.958409        3.350580  2
  H         -2.787677       -0.550492        3.886829  2
  C         -0.945263       -1.637204        4.038914  2
  H         -1.015073       -1.758104        5.111412  2
  C          0.140723       -2.160812        3.350580  2
  H          0.916951       -2.689628        3.886829  2
  C          0.230332       -2.005624        1.973910  2
  H          1.076370       -2.413540        1.437661  2

%mem=32GB
%nprocshared= 8
#p m062x/aug-cc-pVDZ   counterpoise=2

00171 m062x/aug-cc-pVDZ   counterpoise=2

 0  1  0  1  0  1
  N          1.364768        0.000000        0.000005  1
  C          0.644055       -1.115464        0.000024  1
  N         -0.682365       -1.181909        0.000005  1
  C         -1.288054       -0.000021        0.000007  1
  N         -0.682391        1.181906       -0.000009  1
  C          0.643987        1.115488       -0.000031  1
  H          1.185970       -2.054052       -0.000010  1
  H         -2.371848        0.000014       -0.000003  1
  H          1.185913        2.054089        0.000014  1
  C         -0.524005       -1.439693        1.285575  2
  H         -0.653690       -1.228587        0.232789  2
  C         -1.465203       -2.204502        1.961259  2
  H         -2.328129       -2.589221        1.434866  2
  C         -1.298738       -2.475479        3.312626  2
  H         -2.031979       -3.071304        3.839019  2
  C         -0.191076       -1.981647        3.988310  2
  H         -0.061391       -2.192753        5.041095  2
  C          0.750122       -1.216838        3.312626  2
  H          1.613048       -0.832118        3.839019  2
  C          0.583657       -0.945861        1.961259  2
  H          1.316898       -0.350036        1.434866  2

%mem=32GB
%nprocshared= 8
#p m062x/aug-cc-pVDZ   counterpoise=2

00172 m062x/aug-cc-pVDZ   counterpoise=2

 0  1  0  1  0  1
  N          1.364768        0.000000        0.000005  1
  C          0.644055       -1.115464        0.000024  1
  N         -0.682365       -1.181909        0.000005  1
  C         -1.288054       -0.000021        0.000007  1
  N         -0.682391        1.181906       -0.000009  1
  C          0.643987        1.115488       -0.000031  1
  H          1.185970       -2.054052       -0.000010  1
  H         -2.371848        0.000014       -0.000003  1
  H          1.185913        2.054089        0.000014  1
  C         -0.266044       -1.508813        1.285575  2
  H         -0.589914       -1.254503        0.285487  2
  C         -0.800696       -2.617639        1.927437  2
  H         -1.541086       -3.227162        1.427393  2
  C         -0.384973       -2.944074        3.211161  2
  H         -0.801493       -3.807906        3.711206  2
  C          0.565401       -2.161682        3.853023  2
  H          0.889271       -2.415992        4.853112  2
  C          1.100052       -1.052856        3.211161  2
  H          1.840442       -0.443334        3.711206  2
  C          0.684330       -0.726421        1.927437  2
  H          1.100850        0.137411        1.427393  2

%mem=32GB
%nprocshared= 8
#p m062x/aug-cc-pVDZ   counterpoise=2

00173 m062x/aug-cc-pVDZ   counterpoise=2

 0  1  0  1  0  1
  N          1.364768        0.000000        0.000005  1
  C          0.644055       -1.115464        0.000024  1
  N         -0.682365       -1.181909        0.000005  1
  C         -1.288054       -0.000021        0.000007  1
  N         -0.682391        1.181906       -0.000009  1
  C          0.643987        1.115488       -0.000031  1
  H          1.185970       -2.054052       -0.000010  1
  H         -2.371848        0.000014       -0.000003  1
  H          1.185913        2.054089        0.000014  1
  C         -0.000000       -1.532089        1.285575  2
  H         -0.493000       -1.279088        0.356768  2
  C         -0.232524       -2.764126        1.881689  2
  H         -0.906672       -3.470945        1.417285  2
  C          0.400296       -3.088880        3.073916  2
  H          0.219148       -4.048700        3.538320  2
  C          1.265640       -2.181597        3.670030  2
  H          1.758639       -2.434597        4.598838  2
  C          1.498164       -0.949560        3.073916  2
  H          2.172311       -0.242741        3.538320  2
  C          0.865344       -0.624806        1.881689  2
  H          1.046492        0.335014        1.417285  2

%mem=32GB
%nprocshared= 8
#p m062x/aug-cc-pVDZ   counterpoise=2

00174 m062x/aug-cc-pVDZ   counterpoise=2

 0  1  0  1  0  1
  N          1.364768        0.000000        0.000005  1
  C          0.644055       -1.115464        0.000024  1
  N         -0.682365       -1.181909        0.000005  1
  C         -1.288054       -0.000021        0.000007  1
  N         -0.682391        1.181906       -0.000009  1
  C          0.643987        1.115488       -0.000031  1
  H          1.185970       -2.054052       -0.000010  1
  H         -2.371848        0.000014       -0.000003  1
  H          1.185913        2.054089        0.000014  1
  C          0.266044       -1.508813        1.285575  2
  H          0.558799       -1.204180        0.289967  2
  C         -0.788728       -0.871251        1.924562  2
  H         -1.317695       -0.069924        1.426758  2
  C         -1.164510       -1.262281        3.202535  2
  H         -1.986232       -0.765588        3.700339  2
  C         -0.485520       -2.290874        3.841522  2
  H         -0.778274       -2.595507        4.837130  2
  C          0.569252       -2.928436        3.202535  2
  H          1.098220       -3.729762        3.700339  2
  C          0.945034       -2.537406        1.924562  2
  H          1.766756       -3.034099        1.426758  2

%mem=32GB
%nprocshared= 8
#p m062x/aug-cc-pVDZ   counterpoise=2

00175 m062x/aug-cc-pVDZ   counterpoise=2

 0  1  0  1  0  1
  N          1.364768        0.000000        0.000005  1
  C          0.644055       -1.115464        0.000024  1
  N         -0.682365       -1.181909        0.000005  1
  C         -1.288054       -0.000021        0.000007  1
  N         -0.682391        1.181906       -0.000009  1
  C          0.643987        1.115488       -0.000031  1
  H          1.185970       -2.054052       -0.000010  1
  H         -2.371848        0.000014       -0.000003  1
  H          1.185913        2.054089        0.000014  1
  C          0.524005       -1.439693        1.285575  2
  H          0.621538       -1.176276        0.241142  2
  C         -0.666078       -1.191289        1.955898  2
  H         -1.495679       -0.734354        1.433681  2
  C         -0.791272       -1.529413        3.296544  2
  H         -1.718407       -1.335894        3.818760  2
  C          0.273616       -2.115941        3.966867  2
  H          0.176083       -2.379357        5.011300  2
  C          1.463699       -2.364344        3.296544  2
  H          2.293301       -2.821280        3.818760  2
  C          1.588893       -2.026220        1.955898  2
  H          2.516029       -2.219739        1.433681  2

%mem=32GB
%nprocshared= 8
#p m062x/aug-cc-pVDZ   counterpoise=2

00176 m062x/aug-cc-pVDZ   counterpoise=2

 0  1  0  1  0  1
  N          1.364768        0.000000        0.000005  1
  C          0.644055       -1.115464        0.000024  1
  N         -0.682365       -1.181909        0.000005  1
  C         -1.288054       -0.000021        0.000007  1
  N         -0.682391        1.181906       -0.000009  1
  C          0.643987        1.115488       -0.000031  1
  H          1.185970       -2.054052       -0.000010  1
  H         -2.371848        0.000014       -0.000003  1
  H          1.185913        2.054089        0.000014  1
  C          0.766044       -1.326828        1.285575  2
  H          0.665214       -1.152126        0.223006  2
  C         -0.210545       -2.039944        1.967538  2
  H         -1.072187       -2.420796        1.436253  2
  C         -0.081118       -2.264194        3.331464  2
  H         -0.841930       -2.819748        3.862749  2
  C          1.024898       -1.775328        4.013427  2
  H          1.125728       -1.950030        5.075996  2
  C          2.001487       -1.062211        3.331464  2
  H          2.863129       -0.681360        3.862749  2
  C          1.872060       -0.837961        1.967538  2
  H          2.632872       -0.282407        1.436253  2

%mem=32GB
%nprocshared= 8
#p m062x/aug-cc-pVDZ   counterpoise=2

00177 m062x/aug-cc-pVDZ   counterpoise=2

 0  1  0  1  0  1
  N          1.364768        0.000000        0.000005  1
  C          0.644055       -1.115464        0.000024  1
  N         -0.682365       -1.181909        0.000005  1
  C         -1.288054       -0.000021        0.000007  1
  N         -0.682391        1.181906       -0.000009  1
  C          0.643987        1.115488       -0.000031  1
  H          1.185970       -2.054052       -0.000010  1
  H         -2.371848        0.000014       -0.000003  1
  H          1.185913        2.054089        0.000014  1
  C          0.984808       -1.173648        1.285575  2
  H          0.707964       -1.126377        0.241131  2
  C          0.960123       -2.389124        1.955905  2
  H          0.664049       -3.288771        1.433683  2
  C          1.315484       -2.449803        3.296566  2
  H          1.296253       -3.396721        3.818788  2
  C          1.695528       -1.295005        3.966896  2
  H          1.972372       -1.342277        5.011340  2
  C          1.720212       -0.079529        3.296566  2
  H          2.016287        0.820117        3.818788  2
  C          1.364852       -0.018850        1.955905  2
  H          1.384082        0.928068        1.433683  2

%mem=32GB
%nprocshared= 8
#p m062x/aug-cc-pVDZ   counterpoise=2

00178 m062x/aug-cc-pVDZ   counterpoise=2

 0  1  0  1  0  1
  N          1.364768        0.000000        0.000005  1
  C          0.644055       -1.115464        0.000024  1
  N         -0.682365       -1.181909        0.000005  1
  C         -1.288054       -0.000021        0.000007  1
  N         -0.682391        1.181906       -0.000009  1
  C          0.643987        1.115488       -0.000031  1
  H          1.185970       -2.054052       -0.000010  1
  H         -2.371848        0.000014       -0.000003  1
  H          1.185913        2.054089        0.000014  1
  C          1.173648       -0.984808        1.285575  2
  H          0.763491       -1.085998        0.289948  2
  C          1.724872       -2.087154        1.924574  2
  H          1.744147       -3.047128        1.426760  2
  C          2.251353       -1.957265        3.202572  2
  H          2.680785       -2.816049        3.700386  2
  C          2.226611       -0.725031        3.841571  2
  H          2.636768       -0.623841        4.837198  2
  C          1.675388        0.377316        3.202572  2
  H          1.656113        1.337289        3.700386  2
  C          1.148906        0.247427        1.924574  2
  H          0.719474        1.106211        1.426760  2

%mem=32GB
%nprocshared= 8
#p m062x/aug-cc-pVDZ   counterpoise=2

00179 m062x/aug-cc-pVDZ   counterpoise=2

 0  1  0  1  0  1
  N          1.364768        0.000000        0.000005  1
  C          0.644055       -1.115464        0.000024  1
  N         -0.682365       -1.181909        0.000005  1
  C         -1.288054       -0.000021        0.000007  1
  N         -0.682391        1.181906       -0.000009  1
  C          0.643987        1.115488       -0.000031  1
  H          1.185970       -2.054052       -0.000010  1
  H         -2.371848        0.000014       -0.000003  1
  H          1.185913        2.054089        0.000014  1
  C          1.326828       -0.766044        1.285575  2
  H          0.833531       -1.018497        0.356776  2
  C          2.191159       -1.674296        1.881683  2
  H          2.371221       -2.634322        1.417284  2
  C          2.824361       -1.350245        3.073900  2
  H          3.497719       -2.057819        3.538299  2
  C          2.593231       -0.117943        3.670008  2
  H          3.086528        0.134509        4.598807  2
  C          1.728899        0.790308        3.073900  2
  H          1.548838        1.750334        3.538299  2
  C          1.095698        0.466258        1.881683  2
  H          0.422339        1.173831        1.417284  2

%mem=32GB
%nprocshared= 8
#p m062x/aug-cc-pVDZ   counterpoise=2

00180 m062x/aug-cc-pVDZ   counterpoise=2

 0  1  0  1  0  1
  N          1.364768        0.000000        0.000005  1
  C          0.644055       -1.115464        0.000024  1
  N         -0.682365       -1.181909        0.000005  1
  C         -1.288054       -0.000021        0.000007  1
  N         -0.682391        1.181906       -0.000009  1
  C          0.643987        1.115488       -0.000031  1
  H          1.185970       -2.054052       -0.000010  1
  H         -2.371848        0.000014       -0.000003  1
  H          1.185913        2.054089        0.000014  1
  C          1.439693       -0.524005        1.285575  2
  H          1.381406       -0.116365        0.285488  2
  C          0.286916       -0.955809        1.927436  2
  H         -0.669442       -0.884566        1.427393  2
  C          0.361733       -1.479061        3.211158  2
  H         -0.536339       -1.815459        3.711202  2
  C          1.589326       -1.570509        3.853019  2
  H          1.647613       -1.978150        4.853106  2
  C          2.742103       -1.138705        3.211158  2
  H          3.698461       -1.209948        3.711202  2
  C          2.667286       -0.615453        1.927436  2
  H          3.565358       -0.279056        1.427393  2

%mem=32GB
%nprocshared= 8
#p m062x/aug-cc-pVDZ   counterpoise=2

00181 m062x/aug-cc-pVDZ   counterpoise=2

 0  1  0  1  0  1
  N          1.364768        0.000000        0.000005  1
  C          0.644055       -1.115464        0.000024  1
  N         -0.682365       -1.181909        0.000005  1
  C         -1.288054       -0.000021        0.000007  1
  N         -0.682391        1.181906       -0.000009  1
  C          0.643987        1.115488       -0.000031  1
  H          1.185970       -2.054052       -0.000010  1
  H         -2.371848        0.000014       -0.000003  1
  H          1.185913        2.054089        0.000014  1
  C          1.508813       -0.266044        1.285575  2
  H          1.390851       -0.048174        0.232789  2
  C          0.527254       -0.978314        1.961259  2
  H         -0.355392       -1.315337        1.434866  2
  C          0.678671       -1.257975        3.312627  2
  H         -0.086013       -1.812869        3.839020  2
  C          1.811648       -0.825367        3.988311  2
  H          1.929610       -1.043237        5.041097  2
  C          2.793207       -0.113097        3.312627  2
  H          3.675853        0.223926        3.839020  2
  C          2.641790        0.166564        1.961259  2
  H          3.406474        0.721458        1.434866  2

%mem=32GB
%nprocshared= 8
#p m062x/aug-cc-pVDZ   counterpoise=2

00182 m062x/aug-cc-pVDZ   counterpoise=2

 0  1  0  1  0  1
  N          1.364768        0.000000        0.000005  1
  C          0.644055       -1.115464        0.000024  1
  N         -0.682365       -1.181909        0.000005  1
  C         -1.288054       -0.000021        0.000007  1
  N         -0.682391        1.181906       -0.000009  1
  C          0.643987        1.115488       -0.000031  1
  H          1.185970       -2.054052       -0.000010  1
  H         -2.371848        0.000014       -0.000003  1
  H          1.185913        2.054089        0.000014  1
  C          1.732051        0.000000        1.000000  2
  H          1.359171        0.000000       -0.015235  2
  C          1.971367       -1.202290        1.651583  2
  H          1.784927       -2.138935        1.143966  2
  C          2.450000       -1.202290        2.954750  2
  H          2.636440       -2.138935        3.462367  2
  C          2.689317       -0.000000        3.606333  2
  H          3.062197       -0.000000        4.621568  2
  C          2.450000        1.202290        2.954750  2
  H          2.636440        2.138935        3.462367  2
  C          1.971367        1.202290        1.651583  2
  H          1.784927        2.138935        1.143966  2

%mem=32GB
%nprocshared= 8
#p m062x/aug-cc-pVDZ   counterpoise=2

00183 m062x/aug-cc-pVDZ   counterpoise=2

 0  1  0  1  0  1
  N          1.364768        0.000000        0.000005  1
  C          0.644055       -1.115464        0.000024  1
  N         -0.682365       -1.181909        0.000005  1
  C         -1.288054       -0.000021        0.000007  1
  N         -0.682391        1.181906       -0.000009  1
  C          0.643987        1.115488       -0.000031  1
  H          1.185970       -2.054052       -0.000010  1
  H         -2.371848        0.000014       -0.000003  1
  H          1.185913        2.054089        0.000014  1
  C          1.705737        0.300767        1.000000  2
  H          1.370032        0.004643        0.015442  2
  C          2.716525       -0.410816        1.631894  2
  H          3.168276       -1.261299        1.139616  2
  C          3.147440       -0.030707        2.895683  2
  H          3.934896       -0.585066        3.387962  2
  C          2.567567        1.060984        3.527578  2
  H          2.903273        1.357109        4.512135  2
  C          1.556779        1.772568        2.895683  2
  H          1.105028        2.623051        3.387962  2
  C          1.125864        1.392459        1.631894  2
  H          0.338408        1.946818        1.139616  2

%mem=32GB
%nprocshared= 8
#p m062x/aug-cc-pVDZ   counterpoise=2

00184 m062x/aug-cc-pVDZ   counterpoise=2

 0  1  0  1  0  1
  N          1.364768        0.000000        0.000005  1
  C          0.644055       -1.115464        0.000024  1
  N         -0.682365       -1.181909        0.000005  1
  C         -1.288054       -0.000021        0.000007  1
  N         -0.682391        1.181906       -0.000009  1
  C          0.643987        1.115488       -0.000031  1
  H          1.185970       -2.054052       -0.000010  1
  H         -2.371848        0.000014       -0.000003  1
  H          1.185913        2.054089        0.000014  1
  C          1.627595        0.592396        1.000000  2
  H          1.389050        0.054730        0.092392  2
  C          2.879678        0.449890        1.582508  2
  H          3.616569       -0.198796        1.128704  2
  C          3.185877        1.140044        2.747523  2
  H          4.161314        1.029025        3.201327  2
  C          2.239994        1.972705        3.330031  2
  H          2.478540        2.510371        4.237639  2
  C          0.987912        2.115211        2.747523  2
  H          0.251021        2.763897        3.201327  2
  C          0.681712        1.425057        1.582508  2
  H         -0.293724        1.536076        1.128704  2

%mem=32GB
%nprocshared= 8
#p m062x/aug-cc-pVDZ   counterpoise=2

00185 m062x/aug-cc-pVDZ   counterpoise=2

 0  1  0  1  0  1
  N          1.364768        0.000000        0.000005  1
  C          0.644055       -1.115464        0.000024  1
  N         -0.682365       -1.181909        0.000005  1
  C         -1.288054       -0.000021        0.000007  1
  N         -0.682391        1.181906       -0.000009  1
  C          0.643987        1.115488       -0.000031  1
  H          1.185970       -2.054052       -0.000010  1
  H         -2.371848        0.000014       -0.000003  1
  H          1.185913        2.054089        0.000014  1
  C          1.500000        0.866025        1.000000  2
  H          1.390011        0.161656        0.186669  2
  C          2.758486        1.132601        1.522000  2
  H          3.628922        0.635908        1.115335  2
  C          2.899669        2.036737        2.566001  2
  H          3.880094        2.244413        2.972667  2
  C          1.782366        2.674297        3.088002  2
  H          1.892355        3.378666        3.901333  2
  C          0.523880        2.407722        2.566001  2
  H         -0.346556        2.904415        2.972667  2
  C          0.382697        1.503586        1.522000  2
  H         -0.597728        1.295910        1.115335  2

%mem=32GB
%nprocshared= 8
#p m062x/aug-cc-pVDZ   counterpoise=2

00186 m062x/aug-cc-pVDZ   counterpoise=2

 0  1  0  1  0  1
  N          1.364768        0.000000        0.000005  1
  C          0.644055       -1.115464        0.000024  1
  N         -0.682365       -1.181909        0.000005  1
  C         -1.288054       -0.000021        0.000007  1
  N         -0.682391        1.181906       -0.000009  1
  C          0.643987        1.115488       -0.000031  1
  H          1.185970       -2.054052       -0.000010  1
  H         -2.371848        0.000014       -0.000003  1
  H          1.185913        2.054089        0.000014  1
  C          1.326828        1.113341        1.000000  2
  H          0.716944        1.115259        0.106815  2
  C          1.714474       -0.090174        1.573251  2
  H          1.406587       -1.025856        1.126658  2
  C          2.497328       -0.092636        2.719753  2
  H          2.799325       -1.030235        3.166345  2
  C          2.892536        1.108417        3.293003  2
  H          3.502420        1.106500        4.186188  2
  C          2.504889        2.311932        2.719753  2
  H          2.812777        3.247614        3.166345  2
  C          1.722035        2.314394        1.573251  2
  H          1.420039        3.251993        1.126658  2

%mem=32GB
%nprocshared= 8
#p m062x/aug-cc-pVDZ   counterpoise=2

00187 m062x/aug-cc-pVDZ   counterpoise=2

 0  1  0  1  0  1
  N          1.364768        0.000000        0.000005  1
  C          0.644055       -1.115464        0.000024  1
  N         -0.682365       -1.181909        0.000005  1
  C         -1.288054       -0.000021        0.000007  1
  N         -0.682391        1.181906       -0.000009  1
  C          0.643987        1.115488       -0.000031  1
  H          1.185970       -2.054052       -0.000010  1
  H         -2.371848        0.000014       -0.000003  1
  H          1.185913        2.054089        0.000014  1
  C          1.113341        1.326828        1.000000  2
  H          0.662008        1.123603        0.038366  2
  C          1.896640        0.360979        1.617182  2
  H          2.055537       -0.594691        1.136365  2
  C          2.475975        0.621841        2.851546  2
  H          3.086205       -0.130604        3.332363  2
  C          2.272012        1.848552        3.468728  2
  H          2.723344        2.051778        4.430362  2
  C          1.488713        2.814401        2.851546  2
  H          1.329815        3.770071        3.332363  2
  C          0.909377        2.553539        1.617182  2
  H          0.299147        3.305984        1.136365  2

%mem=32GB
%nprocshared= 8
#p m062x/aug-cc-pVDZ   counterpoise=2

00188 m062x/aug-cc-pVDZ   counterpoise=2

 0  1  0  1  0  1
  N          1.364768        0.000000        0.000005  1
  C          0.644055       -1.115464        0.000024  1
  N         -0.682365       -1.181909        0.000005  1
  C         -1.288054       -0.000021        0.000007  1
  N         -0.682391        1.181906       -0.000009  1
  C          0.643987        1.115488       -0.000031  1
  H          1.185970       -2.054052       -0.000010  1
  H         -2.371848        0.000014       -0.000003  1
  H          1.185913        2.054089        0.000014  1
  C          0.866025        1.500000        1.000000  2
  H          0.646549        1.119925        0.011509  2
  C          2.048053        1.142707        1.634419  2
  H          2.749436        0.484284        1.140173  2
  C          2.329775        1.630576        2.903257  2
  H          3.250635        1.352227        3.397503  2
  C          1.429469        2.475737        3.537676  2
  H          1.648946        2.855812        4.526167  2
  C          0.247442        2.833029        2.903257  2
  H         -0.453941        3.491453        3.397503  2
  C         -0.034280        2.345161        1.634419  2
  H         -0.955140        2.623510        1.140173  2

%mem=32GB
%nprocshared= 8
#p m062x/aug-cc-pVDZ   counterpoise=2

00189 m062x/aug-cc-pVDZ   counterpoise=2

 0  1  0  1  0  1
  N          1.364768        0.000000        0.000005  1
  C          0.644055       -1.115464        0.000024  1
  N         -0.682365       -1.181909        0.000005  1
  C         -1.288054       -0.000021        0.000007  1
  N         -0.682391        1.181906       -0.000009  1
  C          0.643987        1.115488       -0.000031  1
  H          1.185970       -2.054052       -0.000010  1
  H         -2.371848        0.000014       -0.000003  1
  H          1.185913        2.054089        0.000014  1
  C          0.592396        1.627595        1.000000  2
  H          0.642007        1.135143        0.038350  2
  C          1.756791        2.064165        1.617192  2
  H          2.713524        1.911823        1.136367  2
  C          1.693110        2.696283        2.851576  2
  H          2.600233        3.036394        3.332401  2
  C          0.465035        2.891831        3.468768  2
  H          0.415424        3.384283        4.430419  2
  C         -0.699360        2.455261        2.851576  2
  H         -1.656093        2.607603        3.332401  2
  C         -0.635679        1.823143        1.617192  2
  H         -1.542802        1.483032        1.136367  2

%mem=32GB
%nprocshared= 8
#p m062x/aug-cc-pVDZ   counterpoise=2

00190 m062x/aug-cc-pVDZ   counterpoise=2

 0  1  0  1  0  1
  N          1.364768        0.000000        0.000005  1
  C          0.644055       -1.115464        0.000024  1
  N         -0.682365       -1.181909        0.000005  1
  C         -1.288054       -0.000021        0.000007  1
  N         -0.682391        1.181906       -0.000009  1
  C          0.643987        1.115488       -0.000031  1
  H          1.185970       -2.054052       -0.000010  1
  H         -2.371848        0.000014       -0.000003  1
  H          1.185913        2.054089        0.000014  1
  C          0.300767        1.705737        1.000000  2
  H          0.607325        1.178537        0.106790  2
  C          1.143366        2.648460        1.573267  2
  H          2.106351        2.855690        1.126662  2
  C          0.749865        3.325180        2.719801  2
  H          1.406292        4.059610        3.166406  2
  C         -0.486234        3.059176        3.293068  2
  H         -0.792792        3.586376        4.186278  2
  C         -1.328832        2.116453        2.719801  2
  H         -2.291817        1.909224        3.166406  2
  C         -0.935332        1.439734        1.573267  2
  H         -1.591759        0.705304        1.126662  2

%mem=32GB
%nprocshared= 8
#p m062x/aug-cc-pVDZ   counterpoise=2

00191 m062x/aug-cc-pVDZ   counterpoise=2

 0  1  0  1  0  1
  N          1.364768        0.000000        0.000005  1
  C          0.644055       -1.115464        0.000024  1
  N         -0.682365       -1.181909        0.000005  1
  C         -1.288054       -0.000021        0.000007  1
  N         -0.682391        1.181906       -0.000009  1
  C          0.643987        1.115488       -0.000031  1
  H          1.185970       -2.054052       -0.000010  1
  H         -2.371848        0.000014       -0.000003  1
  H          1.185913        2.054089        0.000014  1
  C          0.000000        1.732051        1.000000  2
  H         -0.555004        1.284606        0.186670  2
  C          1.110803        1.083231        1.521999  2
  H          1.421172        0.130323        1.115335  2
  C          1.823212        1.657576        2.565998  2
  H          2.688585        1.152113        2.972663  2
  C          1.424818        2.880741        3.087998  2
  H          1.979822        3.328187        3.901327  2
  C          0.314015        3.529561        2.565998  2
  H          0.003646        4.482470        2.972663  2
  C         -0.398394        2.955216        1.521999  2
  H         -1.263767        3.460679        1.115335  2

%mem=32GB
%nprocshared= 8
#p m062x/aug-cc-pVDZ   counterpoise=2

00192 m062x/aug-cc-pVDZ   counterpoise=2

 0  1  0  1  0  1
  N          1.364768        0.000000        0.000005  1
  C          0.644055       -1.115464        0.000024  1
  N         -0.682365       -1.181909        0.000005  1
  C         -1.288054       -0.000021        0.000007  1
  N         -0.682391        1.181906       -0.000009  1
  C          0.643987        1.115488       -0.000031  1
  H          1.185970       -2.054052       -0.000010  1
  H         -2.371848        0.000014       -0.000003  1
  H          1.185913        2.054089        0.000014  1
  C         -0.300767        1.705737        1.000000  2
  H         -0.647128        1.230310        0.092396  2
  C          0.893285        1.302921        1.582505  2
  H          1.477153        0.513680        1.128703  2
  C          1.337876        1.913184        2.747516  2
  H          2.268104        1.599370        3.201318  2
  C          0.588415        2.926264        3.330021  2
  H          0.934775        3.401691        4.237625  2
  C         -0.605637        3.329080        2.747516  2
  H         -1.189505        4.118321        3.201318  2
  C         -1.050228        2.718817        1.582505  2
  H         -1.980456        3.032631        1.128703  2

%mem=32GB
%nprocshared= 8
#p m062x/aug-cc-pVDZ   counterpoise=2

00193 m062x/aug-cc-pVDZ   counterpoise=2

 0  1  0  1  0  1
  N          1.364768        0.000000        0.000005  1
  C          0.644055       -1.115464        0.000024  1
  N         -0.682365       -1.181909        0.000005  1
  C         -1.288054       -0.000021        0.000007  1
  N         -0.682391        1.181906       -0.000009  1
  C          0.643987        1.115488       -0.000031  1
  H          1.185970       -2.054052       -0.000010  1
  H         -2.371848        0.000014       -0.000003  1
  H          1.185913        2.054089        0.000014  1
  C         -0.592396        1.627595        1.000000  2
  H         -0.681000        1.188794        0.015447  2
  C          0.642975        1.671253        1.631891  2
  H          1.516788        1.266465        1.139615  2
  C          0.756708        2.234503        2.895674  2
  H          1.719124        2.268515        3.387951  2
  C         -0.364931        2.754094        3.527566  2
  H         -0.276327        3.192895        4.512119  2
  C         -1.600302        2.710436        2.895674  2
  H         -2.474115        3.115225        3.387951  2
  C         -1.714034        2.147187        1.631891  2
  H         -2.676451        2.113174        1.139615  2

%mem=32GB
%nprocshared= 8
#p m062x/aug-cc-pVDZ   counterpoise=2

00194 m062x/aug-cc-pVDZ   counterpoise=2

 0  1  0  1  0  1
  N          1.364768        0.000000        0.000005  1
  C          0.644055       -1.115464        0.000024  1
  N         -0.682365       -1.181909        0.000005  1
  C         -1.288054       -0.000021        0.000007  1
  N         -0.682391        1.181906       -0.000009  1
  C          0.643987        1.115488       -0.000031  1
  H          1.185970       -2.054052       -0.000010  1
  H         -2.371848        0.000014       -0.000003  1
  H          1.185913        2.054089        0.000014  1
  C         -0.866025        1.500000        1.000000  2
  H         -0.679595        1.177063       -0.015233  2
  C          0.055561        2.308365        1.651582  2
  H          0.959953        2.615186        1.143965  2
  C         -0.183743        2.722890        2.954745  2
  H          0.534220        3.352648        3.462362  2
  C         -1.344632        2.329050        3.606327  2
  H         -1.531062        2.651986        4.621560  2
  C         -2.266219        1.520685        2.954745  2
  H         -3.170611        1.213863        3.462362  2
  C         -2.026915        1.106160        1.651582  2
  H         -2.744878        0.476402        1.143965  2

%mem=32GB
%nprocshared= 8
#p m062x/aug-cc-pVDZ   counterpoise=2

00195 m062x/aug-cc-pVDZ   counterpoise=2

 0  1  0  1  0  1
  N          1.364768        0.000000        0.000005  1
  C          0.644055       -1.115464        0.000024  1
  N         -0.682365       -1.181909        0.000005  1
  C         -1.288054       -0.000021        0.000007  1
  N         -0.682391        1.181906       -0.000009  1
  C          0.643987        1.115488       -0.000031  1
  H          1.185970       -2.054052       -0.000010  1
  H         -2.371848        0.000014       -0.000003  1
  H          1.185913        2.054089        0.000014  1
  C         -1.113341        1.326828        1.000000  2
  H         -0.689048        1.184145        0.015440  2
  C         -1.002431        2.557982        1.631896  2
  H         -0.491734        3.374431        1.139616  2
  C         -1.547057        2.741132        2.895689  2
  H         -1.460652        3.700263        3.387969  2
  C         -2.202593        1.693127        3.527585  2
  H         -2.626885        1.835810        4.512145  2
  C         -2.313503        0.461973        2.895689  2
  H         -2.824200       -0.354476        3.387969  2
  C         -1.768877        0.278823        1.631896  2
  H         -1.855281       -0.680308        1.139616  2

%mem=32GB
%nprocshared= 8
#p m062x/aug-cc-pVDZ   counterpoise=2

00196 m062x/aug-cc-pVDZ   counterpoise=2

 0  1  0  1  0  1
  N          1.364768        0.000000        0.000005  1
  C          0.644055       -1.115464        0.000024  1
  N         -0.682365       -1.181909        0.000005  1
  C         -1.288054       -0.000021        0.000007  1
  N         -0.682391        1.181906       -0.000009  1
  C          0.643987        1.115488       -0.000031  1
  H          1.185970       -2.054052       -0.000010  1
  H         -2.371848        0.000014       -0.000003  1
  H          1.185913        2.054089        0.000014  1
  C         -1.326828        1.113341        1.000000  2
  H         -0.741932        1.175571        0.092384  2
  C         -1.829417        2.268943        1.582513  2
  H         -1.636065        3.231447        1.128705  2
  C         -2.580196        2.189064        2.747538  2
  H         -2.971739        3.089337        3.201345  2
  C         -2.828385        0.953582        3.330050  2
  H         -3.413280        0.891352        4.237666  2
  C         -2.325795       -0.202021        2.747538  2
  H         -2.519147       -1.164524        3.201345  2
  C         -1.575017       -0.122141        1.582513  2
  H         -1.183473       -1.022414        1.128705  2

%mem=32GB
%nprocshared= 8
#p m062x/aug-cc-pVDZ   counterpoise=2

00197 m062x/aug-cc-pVDZ   counterpoise=2

 0  1  0  1  0  1
  N          1.364768        0.000000        0.000005  1
  C          0.644055       -1.115464        0.000024  1
  N         -0.682365       -1.181909        0.000005  1
  C         -1.288054       -0.000021        0.000007  1
  N         -0.682391        1.181906       -0.000009  1
  C          0.643987        1.115488       -0.000031  1
  H          1.185970       -2.054052       -0.000010  1
  H         -2.371848        0.000014       -0.000003  1
  H          1.185913        2.054089        0.000014  1
  C         -1.500000        0.866025        1.000000  2
  H         -0.835011        1.122942        0.186658  2
  C         -2.360082        1.822635        1.522007  2
  H         -2.365140        2.824799        1.115336  2
  C         -3.213669        1.492854        2.566021  2
  H         -3.883717        2.238102        2.972692  2
  C         -3.207175        0.206464        3.088028  2
  H         -3.872165       -0.050453        3.901370  2
  C         -2.347093       -0.750146        2.566021  2
  H         -2.342035       -1.752310        2.972692  2
  C         -1.493506       -0.420365        1.522007  2
  H         -0.823458       -1.165613        1.115336  2

%mem=32GB
%nprocshared= 8
#p m062x/aug-cc-pVDZ   counterpoise=2

00198 m062x/aug-cc-pVDZ   counterpoise=2

 0  1  0  1  0  1
  N          1.364768        0.000000        0.000005  1
  C          0.644055       -1.115464        0.000024  1
  N         -0.682365       -1.181909        0.000005  1
  C         -1.288054       -0.000021        0.000007  1
  N         -0.682391        1.181906       -0.000009  1
  C          0.643987        1.115488       -0.000031  1
  H          1.185970       -2.054052       -0.000010  1
  H         -2.371848        0.000014       -0.000003  1
  H          1.185913        2.054089        0.000014  1
  C         -1.627595        0.592396        1.000000  2
  H         -1.324321        0.063255        0.106817  2
  C         -0.779131        1.529854        1.573250  2
  H          0.185140        1.731041        1.126658  2
  C         -1.168418        2.209065        2.719749  2
  H         -0.507421        2.939393        3.166341  2
  C         -2.406169        1.950818        3.292999  2
  H         -2.709444        2.479959        4.186182  2
  C         -3.254633        1.013360        2.719749  2
  H         -4.218904        0.812173        3.166341  2
  C         -2.865346        0.334149        1.573250  2
  H         -3.526343       -0.396179        1.126658  2

%mem=32GB
%nprocshared= 8
#p m062x/aug-cc-pVDZ   counterpoise=2

00199 m062x/aug-cc-pVDZ   counterpoise=2

 0  1  0  1  0  1
  N          1.364768        0.000000        0.000005  1
  C          0.644055       -1.115464        0.000024  1
  N         -0.682365       -1.181909        0.000005  1
  C         -1.288054       -0.000021        0.000007  1
  N         -0.682391        1.181906       -0.000009  1
  C          0.643987        1.115488       -0.000031  1
  H          1.185970       -2.054052       -0.000010  1
  H         -2.371848        0.000014       -0.000003  1
  H          1.185913        2.054089        0.000014  1
  C         -1.705737        0.300767        1.000000  2
  H         -1.304075        0.011516        0.038364  2
  C         -1.260935        1.462047        1.617183  2
  H         -0.512750        2.077492        1.136365  2
  C         -1.776512        1.833333        2.851549  2
  H         -1.429989        2.738029        3.332367  2
  C         -2.736892        1.043339        3.468732  2
  H         -3.138554        1.332590        4.430368  2
  C         -3.181694       -0.117941        2.851549  2
  H         -3.929879       -0.733386        3.332367  2
  C         -2.666117       -0.489227        1.617183  2
  H         -3.012640       -1.393923        1.136365  2

%mem=32GB
%nprocshared= 8
#p m062x/aug-cc-pVDZ   counterpoise=2

00200 m062x/aug-cc-pVDZ   counterpoise=2

 0  1  0  1  0  1
  N          1.364768        0.000000        0.000005  1
  C          0.644055       -1.115464        0.000024  1
  N         -0.682365       -1.181909        0.000005  1
  C         -1.288054       -0.000021        0.000007  1
  N         -0.682391        1.181906       -0.000009  1
  C          0.643987        1.115488       -0.000031  1
  H          1.185970       -2.054052       -0.000010  1
  H         -2.371848        0.000014       -0.000003  1
  H          1.185913        2.054089        0.000014  1
  C         -1.732051        0.000000        1.000000  2
  H         -1.293160       -0.000021        0.011508  2
  C         -2.013676        1.202303        1.634420  2
  H         -1.794187        2.138938        1.140173  2
  C         -2.577041        1.202330        2.903259  2
  H         -2.796442        2.138985        3.397505  2
  C         -2.858780        0.000053        3.537678  2
  H         -3.297670        0.000074        4.526171  2
  C         -2.577154       -1.202250        2.903259  2
  H         -2.796644       -2.138885        3.397505  2
  C         -2.013790       -1.202277        1.634420  2
  H         -1.794389       -2.138932        1.140173  2

%mem=32GB
%nprocshared= 8
#p m062x/aug-cc-pVDZ   counterpoise=2

00201 m062x/aug-cc-pVDZ   counterpoise=2

 0  1  0  1  0  1
  N          1.364768        0.000000        0.000005  1
  C          0.644055       -1.115464        0.000024  1
  N         -0.682365       -1.181909        0.000005  1
  C         -1.288054       -0.000021        0.000007  1
  N         -0.682391        1.181906       -0.000009  1
  C          0.643987        1.115488       -0.000031  1
  H          1.185970       -2.054052       -0.000010  1
  H         -2.371848        0.000014       -0.000003  1
  H          1.185913        2.054089        0.000014  1
  C         -1.705737       -0.300767        1.000000  2
  H         -1.304071       -0.011554        0.038355  2
  C         -2.666055        0.489297        1.617189  2
  H         -3.012525        1.394011        1.136366  2
  C         -3.181637        0.118060        2.851567  2
  H         -3.929774        0.733560        3.332390  2
  C         -2.736902       -1.043242        3.468757  2
  H         -3.138568       -1.332456        4.430402  2
  C         -1.776585       -1.833307        2.851567  2
  H         -1.430114       -2.738021        3.332390  2
  C         -1.261002       -1.462070        1.617189  2
  H         -0.512865       -2.077570        1.136366  2

%mem=32GB
%nprocshared= 8
#p m062x/aug-cc-pVDZ   counterpoise=2

00202 m062x/aug-cc-pVDZ   counterpoise=2

 0  1  0  1  0  1
  N          1.364768        0.000000        0.000005  1
  C          0.644055       -1.115464        0.000024  1
  N         -0.682365       -1.181909        0.000005  1
  C         -1.288054       -0.000021        0.000007  1
  N         -0.682391        1.181906       -0.000009  1
  C          0.643987        1.115488       -0.000031  1
  H          1.185970       -2.054052       -0.000010  1
  H         -2.371848        0.000014       -0.000003  1
  H          1.185913        2.054089        0.000014  1
  C         -1.627595       -0.592396        1.000000  2
  H         -1.324315       -0.063284        0.106802  2
  C         -2.865331       -0.334099        1.573259  2
  H         -3.526311        0.396240        1.126660  2
  C         -3.254625       -1.013273        2.719778  2
  H         -4.218884       -0.812047        3.166378  2
  C         -2.406182       -1.950745        3.293038  2
  H         -2.709462       -2.479857        4.186236  2
  C         -1.168446       -2.209042        2.719778  2
  H         -0.507466       -2.939381        3.166378  2
  C         -0.779153       -1.529868        1.573259  2
  H          0.185107       -1.731094        1.126660  2

%mem=32GB
%nprocshared= 8
#p m062x/aug-cc-pVDZ   counterpoise=2

00203 m062x/aug-cc-pVDZ   counterpoise=2

 0  1  0  1  0  1
  N          1.364768        0.000000        0.000005  1
  C          0.644055       -1.115464        0.000024  1
  N         -0.682365       -1.181909        0.000005  1
  C         -1.288054       -0.000021        0.000007  1
  N         -0.682391        1.181906       -0.000009  1
  C          0.643987        1.115488       -0.000031  1
  H          1.185970       -2.054052       -0.000010  1
  H         -2.371848        0.000014       -0.000003  1
  H          1.185913        2.054089        0.000014  1
  C         -1.500000       -0.866025        1.000000  2
  H         -0.834992       -1.122943        0.186674  2
  C         -1.493526        0.420369        1.521997  2
  H         -0.823475        1.165619        1.115334  2
  C         -2.347137        0.750152        2.565992  2
  H         -2.342094        1.752319        2.972655  2
  C         -3.207222       -0.206461        3.087989  2
  H         -3.872229        0.050457        3.901316  2
  C         -3.213696       -1.492855        2.565992  2
  H         -3.883746       -2.238105        2.972655  2
  C         -2.360085       -1.822638        1.521997  2
  H         -2.365128       -2.824805        1.115334  2

%mem=32GB
%nprocshared= 8
#p m062x/aug-cc-pVDZ   counterpoise=2

00204 m062x/aug-cc-pVDZ   counterpoise=2

 0  1  0  1  0  1
  N          1.364768        0.000000        0.000005  1
  C          0.644055       -1.115464        0.000024  1
  N         -0.682365       -1.181909        0.000005  1
  C         -1.288054       -0.000021        0.000007  1
  N         -0.682391        1.181906       -0.000009  1
  C          0.643987        1.115488       -0.000031  1
  H          1.185970       -2.054052       -0.000010  1
  H         -2.371848        0.000014       -0.000003  1
  H          1.185913        2.054089        0.000014  1
  C         -1.326828       -1.113341        1.000000  2
  H         -0.741910       -1.175574        0.092399  2
  C         -1.575031        0.122143        1.582503  2
  H         -1.183476        1.022415        1.128703  2
  C         -2.325838        0.202026        2.747510  2
  H         -2.519201        1.164530        3.201310  2
  C         -2.828442       -0.953575        3.330013  2
  H         -3.413360       -0.891342        4.237614  2
  C         -2.580239       -2.189059        2.747510  2
  H         -2.971794       -3.089331        3.201310  2
  C         -1.829432       -2.268942        1.582503  2
  H         -1.636069       -3.231446        1.128703  2

%mem=32GB
%nprocshared= 8
#p m062x/aug-cc-pVDZ   counterpoise=2

00205 m062x/aug-cc-pVDZ   counterpoise=2

 0  1  0  1  0  1
  N          1.364768        0.000000        0.000005  1
  C          0.644055       -1.115464        0.000024  1
  N         -0.682365       -1.181909        0.000005  1
  C         -1.288054       -0.000021        0.000007  1
  N         -0.682391        1.181906       -0.000009  1
  C          0.643987        1.115488       -0.000031  1
  H          1.185970       -2.054052       -0.000010  1
  H         -2.371848        0.000014       -0.000003  1
  H          1.185913        2.054089        0.000014  1
  C         -1.113341       -1.326828        1.000000  2
  H         -0.689022       -1.184147        0.015451  2
  C         -1.768866       -0.278812        1.631889  2
  H         -1.855236        0.680326        1.139614  2
  C         -2.313527       -0.461958        2.895667  2
  H         -2.824215        0.354499        3.387942  2
  C         -2.202662       -1.693120        3.527556  2
  H         -2.626981       -1.835801        4.512105  2
  C         -1.547136       -2.741136        2.895667  2
  H         -1.460767       -3.700274        3.387942  2
  C         -1.002476       -2.557990        1.631889  2
  H         -0.491787       -3.374447        1.139614  2

%mem=32GB
%nprocshared= 8
#p m062x/aug-cc-pVDZ   counterpoise=2

00206 m062x/aug-cc-pVDZ   counterpoise=2

 0  1  0  1  0  1
  N          1.364768        0.000000        0.000005  1
  C          0.644055       -1.115464        0.000024  1
  N         -0.682365       -1.181909        0.000005  1
  C         -1.288054       -0.000021        0.000007  1
  N         -0.682391        1.181906       -0.000009  1
  C          0.643987        1.115488       -0.000031  1
  H          1.185970       -2.054052       -0.000010  1
  H         -2.371848        0.000014       -0.000003  1
  H          1.185913        2.054089        0.000014  1
  C         -0.866025       -1.500000        1.000000  2
  H         -0.679567       -1.177064       -0.015228  2
  C         -2.026894       -1.106092        1.651579  2
  H         -2.744812       -0.476281        1.143965  2
  C         -2.266234       -1.520616        2.954736  2
  H         -3.170609       -1.213742        3.462349  2
  C         -1.344705       -2.329049        3.606314  2
  H         -1.531163       -2.651986        4.621542  2
  C         -0.183836       -2.722958        2.954736  2
  H          0.534082       -3.352768        3.462349  2
  C          0.055504       -2.308433        1.651579  2
  H          0.959879       -2.615307        1.143965  2

%mem=32GB
%nprocshared= 8
#p m062x/aug-cc-pVDZ   counterpoise=2

00207 m062x/aug-cc-pVDZ   counterpoise=2

 0  1  0  1  0  1
  N          1.364768        0.000000        0.000005  1
  C          0.644055       -1.115464        0.000024  1
  N         -0.682365       -1.181909        0.000005  1
  C         -1.288054       -0.000021        0.000007  1
  N         -0.682391        1.181906       -0.000009  1
  C          0.643987        1.115488       -0.000031  1
  H          1.185970       -2.054052       -0.000010  1
  H         -2.371848        0.000014       -0.000003  1
  H          1.185913        2.054089        0.000014  1
  C         -0.592396       -1.627595        1.000000  2
  H         -0.680976       -1.188791        0.015446  2
  C         -1.714063       -2.147125        1.631892  2
  H         -2.676478       -2.113060        1.139615  2
  C         -1.600362       -2.710378        2.895676  2
  H         -2.474197       -3.115119        3.387953  2
  C         -0.364993       -2.754103        3.527567  2
  H         -0.276414       -3.192908        4.512121  2
  C          0.756674       -2.234574        2.895676  2
  H          1.719089       -2.268639        3.387953  2
  C          0.642972       -1.671320        1.631892  2
  H          1.516808       -1.266580        1.139615  2

%mem=32GB
%nprocshared= 8
#p m062x/aug-cc-pVDZ   counterpoise=2

00208 m062x/aug-cc-pVDZ   counterpoise=2

 0  1  0  1  0  1
  N          1.364768        0.000000        0.000005  1
  C          0.644055       -1.115464        0.000024  1
  N         -0.682365       -1.181909        0.000005  1
  C         -1.288054       -0.000021        0.000007  1
  N         -0.682391        1.181906       -0.000009  1
  C          0.643987        1.115488       -0.000031  1
  H          1.185970       -2.054052       -0.000010  1
  H         -2.371848        0.000014       -0.000003  1
  H          1.185913        2.054089        0.000014  1
  C         -0.300767       -1.705737        1.000000  2
  H         -0.647110       -1.230304        0.092392  2
  C         -1.050260       -2.718792        1.582508  2
  H         -1.980496       -3.032580        1.128704  2
  C         -0.605691       -3.329062        2.747523  2
  H         -1.189584       -4.118284        3.201327  2
  C          0.588371       -2.926278        3.330030  2
  H          0.934713       -3.401711        4.237638  2
  C          1.337864       -1.913224        2.747523  2
  H          2.268099       -1.599435        3.201327  2
  C          0.893295       -1.302953        1.582508  2
  H          1.477187       -0.513732        1.128704  2

%mem=32GB
%nprocshared= 8
#p m062x/aug-cc-pVDZ   counterpoise=2

00209 m062x/aug-cc-pVDZ   counterpoise=2

 0  1  0  1  0  1
  N          1.364768        0.000000        0.000005  1
  C          0.644055       -1.115464        0.000024  1
  N         -0.682365       -1.181909        0.000005  1
  C         -1.288054       -0.000021        0.000007  1
  N         -0.682391        1.181906       -0.000009  1
  C          0.643987        1.115488       -0.000031  1
  H          1.185970       -2.054052       -0.000010  1
  H         -2.371848        0.000014       -0.000003  1
  H          1.185913        2.054089        0.000014  1
  C         -0.000000       -1.732051        1.000000  2
  H         -0.554993       -1.284600        0.186666  2
  C         -0.398416       -2.955208        1.522002  2
  H         -1.263795       -3.460659        1.115335  2
  C          0.313979       -3.529561        2.566006  2
  H          0.003593       -4.482463        2.972673  2
  C          1.424791       -2.880757        3.088008  2
  H          1.979784       -3.328208        3.901341  2
  C          1.823207       -1.657600        2.566006  2
  H          2.688586       -1.152149        2.972673  2
  C          1.110811       -1.083247        1.522002  2
  H          1.421197       -0.130345        1.115335  2

%mem=32GB
%nprocshared= 8
#p m062x/aug-cc-pVDZ   counterpoise=2

00210 m062x/aug-cc-pVDZ   counterpoise=2

 0  1  0  1  0  1
  N          1.364768        0.000000        0.000005  1
  C          0.644055       -1.115464        0.000024  1
  N         -0.682365       -1.181909        0.000005  1
  C         -1.288054       -0.000021        0.000007  1
  N         -0.682391        1.181906       -0.000009  1
  C          0.643987        1.115488       -0.000031  1
  H          1.185970       -2.054052       -0.000010  1
  H         -2.371848        0.000014       -0.000003  1
  H          1.185913        2.054089        0.000014  1
  C          0.300767       -1.705737        1.000000  2
  H          0.607390       -1.178509        0.106828  2
  C         -0.935332       -1.439680        1.573242  2
  H         -1.591694       -0.705181        1.126657  2
  C         -1.328915       -2.116436        2.719727  2
  H         -2.291900       -1.909164        3.166313  2
  C         -0.486399       -3.059248        3.292969  2
  H         -0.793021       -3.586475        4.186141  2
  C          0.749700       -3.325304        2.719727  2
  H          1.406063       -4.059803        3.166313  2
  C          1.143283       -2.648549        1.573242  2
  H          2.106268       -2.855820        1.126657  2

%mem=32GB
%nprocshared= 8
#p m062x/aug-cc-pVDZ   counterpoise=2

00211 m062x/aug-cc-pVDZ   counterpoise=2

 0  1  0  1  0  1
  N          1.364768        0.000000        0.000005  1
  C          0.644055       -1.115464        0.000024  1
  N         -0.682365       -1.181909        0.000005  1
  C         -1.288054       -0.000021        0.000007  1
  N         -0.682391        1.181906       -0.000009  1
  C          0.643987        1.115488       -0.000031  1
  H          1.185970       -2.054052       -0.000010  1
  H         -2.371848        0.000014       -0.000003  1
  H          1.185913        2.054089        0.000014  1
  C          0.592396       -1.627595        1.000000  2
  H          0.642074       -1.135104        0.038373  2
  C         -0.635707       -1.823016        1.617177  2
  H         -1.542784       -1.482768        1.136364  2
  C         -0.699474       -2.455183        2.851532  2
  H         -1.656228       -2.607426        3.332345  2
  C          0.464863       -2.891929        3.468709  2
  H          0.415185       -3.384420        4.430336  2
  C          1.692966       -2.696508        2.851532  2
  H          2.600043       -3.036756        3.332345  2
  C          1.756733       -2.064342        1.617177  2
  H          2.713487       -1.912098        1.136364  2

%mem=32GB
%nprocshared= 8
#p m062x/aug-cc-pVDZ   counterpoise=2

00212 m062x/aug-cc-pVDZ   counterpoise=2

 0  1  0  1  0  1
  N          1.364768        0.000000        0.000005  1
  C          0.644055       -1.115464        0.000024  1
  N         -0.682365       -1.181909        0.000005  1
  C         -1.288054       -0.000021        0.000007  1
  N         -0.682391        1.181906       -0.000009  1
  C          0.643987        1.115488       -0.000031  1
  H          1.185970       -2.054052       -0.000010  1
  H         -2.371848        0.000014       -0.000003  1
  H          1.185913        2.054089        0.000014  1
  C          0.866025       -1.500000        1.000000  2
  H          0.646605       -1.119882        0.011513  2
  C         -0.034412       -2.345022        1.634416  2
  H         -0.955318       -2.623220        1.140173  2
  C          0.247238       -2.832946        2.903249  2
  H         -0.454248       -3.491262        3.397493  2
  C          1.429326       -2.475847        3.537665  2
  H          1.648746       -2.855965        4.526152  2
  C          2.329763       -1.630825        2.903249  2
  H          3.250669       -1.352627        3.397493  2
  C          2.048113       -1.142901        1.634416  2
  H          2.749599       -0.484585        1.140173  2

%mem=32GB
%nprocshared= 8
#p m062x/aug-cc-pVDZ   counterpoise=2

00213 m062x/aug-cc-pVDZ   counterpoise=2

 0  1  0  1  0  1
  N          1.364768        0.000000        0.000005  1
  C          0.644055       -1.115464        0.000024  1
  N         -0.682365       -1.181909        0.000005  1
  C         -1.288054       -0.000021        0.000007  1
  N         -0.682391        1.181906       -0.000009  1
  C          0.643987        1.115488       -0.000031  1
  H          1.185970       -2.054052       -0.000010  1
  H         -2.371848        0.000014       -0.000003  1
  H          1.185913        2.054089        0.000014  1
  C          1.113341       -1.326828        1.000000  2
  H          0.662044       -1.123566        0.038357  2
  C          0.909248       -2.553514        1.617188  2
  H          0.298953       -3.305904        1.136366  2
  C          1.488537       -2.814423        2.851564  2
  H          1.329539       -3.770074        3.332385  2
  C          2.271919       -1.848645        3.468751  2
  H          2.723215       -2.051907        4.430395  2
  C          2.476011       -0.621959        2.851564  2
  H          3.086306        0.130431        3.332385  2
  C          1.896723       -0.361050        1.617188  2
  H          2.055721        0.594601        1.136366  2

%mem=32GB
%nprocshared= 8
#p m062x/aug-cc-pVDZ   counterpoise=2

00214 m062x/aug-cc-pVDZ   counterpoise=2

 0  1  0  1  0  1
  N          1.364768        0.000000        0.000005  1
  C          0.644055       -1.115464        0.000024  1
  N         -0.682365       -1.181909        0.000005  1
  C         -1.288054       -0.000021        0.000007  1
  N         -0.682391        1.181906       -0.000009  1
  C          0.643987        1.115488       -0.000031  1
  H          1.185970       -2.054052       -0.000010  1
  H         -2.371848        0.000014       -0.000003  1
  H          1.185913        2.054089        0.000014  1
  C          1.326828       -1.113341        1.000000  2
  H          0.716962       -1.115237        0.106802  2
  C          1.721982       -2.314408        1.573259  2
  H          1.419961       -3.251997        1.126660  2
  C          2.504812       -2.311973        2.719777  2
  H          2.812657       -3.247666        3.166376  2
  C          2.892488       -1.108472        3.293036  2
  H          3.502354       -1.106576        4.186234  2
  C          2.497334        0.092595        2.719777  2
  H          2.799355        1.030184        3.166376  2
  C          1.714504        0.090161        1.573259  2
  H          1.406659        1.025853        1.126660  2

%mem=32GB
%nprocshared= 8
#p m062x/aug-cc-pVDZ   counterpoise=2

00215 m062x/aug-cc-pVDZ   counterpoise=2

 0  1  0  1  0  1
  N          1.364768        0.000000        0.000005  1
  C          0.644055       -1.115464        0.000024  1
  N         -0.682365       -1.181909        0.000005  1
  C         -1.288054       -0.000021        0.000007  1
  N         -0.682391        1.181906       -0.000009  1
  C          0.643987        1.115488       -0.000031  1
  H          1.185970       -2.054052       -0.000010  1
  H         -2.371848        0.000014       -0.000003  1
  H          1.185913        2.054089        0.000014  1
  C          1.500000       -0.866025        1.000000  2
  H          1.390011       -0.161656        0.186669  2
  C          0.382697       -1.503586        1.522000  2
  H         -0.597728       -1.295910        1.115335  2
  C          0.523880       -2.407722        2.566001  2
  H         -0.346556       -2.904415        2.972667  2
  C          1.782366       -2.674297        3.088002  2
  H          1.892355       -3.378666        3.901333  2
  C          2.899669       -2.036737        2.566001  2
  H          3.880094       -2.244413        2.972667  2
  C          2.758486       -1.132601        1.522000  2
  H          3.628922       -0.635908        1.115335  2

%mem=32GB
%nprocshared= 8
#p m062x/aug-cc-pVDZ   counterpoise=2

00216 m062x/aug-cc-pVDZ   counterpoise=2

 0  1  0  1  0  1
  N          1.364768        0.000000        0.000005  1
  C          0.644055       -1.115464        0.000024  1
  N         -0.682365       -1.181909        0.000005  1
  C         -1.288054       -0.000021        0.000007  1
  N         -0.682391        1.181906       -0.000009  1
  C          0.643987        1.115488       -0.000031  1
  H          1.185970       -2.054052       -0.000010  1
  H         -2.371848        0.000014       -0.000003  1
  H          1.185913        2.054089        0.000014  1
  C          1.627595       -0.592396        1.000000  2
  H          1.389050       -0.054730        0.092392  2
  C          0.681712       -1.425057        1.582508  2
  H         -0.293724       -1.536076        1.128704  2
  C          0.987912       -2.115211        2.747523  2
  H          0.251021       -2.763897        3.201327  2
  C          2.239994       -1.972705        3.330031  2
  H          2.478540       -2.510371        4.237639  2
  C          3.185877       -1.140044        2.747523  2
  H          4.161314       -1.029025        3.201327  2
  C          2.879678       -0.449890        1.582508  2
  H          3.616569        0.198796        1.128704  2

%mem=32GB
%nprocshared= 8
#p m062x/aug-cc-pVDZ   counterpoise=2

00217 m062x/aug-cc-pVDZ   counterpoise=2

 0  1  0  1  0  1
  N          1.364768        0.000000        0.000005  1
  C          0.644055       -1.115464        0.000024  1
  N         -0.682365       -1.181909        0.000005  1
  C         -1.288054       -0.000021        0.000007  1
  N         -0.682391        1.181906       -0.000009  1
  C          0.643987        1.115488       -0.000031  1
  H          1.185970       -2.054052       -0.000010  1
  H         -2.371848        0.000014       -0.000003  1
  H          1.185913        2.054089        0.000014  1
  C          1.705737       -0.300767        1.000000  2
  H          1.370032       -0.004643        0.015442  2
  C          1.125864       -1.392459        1.631894  2
  H          0.338408       -1.946818        1.139616  2
  C          1.556779       -1.772568        2.895683  2
  H          1.105028       -2.623051        3.387962  2
  C          2.567567       -1.060984        3.527578  2
  H          2.903273       -1.357109        4.512135  2
  C          3.147440        0.030707        2.895683  2
  H          3.934896        0.585066        3.387962  2
  C          2.716525        0.410816        1.631894  2
  H          3.168276        1.261299        1.139616  2

%mem=32GB
%nprocshared= 8
#p m062x/aug-cc-pVDZ   counterpoise=2

00218 m062x/aug-cc-pVDZ   counterpoise=2

 0  1  0  1  0  1
  N          1.364768        0.000000        0.000005  1
  C          0.644055       -1.115464        0.000024  1
  N         -0.682365       -1.181909        0.000005  1
  C         -1.288054       -0.000021        0.000007  1
  N         -0.682391        1.181906       -0.000009  1
  C          0.643987        1.115488       -0.000031  1
  H          1.185970       -2.054052       -0.000010  1
  H         -2.371848        0.000014       -0.000003  1
  H          1.185913        2.054089        0.000014  1
  C          1.879385        0.000000        0.684040  2
  H          1.229172        0.000000       -0.180231  2
  C          2.296696       -1.202290        1.238734  2
  H          1.971589       -2.138935        0.806599  2
  C          3.131316       -1.202290        2.348122  2
  H          3.456423       -2.138935        2.780257  2
  C          3.548627       -0.000000        2.902815  2
  H          4.198840       -0.000000        3.767087  2
  C          3.131316        1.202290        2.348122  2
  H          3.456423        2.138935        2.780257  2
  C          2.296696        1.202290        1.238734  2
  H          1.971589        2.138935        0.806599  2

%mem=32GB
%nprocshared= 8
#p m062x/aug-cc-pVDZ   counterpoise=2

00219 m062x/aug-cc-pVDZ   counterpoise=2

 0  1  0  1  0  1
  N          1.364768        0.000000        0.000005  1
  C          0.644055       -1.115464        0.000024  1
  N         -0.682365       -1.181909        0.000005  1
  C         -1.288054       -0.000021        0.000007  1
  N         -0.682391        1.181906       -0.000009  1
  C          0.643987        1.115488       -0.000031  1
  H          1.185970       -2.054052       -0.000010  1
  H         -2.371848        0.000014       -0.000003  1
  H          1.185913        2.054089        0.000014  1
  C          1.850833        0.326352        0.684040  2
  H          1.266961       -0.065669       -0.137638  2
  C          2.895754       -0.420220        1.211398  2
  H          3.125929       -1.393857        0.800559  2
  C          3.645218        0.082983        2.266112  2
  H          4.459266       -0.498634        2.676951  2
  C          3.349762        1.332756        2.793470  2
  H          3.933634        1.724777        3.615148  2
  C          2.304841        2.079328        2.266112  2
  H          2.074666        3.052965        2.676951  2
  C          1.555377        1.576125        1.211398  2
  H          0.741329        2.157742        0.800559  2

%mem=32GB
%nprocshared= 8
#p m062x/aug-cc-pVDZ   counterpoise=2

00220 m062x/aug-cc-pVDZ   counterpoise=2

 0  1  0  1  0  1
  N          1.364768        0.000000        0.000005  1
  C          0.644055       -1.115464        0.000024  1
  N         -0.682365       -1.181909        0.000005  1
  C         -1.288054       -0.000021        0.000007  1
  N         -0.682391        1.181906       -0.000009  1
  C          0.643987        1.115488       -0.000031  1
  H          1.185970       -2.054052       -0.000010  1
  H         -2.371848        0.000014       -0.000003  1
  H          1.185913        2.054089        0.000014  1
  C          1.766044        0.642788        0.684040  2
  H          1.340903       -0.038228       -0.040676  2
  C          3.058774        0.443186        1.149167  2
  H          3.640736       -0.393328        0.786809  2
  C          3.604490        1.317345        2.079421  2
  H          4.611593        1.161847        2.441779  2
  C          2.857476        2.391106        2.544548  2
  H          3.282618        3.072122        3.269265  2
  C          1.564746        2.590707        2.079421  2
  H          0.982785        3.427222        2.441779  2
  C          1.019031        1.716548        1.149167  2
  H          0.011928        1.872047        0.786809  2

%mem=32GB
%nprocshared= 8
#p m062x/aug-cc-pVDZ   counterpoise=2

00221 m062x/aug-cc-pVDZ   counterpoise=2

 0  1  0  1  0  1
  N          1.364768        0.000000        0.000005  1
  C          0.644055       -1.115464        0.000024  1
  N         -0.682365       -1.181909        0.000005  1
  C         -1.288054       -0.000021        0.000007  1
  N         -0.682391        1.181906       -0.000009  1
  C          0.643987        1.115488       -0.000031  1
  H          1.185970       -2.054052       -0.000010  1
  H         -2.371848        0.000014       -0.000003  1
  H          1.185913        2.054089        0.000014  1
  C          1.627595        0.939693        0.684040  2
  H          1.389050        0.086817        0.063202  2
  C          2.938549        1.163227        1.082498  2
  H          3.721303        0.484497        0.772078  2
  C          3.244748        2.257988        1.879413  2
  H          4.266047        2.432134        2.189832  2
  C          2.239994        3.129214        2.277870  2
  H          2.478539        3.982090        2.898708  2
  C          0.929040        2.905680        1.879413  2
  H          0.146286        3.584410        2.189832  2
  C          0.622841        1.810919        1.082498  2
  H         -0.398458        1.636773        0.772078  2

%mem=32GB
%nprocshared= 8
#p m062x/aug-cc-pVDZ   counterpoise=2

00222 m062x/aug-cc-pVDZ   counterpoise=2

 0  1  0  1  0  1
  N          1.364768        0.000000        0.000005  1
  C          0.644055       -1.115464        0.000024  1
  N         -0.682365       -1.181909        0.000005  1
  C         -1.288054       -0.000021        0.000007  1
  N         -0.682391        1.181906       -0.000009  1
  C          0.643987        1.115488       -0.000031  1
  H          1.185970       -2.054052       -0.000010  1
  H         -2.371848        0.000014       -0.000003  1
  H          1.185913        2.054089        0.000014  1
  C          1.439693        1.208046        0.684040  2
  H          0.622732        1.113016       -0.018304  2
  C          2.102937        0.074799        1.134808  2
  H          1.802679       -0.903088        0.783636  2
  C          3.151596        0.196780        2.036345  2
  H          3.668299       -0.686077        2.387517  2
  C          3.537010        1.452008        2.487113  2
  H          4.353971        1.547038        3.189457  2
  C          2.873766        2.585255        2.036345  2
  H          3.174024        3.563142        2.387517  2
  C          1.825107        2.463274        1.134808  2
  H          1.308405        3.346131        0.783636  2

%mem=32GB
%nprocshared= 8
#p m062x/aug-cc-pVDZ   counterpoise=2

00223 m062x/aug-cc-pVDZ   counterpoise=2

 0  1  0  1  0  1
  N          1.364768        0.000000        0.000005  1
  C          0.644055       -1.115464        0.000024  1
  N         -0.682365       -1.181909        0.000005  1
  C         -1.288054       -0.000021        0.000007  1
  N         -0.682391        1.181906       -0.000009  1
  C          0.643987        1.115488       -0.000031  1
  H          1.185970       -2.054052       -0.000010  1
  H         -2.371848        0.000014       -0.000003  1
  H          1.185913        2.054089        0.000014  1
  C          1.208046        1.439693        0.684040  2
  H          1.182018        2.162201       -0.120351  2
  C          0.023239        0.932700        1.200303  2
  H         -0.925812        1.260236        0.798107  2
  C          0.056648        0.005280        2.232828  2
  H         -0.866376       -0.389693        2.635024  2
  C          1.274863       -0.415148        2.749091  2
  H          1.300890       -1.137656        3.553482  2
  C          2.459669        0.091845        2.232828  2
  H          3.408721       -0.235691        2.635024  2
  C          2.426261        1.019265        1.200303  2
  H          3.349285        1.414238        0.798107  2

%mem=32GB
%nprocshared= 8
#p m062x/aug-cc-pVDZ   counterpoise=2

00224 m062x/aug-cc-pVDZ   counterpoise=2

 0  1  0  1  0  1
  N          1.364768        0.000000        0.000005  1
  C          0.644055       -1.115464        0.000024  1
  N         -0.682365       -1.181909        0.000005  1
  C         -1.288054       -0.000021        0.000007  1
  N         -0.682391        1.181906       -0.000009  1
  C          0.643987        1.115488       -0.000031  1
  H          1.185970       -2.054052       -0.000010  1
  H         -2.371848        0.000014       -0.000003  1
  H          1.185913        2.054089        0.000014  1
  C          0.939693        1.627595        0.684040  2
  H          1.255639        2.174866       -0.193692  2
  C         -0.304314        1.877470        1.247374  2
  H         -0.957512        2.619405        0.808507  2
  C         -0.709866        1.174988        2.374041  2
  H         -1.679011        1.369653        2.812907  2
  C          0.128588        0.222631        2.937374  2
  H         -0.187358       -0.324640        3.815107  2
  C          1.372595       -0.027244        2.374041  2
  H          2.025793       -0.769179        2.812907  2
  C          1.778147        0.675238        1.247374  2
  H          2.747292        0.480574        0.808507  2

%mem=32GB
%nprocshared= 8
#p m062x/aug-cc-pVDZ   counterpoise=2

00225 m062x/aug-cc-pVDZ   counterpoise=2

 0  1  0  1  0  1
  N          1.364768        0.000000        0.000005  1
  C          0.644055       -1.115464        0.000024  1
  N         -0.682365       -1.181909        0.000005  1
  C         -1.288054       -0.000021        0.000007  1
  N         -0.682391        1.181906       -0.000009  1
  C          0.643987        1.115488       -0.000031  1
  H          1.185970       -2.054052       -0.000010  1
  H         -2.371848        0.000014       -0.000003  1
  H          1.185913        2.054089        0.000014  1
  C          0.642788        1.766044        0.684040  2
  H          1.281491        2.104778       -0.120359  2
  C         -0.330448        2.610802        1.200308  2
  H         -0.449944        3.607644        0.798108  2
  C         -1.150294        2.175999        2.232844  2
  H         -1.908494        2.834108        2.635044  2
  C         -0.996905        0.896439        2.749113  2
  H         -1.635609        0.557705        3.553512  2
  C         -0.023670        0.051682        2.232844  2
  H          0.095827       -0.945161        2.635044  2
  C          0.796176        0.486485        1.200308  2
  H          1.554377       -0.171624        0.798108  2

%mem=32GB
%nprocshared= 8
#p m062x/aug-cc-pVDZ   counterpoise=2

00226 m062x/aug-cc-pVDZ   counterpoise=2

 0  1  0  1  0  1
  N          1.364768        0.000000        0.000005  1
  C          0.644055       -1.115464        0.000024  1
  N         -0.682365       -1.181909        0.000005  1
  C         -1.288054       -0.000021        0.000007  1
  N         -0.682391        1.181906       -0.000009  1
  C          0.643987        1.115488       -0.000031  1
  H          1.185970       -2.054052       -0.000010  1
  H         -2.371848        0.000014       -0.000003  1
  H          1.185913        2.054089        0.000014  1
  C          0.326352        1.850833        0.684040  2
  H          0.652485        1.095815       -0.018332  2
  C          1.220761        2.812165        1.134827  2
  H          2.243683        2.806074        0.783640  2
  C          0.802133        3.781314        2.036399  2
  H          1.498923        4.530241        2.387585  2
  C         -0.510904        3.789131        2.487186  2
  H         -0.837037        4.544149        3.189558  2
  C         -1.405312        2.827800        2.036399  2
  H         -2.428235        2.833890        2.387585  2
  C         -0.986685        1.858650        1.134827  2
  H         -1.683474        1.109723        0.783640  2

%mem=32GB
%nprocshared= 8
#p m062x/aug-cc-pVDZ   counterpoise=2

00227 m062x/aug-cc-pVDZ   counterpoise=2

 0  1  0  1  0  1
  N          1.364768        0.000000        0.000005  1
  C          0.644055       -1.115464        0.000024  1
  N         -0.682365       -1.181909        0.000005  1
  C         -1.288054       -0.000021        0.000007  1
  N         -0.682391        1.181906       -0.000009  1
  C          0.643987        1.115488       -0.000031  1
  H          1.185970       -2.054052       -0.000010  1
  H         -2.371848        0.000014       -0.000003  1
  H          1.185913        2.054089        0.000014  1
  C          0.000000        1.879385        0.684040  2
  H         -0.619334        1.246357        0.063201  2
  C          1.256884        1.444865        1.082498  2
  H          1.616727        0.473324        0.772079  2
  C          2.051868        2.257427        1.879415  2
  H          3.031046        1.918915        2.189834  2
  C          1.589969        3.504509        2.277873  2
  H          2.209303        4.137538        2.898712  2
  C          0.333084        3.939029        1.879415  2
  H         -0.026758        4.910571        2.189834  2
  C         -0.461900        3.126467        1.082498  2
  H         -1.441077        3.464980        0.772079  2

%mem=32GB
%nprocshared= 8
#p m062x/aug-cc-pVDZ   counterpoise=2

00228 m062x/aug-cc-pVDZ   counterpoise=2

 0  1  0  1  0  1
  N          1.364768        0.000000        0.000005  1
  C          0.644055       -1.115464        0.000024  1
  N         -0.682365       -1.181909        0.000005  1
  C         -1.288054       -0.000021        0.000007  1
  N         -0.682391        1.181906       -0.000009  1
  C          0.643987        1.115488       -0.000031  1
  H          1.185970       -2.054052       -0.000010  1
  H         -2.371848        0.000014       -0.000003  1
  H          1.185913        2.054089        0.000014  1
  C         -0.326352        1.850833        0.684040  2
  H         -0.703557        1.142140       -0.040674  2
  C          0.977060        1.740785        1.149166  2
  H          1.615279        0.946359        0.786809  2
  C          1.461244        2.650472        2.079418  2
  H          2.476668        2.564739        2.441775  2
  C          0.642017        3.670207        2.544543  2
  H          1.019222        4.378900        3.269258  2
  C         -0.661395        3.780255        2.079418  2
  H         -1.299614        4.574681        2.441775  2
  C         -1.145579        2.870568        1.149166  2
  H         -2.161003        2.956300        0.786809  2

%mem=32GB
%nprocshared= 8
#p m062x/aug-cc-pVDZ   counterpoise=2

00229 m062x/aug-cc-pVDZ   counterpoise=2

 0  1  0  1  0  1
  N          1.364768        0.000000        0.000005  1
  C          0.644055       -1.115464        0.000024  1
  N         -0.682365       -1.181909        0.000005  1
  C         -1.288054       -0.000021        0.000007  1
  N         -0.682391        1.181906       -0.000009  1
  C          0.643987        1.115488       -0.000031  1
  H          1.185970       -2.054052       -0.000010  1
  H         -2.371848        0.000014       -0.000003  1
  H          1.185913        2.054089        0.000014  1
  C         -0.642788        1.766044        0.684040  2
  H         -0.690359        1.064382       -0.137634  2
  C          0.587280        2.135049        1.211395  2
  H          1.497994        1.720861        0.800558  2
  C          0.648343        3.035710        2.266105  2
  H          1.606629        3.323184        2.676942  2
  C         -0.520662        3.567367        2.793460  2
  H         -0.473090        4.269029        3.615135  2
  C         -1.750729        3.198362        2.266105  2
  H         -2.661444        3.612551        2.676942  2
  C         -1.811792        2.297701        1.211395  2
  H         -2.770078        2.010227        0.800558  2

%mem=32GB
%nprocshared= 8
#p m062x/aug-cc-pVDZ   counterpoise=2

00230 m062x/aug-cc-pVDZ   counterpoise=2

 0  1  0  1  0  1
  N          1.364768        0.000000        0.000005  1
  C          0.644055       -1.115464        0.000024  1
  N         -0.682365       -1.181909        0.000005  1
  C         -1.288054       -0.000021        0.000007  1
  N         -0.682391        1.181906       -0.000009  1
  C          0.643987        1.115488       -0.000031  1
  H          1.185970       -2.054052       -0.000010  1
  H         -2.371848        0.000014       -0.000003  1
  H          1.185913        2.054089        0.000014  1
  C         -0.939693        1.627595        0.684040  2
  H         -0.614602        1.064484       -0.180230  2
  C         -0.107107        2.590118        1.238734  2
  H          0.866611        2.776861        0.806598  2
  C         -0.524397        3.312934        2.348120  2
  H          0.124230        4.062789        2.780255  2
  C         -1.774273        3.073227        2.902813  2
  H         -2.099364        3.636339        3.767084  2
  C         -2.606859        2.110705        2.348120  2
  H         -3.580576        1.923961        2.780255  2
  C         -2.189569        1.387889        1.238734  2
  H         -2.838195        0.638034        0.806598  2

%mem=32GB
%nprocshared= 8
#p m062x/aug-cc-pVDZ   counterpoise=2

00231 m062x/aug-cc-pVDZ   counterpoise=2

 0  1  0  1  0  1
  N          1.364768        0.000000        0.000005  1
  C          0.644055       -1.115464        0.000024  1
  N         -0.682365       -1.181909        0.000005  1
  C         -1.288054       -0.000021        0.000007  1
  N         -0.682391        1.181906       -0.000009  1
  C          0.643987        1.115488       -0.000031  1
  H          1.185970       -2.054052       -0.000010  1
  H         -2.371848        0.000014       -0.000003  1
  H          1.185913        2.054089        0.000014  1
  C         -1.208046        1.439693        0.684040  2
  H         -0.576626        1.130038       -0.137644  2
  C         -1.083911        2.717900        1.211402  2
  H         -0.355784        3.404034        0.800560  2
  C         -1.894407        3.115377        2.266124  2
  H         -1.797701        4.111166        2.676966  2
  C         -2.829039        2.234645        2.793486  2
  H         -3.460459        2.544300        3.615170  2
  C         -2.953174        0.956438        2.266124  2
  H         -3.681301        0.270303        2.676966  2
  C         -2.142677        0.558961        1.211402  2
  H         -2.239384       -0.436828        0.800560  2

%mem=32GB
%nprocshared= 8
#p m062x/aug-cc-pVDZ   counterpoise=2

00232 m062x/aug-cc-pVDZ   counterpoise=2

 0  1  0  1  0  1
  N          1.364768        0.000000        0.000005  1
  C          0.644055       -1.115464        0.000024  1
  N         -0.682365       -1.181909        0.000005  1
  C         -1.288054       -0.000021        0.000007  1
  N         -0.682391        1.181906       -0.000009  1
  C          0.643987        1.115488       -0.000031  1
  H          1.185970       -2.054052       -0.000010  1
  H         -2.371848        0.000014       -0.000003  1
  H          1.185913        2.054089        0.000014  1
  C         -1.439693        1.208046        0.684040  2
  H         -0.637356        1.180352       -0.040688  2
  C         -1.913162        2.427394        1.149175  2
  H         -1.479683        3.349635        0.786811  2
  C         -2.943050        2.462942        2.079443  2
  H         -3.311908        3.412877        2.441807  2
  C         -3.499468        1.279142        2.544578  2
  H         -4.301805        1.306836        3.269306  2
  C         -3.025999        0.059794        2.079443  2
  H         -3.459478       -0.862447        2.441807  2
  C         -1.996111        0.024245        1.149175  2
  H         -1.627253       -0.925689        0.786811  2

%mem=32GB
%nprocshared= 8
#p m062x/aug-cc-pVDZ   counterpoise=2

00233 m062x/aug-cc-pVDZ   counterpoise=2

 0  1  0  1  0  1
  N          1.364768        0.000000        0.000005  1
  C          0.644055       -1.115464        0.000024  1
  N         -0.682365       -1.181909        0.000005  1
  C         -1.288054       -0.000021        0.000007  1
  N         -0.682391        1.181906       -0.000009  1
  C          0.643987        1.115488       -0.000031  1
  H          1.185970       -2.054052       -0.000010  1
  H         -2.371848        0.000014       -0.000003  1
  H          1.185913        2.054089        0.000014  1
  C         -1.627595        0.939693        0.684040  2
  H         -0.769716        1.159529        0.063189  2
  C         -2.476637        1.963259        1.082506  2
  H         -2.280204        2.980505        0.772080  2
  C         -3.577820        1.681075        1.879438  2
  H         -4.239267        2.478485        2.189864  2
  C         -3.829962        0.375325        2.277904  2
  H         -4.687841        0.155489        2.898756  2
  C         -2.980920       -0.648241        1.879438  2
  H         -3.177353       -1.665487        2.189864  2
  C         -1.879737       -0.366058        1.082506  2
  H         -1.218290       -1.163468        0.772080  2

%mem=32GB
%nprocshared= 8
#p m062x/aug-cc-pVDZ   counterpoise=2

00234 m062x/aug-cc-pVDZ   counterpoise=2

 0  1  0  1  0  1
  N          1.364768        0.000000        0.000005  1
  C          0.644055       -1.115464        0.000024  1
  N         -0.682365       -1.181909        0.000005  1
  C         -1.288054       -0.000021        0.000007  1
  N         -0.682391        1.181906       -0.000009  1
  C          0.643987        1.115488       -0.000031  1
  H          1.185970       -2.054052       -0.000010  1
  H         -2.371848        0.000014       -0.000003  1
  H          1.185913        2.054089        0.000014  1
  C         -1.766044        0.642788        0.684040  2
  H         -1.275267       -0.017218       -0.018293  2
  C         -1.116239        1.783797        1.134801  2
  H         -0.119230        2.012696        0.783635  2
  C         -1.746207        2.630987        2.036323  2
  H         -1.239976        3.519892        2.387490  2
  C         -3.025980        2.337168        2.487084  2
  H         -3.516758        2.997173        3.189417  2
  C         -3.675785        1.196158        2.036323  2
  H         -4.672794        0.967259        2.387490  2
  C         -3.045818        0.348968        1.134801  2
  H         -3.552048       -0.539936        0.783635  2

%mem=32GB
%nprocshared= 8
#p m062x/aug-cc-pVDZ   counterpoise=2

00235 m062x/aug-cc-pVDZ   counterpoise=2

 0  1  0  1  0  1
  N          1.364768        0.000000        0.000005  1
  C          0.644055       -1.115464        0.000024  1
  N         -0.682365       -1.181909        0.000005  1
  C         -1.288054       -0.000021        0.000007  1
  N         -0.682391        1.181906       -0.000009  1
  C          0.643987        1.115488       -0.000031  1
  H          1.185970       -2.054052       -0.000010  1
  H         -2.371848        0.000014       -0.000003  1
  H          1.185913        2.054089        0.000014  1
  C         -1.850833        0.326352        0.684040  2
  H         -2.463527       -0.057409       -0.120369  2
  C         -0.819401       -0.446269        1.200315  2
  H         -0.628557       -1.431941        0.798110  2
  C         -0.032940        0.046331        2.232864  2
  H          0.770598       -0.555580        2.635068  2
  C         -0.277911        1.311552        2.749138  2
  H          0.334783        1.695313        3.553548  2
  C         -1.309343        2.084173        2.232864  2
  H         -1.500188        3.069845        2.635068  2
  C         -2.095804        1.591573        1.200315  2
  H         -2.899343        2.193483        0.798110  2

%mem=32GB
%nprocshared= 8
#p m062x/aug-cc-pVDZ   counterpoise=2

00236 m062x/aug-cc-pVDZ   counterpoise=2

 0  1  0  1  0  1
  N          1.364768        0.000000        0.000005  1
  C          0.644055       -1.115464        0.000024  1
  N         -0.682365       -1.181909        0.000005  1
  C         -1.288054       -0.000021        0.000007  1
  N         -0.682391        1.181906       -0.000009  1
  C          0.643987        1.115488       -0.000031  1
  H          1.185970       -2.054052       -0.000010  1
  H         -2.371848        0.000014       -0.000003  1
  H          1.185913        2.054089        0.000014  1
  C         -1.879385        0.000000        0.684040  2
  H         -2.511297        0.000018       -0.193701  2
  C         -1.473855       -1.202302        1.247379  2
  H         -1.789838       -2.138938        0.808509  2
  C         -0.662727       -1.202325        2.374057  2
  H         -0.346798       -2.138979        2.812928  2
  C         -0.257128       -0.000046        2.937396  2
  H          0.374783       -0.000064        3.815137  2
  C         -0.662658        1.202255        2.374057  2
  H         -0.346676        2.138891        2.812928  2
  C         -1.473787        1.202278        1.247379  2
  H         -1.789716        2.138932        0.808509  2

%mem=32GB
%nprocshared= 8
#p m062x/aug-cc-pVDZ   counterpoise=2

00237 m062x/aug-cc-pVDZ   counterpoise=2

 0  1  0  1  0  1
  N          1.364768        0.000000        0.000005  1
  C          0.644055       -1.115464        0.000024  1
  N         -0.682365       -1.181909        0.000005  1
  C         -1.288054       -0.000021        0.000007  1
  N         -0.682391        1.181906       -0.000009  1
  C          0.643987        1.115488       -0.000031  1
  H          1.185970       -2.054052       -0.000010  1
  H         -2.371848        0.000014       -0.000003  1
  H          1.185913        2.054089        0.000014  1
  C         -1.850833       -0.326352        0.684040  2
  H         -2.463521        0.057438       -0.120361  2
  C         -2.095848       -1.591567        1.200309  2
  H         -2.899414       -2.193444        0.798109  2
  C         -1.309395       -2.084204        2.232847  2
  H         -1.500274       -3.069871        2.635047  2
  C         -0.277928       -1.311626        2.749116  2
  H          0.334759       -1.695416        3.553517  2
  C         -0.032914       -0.046411        2.232847  2
  H          0.770652        0.555466        2.635047  2
  C         -0.819366        0.446226        1.200309  2
  H         -0.628488        1.431893        0.798109  2

%mem=32GB
%nprocshared= 8
#p m062x/aug-cc-pVDZ   counterpoise=2

00238 m062x/aug-cc-pVDZ   counterpoise=2

 0  1  0  1  0  1
  N          1.364768        0.000000        0.000005  1
  C          0.644055       -1.115464        0.000024  1
  N         -0.682365       -1.181909        0.000005  1
  C         -1.288054       -0.000021        0.000007  1
  N         -0.682391        1.181906       -0.000009  1
  C          0.643987        1.115488       -0.000031  1
  H          1.185970       -2.054052       -0.000010  1
  H         -2.371848        0.000014       -0.000003  1
  H          1.185913        2.054089        0.000014  1
  C         -1.766044       -0.642788        0.684040  2
  H         -1.275255        0.017191       -0.018310  2
  C         -3.045803       -0.348921        1.134812  2
  H         -3.552010        0.539994        0.783637  2
  C         -3.675786       -1.196076        2.036356  2
  H         -4.672783       -0.967140        2.387531  2
  C         -3.026011       -2.337098        2.487128  2
  H         -3.516801       -2.997077        3.189478  2
  C         -1.746252       -2.630965        2.036356  2
  H         -1.240045       -3.519880        2.387531  2
  C         -1.116269       -1.783810        1.134812  2
  H         -0.119272       -2.012746        0.783637  2

%mem=32GB
%nprocshared= 8
#p m062x/aug-cc-pVDZ   counterpoise=2

00239 m062x/aug-cc-pVDZ   counterpoise=2

 0  1  0  1  0  1
  N          1.364768        0.000000        0.000005  1
  C          0.644055       -1.115464        0.000024  1
  N         -0.682365       -1.181909        0.000005  1
  C         -1.288054       -0.000021        0.000007  1
  N         -0.682391        1.181906       -0.000009  1
  C          0.643987        1.115488       -0.000031  1
  H          1.185970       -2.054052       -0.000010  1
  H         -2.371848        0.000014       -0.000003  1
  H          1.185913        2.054089        0.000014  1
  C         -1.627595       -0.939693        0.684040  2
  H         -0.769702       -1.159529        0.063208  2
  C         -1.879751        0.366059        1.082494  2
  H         -1.218300        1.163470        0.772078  2
  C         -2.980952        0.648243        1.879400  2
  H         -3.177395        1.665490        2.189817  2
  C         -3.829998       -0.375324        2.277854  2
  H         -4.687891       -0.155488        2.898686  2
  C         -3.577843       -1.681076        1.879400  2
  H         -4.239293       -2.478487        2.189817  2
  C         -2.476641       -1.963260        1.082494  2
  H         -2.280199       -2.980507        0.772078  2

%mem=32GB
%nprocshared= 8
#p m062x/aug-cc-pVDZ   counterpoise=2

00240 m062x/aug-cc-pVDZ   counterpoise=2

 0  1  0  1  0  1
  N          1.364768        0.000000        0.000005  1
  C          0.644055       -1.115464        0.000024  1
  N         -0.682365       -1.181909        0.000005  1
  C         -1.288054       -0.000021        0.000007  1
  N         -0.682391        1.181906       -0.000009  1
  C          0.643987        1.115488       -0.000031  1
  H          1.185970       -2.054052       -0.000010  1
  H         -2.371848        0.000014       -0.000003  1
  H          1.185913        2.054089        0.000014  1
  C         -1.439693       -1.208046        0.684040  2
  H         -0.637336       -1.180355       -0.040666  2
  C         -1.996117       -0.024243        1.149161  2
  H         -1.627245        0.925690        0.786808  2
  C         -3.026031       -0.059787        2.079401  2
  H         -3.459515        0.862456        2.441755  2
  C         -3.499519       -1.279133        2.544522  2
  H         -4.301875       -1.306824        3.269228  2
  C         -2.943094       -2.462936        2.079401  2
  H         -3.311967       -3.412869        2.441755  2
  C         -1.913181       -2.427392        1.149161  2
  H         -1.479697       -3.349635        0.786808  2

%mem=32GB
%nprocshared= 8
#p m062x/aug-cc-pVDZ   counterpoise=2

00241 m062x/aug-cc-pVDZ   counterpoise=2

 0  1  0  1  0  1
  N          1.364768        0.000000        0.000005  1
  C          0.644055       -1.115464        0.000024  1
  N         -0.682365       -1.181909        0.000005  1
  C         -1.288054       -0.000021        0.000007  1
  N         -0.682391        1.181906       -0.000009  1
  C          0.643987        1.115488       -0.000031  1
  H          1.185970       -2.054052       -0.000010  1
  H         -2.371848        0.000014       -0.000003  1
  H          1.185913        2.054089        0.000014  1
  C         -1.208046       -1.439693        0.684040  2
  H         -0.576597       -1.130043       -0.137624  2
  C         -2.142670       -0.558945        1.211389  2
  H         -2.239342        0.436851        0.800557  2
  C         -2.953203       -0.956415        2.266085  2
  H         -3.681324       -0.270269        2.676917  2
  C         -2.829113       -2.234633        2.793434  2
  H         -3.460561       -2.544283        3.615098  2
  C         -1.894489       -3.115380        2.266085  2
  H         -1.797816       -4.111177        2.676917  2
  C         -1.083955       -2.717910        1.211389  2
  H         -0.355835       -3.404057        0.800557  2

%mem=32GB
%nprocshared= 8
#p m062x/aug-cc-pVDZ   counterpoise=2

00242 m062x/aug-cc-pVDZ   counterpoise=2

 0  1  0  1  0  1
  N          1.364768        0.000000        0.000005  1
  C          0.644055       -1.115464        0.000024  1
  N         -0.682365       -1.181909        0.000005  1
  C         -1.288054       -0.000021        0.000007  1
  N         -0.682391        1.181906       -0.000009  1
  C          0.643987        1.115488       -0.000031  1
  H          1.185970       -2.054052       -0.000010  1
  H         -2.371848        0.000014       -0.000003  1
  H          1.185913        2.054089        0.000014  1
  C         -0.939693       -1.627595        0.684040  2
  H         -0.614567       -1.064484       -0.180217  2
  C         -2.189563       -1.387840        1.238725  2
  H         -2.838150       -0.637947        0.806597  2
  C         -2.606898       -2.110655        2.348096  2
  H         -3.580610       -1.923874        2.780224  2
  C         -1.774362       -3.073226        2.902781  2
  H         -2.099487       -3.636337        3.767038  2
  C         -0.524491       -3.312982        2.348096  2
  H          0.124096       -4.062874        2.780224  2
  C         -0.107157       -2.590166        1.238725  2
  H          0.866556       -2.776948        0.806597  2

%mem=32GB
%nprocshared= 8
#p m062x/aug-cc-pVDZ   counterpoise=2

00243 m062x/aug-cc-pVDZ   counterpoise=2

 0  1  0  1  0  1
  N          1.364768        0.000000        0.000005  1
  C          0.644055       -1.115464        0.000024  1
  N         -0.682365       -1.181909        0.000005  1
  C         -1.288054       -0.000021        0.000007  1
  N         -0.682391        1.181906       -0.000009  1
  C          0.643987        1.115488       -0.000031  1
  H          1.185970       -2.054052       -0.000010  1
  H         -2.371848        0.000014       -0.000003  1
  H          1.185913        2.054089        0.000014  1
  C         -0.642788       -1.766044        0.684040  2
  H         -0.690328       -1.064375       -0.137630  2
  C         -1.811816       -2.297653        1.211393  2
  H         -2.770088       -2.010134        0.800557  2
  C         -1.750792       -3.198323        2.266097  2
  H         -2.661524       -3.612474        2.676932  2
  C         -0.520740       -3.567385        2.793449  2
  H         -0.473199       -4.269054        3.615119  2
  C          0.648288       -3.035777        2.266097  2
  H          1.606561       -3.323295        2.676932  2
  C          0.587264       -2.135106        1.211393  2
  H          1.497996       -1.720955        0.800557  2

%mem=32GB
%nprocshared= 8
#p m062x/aug-cc-pVDZ   counterpoise=2

00244 m062x/aug-cc-pVDZ   counterpoise=2

 0  1  0  1  0  1
  N          1.364768        0.000000        0.000005  1
  C          0.644055       -1.115464        0.000024  1
  N         -0.682365       -1.181909        0.000005  1
  C         -1.288054       -0.000021        0.000007  1
  N         -0.682391        1.181906       -0.000009  1
  C          0.643987        1.115488       -0.000031  1
  H          1.185970       -2.054052       -0.000010  1
  H         -2.371848        0.000014       -0.000003  1
  H          1.185913        2.054089        0.000014  1
  C         -0.326352       -1.850833        0.684040  2
  H         -0.703537       -1.142129       -0.040674  2
  C         -1.145608       -2.870545        1.149166  2
  H         -2.161035       -2.956248        0.786809  2
  C         -0.661449       -3.780246        2.079417  2
  H         -1.299691       -4.574654        2.441774  2
  C          0.641966       -3.670235        2.544543  2
  H          1.019151       -4.378939        3.269257  2
  C          1.461222       -2.650523        2.079417  2
  H          2.476648       -2.564820        2.441774  2
  C          0.977063       -1.740822        1.149166  2
  H          1.615305       -0.946414        0.786809  2

%mem=32GB
%nprocshared= 8
#p m062x/aug-cc-pVDZ   counterpoise=2

00245 m062x/aug-cc-pVDZ   counterpoise=2

 0  1  0  1  0  1
  N          1.364768        0.000000        0.000005  1
  C          0.644055       -1.115464        0.000024  1
  N         -0.682365       -1.181909        0.000005  1
  C         -1.288054       -0.000021        0.000007  1
  N         -0.682391        1.181906       -0.000009  1
  C          0.643987        1.115488       -0.000031  1
  H          1.185970       -2.054052       -0.000010  1
  H         -2.371848        0.000014       -0.000003  1
  H          1.185913        2.054089        0.000014  1
  C         -0.000000       -1.879385        0.684040  2
  H         -0.619324       -1.246346        0.063201  2
  C         -0.461921       -3.126460        1.082498  2
  H         -1.441104       -3.464956        0.772079  2
  C          0.333049       -3.939035        1.879415  2
  H         -0.026810       -4.910570        2.189835  2
  C          1.589941       -3.504536        2.277873  2
  H          2.209265       -4.137575        2.898713  2
  C          2.051862       -2.257462        1.879415  2
  H          3.031045       -1.918966        2.189835  2
  C          1.256891       -1.444886        1.082498  2
  H          1.616751       -0.473351        0.772079  2

%mem=32GB
%nprocshared= 8
#p m062x/aug-cc-pVDZ   counterpoise=2

00246 m062x/aug-cc-pVDZ   counterpoise=2

 0  1  0  1  0  1
  N          1.364768        0.000000        0.000005  1
  C          0.644055       -1.115464        0.000024  1
  N         -0.682365       -1.181909        0.000005  1
  C         -1.288054       -0.000021        0.000007  1
  N         -0.682391        1.181906       -0.000009  1
  C          0.643987        1.115488       -0.000031  1
  H          1.185970       -2.054052       -0.000010  1
  H         -2.371848        0.000014       -0.000003  1
  H          1.185913        2.054089        0.000014  1
  C          0.326352       -1.850833        0.684040  2
  H          0.652554       -1.095792       -0.018275  2
  C         -0.986698       -1.858593        1.134790  2
  H         -1.683428       -1.109597        0.783632  2
  C         -1.405414       -2.827772        2.036289  2
  H         -2.428347       -2.833818        2.387446  2
  C         -0.511082       -3.789192        2.487038  2
  H         -0.837284       -4.544233        3.189353  2
  C          0.801968       -3.781432        2.036289  2
  H          1.498698       -4.530428        2.387446  2
  C          1.220685       -2.812253        1.134790  2
  H          2.243617       -2.806207        0.783632  2

%mem=32GB
%nprocshared= 8
#p m062x/aug-cc-pVDZ   counterpoise=2

00247 m062x/aug-cc-pVDZ   counterpoise=2

 0  1  0  1  0  1
  N          1.364768        0.000000        0.000005  1
  C          0.644055       -1.115464        0.000024  1
  N         -0.682365       -1.181909        0.000005  1
  C         -1.288054       -0.000021        0.000007  1
  N         -0.682391        1.181906       -0.000009  1
  C          0.643987        1.115488       -0.000031  1
  H          1.185970       -2.054052       -0.000010  1
  H         -2.371848        0.000014       -0.000003  1
  H          1.185913        2.054089        0.000014  1
  C          0.642788       -1.766044        0.684040  2
  H          1.281530       -2.104720       -0.120353  2
  C          0.796048       -0.486467        1.200304  2
  H          1.554188        0.171713        0.798108  2
  C         -0.023849       -0.051740        2.232832  2
  H          0.095549        0.945116        2.635028  2
  C         -0.997006       -0.896589        2.749095  2
  H         -1.635749       -0.557913        3.553488  2
  C         -1.150267       -2.176166        2.232832  2
  H         -1.908407       -2.834346        2.635028  2
  C         -0.330370       -2.610894        1.200304  2
  H         -0.449768       -3.607749        0.798108  2

%mem=32GB
%nprocshared= 8
#p m062x/aug-cc-pVDZ   counterpoise=2

00248 m062x/aug-cc-pVDZ   counterpoise=2

 0  1  0  1  0  1
  N          1.364768        0.000000        0.000005  1
  C          0.644055       -1.115464        0.000024  1
  N         -0.682365       -1.181909        0.000005  1
  C         -1.288054       -0.000021        0.000007  1
  N         -0.682391        1.181906       -0.000009  1
  C          0.643987        1.115488       -0.000031  1
  H          1.185970       -2.054052       -0.000010  1
  H         -2.371848        0.000014       -0.000003  1
  H          1.185913        2.054089        0.000014  1
  C          0.939693       -1.627595        0.684040  2
  H          1.255706       -2.174807       -0.193705  2
  C          1.778021       -0.675132        1.247382  2
  H          2.747135       -0.480327        0.808509  2
  C          1.372384        0.027274        2.374065  2
  H          2.025484        0.769292        2.812938  2
  C          0.128417       -0.222782        2.937407  2
  H         -0.187596        0.324430        3.815152  2
  C         -0.709912       -1.175245        2.374065  2
  H         -1.679025       -1.370051        2.812938  2
  C         -0.304274       -1.877651        1.247382  2
  H         -0.957374       -2.619669        0.808509  2

%mem=32GB
%nprocshared= 8
#p m062x/aug-cc-pVDZ   counterpoise=2

00249 m062x/aug-cc-pVDZ   counterpoise=2

 0  1  0  1  0  1
  N          1.364768        0.000000        0.000005  1
  C          0.644055       -1.115464        0.000024  1
  N         -0.682365       -1.181909        0.000005  1
  C         -1.288054       -0.000021        0.000007  1
  N         -0.682391        1.181906       -0.000009  1
  C          0.643987        1.115488       -0.000031  1
  H          1.185970       -2.054052       -0.000010  1
  H         -2.371848        0.000014       -0.000003  1
  H          1.185913        2.054089        0.000014  1
  C          1.208046       -1.439693        0.684040  2
  H          1.182085       -2.162164       -0.120386  2
  C          2.426222       -1.019180        1.200326  2
  H          3.349282       -1.414050        0.798112  2
  C          2.459545       -0.091807        2.232896  2
  H          3.408566        0.235794        2.635110  2
  C          1.274691        0.415053        2.749182  2
  H          1.300652        1.137524        3.553608  2
  C          0.056515       -0.005460        2.232896  2
  H         -0.866545        0.389410        2.635110  2
  C          0.023192       -0.932833        1.200326  2
  H         -0.925829       -1.260434        0.798112  2

%mem=32GB
%nprocshared= 8
#p m062x/aug-cc-pVDZ   counterpoise=2

00250 m062x/aug-cc-pVDZ   counterpoise=2

 0  1  0  1  0  1
  N          1.364768        0.000000        0.000005  1
  C          0.644055       -1.115464        0.000024  1
  N         -0.682365       -1.181909        0.000005  1
  C         -1.288054       -0.000021        0.000007  1
  N         -0.682391        1.181906       -0.000009  1
  C          0.643987        1.115488       -0.000031  1
  H          1.185970       -2.054052       -0.000010  1
  H         -2.371848        0.000014       -0.000003  1
  H          1.185913        2.054089        0.000014  1
  C          1.439693       -1.208046        0.684040  2
  H          0.622736       -1.112983       -0.018304  2
  C          1.825057       -2.463289        1.134809  2
  H          1.308320       -3.346126        0.783636  2
  C          2.873711       -2.585312        2.036345  2
  H          3.173930       -3.563211        2.387517  2
  C          3.537000       -1.452091        2.487113  2
  H          4.353957       -1.547154        3.189457  2
  C          3.151636       -0.196848        2.036345  2
  H          3.668373        0.685989        2.387517  2
  C          2.102982       -0.074825        1.134809  2
  H          1.802763        0.903074        0.783636  2

%mem=32GB
%nprocshared= 8
#p m062x/aug-cc-pVDZ   counterpoise=2

00251 m062x/aug-cc-pVDZ   counterpoise=2

 0  1  0  1  0  1
  N          1.364768        0.000000        0.000005  1
  C          0.644055       -1.115464        0.000024  1
  N         -0.682365       -1.181909        0.000005  1
  C         -1.288054       -0.000021        0.000007  1
  N         -0.682391        1.181906       -0.000009  1
  C          0.643987        1.115488       -0.000031  1
  H          1.185970       -2.054052       -0.000010  1
  H         -2.371848        0.000014       -0.000003  1
  H          1.185913        2.054089        0.000014  1
  C          1.627595       -0.939693        0.684040  2
  H          1.389050       -0.086817        0.063202  2
  C          0.622841       -1.810919        1.082498  2
  H         -0.398458       -1.636773        0.772078  2
  C          0.929040       -2.905680        1.879413  2
  H          0.146286       -3.584410        2.189832  2
  C          2.239994       -3.129214        2.277870  2
  H          2.478539       -3.982090        2.898708  2
  C          3.244748       -2.257988        1.879413  2
  H          4.266047       -2.432134        2.189832  2
  C          2.938549       -1.163227        1.082498  2
  H          3.721303       -0.484497        0.772078  2

%mem=32GB
%nprocshared= 8
#p m062x/aug-cc-pVDZ   counterpoise=2

00252 m062x/aug-cc-pVDZ   counterpoise=2

 0  1  0  1  0  1
  N          1.364768        0.000000        0.000005  1
  C          0.644055       -1.115464        0.000024  1
  N         -0.682365       -1.181909        0.000005  1
  C         -1.288054       -0.000021        0.000007  1
  N         -0.682391        1.181906       -0.000009  1
  C          0.643987        1.115488       -0.000031  1
  H          1.185970       -2.054052       -0.000010  1
  H         -2.371848        0.000014       -0.000003  1
  H          1.185913        2.054089        0.000014  1
  C          1.766044       -0.642788        0.684040  2
  H          1.340903        0.038228       -0.040676  2
  C          1.019031       -1.716548        1.149167  2
  H          0.011928       -1.872047        0.786809  2
  C          1.564746       -2.590707        2.079421  2
  H          0.982785       -3.427222        2.441779  2
  C          2.857476       -2.391106        2.544548  2
  H          3.282618       -3.072122        3.269265  2
  C          3.604490       -1.317345        2.079421  2
  H          4.611593       -1.161847        2.441779  2
  C          3.058774       -0.443186        1.149167  2
  H          3.640736        0.393328        0.786809  2

%mem=32GB
%nprocshared= 8
#p m062x/aug-cc-pVDZ   counterpoise=2

00253 m062x/aug-cc-pVDZ   counterpoise=2

 0  1  0  1  0  1
  N          1.364768        0.000000        0.000005  1
  C          0.644055       -1.115464        0.000024  1
  N         -0.682365       -1.181909        0.000005  1
  C         -1.288054       -0.000021        0.000007  1
  N         -0.682391        1.181906       -0.000009  1
  C          0.643987        1.115488       -0.000031  1
  H          1.185970       -2.054052       -0.000010  1
  H         -2.371848        0.000014       -0.000003  1
  H          1.185913        2.054089        0.000014  1
  C          1.850833       -0.326352        0.684040  2
  H          1.266961        0.065669       -0.137638  2
  C          1.555377       -1.576125        1.211398  2
  H          0.741329       -2.157742        0.800559  2
  C          2.304841       -2.079328        2.266112  2
  H          2.074666       -3.052965        2.676951  2
  C          3.349762       -1.332756        2.793470  2
  H          3.933634       -1.724777        3.615148  2
  C          3.645218       -0.082983        2.266112  2
  H          4.459266        0.498634        2.676951  2
  C          2.895754        0.420220        1.211398  2
  H          3.125929        1.393857        0.800559  2

%mem=32GB
%nprocshared= 8
#p m062x/aug-cc-pVDZ   counterpoise=2

00254 m062x/aug-cc-pVDZ   counterpoise=2

 0  1  0  1  0  1
  N          1.364768        0.000000        0.000005  1
  C          0.644055       -1.115464        0.000024  1
  N         -0.682365       -1.181909        0.000005  1
  C         -1.288054       -0.000021        0.000007  1
  N         -0.682391        1.181906       -0.000009  1
  C          0.643987        1.115488       -0.000031  1
  H          1.185970       -2.054052       -0.000010  1
  H         -2.371848        0.000014       -0.000003  1
  H          1.185913        2.054089        0.000014  1
  C          1.969616        0.000000        0.347296  2
  H          1.031684        0.000000       -0.191245  2
  C          2.571585       -1.202290        0.692935  2
  H          2.102619       -2.138935        0.423664  2
  C          3.775523       -1.202290        1.384213  2
  H          4.244489       -2.138935        1.653483  2
  C          4.377493       -0.000000        1.729851  2
  H          5.315424       -0.000000        2.268393  2
  C          3.775523        1.202290        1.384213  2
  H          4.244489        2.138935        1.653483  2
  C          2.571585        1.202290        0.692935  2
  H          2.102619        2.138935        0.423664  2

%mem=32GB
%nprocshared= 8
#p m062x/aug-cc-pVDZ   counterpoise=2

00255 m062x/aug-cc-pVDZ   counterpoise=2

 0  1  0  1  0  1
  N          1.364768        0.000000        0.000005  1
  C          0.644055       -1.115464        0.000024  1
  N         -0.682365       -1.181909        0.000005  1
  C         -1.288054       -0.000021        0.000007  1
  N         -0.682391        1.181906       -0.000009  1
  C          0.643987        1.115488       -0.000031  1
  H          1.185970       -2.054052       -0.000010  1
  H         -2.371848        0.000014       -0.000003  1
  H          1.185913        2.054089        0.000014  1
  C          1.939693        0.342020        0.347296  2
  H          1.114732       -0.148745       -0.151033  2
  C          3.083847       -0.376279        0.667127  2
  H          3.150242       -1.426635        0.417962  2
  C          4.142775        0.253673        1.306787  2
  H          5.034130       -0.305918        1.555951  2
  C          4.057548        1.601923        1.626617  2
  H          4.882509        2.092688        2.124946  2
  C          2.913394        2.320222        1.306787  2
  H          2.846999        3.370578        1.555951  2
  C          1.854466        1.690271        0.667127  2
  H          0.963111        2.249862        0.417962  2

%mem=32GB
%nprocshared= 8
#p m062x/aug-cc-pVDZ   counterpoise=2

00256 m062x/aug-cc-pVDZ   counterpoise=2

 0  1  0  1  0  1
  N          1.364768        0.000000        0.000005  1
  C          0.644055       -1.115464        0.000024  1
  N         -0.682365       -1.181909        0.000005  1
  C         -1.288054       -0.000021        0.000007  1
  N         -0.682391        1.181906       -0.000009  1
  C          0.643987        1.115488       -0.000031  1
  H          1.185970       -2.054052       -0.000010  1
  H         -2.371848        0.000014       -0.000003  1
  H          1.185913        2.054089        0.000014  1
  C          1.850833        0.673648        0.347296  2
  H          1.266962       -0.135551       -0.069877  2
  C          3.200551        0.489503        0.615040  2
  H          3.668180       -0.463153        0.406454  2
  C          3.950014        1.528200        1.150528  2
  H          5.001513        1.384743        1.359115  2
  C          3.349759        2.751042        1.418272  2
  H          3.933630        3.560241        1.835445  2
  C          2.000041        2.935186        1.150528  2
  H          1.532412        3.887843        1.359115  2
  C          1.250578        1.896490        0.615040  2
  H          0.199079        2.039947        0.406454  2

%mem=32GB
%nprocshared= 8
#p m062x/aug-cc-pVDZ   counterpoise=2

00257 m062x/aug-cc-pVDZ   counterpoise=2

 0  1  0  1  0  1
  N          1.364768        0.000000        0.000005  1
  C          0.644055       -1.115464        0.000024  1
  N         -0.682365       -1.181909        0.000005  1
  C         -1.288054       -0.000021        0.000007  1
  N         -0.682391        1.181906       -0.000009  1
  C          0.643987        1.115488       -0.000031  1
  H          1.185970       -2.054052       -0.000010  1
  H         -2.371848        0.000014       -0.000003  1
  H          1.185913        2.054089        0.000014  1
  C          1.705737        0.984808        0.347296  2
  H          1.370033        0.015205        0.005367  2
  C          3.057315        1.213746        0.566748  2
  H          3.774559        0.422499        0.395784  2
  C          3.488229        2.458338        1.005652  2
  H          4.541177        2.636693        1.176617  2
  C          2.567565        3.473992        1.225104  2
  H          2.903269        4.443594        1.567033  2
  C          1.215987        3.245054        1.005652  2
  H          0.498743        4.036301        1.176617  2
  C          0.785073        2.000462        0.566748  2
  H         -0.267875        1.822107        0.395784  2

%mem=32GB
%nprocshared= 8
#p m062x/aug-cc-pVDZ   counterpoise=2

00258 m062x/aug-cc-pVDZ   counterpoise=2

 0  1  0  1  0  1
  N          1.364768        0.000000        0.000005  1
  C          0.644055       -1.115464        0.000024  1
  N         -0.682365       -1.181909        0.000005  1
  C         -1.288054       -0.000021        0.000007  1
  N         -0.682391        1.181906       -0.000009  1
  C          0.643987        1.115488       -0.000031  1
  H          1.185970       -2.054052       -0.000010  1
  H         -2.371848        0.000014       -0.000003  1
  H          1.185913        2.054089        0.000014  1
  C          1.508813        1.266044        0.347296  2
  H          1.129098        2.192747       -0.061091  2
  C          0.639997        0.215429        0.609402  2
  H         -0.416570        0.323647        0.405208  2
  C          1.127403       -0.974097        1.133612  2
  H          0.450551       -1.792581        1.337806  2
  C          2.483625       -1.113007        1.395717  2
  H          2.863340       -2.039709        1.804105  2
  C          3.352442       -0.062391        1.133612  2
  H          4.409008       -0.170610        1.337806  2
  C          2.865035        1.127135        0.609402  2
  H          3.541887        1.945619        0.405208  2

%mem=32GB
%nprocshared= 8
#p m062x/aug-cc-pVDZ   counterpoise=2

00259 m062x/aug-cc-pVDZ   counterpoise=2

 0  1  0  1  0  1
  N          1.364768        0.000000        0.000005  1
  C          0.644055       -1.115464        0.000024  1
  N         -0.682365       -1.181909        0.000005  1
  C         -1.288054       -0.000021        0.000007  1
  N         -0.682391        1.181906       -0.000009  1
  C          0.643987        1.115488       -0.000031  1
  H          1.185970       -2.054052       -0.000010  1
  H         -2.371848        0.000014       -0.000003  1
  H          1.185913        2.054089        0.000014  1
  C          1.266044        1.508813        0.347296  2
  H          1.133004        2.414125       -0.229290  2
  C          0.161917        0.752973        0.717353  2
  H         -0.831296        1.069446        0.429059  2
  C          0.332689       -0.409095        1.457466  2
  H         -0.527483       -0.997934        1.745759  2
  C          1.607590       -0.815323        1.827522  2
  H          1.740630       -1.720635        2.404109  2
  C          2.711718       -0.059483        1.457466  2
  H          3.704930       -0.375956        1.745759  2
  C          2.540945        1.102585        0.717353  2
  H          3.401117        1.691424        0.429059  2

%mem=32GB
%nprocshared= 8
#p m062x/aug-cc-pVDZ   counterpoise=2

00260 m062x/aug-cc-pVDZ   counterpoise=2

 0  1  0  1  0  1
  N          1.364768        0.000000        0.000005  1
  C          0.644055       -1.115464        0.000024  1
  N         -0.682365       -1.181909        0.000005  1
  C         -1.288054       -0.000021        0.000007  1
  N         -0.682391        1.181906       -0.000009  1
  C          0.643987        1.115488       -0.000031  1
  H          1.185970       -2.054052       -0.000010  1
  H         -2.371848        0.000014       -0.000003  1
  H          1.185913        2.054089        0.000014  1
  C          0.984808        1.705737        0.347296  2
  H          1.394104        2.414715       -0.359505  2
  C         -0.319115        1.851821        0.800925  2
  H         -0.925641        2.674605        0.447525  2
  C         -0.844492        0.941769        1.708183  2
  H         -1.860315        1.055574        2.061584  2
  C         -0.065947       -0.114367        2.161812  2
  H         -0.475243       -0.823345        2.868613  2
  C          1.237976       -0.260450        1.708183  2
  H          1.844502       -1.083234        2.061584  2
  C          1.763353        0.649602        0.800925  2
  H          2.779176        0.535796        0.447525  2

%mem=32GB
%nprocshared= 8
#p m062x/aug-cc-pVDZ   counterpoise=2

00261 m062x/aug-cc-pVDZ   counterpoise=2

 0  1  0  1  0  1
  N          1.364768        0.000000        0.000005  1
  C          0.644055       -1.115464        0.000024  1
  N         -0.682365       -1.181909        0.000005  1
  C         -1.288054       -0.000021        0.000007  1
  N         -0.682391        1.181906       -0.000009  1
  C          0.643987        1.115488       -0.000031  1
  H          1.185970       -2.054052       -0.000010  1
  H         -2.371848        0.000014       -0.000003  1
  H          1.185913        2.054089        0.000014  1
  C          0.673648        1.850833        0.347296  2
  H          1.524171        2.188303       -0.229303  2
  C         -0.315636        2.751779        0.717361  2
  H         -0.235817        3.791130        0.429061  2
  C         -1.407377        2.318599        1.457490  2
  H         -2.178080        3.020481        1.745790  2
  C         -1.509832        0.984474        1.827555  2
  H         -2.360355        0.647005        2.404154  2
  C         -0.520548        0.083529        1.457490  2
  H         -0.600367       -0.955823        1.745790  2
  C          0.571192        0.516708        0.717361  2
  H          1.341896       -0.185174        0.429061  2

%mem=32GB
%nprocshared= 8
#p m062x/aug-cc-pVDZ   counterpoise=2

00262 m062x/aug-cc-pVDZ   counterpoise=2

 0  1  0  1  0  1
  N          1.364768        0.000000        0.000005  1
  C          0.644055       -1.115464        0.000024  1
  N         -0.682365       -1.181909        0.000005  1
  C         -1.288054       -0.000021        0.000007  1
  N         -0.682391        1.181906       -0.000009  1
  C          0.643987        1.115488       -0.000031  1
  H          1.185970       -2.054052       -0.000010  1
  H         -2.371848        0.000014       -0.000003  1
  H          1.185913        2.054089        0.000014  1
  C          0.342020        1.939693        0.347296  2
  H          1.334419        2.074220       -0.061100  2
  C         -0.456410        3.044745        0.609407  2
  H         -0.086029        4.040165        0.405209  2
  C         -1.730264        2.872064        1.133629  2
  H         -2.352283        3.732956        1.337827  2
  C         -2.205689        1.594330        1.395740  2
  H         -3.198088        1.459803        1.804137  2
  C         -1.407259        0.489278        1.133629  2
  H         -1.777639       -0.506142        1.337827  2
  C         -0.133404        0.661959        0.609407  2
  H          0.488614       -0.198933        0.405209  2

%mem=32GB
%nprocshared= 8
#p m062x/aug-cc-pVDZ   counterpoise=2

00263 m062x/aug-cc-pVDZ   counterpoise=2

 0  1  0  1  0  1
  N          1.364768        0.000000        0.000005  1
  C          0.644055       -1.115464        0.000024  1
  N         -0.682365       -1.181909        0.000005  1
  C         -1.288054       -0.000021        0.000007  1
  N         -0.682391        1.181906       -0.000009  1
  C          0.643987        1.115488       -0.000031  1
  H          1.185970       -2.054052       -0.000010  1
  H         -2.371848        0.000014       -0.000003  1
  H          1.185913        2.054089        0.000014  1
  C          0.000000        1.969616        0.347296  2
  H         -0.671842        1.194083        0.005360  2
  C          1.339915        1.680131        0.566753  2
  H          1.711936        0.679077        0.395785  2
  C          2.202298        2.675612        1.005666  2
  H          3.246161        2.450090        1.176634  2
  C          1.724766        3.960578        1.225122  2
  H          2.396608        4.736110        1.567059  2
  C          0.384852        4.250062        1.005666  2
  H          0.012831        5.251117        1.176634  2
  C         -0.477532        3.254581        0.566753  2
  H         -1.521394        3.480103        0.395785  2

%mem=32GB
%nprocshared= 8
#p m062x/aug-cc-pVDZ   counterpoise=2

00264 m062x/aug-cc-pVDZ   counterpoise=2

 0  1  0  1  0  1
  N          1.364768        0.000000        0.000005  1
  C          0.644055       -1.115464        0.000024  1
  N         -0.682365       -1.181909        0.000005  1
  C         -1.288054       -0.000021        0.000007  1
  N         -0.682391        1.181906       -0.000009  1
  C          0.643987        1.115488       -0.000031  1
  H          1.185970       -2.054052       -0.000010  1
  H         -2.371848        0.000014       -0.000003  1
  H          1.185913        2.054089        0.000014  1
  C         -0.342020        1.939693        0.347296  2
  H         -0.750870        1.029448       -0.069883  2
  C          1.017118        2.031277        0.615044  2
  H          1.667107        1.192383        0.406455  2
  C          1.541922        3.199677        1.150540  2
  H          2.600761        3.271027        1.359130  2
  C          0.707587        4.276492        1.418288  2
  H          1.116437        5.186737        1.835467  2
  C         -0.651551        4.184907        1.150540  2
  H         -1.301540        5.023802        1.359130  2
  C         -1.176355        3.016508        0.615044  2
  H         -2.235193        2.945158        0.406455  2

%mem=32GB
%nprocshared= 8
#p m062x/aug-cc-pVDZ   counterpoise=2

00265 m062x/aug-cc-pVDZ   counterpoise=2

 0  1  0  1  0  1
  N          1.364768        0.000000        0.000005  1
  C          0.644055       -1.115464        0.000024  1
  N         -0.682365       -1.181909        0.000005  1
  C         -1.288054       -0.000021        0.000007  1
  N         -0.682391        1.181906       -0.000009  1
  C          0.643987        1.115488       -0.000031  1
  H          1.185970       -2.054052       -0.000010  1
  H         -2.371848        0.000014       -0.000003  1
  H          1.185913        2.054089        0.000014  1
  C         -0.673648        1.850833        0.347296  2
  H         -0.686193        0.891017       -0.151038  2
  C          0.536590        2.451136        0.667130  2
  H          1.466883        1.958987        0.417963  2
  C          0.552693        3.683166        1.306797  2
  H          1.495530        4.150834        1.555964  2
  C         -0.641443        4.314894        1.626631  2
  H         -0.628898        5.274710        2.124965  2
  C         -1.851682        3.714591        1.306797  2
  H         -2.781974        4.206740        1.555964  2
  C         -1.867784        2.482561        0.667130  2
  H         -2.810622        2.014894        0.417963  2

%mem=32GB
%nprocshared= 8
#p m062x/aug-cc-pVDZ   counterpoise=2

00266 m062x/aug-cc-pVDZ   counterpoise=2

 0  1  0  1  0  1
  N          1.364768        0.000000        0.000005  1
  C          0.644055       -1.115464        0.000024  1
  N         -0.682365       -1.181909        0.000005  1
  C         -1.288054       -0.000021        0.000007  1
  N         -0.682391        1.181906       -0.000009  1
  C          0.643987        1.115488       -0.000031  1
  H          1.185970       -2.054052       -0.000010  1
  H         -2.371848        0.000014       -0.000003  1
  H          1.185913        2.054089        0.000014  1
  C         -0.984808        1.705737        0.347296  2
  H         -0.515865        0.893457       -0.191253  2
  C         -0.244549        2.828182        0.692940  2
  H          0.801092        2.890344        0.423666  2
  C         -0.846490        3.870833        1.384229  2
  H         -0.269791        4.745275        1.653504  2
  C         -2.188689        3.791039        1.729873  2
  H         -2.657632        4.603318        2.268422  2
  C         -2.928947        2.668594        1.384229  2
  H         -3.974588        2.606431        1.653504  2
  C         -2.327006        1.625943        0.692940  2
  H         -2.903705        0.751501        0.423666  2

%mem=32GB
%nprocshared= 8
#p m062x/aug-cc-pVDZ   counterpoise=2

00267 m062x/aug-cc-pVDZ   counterpoise=2

 0  1  0  1  0  1
  N          1.364768        0.000000        0.000005  1
  C          0.644055       -1.115464        0.000024  1
  N         -0.682365       -1.181909        0.000005  1
  C         -1.288054       -0.000021        0.000007  1
  N         -0.682391        1.181906       -0.000009  1
  C          0.643987        1.115488       -0.000031  1
  H          1.185970       -2.054052       -0.000010  1
  H         -2.371848        0.000014       -0.000003  1
  H          1.185913        2.054089        0.000014  1
  C         -1.266044        1.508813        0.347296  2
  H         -0.428569        1.039739       -0.151047  2
  C         -1.216014        2.858826        0.667136  2
  H         -0.339563        3.441481        0.417964  2
  C         -2.291007        3.460934        1.306814  2
  H         -2.252032        4.512663        1.555986  2
  C         -3.416030        2.713030        1.626654  2
  H         -4.253505        3.182104        2.124997  2
  C         -3.466060        1.363017        1.306814  2
  H         -4.342511        0.780362        1.555986  2
  C         -2.391067        0.760909        0.667136  2
  H         -2.430042       -0.290820        0.417964  2

%mem=32GB
%nprocshared= 8
#p m062x/aug-cc-pVDZ   counterpoise=2

00268 m062x/aug-cc-pVDZ   counterpoise=2

 0  1  0  1  0  1
  N          1.364768        0.000000        0.000005  1
  C          0.644055       -1.115464        0.000024  1
  N         -0.682365       -1.181909        0.000005  1
  C         -1.288054       -0.000021        0.000007  1
  N         -0.682391        1.181906       -0.000009  1
  C          0.643987        1.115488       -0.000031  1
  H          1.185970       -2.054052       -0.000010  1
  H         -2.371848        0.000014       -0.000003  1
  H          1.185913        2.054089        0.000014  1
  C         -1.508813        1.266044        0.347296  2
  H         -0.516100        1.164976       -0.069893  2
  C         -2.024165        2.527018        0.615051  2
  H         -1.432939        3.408312        0.406456  2
  C         -3.298423        2.656751        1.150560  2
  H         -3.699910        3.639113        1.359155  2
  C         -4.057328        1.525510        1.418314  2
  H         -5.050041        1.626579        1.835504  2
  C         -3.541975        0.264537        1.150560  2
  H         -4.133202       -0.616757        1.359155  2
  C         -2.267718        0.134804        0.615051  2
  H         -1.866231       -0.847558        0.406456  2

%mem=32GB
%nprocshared= 8
#p m062x/aug-cc-pVDZ   counterpoise=2

00269 m062x/aug-cc-pVDZ   counterpoise=2

 0  1  0  1  0  1
  N          1.364768        0.000000        0.000005  1
  C          0.644055       -1.115464        0.000024  1
  N         -0.682365       -1.181909        0.000005  1
  C         -1.288054       -0.000021        0.000007  1
  N         -0.682391        1.181906       -0.000009  1
  C          0.643987        1.115488       -0.000031  1
  H          1.185970       -2.054052       -0.000010  1
  H         -2.371848        0.000014       -0.000003  1
  H          1.185913        2.054089        0.000014  1
  C         -1.705737        0.984808        0.347296  2
  H         -0.698187        1.178864        0.005352  2
  C         -2.579772        2.040854        0.566758  2
  H         -2.253141        3.057623        0.395786  2
  C         -3.873075        1.791761        1.005682  2
  H         -4.553994        2.614475        1.176654  2
  C         -4.292342        0.486623        1.225144  2
  H         -5.299893        0.292567        1.567088  2
  C         -3.418307       -0.569423        1.005682  2
  H         -3.744938       -1.586192        1.176654  2
  C         -2.125004       -0.320331        0.566758  2
  H         -1.444085       -1.143044        0.395786  2

%mem=32GB
%nprocshared= 8
#p m062x/aug-cc-pVDZ   counterpoise=2

00270 m062x/aug-cc-pVDZ   counterpoise=2

 0  1  0  1  0  1
  N          1.364768        0.000000        0.000005  1
  C          0.644055       -1.115464        0.000024  1
  N         -0.682365       -1.181909        0.000005  1
  C         -1.288054       -0.000021        0.000007  1
  N         -0.682391        1.181906       -0.000009  1
  C          0.643987        1.115488       -0.000031  1
  H          1.185970       -2.054052       -0.000010  1
  H         -2.371848        0.000014       -0.000003  1
  H          1.185913        2.054089        0.000014  1
  C         -1.850833        0.673648        0.347296  2
  H         -2.463532       -0.118526       -0.061118  2
  C         -0.506573        0.446509        0.609419  2
  H         -0.072025       -0.522617        0.405212  2
  C          0.279893        1.463353        1.133663  2
  H          1.327140        1.286401        1.337870  2
  C         -0.277901        2.707335        1.395786  2
  H          0.334798        3.499510        1.804200  2
  C         -1.622160        2.934474        1.133663  2
  H         -2.056709        3.903601        1.337870  2
  C         -2.408627        1.917631        0.609419  2
  H         -3.455874        2.094583        0.405212  2

%mem=32GB
%nprocshared= 8
#p m062x/aug-cc-pVDZ   counterpoise=2

00271 m062x/aug-cc-pVDZ   counterpoise=2

 0  1  0  1  0  1
  N          1.364768        0.000000        0.000005  1
  C          0.644055       -1.115464        0.000024  1
  N         -0.682365       -1.181909        0.000005  1
  C         -1.288054       -0.000021        0.000007  1
  N         -0.682391        1.181906       -0.000009  1
  C          0.643987        1.115488       -0.000031  1
  H          1.185970       -2.054052       -0.000010  1
  H         -2.371848        0.000014       -0.000003  1
  H          1.185913        2.054089        0.000014  1
  C         -1.939693        0.342020        0.347296  2
  H         -2.657200       -0.225812       -0.229324  2
  C         -0.733084       -0.236316        0.717375  2
  H         -0.510582       -1.254702        0.429064  2
  C          0.187915        0.492559        1.457531  2
  H          1.127925        0.042006        1.745842  2
  C         -0.097693        1.799772        1.827610  2
  H          0.619814        2.367604        2.404230  2
  C         -1.304301        2.378108        1.457531  2
  H         -1.526804        3.396494        1.745842  2
  C         -2.225301        1.649233        0.717375  2
  H         -3.165311        2.099786        0.429064  2

%mem=32GB
%nprocshared= 8
#p m062x/aug-cc-pVDZ   counterpoise=2

00272 m062x/aug-cc-pVDZ   counterpoise=2

 0  1  0  1  0  1
  N          1.364768        0.000000        0.000005  1
  C          0.644055       -1.115464        0.000024  1
  N         -0.682365       -1.181909        0.000005  1
  C         -1.288054       -0.000021        0.000007  1
  N         -0.682391        1.181906       -0.000009  1
  C          0.643987        1.115488       -0.000031  1
  H          1.185970       -2.054052       -0.000010  1
  H         -2.371848        0.000014       -0.000003  1
  H          1.185913        2.054089        0.000014  1
  C         -1.969616        0.000000        0.347296  2
  H         -2.788238        0.000028       -0.359527  2
  C         -1.444261       -1.202308        0.800939  2
  H         -1.853605       -2.138939        0.447528  2
  C         -0.393468       -1.202345        1.708224  2
  H          0.015811       -2.139004        2.061636  2
  C          0.131970       -0.000073        2.161867  2
  H          0.950593       -0.000102        2.868690  2
  C         -0.393384        1.202235        1.708224  2
  H          0.015960        2.138866        2.061636  2
  C         -1.444177        1.202272        0.800939  2
  H         -1.853456        2.138931        0.447528  2

%mem=32GB
%nprocshared= 8
#p m062x/aug-cc-pVDZ   counterpoise=2

00273 m062x/aug-cc-pVDZ   counterpoise=2

 0  1  0  1  0  1
  N          1.364768        0.000000        0.000005  1
  C          0.644055       -1.115464        0.000024  1
  N         -0.682365       -1.181909        0.000005  1
  C         -1.288054       -0.000021        0.000007  1
  N         -0.682391        1.181906       -0.000009  1
  C          0.643987        1.115488       -0.000031  1
  H          1.185970       -2.054052       -0.000010  1
  H         -2.371848        0.000014       -0.000003  1
  H          1.185913        2.054089        0.000014  1
  C         -1.939693       -0.342020        0.347296  2
  H         -2.657184        0.225846       -0.229311  2
  C         -2.225349       -1.649224        0.717366  2
  H         -3.165380       -2.099737        0.429062  2
  C         -1.304370       -2.378143        1.457506  2
  H         -1.526910       -3.396523        1.745810  2
  C         -0.097734       -1.799858        1.827576  2
  H          0.619756       -2.367724        2.404184  2
  C          0.187922       -0.492654        1.457506  2
  H          1.127953       -0.042141        1.745810  2
  C         -0.733057        0.236265        0.717366  2
  H         -0.510517        1.254644        0.429062  2

%mem=32GB
%nprocshared= 8
#p m062x/aug-cc-pVDZ   counterpoise=2

00274 m062x/aug-cc-pVDZ   counterpoise=2

 0  1  0  1  0  1
  N          1.364768        0.000000        0.000005  1
  C          0.644055       -1.115464        0.000024  1
  N         -0.682365       -1.181909        0.000005  1
  C         -1.288054       -0.000021        0.000007  1
  N         -0.682391        1.181906       -0.000009  1
  C          0.643987        1.115488       -0.000031  1
  H          1.185970       -2.054052       -0.000010  1
  H         -2.371848        0.000014       -0.000003  1
  H          1.185913        2.054089        0.000014  1
  C         -1.850833       -0.673648        0.347296  2
  H         -2.463518        0.118541       -0.061109  2
  C         -2.408650       -1.917621        0.609413  2
  H         -3.455902       -2.094551        0.405210  2
  C         -1.622201       -2.934485        1.133646  2
  H         -2.056768       -3.903604        1.337848  2
  C         -0.277936       -2.707374        1.395762  2
  H          0.334749       -3.499564        1.804167  2
  C          0.279881       -1.463401        1.133646  2
  H          1.327133       -1.286472        1.337848  2
  C         -0.506567       -0.446538        0.609413  2
  H         -0.072000        0.522581        0.405210  2

%mem=32GB
%nprocshared= 8
#p m062x/aug-cc-pVDZ   counterpoise=2

00275 m062x/aug-cc-pVDZ   counterpoise=2

 0  1  0  1  0  1
  N          1.364768        0.000000        0.000005  1
  C          0.644055       -1.115464        0.000024  1
  N         -0.682365       -1.181909        0.000005  1
  C         -1.288054       -0.000021        0.000007  1
  N         -0.682391        1.181906       -0.000009  1
  C          0.643987        1.115488       -0.000031  1
  H          1.185970       -2.054052       -0.000010  1
  H         -2.371848        0.000014       -0.000003  1
  H          1.185913        2.054089        0.000014  1
  C         -1.705737       -0.984808        0.347296  2
  H         -0.698180       -1.178863        0.005372  2
  C         -2.125011        0.320331        0.566745  2
  H         -1.444090        1.143044        0.395783  2
  C         -3.418322        0.569422        1.005643  2
  H         -3.744959        1.586191        1.176606  2
  C         -4.292360       -0.486625        1.225092  2
  H         -5.299917       -0.292569        1.567017  2
  C         -3.873086       -1.791763        1.005643  2
  H         -4.554007       -2.614477        1.176606  2
  C         -2.579775       -2.040855        0.566745  2
  H         -2.253138       -3.057624        0.395783  2

%mem=32GB
%nprocshared= 8
#p m062x/aug-cc-pVDZ   counterpoise=2

00276 m062x/aug-cc-pVDZ   counterpoise=2

 0  1  0  1  0  1
  N          1.364768        0.000000        0.000005  1
  C          0.644055       -1.115464        0.000024  1
  N         -0.682365       -1.181909        0.000005  1
  C         -1.288054       -0.000021        0.000007  1
  N         -0.682391        1.181906       -0.000009  1
  C          0.643987        1.115488       -0.000031  1
  H          1.185970       -2.054052       -0.000010  1
  H         -2.371848        0.000014       -0.000003  1
  H          1.185913        2.054089        0.000014  1
  C         -1.508813       -1.266044        0.347296  2
  H         -0.516089       -1.164981       -0.069868  2
  C         -2.267717       -0.134799        0.615035  2
  H         -1.866218        0.847561        0.406452  2
  C         -3.541989       -0.264525        1.150511  2
  H         -4.133215        0.616772        1.359093  2
  C         -4.057357       -1.525496        1.418250  2
  H         -5.050081       -1.626559        1.835414  2
  C         -3.298453       -2.656741        1.150511  2
  H         -3.699951       -3.639101        1.359093  2
  C         -2.024181       -2.527015        0.615035  2
  H         -1.432955       -3.408312        0.406452  2

%mem=32GB
%nprocshared= 8
#p m062x/aug-cc-pVDZ   counterpoise=2

00277 m062x/aug-cc-pVDZ   counterpoise=2

 0  1  0  1  0  1
  N          1.364768        0.000000        0.000005  1
  C          0.644055       -1.115464        0.000024  1
  N         -0.682365       -1.181909        0.000005  1
  C         -1.288054       -0.000021        0.000007  1
  N         -0.682391        1.181906       -0.000009  1
  C          0.643987        1.115488       -0.000031  1
  H          1.185970       -2.054052       -0.000010  1
  H         -2.371848        0.000014       -0.000003  1
  H          1.185913        2.054089        0.000014  1
  C         -1.266044       -1.508813        0.347296  2
  H         -0.428545       -1.039751       -0.151019  2
  C         -2.391058       -0.760888        0.667118  2
  H         -2.430003        0.290846        0.417960  2
  C         -3.466081       -1.362981        1.306760  2
  H         -4.342525       -0.780309        1.555917  2
  C         -3.416090       -2.712999        1.626581  2
  H         -4.253589       -3.182061        2.124896  2
  C         -2.291076       -3.460924        1.306760  2
  H         -2.252131       -4.512658        1.555917  2
  C         -1.216053       -2.858831        0.667118  2
  H         -0.339610       -3.441503        0.417960  2

%mem=32GB
%nprocshared= 8
#p m062x/aug-cc-pVDZ   counterpoise=2

00278 m062x/aug-cc-pVDZ   counterpoise=2

 0  1  0  1  0  1
  N          1.364768        0.000000        0.000005  1
  C          0.644055       -1.115464        0.000024  1
  N         -0.682365       -1.181909        0.000005  1
  C         -1.288054       -0.000021        0.000007  1
  N         -0.682391        1.181906       -0.000009  1
  C          0.643987        1.115488       -0.000031  1
  H          1.185970       -2.054052       -0.000010  1
  H         -2.371848        0.000014       -0.000003  1
  H          1.185913        2.054089        0.000014  1
  C         -0.984808       -1.705737        0.347296  2
  H         -0.515826       -0.893464       -0.191230  2
  C         -2.327008       -1.625897        0.692926  2
  H         -2.903668       -0.751426        0.423662  2
  C         -2.928998       -2.668539        1.384184  2
  H         -3.974640       -2.606341        1.653447  2
  C         -2.188789       -3.791021        1.729813  2
  H         -2.657771       -4.603293        2.268339  2
  C         -0.846589       -3.870860        1.384184  2
  H         -0.269928       -4.745331        1.653447  2
  C         -0.244598       -2.828219        0.692926  2
  H          0.801044       -2.890417        0.423662  2

%mem=32GB
%nprocshared= 8
#p m062x/aug-cc-pVDZ   counterpoise=2

00279 m062x/aug-cc-pVDZ   counterpoise=2

 0  1  0  1  0  1
  N          1.364768        0.000000        0.000005  1
  C          0.644055       -1.115464        0.000024  1
  N         -0.682365       -1.181909        0.000005  1
  C         -1.288054       -0.000021        0.000007  1
  N         -0.682391        1.181906       -0.000009  1
  C          0.643987        1.115488       -0.000031  1
  H          1.185970       -2.054052       -0.000010  1
  H         -2.371848        0.000014       -0.000003  1
  H          1.185913        2.054089        0.000014  1
  C         -0.673648       -1.850833        0.347296  2
  H         -0.686156       -0.891009       -0.151024  2
  C         -1.867809       -2.482519        0.667121  2
  H         -2.810628       -2.014812        0.417961  2
  C         -1.851754       -3.714559        1.306770  2
  H         -2.782066       -4.206676        1.555931  2
  C         -0.641538       -4.314914        1.626595  2
  H         -0.629031       -5.274738        2.124916  2
  C          0.552622       -3.683228        1.306770  2
  H          1.495441       -4.150935        1.555931  2
  C          0.536567       -2.451187        0.667121  2
  H          1.466879       -1.959071        0.417961  2

%mem=32GB
%nprocshared= 8
#p m062x/aug-cc-pVDZ   counterpoise=2

00280 m062x/aug-cc-pVDZ   counterpoise=2

 0  1  0  1  0  1
  N          1.364768        0.000000        0.000005  1
  C          0.644055       -1.115464        0.000024  1
  N         -0.682365       -1.181909        0.000005  1
  C         -1.288054       -0.000021        0.000007  1
  N         -0.682391        1.181906       -0.000009  1
  C          0.643987        1.115488       -0.000031  1
  H          1.185970       -2.054052       -0.000010  1
  H         -2.371848        0.000014       -0.000003  1
  H          1.185913        2.054089        0.000014  1
  C         -0.342020       -1.939693        0.347296  2
  H         -0.750847       -1.029434       -0.069874  2
  C         -1.176383       -3.016487        0.615039  2
  H         -2.235220       -2.945107        0.406453  2
  C         -0.651609       -4.184905        1.150523  2
  H         -1.301620       -5.023784        1.359109  2
  C          0.707528       -4.276529        1.418266  2
  H          1.116354       -5.186788        1.835436  2
  C          1.541891       -3.199734        1.150523  2
  H          2.600728       -3.271115        1.359109  2
  C          1.017117       -2.031316        0.615039  2
  H          1.667128       -1.192438        0.406453  2

%mem=32GB
%nprocshared= 8
#p m062x/aug-cc-pVDZ   counterpoise=2

00281 m062x/aug-cc-pVDZ   counterpoise=2

 0  1  0  1  0  1
  N          1.364768        0.000000        0.000005  1
  C          0.644055       -1.115464        0.000024  1
  N         -0.682365       -1.181909        0.000005  1
  C         -1.288054       -0.000021        0.000007  1
  N         -0.682391        1.181906       -0.000009  1
  C          0.643987        1.115488       -0.000031  1
  H          1.185970       -2.054052       -0.000010  1
  H         -2.371848        0.000014       -0.000003  1
  H          1.185913        2.054089        0.000014  1
  C         -0.000000       -1.969616        0.347296  2
  H         -0.671830       -1.194070        0.005367  2
  C         -0.477553       -3.254574        0.566749  2
  H         -1.521420       -3.480078        0.395784  2
  C          0.384816       -4.250072        1.005653  2
  H          0.012779       -5.251121        1.176618  2
  C          1.724736       -3.960612        1.225105  2
  H          2.396566       -4.736157        1.567035  2
  C          2.202289       -2.675653        1.005653  2
  H          3.246156       -2.450149        1.176618  2
  C          1.339921       -1.680155        0.566749  2
  H          1.711958       -0.679106        0.395784  2

%mem=32GB
%nprocshared= 8
#p m062x/aug-cc-pVDZ   counterpoise=2

00282 m062x/aug-cc-pVDZ   counterpoise=2

 0  1  0  1  0  1
  N          1.364768        0.000000        0.000005  1
  C          0.644055       -1.115464        0.000024  1
  N         -0.682365       -1.181909        0.000005  1
  C         -1.288054       -0.000021        0.000007  1
  N         -0.682391        1.181906       -0.000009  1
  C          0.643987        1.115488       -0.000031  1
  H          1.185970       -2.054052       -0.000010  1
  H         -2.371848        0.000014       -0.000003  1
  H          1.185913        2.054089        0.000014  1
  C          0.342020       -1.939693        0.347296  2
  H          1.334425       -2.074168       -0.061103  2
  C         -0.133470       -0.661984        0.609409  2
  H          0.488503        0.198941        0.405210  2
  C         -1.407332       -0.489369        1.133635  2
  H         -1.777764        0.506031        1.337835  2
  C         -2.205704       -1.594463        1.395748  2
  H         -3.198109       -1.459988        1.804147  2
  C         -1.730213       -2.872172        1.133635  2
  H         -2.352187       -3.733097        1.337835  2
  C         -0.456352       -3.044787        0.609409  2
  H         -0.085920       -4.040187        0.405210  2

%mem=32GB
%nprocshared= 8
#p m062x/aug-cc-pVDZ   counterpoise=2

00283 m062x/aug-cc-pVDZ   counterpoise=2

 0  1  0  1  0  1
  N          1.364768        0.000000        0.000005  1
  C          0.644055       -1.115464        0.000024  1
  N         -0.682365       -1.181909        0.000005  1
  C         -1.288054       -0.000021        0.000007  1
  N         -0.682391        1.181906       -0.000009  1
  C          0.643987        1.115488       -0.000031  1
  H          1.185970       -2.054052       -0.000010  1
  H         -2.371848        0.000014       -0.000003  1
  H          1.185913        2.054089        0.000014  1
  C          0.673648       -1.850833        0.347296  2
  H          1.524206       -2.188217       -0.229302  2
  C          0.571058       -0.516718        0.717360  2
  H          1.341691        0.185241        0.429061  2
  C         -0.520727       -0.083648        1.457488  2
  H         -0.600651        0.955695        1.745788  2
  C         -1.509921       -0.984693        1.827552  2
  H         -2.360478       -0.647309        2.404151  2
  C         -1.407331       -2.318808        1.457488  2
  H         -2.177964       -3.020767        1.745788  2
  C         -0.315546       -2.751878        0.717360  2
  H         -0.235622       -3.791222        0.429061  2

%mem=32GB
%nprocshared= 8
#p m062x/aug-cc-pVDZ   counterpoise=2

00284 m062x/aug-cc-pVDZ   counterpoise=2

 0  1  0  1  0  1
  N          1.364768        0.000000        0.000005  1
  C          0.644055       -1.115464        0.000024  1
  N         -0.682365       -1.181909        0.000005  1
  C         -1.288054       -0.000021        0.000007  1
  N         -0.682391        1.181906       -0.000009  1
  C          0.643987        1.115488       -0.000031  1
  H          1.185970       -2.054052       -0.000010  1
  H         -2.371848        0.000014       -0.000003  1
  H          1.185913        2.054089        0.000014  1
  C          0.984808       -1.705737        0.347296  2
  H          1.394210       -2.414623       -0.359537  2
  C          1.763184       -0.649485        0.800945  2
  H          2.778980       -0.535496        0.447529  2
  C          1.237670        0.260448        1.708244  2
  H          1.844064        1.083322        2.061660  2
  C         -0.066219        0.114129        2.161893  2
  H         -0.475622        0.823014        2.868726  2
  C         -0.844595       -0.942123        1.708244  2
  H         -1.860392       -1.056112        2.061660  2
  C         -0.319082       -1.852056        0.800945  2
  H         -0.925476       -2.674930        0.447529  2

%mem=32GB
%nprocshared= 8
#p m062x/aug-cc-pVDZ   counterpoise=2

00285 m062x/aug-cc-pVDZ   counterpoise=2

 0  1  0  1  0  1
  N          1.364768        0.000000        0.000005  1
  C          0.644055       -1.115464        0.000024  1
  N         -0.682365       -1.181909        0.000005  1
  C         -1.288054       -0.000021        0.000007  1
  N         -0.682391        1.181906       -0.000009  1
  C          0.643987        1.115488       -0.000031  1
  H          1.185970       -2.054052       -0.000010  1
  H         -2.371848        0.000014       -0.000003  1
  H          1.185913        2.054089        0.000014  1
  C          1.266044       -1.508813        0.347296  2
  H          1.133093       -2.414099       -0.229352  2
  C          2.540904       -1.102492        0.717393  2
  H          3.401133       -1.691231        0.429068  2
  C          2.711561        0.059542        1.457585  2
  H          3.704742        0.376088        1.745910  2
  C          1.607360        0.815255        1.827681  2
  H          1.740311        1.720541        2.404330  2
  C          0.332501        0.408934        1.457585  2
  H         -0.527728        0.997674        1.745910  2
  C          0.161843       -0.753100        0.717393  2
  H         -0.831337       -1.069646        0.429068  2

%mem=32GB
%nprocshared= 8
#p m062x/aug-cc-pVDZ   counterpoise=2

00286 m062x/aug-cc-pVDZ   counterpoise=2

 0  1  0  1  0  1
  N          1.364768        0.000000        0.000005  1
  C          0.644055       -1.115464        0.000024  1
  N         -0.682365       -1.181909        0.000005  1
  C         -1.288054       -0.000021        0.000007  1
  N         -0.682391        1.181906       -0.000009  1
  C          0.643987        1.115488       -0.000031  1
  H          1.185970       -2.054052       -0.000010  1
  H         -2.371848        0.000014       -0.000003  1
  H          1.185913        2.054089        0.000014  1
  C          1.508813       -1.266044        0.347296  2
  H          1.129147       -2.192747       -0.061138  2
  C          2.865024       -1.127084        0.609432  2
  H          3.541917       -1.945529        0.405215  2
  C          3.352367        0.062440        1.133703  2
  H          4.408925        0.170698        1.337920  2
  C          2.483499        1.113005        1.395838  2
  H          2.863164        2.039707        1.804273  2
  C          1.127287        0.974045        1.133703  2
  H          0.450395        1.792490        1.337920  2
  C          0.639944       -0.215480        0.609432  2
  H         -0.416614       -0.323737        0.405215  2

%mem=32GB
%nprocshared= 8
#p m062x/aug-cc-pVDZ   counterpoise=2

00287 m062x/aug-cc-pVDZ   counterpoise=2

 0  1  0  1  0  1
  N          1.364768        0.000000        0.000005  1
  C          0.644055       -1.115464        0.000024  1
  N         -0.682365       -1.181909        0.000005  1
  C         -1.288054       -0.000021        0.000007  1
  N         -0.682391        1.181906       -0.000009  1
  C          0.643987        1.115488       -0.000031  1
  H          1.185970       -2.054052       -0.000010  1
  H         -2.371848        0.000014       -0.000003  1
  H          1.185913        2.054089        0.000014  1
  C          1.705737       -0.984808        0.347296  2
  H          1.370033       -0.015205        0.005367  2
  C          0.785073       -2.000462        0.566748  2
  H         -0.267875       -1.822107        0.395784  2
  C          1.215987       -3.245054        1.005652  2
  H          0.498743       -4.036301        1.176617  2
  C          2.567565       -3.473992        1.225104  2
  H          2.903269       -4.443594        1.567033  2
  C          3.488229       -2.458338        1.005652  2
  H          4.541177       -2.636693        1.176617  2
  C          3.057315       -1.213746        0.566748  2
  H          3.774559       -0.422499        0.395784  2

%mem=32GB
%nprocshared= 8
#p m062x/aug-cc-pVDZ   counterpoise=2

00288 m062x/aug-cc-pVDZ   counterpoise=2

 0  1  0  1  0  1
  N          1.364768        0.000000        0.000005  1
  C          0.644055       -1.115464        0.000024  1
  N         -0.682365       -1.181909        0.000005  1
  C         -1.288054       -0.000021        0.000007  1
  N         -0.682391        1.181906       -0.000009  1
  C          0.643987        1.115488       -0.000031  1
  H          1.185970       -2.054052       -0.000010  1
  H         -2.371848        0.000014       -0.000003  1
  H          1.185913        2.054089        0.000014  1
  C          1.850833       -0.673648        0.347296  2
  H          1.266962        0.135551       -0.069877  2
  C          1.250578       -1.896490        0.615040  2
  H          0.199079       -2.039947        0.406454  2
  C          2.000041       -2.935186        1.150528  2
  H          1.532412       -3.887843        1.359115  2
  C          3.349759       -2.751042        1.418272  2
  H          3.933630       -3.560241        1.835445  2
  C          3.950014       -1.528200        1.150528  2
  H          5.001513       -1.384743        1.359115  2
  C          3.200551       -0.489503        0.615040  2
  H          3.668180        0.463153        0.406454  2

%mem=32GB
%nprocshared= 8
#p m062x/aug-cc-pVDZ   counterpoise=2

00289 m062x/aug-cc-pVDZ   counterpoise=2

 0  1  0  1  0  1
  N          1.364768        0.000000        0.000005  1
  C          0.644055       -1.115464        0.000024  1
  N         -0.682365       -1.181909        0.000005  1
  C         -1.288054       -0.000021        0.000007  1
  N         -0.682391        1.181906       -0.000009  1
  C          0.643987        1.115488       -0.000031  1
  H          1.185970       -2.054052       -0.000010  1
  H         -2.371848        0.000014       -0.000003  1
  H          1.185913        2.054089        0.000014  1
  C          1.939693       -0.342020        0.347296  2
  H          1.114732        0.148745       -0.151033  2
  C          1.854466       -1.690271        0.667127  2
  H          0.963111       -2.249862        0.417962  2
  C          2.913394       -2.320222        1.306787  2
  H          2.846999       -3.370578        1.555951  2
  C          4.057548       -1.601923        1.626617  2
  H          4.882509       -2.092688        2.124946  2
  C          4.142775       -0.253673        1.306787  2
  H          5.034130        0.305918        1.555951  2
  C          3.083847        0.376279        0.667127  2
  H          3.150242        1.426635        0.417962  2

%mem=32GB
%nprocshared= 8
#p m062x/aug-cc-pVDZ   counterpoise=2

00290 m062x/aug-cc-pVDZ   counterpoise=2

 0  1  0  1  0  1
  N          1.364768        0.000000        0.000005  1
  C          0.644055       -1.115464        0.000024  1
  N         -0.682365       -1.181909        0.000005  1
  C         -1.288054       -0.000021        0.000007  1
  N         -0.682391        1.181906       -0.000009  1
  C          0.643987        1.115488       -0.000031  1
  H          1.185970       -2.054052       -0.000010  1
  H         -2.371848        0.000014       -0.000003  1
  H          1.185913        2.054089        0.000014  1
  C          2.000000        0.000000        0.000000  2
  H          0.918454        0.000000        0.000009  2
  C          2.694142       -1.202290       -0.000005  2
  H          2.153369       -2.138935       -0.000001  2
  C          4.082426       -1.202290       -0.000016  2
  H          4.623199       -2.138935       -0.000021  2
  C          4.776568       -0.000000       -0.000022  2
  H          5.858114       -0.000000       -0.000030  2
  C          4.082426        1.202290       -0.000016  2
  H          4.623199        2.138935       -0.000021  2
  C          2.694142        1.202290       -0.000005  2
  H          2.153369        2.138935       -0.000001  2

%mem=32GB
%nprocshared= 8
#p m062x/aug-cc-pVDZ   counterpoise=2

00291 m062x/aug-cc-pVDZ   counterpoise=2

 0  1  0  1  0  1
  N          1.364768        0.000000        0.000005  1
  C          0.644055       -1.115464        0.000024  1
  N         -0.682365       -1.181909        0.000005  1
  C         -1.288054       -0.000021        0.000007  1
  N         -0.682391        1.181906       -0.000009  1
  C          0.643987        1.115488       -0.000031  1
  H          1.185970       -2.054052       -0.000010  1
  H         -2.371848        0.000014       -0.000003  1
  H          1.185913        2.054089        0.000014  1
  C          1.969616        0.347296        0.000000  2
  H          1.031688       -0.191251        0.000008  2
  C          3.170253       -0.349699       -0.000005  2
  H          3.167684       -1.431241       -0.000001  2
  C          4.374188        0.341585       -0.000015  2
  H          5.309546       -0.201409       -0.000019  2
  C          4.377484        1.729866       -0.000020  2
  H          5.315412        2.268413       -0.000028  2
  C          3.176846        2.426862       -0.000015  2
  H          3.179415        3.508404       -0.000019  2
  C          1.972912        1.735577       -0.000005  2
  H          1.037553        2.278572       -0.000001  2

%mem=32GB
%nprocshared= 8
#p m062x/aug-cc-pVDZ   counterpoise=2

00292 m062x/aug-cc-pVDZ   counterpoise=2

 0  1  0  1  0  1
  N          1.364768        0.000000        0.000005  1
  C          0.644055       -1.115464        0.000024  1
  N         -0.682365       -1.181909        0.000005  1
  C         -1.288054       -0.000021        0.000007  1
  N         -0.682391        1.181906       -0.000009  1
  C          0.643987        1.115488       -0.000031  1
  H          1.185970       -2.054052       -0.000010  1
  H         -2.371848        0.000014       -0.000003  1
  H          1.185913        2.054089        0.000014  1
  C          1.879385        0.684040        0.000000  2
  H          1.229175       -0.180233        0.000006  2
  C          3.257455        0.515936       -0.000004  2
  H          3.680831       -0.479299       -0.000001  2
  C          4.092071        1.625326       -0.000012  2
  H          5.165658        1.494365       -0.000015  2
  C          3.548619        2.902821       -0.000016  2
  H          4.198829        3.767095       -0.000023  2
  C          2.170549        3.070926       -0.000012  2
  H          1.747173        4.066160       -0.000015  2
  C          1.335933        1.961535       -0.000004  2
  H          0.262346        2.092496       -0.000001  2

%mem=32GB
%nprocshared= 8
#p m062x/aug-cc-pVDZ   counterpoise=2

00293 m062x/aug-cc-pVDZ   counterpoise=2

 0  1  0  1  0  1
  N          1.364768        0.000000        0.000005  1
  C          0.644055       -1.115464        0.000024  1
  N         -0.682365       -1.181909        0.000005  1
  C         -1.288054       -0.000021        0.000007  1
  N         -0.682391        1.181906       -0.000009  1
  C          0.643987        1.115488       -0.000031  1
  H          1.185970       -2.054052       -0.000010  1
  H         -2.371848        0.000014       -0.000003  1
  H          1.185913        2.054089        0.000014  1
  C          1.732051        1.000000        0.000000  2
  H          1.359172       -0.015236        0.000005  2
  C          3.099943        1.237077       -0.000003  2
  H          3.792722        0.406537       -0.000001  2
  C          3.578574        2.540244       -0.000010  2
  H          4.644232        2.724940       -0.000012  2
  C          2.689313        3.606335       -0.000013  2
  H          3.062191        4.621570       -0.000018  2
  C          1.321421        3.369258       -0.000010  2
  H          0.628641        4.199797       -0.000012  2
  C          0.842790        2.066090       -0.000003  2
  H         -0.222868        1.881395       -0.000001  2

%mem=32GB
%nprocshared= 8
#p m062x/aug-cc-pVDZ   counterpoise=2

00294 m062x/aug-cc-pVDZ   counterpoise=2

 0  1  0  1  0  1
  N          1.364768        0.000000        0.000005  1
  C          0.644055       -1.115464        0.000024  1
  N         -0.682365       -1.181909        0.000005  1
  C         -1.288054       -0.000021        0.000007  1
  N         -0.682391        1.181906       -0.000009  1
  C          0.643987        1.115488       -0.000031  1
  H          1.185970       -2.054052       -0.000010  1
  H         -2.371848        0.000014       -0.000003  1
  H          1.185913        2.054089        0.000014  1
  C          1.532089        1.285575        0.000000  2
  H          1.087893        2.271695        0.000018  2
  C          0.720966        0.158892       -0.000012  2
  H         -0.355135        0.267268       -0.000003  2
  C          1.291141       -1.106901       -0.000035  2
  H          0.659236       -1.984645       -0.000044  2
  C          2.672438       -1.246012       -0.000046  2
  H          3.116635       -2.232131       -0.000064  2
  C          3.483561       -0.119329       -0.000035  2
  H          4.559662       -0.227704       -0.000044  2
  C          2.913386        1.146465       -0.000012  2
  H          3.545292        2.024209       -0.000003  2

%mem=32GB
%nprocshared= 8
#p m062x/aug-cc-pVDZ   counterpoise=2

00295 m062x/aug-cc-pVDZ   counterpoise=2

 0  1  0  1  0  1
  N          1.364768        0.000000        0.000005  1
  C          0.644055       -1.115464        0.000024  1
  N         -0.682365       -1.181909        0.000005  1
  C         -1.288054       -0.000021        0.000007  1
  N         -0.682391        1.181906       -0.000009  1
  C          0.643987        1.115488       -0.000031  1
  H          1.185970       -2.054052       -0.000010  1
  H         -2.371848        0.000014       -0.000003  1
  H          1.185913        2.054089        0.000014  1
  C          1.285575        1.532089        0.000000  2
  H          1.082746        2.594446        0.000028  2
  C          0.234793        0.624790       -0.000018  2
  H         -0.786648        0.980313       -0.000004  2
  C          0.495147       -0.738863       -0.000055  2
  H         -0.323465       -1.445696       -0.000069  2
  C          1.806283       -1.195216       -0.000073  2
  H          2.009112       -2.257573       -0.000102  2
  C          2.857064       -0.287917       -0.000055  2
  H          3.878506       -0.643440       -0.000069  2
  C          2.596711        1.075736       -0.000018  2
  H          3.415323        1.782569       -0.000004  2

%mem=32GB
%nprocshared= 8
#p m062x/aug-cc-pVDZ   counterpoise=2

00296 m062x/aug-cc-pVDZ   counterpoise=2

 0  1  0  1  0  1
  N          1.364768        0.000000        0.000005  1
  C          0.644055       -1.115464        0.000024  1
  N         -0.682365       -1.181909        0.000005  1
  C         -1.288054       -0.000021        0.000007  1
  N         -0.682391        1.181906       -0.000009  1
  C          0.643987        1.115488       -0.000031  1
  H          1.185970       -2.054052       -0.000010  1
  H         -2.371848        0.000014       -0.000003  1
  H          1.185913        2.054089        0.000014  1
  C          1.000000        1.732051        0.000000  2
  H          1.540738        2.668717        0.000041  2
  C         -0.388285        1.732000       -0.000026  2
  H         -0.929091        2.668626       -0.000006  2
  C         -1.082382        0.529685       -0.000078  2
  H         -2.163927        0.529645       -0.000099  2
  C         -0.388195       -0.672579       -0.000105  2
  H         -0.928934       -1.609245       -0.000145  2
  C          1.000089       -0.672528       -0.000078  2
  H          1.540896       -1.609154       -0.000099  2
  C          1.694187        0.529787       -0.000026  2
  H          2.775732        0.529827       -0.000006  2

%mem=32GB
%nprocshared= 8
#p m062x/aug-cc-pVDZ   counterpoise=2

00297 m062x/aug-cc-pVDZ   counterpoise=2

 0  1  0  1  0  1
  N          1.364768        0.000000        0.000005  1
  C          0.644055       -1.115464        0.000024  1
  N         -0.682365       -1.181909        0.000005  1
  C         -1.288054       -0.000021        0.000007  1
  N         -0.682391        1.181906       -0.000009  1
  C          0.643987        1.115488       -0.000031  1
  H          1.185970       -2.054052       -0.000010  1
  H         -2.371848        0.000014       -0.000003  1
  H          1.185913        2.054089        0.000014  1
  C          0.684040        1.879385        0.000000  2
  H          1.705469        2.234948        0.000028  2
  C         -0.366776        2.786644       -0.000018  2
  H         -0.163988        3.849008       -0.000004  2
  C         -1.677893        2.330239       -0.000055  2
  H         -2.496534        3.037040       -0.000069  2
  C         -1.938193        0.966576       -0.000073  2
  H         -2.959622        0.611013       -0.000102  2
  C         -0.887377        0.059317       -0.000055  2
  H         -1.090165       -1.003046       -0.000069  2
  C          0.423740        0.515722       -0.000018  2
  H          1.242381       -0.191079       -0.000004  2

%mem=32GB
%nprocshared= 8
#p m062x/aug-cc-pVDZ   counterpoise=2

00298 m062x/aug-cc-pVDZ   counterpoise=2

 0  1  0  1  0  1
  N          1.364768        0.000000        0.000005  1
  C          0.644055       -1.115464        0.000024  1
  N         -0.682365       -1.181909        0.000005  1
  C         -1.288054       -0.000021        0.000007  1
  N         -0.682391        1.181906       -0.000009  1
  C          0.643987        1.115488       -0.000031  1
  H          1.185970       -2.054052       -0.000010  1
  H         -2.371848        0.000014       -0.000003  1
  H          1.185913        2.054089        0.000014  1
  C          0.347296        1.969616        0.000000  2
  H          1.423397        2.078011        0.000018  2
  C         -0.463847        3.096283       -0.000012  2
  H         -0.019670        4.082410       -0.000003  2
  C         -1.845141        2.957146       -0.000035  2
  H         -2.477064        3.834878       -0.000044  2
  C         -2.415292        1.691341       -0.000046  2
  H         -3.491392        1.582946       -0.000064  2
  C         -1.604148        0.564673       -0.000035  2
  H         -2.048326       -0.421453       -0.000044  2
  C         -0.222854        0.703810       -0.000012  2
  H          0.409069       -0.173921       -0.000003  2

%mem=32GB
%nprocshared= 8
#p m062x/aug-cc-pVDZ   counterpoise=2

00299 m062x/aug-cc-pVDZ   counterpoise=2

 0  1  0  1  0  1
  N          1.364768        0.000000        0.000005  1
  C          0.644055       -1.115464        0.000024  1
  N         -0.682365       -1.181909        0.000005  1
  C         -1.288054       -0.000021        0.000007  1
  N         -0.682391        1.181906       -0.000009  1
  C          0.643987        1.115488       -0.000031  1
  H          1.185970       -2.054052       -0.000010  1
  H         -2.371848        0.000014       -0.000003  1
  H          1.185913        2.054089        0.000014  1
  C          0.000000        2.000000        0.000000  2
  H         -0.692776        1.169456       -0.000009  2
  C          1.367893        1.762930        0.000006  2
  H          1.740777        0.747697        0.000001  2
  C          2.257148        2.829025        0.000018  2
  H          3.322807        2.644337        0.000022  2
  C          1.778509        4.132190        0.000023  2
  H          2.471285        4.962734        0.000033  2
  C          0.410616        4.369260        0.000018  2
  H          0.037732        5.384493        0.000022  2
  C         -0.478639        3.303165        0.000006  2
  H         -1.544298        3.487854        0.000001  2

%mem=32GB
%nprocshared= 8
#p m062x/aug-cc-pVDZ   counterpoise=2

00300 m062x/aug-cc-pVDZ   counterpoise=2

 0  1  0  1  0  1
  N          1.364768        0.000000        0.000005  1
  C          0.644055       -1.115464        0.000024  1
  N         -0.682365       -1.181909        0.000005  1
  C         -1.288054       -0.000021        0.000007  1
  N         -0.682391        1.181906       -0.000009  1
  C          0.643987        1.115488       -0.000031  1
  H          1.185970       -2.054052       -0.000010  1
  H         -2.371848        0.000014       -0.000003  1
  H          1.185913        2.054089        0.000014  1
  C         -0.347296        1.969616        0.000000  2
  H         -0.770673        0.974380       -0.000011  2
  C          1.030773        2.137720        0.000007  2
  H          1.680983        1.273448        0.000002  2
  C          1.574224        3.415215        0.000022  2
  H          2.647811        3.546178        0.000028  2
  C          0.739606        4.524605        0.000029  2
  H          1.162983        5.519841        0.000041  2
  C         -0.638463        4.356501        0.000022  2
  H         -1.288673        5.220773        0.000028  2
  C         -1.181915        3.079006        0.000007  2
  H         -2.255501        2.948043        0.000002  2

%mem=32GB
%nprocshared= 8
#p m062x/aug-cc-pVDZ   counterpoise=2

00301 m062x/aug-cc-pVDZ   counterpoise=2

 0  1  0  1  0  1
  N          1.364768        0.000000        0.000005  1
  C          0.644055       -1.115464        0.000024  1
  N         -0.682365       -1.181909        0.000005  1
  C         -1.288054       -0.000021        0.000007  1
  N         -0.682391        1.181906       -0.000009  1
  C          0.643987        1.115488       -0.000031  1
  H          1.185970       -2.054052       -0.000010  1
  H         -2.371848        0.000014       -0.000003  1
  H          1.185913        2.054089        0.000014  1
  C         -0.684040        1.879385        0.000000  2
  H         -0.681483        0.797842       -0.000014  2
  C          0.516605        2.576368        0.000009  2
  H          1.454526        2.037812        0.000002  2
  C          0.513322        3.964648        0.000027  2
  H          1.448686        4.507635        0.000034  2
  C         -0.690606        4.655945        0.000036  2
  H         -0.693163        5.737488        0.000050  2
  C         -1.891251        3.958962        0.000027  2
  H         -2.829172        4.497519        0.000034  2
  C         -1.887968        2.570682        0.000009  2
  H         -2.823332        2.027696        0.000002  2

%mem=32GB
%nprocshared= 8
#p m062x/aug-cc-pVDZ   counterpoise=2

00302 m062x/aug-cc-pVDZ   counterpoise=2

 0  1  0  1  0  1
  N          1.364768        0.000000        0.000005  1
  C          0.644055       -1.115464        0.000024  1
  N         -0.682365       -1.181909        0.000005  1
  C         -1.288054       -0.000021        0.000007  1
  N         -0.682391        1.181906       -0.000009  1
  C          0.643987        1.115488       -0.000031  1
  H          1.185970       -2.054052       -0.000010  1
  H         -2.371848        0.000014       -0.000003  1
  H          1.185913        2.054089        0.000014  1
  C         -1.000000        1.732051        0.000000  2
  H         -0.459249        0.795392       -0.000015  2
  C         -0.305829        2.934324        0.000010  2
  H          0.775716        2.934298        0.000002  2
  C         -0.999943        4.136630        0.000030  2
  H         -0.459149        5.073263        0.000037  2
  C         -2.388227        4.136662        0.000039  2
  H         -2.928978        5.073321        0.000055  2
  C         -3.082398        2.934389        0.000030  2
  H         -4.163943        2.934415        0.000037  2
  C         -2.388285        1.732083        0.000010  2
  H         -2.929079        0.795450        0.000002  2

%mem=32GB
%nprocshared= 8
#p m062x/aug-cc-pVDZ   counterpoise=2

00303 m062x/aug-cc-pVDZ   counterpoise=2

 0  1  0  1  0  1
  N          1.364768        0.000000        0.000005  1
  C          0.644055       -1.115464        0.000024  1
  N         -0.682365       -1.181909        0.000005  1
  C         -1.288054       -0.000021        0.000007  1
  N         -0.682391        1.181906       -0.000009  1
[truncated: 20,720,417 more chars]
