# Supplementary material for: Three-Dimensional CH/π and CH/N Interactions from Quantum-Mechanical and Database Analyses
Source: J Chem Inf Model. 2025 Apr 14;65(8):4116–27. doi: 10.1021/acs.jcim.5c00124 (PMC12042816; doi:10.1021/acs.jcim.5c00124)
Supplement: Supplementary file 4 — ci5c00124_si_004.zip [file ci5c00124_si_004.zip › inp_files/mif_qm_bz_pyridazine_inp.txt]

%mem=32GB
%nprocshared= 8
#p m062x/aug-cc-pVDZ   counterpoise=2

00001 m062x/aug-cc-pVDZ   counterpoise=2

 0  1  0  1  0  1
  N          0.710243       -1.152826        0.000006  1
  N          1.354052        0.000000       -0.000003  1
  C          0.667040        1.134212       -0.000002  1
  C         -0.722866        1.190437       -0.000005  1
  C         -1.392695       -0.008981       -0.000000  1
  C         -0.615774       -1.162842        0.000003  1
  H         -1.067196       -2.146231        0.000009  1
  H          1.267504        2.034367       -0.000009  1
  H         -2.471887       -0.067869        0.000001  1
  H         -1.238804        2.140139       -0.000012  1
  C          0.000000        0.000000        2.000000  2
  H         -0.000000        0.000000        0.918454  2
  C         -0.850147       -0.850147        2.694142  2
  H         -1.512455       -1.512455        2.153369  2
  C         -0.850147       -0.850147        4.082426  2
  H         -1.512455       -1.512455        4.623199  2
  C          0.000000       -0.000000        4.776568  2
  H          0.000000       -0.000000        5.858114  2
  C          0.850147        0.850147        4.082426  2
  H          1.512455        1.512455        4.623199  2
  C          0.850147        0.850147        2.694142  2
  H          1.512455        1.512455        2.153369  2

%mem=32GB
%nprocshared= 8
#p m062x/aug-cc-pVDZ   counterpoise=2

00002 m062x/aug-cc-pVDZ   counterpoise=2

 0  1  0  1  0  1
  N          0.710243       -1.152826        0.000006  1
  N          1.354052        0.000000       -0.000003  1
  C          0.667040        1.134212       -0.000002  1
  C         -0.722866        1.190437       -0.000005  1
  C         -1.392695       -0.008981       -0.000000  1
  C         -0.615774       -1.162842        0.000003  1
  H         -1.067196       -2.146231        0.000009  1
  H          1.267504        2.034367       -0.000009  1
  H         -2.471887       -0.067869        0.000001  1
  H         -1.238804        2.140139       -0.000012  1
  C          0.347296        0.000000        1.969616  2
  H          0.159488        0.000000        0.904501  2
  C          0.467833       -1.202290        2.653212  2
  H          0.373929       -2.138935        2.120654  2
  C          0.708906       -1.202290        4.020405  2
  H          0.802810       -2.138935        4.552962  2
  C          0.829442       -0.000000        4.704001  2
  H          1.017251       -0.000000        5.769116  2
  C          0.708906        1.202290        4.020405  2
  H          0.802810        2.138935        4.552962  2
  C          0.467833        1.202290        2.653212  2
  H          0.373929        2.138935        2.120654  2

%mem=32GB
%nprocshared= 8
#p m062x/aug-cc-pVDZ   counterpoise=2

00003 m062x/aug-cc-pVDZ   counterpoise=2

 0  1  0  1  0  1
  N          0.710243       -1.152826        0.000006  1
  N          1.354052        0.000000       -0.000003  1
  C          0.667040        1.134212       -0.000002  1
  C         -0.722866        1.190437       -0.000005  1
  C         -1.392695       -0.008981       -0.000000  1
  C         -0.615774       -1.162842        0.000003  1
  H         -1.067196       -2.146231        0.000009  1
  H          1.267504        2.034367       -0.000009  1
  H         -2.471887       -0.067869        0.000001  1
  H         -1.238804        2.140139       -0.000012  1
  C          0.342020        0.060307        1.969616  2
  H          0.157065        0.027695        0.904501  2
  C          0.669501       -1.102786        2.653212  2
  H          0.739670       -2.041508        2.120654  2
  C          0.906911       -1.060924        4.020405  2
  H          1.162036       -1.967033        4.552962  2
  C          0.816841        0.144031        4.704001  2
  H          1.001796        0.176644        5.769116  2
  C          0.489360        1.307125        4.020405  2
  H          0.419191        2.245846        4.552962  2
  C          0.251950        1.265263        2.653212  2
  H         -0.003174        2.171372        2.120654  2

%mem=32GB
%nprocshared= 8
#p m062x/aug-cc-pVDZ   counterpoise=2

00004 m062x/aug-cc-pVDZ   counterpoise=2

 0  1  0  1  0  1
  N          0.710243       -1.152826        0.000006  1
  N          1.354052        0.000000       -0.000003  1
  C          0.667040        1.134212       -0.000002  1
  C         -0.722866        1.190437       -0.000005  1
  C         -1.392695       -0.008981       -0.000000  1
  C         -0.615774       -1.162842        0.000003  1
  H         -1.067196       -2.146231        0.000009  1
  H          1.267504        2.034367       -0.000009  1
  H         -2.471887       -0.067869        0.000001  1
  H         -1.238804        2.140139       -0.000012  1
  C          0.326352        0.118782        1.969616  2
  H          0.149870        0.054548        0.904501  2
  C          0.850826       -0.969775        2.653212  2
  H          1.082937       -1.882050        2.120654  2
  C          1.077361       -0.887323        4.020405  2
  H          1.485954       -1.735364        4.552962  2
  C          0.779421        0.283686        4.704001  2
  H          0.955903        0.347920        5.769116  2
  C          0.254946        1.372243        4.020405  2
  H          0.022836        2.284519        4.552962  2
  C          0.028412        1.289791        2.653212  2
  H         -0.380181        2.137833        2.120654  2

%mem=32GB
%nprocshared= 8
#p m062x/aug-cc-pVDZ   counterpoise=2

00005 m062x/aug-cc-pVDZ   counterpoise=2

 0  1  0  1  0  1
  N          0.710243       -1.152826        0.000006  1
  N          1.354052        0.000000       -0.000003  1
  C          0.667040        1.134212       -0.000002  1
  C         -0.722866        1.190437       -0.000005  1
  C         -1.392695       -0.008981       -0.000000  1
  C         -0.615774       -1.162842        0.000003  1
  H         -1.067196       -2.146231        0.000009  1
  H          1.267504        2.034367       -0.000009  1
  H         -2.471887       -0.067869        0.000001  1
  H         -1.238804        2.140139       -0.000012  1
  C          0.300767        0.173648        1.969616  2
  H          0.138121        0.079744        0.904501  2
  C          1.006300       -0.807297        2.653212  2
  H          1.393299       -1.665408        2.120654  2
  C          1.215075       -0.686761        4.020405  2
  H          1.764721       -1.450967        4.552962  2
  C          0.718318        0.414721        4.704001  2
  H          0.880965        0.508625        5.769116  2
  C          0.012785        1.395667        4.020405  2
  H         -0.374214        2.253777        4.552962  2
  C         -0.195990        1.275130        2.653212  2
  H         -0.745636        2.039336        2.120654  2

%mem=32GB
%nprocshared= 8
#p m062x/aug-cc-pVDZ   counterpoise=2

00006 m062x/aug-cc-pVDZ   counterpoise=2

 0  1  0  1  0  1
  N          0.710243       -1.152826        0.000006  1
  N          1.354052        0.000000       -0.000003  1
  C          0.667040        1.134212       -0.000002  1
  C         -0.722866        1.190437       -0.000005  1
  C         -1.392695       -0.008981       -0.000000  1
  C         -0.615774       -1.162842        0.000003  1
  H         -1.067196       -2.146231        0.000009  1
  H          1.267504        2.034367       -0.000009  1
  H         -2.471887       -0.067869        0.000001  1
  H         -1.238804        2.140139       -0.000012  1
  C          0.266044        0.223238        1.969616  2
  H          0.122175        0.102517        0.904501  2
  C          1.131198       -0.620290        2.653212  2
  H          1.661327       -1.398163        2.120654  2
  C          1.315870       -0.465332        4.020405  2
  H          1.989869       -1.122483        4.552962  2
  C          0.635390        0.533155        4.704001  2
  H          0.779259        0.653876        5.769116  2
  C         -0.229764        1.376683        4.020405  2
  H         -0.759893        2.154556        4.552962  2
  C         -0.414436        1.221725        2.653212  2
  H         -1.088435        1.878876        2.120654  2

%mem=32GB
%nprocshared= 8
#p m062x/aug-cc-pVDZ   counterpoise=2

00007 m062x/aug-cc-pVDZ   counterpoise=2

 0  1  0  1  0  1
  N          0.710243       -1.152826        0.000006  1
  N          1.354052        0.000000       -0.000003  1
  C          0.667040        1.134212       -0.000002  1
  C         -0.722866        1.190437       -0.000005  1
  C         -1.392695       -0.008981       -0.000000  1
  C         -0.615774       -1.162842        0.000003  1
  H         -1.067196       -2.146231        0.000009  1
  H          1.267504        2.034367       -0.000009  1
  H         -2.471887       -0.067869        0.000001  1
  H         -1.238804        2.140139       -0.000012  1
  C          0.223238        0.266044        1.969616  2
  H          0.102517        0.122175        0.904501  2
  C          1.221725       -0.414436        2.653212  2
  H          1.878876       -1.088435        2.120654  2
  C          1.376683       -0.229764        4.020405  2
  H          2.154556       -0.759893        4.552962  2
  C          0.533155        0.635390        4.704001  2
  H          0.653876        0.779259        5.769116  2
  C         -0.465332        1.315870        4.020405  2
  H         -1.122483        1.989869        4.552962  2
  C         -0.620290        1.131198        2.653212  2
  H         -1.398163        1.661327        2.120654  2

%mem=32GB
%nprocshared= 8
#p m062x/aug-cc-pVDZ   counterpoise=2

00008 m062x/aug-cc-pVDZ   counterpoise=2

 0  1  0  1  0  1
  N          0.710243       -1.152826        0.000006  1
  N          1.354052        0.000000       -0.000003  1
  C          0.667040        1.134212       -0.000002  1
  C         -0.722866        1.190437       -0.000005  1
  C         -1.392695       -0.008981       -0.000000  1
  C         -0.615774       -1.162842        0.000003  1
  H         -1.067196       -2.146231        0.000009  1
  H          1.267504        2.034367       -0.000009  1
  H         -2.471887       -0.067869        0.000001  1
  H         -1.238804        2.140139       -0.000012  1
  C          0.173648        0.300767        1.969616  2
  H          0.079744        0.138121        0.904501  2
  C          1.275130       -0.195990        2.653212  2
  H          2.039336       -0.745636        2.120654  2
  C          1.395667        0.012785        4.020405  2
  H          2.253777       -0.374214        4.552962  2
  C          0.414721        0.718318        4.704001  2
  H          0.508625        0.880965        5.769116  2
  C         -0.686761        1.215075        4.020405  2
  H         -1.450967        1.764721        4.552962  2
  C         -0.807297        1.006300        2.653212  2
  H         -1.665408        1.393299        2.120654  2

%mem=32GB
%nprocshared= 8
#p m062x/aug-cc-pVDZ   counterpoise=2

00009 m062x/aug-cc-pVDZ   counterpoise=2

 0  1  0  1  0  1
  N          0.710243       -1.152826        0.000006  1
  N          1.354052        0.000000       -0.000003  1
  C          0.667040        1.134212       -0.000002  1
  C         -0.722866        1.190437       -0.000005  1
  C         -1.392695       -0.008981       -0.000000  1
  C         -0.615774       -1.162842        0.000003  1
  H         -1.067196       -2.146231        0.000009  1
  H          1.267504        2.034367       -0.000009  1
  H         -2.471887       -0.067869        0.000001  1
  H         -1.238804        2.140139       -0.000012  1
  C          0.118782        0.326352        1.969616  2
  H          0.054548        0.149870        0.904501  2
  C          1.289791        0.028412        2.653212  2
  H          2.137833       -0.380181        2.120654  2
  C          1.372243        0.254946        4.020405  2
  H          2.284519        0.022836        4.552962  2
  C          0.283686        0.779421        4.704001  2
  H          0.347920        0.955903        5.769116  2
  C         -0.887323        1.077361        4.020405  2
  H         -1.735364        1.485954        4.552962  2
  C         -0.969775        0.850826        2.653212  2
  H         -1.882050        1.082937        2.120654  2

%mem=32GB
%nprocshared= 8
#p m062x/aug-cc-pVDZ   counterpoise=2

00010 m062x/aug-cc-pVDZ   counterpoise=2

 0  1  0  1  0  1
  N          0.710243       -1.152826        0.000006  1
  N          1.354052        0.000000       -0.000003  1
  C          0.667040        1.134212       -0.000002  1
  C         -0.722866        1.190437       -0.000005  1
  C         -1.392695       -0.008981       -0.000000  1
  C         -0.615774       -1.162842        0.000003  1
  H         -1.067196       -2.146231        0.000009  1
  H          1.267504        2.034367       -0.000009  1
  H         -2.471887       -0.067869        0.000001  1
  H         -1.238804        2.140139       -0.000012  1
  C          0.060307        0.342020        1.969616  2
  H          0.027695        0.157065        0.904501  2
  C          1.265263        0.251950        2.653212  2
  H          2.171372       -0.003174        2.120654  2
  C          1.307125        0.489360        4.020405  2
  H          2.245846        0.419191        4.552962  2
  C          0.144031        0.816841        4.704001  2
  H          0.176644        1.001796        5.769116  2
  C         -1.060924        0.906911        4.020405  2
  H         -1.967033        1.162036        4.552962  2
  C         -1.102786        0.669501        2.653212  2
  H         -2.041508        0.739670        2.120654  2

%mem=32GB
%nprocshared= 8
#p m062x/aug-cc-pVDZ   counterpoise=2

00011 m062x/aug-cc-pVDZ   counterpoise=2

 0  1  0  1  0  1
  N          0.710243       -1.152826        0.000006  1
  N          1.354052        0.000000       -0.000003  1
  C          0.667040        1.134212       -0.000002  1
  C         -0.722866        1.190437       -0.000005  1
  C         -1.392695       -0.008981       -0.000000  1
  C         -0.615774       -1.162842        0.000003  1
  H         -1.067196       -2.146231        0.000009  1
  H          1.267504        2.034367       -0.000009  1
  H         -2.471887       -0.067869        0.000001  1
  H         -1.238804        2.140139       -0.000012  1
  C          0.000000        0.347296        1.969616  2
  H         -0.000000        0.159488        0.904501  2
  C          1.202290        0.467833        2.653212  2
  H          2.138935        0.373929        2.120654  2
  C          1.202290        0.708906        4.020405  2
  H          2.138935        0.802810        4.552962  2
  C          0.000000        0.829442        4.704001  2
  H          0.000000        1.017251        5.769116  2
  C         -1.202290        0.708906        4.020405  2
  H         -2.138935        0.802810        4.552962  2
  C         -1.202290        0.467833        2.653212  2
  H         -2.138935        0.373929        2.120654  2

%mem=32GB
%nprocshared= 8
#p m062x/aug-cc-pVDZ   counterpoise=2

00012 m062x/aug-cc-pVDZ   counterpoise=2

 0  1  0  1  0  1
  N          0.710243       -1.152826        0.000006  1
  N          1.354052        0.000000       -0.000003  1
  C          0.667040        1.134212       -0.000002  1
  C         -0.722866        1.190437       -0.000005  1
  C         -1.392695       -0.008981       -0.000000  1
  C         -0.615774       -1.162842        0.000003  1
  H         -1.067196       -2.146231        0.000009  1
  H          1.267504        2.034367       -0.000009  1
  H         -2.471887       -0.067869        0.000001  1
  H         -1.238804        2.140139       -0.000012  1
  C         -0.060307        0.342020        1.969616  2
  H         -0.027695        0.157065        0.904501  2
  C          1.102786        0.669501        2.653212  2
  H          2.041508        0.739670        2.120654  2
  C          1.060924        0.906911        4.020405  2
  H          1.967033        1.162036        4.552962  2
  C         -0.144031        0.816841        4.704001  2
  H         -0.176644        1.001796        5.769116  2
  C         -1.307125        0.489360        4.020405  2
  H         -2.245846        0.419191        4.552962  2
  C         -1.265263        0.251950        2.653212  2
  H         -2.171372       -0.003174        2.120654  2

%mem=32GB
%nprocshared= 8
#p m062x/aug-cc-pVDZ   counterpoise=2

00013 m062x/aug-cc-pVDZ   counterpoise=2

 0  1  0  1  0  1
  N          0.710243       -1.152826        0.000006  1
  N          1.354052        0.000000       -0.000003  1
  C          0.667040        1.134212       -0.000002  1
  C         -0.722866        1.190437       -0.000005  1
  C         -1.392695       -0.008981       -0.000000  1
  C         -0.615774       -1.162842        0.000003  1
  H         -1.067196       -2.146231        0.000009  1
  H          1.267504        2.034367       -0.000009  1
  H         -2.471887       -0.067869        0.000001  1
  H         -1.238804        2.140139       -0.000012  1
  C         -0.118782        0.326352        1.969616  2
  H         -0.054548        0.149870        0.904501  2
  C          0.969775        0.850826        2.653212  2
  H          1.882050        1.082937        2.120654  2
  C          0.887323        1.077361        4.020405  2
  H          1.735364        1.485954        4.552962  2
  C         -0.283686        0.779421        4.704001  2
  H         -0.347920        0.955903        5.769116  2
  C         -1.372243        0.254946        4.020405  2
  H         -2.284519        0.022836        4.552962  2
  C         -1.289791        0.028412        2.653212  2
  H         -2.137833       -0.380181        2.120654  2

%mem=32GB
%nprocshared= 8
#p m062x/aug-cc-pVDZ   counterpoise=2

00014 m062x/aug-cc-pVDZ   counterpoise=2

 0  1  0  1  0  1
  N          0.710243       -1.152826        0.000006  1
  N          1.354052        0.000000       -0.000003  1
  C          0.667040        1.134212       -0.000002  1
  C         -0.722866        1.190437       -0.000005  1
  C         -1.392695       -0.008981       -0.000000  1
  C         -0.615774       -1.162842        0.000003  1
  H         -1.067196       -2.146231        0.000009  1
  H          1.267504        2.034367       -0.000009  1
  H         -2.471887       -0.067869        0.000001  1
  H         -1.238804        2.140139       -0.000012  1
  C         -0.173648        0.300767        1.969616  2
  H         -0.079744        0.138121        0.904501  2
  C          0.807297        1.006300        2.653212  2
  H          1.665408        1.393299        2.120654  2
  C          0.686761        1.215075        4.020405  2
  H          1.450967        1.764721        4.552962  2
  C         -0.414721        0.718318        4.704001  2
  H         -0.508625        0.880965        5.769116  2
  C         -1.395667        0.012785        4.020405  2
  H         -2.253777       -0.374214        4.552962  2
  C         -1.275130       -0.195990        2.653212  2
  H         -2.039336       -0.745636        2.120654  2

%mem=32GB
%nprocshared= 8
#p m062x/aug-cc-pVDZ   counterpoise=2

00015 m062x/aug-cc-pVDZ   counterpoise=2

 0  1  0  1  0  1
  N          0.710243       -1.152826        0.000006  1
  N          1.354052        0.000000       -0.000003  1
  C          0.667040        1.134212       -0.000002  1
  C         -0.722866        1.190437       -0.000005  1
  C         -1.392695       -0.008981       -0.000000  1
  C         -0.615774       -1.162842        0.000003  1
  H         -1.067196       -2.146231        0.000009  1
  H          1.267504        2.034367       -0.000009  1
  H         -2.471887       -0.067869        0.000001  1
  H         -1.238804        2.140139       -0.000012  1
  C         -0.223238        0.266044        1.969616  2
  H         -0.102517        0.122175        0.904501  2
  C          0.620290        1.131198        2.653212  2
  H          1.398163        1.661327        2.120654  2
  C          0.465332        1.315870        4.020405  2
  H          1.122483        1.989869        4.552962  2
  C         -0.533155        0.635390        4.704001  2
  H         -0.653876        0.779259        5.769116  2
  C         -1.376683       -0.229764        4.020405  2
  H         -2.154556       -0.759893        4.552962  2
  C         -1.221725       -0.414436        2.653212  2
  H         -1.878876       -1.088435        2.120654  2

%mem=32GB
%nprocshared= 8
#p m062x/aug-cc-pVDZ   counterpoise=2

00016 m062x/aug-cc-pVDZ   counterpoise=2

 0  1  0  1  0  1
  N          0.710243       -1.152826        0.000006  1
  N          1.354052        0.000000       -0.000003  1
  C          0.667040        1.134212       -0.000002  1
  C         -0.722866        1.190437       -0.000005  1
  C         -1.392695       -0.008981       -0.000000  1
  C         -0.615774       -1.162842        0.000003  1
  H         -1.067196       -2.146231        0.000009  1
  H          1.267504        2.034367       -0.000009  1
  H         -2.471887       -0.067869        0.000001  1
  H         -1.238804        2.140139       -0.000012  1
  C         -0.266044        0.223238        1.969616  2
  H         -0.122175        0.102517        0.904501  2
  C          0.414436        1.221725        2.653212  2
  H          1.088435        1.878876        2.120654  2
  C          0.229764        1.376683        4.020405  2
  H          0.759893        2.154556        4.552962  2
  C         -0.635390        0.533155        4.704001  2
  H         -0.779259        0.653876        5.769116  2
  C         -1.315870       -0.465332        4.020405  2
  H         -1.989869       -1.122483        4.552962  2
  C         -1.131198       -0.620290        2.653212  2
  H         -1.661327       -1.398163        2.120654  2

%mem=32GB
%nprocshared= 8
#p m062x/aug-cc-pVDZ   counterpoise=2

00017 m062x/aug-cc-pVDZ   counterpoise=2

 0  1  0  1  0  1
  N          0.710243       -1.152826        0.000006  1
  N          1.354052        0.000000       -0.000003  1
  C          0.667040        1.134212       -0.000002  1
  C         -0.722866        1.190437       -0.000005  1
  C         -1.392695       -0.008981       -0.000000  1
  C         -0.615774       -1.162842        0.000003  1
  H         -1.067196       -2.146231        0.000009  1
  H          1.267504        2.034367       -0.000009  1
  H         -2.471887       -0.067869        0.000001  1
  H         -1.238804        2.140139       -0.000012  1
  C         -0.300767        0.173648        1.969616  2
  H         -0.138121        0.079744        0.904501  2
  C          0.195990        1.275130        2.653212  2
  H          0.745636        2.039336        2.120654  2
  C         -0.012785        1.395667        4.020405  2
  H          0.374214        2.253777        4.552962  2
  C         -0.718318        0.414721        4.704001  2
  H         -0.880965        0.508625        5.769116  2
  C         -1.215075       -0.686761        4.020405  2
  H         -1.764721       -1.450967        4.552962  2
  C         -1.006300       -0.807297        2.653212  2
  H         -1.393299       -1.665408        2.120654  2

%mem=32GB
%nprocshared= 8
#p m062x/aug-cc-pVDZ   counterpoise=2

00018 m062x/aug-cc-pVDZ   counterpoise=2

 0  1  0  1  0  1
  N          0.710243       -1.152826        0.000006  1
  N          1.354052        0.000000       -0.000003  1
  C          0.667040        1.134212       -0.000002  1
  C         -0.722866        1.190437       -0.000005  1
  C         -1.392695       -0.008981       -0.000000  1
  C         -0.615774       -1.162842        0.000003  1
  H         -1.067196       -2.146231        0.000009  1
  H          1.267504        2.034367       -0.000009  1
  H         -2.471887       -0.067869        0.000001  1
  H         -1.238804        2.140139       -0.000012  1
  C         -0.326352        0.118782        1.969616  2
  H         -0.149870        0.054548        0.904501  2
  C         -0.028412        1.289791        2.653212  2
  H          0.380181        2.137833        2.120654  2
  C         -0.254946        1.372243        4.020405  2
  H         -0.022836        2.284519        4.552962  2
  C         -0.779421        0.283686        4.704001  2
  H         -0.955903        0.347920        5.769116  2
  C         -1.077361       -0.887323        4.020405  2
  H         -1.485954       -1.735364        4.552962  2
  C         -0.850826       -0.969775        2.653212  2
  H         -1.082937       -1.882050        2.120654  2

%mem=32GB
%nprocshared= 8
#p m062x/aug-cc-pVDZ   counterpoise=2

00019 m062x/aug-cc-pVDZ   counterpoise=2

 0  1  0  1  0  1
  N          0.710243       -1.152826        0.000006  1
  N          1.354052        0.000000       -0.000003  1
  C          0.667040        1.134212       -0.000002  1
  C         -0.722866        1.190437       -0.000005  1
  C         -1.392695       -0.008981       -0.000000  1
  C         -0.615774       -1.162842        0.000003  1
  H         -1.067196       -2.146231        0.000009  1
  H          1.267504        2.034367       -0.000009  1
  H         -2.471887       -0.067869        0.000001  1
  H         -1.238804        2.140139       -0.000012  1
  C         -0.342020        0.060307        1.969616  2
  H         -0.157065        0.027695        0.904501  2
  C         -0.251950        1.265263        2.653212  2
  H          0.003174        2.171372        2.120654  2
  C         -0.489360        1.307125        4.020405  2
  H         -0.419191        2.245846        4.552962  2
  C         -0.816841        0.144031        4.704001  2
  H         -1.001796        0.176644        5.769116  2
  C         -0.906911       -1.060924        4.020405  2
  H         -1.162036       -1.967033        4.552962  2
  C         -0.669501       -1.102786        2.653212  2
  H         -0.739670       -2.041508        2.120654  2

%mem=32GB
%nprocshared= 8
#p m062x/aug-cc-pVDZ   counterpoise=2

00020 m062x/aug-cc-pVDZ   counterpoise=2

 0  1  0  1  0  1
  N          0.710243       -1.152826        0.000006  1
  N          1.354052        0.000000       -0.000003  1
  C          0.667040        1.134212       -0.000002  1
  C         -0.722866        1.190437       -0.000005  1
  C         -1.392695       -0.008981       -0.000000  1
  C         -0.615774       -1.162842        0.000003  1
  H         -1.067196       -2.146231        0.000009  1
  H          1.267504        2.034367       -0.000009  1
  H         -2.471887       -0.067869        0.000001  1
  H         -1.238804        2.140139       -0.000012  1
  C         -0.347296        0.000000        1.969616  2
  H         -0.159488       -0.000000        0.904501  2
  C         -0.467833        1.202290        2.653212  2
  H         -0.373929        2.138935        2.120654  2
  C         -0.708906        1.202290        4.020405  2
  H         -0.802810        2.138935        4.552962  2
  C         -0.829442        0.000000        4.704001  2
  H         -1.017251        0.000000        5.769116  2
  C         -0.708906       -1.202290        4.020405  2
  H         -0.802810       -2.138935        4.552962  2
  C         -0.467833       -1.202290        2.653212  2
  H         -0.373929       -2.138935        2.120654  2

%mem=32GB
%nprocshared= 8
#p m062x/aug-cc-pVDZ   counterpoise=2

00021 m062x/aug-cc-pVDZ   counterpoise=2

 0  1  0  1  0  1
  N          0.710243       -1.152826        0.000006  1
  N          1.354052        0.000000       -0.000003  1
  C          0.667040        1.134212       -0.000002  1
  C         -0.722866        1.190437       -0.000005  1
  C         -1.392695       -0.008981       -0.000000  1
  C         -0.615774       -1.162842        0.000003  1
  H         -1.067196       -2.146231        0.000009  1
  H          1.267504        2.034367       -0.000009  1
  H         -2.471887       -0.067869        0.000001  1
  H         -1.238804        2.140139       -0.000012  1
  C         -0.342020       -0.060307        1.969616  2
  H         -0.157065       -0.027695        0.904501  2
  C         -0.669501        1.102786        2.653212  2
  H         -0.739670        2.041508        2.120654  2
  C         -0.906911        1.060924        4.020405  2
  H         -1.162036        1.967033        4.552962  2
  C         -0.816841       -0.144031        4.704001  2
  H         -1.001796       -0.176644        5.769116  2
  C         -0.489360       -1.307125        4.020405  2
  H         -0.419191       -2.245846        4.552962  2
  C         -0.251950       -1.265263        2.653212  2
  H          0.003174       -2.171372        2.120654  2

%mem=32GB
%nprocshared= 8
#p m062x/aug-cc-pVDZ   counterpoise=2

00022 m062x/aug-cc-pVDZ   counterpoise=2

 0  1  0  1  0  1
  N          0.710243       -1.152826        0.000006  1
  N          1.354052        0.000000       -0.000003  1
  C          0.667040        1.134212       -0.000002  1
  C         -0.722866        1.190437       -0.000005  1
  C         -1.392695       -0.008981       -0.000000  1
  C         -0.615774       -1.162842        0.000003  1
  H         -1.067196       -2.146231        0.000009  1
  H          1.267504        2.034367       -0.000009  1
  H         -2.471887       -0.067869        0.000001  1
  H         -1.238804        2.140139       -0.000012  1
  C         -0.326352       -0.118782        1.969616  2
  H         -0.149870       -0.054548        0.904501  2
  C         -0.850826        0.969775        2.653212  2
  H         -1.082937        1.882050        2.120654  2
  C         -1.077361        0.887323        4.020405  2
  H         -1.485954        1.735364        4.552962  2
  C         -0.779421       -0.283686        4.704001  2
  H         -0.955903       -0.347920        5.769116  2
  C         -0.254946       -1.372243        4.020405  2
  H         -0.022836       -2.284519        4.552962  2
  C         -0.028412       -1.289791        2.653212  2
  H          0.380181       -2.137833        2.120654  2

%mem=32GB
%nprocshared= 8
#p m062x/aug-cc-pVDZ   counterpoise=2

00023 m062x/aug-cc-pVDZ   counterpoise=2

 0  1  0  1  0  1
  N          0.710243       -1.152826        0.000006  1
  N          1.354052        0.000000       -0.000003  1
  C          0.667040        1.134212       -0.000002  1
  C         -0.722866        1.190437       -0.000005  1
  C         -1.392695       -0.008981       -0.000000  1
  C         -0.615774       -1.162842        0.000003  1
  H         -1.067196       -2.146231        0.000009  1
  H          1.267504        2.034367       -0.000009  1
  H         -2.471887       -0.067869        0.000001  1
  H         -1.238804        2.140139       -0.000012  1
  C         -0.300767       -0.173648        1.969616  2
  H         -0.138121       -0.079744        0.904501  2
  C         -1.006300        0.807297        2.653212  2
  H         -1.393299        1.665408        2.120654  2
  C         -1.215075        0.686761        4.020405  2
  H         -1.764721        1.450967        4.552962  2
  C         -0.718318       -0.414721        4.704001  2
  H         -0.880965       -0.508625        5.769116  2
  C         -0.012785       -1.395667        4.020405  2
  H          0.374214       -2.253777        4.552962  2
  C          0.195990       -1.275130        2.653212  2
  H          0.745636       -2.039336        2.120654  2

%mem=32GB
%nprocshared= 8
#p m062x/aug-cc-pVDZ   counterpoise=2

00024 m062x/aug-cc-pVDZ   counterpoise=2

 0  1  0  1  0  1
  N          0.710243       -1.152826        0.000006  1
  N          1.354052        0.000000       -0.000003  1
  C          0.667040        1.134212       -0.000002  1
  C         -0.722866        1.190437       -0.000005  1
  C         -1.392695       -0.008981       -0.000000  1
  C         -0.615774       -1.162842        0.000003  1
  H         -1.067196       -2.146231        0.000009  1
  H          1.267504        2.034367       -0.000009  1
  H         -2.471887       -0.067869        0.000001  1
  H         -1.238804        2.140139       -0.000012  1
  C         -0.266044       -0.223238        1.969616  2
  H         -0.122175       -0.102517        0.904501  2
  C         -1.131198        0.620290        2.653212  2
  H         -1.661327        1.398163        2.120654  2
  C         -1.315870        0.465332        4.020405  2
  H         -1.989869        1.122483        4.552962  2
  C         -0.635390       -0.533155        4.704001  2
  H         -0.779259       -0.653876        5.769116  2
  C          0.229764       -1.376683        4.020405  2
  H          0.759893       -2.154556        4.552962  2
  C          0.414436       -1.221725        2.653212  2
  H          1.088435       -1.878876        2.120654  2

%mem=32GB
%nprocshared= 8
#p m062x/aug-cc-pVDZ   counterpoise=2

00025 m062x/aug-cc-pVDZ   counterpoise=2

 0  1  0  1  0  1
  N          0.710243       -1.152826        0.000006  1
  N          1.354052        0.000000       -0.000003  1
  C          0.667040        1.134212       -0.000002  1
  C         -0.722866        1.190437       -0.000005  1
  C         -1.392695       -0.008981       -0.000000  1
  C         -0.615774       -1.162842        0.000003  1
  H         -1.067196       -2.146231        0.000009  1
  H          1.267504        2.034367       -0.000009  1
  H         -2.471887       -0.067869        0.000001  1
  H         -1.238804        2.140139       -0.000012  1
  C         -0.223238       -0.266044        1.969616  2
  H         -0.102517       -0.122175        0.904501  2
  C         -1.221725        0.414436        2.653212  2
  H         -1.878876        1.088435        2.120654  2
  C         -1.376683        0.229764        4.020405  2
  H         -2.154556        0.759893        4.552962  2
  C         -0.533155       -0.635390        4.704001  2
  H         -0.653876       -0.779259        5.769116  2
  C          0.465332       -1.315870        4.020405  2
  H          1.122483       -1.989869        4.552962  2
  C          0.620290       -1.131198        2.653212  2
  H          1.398163       -1.661327        2.120654  2

%mem=32GB
%nprocshared= 8
#p m062x/aug-cc-pVDZ   counterpoise=2

00026 m062x/aug-cc-pVDZ   counterpoise=2

 0  1  0  1  0  1
  N          0.710243       -1.152826        0.000006  1
  N          1.354052        0.000000       -0.000003  1
  C          0.667040        1.134212       -0.000002  1
  C         -0.722866        1.190437       -0.000005  1
  C         -1.392695       -0.008981       -0.000000  1
  C         -0.615774       -1.162842        0.000003  1
  H         -1.067196       -2.146231        0.000009  1
  H          1.267504        2.034367       -0.000009  1
  H         -2.471887       -0.067869        0.000001  1
  H         -1.238804        2.140139       -0.000012  1
  C         -0.173648       -0.300767        1.969616  2
  H         -0.079744       -0.138121        0.904501  2
  C         -1.275130        0.195990        2.653212  2
  H         -2.039336        0.745636        2.120654  2
  C         -1.395667       -0.012785        4.020405  2
  H         -2.253777        0.374214        4.552962  2
  C         -0.414721       -0.718318        4.704001  2
  H         -0.508625       -0.880965        5.769116  2
  C          0.686761       -1.215075        4.020405  2
  H          1.450967       -1.764721        4.552962  2
  C          0.807297       -1.006300        2.653212  2
  H          1.665408       -1.393299        2.120654  2

%mem=32GB
%nprocshared= 8
#p m062x/aug-cc-pVDZ   counterpoise=2

00027 m062x/aug-cc-pVDZ   counterpoise=2

 0  1  0  1  0  1
  N          0.710243       -1.152826        0.000006  1
  N          1.354052        0.000000       -0.000003  1
  C          0.667040        1.134212       -0.000002  1
  C         -0.722866        1.190437       -0.000005  1
  C         -1.392695       -0.008981       -0.000000  1
  C         -0.615774       -1.162842        0.000003  1
  H         -1.067196       -2.146231        0.000009  1
  H          1.267504        2.034367       -0.000009  1
  H         -2.471887       -0.067869        0.000001  1
  H         -1.238804        2.140139       -0.000012  1
  C         -0.118782       -0.326352        1.969616  2
  H         -0.054548       -0.149870        0.904501  2
  C         -1.289791       -0.028412        2.653212  2
  H         -2.137833        0.380181        2.120654  2
  C         -1.372243       -0.254946        4.020405  2
  H         -2.284519       -0.022836        4.552962  2
  C         -0.283686       -0.779421        4.704001  2
  H         -0.347920       -0.955903        5.769116  2
  C          0.887323       -1.077361        4.020405  2
  H          1.735364       -1.485954        4.552962  2
  C          0.969775       -0.850826        2.653212  2
  H          1.882050       -1.082937        2.120654  2

%mem=32GB
%nprocshared= 8
#p m062x/aug-cc-pVDZ   counterpoise=2

00028 m062x/aug-cc-pVDZ   counterpoise=2

 0  1  0  1  0  1
  N          0.710243       -1.152826        0.000006  1
  N          1.354052        0.000000       -0.000003  1
  C          0.667040        1.134212       -0.000002  1
  C         -0.722866        1.190437       -0.000005  1
  C         -1.392695       -0.008981       -0.000000  1
  C         -0.615774       -1.162842        0.000003  1
  H         -1.067196       -2.146231        0.000009  1
  H          1.267504        2.034367       -0.000009  1
  H         -2.471887       -0.067869        0.000001  1
  H         -1.238804        2.140139       -0.000012  1
  C         -0.060307       -0.342020        1.969616  2
  H         -0.027695       -0.157065        0.904501  2
  C         -1.265263       -0.251950        2.653212  2
  H         -2.171372        0.003174        2.120654  2
  C         -1.307125       -0.489360        4.020405  2
  H         -2.245846       -0.419191        4.552962  2
  C         -0.144031       -0.816841        4.704001  2
  H         -0.176644       -1.001796        5.769116  2
  C          1.060924       -0.906911        4.020405  2
  H          1.967033       -1.162036        4.552962  2
  C          1.102786       -0.669501        2.653212  2
  H          2.041508       -0.739670        2.120654  2

%mem=32GB
%nprocshared= 8
#p m062x/aug-cc-pVDZ   counterpoise=2

00029 m062x/aug-cc-pVDZ   counterpoise=2

 0  1  0  1  0  1
  N          0.710243       -1.152826        0.000006  1
  N          1.354052        0.000000       -0.000003  1
  C          0.667040        1.134212       -0.000002  1
  C         -0.722866        1.190437       -0.000005  1
  C         -1.392695       -0.008981       -0.000000  1
  C         -0.615774       -1.162842        0.000003  1
  H         -1.067196       -2.146231        0.000009  1
  H          1.267504        2.034367       -0.000009  1
  H         -2.471887       -0.067869        0.000001  1
  H         -1.238804        2.140139       -0.000012  1
  C         -0.000000       -0.347296        1.969616  2
  H         -0.000000       -0.159488        0.904501  2
  C         -1.202290       -0.467833        2.653212  2
  H         -2.138935       -0.373929        2.120654  2
  C         -1.202290       -0.708906        4.020405  2
  H         -2.138935       -0.802810        4.552962  2
  C         -0.000000       -0.829442        4.704001  2
  H         -0.000000       -1.017251        5.769116  2
  C          1.202290       -0.708906        4.020405  2
  H          2.138935       -0.802810        4.552962  2
  C          1.202290       -0.467833        2.653212  2
  H          2.138935       -0.373929        2.120654  2

%mem=32GB
%nprocshared= 8
#p m062x/aug-cc-pVDZ   counterpoise=2

00030 m062x/aug-cc-pVDZ   counterpoise=2

 0  1  0  1  0  1
  N          0.710243       -1.152826        0.000006  1
  N          1.354052        0.000000       -0.000003  1
  C          0.667040        1.134212       -0.000002  1
  C         -0.722866        1.190437       -0.000005  1
  C         -1.392695       -0.008981       -0.000000  1
  C         -0.615774       -1.162842        0.000003  1
  H         -1.067196       -2.146231        0.000009  1
  H          1.267504        2.034367       -0.000009  1
  H         -2.471887       -0.067869        0.000001  1
  H         -1.238804        2.140139       -0.000012  1
  C          0.060307       -0.342020        1.969616  2
  H          0.027695       -0.157065        0.904501  2
  C         -1.102786       -0.669501        2.653212  2
  H         -2.041508       -0.739670        2.120654  2
  C         -1.060924       -0.906911        4.020405  2
  H         -1.967033       -1.162036        4.552962  2
  C          0.144031       -0.816841        4.704001  2
  H          0.176644       -1.001796        5.769116  2
  C          1.307125       -0.489360        4.020405  2
  H          2.245846       -0.419191        4.552962  2
  C          1.265263       -0.251950        2.653212  2
  H          2.171372        0.003174        2.120654  2

%mem=32GB
%nprocshared= 8
#p m062x/aug-cc-pVDZ   counterpoise=2

00031 m062x/aug-cc-pVDZ   counterpoise=2

 0  1  0  1  0  1
  N          0.710243       -1.152826        0.000006  1
  N          1.354052        0.000000       -0.000003  1
  C          0.667040        1.134212       -0.000002  1
  C         -0.722866        1.190437       -0.000005  1
  C         -1.392695       -0.008981       -0.000000  1
  C         -0.615774       -1.162842        0.000003  1
  H         -1.067196       -2.146231        0.000009  1
  H          1.267504        2.034367       -0.000009  1
  H         -2.471887       -0.067869        0.000001  1
  H         -1.238804        2.140139       -0.000012  1
  C          0.118782       -0.326352        1.969616  2
  H          0.054548       -0.149870        0.904501  2
  C         -0.969775       -0.850826        2.653212  2
  H         -1.882050       -1.082937        2.120654  2
  C         -0.887323       -1.077361        4.020405  2
  H         -1.735364       -1.485954        4.552962  2
  C          0.283686       -0.779421        4.704001  2
  H          0.347920       -0.955903        5.769116  2
  C          1.372243       -0.254946        4.020405  2
  H          2.284519       -0.022836        4.552962  2
  C          1.289791       -0.028412        2.653212  2
  H          2.137833        0.380181        2.120654  2

%mem=32GB
%nprocshared= 8
#p m062x/aug-cc-pVDZ   counterpoise=2

00032 m062x/aug-cc-pVDZ   counterpoise=2

 0  1  0  1  0  1
  N          0.710243       -1.152826        0.000006  1
  N          1.354052        0.000000       -0.000003  1
  C          0.667040        1.134212       -0.000002  1
  C         -0.722866        1.190437       -0.000005  1
  C         -1.392695       -0.008981       -0.000000  1
  C         -0.615774       -1.162842        0.000003  1
  H         -1.067196       -2.146231        0.000009  1
  H          1.267504        2.034367       -0.000009  1
  H         -2.471887       -0.067869        0.000001  1
  H         -1.238804        2.140139       -0.000012  1
  C          0.173648       -0.300767        1.969616  2
  H          0.079744       -0.138121        0.904501  2
  C         -0.807297       -1.006300        2.653212  2
  H         -1.665408       -1.393299        2.120654  2
  C         -0.686761       -1.215075        4.020405  2
  H         -1.450967       -1.764721        4.552962  2
  C          0.414721       -0.718318        4.704001  2
  H          0.508625       -0.880965        5.769116  2
  C          1.395667       -0.012785        4.020405  2
  H          2.253777        0.374214        4.552962  2
  C          1.275130        0.195990        2.653212  2
  H          2.039336        0.745636        2.120654  2

%mem=32GB
%nprocshared= 8
#p m062x/aug-cc-pVDZ   counterpoise=2

00033 m062x/aug-cc-pVDZ   counterpoise=2

 0  1  0  1  0  1
  N          0.710243       -1.152826        0.000006  1
  N          1.354052        0.000000       -0.000003  1
  C          0.667040        1.134212       -0.000002  1
  C         -0.722866        1.190437       -0.000005  1
  C         -1.392695       -0.008981       -0.000000  1
  C         -0.615774       -1.162842        0.000003  1
  H         -1.067196       -2.146231        0.000009  1
  H          1.267504        2.034367       -0.000009  1
  H         -2.471887       -0.067869        0.000001  1
  H         -1.238804        2.140139       -0.000012  1
  C          0.223238       -0.266044        1.969616  2
  H          0.102517       -0.122175        0.904501  2
  C         -0.620290       -1.131198        2.653212  2
  H         -1.398163       -1.661327        2.120654  2
  C         -0.465332       -1.315870        4.020405  2
  H         -1.122483       -1.989869        4.552962  2
  C          0.533155       -0.635390        4.704001  2
  H          0.653876       -0.779259        5.769116  2
  C          1.376683        0.229764        4.020405  2
  H          2.154556        0.759893        4.552962  2
  C          1.221725        0.414436        2.653212  2
  H          1.878876        1.088435        2.120654  2

%mem=32GB
%nprocshared= 8
#p m062x/aug-cc-pVDZ   counterpoise=2

00034 m062x/aug-cc-pVDZ   counterpoise=2

 0  1  0  1  0  1
  N          0.710243       -1.152826        0.000006  1
  N          1.354052        0.000000       -0.000003  1
  C          0.667040        1.134212       -0.000002  1
  C         -0.722866        1.190437       -0.000005  1
  C         -1.392695       -0.008981       -0.000000  1
  C         -0.615774       -1.162842        0.000003  1
  H         -1.067196       -2.146231        0.000009  1
  H          1.267504        2.034367       -0.000009  1
  H         -2.471887       -0.067869        0.000001  1
  H         -1.238804        2.140139       -0.000012  1
  C          0.266044       -0.223238        1.969616  2
  H          0.122175       -0.102517        0.904501  2
  C         -0.414436       -1.221725        2.653212  2
  H         -1.088435       -1.878876        2.120654  2
  C         -0.229764       -1.376683        4.020405  2
  H         -0.759893       -2.154556        4.552962  2
  C          0.635390       -0.533155        4.704001  2
  H          0.779259       -0.653876        5.769116  2
  C          1.315870        0.465332        4.020405  2
  H          1.989869        1.122483        4.552962  2
  C          1.131198        0.620290        2.653212  2
  H          1.661327        1.398163        2.120654  2

%mem=32GB
%nprocshared= 8
#p m062x/aug-cc-pVDZ   counterpoise=2

00035 m062x/aug-cc-pVDZ   counterpoise=2

 0  1  0  1  0  1
  N          0.710243       -1.152826        0.000006  1
  N          1.354052        0.000000       -0.000003  1
  C          0.667040        1.134212       -0.000002  1
  C         -0.722866        1.190437       -0.000005  1
  C         -1.392695       -0.008981       -0.000000  1
  C         -0.615774       -1.162842        0.000003  1
  H         -1.067196       -2.146231        0.000009  1
  H          1.267504        2.034367       -0.000009  1
  H         -2.471887       -0.067869        0.000001  1
  H         -1.238804        2.140139       -0.000012  1
  C          0.300767       -0.173648        1.969616  2
  H          0.138121       -0.079744        0.904501  2
  C         -0.195990       -1.275130        2.653212  2
  H         -0.745636       -2.039336        2.120654  2
  C          0.012785       -1.395667        4.020405  2
  H         -0.374214       -2.253777        4.552962  2
  C          0.718318       -0.414721        4.704001  2
  H          0.880965       -0.508625        5.769116  2
  C          1.215075        0.686761        4.020405  2
  H          1.764721        1.450967        4.552962  2
  C          1.006300        0.807297        2.653212  2
  H          1.393299        1.665408        2.120654  2

%mem=32GB
%nprocshared= 8
#p m062x/aug-cc-pVDZ   counterpoise=2

00036 m062x/aug-cc-pVDZ   counterpoise=2

 0  1  0  1  0  1
  N          0.710243       -1.152826        0.000006  1
  N          1.354052        0.000000       -0.000003  1
  C          0.667040        1.134212       -0.000002  1
  C         -0.722866        1.190437       -0.000005  1
  C         -1.392695       -0.008981       -0.000000  1
  C         -0.615774       -1.162842        0.000003  1
  H         -1.067196       -2.146231        0.000009  1
  H          1.267504        2.034367       -0.000009  1
  H         -2.471887       -0.067869        0.000001  1
  H         -1.238804        2.140139       -0.000012  1
  C          0.326352       -0.118782        1.969616  2
  H          0.149870       -0.054548        0.904501  2
  C          0.028412       -1.289791        2.653212  2
  H         -0.380181       -2.137833        2.120654  2
  C          0.254946       -1.372243        4.020405  2
  H          0.022836       -2.284519        4.552962  2
  C          0.779421       -0.283686        4.704001  2
  H          0.955903       -0.347920        5.769116  2
  C          1.077361        0.887323        4.020405  2
  H          1.485954        1.735364        4.552962  2
  C          0.850826        0.969775        2.653212  2
  H          1.082937        1.882050        2.120654  2

%mem=32GB
%nprocshared= 8
#p m062x/aug-cc-pVDZ   counterpoise=2

00037 m062x/aug-cc-pVDZ   counterpoise=2

 0  1  0  1  0  1
  N          0.710243       -1.152826        0.000006  1
  N          1.354052        0.000000       -0.000003  1
  C          0.667040        1.134212       -0.000002  1
  C         -0.722866        1.190437       -0.000005  1
  C         -1.392695       -0.008981       -0.000000  1
  C         -0.615774       -1.162842        0.000003  1
  H         -1.067196       -2.146231        0.000009  1
  H          1.267504        2.034367       -0.000009  1
  H         -2.471887       -0.067869        0.000001  1
  H         -1.238804        2.140139       -0.000012  1
  C          0.342020       -0.060307        1.969616  2
  H          0.157065       -0.027695        0.904501  2
  C          0.251950       -1.265263        2.653212  2
  H         -0.003174       -2.171372        2.120654  2
  C          0.489360       -1.307125        4.020405  2
  H          0.419191       -2.245846        4.552962  2
  C          0.816841       -0.144031        4.704001  2
  H          1.001796       -0.176644        5.769116  2
  C          0.906911        1.060924        4.020405  2
  H          1.162036        1.967033        4.552962  2
  C          0.669501        1.102786        2.653212  2
  H          0.739670        2.041508        2.120654  2

%mem=32GB
%nprocshared= 8
#p m062x/aug-cc-pVDZ   counterpoise=2

00038 m062x/aug-cc-pVDZ   counterpoise=2

 0  1  0  1  0  1
  N          0.710243       -1.152826        0.000006  1
  N          1.354052        0.000000       -0.000003  1
  C          0.667040        1.134212       -0.000002  1
  C         -0.722866        1.190437       -0.000005  1
  C         -1.392695       -0.008981       -0.000000  1
  C         -0.615774       -1.162842        0.000003  1
  H         -1.067196       -2.146231        0.000009  1
  H          1.267504        2.034367       -0.000009  1
  H         -2.471887       -0.067869        0.000001  1
  H         -1.238804        2.140139       -0.000012  1
  C          0.684040        0.000000        1.879385  2
  H          1.047227       -0.000000        0.860642  2
  C          0.450945        1.202290        2.533220  2
  H          0.632538        2.138935        2.023848  2
  C         -0.015246        1.202290        3.840889  2
  H         -0.196840        2.138935        4.350260  2
  C         -0.248341        0.000000        4.494723  2
  H         -0.611529        0.000000        5.513466  2
  C         -0.015246       -1.202290        3.840889  2
  H         -0.196840       -2.138935        4.350260  2
  C          0.450945       -1.202290        2.533220  2
  H          0.632538       -2.138935        2.023848  2

%mem=32GB
%nprocshared= 8
#p m062x/aug-cc-pVDZ   counterpoise=2

00039 m062x/aug-cc-pVDZ   counterpoise=2

 0  1  0  1  0  1
  N          0.710243       -1.152826        0.000006  1
  N          1.354052        0.000000       -0.000003  1
  C          0.667040        1.134212       -0.000002  1
  C         -0.722866        1.190437       -0.000005  1
  C         -1.392695       -0.008981       -0.000000  1
  C         -0.615774       -1.162842        0.000003  1
  H         -1.067196       -2.146231        0.000009  1
  H          1.267504        2.034367       -0.000009  1
  H         -2.471887       -0.067869        0.000001  1
  H         -1.238804        2.140139       -0.000012  1
  C          0.673648        0.118782        1.879385  2
  H          0.309357        0.054548        0.863064  2
  C          1.116227       -1.024016        2.531665  2
  H          1.096729       -1.978549        2.023505  2
  C          1.583835       -0.941564        3.836226  2
  H          1.928627       -1.831863        4.344386  2
  C          1.608863        0.283686        4.488506  2
  H          1.973154        0.347920        5.504827  2
  C          1.166284        1.426485        3.836226  2
  H          1.185783        2.381017        4.344386  2
  C          0.698676        1.344033        2.531665  2
  H          0.353884        2.234331        2.023505  2

%mem=32GB
%nprocshared= 8
#p m062x/aug-cc-pVDZ   counterpoise=2

00040 m062x/aug-cc-pVDZ   counterpoise=2

 0  1  0  1  0  1
  N          0.710243       -1.152826        0.000006  1
  N          1.354052        0.000000       -0.000003  1
  C          0.667040        1.134212       -0.000002  1
  C         -0.722866        1.190437       -0.000005  1
  C         -1.392695       -0.008981       -0.000000  1
  C         -0.615774       -1.162842        0.000003  1
  H         -1.067196       -2.146231        0.000009  1
  H          1.267504        2.034367       -0.000009  1
  H         -2.471887       -0.067869        0.000001  1
  H         -1.238804        2.140139       -0.000012  1
  C          0.642788        0.233956        1.879385  2
  H          0.295185        0.107439        0.863064  2
  C          1.277088       -0.814628        2.531665  2
  H          1.423638       -1.758045        2.023505  2
  C          1.723274       -0.652230        3.836226  2
  H          2.217426       -1.469130        4.344386  2
  C          1.535159        0.558752        4.488506  2
  H          1.882761        0.685269        5.504827  2
  C          0.900859        1.607336        3.836226  2
  H          0.754309        2.550753        4.344386  2
  C          0.454673        1.444938        2.531665  2
  H         -0.039479        2.261838        2.023505  2

%mem=32GB
%nprocshared= 8
#p m062x/aug-cc-pVDZ   counterpoise=2

00041 m062x/aug-cc-pVDZ   counterpoise=2

 0  1  0  1  0  1
  N          0.710243       -1.152826        0.000006  1
  N          1.354052        0.000000       -0.000003  1
  C          0.667040        1.134212       -0.000002  1
  C         -0.722866        1.190437       -0.000005  1
  C         -1.392695       -0.008981       -0.000000  1
  C         -0.615774       -1.162842        0.000003  1
  H         -1.067196       -2.146231        0.000009  1
  H          1.267504        2.034367       -0.000009  1
  H         -2.471887       -0.067869        0.000001  1
  H         -1.238804        2.140139       -0.000012  1
  C          0.592396        0.342020        1.879385  2
  H          0.272044        0.157065        0.863064  2
  C          1.399145       -0.580488        2.531665  2
  H          1.707291       -1.484124        2.023505  2
  C          1.810352       -0.343078        3.836226  2
  H          2.438850       -1.061758        4.344386  2
  C          1.414810        0.816841        4.488506  2
  H          1.735162        1.001796        5.504827  2
  C          0.608062        1.739350        3.836226  2
  H          0.299915        2.642986        4.344386  2
  C          0.196855        1.501939        2.531665  2
  H         -0.431644        2.220620        2.023505  2

%mem=32GB
%nprocshared= 8
#p m062x/aug-cc-pVDZ   counterpoise=2

00042 m062x/aug-cc-pVDZ   counterpoise=2

 0  1  0  1  0  1
  N          0.710243       -1.152826        0.000006  1
  N          1.354052        0.000000       -0.000003  1
  C          0.667040        1.134212       -0.000002  1
  C         -0.722866        1.190437       -0.000005  1
  C         -1.392695       -0.008981       -0.000000  1
  C         -0.615774       -1.162842        0.000003  1
  H         -1.067196       -2.146231        0.000009  1
  H          1.267504        2.034367       -0.000009  1
  H         -2.471887       -0.067869        0.000001  1
  H         -1.238804        2.140139       -0.000012  1
  C          0.524005        0.439693        1.879385  2
  H          0.240637        0.201919        0.863064  2
  C          1.478689       -0.328710        2.531665  2
  H          1.939069       -1.165109        2.023505  2
  C          1.842423       -0.023501        3.836226  2
  H          2.586171       -0.622126        4.344386  2
  C          1.251473        1.050111        4.488506  2
  H          1.534841        1.287885        5.504827  2
  C          0.296789        1.818514        3.836226  2
  H         -0.163591        2.654912        4.344386  2
  C         -0.066945        1.513305        2.531665  2
  H         -0.810693        2.111929        2.023505  2

%mem=32GB
%nprocshared= 8
#p m062x/aug-cc-pVDZ   counterpoise=2

00043 m062x/aug-cc-pVDZ   counterpoise=2

 0  1  0  1  0  1
  N          0.710243       -1.152826        0.000006  1
  N          1.354052        0.000000       -0.000003  1
  C          0.667040        1.134212       -0.000002  1
  C         -0.722866        1.190437       -0.000005  1
  C         -1.392695       -0.008981       -0.000000  1
  C         -0.615774       -1.162842        0.000003  1
  H         -1.067196       -2.146231        0.000009  1
  H          1.267504        2.034367       -0.000009  1
  H         -2.471887       -0.067869        0.000001  1
  H         -1.238804        2.140139       -0.000012  1
  C          0.439693        0.524005        1.879385  2
  H          0.563316        0.855813        0.857445  2
  C         -0.766284        0.730805        2.535272  2
  H         -1.582179        1.223719        2.024302  2
  C         -0.924968        0.304893        3.847046  2
  H         -1.864486        0.466000        4.358017  2
  C          0.122325       -0.327818        4.502933  2
  H         -0.001298       -0.659626        5.524874  2
  C          1.328302       -0.534618        3.847046  2
  H          2.144196       -1.027532        4.358017  2
  C          1.486986       -0.108706        2.535272  2
  H          2.426503       -0.269813        2.024302  2

%mem=32GB
%nprocshared= 8
#p m062x/aug-cc-pVDZ   counterpoise=2

00044 m062x/aug-cc-pVDZ   counterpoise=2

 0  1  0  1  0  1
  N          0.710243       -1.152826        0.000006  1
  N          1.354052        0.000000       -0.000003  1
  C          0.667040        1.134212       -0.000002  1
  C         -0.722866        1.190437       -0.000005  1
  C         -1.392695       -0.008981       -0.000000  1
  C         -0.615774       -1.162842        0.000003  1
  H         -1.067196       -2.146231        0.000009  1
  H          1.267504        2.034367       -0.000009  1
  H         -2.471887       -0.067869        0.000001  1
  H         -1.238804        2.140139       -0.000012  1
  C          0.342020        0.592396        1.879385  2
  H          0.519311        0.887945        0.854221  2
  C         -0.802780        1.021187        2.537341  2
  H         -1.517346        1.650786        2.024759  2
  C         -1.030353        0.641818        3.853252  2
  H         -1.922210        0.975868        4.365834  2
  C         -0.113125       -0.166342        4.511208  2
  H         -0.290416       -0.461890        5.536371  2
  C          1.031675       -0.595133        3.853252  2
  H          1.746241       -1.224731        4.365834  2
  C          1.259247       -0.215764        2.537341  2
  H          2.151105       -0.549814        2.024759  2

%mem=32GB
%nprocshared= 8
#p m062x/aug-cc-pVDZ   counterpoise=2

00045 m062x/aug-cc-pVDZ   counterpoise=2

 0  1  0  1  0  1
  N          0.710243       -1.152826        0.000006  1
  N          1.354052        0.000000       -0.000003  1
  C          0.667040        1.134212       -0.000002  1
  C         -0.722866        1.190437       -0.000005  1
  C         -1.392695       -0.008981       -0.000000  1
  C         -0.615774       -1.162842        0.000003  1
  H         -1.067196       -2.146231        0.000009  1
  H          1.267504        2.034367       -0.000009  1
  H         -2.471887       -0.067869        0.000001  1
  H         -1.238804        2.140139       -0.000012  1
  C          0.233956        0.642788        1.879385  2
  H          0.469301        0.909836        0.858092  2
  C         -0.819091        1.266313        2.534856  2
  H         -1.404123        2.019120        2.024210  2
  C         -1.121184        0.923526        3.845799  2
  H         -1.941561        1.409284        4.356445  2
  C         -0.370229       -0.042786        4.501270  2
  H         -0.605575       -0.309835        5.522563  2
  C          0.682818       -0.666311        3.845799  2
  H          1.267849       -1.419118        4.356445  2
  C          0.984910       -0.323525        2.534856  2
  H          1.805287       -0.809282        2.024210  2

%mem=32GB
%nprocshared= 8
#p m062x/aug-cc-pVDZ   counterpoise=2

00046 m062x/aug-cc-pVDZ   counterpoise=2

 0  1  0  1  0  1
  N          0.710243       -1.152826        0.000006  1
  N          1.354052        0.000000       -0.000003  1
  C          0.667040        1.134212       -0.000002  1
  C         -0.722866        1.190437       -0.000005  1
  C         -1.392695       -0.008981       -0.000000  1
  C         -0.615774       -1.162842        0.000003  1
  H         -1.067196       -2.146231        0.000009  1
  H          1.267504        2.034367       -0.000009  1
  H         -2.471887       -0.067869        0.000001  1
  H         -1.238804        2.140139       -0.000012  1
  C          0.118782        0.673648        1.879385  2
  H          0.054548        0.309357        0.863064  2
  C          1.344033        0.698676        2.531665  2
  H          2.234331        0.353884        2.023505  2
  C          1.426485        1.166284        3.836226  2
  H          2.381017        1.185783        4.344386  2
  C          0.283686        1.608863        4.488506  2
  H          0.347920        1.973154        5.504827  2
  C         -0.941564        1.583835        3.836226  2
  H         -1.831863        1.928627        4.344386  2
  C         -1.024016        1.116227        2.531665  2
  H         -1.978549        1.096729        2.023505  2

%mem=32GB
%nprocshared= 8
#p m062x/aug-cc-pVDZ   counterpoise=2

00047 m062x/aug-cc-pVDZ   counterpoise=2

 0  1  0  1  0  1
  N          0.710243       -1.152826        0.000006  1
  N          1.354052        0.000000       -0.000003  1
  C          0.667040        1.134212       -0.000002  1
  C         -0.722866        1.190437       -0.000005  1
  C         -1.392695       -0.008981       -0.000000  1
  C         -0.615774       -1.162842        0.000003  1
  H         -1.067196       -2.146231        0.000009  1
  H          1.267504        2.034367       -0.000009  1
  H         -2.471887       -0.067869        0.000001  1
  H         -1.238804        2.140139       -0.000012  1
  C          0.000000        0.684040        1.879385  2
  H         -0.000000        0.314130        0.863064  2
  C          1.202290        0.921451        2.531665  2
  H          2.138935        0.736496        2.023505  2
  C          1.202290        1.396272        3.836226  2
  H          2.138935        1.581227        4.344386  2
  C          0.000000        1.633682        4.488506  2
  H          0.000000        2.003593        5.504827  2
  C         -1.202290        1.396272        3.836226  2
  H         -2.138935        1.581227        4.344386  2
  C         -1.202290        0.921451        2.531665  2
  H         -2.138935        0.736496        2.023505  2

%mem=32GB
%nprocshared= 8
#p m062x/aug-cc-pVDZ   counterpoise=2

00048 m062x/aug-cc-pVDZ   counterpoise=2

 0  1  0  1  0  1
  N          0.710243       -1.152826        0.000006  1
  N          1.354052        0.000000       -0.000003  1
  C          0.667040        1.134212       -0.000002  1
  C         -0.722866        1.190437       -0.000005  1
  C         -1.392695       -0.008981       -0.000000  1
  C         -0.615774       -1.162842        0.000003  1
  H         -1.067196       -2.146231        0.000009  1
  H          1.267504        2.034367       -0.000009  1
  H         -2.471887       -0.067869        0.000001  1
  H         -1.238804        2.140139       -0.000012  1
  C         -0.118782        0.673648        1.879385  2
  H         -0.054548        0.309357        0.863064  2
  C          1.024016        1.116227        2.531665  2
  H          1.978549        1.096729        2.023505  2
  C          0.941564        1.583835        3.836226  2
  H          1.831863        1.928627        4.344386  2
  C         -0.283686        1.608863        4.488506  2
  H         -0.347920        1.973154        5.504827  2
  C         -1.426485        1.166284        3.836226  2
  H         -2.381017        1.185783        4.344386  2
  C         -1.344033        0.698676        2.531665  2
  H         -2.234331        0.353884        2.023505  2

%mem=32GB
%nprocshared= 8
#p m062x/aug-cc-pVDZ   counterpoise=2

00049 m062x/aug-cc-pVDZ   counterpoise=2

 0  1  0  1  0  1
  N          0.710243       -1.152826        0.000006  1
  N          1.354052        0.000000       -0.000003  1
  C          0.667040        1.134212       -0.000002  1
  C         -0.722866        1.190437       -0.000005  1
  C         -1.392695       -0.008981       -0.000000  1
  C         -0.615774       -1.162842        0.000003  1
  H         -1.067196       -2.146231        0.000009  1
  H          1.267504        2.034367       -0.000009  1
  H         -2.471887       -0.067869        0.000001  1
  H         -1.238804        2.140139       -0.000012  1
  C         -0.233956        0.642788        1.879385  2
  H         -0.107439        0.295185        0.863064  2
  C          0.814628        1.277088        2.531665  2
  H          1.758045        1.423638        2.023505  2
  C          0.652230        1.723274        3.836226  2
  H          1.469130        2.217426        4.344386  2
  C         -0.558752        1.535159        4.488506  2
  H         -0.685269        1.882761        5.504827  2
  C         -1.607336        0.900859        3.836226  2
  H         -2.550753        0.754309        4.344386  2
  C         -1.444938        0.454673        2.531665  2
  H         -2.261838       -0.039479        2.023505  2

%mem=32GB
%nprocshared= 8
#p m062x/aug-cc-pVDZ   counterpoise=2

00050 m062x/aug-cc-pVDZ   counterpoise=2

 0  1  0  1  0  1
  N          0.710243       -1.152826        0.000006  1
  N          1.354052        0.000000       -0.000003  1
  C          0.667040        1.134212       -0.000002  1
  C         -0.722866        1.190437       -0.000005  1
  C         -1.392695       -0.008981       -0.000000  1
  C         -0.615774       -1.162842        0.000003  1
  H         -1.067196       -2.146231        0.000009  1
  H          1.267504        2.034367       -0.000009  1
  H         -2.471887       -0.067869        0.000001  1
  H         -1.238804        2.140139       -0.000012  1
  C         -0.342020        0.592396        1.879385  2
  H         -0.157065        0.272044        0.863064  2
  C          0.580488        1.399145        2.531665  2
  H          1.484124        1.707291        2.023505  2
  C          0.343078        1.810352        3.836226  2
  H          1.061758        2.438850        4.344386  2
  C         -0.816841        1.414810        4.488506  2
  H         -1.001796        1.735162        5.504827  2
  C         -1.739350        0.608062        3.836226  2
  H         -2.642986        0.299915        4.344386  2
  C         -1.501939        0.196855        2.531665  2
  H         -2.220620       -0.431644        2.023505  2

%mem=32GB
%nprocshared= 8
#p m062x/aug-cc-pVDZ   counterpoise=2

00051 m062x/aug-cc-pVDZ   counterpoise=2

 0  1  0  1  0  1
  N          0.710243       -1.152826        0.000006  1
  N          1.354052        0.000000       -0.000003  1
  C          0.667040        1.134212       -0.000002  1
  C         -0.722866        1.190437       -0.000005  1
  C         -1.392695       -0.008981       -0.000000  1
  C         -0.615774       -1.162842        0.000003  1
  H         -1.067196       -2.146231        0.000009  1
  H          1.267504        2.034367       -0.000009  1
  H         -2.471887       -0.067869        0.000001  1
  H         -1.238804        2.140139       -0.000012  1
  C         -0.439693        0.524005        1.879385  2
  H         -0.201919        0.240637        0.863064  2
  C          0.328710        1.478689        2.531665  2
  H          1.165109        1.939069        2.023505  2
  C          0.023501        1.842423        3.836226  2
  H          0.622126        2.586171        4.344386  2
  C         -1.050111        1.251473        4.488506  2
  H         -1.287885        1.534841        5.504827  2
  C         -1.818514        0.296789        3.836226  2
  H         -2.654912       -0.163591        4.344386  2
  C         -1.513305       -0.066945        2.531665  2
  H         -2.111929       -0.810693        2.023505  2

%mem=32GB
%nprocshared= 8
#p m062x/aug-cc-pVDZ   counterpoise=2

00052 m062x/aug-cc-pVDZ   counterpoise=2

 0  1  0  1  0  1
  N          0.710243       -1.152826        0.000006  1
  N          1.354052        0.000000       -0.000003  1
  C          0.667040        1.134212       -0.000002  1
  C         -0.722866        1.190437       -0.000005  1
  C         -1.392695       -0.008981       -0.000000  1
  C         -0.615774       -1.162842        0.000003  1
  H         -1.067196       -2.146231        0.000009  1
  H          1.267504        2.034367       -0.000009  1
  H         -2.471887       -0.067869        0.000001  1
  H         -1.238804        2.140139       -0.000012  1
  C         -0.524005        0.439693        1.879385  2
  H         -0.240637        0.201919        0.863064  2
  C          0.066945        1.513305        2.531665  2
  H          0.810693        2.111929        2.023505  2
  C         -0.296789        1.818514        3.836226  2
  H          0.163591        2.654912        4.344386  2
  C         -1.251473        1.050111        4.488506  2
  H         -1.534841        1.287885        5.504827  2
  C         -1.842423       -0.023501        3.836226  2
  H         -2.586171       -0.622126        4.344386  2
  C         -1.478689       -0.328710        2.531665  2
  H         -1.939069       -1.165109        2.023505  2

%mem=32GB
%nprocshared= 8
#p m062x/aug-cc-pVDZ   counterpoise=2

00053 m062x/aug-cc-pVDZ   counterpoise=2

 0  1  0  1  0  1
  N          0.710243       -1.152826        0.000006  1
  N          1.354052        0.000000       -0.000003  1
  C          0.667040        1.134212       -0.000002  1
  C         -0.722866        1.190437       -0.000005  1
  C         -1.392695       -0.008981       -0.000000  1
  C         -0.615774       -1.162842        0.000003  1
  H         -1.067196       -2.146231        0.000009  1
  H          1.267504        2.034367       -0.000009  1
  H         -2.471887       -0.067869        0.000001  1
  H         -1.238804        2.140139       -0.000012  1
  C         -0.592396        0.342020        1.879385  2
  H         -0.272044        0.157065        0.863064  2
  C         -0.196855        1.501939        2.531665  2
  H          0.431644        2.220620        2.023505  2
  C         -0.608062        1.739350        3.836226  2
  H         -0.299915        2.642986        4.344386  2
  C         -1.414810        0.816841        4.488506  2
  H         -1.735162        1.001796        5.504827  2
  C         -1.810352       -0.343078        3.836226  2
  H         -2.438850       -1.061758        4.344386  2
  C         -1.399145       -0.580488        2.531665  2
  H         -1.707291       -1.484124        2.023505  2

%mem=32GB
%nprocshared= 8
#p m062x/aug-cc-pVDZ   counterpoise=2

00054 m062x/aug-cc-pVDZ   counterpoise=2

 0  1  0  1  0  1
  N          0.710243       -1.152826        0.000006  1
  N          1.354052        0.000000       -0.000003  1
  C          0.667040        1.134212       -0.000002  1
  C         -0.722866        1.190437       -0.000005  1
  C         -1.392695       -0.008981       -0.000000  1
  C         -0.615774       -1.162842        0.000003  1
  H         -1.067196       -2.146231        0.000009  1
  H          1.267504        2.034367       -0.000009  1
  H         -2.471887       -0.067869        0.000001  1
  H         -1.238804        2.140139       -0.000012  1
  C         -0.642788        0.233956        1.879385  2
  H         -0.295185        0.107439        0.863064  2
  C         -0.454673        1.444938        2.531665  2
  H          0.039479        2.261838        2.023505  2
  C         -0.900859        1.607336        3.836226  2
  H         -0.754309        2.550753        4.344386  2
  C         -1.535159        0.558752        4.488506  2
  H         -1.882761        0.685269        5.504827  2
  C         -1.723274       -0.652230        3.836226  2
  H         -2.217426       -1.469130        4.344386  2
  C         -1.277088       -0.814628        2.531665  2
  H         -1.423638       -1.758045        2.023505  2

%mem=32GB
%nprocshared= 8
#p m062x/aug-cc-pVDZ   counterpoise=2

00055 m062x/aug-cc-pVDZ   counterpoise=2

 0  1  0  1  0  1
  N          0.710243       -1.152826        0.000006  1
  N          1.354052        0.000000       -0.000003  1
  C          0.667040        1.134212       -0.000002  1
  C         -0.722866        1.190437       -0.000005  1
  C         -1.392695       -0.008981       -0.000000  1
  C         -0.615774       -1.162842        0.000003  1
  H         -1.067196       -2.146231        0.000009  1
  H          1.267504        2.034367       -0.000009  1
  H         -2.471887       -0.067869        0.000001  1
  H         -1.238804        2.140139       -0.000012  1
  C         -0.673648        0.118782        1.879385  2
  H         -0.309357        0.054548        0.863064  2
  C         -0.698676        1.344033        2.531665  2
  H         -0.353884        2.234331        2.023505  2
  C         -1.166284        1.426485        3.836226  2
  H         -1.185783        2.381017        4.344386  2
  C         -1.608863        0.283686        4.488506  2
  H         -1.973154        0.347920        5.504827  2
  C         -1.583835       -0.941564        3.836226  2
  H         -1.928627       -1.831863        4.344386  2
  C         -1.116227       -1.024016        2.531665  2
  H         -1.096729       -1.978549        2.023505  2

%mem=32GB
%nprocshared= 8
#p m062x/aug-cc-pVDZ   counterpoise=2

00056 m062x/aug-cc-pVDZ   counterpoise=2

 0  1  0  1  0  1
  N          0.710243       -1.152826        0.000006  1
  N          1.354052        0.000000       -0.000003  1
  C          0.667040        1.134212       -0.000002  1
  C         -0.722866        1.190437       -0.000005  1
  C         -1.392695       -0.008981       -0.000000  1
  C         -0.615774       -1.162842        0.000003  1
  H         -1.067196       -2.146231        0.000009  1
  H          1.267504        2.034367       -0.000009  1
  H         -2.471887       -0.067869        0.000001  1
  H         -1.238804        2.140139       -0.000012  1
  C         -0.684040        0.000000        1.879385  2
  H         -0.314130       -0.000000        0.863064  2
  C         -0.921451        1.202290        2.531665  2
  H         -0.736496        2.138935        2.023505  2
  C         -1.396272        1.202290        3.836226  2
  H         -1.581227        2.138935        4.344386  2
  C         -1.633682        0.000000        4.488506  2
  H         -2.003593        0.000000        5.504827  2
  C         -1.396272       -1.202290        3.836226  2
  H         -1.581227       -2.138935        4.344386  2
  C         -0.921451       -1.202290        2.531665  2
  H         -0.736496       -2.138935        2.023505  2

%mem=32GB
%nprocshared= 8
#p m062x/aug-cc-pVDZ   counterpoise=2

00057 m062x/aug-cc-pVDZ   counterpoise=2

 0  1  0  1  0  1
  N          0.710243       -1.152826        0.000006  1
  N          1.354052        0.000000       -0.000003  1
  C          0.667040        1.134212       -0.000002  1
  C         -0.722866        1.190437       -0.000005  1
  C         -1.392695       -0.008981       -0.000000  1
  C         -0.615774       -1.162842        0.000003  1
  H         -1.067196       -2.146231        0.000009  1
  H          1.267504        2.034367       -0.000009  1
  H         -2.471887       -0.067869        0.000001  1
  H         -1.238804        2.140139       -0.000012  1
  C         -0.673648       -0.118782        1.879385  2
  H         -0.309357       -0.054548        0.863064  2
  C         -1.116227        1.024016        2.531665  2
  H         -1.096729        1.978549        2.023505  2
  C         -1.583835        0.941564        3.836226  2
  H         -1.928627        1.831863        4.344386  2
  C         -1.608863       -0.283686        4.488506  2
  H         -1.973154       -0.347920        5.504827  2
  C         -1.166284       -1.426485        3.836226  2
  H         -1.185783       -2.381017        4.344386  2
  C         -0.698676       -1.344033        2.531665  2
  H         -0.353884       -2.234331        2.023505  2

%mem=32GB
%nprocshared= 8
#p m062x/aug-cc-pVDZ   counterpoise=2

00058 m062x/aug-cc-pVDZ   counterpoise=2

 0  1  0  1  0  1
  N          0.710243       -1.152826        0.000006  1
  N          1.354052        0.000000       -0.000003  1
  C          0.667040        1.134212       -0.000002  1
  C         -0.722866        1.190437       -0.000005  1
  C         -1.392695       -0.008981       -0.000000  1
  C         -0.615774       -1.162842        0.000003  1
  H         -1.067196       -2.146231        0.000009  1
  H          1.267504        2.034367       -0.000009  1
  H         -2.471887       -0.067869        0.000001  1
  H         -1.238804        2.140139       -0.000012  1
  C         -0.642788       -0.233956        1.879385  2
  H         -0.295185       -0.107439        0.863064  2
  C         -1.277088        0.814628        2.531665  2
  H         -1.423638        1.758045        2.023505  2
  C         -1.723274        0.652230        3.836226  2
  H         -2.217426        1.469130        4.344386  2
  C         -1.535159       -0.558752        4.488506  2
  H         -1.882761       -0.685269        5.504827  2
  C         -0.900859       -1.607336        3.836226  2
  H         -0.754309       -2.550753        4.344386  2
  C         -0.454673       -1.444938        2.531665  2
  H          0.039479       -2.261838        2.023505  2

%mem=32GB
%nprocshared= 8
#p m062x/aug-cc-pVDZ   counterpoise=2

00059 m062x/aug-cc-pVDZ   counterpoise=2

 0  1  0  1  0  1
  N          0.710243       -1.152826        0.000006  1
  N          1.354052        0.000000       -0.000003  1
  C          0.667040        1.134212       -0.000002  1
  C         -0.722866        1.190437       -0.000005  1
  C         -1.392695       -0.008981       -0.000000  1
  C         -0.615774       -1.162842        0.000003  1
  H         -1.067196       -2.146231        0.000009  1
  H          1.267504        2.034367       -0.000009  1
  H         -2.471887       -0.067869        0.000001  1
  H         -1.238804        2.140139       -0.000012  1
  C         -0.592396       -0.342020        1.879385  2
  H         -0.272044       -0.157065        0.863064  2
  C         -1.399145        0.580488        2.531665  2
  H         -1.707291        1.484124        2.023505  2
  C         -1.810352        0.343078        3.836226  2
  H         -2.438850        1.061758        4.344386  2
  C         -1.414810       -0.816841        4.488506  2
  H         -1.735162       -1.001796        5.504827  2
  C         -0.608062       -1.739350        3.836226  2
  H         -0.299915       -2.642986        4.344386  2
  C         -0.196855       -1.501939        2.531665  2
  H          0.431644       -2.220620        2.023505  2

%mem=32GB
%nprocshared= 8
#p m062x/aug-cc-pVDZ   counterpoise=2

00060 m062x/aug-cc-pVDZ   counterpoise=2

 0  1  0  1  0  1
  N          0.710243       -1.152826        0.000006  1
  N          1.354052        0.000000       -0.000003  1
  C          0.667040        1.134212       -0.000002  1
  C         -0.722866        1.190437       -0.000005  1
  C         -1.392695       -0.008981       -0.000000  1
  C         -0.615774       -1.162842        0.000003  1
  H         -1.067196       -2.146231        0.000009  1
  H          1.267504        2.034367       -0.000009  1
  H         -2.471887       -0.067869        0.000001  1
  H         -1.238804        2.140139       -0.000012  1
  C         -0.524005       -0.439693        1.879385  2
  H         -0.240637       -0.201919        0.863064  2
  C         -1.478689        0.328710        2.531665  2
  H         -1.939069        1.165109        2.023505  2
  C         -1.842423        0.023501        3.836226  2
  H         -2.586171        0.622126        4.344386  2
  C         -1.251473       -1.050111        4.488506  2
  H         -1.534841       -1.287885        5.504827  2
  C         -0.296789       -1.818514        3.836226  2
  H          0.163591       -2.654912        4.344386  2
  C          0.066945       -1.513305        2.531665  2
  H          0.810693       -2.111929        2.023505  2

%mem=32GB
%nprocshared= 8
#p m062x/aug-cc-pVDZ   counterpoise=2

00061 m062x/aug-cc-pVDZ   counterpoise=2

 0  1  0  1  0  1
  N          0.710243       -1.152826        0.000006  1
  N          1.354052        0.000000       -0.000003  1
  C          0.667040        1.134212       -0.000002  1
  C         -0.722866        1.190437       -0.000005  1
  C         -1.392695       -0.008981       -0.000000  1
  C         -0.615774       -1.162842        0.000003  1
  H         -1.067196       -2.146231        0.000009  1
  H          1.267504        2.034367       -0.000009  1
  H         -2.471887       -0.067869        0.000001  1
  H         -1.238804        2.140139       -0.000012  1
  C         -0.439693       -0.524005        1.879385  2
  H         -0.535257       -0.870722        0.859387  2
  C          0.780710       -0.620953        2.534026  2
  H          1.635900       -1.043196        2.024026  2
  C          0.903377       -0.175904        3.843307  2
  H          1.854133       -0.251430        4.353306  2
  C         -0.194357        0.366092        4.497947  2
  H         -0.098792        0.712809        5.517946  2
  C         -1.414759        0.463040        3.843307  2
  H         -2.269949        0.885283        4.353306  2
  C         -1.537427        0.017991        2.534026  2
  H         -2.488182        0.093518        2.024026  2

%mem=32GB
%nprocshared= 8
#p m062x/aug-cc-pVDZ   counterpoise=2

00062 m062x/aug-cc-pVDZ   counterpoise=2

 0  1  0  1  0  1
  N          0.710243       -1.152826        0.000006  1
  N          1.354052        0.000000       -0.000003  1
  C          0.667040        1.134212       -0.000002  1
  C         -0.722866        1.190437       -0.000005  1
  C         -1.392695       -0.008981       -0.000000  1
  C         -0.615774       -1.162842        0.000003  1
  H         -1.067196       -2.146231        0.000009  1
  H          1.267504        2.034367       -0.000009  1
  H         -2.471887       -0.067869        0.000001  1
  H         -1.238804        2.140139       -0.000012  1
  C         -0.342020       -0.592396        1.879385  2
  H         -0.491325       -0.903517        0.854371  2
  C          0.837741       -0.912893        2.537245  2
  H          1.607531       -1.473696        2.024738  2
  C          1.029391       -0.513535        3.852964  2
  H          1.948486       -0.763217        4.365470  2
  C          0.041279        0.206320        4.510823  2
  H          0.190585        0.517440        5.535837  2
  C         -1.138482        0.526816        3.852964  2
  H         -1.908271        1.087620        4.365470  2
  C         -1.330132        0.127458        2.537245  2
  H         -2.249226        0.377141        2.024738  2

%mem=32GB
%nprocshared= 8
#p m062x/aug-cc-pVDZ   counterpoise=2

00063 m062x/aug-cc-pVDZ   counterpoise=2

 0  1  0  1  0  1
  N          0.710243       -1.152826        0.000006  1
  N          1.354052        0.000000       -0.000003  1
  C          0.667040        1.134212       -0.000002  1
  C         -0.722866        1.190437       -0.000005  1
  C         -1.392695       -0.008981       -0.000000  1
  C         -0.615774       -1.162842        0.000003  1
  H         -1.067196       -2.146231        0.000009  1
  H          1.267504        2.034367       -0.000009  1
  H         -2.471887       -0.067869        0.000001  1
  H         -1.238804        2.140139       -0.000012  1
  C         -0.233956       -0.642788        1.879385  2
  H         -0.441780       -0.925854        0.856436  2
  C          0.868564       -1.172644        2.535919  2
  H          1.519659       -1.868495        2.024445  2
  C          1.135329       -0.809298        3.848988  2
  H          1.994248       -1.222083        4.360462  2
  C          0.299575        0.083905        4.505522  2
  H          0.507399        0.366971        5.528471  2
  C         -0.802945        0.613762        3.848988  2
  H         -1.454040        1.309613        4.360462  2
  C         -1.069710        0.250416        2.535919  2
  H         -1.928629        0.663201        2.024445  2

%mem=32GB
%nprocshared= 8
#p m062x/aug-cc-pVDZ   counterpoise=2

00064 m062x/aug-cc-pVDZ   counterpoise=2

 0  1  0  1  0  1
  N          0.710243       -1.152826        0.000006  1
  N          1.354052        0.000000       -0.000003  1
  C          0.667040        1.134212       -0.000002  1
  C         -0.722866        1.190437       -0.000005  1
  C         -1.392695       -0.008981       -0.000000  1
  C         -0.615774       -1.162842        0.000003  1
  H         -1.067196       -2.146231        0.000009  1
  H          1.267504        2.034367       -0.000009  1
  H         -2.471887       -0.067869        0.000001  1
  H         -1.238804        2.140139       -0.000012  1
  C         -0.118782       -0.673648        1.879385  2
  H         -0.054548       -0.309357        0.863064  2
  C         -1.344033       -0.698676        2.531665  2
  H         -2.234331       -0.353884        2.023505  2
  C         -1.426485       -1.166284        3.836226  2
  H         -2.381017       -1.185783        4.344386  2
  C         -0.283686       -1.608863        4.488506  2
  H         -0.347920       -1.973154        5.504827  2
  C          0.941564       -1.583835        3.836226  2
  H          1.831863       -1.928627        4.344386  2
  C          1.024016       -1.116227        2.531665  2
  H          1.978549       -1.096729        2.023505  2

%mem=32GB
%nprocshared= 8
#p m062x/aug-cc-pVDZ   counterpoise=2

00065 m062x/aug-cc-pVDZ   counterpoise=2

 0  1  0  1  0  1
  N          0.710243       -1.152826        0.000006  1
  N          1.354052        0.000000       -0.000003  1
  C          0.667040        1.134212       -0.000002  1
  C         -0.722866        1.190437       -0.000005  1
  C         -1.392695       -0.008981       -0.000000  1
  C         -0.615774       -1.162842        0.000003  1
  H         -1.067196       -2.146231        0.000009  1
  H          1.267504        2.034367       -0.000009  1
  H         -2.471887       -0.067869        0.000001  1
  H         -1.238804        2.140139       -0.000012  1
  C         -0.000000       -0.684040        1.879385  2
  H         -0.000000       -0.314130        0.863064  2
  C         -1.202290       -0.921451        2.531665  2
  H         -2.138935       -0.736496        2.023505  2
  C         -1.202290       -1.396272        3.836226  2
  H         -2.138935       -1.581227        4.344386  2
  C         -0.000000       -1.633682        4.488506  2
  H         -0.000000       -2.003593        5.504827  2
  C          1.202290       -1.396272        3.836226  2
  H          2.138935       -1.581227        4.344386  2
  C          1.202290       -0.921451        2.531665  2
  H          2.138935       -0.736496        2.023505  2

%mem=32GB
%nprocshared= 8
#p m062x/aug-cc-pVDZ   counterpoise=2

00066 m062x/aug-cc-pVDZ   counterpoise=2

 0  1  0  1  0  1
  N          0.710243       -1.152826        0.000006  1
  N          1.354052        0.000000       -0.000003  1
  C          0.667040        1.134212       -0.000002  1
  C         -0.722866        1.190437       -0.000005  1
  C         -1.392695       -0.008981       -0.000000  1
  C         -0.615774       -1.162842        0.000003  1
  H         -1.067196       -2.146231        0.000009  1
  H          1.267504        2.034367       -0.000009  1
  H         -2.471887       -0.067869        0.000001  1
  H         -1.238804        2.140139       -0.000012  1
  C          0.118782       -0.673648        1.879385  2
  H          0.054548       -0.309357        0.863064  2
  C         -1.024016       -1.116227        2.531665  2
  H         -1.978549       -1.096729        2.023505  2
  C         -0.941564       -1.583835        3.836226  2
  H         -1.831863       -1.928627        4.344386  2
  C          0.283686       -1.608863        4.488506  2
  H          0.347920       -1.973154        5.504827  2
  C          1.426485       -1.166284        3.836226  2
  H          2.381017       -1.185783        4.344386  2
  C          1.344033       -0.698676        2.531665  2
  H          2.234331       -0.353884        2.023505  2

%mem=32GB
%nprocshared= 8
#p m062x/aug-cc-pVDZ   counterpoise=2

00067 m062x/aug-cc-pVDZ   counterpoise=2

 0  1  0  1  0  1
  N          0.710243       -1.152826        0.000006  1
  N          1.354052        0.000000       -0.000003  1
  C          0.667040        1.134212       -0.000002  1
  C         -0.722866        1.190437       -0.000005  1
  C         -1.392695       -0.008981       -0.000000  1
  C         -0.615774       -1.162842        0.000003  1
  H         -1.067196       -2.146231        0.000009  1
  H          1.267504        2.034367       -0.000009  1
  H         -2.471887       -0.067869        0.000001  1
  H         -1.238804        2.140139       -0.000012  1
  C          0.233956       -0.642788        1.879385  2
  H          0.107439       -0.295185        0.863064  2
  C         -0.814628       -1.277088        2.531665  2
  H         -1.758045       -1.423638        2.023505  2
  C         -0.652230       -1.723274        3.836226  2
  H         -1.469130       -2.217426        4.344386  2
  C          0.558752       -1.535159        4.488506  2
  H          0.685269       -1.882761        5.504827  2
  C          1.607336       -0.900859        3.836226  2
  H          2.550753       -0.754309        4.344386  2
  C          1.444938       -0.454673        2.531665  2
  H          2.261838        0.039479        2.023505  2

%mem=32GB
%nprocshared= 8
#p m062x/aug-cc-pVDZ   counterpoise=2

00068 m062x/aug-cc-pVDZ   counterpoise=2

 0  1  0  1  0  1
  N          0.710243       -1.152826        0.000006  1
  N          1.354052        0.000000       -0.000003  1
  C          0.667040        1.134212       -0.000002  1
  C         -0.722866        1.190437       -0.000005  1
  C         -1.392695       -0.008981       -0.000000  1
  C         -0.615774       -1.162842        0.000003  1
  H         -1.067196       -2.146231        0.000009  1
  H          1.267504        2.034367       -0.000009  1
  H         -2.471887       -0.067869        0.000001  1
  H         -1.238804        2.140139       -0.000012  1
  C          0.342020       -0.592396        1.879385  2
  H          0.541601       -0.896156        0.860739  2
  C          1.218737        0.262755        2.533158  2
  H          2.101325        0.625202        2.023835  2
  C          0.962553        0.652664        3.840702  2
  H          1.645560        1.318870        4.350025  2
  C         -0.170349        0.187422        4.494474  2
  H         -0.369930        0.491181        5.513120  2
  C         -1.047066       -0.667729        3.840702  2
  H         -1.929654       -1.030176        4.350025  2
  C         -0.790881       -1.057638        2.533158  2
  H         -1.473888       -1.723845        2.023835  2

%mem=32GB
%nprocshared= 8
#p m062x/aug-cc-pVDZ   counterpoise=2

00069 m062x/aug-cc-pVDZ   counterpoise=2

 0  1  0  1  0  1
  N          0.710243       -1.152826        0.000006  1
  N          1.354052        0.000000       -0.000003  1
  C          0.667040        1.134212       -0.000002  1
  C         -0.722866        1.190437       -0.000005  1
  C         -1.392695       -0.008981       -0.000000  1
  C         -0.615774       -1.162842        0.000003  1
  H         -1.067196       -2.146231        0.000009  1
  H          1.267504        2.034367       -0.000009  1
  H         -2.471887       -0.067869        0.000001  1
  H         -1.238804        2.140139       -0.000012  1
  C          0.439693       -0.524005        1.879385  2
  H          0.201919       -0.240637        0.863064  2
  C         -0.328710       -1.478689        2.531665  2
  H         -1.165109       -1.939069        2.023505  2
  C         -0.023501       -1.842423        3.836226  2
  H         -0.622126       -2.586171        4.344386  2
  C          1.050111       -1.251473        4.488506  2
  H          1.287885       -1.534841        5.504827  2
  C          1.818514       -0.296789        3.836226  2
  H          2.654912        0.163591        4.344386  2
  C          1.513305        0.066945        2.531665  2
  H          2.111929        0.810693        2.023505  2

%mem=32GB
%nprocshared= 8
#p m062x/aug-cc-pVDZ   counterpoise=2

00070 m062x/aug-cc-pVDZ   counterpoise=2

 0  1  0  1  0  1
  N          0.710243       -1.152826        0.000006  1
  N          1.354052        0.000000       -0.000003  1
  C          0.667040        1.134212       -0.000002  1
  C         -0.722866        1.190437       -0.000005  1
  C         -1.392695       -0.008981       -0.000000  1
  C         -0.615774       -1.162842        0.000003  1
  H         -1.067196       -2.146231        0.000009  1
  H          1.267504        2.034367       -0.000009  1
  H         -2.471887       -0.067869        0.000001  1
  H         -1.238804        2.140139       -0.000012  1
  C          0.524005       -0.439693        1.879385  2
  H          0.240637       -0.201919        0.863064  2
  C         -0.066945       -1.513305        2.531665  2
  H         -0.810693       -2.111929        2.023505  2
  C          0.296789       -1.818514        3.836226  2
  H         -0.163591       -2.654912        4.344386  2
  C          1.251473       -1.050111        4.488506  2
  H          1.534841       -1.287885        5.504827  2
  C          1.842423        0.023501        3.836226  2
  H          2.586171        0.622126        4.344386  2
  C          1.478689        0.328710        2.531665  2
  H          1.939069        1.165109        2.023505  2

%mem=32GB
%nprocshared= 8
#p m062x/aug-cc-pVDZ   counterpoise=2

00071 m062x/aug-cc-pVDZ   counterpoise=2

 0  1  0  1  0  1
  N          0.710243       -1.152826        0.000006  1
  N          1.354052        0.000000       -0.000003  1
  C          0.667040        1.134212       -0.000002  1
  C         -0.722866        1.190437       -0.000005  1
  C         -1.392695       -0.008981       -0.000000  1
  C         -0.615774       -1.162842        0.000003  1
  H         -1.067196       -2.146231        0.000009  1
  H          1.267504        2.034367       -0.000009  1
  H         -2.471887       -0.067869        0.000001  1
  H         -1.238804        2.140139       -0.000012  1
  C          0.592396       -0.342020        1.879385  2
  H          0.272044       -0.157065        0.863064  2
  C          0.196855       -1.501939        2.531665  2
  H         -0.431644       -2.220620        2.023505  2
  C          0.608062       -1.739350        3.836226  2
  H          0.299915       -2.642986        4.344386  2
  C          1.414810       -0.816841        4.488506  2
  H          1.735162       -1.001796        5.504827  2
  C          1.810352        0.343078        3.836226  2
  H          2.438850        1.061758        4.344386  2
  C          1.399145        0.580488        2.531665  2
  H          1.707291        1.484124        2.023505  2

%mem=32GB
%nprocshared= 8
#p m062x/aug-cc-pVDZ   counterpoise=2

00072 m062x/aug-cc-pVDZ   counterpoise=2

 0  1  0  1  0  1
  N          0.710243       -1.152826        0.000006  1
  N          1.354052        0.000000       -0.000003  1
  C          0.667040        1.134212       -0.000002  1
  C         -0.722866        1.190437       -0.000005  1
  C         -1.392695       -0.008981       -0.000000  1
  C         -0.615774       -1.162842        0.000003  1
  H         -1.067196       -2.146231        0.000009  1
  H          1.267504        2.034367       -0.000009  1
  H         -2.471887       -0.067869        0.000001  1
  H         -1.238804        2.140139       -0.000012  1
  C          0.642788       -0.233956        1.879385  2
  H          0.295185       -0.107439        0.863064  2
  C          0.454673       -1.444938        2.531665  2
  H         -0.039479       -2.261838        2.023505  2
  C          0.900859       -1.607336        3.836226  2
  H          0.754309       -2.550753        4.344386  2
  C          1.535159       -0.558752        4.488506  2
  H          1.882761       -0.685269        5.504827  2
  C          1.723274        0.652230        3.836226  2
  H          2.217426        1.469130        4.344386  2
  C          1.277088        0.814628        2.531665  2
  H          1.423638        1.758045        2.023505  2

%mem=32GB
%nprocshared= 8
#p m062x/aug-cc-pVDZ   counterpoise=2

00073 m062x/aug-cc-pVDZ   counterpoise=2

 0  1  0  1  0  1
  N          0.710243       -1.152826        0.000006  1
  N          1.354052        0.000000       -0.000003  1
  C          0.667040        1.134212       -0.000002  1
  C         -0.722866        1.190437       -0.000005  1
  C         -1.392695       -0.008981       -0.000000  1
  C         -0.615774       -1.162842        0.000003  1
  H         -1.067196       -2.146231        0.000009  1
  H          1.267504        2.034367       -0.000009  1
  H         -2.471887       -0.067869        0.000001  1
  H         -1.238804        2.140139       -0.000012  1
  C          0.673648       -0.118782        1.879385  2
  H          0.309357       -0.054548        0.863064  2
  C          0.698676       -1.344033        2.531665  2
  H          0.353884       -2.234331        2.023505  2
  C          1.166284       -1.426485        3.836226  2
  H          1.185783       -2.381017        4.344386  2
  C          1.608863       -0.283686        4.488506  2
  H          1.973154       -0.347920        5.504827  2
  C          1.583835        0.941564        3.836226  2
  H          1.928627        1.831863        4.344386  2
  C          1.116227        1.024016        2.531665  2
  H          1.096729        1.978549        2.023505  2

%mem=32GB
%nprocshared= 8
#p m062x/aug-cc-pVDZ   counterpoise=2

00074 m062x/aug-cc-pVDZ   counterpoise=2

 0  1  0  1  0  1
  N          0.710243       -1.152826        0.000006  1
  N          1.354052        0.000000       -0.000003  1
  C          0.667040        1.134212       -0.000002  1
  C         -0.722866        1.190437       -0.000005  1
  C         -1.392695       -0.008981       -0.000000  1
  C         -0.615774       -1.162842        0.000003  1
  H         -1.067196       -2.146231        0.000009  1
  H          1.267504        2.034367       -0.000009  1
  H         -2.471887       -0.067869        0.000001  1
  H         -1.238804        2.140139       -0.000012  1
  C          1.000000        0.000000        1.732051  2
  H          1.216602       -0.000000        0.672416  2
  C          0.860984        1.202290        2.412130  2
  H          0.969285        2.138935        1.882313  2
  C          0.582952        1.202290        3.772288  2
  H          0.474651        2.138935        4.302106  2
  C          0.443936        0.000000        4.452367  2
  H          0.227334        0.000000        5.512002  2
  C          0.582952       -1.202290        3.772288  2
  H          0.474651       -2.138935        4.302106  2
  C          0.860984       -1.202290        2.412130  2
  H          0.969285       -2.138935        1.882313  2

%mem=32GB
%nprocshared= 8
#p m062x/aug-cc-pVDZ   counterpoise=2

00075 m062x/aug-cc-pVDZ   counterpoise=2

 0  1  0  1  0  1
  N          0.710243       -1.152826        0.000006  1
  N          1.354052        0.000000       -0.000003  1
  C          0.667040        1.134212       -0.000002  1
  C         -0.722866        1.190437       -0.000005  1
  C         -1.392695       -0.008981       -0.000000  1
  C         -0.615774       -1.162842        0.000003  1
  H         -1.067196       -2.146231        0.000009  1
  H          1.267504        2.034367       -0.000009  1
  H         -2.471887       -0.067869        0.000001  1
  H         -1.238804        2.140139       -0.000012  1
  C          0.984808        0.173648        1.732051  2
  H          1.209231        0.068106        0.679323  2
  C          1.352428        1.329369        2.407697  2
  H          1.863247        2.124193        1.881333  2
  C          1.064356        1.464844        3.758991  2
  H          1.350751        2.365210        4.285355  2
  C          0.408663        0.444598        4.434637  2
  H          0.184239        0.550140        5.487365  2
  C          0.041042       -0.711123        3.758991  2
  H         -0.469777       -1.505947        4.285355  2
  C          0.329115       -0.846598        2.407697  2
  H          0.042720       -1.746964        1.881333  2

%mem=32GB
%nprocshared= 8
#p m062x/aug-cc-pVDZ   counterpoise=2

00076 m062x/aug-cc-pVDZ   counterpoise=2

 0  1  0  1  0  1
  N          0.710243       -1.152826        0.000006  1
  N          1.354052        0.000000       -0.000003  1
  C          0.667040        1.134212       -0.000002  1
  C         -0.722866        1.190437       -0.000005  1
  C         -1.392695       -0.008981       -0.000000  1
  C         -0.615774       -1.162842        0.000003  1
  H         -1.067196       -2.146231        0.000009  1
  H          1.267504        2.034367       -0.000009  1
  H         -2.471887       -0.067869        0.000001  1
  H         -1.238804        2.140139       -0.000012  1
  C          0.939693        0.342020        1.732051  2
  H          1.186815        0.138041        0.699062  2
  C          1.546437        1.400159        2.395028  2
  H          2.266243        2.020523        1.878534  2
  C          1.229228        1.661988        3.720983  2
  H          1.701912        2.486332        4.237477  2
  C          0.305276        0.865680        4.383961  2
  H          0.058154        1.069659        5.416949  2
  C         -0.301468       -0.192459        3.720983  2
  H         -1.021274       -0.812823        4.237477  2
  C          0.015740       -0.454289        2.395028  2
  H         -0.456944       -1.278632        1.878534  2

%mem=32GB
%nprocshared= 8
#p m062x/aug-cc-pVDZ   counterpoise=2

00077 m062x/aug-cc-pVDZ   counterpoise=2

 0  1  0  1  0  1
  N          0.710243       -1.152826        0.000006  1
  N          1.354052        0.000000       -0.000003  1
  C          0.667040        1.134212       -0.000002  1
  C         -0.722866        1.190437       -0.000005  1
  C         -1.392695       -0.008981       -0.000000  1
  C         -0.615774       -1.162842        0.000003  1
  H         -1.067196       -2.146231        0.000009  1
  H          1.267504        2.034367       -0.000009  1
  H         -2.471887       -0.067869        0.000001  1
  H         -1.238804        2.140139       -0.000012  1
  C          0.866025        0.500000        1.732051  2
  H          0.750022        0.869730        0.722306  2
  C         -0.206675       -0.097216        2.380110  2
  H         -1.158366       -0.192748        1.875238  2
  C         -0.057771       -0.571806        3.676230  2
  H         -0.893459       -1.037068        4.181102  2
  C          1.163832       -0.449179        4.324289  2
  H          1.279836       -0.818909        5.334034  2
  C          2.236533        0.148037        3.676230  2
  H          3.188224        0.243569        4.181102  2
  C          2.087629        0.622627        2.380110  2
  H          2.923317        1.087889        1.875238  2

%mem=32GB
%nprocshared= 8
#p m062x/aug-cc-pVDZ   counterpoise=2

00078 m062x/aug-cc-pVDZ   counterpoise=2

 0  1  0  1  0  1
  N          0.710243       -1.152826        0.000006  1
  N          1.354052        0.000000       -0.000003  1
  C          0.667040        1.134212       -0.000002  1
  C         -0.722866        1.190437       -0.000005  1
  C         -1.392695       -0.008981       -0.000000  1
  C         -0.615774       -1.162842        0.000003  1
  H         -1.067196       -2.146231        0.000009  1
  H          1.267504        2.034367       -0.000009  1
  H         -2.471887       -0.067869        0.000001  1
  H         -1.238804        2.140139       -0.000012  1
  C          0.766044        0.642788        1.732051  2
  H          0.706660        0.937550        0.693143  2
  C         -0.374452        0.216160        2.398828  2
  H         -1.322340        0.178557        1.879374  2
  C         -0.298226       -0.162201        3.732381  2
  H         -1.186730       -0.494566        4.251835  2
  C          0.918497       -0.113934        4.399158  2
  H          0.977881       -0.408697        5.438066  2
  C          2.058993        0.312694        3.732381  2
  H          3.006882        0.350296        4.251835  2
  C          1.982767        0.691055        2.398828  2
  H          2.871271        1.023420        1.879374  2

%mem=32GB
%nprocshared= 8
#p m062x/aug-cc-pVDZ   counterpoise=2

00079 m062x/aug-cc-pVDZ   counterpoise=2

 0  1  0  1  0  1
  N          0.710243       -1.152826        0.000006  1
  N          1.354052        0.000000       -0.000003  1
  C          0.667040        1.134212       -0.000002  1
  C         -0.722866        1.190437       -0.000005  1
  C         -1.392695       -0.008981       -0.000000  1
  C         -0.615774       -1.162842        0.000003  1
  H         -1.067196       -2.146231        0.000009  1
  H          1.267504        2.034367       -0.000009  1
  H         -2.471887       -0.067869        0.000001  1
  H         -1.238804        2.140139       -0.000012  1
  C          0.642788        0.766044        1.732051  2
  H          0.657599        0.990894        0.674239  2
  C         -0.566408        0.700762        2.410960  2
  H         -1.493622        0.874753        1.882054  2
  C         -0.585421        0.412142        3.768778  2
  H         -1.527446        0.361284        4.297683  2
  C          0.604763        0.188805        4.447687  2
  H          0.589951       -0.036045        5.505498  2
  C          1.813959        0.254087        3.768778  2
  H          2.741173        0.080096        4.297683  2
  C          1.832971        0.542707        2.410960  2
  H          2.774997        0.593566        1.882054  2

%mem=32GB
%nprocshared= 8
#p m062x/aug-cc-pVDZ   counterpoise=2

00080 m062x/aug-cc-pVDZ   counterpoise=2

 0  1  0  1  0  1
  N          0.710243       -1.152826        0.000006  1
  N          1.354052        0.000000       -0.000003  1
  C          0.667040        1.134212       -0.000002  1
  C         -0.722866        1.190437       -0.000005  1
  C         -1.392695       -0.008981       -0.000000  1
  C         -0.615774       -1.162842        0.000003  1
  H         -1.067196       -2.146231        0.000009  1
  H          1.267504        2.034367       -0.000009  1
  H         -2.471887       -0.067869        0.000001  1
  H         -1.238804        2.140139       -0.000012  1
  C          0.500000        0.866025        1.732051  2
  H          0.602612        1.030771        0.668062  2
  C         -0.586381        1.395925        2.414924  2
  H         -1.330116        1.973488        1.882930  2
  C         -0.718095        1.184456        3.780671  2
  H         -1.564441        1.597274        4.312666  2
  C          0.236573        0.443088        4.463545  2
  H          0.133962        0.278343        5.527533  2
  C          1.322955       -0.086812        3.780671  2
  H          2.066690       -0.664375        4.312666  2
  C          1.454668        0.124657        2.414924  2
  H          2.301015       -0.288161        1.882930  2

%mem=32GB
%nprocshared= 8
#p m062x/aug-cc-pVDZ   counterpoise=2

00081 m062x/aug-cc-pVDZ   counterpoise=2

 0  1  0  1  0  1
  N          0.710243       -1.152826        0.000006  1
  N          1.354052        0.000000       -0.000003  1
  C          0.667040        1.134212       -0.000002  1
  C         -0.722866        1.190437       -0.000005  1
  C         -1.392695       -0.008981       -0.000000  1
  C         -0.615774       -1.162842        0.000003  1
  H         -1.067196       -2.146231        0.000009  1
  H          1.267504        2.034367       -0.000009  1
  H         -2.471887       -0.067869        0.000001  1
  H         -1.238804        2.140139       -0.000012  1
  C          0.342020        0.939693        1.732051  2
  H          0.540287        1.058352        0.675475  2
  C         -0.402652        1.895181        2.410167  2
  H         -0.784522        2.758214        1.881879  2
  C         -0.657149        1.742868        3.766398  2
  H         -1.237286        2.487242        4.294686  2
  C         -0.166974        0.635068        4.444514  2
  H         -0.365240        0.516408        5.501090  2
  C          0.577698       -0.320420        3.766398  2
  H          0.959569       -1.183453        4.294686  2
  C          0.832195       -0.168108        2.410167  2
  H          1.412332       -0.912481        1.881879  2

%mem=32GB
%nprocshared= 8
#p m062x/aug-cc-pVDZ   counterpoise=2

00082 m062x/aug-cc-pVDZ   counterpoise=2

 0  1  0  1  0  1
  N          0.710243       -1.152826        0.000006  1
  N          1.354052        0.000000       -0.000003  1
  C          0.667040        1.134212       -0.000002  1
  C         -0.722866        1.190437       -0.000005  1
  C         -1.392695       -0.008981       -0.000000  1
  C         -0.615774       -1.162842        0.000003  1
  H         -1.067196       -2.146231        0.000009  1
  H          1.267504        2.034367       -0.000009  1
  H         -2.471887       -0.067869        0.000001  1
  H         -1.238804        2.140139       -0.000012  1
  C          0.173648        0.984808        1.732051  2
  H          0.468935        1.074224        0.695445  2
  C         -0.364310        2.078111        2.397350  2
  H         -0.488120        3.019266        1.879047  2
  C         -0.743344        1.963336        3.727949  2
  H         -1.162441        2.815074        4.246252  2
  C         -0.584419        0.755257        4.393248  2
  H         -0.879706        0.665841        5.429854  2
  C         -0.046461       -0.338046        3.727949  2
  H          0.077349       -1.279201        4.246252  2
  C          0.332573       -0.223271        2.397350  2
  H          0.751670       -1.075010        1.879047  2

%mem=32GB
%nprocshared= 8
#p m062x/aug-cc-pVDZ   counterpoise=2

00083 m062x/aug-cc-pVDZ   counterpoise=2

 0  1  0  1  0  1
  N          0.710243       -1.152826        0.000006  1
  N          1.354052        0.000000       -0.000003  1
  C          0.667040        1.134212       -0.000002  1
  C         -0.722866        1.190437       -0.000005  1
  C         -1.392695       -0.008981       -0.000000  1
  C         -0.615774       -1.162842        0.000003  1
  H         -1.067196       -2.146231        0.000009  1
  H          1.267504        2.034367       -0.000009  1
  H         -2.471887       -0.067869        0.000001  1
  H         -1.238804        2.140139       -0.000012  1
  C          0.000000        1.000000        1.732051  2
  H          0.387680        1.078003        0.725392  2
  C         -0.485969        2.128605        2.378130  2
  H         -0.476885        3.085850        1.874800  2
  C         -0.983599        2.028480        3.670288  2
  H         -1.362194        2.907721        4.173617  2
  C         -0.995259        0.799748        4.316367  2
  H         -1.382939        0.721745        5.323025  2
  C         -0.509290       -0.328857        3.670288  2
  H         -0.518375       -1.286101        4.173617  2
  C         -0.011661       -0.228731        2.378130  2
  H          0.366935       -1.107972        1.874800  2

%mem=32GB
%nprocshared= 8
#p m062x/aug-cc-pVDZ   counterpoise=2

00084 m062x/aug-cc-pVDZ   counterpoise=2

 0  1  0  1  0  1
  N          0.710243       -1.152826        0.000006  1
  N          1.354052        0.000000       -0.000003  1
  C          0.667040        1.134212       -0.000002  1
  C         -0.722866        1.190437       -0.000005  1
  C         -1.392695       -0.008981       -0.000000  1
  C         -0.615774       -1.162842        0.000003  1
  H         -1.067196       -2.146231        0.000009  1
  H          1.267504        2.034367       -0.000009  1
  H         -2.471887       -0.067869        0.000001  1
  H         -1.238804        2.140139       -0.000012  1
  C         -0.173648        0.984808        1.732051  2
  H         -0.498481        1.106427        0.707632  2
  C         -0.386732       -0.219208        2.389528  2
  H         -0.877568       -1.035578        1.877319  2
  C          0.030227       -0.375319        3.704483  2
  H         -0.135776       -1.313308        4.216693  2
  C          0.660270        0.672585        4.361961  2
  H          0.985104        0.550967        5.386380  2
  C          0.873354        1.876601        3.704483  2
  H          1.364190        2.692971        4.216693  2
  C          0.456395        2.032712        2.389528  2
  H          0.622398        2.970701        1.877319  2

%mem=32GB
%nprocshared= 8
#p m062x/aug-cc-pVDZ   counterpoise=2

00085 m062x/aug-cc-pVDZ   counterpoise=2

 0  1  0  1  0  1
  N          0.710243       -1.152826        0.000006  1
  N          1.354052        0.000000       -0.000003  1
  C          0.667040        1.134212       -0.000002  1
  C         -0.722866        1.190437       -0.000005  1
  C         -1.392695       -0.008981       -0.000000  1
  C         -0.615774       -1.162842        0.000003  1
  H         -1.067196       -2.146231        0.000009  1
  H          1.267504        2.034367       -0.000009  1
  H         -2.471887       -0.067869        0.000001  1
  H         -1.238804        2.140139       -0.000012  1
  C         -0.342020        0.939693        1.732051  2
  H         -0.571996        1.091106        0.686141  2
  C         -0.855565       -0.161671        2.403321  2
  H         -1.485617       -0.868277        1.880366  2
  C         -0.560366       -0.356027        3.745862  2
  H         -0.960443       -1.214045        4.268817  2
  C          0.248378        0.550982        4.417133  2
  H          0.478353        0.399568        5.463042  2
  C          0.761922        1.652345        3.745862  2
  H          1.391975        2.358951        4.268817  2
  C          0.466724        1.846701        2.403321  2
  H          0.866801        2.704719        1.880366  2

%mem=32GB
%nprocshared= 8
#p m062x/aug-cc-pVDZ   counterpoise=2

00086 m062x/aug-cc-pVDZ   counterpoise=2

 0  1  0  1  0  1
  N          0.710243       -1.152826        0.000006  1
  N          1.354052        0.000000       -0.000003  1
  C          0.667040        1.134212       -0.000002  1
  C         -0.722866        1.190437       -0.000005  1
  C         -1.392695       -0.008981       -0.000000  1
  C         -0.615774       -1.162842        0.000003  1
  H         -1.067196       -2.146231        0.000009  1
  H          1.267504        2.034367       -0.000009  1
  H         -2.471887       -0.067869        0.000001  1
  H         -1.238804        2.140139       -0.000012  1
  C         -0.500000        0.866025        1.732051  2
  H         -0.635704        1.063562        0.677392  2
  C         -1.403880        0.058460        2.408937  2
  H         -2.243752       -0.373138        1.881607  2
  C         -1.229688       -0.195099        3.762708  2
  H         -1.933856       -0.824234        4.290038  2
  C         -0.151617        0.358906        4.439594  2
  H         -0.015912        0.161370        5.494253  2
  C          0.752263        1.166472        3.762708  2
  H          1.592135        1.598070        4.290038  2
  C          0.578071        1.420031        2.408937  2
  H          1.282239        2.049166        1.881607  2

%mem=32GB
%nprocshared= 8
#p m062x/aug-cc-pVDZ   counterpoise=2

00087 m062x/aug-cc-pVDZ   counterpoise=2

 0  1  0  1  0  1
  N          0.710243       -1.152826        0.000006  1
  N          1.354052        0.000000       -0.000003  1
  C          0.667040        1.134212       -0.000002  1
  C         -0.722866        1.190437       -0.000005  1
  C         -1.392695       -0.008981       -0.000000  1
  C         -0.615774       -1.162842        0.000003  1
  H         -1.067196       -2.146231        0.000009  1
  H          1.267504        2.034367       -0.000009  1
  H         -2.471887       -0.067869        0.000001  1
  H         -1.238804        2.140139       -0.000012  1
  C         -0.642788        0.766044        1.732051  2
  H         -0.691305        1.023175        0.682636  2
  C         -1.793091        0.378091        2.405571  2
  H         -2.737753        0.332986        1.880863  2
  C         -1.730813        0.048036        3.752611  2
  H         -2.626957       -0.254199        4.277319  2
  C         -0.518232        0.105934        4.426131  2
  H         -0.469714       -0.151196        5.475546  2
  C          0.632071        0.493887        3.752611  2
  H          1.576734        0.538993        4.277319  2
  C          0.569793        0.823943        2.405571  2
  H          1.465938        1.126178        1.880863  2

%mem=32GB
%nprocshared= 8
#p m062x/aug-cc-pVDZ   counterpoise=2

00088 m062x/aug-cc-pVDZ   counterpoise=2

 0  1  0  1  0  1
  N          0.710243       -1.152826        0.000006  1
  N          1.354052        0.000000       -0.000003  1
  C          0.667040        1.134212       -0.000002  1
  C         -0.722866        1.190437       -0.000005  1
  C         -1.392695       -0.008981       -0.000000  1
  C         -0.615774       -1.162842        0.000003  1
  H         -1.067196       -2.146231        0.000009  1
  H          1.267504        2.034367       -0.000009  1
  H         -2.471887       -0.067869        0.000001  1
  H         -1.238804        2.140139       -0.000012  1
  C         -0.766044        0.642788        1.732051  2
  H         -0.740344        0.968753        0.701116  2
  C         -1.981109        0.528080        2.393711  2
  H         -2.902007        0.764683        1.878243  2
  C         -2.014098        0.109667        3.717030  2
  H         -2.960696        0.020304        4.232498  2
  C         -0.832023       -0.194039        4.378690  2
  H         -0.857723       -0.520005        5.409625  2
  C          0.383042       -0.079331        3.717030  2
  H          1.303940       -0.315934        4.232498  2
  C          0.416031        0.339082        2.393711  2
  H          1.362629        0.428445        1.878243  2

%mem=32GB
%nprocshared= 8
#p m062x/aug-cc-pVDZ   counterpoise=2

00089 m062x/aug-cc-pVDZ   counterpoise=2

 0  1  0  1  0  1
  N          0.710243       -1.152826        0.000006  1
  N          1.354052        0.000000       -0.000003  1
  C          0.667040        1.134212       -0.000002  1
  C         -0.722866        1.190437       -0.000005  1
  C         -1.392695       -0.008981       -0.000000  1
  C         -0.615774       -1.162842        0.000003  1
  H         -1.067196       -2.146231        0.000009  1
  H          1.267504        2.034367       -0.000009  1
  H         -2.471887       -0.067869        0.000001  1
  H         -1.238804        2.140139       -0.000012  1
  C         -0.866025        0.500000        1.732051  2
  H         -0.783230        0.899308        0.730332  2
  C         -2.096414        0.487820        2.374959  2
  H         -2.972154        0.877639        1.874100  2
  C         -2.202690       -0.024736        3.660776  2
  H         -3.161225       -0.034225        4.161635  2
  C         -1.078578       -0.525112        4.303684  2
  H         -1.161373       -0.924420        5.305402  2
  C          0.151810       -0.512932        3.660776  2
  H          1.027550       -0.902751        4.161635  2
  C          0.258086       -0.000376        2.374959  2
  H          1.216621        0.009113        1.874100  2

%mem=32GB
%nprocshared= 8
#p m062x/aug-cc-pVDZ   counterpoise=2

00090 m062x/aug-cc-pVDZ   counterpoise=2

 0  1  0  1  0  1
  N          0.710243       -1.152826        0.000006  1
  N          1.354052        0.000000       -0.000003  1
  C          0.667040        1.134212       -0.000002  1
  C         -0.722866        1.190437       -0.000005  1
  C         -1.392695       -0.008981       -0.000000  1
  C         -0.615774       -1.162842        0.000003  1
  H         -1.067196       -2.146231        0.000009  1
  H          1.267504        2.034367       -0.000009  1
  H         -2.471887       -0.067869        0.000001  1
  H         -1.238804        2.140139       -0.000012  1
  C         -0.939693        0.342020        1.732051  2
  H         -1.208244        0.133938        0.705248  2
  C         -0.030946       -0.474817        2.391058  2
  H          0.408464       -1.319256        1.877657  2
  C          0.313769       -0.207720        3.709073  2
  H          1.021730       -0.844077        4.222475  2
  C         -0.250263        0.876213        4.368081  2
  H          0.018288        1.084295        5.394883  2
  C         -1.159010        1.693050        3.709073  2
  H         -1.598419        2.537489        4.222475  2
  C         -1.503725        1.425953        2.391058  2
  H         -2.211685        2.062311        1.877657  2

%mem=32GB
%nprocshared= 8
#p m062x/aug-cc-pVDZ   counterpoise=2

00091 m062x/aug-cc-pVDZ   counterpoise=2

 0  1  0  1  0  1
  N          0.710243       -1.152826        0.000006  1
  N          1.354052        0.000000       -0.000003  1
  C          0.667040        1.134212       -0.000002  1
  C         -0.722866        1.190437       -0.000005  1
  C         -1.392695       -0.008981       -0.000000  1
  C         -0.615774       -1.162842        0.000003  1
  H         -1.067196       -2.146231        0.000009  1
  H          1.267504        2.034367       -0.000009  1
  H         -2.471887       -0.067869        0.000001  1
  H         -1.238804        2.140139       -0.000012  1
  C         -0.984808        0.173648        1.732051  2
  H         -1.231428        0.063225        0.684803  2
  C         -0.335207       -0.852800        2.404180  2
  H         -0.075756       -1.762879        1.880556  2
  C         -0.018643       -0.711060        3.748438  2
  H          0.487429       -1.510716        4.272061  2
  C         -0.351679        0.457128        4.420567  2
  H         -0.105059        0.567551        5.467814  2
  C         -1.001279        1.483576        3.748438  2
  H         -1.260731        2.393655        4.272061  2
  C         -1.317844        1.341837        2.404180  2
  H         -1.823915        2.141492        1.880556  2

%mem=32GB
%nprocshared= 8
#p m062x/aug-cc-pVDZ   counterpoise=2

00092 m062x/aug-cc-pVDZ   counterpoise=2

 0  1  0  1  0  1
  N          0.710243       -1.152826        0.000006  1
  N          1.354052        0.000000       -0.000003  1
  C          0.667040        1.134212       -0.000002  1
  C         -0.722866        1.190437       -0.000005  1
  C         -1.392695       -0.008981       -0.000000  1
  C         -0.615774       -1.162842        0.000003  1
  H         -1.067196       -2.146231        0.000009  1
  H          1.267504        2.034367       -0.000009  1
  H         -2.471887       -0.067869        0.000001  1
  H         -1.238804        2.140139       -0.000012  1
  C         -1.000000        0.000000        1.732051  2
  H         -1.239139       -0.005469        0.677288  2
  C         -0.819030       -1.198466        2.409003  2
  H         -0.917184       -2.137600        1.881622  2
  C         -0.512069       -1.191445        3.762908  2
  H         -0.371085       -2.125111        4.290289  2
  C         -0.386078        0.014040        4.439860  2
  H         -0.146940        0.019510        5.494623  2
  C         -0.567048        1.212506        3.762908  2
  H         -0.468895        2.151641        4.290289  2
  C         -0.874009        1.205486        2.409003  2
  H         -1.014994        2.139151        1.881622  2

%mem=32GB
%nprocshared= 8
#p m062x/aug-cc-pVDZ   counterpoise=2

00093 m062x/aug-cc-pVDZ   counterpoise=2

 0  1  0  1  0  1
  N          0.710243       -1.152826        0.000006  1
  N          1.354052        0.000000       -0.000003  1
  C          0.667040        1.134212       -0.000002  1
  C         -0.722866        1.190437       -0.000005  1
  C         -1.392695       -0.008981       -0.000000  1
  C         -0.615774       -1.162842        0.000003  1
  H         -1.067196       -2.146231        0.000009  1
  H          1.267504        2.034367       -0.000009  1
  H         -2.471887       -0.067869        0.000001  1
  H         -1.238804        2.140139       -0.000012  1
  C         -0.984808       -0.173648        1.732051  2
  H         -1.231669       -0.073989        0.683781  2
  C         -1.276451       -1.352478        2.404836  2
  H         -1.750517       -2.171186        1.880701  2
  C         -0.959578       -1.480402        3.750406  2
  H         -1.186783       -2.398770        4.274541  2
  C         -0.351061       -0.429497        4.423191  2
  H         -0.104200       -0.529156        5.471461  2
  C         -0.059417        0.749333        3.750406  2
  H          0.414649        1.568041        4.274541  2
  C         -0.376291        0.877257        2.404836  2
  H         -0.149086        1.795625        1.880701  2

%mem=32GB
%nprocshared= 8
#p m062x/aug-cc-pVDZ   counterpoise=2

00094 m062x/aug-cc-pVDZ   counterpoise=2

 0  1  0  1  0  1
  N          0.710243       -1.152826        0.000006  1
  N          1.354052        0.000000       -0.000003  1
  C          0.667040        1.134212       -0.000002  1
  C         -0.722866        1.190437       -0.000005  1
  C         -1.392695       -0.008981       -0.000000  1
  C         -0.615774       -1.162842        0.000003  1
  H         -1.067196       -2.146231        0.000009  1
  H          1.267504        2.034367       -0.000009  1
  H         -2.471887       -0.067869        0.000001  1
  H         -1.238804        2.140139       -0.000012  1
  C         -0.939693       -0.342020        1.732051  2
  H         -1.208741       -0.144221        0.703348  2
  C         -1.479171       -1.437647        2.392278  2
  H         -2.168499       -2.093397        1.877926  2
  C         -1.133818       -1.691544        3.712732  2
  H         -1.554098       -2.545093        4.227084  2
  C         -0.248987       -0.849815        4.372960  2
  H          0.020062       -1.047614        5.401663  2
  C          0.290491        0.245812        3.712732  2
  H          0.979820        0.901562        4.227084  2
  C         -0.054862        0.499709        2.392278  2
  H          0.365419        1.353258        1.877926  2

%mem=32GB
%nprocshared= 8
#p m062x/aug-cc-pVDZ   counterpoise=2

00095 m062x/aug-cc-pVDZ   counterpoise=2

 0  1  0  1  0  1
  N          0.710243       -1.152826        0.000006  1
  N          1.354052        0.000000       -0.000003  1
  C          0.667040        1.134212       -0.000002  1
  C         -0.722866        1.190437       -0.000005  1
  C         -1.392695       -0.008981       -0.000000  1
  C         -0.615774       -1.162842        0.000003  1
  H         -1.067196       -2.146231        0.000009  1
  H          1.267504        2.034367       -0.000009  1
  H         -2.471887       -0.067869        0.000001  1
  H         -1.238804        2.140139       -0.000012  1
  C         -0.866025       -0.500000        1.732051  2
  H         -0.721393       -0.883088        0.731018  2
  C          0.165945        0.170527        2.374519  2
  H          1.114534        0.309814        1.874003  2
  C         -0.019707        0.662263        3.659456  2
  H          0.784251        1.184637        4.159972  2
  C         -1.237328        0.483472        4.301924  2
  H         -1.381960        0.866560        5.302957  2
  C         -2.269299       -0.187055        3.659456  2
  H         -3.217888       -0.326342        4.159972  2
  C         -2.083647       -0.678791        2.374519  2
  H         -2.887604       -1.201166        1.874003  2

%mem=32GB
%nprocshared= 8
#p m062x/aug-cc-pVDZ   counterpoise=2

00096 m062x/aug-cc-pVDZ   counterpoise=2

 0  1  0  1  0  1
  N          0.710243       -1.152826        0.000006  1
  N          1.354052        0.000000       -0.000003  1
  C          0.667040        1.134212       -0.000002  1
  C         -0.722866        1.190437       -0.000005  1
  C         -1.392695       -0.008981       -0.000000  1
  C         -0.615774       -1.162842        0.000003  1
  H         -1.067196       -2.146231        0.000009  1
  H          1.267504        2.034367       -0.000009  1
  H         -2.471887       -0.067869        0.000001  1
  H         -1.238804        2.140139       -0.000012  1
  C         -0.766044       -0.642788        1.732051  2
  H         -0.676483       -0.952741        0.699748  2
  C          0.331512       -0.110108        2.394588  2
  H          1.276126       -0.005077        1.878437  2
  C          0.216550        0.287751        3.719664  2
  H          1.071603        0.702736        4.235815  2
  C         -0.995968        0.152931        4.382201  2
  H         -1.085530        0.462884        5.414504  2
  C         -2.093525       -0.379749        3.719664  2
  H         -3.038139       -0.484780        4.235815  2
  C         -1.978563       -0.777608        2.394588  2
  H         -2.833616       -1.192592        1.878437  2

%mem=32GB
%nprocshared= 8
#p m062x/aug-cc-pVDZ   counterpoise=2

00097 m062x/aug-cc-pVDZ   counterpoise=2

 0  1  0  1  0  1
  N          0.710243       -1.152826        0.000006  1
  N          1.354052        0.000000       -0.000003  1
  C          0.667040        1.134212       -0.000002  1
  C         -0.722866        1.190437       -0.000005  1
  C         -1.392695       -0.008981       -0.000000  1
  C         -0.615774       -1.162842        0.000003  1
  H         -1.067196       -2.146231        0.000009  1
  H          1.267504        2.034367       -0.000009  1
  H         -2.471887       -0.067869        0.000001  1
  H         -1.238804        2.140139       -0.000012  1
  C         -0.642788       -0.766044        1.732051  2
  H         -0.626347       -1.007533        0.677938  2
  C          0.546174       -0.529394        2.408586  2
  H          1.488877       -0.586520        1.881530  2
  C          0.525071       -0.219417        3.761657  2
  H          1.451333       -0.035054        4.288714  2
  C         -0.684994       -0.146090        4.438193  2
  H         -0.701434        0.095398        5.492306  2
  C         -1.873956       -0.382740        3.761657  2
  H         -2.816658       -0.325615        4.288714  2
  C         -1.852853       -0.692718        2.408586  2
  H         -2.779114       -0.877081        1.881530  2

%mem=32GB
%nprocshared= 8
#p m062x/aug-cc-pVDZ   counterpoise=2

00098 m062x/aug-cc-pVDZ   counterpoise=2

 0  1  0  1  0  1
  N          0.710243       -1.152826        0.000006  1
  N          1.354052        0.000000       -0.000003  1
  C          0.667040        1.134212       -0.000002  1
  C         -0.722866        1.190437       -0.000005  1
  C         -1.392695       -0.008981       -0.000000  1
  C         -0.615774       -1.162842        0.000003  1
  H         -1.067196       -2.146231        0.000009  1
  H          1.267504        2.034367       -0.000009  1
  H         -2.471887       -0.067869        0.000001  1
  H         -1.238804        2.140139       -0.000012  1
  C         -0.500000       -0.866025        1.732051  2
  H         -0.571100       -1.048309        0.668350  2
  C          0.665732       -1.185932        2.414740  2
  H          1.502796       -1.617439        1.882889  2
  C          0.756997       -0.951951        3.780117  2
  H          1.665161       -1.201174        4.311968  2
  C         -0.317470       -0.398063        4.462806  2
  H         -0.246370       -0.215779        5.526507  2
  C         -1.483202       -0.078156        3.780117  2
  H         -2.320266        0.353351        4.311968  2
  C         -1.574467       -0.312138        2.414740  2
  H         -2.482631       -0.062914        1.882889  2

%mem=32GB
%nprocshared= 8
#p m062x/aug-cc-pVDZ   counterpoise=2

00099 m062x/aug-cc-pVDZ   counterpoise=2

 0  1  0  1  0  1
  N          0.710243       -1.152826        0.000006  1
  N          1.354052        0.000000       -0.000003  1
  C          0.667040        1.134212       -0.000002  1
  C         -0.722866        1.190437       -0.000005  1
  C         -1.392695       -0.008981       -0.000000  1
  C         -0.615774       -1.162842        0.000003  1
  H         -1.067196       -2.146231        0.000009  1
  H          1.267504        2.034367       -0.000009  1
  H         -2.471887       -0.067869        0.000001  1
  H         -1.238804        2.140139       -0.000012  1
  C         -0.342020       -0.939693        1.732051  2
  H         -0.509514       -1.076225        0.672312  2
  C          0.525118       -1.783972        2.412197  2
  H          1.033169       -2.578240        1.882327  2
  C          0.740115       -1.608718        3.772489  2
  H          1.415660       -2.266454        4.302358  2
  C          0.087974       -0.589185        4.452635  2
  H          0.255468       -0.452652        5.512374  2
  C         -0.779164        0.255095        3.772489  2
  H         -1.287215        1.049363        4.302358  2
  C         -0.994161        0.079840        2.412197  2
  H         -1.669706        0.737577        1.882327  2

%mem=32GB
%nprocshared= 8
#p m062x/aug-cc-pVDZ   counterpoise=2

00100 m062x/aug-cc-pVDZ   counterpoise=2

 0  1  0  1  0  1
  N          0.710243       -1.152826        0.000006  1
  N          1.354052        0.000000       -0.000003  1
  C          0.667040        1.134212       -0.000002  1
  C         -0.722866        1.190437       -0.000005  1
  C         -1.392695       -0.008981       -0.000000  1
  C         -0.615774       -1.162842        0.000003  1
  H         -1.067196       -2.146231        0.000009  1
  H          1.267504        2.034367       -0.000009  1
  H         -2.471887       -0.067869        0.000001  1
  H         -1.238804        2.140139       -0.000012  1
  C         -0.173648       -0.984808        1.732051  2
  H         -0.439831       -1.091994        0.689266  2
  C          0.446282       -2.031281        2.401315  2
  H          0.663057       -2.953722        1.879923  2
  C          0.787958       -1.893695        3.739845  2
  H          1.270915       -2.708951        4.261237  2
  C          0.509703       -0.709637        4.409109  2
  H          0.775886       -0.602451        5.451894  2
  C         -0.110228        0.336835        3.739845  2
  H         -0.327002        1.259277        4.261237  2
  C         -0.451903        0.199250        2.401315  2
  H         -0.934861        1.014506        1.879923  2

%mem=32GB
%nprocshared= 8
#p m062x/aug-cc-pVDZ   counterpoise=2

00101 m062x/aug-cc-pVDZ   counterpoise=2

 0  1  0  1  0  1
  N          0.710243       -1.152826        0.000006  1
  N          1.354052        0.000000       -0.000003  1
  C          0.667040        1.134212       -0.000002  1
  C         -0.722866        1.190437       -0.000005  1
  C         -1.392695       -0.008981       -0.000000  1
  C         -0.615774       -1.162842        0.000003  1
  H         -1.067196       -2.146231        0.000009  1
  H          1.267504        2.034367       -0.000009  1
  H         -2.471887       -0.067869        0.000001  1
  H         -1.238804        2.140139       -0.000012  1
  C         -0.000000       -1.000000        1.732051  2
  H         -0.360881       -1.095435        0.716965  2
  C          0.538996       -2.101082        2.383538  2
  H          0.598020       -3.054317        1.875995  2
  C          1.002226       -1.978581        3.686513  2
  H          1.422132       -2.836380        4.194056  2
  C          0.926462       -0.754996        4.338000  2
  H          1.287343       -0.659561        5.353086  2
  C          0.387466        0.346086        3.686513  2
  H          0.328442        1.299320        4.194056  2
  C         -0.075765        0.223584        2.383538  2
  H         -0.495670        1.081383        1.875995  2

%mem=32GB
%nprocshared= 8
#p m062x/aug-cc-pVDZ   counterpoise=2

00102 m062x/aug-cc-pVDZ   counterpoise=2

 0  1  0  1  0  1
  N          0.710243       -1.152826        0.000006  1
  N          1.354052        0.000000       -0.000003  1
  C          0.667040        1.134212       -0.000002  1
  C         -0.722866        1.190437       -0.000005  1
  C         -1.392695       -0.008981       -0.000000  1
  C         -0.615774       -1.162842        0.000003  1
  H         -1.067196       -2.146231        0.000009  1
  H          1.267504        2.034367       -0.000009  1
  H         -2.471887       -0.067869        0.000001  1
  H         -1.238804        2.140139       -0.000012  1
  C          0.173648       -0.984808        1.732051  2
  H          0.492343       -1.084597        0.703354  2
  C          0.328369        0.226597        2.392274  2
  H          0.767598        1.070553        1.877926  2
  C         -0.080711        0.354688        3.712720  2
  H          0.039824        1.298434        4.227069  2
  C         -0.644512       -0.728626        4.372944  2
  H         -0.963206       -0.628837        5.401641  2
  C         -0.799232       -1.940031        3.712720  2
  H         -1.238462       -2.783987        4.227069  2
  C         -0.390152       -2.068122        2.392274  2
  H         -0.510687       -3.011867        1.877926  2

%mem=32GB
%nprocshared= 8
#p m062x/aug-cc-pVDZ   counterpoise=2

00103 m062x/aug-cc-pVDZ   counterpoise=2

 0  1  0  1  0  1
  N          0.710243       -1.152826        0.000006  1
  N          1.354052        0.000000       -0.000003  1
  C          0.667040        1.134212       -0.000002  1
  C         -0.722866        1.190437       -0.000005  1
  C         -1.392695       -0.008981       -0.000000  1
  C         -0.615774       -1.162842        0.000003  1
  H         -1.067196       -2.146231        0.000009  1
  H          1.267504        2.034367       -0.000009  1
  H         -2.471887       -0.067869        0.000001  1
  H         -1.238804        2.140139       -0.000012  1
  C          0.342020       -0.939693        1.732051  2
  H          0.565313       -1.068938        0.681728  2
  C          0.800998        0.183810        2.406154  2
  H          1.381858        0.929831        1.880992  2
  C          0.514378        0.349711        3.754359  2
  H          0.871945        1.224977        4.279520  2
  C         -0.231221       -0.607891        4.428462  2
  H         -0.454514       -0.478646        5.478784  2
  C         -0.690200       -1.731394        3.754359  2
  H         -1.271060       -2.477415        4.279520  2
  C         -0.403579       -1.897295        2.406154  2
  H         -0.761146       -2.772561        1.880992  2

%mem=32GB
%nprocshared= 8
#p m062x/aug-cc-pVDZ   counterpoise=2

00104 m062x/aug-cc-pVDZ   counterpoise=2

 0  1  0  1  0  1
  N          0.710243       -1.152826        0.000006  1
  N          1.354052        0.000000       -0.000003  1
  C          0.667040        1.134212       -0.000002  1
  C         -0.722866        1.190437       -0.000005  1
  C         -1.392695       -0.008981       -0.000000  1
  C         -0.615774       -1.162842        0.000003  1
  H         -1.067196       -2.146231        0.000009  1
  H          1.267504        2.034367       -0.000009  1
  H         -2.471887       -0.067869        0.000001  1
  H         -1.238804        2.140139       -0.000012  1
  C          0.500000       -0.866025        1.732051  2
  H          0.628600       -1.041454        0.672604  2
  C          1.387121       -0.042614        2.412010  2
  H          2.206834        0.423437        1.882286  2
  C          1.222049        0.182568        3.771928  2
  H          1.913161        0.824047        4.301651  2
  C          0.169855       -0.415661        4.451887  2
  H          0.041254       -0.240233        5.511334  2
  C         -0.717266       -1.239073        3.771928  2
  H         -1.536979       -1.705124        4.301651  2
  C         -0.552194       -1.464255        2.412010  2
  H         -1.243306       -2.105734        1.882286  2

%mem=32GB
%nprocshared= 8
#p m062x/aug-cc-pVDZ   counterpoise=2

00105 m062x/aug-cc-pVDZ   counterpoise=2

 0  1  0  1  0  1
  N          0.710243       -1.152826        0.000006  1
  N          1.354052        0.000000       -0.000003  1
  C          0.667040        1.134212       -0.000002  1
  C         -0.722866        1.190437       -0.000005  1
  C         -1.392695       -0.008981       -0.000000  1
  C         -0.615774       -1.162842        0.000003  1
  H         -1.067196       -2.146231        0.000009  1
  H          1.267504        2.034367       -0.000009  1
  H         -2.471887       -0.067869        0.000001  1
  H         -1.238804        2.140139       -0.000012  1
  C          0.642788       -0.766044        1.732051  2
  H          0.683867       -1.001588        0.677265  2
  C          1.800835       -0.408308        2.409018  2
  H          2.744092       -0.365156        1.881625  2
  C          1.748105       -0.105962        3.762953  2
  H          2.650283        0.172734        4.290346  2
  C          0.537328       -0.161352        4.439920  2
  H          0.496249        0.074191        5.494706  2
  C         -0.620719       -0.519089        3.762953  2
  H         -1.563976       -0.562241        4.290346  2
  C         -0.567990       -0.821435        2.409018  2
  H         -1.470167       -1.100130        1.881625  2

%mem=32GB
%nprocshared= 8
#p m062x/aug-cc-pVDZ   counterpoise=2

00106 m062x/aug-cc-pVDZ   counterpoise=2

 0  1  0  1  0  1
  N          0.710243       -1.152826        0.000006  1
  N          1.354052        0.000000       -0.000003  1
  C          0.667040        1.134212       -0.000002  1
  C         -0.722866        1.190437       -0.000005  1
  C         -1.392695       -0.008981       -0.000000  1
  C         -0.615774       -1.162842        0.000003  1
  H         -1.067196       -2.146231        0.000009  1
  H          1.267504        2.034367       -0.000009  1
  H         -2.471887       -0.067869        0.000001  1
  H         -1.238804        2.140139       -0.000012  1
  C          0.766044       -0.642788        1.732051  2
  H          0.732635       -0.948156        0.695048  2
  C          1.982645       -0.577559        2.397605  2
  H          2.897030       -0.832110        1.879103  2
  C          2.025530       -0.185585        3.728714  2
  H          2.973323       -0.134768        4.247215  2
  C          0.851813        0.141160        4.394268  2
  H          0.885223        0.446529        5.431271  2
  C         -0.364787        0.075931        3.728714  2
  H         -1.279172        0.330482        4.247215  2
  C         -0.407672       -0.316043        2.397605  2
  H         -1.355465       -0.366860        1.879103  2

%mem=32GB
%nprocshared= 8
#p m062x/aug-cc-pVDZ   counterpoise=2

00107 m062x/aug-cc-pVDZ   counterpoise=2

 0  1  0  1  0  1
  N          0.710243       -1.152826        0.000006  1
  N          1.354052        0.000000       -0.000003  1
  C          0.667040        1.134212       -0.000002  1
  C         -0.722866        1.190437       -0.000005  1
  C         -1.392695       -0.008981       -0.000000  1
  C         -0.615774       -1.162842        0.000003  1
  H         -1.067196       -2.146231        0.000009  1
  H          1.267504        2.034367       -0.000009  1
  H         -2.471887       -0.067869        0.000001  1
  H         -1.238804        2.140139       -0.000012  1
  C          0.866025       -0.500000        1.732051  2
  H          0.775321       -0.880107        0.723570  2
  C          2.093694       -0.535110        2.379299  2
  H          2.959407       -0.942568        1.875059  2
  C          2.210123       -0.047200        3.673796  2
  H          3.166540       -0.074552        4.178036  2
  C          1.098883        0.475819        4.321044  2
  H          1.189587        0.855926        5.329524  2
  C         -0.128786        0.510928        3.673796  2
  H         -0.994499        0.918387        4.178036  2
  C         -0.245215        0.023019        2.379299  2
  H         -1.201632        0.050371        1.875059  2

%mem=32GB
%nprocshared= 8
#p m062x/aug-cc-pVDZ   counterpoise=2

00108 m062x/aug-cc-pVDZ   counterpoise=2

 0  1  0  1  0  1
  N          0.710243       -1.152826        0.000006  1
  N          1.354052        0.000000       -0.000003  1
  C          0.667040        1.134212       -0.000002  1
  C         -0.722866        1.190437       -0.000005  1
  C         -1.392695       -0.008981       -0.000000  1
  C         -0.615774       -1.162842        0.000003  1
  H         -1.067196       -2.146231        0.000009  1
  H          1.267504        2.034367       -0.000009  1
  H         -2.471887       -0.067869        0.000001  1
  H         -1.238804        2.140139       -0.000012  1
  C          0.939693       -0.342020        1.732051  2
  H          1.186815       -0.138041        0.699062  2
  C          0.015740        0.454289        2.395028  2
  H         -0.456944        1.278632        1.878534  2
  C         -0.301468        0.192459        3.720983  2
  H         -1.021274        0.812823        4.237477  2
  C          0.305276       -0.865680        4.383961  2
  H          0.058154       -1.069659        5.416949  2
  C          1.229228       -1.661988        3.720983  2
  H          1.701912       -2.486332        4.237477  2
  C          1.546437       -1.400159        2.395028  2
  H          2.266242       -2.020523        1.878534  2

%mem=32GB
%nprocshared= 8
#p m062x/aug-cc-pVDZ   counterpoise=2

00109 m062x/aug-cc-pVDZ   counterpoise=2

 0  1  0  1  0  1
  N          0.710243       -1.152826        0.000006  1
  N          1.354052        0.000000       -0.000003  1
  C          0.667040        1.134212       -0.000002  1
  C         -0.722866        1.190437       -0.000005  1
  C         -1.392695       -0.008981       -0.000000  1
  C         -0.615774       -1.162842        0.000003  1
  H         -1.067196       -2.146231        0.000009  1
  H          1.267504        2.034367       -0.000009  1
  H         -2.471887       -0.067869        0.000001  1
  H         -1.238804        2.140139       -0.000012  1
  C          0.984808       -0.173648        1.732051  2
  H          1.209231       -0.068106        0.679323  2
  C          0.329115        0.846598        2.407697  2
  H          0.042720        1.746964        1.881333  2
  C          0.041042        0.711123        3.758991  2
  H         -0.469777        1.505947        4.285355  2
  C          0.408663       -0.444598        4.434637  2
  H          0.184239       -0.550140        5.487365  2
  C          1.064356       -1.464844        3.758991  2
  H          1.350751       -2.365210        4.285355  2
  C          1.352428       -1.329369        2.407697  2
  H          1.863247       -2.124193        1.881333  2

%mem=32GB
%nprocshared= 8
#p m062x/aug-cc-pVDZ   counterpoise=2

00110 m062x/aug-cc-pVDZ   counterpoise=2

 0  1  0  1  0  1
  N          0.710243       -1.152826        0.000006  1
  N          1.354052        0.000000       -0.000003  1
  C          0.667040        1.134212       -0.000002  1
  C         -0.722866        1.190437       -0.000005  1
  C         -1.392695       -0.008981       -0.000000  1
  C         -0.615774       -1.162842        0.000003  1
  H         -1.067196       -2.146231        0.000009  1
  H          1.267504        2.034367       -0.000009  1
  H         -2.471887       -0.067869        0.000001  1
  H         -1.238804        2.140139       -0.000012  1
  C          1.285575        0.000000        1.532089  2
  H          1.333867       -0.000000        0.451622  2
  C          1.254582        1.202290        2.225539  2
  H          1.278727        2.138935        1.685305  2
  C          1.192594        1.202290        3.612438  2
  H          1.168448        2.138935        4.152672  2
  C          1.161600        0.000000        4.305888  2
  H          1.113309        0.000000        5.386355  2
  C          1.192594       -1.202290        3.612438  2
  H          1.168448       -2.138935        4.152672  2
  C          1.254582       -1.202290        2.225539  2
  H          1.278727       -2.138935        1.685305  2

%mem=32GB
%nprocshared= 8
#p m062x/aug-cc-pVDZ   counterpoise=2

00111 m062x/aug-cc-pVDZ   counterpoise=2

 0  1  0  1  0  1
  N          0.710243       -1.152826        0.000006  1
  N          1.354052        0.000000       -0.000003  1
  C          0.667040        1.134212       -0.000002  1
  C         -0.722866        1.190437       -0.000005  1
  C         -1.392695       -0.008981       -0.000000  1
  C         -0.615774       -1.162842        0.000003  1
  H         -1.067196       -2.146231        0.000009  1
  H          1.267504        2.034367       -0.000009  1
  H         -2.471887       -0.067869        0.000001  1
  H         -1.238804        2.140139       -0.000012  1
  C          1.266044        0.223238        1.532089  2
  H          1.327423        0.067546        0.463569  2
  C          2.345160        0.764114        2.217871  2
  H          3.247225        1.029792        1.683611  2
  C          2.266374        0.963961        3.589434  2
  H          3.107060        1.385332        4.123694  2
  C          1.108472        0.622933        4.275216  2
  H          1.047093        0.778625        5.343735  2
  C          0.029356        0.082057        3.589434  2
  H         -0.872709       -0.183622        4.123694  2
  C          0.108142       -0.117791        2.217871  2
  H         -0.732544       -0.539161        1.683611  2

%mem=32GB
%nprocshared= 8
#p m062x/aug-cc-pVDZ   counterpoise=2

00112 m062x/aug-cc-pVDZ   counterpoise=2

 0  1  0  1  0  1
  N          0.710243       -1.152826        0.000006  1
  N          1.354052        0.000000       -0.000003  1
  C          0.667040        1.134212       -0.000002  1
  C         -0.722866        1.190437       -0.000005  1
  C         -1.392695       -0.008981       -0.000000  1
  C         -0.615774       -1.162842        0.000003  1
  H         -1.067196       -2.146231        0.000009  1
  H          1.267504        2.034367       -0.000009  1
  H         -2.471887       -0.067869        0.000001  1
  H         -1.238804        2.140139       -0.000012  1
  C          1.208046        0.439693        1.532089  2
  H          1.306703        0.142589        0.496841  2
  C          2.285752        1.009270        2.196516  2
  H          3.223998        1.155896        1.678893  2
  C          2.159114        1.390636        3.525371  2
  H          2.998702        1.834366        4.042995  2
  C          0.954769        1.202425        4.189799  2
  H          0.856111        1.499529        5.225046  2
  C         -0.122938        0.632847        3.525371  2
  H         -1.061184        0.486221        4.042995  2
  C          0.003701        0.251481        2.196516  2
  H         -0.835888       -0.192249        1.678893  2

%mem=32GB
%nprocshared= 8
#p m062x/aug-cc-pVDZ   counterpoise=2

00113 m062x/aug-cc-pVDZ   counterpoise=2

 0  1  0  1  0  1
  N          0.710243       -1.152826        0.000006  1
  N          1.354052        0.000000       -0.000003  1
  C          0.667040        1.134212       -0.000002  1
  C         -0.722866        1.190437       -0.000005  1
  C         -1.392695       -0.008981       -0.000000  1
  C         -0.615774       -1.162842        0.000003  1
  H         -1.067196       -2.146231        0.000009  1
  H          1.267504        2.034367       -0.000009  1
  H         -2.471887       -0.067869        0.000001  1
  H         -1.238804        2.140139       -0.000012  1
  C          1.113341        0.642788        1.532089  2
  H          0.824255        0.961102        0.539694  2
  C          0.408851       -0.369811        2.169013  2
  H         -0.429068       -0.840363        1.672816  2
  C          0.779925       -0.778403        3.442861  2
  H          0.231092       -1.567269        3.939058  2
  C          1.855489       -0.174396        4.079785  2
  H          2.144575       -0.492711        5.072180  2
  C          2.559979        0.838202        3.442861  2
  H          3.397898        1.308754        3.939058  2
  C          2.188905        1.246794        2.169013  2
  H          2.737738        2.035661        1.672816  2

%mem=32GB
%nprocshared= 8
#p m062x/aug-cc-pVDZ   counterpoise=2

00114 m062x/aug-cc-pVDZ   counterpoise=2

 0  1  0  1  0  1
  N          0.710243       -1.152826        0.000006  1
  N          1.354052        0.000000       -0.000003  1
  C          0.667040        1.134212       -0.000002  1
  C         -0.722866        1.190437       -0.000005  1
  C         -1.392695       -0.008981       -0.000000  1
  C         -0.615774       -1.162842        0.000003  1
  H         -1.067196       -2.146231        0.000009  1
  H          1.267504        2.034367       -0.000009  1
  H         -2.471887       -0.067869        0.000001  1
  H         -1.238804        2.140139       -0.000012  1
  C          0.984808        0.826352        1.532089  2
  H          0.769293        1.035147        0.493003  2
  C          0.286547       -0.171156        2.198980  2
  H         -0.472948       -0.739471        1.679437  2
  C          0.563184       -0.439168        3.532762  2
  H          0.019203       -1.216278        4.052305  2
  C          1.538082        0.290328        4.199653  2
  H          1.753596        0.081533        5.238739  2
  C          2.236343        1.287836        3.532762  2
  H          2.995838        1.856151        4.052305  2
  C          1.959706        1.555848        2.198980  2
  H          2.503686        2.332958        1.679437  2

%mem=32GB
%nprocshared= 8
#p m062x/aug-cc-pVDZ   counterpoise=2

00115 m062x/aug-cc-pVDZ   counterpoise=2

 0  1  0  1  0  1
  N          0.710243       -1.152826        0.000006  1
  N          1.354052        0.000000       -0.000003  1
  C          0.667040        1.134212       -0.000002  1
  C         -0.722866        1.190437       -0.000005  1
  C         -1.392695       -0.008981       -0.000000  1
  C         -0.615774       -1.162842        0.000003  1
  H         -1.067196       -2.146231        0.000009  1
  H          1.267504        2.034367       -0.000009  1
  H         -2.471887       -0.067869        0.000001  1
  H         -1.238804        2.140139       -0.000012  1
  C          0.826352        0.984808        1.532089  2
  H          0.715015        1.089221        0.461368  2
  C          0.075368        0.040815        2.219283  2
  H         -0.621023       -0.590190        1.683923  2
  C          0.218282       -0.093210        3.593672  2
  H         -0.366773       -0.828629        4.129033  2
  C          1.112179        0.716756        4.280867  2
  H          1.223516        0.612343        5.351588  2
  C          1.863162        1.660749        3.593672  2
  H          2.559554        2.291754        4.129033  2
  C          1.720249        1.794774        2.219283  2
  H          2.305303        2.530193        1.683923  2

%mem=32GB
%nprocshared= 8
#p m062x/aug-cc-pVDZ   counterpoise=2

00116 m062x/aug-cc-pVDZ   counterpoise=2

 0  1  0  1  0  1
  N          0.710243       -1.152826        0.000006  1
  N          1.354052        0.000000       -0.000003  1
  C          0.667040        1.134212       -0.000002  1
  C         -0.722866        1.190437       -0.000005  1
  C         -1.392695       -0.008981       -0.000000  1
  C         -0.615774       -1.162842        0.000003  1
  H         -1.067196       -2.146231        0.000009  1
  H          1.267504        2.034367       -0.000009  1
  H         -2.471887       -0.067869        0.000001  1
  H         -1.238804        2.140139       -0.000012  1
  C          0.642788        1.113341        1.532089  2
  H          0.659904        1.128071        0.450779  2
  C         -0.152444        2.015182        2.226080  2
  H         -0.754853        2.732493        1.685424  2
  C         -0.174415        1.996274        3.614061  2
  H         -0.793941        2.698855        4.154716  2
  C          0.598845        1.075525        4.308052  2
  H          0.581729        1.060794        5.389362  2
  C          1.394077        0.173683        3.614061  2
  H          1.996486       -0.543628        4.154716  2
  C          1.416048        0.192591        2.226080  2
  H          2.035573       -0.509989        1.685424  2

%mem=32GB
%nprocshared= 8
#p m062x/aug-cc-pVDZ   counterpoise=2

00117 m062x/aug-cc-pVDZ   counterpoise=2

 0  1  0  1  0  1
  N          0.710243       -1.152826        0.000006  1
  N          1.354052        0.000000       -0.000003  1
  C          0.667040        1.134212       -0.000002  1
  C         -0.722866        1.190437       -0.000005  1
  C         -1.392695       -0.008981       -0.000000  1
  C         -0.615774       -1.162842        0.000003  1
  H         -1.067196       -2.146231        0.000009  1
  H          1.267504        2.034367       -0.000009  1
  H         -2.471887       -0.067869        0.000001  1
  H         -1.238804        2.140139       -0.000012  1
  C          0.439693        1.208046        1.532089  2
  H          0.598265        1.156547        0.463471  2
  C          0.709284        2.384596        2.217934  2
  H          1.077881        3.249691        1.683625  2
  C          0.505738        2.450700        3.589623  2
  H          0.715763        3.367293        4.123932  2
  C          0.032602        1.340253        4.275468  2
  H         -0.125971        1.391751        5.344086  2
  C         -0.236989        0.163702        3.589623  2
  H         -0.605587       -0.701393        4.123932  2
  C         -0.033444        0.097598        2.217934  2
  H         -0.243469       -0.818995        1.683625  2

%mem=32GB
%nprocshared= 8
#p m062x/aug-cc-pVDZ   counterpoise=2

00118 m062x/aug-cc-pVDZ   counterpoise=2

 0  1  0  1  0  1
  N          0.710243       -1.152826        0.000006  1
  N          1.354052        0.000000       -0.000003  1
  C          0.667040        1.134212       -0.000002  1
  C         -0.722866        1.190437       -0.000005  1
  C         -1.392695       -0.008981       -0.000000  1
  C         -0.615774       -1.162842        0.000003  1
  H         -1.067196       -2.146231        0.000009  1
  H          1.267504        2.034367       -0.000009  1
  H         -2.471887       -0.067869        0.000001  1
  H         -1.238804        2.140139       -0.000012  1
  C          0.223238        1.266044        1.532089  2
  H          0.523137        1.176959        0.496779  2
  C          0.373118        2.475736        2.196556  2
  H          0.789782        3.329061        1.678901  2
  C         -0.011835        2.590087        3.525491  2
  H          0.104929        3.532498        4.043145  2
  C         -0.546670        1.494747        4.189958  2
  H         -0.846569        1.583833        5.225267  2
  C         -0.696550        0.285056        3.525491  2
  H         -1.113214       -0.568270        4.043145  2
  C         -0.311596        0.170704        2.196556  2
  H         -0.428361       -0.771707        1.678901  2

%mem=32GB
%nprocshared= 8
#p m062x/aug-cc-pVDZ   counterpoise=2

00119 m062x/aug-cc-pVDZ   counterpoise=2

 0  1  0  1  0  1
  N          0.710243       -1.152826        0.000006  1
  N          1.354052        0.000000       -0.000003  1
  C          0.667040        1.134212       -0.000002  1
  C         -0.722866        1.190437       -0.000005  1
  C         -1.392695       -0.008981       -0.000000  1
  C         -0.615774       -1.162842        0.000003  1
  H         -1.067196       -2.146231        0.000009  1
  H          1.267504        2.034367       -0.000009  1
  H         -2.471887       -0.067869        0.000001  1
  H         -1.238804        2.140139       -0.000012  1
  C          0.000000        1.285575        1.532089  2
  H          0.429977        1.188006        0.544495  2
  C         -0.009905        2.520678        2.165932  2
  H          0.412356        3.385317        1.672135  2
  C         -0.561828        2.645919        3.433618  2
  H         -0.569545        3.608128        3.927415  2
  C         -1.103847        1.536058        4.067461  2
  H         -1.533825        1.633627        5.055054  2
  C         -1.093943        0.300955        3.433618  2
  H         -1.516203       -0.563684        3.927415  2
  C         -0.542019        0.175713        2.165932  2
  H         -0.534302       -0.786495        1.672135  2

%mem=32GB
%nprocshared= 8
#p m062x/aug-cc-pVDZ   counterpoise=2

00120 m062x/aug-cc-pVDZ   counterpoise=2

 0  1  0  1  0  1
  N          0.710243       -1.152826        0.000006  1
  N          1.354052        0.000000       -0.000003  1
  C          0.667040        1.134212       -0.000002  1
  C         -0.722866        1.190437       -0.000005  1
  C         -1.392695       -0.008981       -0.000000  1
  C         -0.615774       -1.162842        0.000003  1
  H         -1.067196       -2.146231        0.000009  1
  H          1.267504        2.034367       -0.000009  1
  H         -2.471887       -0.067869        0.000001  1
  H         -1.238804        2.140139       -0.000012  1
  C         -0.223238        1.266044        1.532089  2
  H         -0.558191        1.215357        0.504967  2
  C          0.171628        0.109820        2.191301  2
  H          0.144296       -0.841625        1.677740  2
  C          0.601577        0.174883        3.509726  2
  H          0.909198       -0.725874        4.023287  2
  C          0.636660        1.396171        4.168938  2
  H          0.971613        1.446858        5.196060  2
  C          0.241794        2.552395        3.509726  2
  H          0.269126        3.503840        4.023287  2
  C         -0.188155        2.487332        2.191301  2
  H         -0.495776        3.388089        1.677740  2

%mem=32GB
%nprocshared= 8
#p m062x/aug-cc-pVDZ   counterpoise=2

00121 m062x/aug-cc-pVDZ   counterpoise=2

 0  1  0  1  0  1
  N          0.710243       -1.152826        0.000006  1
  N          1.354052        0.000000       -0.000003  1
  C          0.667040        1.134212       -0.000002  1
  C         -0.722866        1.190437       -0.000005  1
  C         -1.392695       -0.008981       -0.000000  1
  C         -0.615774       -1.162842        0.000003  1
  H         -1.067196       -2.146231        0.000009  1
  H          1.267504        2.034367       -0.000009  1
  H         -2.471887       -0.067869        0.000001  1
  H         -1.238804        2.140139       -0.000012  1
  C         -0.439693        1.208046        1.532089  2
  H         -0.636250        1.195823        0.468624  2
  C         -0.238923        0.015918        2.214626  2
  H         -0.279071       -0.925033        1.682894  2
  C          0.013381        0.031607        3.579701  2
  H          0.169791       -0.897121        4.111433  2
  C          0.064915        1.239423        4.262238  2
  H          0.261472        1.251646        5.325703  2
  C         -0.135855        2.431551        3.579701  2
  H         -0.095707        3.372502        4.111433  2
  C         -0.388159        2.415862        2.214626  2
  H         -0.544568        3.344590        1.682894  2

%mem=32GB
%nprocshared= 8
#p m062x/aug-cc-pVDZ   counterpoise=2

00122 m062x/aug-cc-pVDZ   counterpoise=2

 0  1  0  1  0  1
  N          0.710243       -1.152826        0.000006  1
  N          1.354052        0.000000       -0.000003  1
  C          0.667040        1.134212       -0.000002  1
  C         -0.722866        1.190437       -0.000005  1
  C         -1.392695       -0.008981       -0.000000  1
  C         -0.615774       -1.162842        0.000003  1
  H         -1.067196       -2.146231        0.000009  1
  H          1.267504        2.034367       -0.000009  1
  H         -2.471887       -0.067869        0.000001  1
  H         -1.238804        2.140139       -0.000012  1
  C         -0.642788        1.113341        1.532089  2
  H         -0.699169        1.167622        0.453378  2
  C         -1.440469        0.212381        2.224411  2
  H         -2.118284       -0.435232        1.685056  2
  C         -1.368097        0.142704        3.609055  2
  H         -1.989531       -0.559190        4.148411  2
  C         -0.498044        0.973988        4.301378  2
  H         -0.441663        0.919706        5.380088  2
  C          0.299637        1.874948        3.609055  2
  H          0.977452        2.522560        4.148411  2
  C          0.227265        1.944625        2.224411  2
  H          0.848699        2.646518        1.685056  2

%mem=32GB
%nprocshared= 8
#p m062x/aug-cc-pVDZ   counterpoise=2

00123 m062x/aug-cc-pVDZ   counterpoise=2

 0  1  0  1  0  1
  N          0.710243       -1.152826        0.000006  1
  N          1.354052        0.000000       -0.000003  1
  C          0.667040        1.134212       -0.000002  1
  C         -0.722866        1.190437       -0.000005  1
  C         -1.392695       -0.008981       -0.000000  1
  C         -0.615774       -1.162842        0.000003  1
  H         -1.067196       -2.146231        0.000009  1
  H          1.267504        2.034367       -0.000009  1
  H         -2.471887       -0.067869        0.000001  1
  H         -1.238804        2.140139       -0.000012  1
  C         -0.826352        0.984808        1.532089  2
  H         -0.754109        1.128356        0.462548  2
  C         -1.946672        1.433161        2.218526  2
  H         -2.747217        1.925999        1.683755  2
  C         -2.039404        1.248901        3.591399  2
  H         -2.912190        1.598191        4.126169  2
  C         -1.011814        0.616289        4.277836  2
  H         -1.084057        0.472741        5.347376  2
  C          0.108506        0.167935        3.591399  2
  H          0.909051       -0.324902        4.126169  2
  C          0.201238        0.352195        2.218526  2
  H          1.074024        0.002905        1.683755  2

%mem=32GB
%nprocshared= 8
#p m062x/aug-cc-pVDZ   counterpoise=2

00124 m062x/aug-cc-pVDZ   counterpoise=2

 0  1  0  1  0  1
  N          0.710243       -1.152826        0.000006  1
  N          1.354052        0.000000       -0.000003  1
  C          0.667040        1.134212       -0.000002  1
  C         -0.722866        1.190437       -0.000005  1
  C         -1.392695       -0.008981       -0.000000  1
  C         -0.615774       -1.162842        0.000003  1
  H         -1.067196       -2.146231        0.000009  1
  H          1.267504        2.034367       -0.000009  1
  H         -2.471887       -0.067869        0.000001  1
  H         -1.238804        2.140139       -0.000012  1
  C         -0.984808        0.826352        1.532089  2
  H         -0.807344        1.073017        0.494108  2
  C         -2.074658        1.370192        2.198271  2
  H         -2.746243        2.040536        1.679280  2
  C         -2.302452        1.053571        3.530635  2
  H         -3.151501        1.477250        4.049625  2
  C         -1.440396        0.193109        4.196816  2
  H         -1.617859       -0.053556        5.234798  2
  C         -0.350545       -0.350732        3.530635  2
  H          0.321040       -1.021076        4.049625  2
  C         -0.122751       -0.034110        2.198271  2
  H          0.726297       -0.457789        1.679280  2

%mem=32GB
%nprocshared= 8
#p m062x/aug-cc-pVDZ   counterpoise=2

00125 m062x/aug-cc-pVDZ   counterpoise=2

 0  1  0  1  0  1
  N          0.710243       -1.152826        0.000006  1
  N          1.354052        0.000000       -0.000003  1
  C          0.667040        1.134212       -0.000002  1
  C         -0.722866        1.190437       -0.000005  1
  C         -1.392695       -0.008981       -0.000000  1
  C         -0.615774       -1.162842        0.000003  1
  H         -1.067196       -2.146231        0.000009  1
  H          1.267504        2.034367       -0.000009  1
  H         -2.471887       -0.067869        0.000001  1
  H         -1.238804        2.140139       -0.000012  1
  C         -1.113341        0.642788        1.532089  2
  H         -0.860945        0.996778        0.541771  2
  C         -2.254268        1.113579        2.167680  2
  H         -2.890712        1.834339        1.672521  2
  C         -2.578246        0.659193        3.438862  2
  H         -3.467086        1.025962        3.934021  2
  C         -1.761297       -0.265985        4.074453  2
  H         -2.013692       -0.619975        5.064771  2
  C         -0.620370       -0.736776        3.438862  2
  H          0.016075       -1.457536        3.934021  2
  C         -0.296392       -0.282390        2.167680  2
  H          0.592448       -0.649159        1.672521  2

%mem=32GB
%nprocshared= 8
#p m062x/aug-cc-pVDZ   counterpoise=2

00126 m062x/aug-cc-pVDZ   counterpoise=2

 0  1  0  1  0  1
  N          0.710243       -1.152826        0.000006  1
  N          1.354052        0.000000       -0.000003  1
  C          0.667040        1.134212       -0.000002  1
  C         -0.722866        1.190437       -0.000005  1
  C         -1.392695       -0.008981       -0.000000  1
  C         -0.615774       -1.162842        0.000003  1
  H         -1.067196       -2.146231        0.000009  1
  H          1.267504        2.034367       -0.000009  1
  H         -2.471887       -0.067869        0.000001  1
  H         -1.238804        2.140139       -0.000012  1
  C         -1.208046        0.439693        1.532089  2
  H         -1.332313        0.137740        0.501010  2
  C         -0.016473        0.175924        2.193841  2
  H          0.787555       -0.331517        1.678301  2
  C          0.143037        0.563514        3.517345  2
  H          1.071333        0.358025        4.032885  2
  C         -0.889024        1.214871        4.179097  2
  H         -0.764757        1.516824        5.210176  2
  C         -2.080597        1.478640        3.517345  2
  H         -2.884625        1.986081        4.032885  2
  C         -2.240107        1.091050        2.193841  2
  H         -3.168403        1.296539        1.678301  2

%mem=32GB
%nprocshared= 8
#p m062x/aug-cc-pVDZ   counterpoise=2

00127 m062x/aug-cc-pVDZ   counterpoise=2

 0  1  0  1  0  1
  N          0.710243       -1.152826        0.000006  1
  N          1.354052        0.000000       -0.000003  1
  C          0.667040        1.134212       -0.000002  1
  C         -0.722866        1.190437       -0.000005  1
  C         -1.392695       -0.008981       -0.000000  1
  C         -0.615774       -1.162842        0.000003  1
  H         -1.067196       -2.146231        0.000009  1
  H          1.267504        2.034367       -0.000009  1
  H         -2.471887       -0.067869        0.000001  1
  H         -1.238804        2.140139       -0.000012  1
  C         -1.266044        0.223238        1.532089  2
  H         -1.354147        0.061698        0.466310  2
  C         -0.153987       -0.248754        2.216111  2
  H          0.624259       -0.778000        1.683222  2
  C         -0.040897       -0.041399        3.584156  2
  H          0.825452       -0.409105        4.117046  2
  C         -1.039865        0.637947        4.268179  2
  H         -0.951762        0.799487        5.333958  2
  C         -2.151922        1.109939        3.584156  2
  H         -2.930168        1.639185        4.117046  2
  C         -2.265012        0.902584        2.216111  2
  H         -3.131361        1.270290        1.683222  2

%mem=32GB
%nprocshared= 8
#p m062x/aug-cc-pVDZ   counterpoise=2

00128 m062x/aug-cc-pVDZ   counterpoise=2

 0  1  0  1  0  1
  N          0.710243       -1.152826        0.000006  1
  N          1.354052        0.000000       -0.000003  1
  C          0.667040        1.134212       -0.000002  1
  C         -0.722866        1.190437       -0.000005  1
  C         -1.392695       -0.008981       -0.000000  1
  C         -0.615774       -1.162842        0.000003  1
  H         -1.067196       -2.146231        0.000009  1
  H          1.267504        2.034367       -0.000009  1
  H         -2.471887       -0.067869        0.000001  1
  H         -1.238804        2.140139       -0.000012  1
  C         -1.285575        0.000000        1.532089  2
  H         -1.361009       -0.006324        0.453195  2
  C         -1.136713       -1.194028        2.224529  2
  H         -1.096175       -2.130560        1.685082  2
  C         -1.039886       -1.185909        3.609408  2
  H         -0.923915       -2.116118        4.148855  2
  C         -1.091921        0.016236        4.301848  2
  H         -1.016487        0.022561        5.380741  2
  C         -1.240783        1.210264        3.609408  2
  H         -1.281320        2.146796        4.148855  2
  C         -1.337610        1.202146        2.224529  2
  H         -1.453581        2.132354        1.685082  2

%mem=32GB
%nprocshared= 8
#p m062x/aug-cc-pVDZ   counterpoise=2

00129 m062x/aug-cc-pVDZ   counterpoise=2

 0  1  0  1  0  1
  N          0.710243       -1.152826        0.000006  1
  N          1.354052        0.000000       -0.000003  1
  C          0.667040        1.134212       -0.000002  1
  C         -0.722866        1.190437       -0.000005  1
  C         -1.392695       -0.008981       -0.000000  1
  C         -0.615774       -1.162842        0.000003  1
  H         -1.067196       -2.146231        0.000009  1
  H          1.267504        2.034367       -0.000009  1
  H         -2.471887       -0.067869        0.000001  1
  H         -1.238804        2.140139       -0.000012  1
  C         -1.266044       -0.223238        1.532089  2
  H         -1.354294       -0.073945        0.464538  2
  C         -2.244395       -0.930853        2.217249  2
  H         -3.094829       -1.332829        1.683473  2
  C         -2.131117       -1.122488        3.587569  2
  H         -2.893302       -1.673756        4.121344  2
  C         -1.039489       -0.606506        4.272729  2
  H         -0.951239       -0.755799        5.340280  2
  C         -0.061138        0.101110        3.587569  2
  H          0.789296        0.503086        4.121344  2
  C         -0.174416        0.292744        2.217249  2
  H          0.587769        0.844013        1.683473  2

%mem=32GB
%nprocshared= 8
#p m062x/aug-cc-pVDZ   counterpoise=2

00130 m062x/aug-cc-pVDZ   counterpoise=2

 0  1  0  1  0  1
  N          0.710243       -1.152826        0.000006  1
  N          1.354052        0.000000       -0.000003  1
  C          0.667040        1.134212       -0.000002  1
  C         -0.722866        1.190437       -0.000005  1
  C         -1.392695       -0.008981       -0.000000  1
  C         -0.615774       -1.162842        0.000003  1
  H         -1.067196       -2.146231        0.000009  1
  H          1.267504        2.034367       -0.000009  1
  H         -2.471887       -0.067869        0.000001  1
  H         -1.238804        2.140139       -0.000012  1
  C         -1.208046       -0.439693        1.532089  2
  H         -1.332694       -0.148938        0.497842  2
  C         -2.233070       -1.100033        2.195874  2
  H         -3.156264       -1.323718        1.678751  2
  C         -2.073069       -1.473249        3.523444  2
  H         -2.871615       -1.987688        4.040567  2
  C         -0.888044       -1.186124        4.187229  2
  H         -0.763396       -1.476879        5.221476  2
  C          0.136980       -0.525784        3.523444  2
  H          1.060174       -0.302099        4.040567  2
  C         -0.023021       -0.152568        2.195874  2
  H          0.775525        0.361871        1.678751  2

%mem=32GB
%nprocshared= 8
#p m062x/aug-cc-pVDZ   counterpoise=2

00131 m062x/aug-cc-pVDZ   counterpoise=2

 0  1  0  1  0  1
  N          0.710243       -1.152826        0.000006  1
  N          1.354052        0.000000       -0.000003  1
  C          0.667040        1.134212       -0.000002  1
  C         -0.722866        1.190437       -0.000005  1
  C         -1.392695       -0.008981       -0.000000  1
  C         -0.615774       -1.162842        0.000003  1
  H         -1.067196       -2.146231        0.000009  1
  H          1.267504        2.034367       -0.000009  1
  H         -2.471887       -0.067869        0.000001  1
  H         -1.238804        2.140139       -0.000012  1
  C         -1.113341       -0.642788        1.532089  2
  H         -1.293035       -0.235093        0.546576  2
  C         -2.098179       -1.389354        2.164597  2
  H         -3.045113       -1.563273        1.671840  2
  C         -1.867522       -1.912676        3.429612  2
  H         -2.634761       -2.494289        3.922369  2
  C         -0.652026       -1.689431        4.062120  2
  H         -0.472332       -2.097126        5.047633  2
  C          0.332812       -0.942864        3.429612  2
  H          1.279745       -0.768946        3.922369  2
  C          0.102155       -0.419543        2.164597  2
  H          0.869394        0.162071        1.671840  2

%mem=32GB
%nprocshared= 8
#p m062x/aug-cc-pVDZ   counterpoise=2

00132 m062x/aug-cc-pVDZ   counterpoise=2

 0  1  0  1  0  1
  N          0.710243       -1.152826        0.000006  1
  N          1.354052        0.000000       -0.000003  1
  C          0.667040        1.134212       -0.000002  1
  C         -0.722866        1.190437       -0.000005  1
  C         -1.392695       -0.008981       -0.000000  1
  C         -0.615774       -1.162842        0.000003  1
  H         -1.067196       -2.146231        0.000009  1
  H          1.267504        2.034367       -0.000009  1
  H         -2.471887       -0.067869        0.000001  1
  H         -1.238804        2.140139       -0.000012  1
  C         -0.984808       -0.826352        1.532089  2
  H         -0.737122       -1.052195        0.503795  2
  C         -0.333702        0.207013        2.192054  2
  H          0.421227        0.786214        1.677906  2
  C         -0.651634        0.496907        3.511983  2
  H         -0.144389        1.301951        4.026130  2
  C         -1.620671       -0.246563        4.171947  2
  H         -1.868356       -0.020720        5.200241  2
  C         -2.271777       -1.279927        3.511983  2
  H         -3.026706       -1.859128        4.026130  2
  C         -1.953845       -1.569822        2.192054  2
  H         -2.461089       -2.374866        1.677906  2

%mem=32GB
%nprocshared= 8
#p m062x/aug-cc-pVDZ   counterpoise=2

00133 m062x/aug-cc-pVDZ   counterpoise=2

 0  1  0  1  0  1
  N          0.710243       -1.152826        0.000006  1
  N          1.354052        0.000000       -0.000003  1
  C          0.667040        1.134212       -0.000002  1
  C         -0.722866        1.190437       -0.000005  1
  C         -1.392695       -0.008981       -0.000000  1
  C         -0.615774       -1.162842        0.000003  1
  H         -1.067196       -2.146231        0.000009  1
  H          1.267504        2.034367       -0.000009  1
  H         -2.471887       -0.067869        0.000001  1
  H         -1.238804        2.140139       -0.000012  1
  C         -0.826352       -0.984808        1.532089  2
  H         -0.680049       -1.108500        0.467647  2
  C         -0.144013        0.012706        2.215254  2
  H          0.533866        0.666128        1.683032  2
  C         -0.331809        0.171479        3.581583  2
  H          0.199768        0.948593        4.113804  2
  C         -1.201943       -0.667262        4.264748  2
  H         -1.348245       -0.543570        5.329190  2
  C         -1.884281       -1.664776        3.581583  2
  H         -2.562160       -2.318198        4.113804  2
  C         -1.696486       -1.823549        2.215254  2
  H         -2.228062       -2.600663        1.683032  2

%mem=32GB
%nprocshared= 8
#p m062x/aug-cc-pVDZ   counterpoise=2

00134 m062x/aug-cc-pVDZ   counterpoise=2

 0  1  0  1  0  1
  N          0.710243       -1.152826        0.000006  1
  N          1.354052        0.000000       -0.000003  1
  C          0.667040        1.134212       -0.000002  1
  C         -0.722866        1.190437       -0.000005  1
  C         -1.392695       -0.008981       -0.000000  1
  C         -0.615774       -1.162842        0.000003  1
  H         -1.067196       -2.146231        0.000009  1
  H          1.267504        2.034367       -0.000009  1
  H         -2.471887       -0.067869        0.000001  1
  H         -1.238804        2.140139       -0.000012  1
  C         -0.642788       -1.113341        1.532089  2
  H         -0.623731       -1.148262        0.451275  2
  C          0.400351       -0.514996        2.225761  2
  H          1.232065       -0.083777        1.685354  2
  C          0.375889       -0.470172        3.613106  2
  H          1.188547       -0.004031        4.153513  2
  C         -0.691711       -1.023691        4.306778  2
  H         -0.710768       -0.988771        5.387592  2
  C         -1.734849       -1.622036        3.613106  2
  H         -2.566563       -2.053256        4.153513  2
  C         -1.710387       -1.666860        2.225761  2
  H         -2.523045       -2.133001        1.685354  2

%mem=32GB
%nprocshared= 8
#p m062x/aug-cc-pVDZ   counterpoise=2

00135 m062x/aug-cc-pVDZ   counterpoise=2

 0  1  0  1  0  1
  N          0.710243       -1.152826        0.000006  1
  N          1.354052        0.000000       -0.000003  1
  C          0.667040        1.134212       -0.000002  1
  C         -0.722866        1.190437       -0.000005  1
  C         -1.392695       -0.008981       -0.000000  1
  C         -0.615774       -1.162842        0.000003  1
  H         -1.067196       -2.146231        0.000009  1
  H          1.267504        2.034367       -0.000009  1
  H         -2.471887       -0.067869        0.000001  1
  H         -1.238804        2.140139       -0.000012  1
  C         -0.439693       -1.208046        1.532089  2
  H         -0.563128       -1.176357        0.458077  2
  C         -0.659428       -2.392911        2.221395  2
  H         -0.954049       -3.284294        1.684389  2
  C         -0.500986       -2.433587        3.600008  2
  H         -0.672171       -3.356658        4.137014  2
  C         -0.122807       -1.289396        4.289315  2
  H          0.000628       -1.321085        5.363327  2
  C          0.096929       -0.104530        3.600008  2
  H          0.391549        0.786852        4.137014  2
  C         -0.061514       -0.063855        2.221395  2
  H          0.109671        0.859216        1.684389  2

%mem=32GB
%nprocshared= 8
#p m062x/aug-cc-pVDZ   counterpoise=2

00136 m062x/aug-cc-pVDZ   counterpoise=2

 0  1  0  1  0  1
  N          0.710243       -1.152826        0.000006  1
  N          1.354052        0.000000       -0.000003  1
  C          0.667040        1.134212       -0.000002  1
  C         -0.722866        1.190437       -0.000005  1
  C         -1.392695       -0.008981       -0.000000  1
  C         -0.615774       -1.162842        0.000003  1
  H         -1.067196       -2.146231        0.000009  1
  H          1.267504        2.034367       -0.000009  1
  H         -2.471887       -0.067869        0.000001  1
  H         -1.238804        2.140139       -0.000012  1
  C         -0.223238       -1.266044        1.532089  2
  H         -0.491101       -1.195620        0.486607  2
  C         -0.357029       -2.474018        2.203084  2
  H         -0.729122       -3.344666        1.680344  2
  C         -0.013197       -2.564415        3.545076  2
  H         -0.117427       -3.505488        4.067816  2
  C          0.464426       -1.446839        4.216071  2
  H          0.732289       -1.517264        5.261553  2
  C          0.598217       -0.238866        3.545076  2
  H          0.970310        0.631782        4.067816  2
  C          0.254385       -0.148469        2.203084  2
  H          0.358615        0.792604        1.680344  2

%mem=32GB
%nprocshared= 8
#p m062x/aug-cc-pVDZ   counterpoise=2

00137 m062x/aug-cc-pVDZ   counterpoise=2

 0  1  0  1  0  1
  N          0.710243       -1.152826        0.000006  1
  N          1.354052        0.000000       -0.000003  1
  C          0.667040        1.134212       -0.000002  1
  C         -0.722866        1.190437       -0.000005  1
  C         -1.392695       -0.008981       -0.000000  1
  C         -0.615774       -1.162842        0.000003  1
  H         -1.067196       -2.146231        0.000009  1
  H          1.267504        2.034367       -0.000009  1
  H         -2.471887       -0.067869        0.000001  1
  H         -1.238804        2.140139       -0.000012  1
  C         -0.000000       -1.285575        1.532089  2
  H         -0.402226       -1.205405        0.531325  2
  C          0.023138       -2.516126        2.174385  2
  H         -0.361061       -3.394618        1.674003  2
  C          0.539440       -2.619033        3.458976  2
  H          0.557466       -3.577694        3.959358  2
  C          1.032603       -1.491389        4.101272  2
  H          1.434829       -1.571559        5.102036  2
  C          1.009464       -0.260838        3.458976  2
  H          1.393664        0.617654        3.959358  2
  C          0.493163       -0.157931        2.174385  2
  H          0.475136        0.800730        1.674003  2

%mem=32GB
%nprocshared= 8
#p m062x/aug-cc-pVDZ   counterpoise=2

00138 m062x/aug-cc-pVDZ   counterpoise=2

 0  1  0  1  0  1
  N          0.710243       -1.152826        0.000006  1
  N          1.354052        0.000000       -0.000003  1
  C          0.667040        1.134212       -0.000002  1
  C         -0.722866        1.190437       -0.000005  1
  C         -1.392695       -0.008981       -0.000000  1
  C         -0.615774       -1.162842        0.000003  1
  H         -1.067196       -2.146231        0.000009  1
  H          1.267504        2.034367       -0.000009  1
  H         -2.471887       -0.067869        0.000001  1
  H         -1.238804        2.140139       -0.000012  1
  C          0.223238       -1.266044        1.532089  2
  H          0.550066       -1.190064        0.503910  2
  C         -0.258769       -0.143749        2.191980  2
  H         -0.307449        0.806557        1.677890  2
  C         -0.678290       -0.241278        3.511761  2
  H         -1.053799        0.633047        4.025850  2
  C         -0.615803       -1.461104        4.171652  2
  H         -0.942632       -1.537085        5.199830  2
  C         -0.133796       -2.583400        3.511761  2
  H         -0.085116       -3.533706        4.025850  2
  C          0.285724       -2.485870        2.191980  2
  H          0.661233       -3.360195        1.677890  2

%mem=32GB
%nprocshared= 8
#p m062x/aug-cc-pVDZ   counterpoise=2

00139 m062x/aug-cc-pVDZ   counterpoise=2

 0  1  0  1  0  1
  N          0.710243       -1.152826        0.000006  1
  N          1.354052        0.000000       -0.000003  1
  C          0.667040        1.134212       -0.000002  1
  C         -0.722866        1.190437       -0.000005  1
  C         -1.392695       -0.008981       -0.000000  1
  C         -0.615774       -1.162842        0.000003  1
  H         -1.067196       -2.146231        0.000009  1
  H          1.267504        2.034367       -0.000009  1
  H         -2.471887       -0.067869        0.000001  1
  H         -1.238804        2.140139       -0.000012  1
  C          0.439693       -1.208046        1.532089  2
  H          0.627654       -1.169682        0.467692  2
  C          0.078626       -0.054663        2.215224  2
  H         -0.014701        0.882244        1.683026  2
  C         -0.162643       -0.103906        3.581495  2
  H         -0.443933        0.794637        4.113694  2
  C         -0.042847       -1.306532        4.264631  2
  H         -0.230808       -1.344895        5.329028  2
  C          0.318220       -2.459915        3.581495  2
  H          0.411547       -3.396821        4.113694  2
  C          0.559489       -2.410671        2.215224  2
  H          0.840779       -3.309215        1.683026  2

%mem=32GB
%nprocshared= 8
#p m062x/aug-cc-pVDZ   counterpoise=2

00140 m062x/aug-cc-pVDZ   counterpoise=2

 0  1  0  1  0  1
  N          0.710243       -1.152826        0.000006  1
  N          1.354052        0.000000       -0.000003  1
  C          0.667040        1.134212       -0.000002  1
  C         -0.722866        1.190437       -0.000005  1
  C         -1.392695       -0.008981       -0.000000  1
  C         -0.615774       -1.162842        0.000003  1
  H         -1.067196       -2.146231        0.000009  1
  H          1.267504        2.034367       -0.000009  1
  H         -2.471887       -0.067869        0.000001  1
  H         -1.238804        2.140139       -0.000012  1
  C          0.642788       -1.113341        1.532089  2
  H          0.690345       -1.141178        0.451948  2
  C          1.219627       -0.057875        2.225329  2
  H          1.716571        0.736549        1.685259  2
  C          1.158582       -0.022142        3.611810  2
  H          1.607969        0.800119        4.151881  2
  C          0.520698       -1.041875        4.305051  2
  H          0.473141       -1.014038        5.385192  2
  C         -0.056141       -2.097341        3.611810  2
  H         -0.553086       -2.891765        4.151881  2
  C          0.004903       -2.133074        2.225329  2
  H         -0.444484       -2.955336        1.685259  2

%mem=32GB
%nprocshared= 8
#p m062x/aug-cc-pVDZ   counterpoise=2

00141 m062x/aug-cc-pVDZ   counterpoise=2

 0  1  0  1  0  1
  N          0.710243       -1.152826        0.000006  1
  N          1.354052        0.000000       -0.000003  1
  C          0.667040        1.134212       -0.000002  1
  C         -0.722866        1.190437       -0.000005  1
  C         -1.392695       -0.008981       -0.000000  1
  C         -0.615774       -1.162842        0.000003  1
  H         -1.067196       -2.146231        0.000009  1
  H          1.267504        2.034367       -0.000009  1
  H         -2.471887       -0.067869        0.000001  1
  H         -1.238804        2.140139       -0.000012  1
  C          0.826352       -0.984808        1.532089  2
  H          0.745106       -1.102377        0.460026  2
  C          1.867592       -1.592865        2.220144  2
  H          2.597525       -2.184141        1.684113  2
  C          1.971880       -1.441951        3.596255  2
  H          2.783059       -1.915658        4.132287  2
  C          1.034929       -0.682981        4.284311  2
  H          1.116175       -0.565412        5.356374  2
  C         -0.006311       -0.074924        3.596255  2
  H         -0.736244        0.516352        4.132287  2
  C         -0.110600       -0.225838        2.220144  2
  H         -0.921779        0.247870        1.684113  2

%mem=32GB
%nprocshared= 8
#p m062x/aug-cc-pVDZ   counterpoise=2

00142 m062x/aug-cc-pVDZ   counterpoise=2

 0  1  0  1  0  1
  N          0.710243       -1.152826        0.000006  1
  N          1.354052        0.000000       -0.000003  1
  C          0.667040        1.134212       -0.000002  1
  C         -0.722866        1.190437       -0.000005  1
  C         -1.392695       -0.008981       -0.000000  1
  C         -0.615774       -1.162842        0.000003  1
  H         -1.067196       -2.146231        0.000009  1
  H          1.267504        2.034367       -0.000009  1
  H         -2.471887       -0.067869        0.000001  1
  H         -1.238804        2.140139       -0.000012  1
  C          0.984808       -0.826352        1.532089  2
  H          0.798086       -1.048375        0.490176  2
  C          2.024793       -1.457699        2.200794  2
  H          2.648272       -2.171573        1.679838  2
  C          2.264470       -1.172708        3.538205  2
  H          3.074671       -1.664559        4.059161  2
  C          1.464163       -0.256370        4.206910  2
  H          1.650884       -0.034347        5.248823  2
  C          0.424178        0.374978        3.538205  2
  H         -0.199302        1.088852        4.059161  2
  C          0.184500        0.089986        2.200794  2
  H         -0.625701        0.581838        1.679838  2

%mem=32GB
%nprocshared= 8
#p m062x/aug-cc-pVDZ   counterpoise=2

00143 m062x/aug-cc-pVDZ   counterpoise=2

 0  1  0  1  0  1
  N          0.710243       -1.152826        0.000006  1
  N          1.354052        0.000000       -0.000003  1
  C          0.667040        1.134212       -0.000002  1
  C         -0.722866        1.190437       -0.000005  1
  C         -1.392695       -0.008981       -0.000000  1
  C         -0.615774       -1.162842        0.000003  1
  H         -1.067196       -2.146231        0.000009  1
  H          1.267504        2.034367       -0.000009  1
  H         -2.471887       -0.067869        0.000001  1
  H         -1.238804        2.140139       -0.000012  1
  C          1.113341       -0.642788        1.532089  2
  H          0.851388       -0.974236        0.536466  2
  C          2.224728       -1.175551        2.171085  2
  H          2.828603       -1.922049        1.673274  2
  C          2.560973       -0.750101        3.449077  2
  H          3.426801       -1.165150        3.946888  2
  C          1.785832        0.208113        4.088073  2
  H          2.047784        0.539561        5.083696  2
  C          0.674444        0.740876        3.449077  2
  H          0.070570        1.487374        3.946888  2
  C          0.338199        0.315426        2.171085  2
  H         -0.527628        0.730476        1.673274  2

%mem=32GB
%nprocshared= 8
#p m062x/aug-cc-pVDZ   counterpoise=2

00144 m062x/aug-cc-pVDZ   counterpoise=2

 0  1  0  1  0  1
  N          0.710243       -1.152826        0.000006  1
  N          1.354052        0.000000       -0.000003  1
  C          0.667040        1.134212       -0.000002  1
  C         -0.722866        1.190437       -0.000005  1
  C         -1.392695       -0.008981       -0.000000  1
  C         -0.615774       -1.162842        0.000003  1
  H         -1.067196       -2.146231        0.000009  1
  H          1.267504        2.034367       -0.000009  1
  H         -2.471887       -0.067869        0.000001  1
  H         -1.238804        2.140139       -0.000012  1
  C          1.208046       -0.439693        1.532089  2
  H          1.306703       -0.142589        0.496841  2
  C          0.003701       -0.251481        2.196516  2
  H         -0.835888        0.192249        1.678893  2
  C         -0.122938       -0.632847        3.525371  2
  H         -1.061184       -0.486221        4.042995  2
  C          0.954769       -1.202425        4.189799  2
  H          0.856111       -1.499529        5.225046  2
  C          2.159114       -1.390636        3.525371  2
  H          2.998702       -1.834366        4.042995  2
  C          2.285752       -1.009270        2.196516  2
  H          3.223998       -1.155896        1.678893  2

%mem=32GB
%nprocshared= 8
#p m062x/aug-cc-pVDZ   counterpoise=2

00145 m062x/aug-cc-pVDZ   counterpoise=2

 0  1  0  1  0  1
  N          0.710243       -1.152826        0.000006  1
  N          1.354052        0.000000       -0.000003  1
  C          0.667040        1.134212       -0.000002  1
  C         -0.722866        1.190437       -0.000005  1
  C         -1.392695       -0.008981       -0.000000  1
  C         -0.615774       -1.162842        0.000003  1
  H         -1.067196       -2.146231        0.000009  1
  H          1.267504        2.034367       -0.000009  1
  H         -2.471887       -0.067869        0.000001  1
  H         -1.238804        2.140139       -0.000012  1
  C          1.266044       -0.223238        1.532089  2
  H          1.327423       -0.067546        0.463569  2
  C          0.108142        0.117791        2.217871  2
  H         -0.732544        0.539161        1.683611  2
  C          0.029356       -0.082057        3.589434  2
  H         -0.872709        0.183622        4.123694  2
  C          1.108472       -0.622933        4.275216  2
  H          1.047093       -0.778625        5.343735  2
  C          2.266374       -0.963961        3.589434  2
  H          3.107060       -1.385332        4.123694  2
  C          2.345160       -0.764114        2.217871  2
  H          3.247225       -1.029792        1.683611  2

%mem=32GB
%nprocshared= 8
#p m062x/aug-cc-pVDZ   counterpoise=2

00146 m062x/aug-cc-pVDZ   counterpoise=2

 0  1  0  1  0  1
  N          0.710243       -1.152826        0.000006  1
  N          1.354052        0.000000       -0.000003  1
  C          0.667040        1.134212       -0.000002  1
  C         -0.722866        1.190437       -0.000005  1
  C         -1.392695       -0.008981       -0.000000  1
  C         -0.615774       -1.162842        0.000003  1
  H         -1.067196       -2.146231        0.000009  1
  H          1.267504        2.034367       -0.000009  1
  H         -2.471887       -0.067869        0.000001  1
  H         -1.238804        2.140139       -0.000012  1
  C          1.532089        0.000000        1.285575  2
  H          1.383724        0.000000        0.214254  2
  C          1.627310       -1.202290        1.973155  2
  H          1.553128       -2.138935        1.437494  2
  C          1.817753       -1.202290        3.348315  2
  H          1.891936       -2.138935        3.883975  2
  C          1.912975       -0.000000        4.035894  2
  H          2.061339       -0.000000        5.107216  2
  C          1.817753        1.202290        3.348315  2
  H          1.891936        2.138935        3.883975  2
  C          1.627310        1.202290        1.973155  2
  H          1.553128        2.138935        1.437494  2

%mem=32GB
%nprocshared= 8
#p m062x/aug-cc-pVDZ   counterpoise=2

00147 m062x/aug-cc-pVDZ   counterpoise=2

 0  1  0  1  0  1
  N          0.710243       -1.152826        0.000006  1
  N          1.354052        0.000000       -0.000003  1
  C          0.667040        1.134212       -0.000002  1
  C         -0.722866        1.190437       -0.000005  1
  C         -1.392695       -0.008981       -0.000000  1
  C         -0.615774       -1.162842        0.000003  1
  H         -1.067196       -2.146231        0.000009  1
  H          1.267504        2.034367       -0.000009  1
  H         -2.471887       -0.067869        0.000001  1
  H         -1.238804        2.140139       -0.000012  1
  C          1.508813        0.266044        1.285575  2
  H          1.382192        0.048375        0.233754  2
  C          2.629325       -0.198795        1.960640  2
  H          3.375639       -0.778598        1.434729  2
  C          2.791857        0.080608        3.310770  2
  H          3.664792       -0.281525        3.836680  2
  C          1.833877        0.824851        3.985834  2
  H          1.960498        1.042520        5.037656  2
  C          0.713365        1.289690        3.310770  2
  H         -0.032950        1.869493        3.836680  2
  C          0.550833        1.010287        1.960640  2
  H         -0.322102        1.372420        1.434729  2

%mem=32GB
%nprocshared= 8
#p m062x/aug-cc-pVDZ   counterpoise=2

00148 m062x/aug-cc-pVDZ   counterpoise=2

 0  1  0  1  0  1
  N          0.710243       -1.152826        0.000006  1
  N          1.354052        0.000000       -0.000003  1
  C          0.667040        1.134212       -0.000002  1
  C         -0.722866        1.190437       -0.000005  1
  C         -1.392695       -0.008981       -0.000000  1
  C         -0.615774       -1.162842        0.000003  1
  H         -1.067196       -2.146231        0.000009  1
  H          1.267504        2.034367       -0.000009  1
  H         -2.471887       -0.067869        0.000001  1
  H         -1.238804        2.140139       -0.000012  1
  C          1.439693        0.524005        1.285575  2
  H          1.373100        0.116548        0.285932  2
  C          2.668980        0.591590        1.927151  2
  H          3.560064        0.236786        1.427330  2
  C          2.754459        1.114607        3.210304  2
  H          3.712136        1.167260        3.710125  2
  C          1.610651        1.570038        3.851880  2
  H          1.677243        1.977495        4.851523  2
  C          0.381364        1.502453        3.210304  2
  H         -0.509721        1.857257        3.710125  2
  C          0.295885        0.979436        1.927151  2
  H         -0.661793        0.926784        1.427330  2

%mem=32GB
%nprocshared= 8
#p m062x/aug-cc-pVDZ   counterpoise=2

00149 m062x/aug-cc-pVDZ   counterpoise=2

 0  1  0  1  0  1
  N          0.710243       -1.152826        0.000006  1
  N          1.354052        0.000000       -0.000003  1
  C          0.667040        1.134212       -0.000002  1
  C         -0.722866        1.190437       -0.000005  1
  C         -1.392695       -0.008981       -0.000000  1
  C         -0.615774       -1.162842        0.000003  1
  H         -1.067196       -2.146231        0.000009  1
  H          1.267504        2.034367       -0.000009  1
  H         -2.471887       -0.067869        0.000001  1
  H         -1.238804        2.140139       -0.000012  1
  C          1.326828        0.766044        1.285575  2
  H          0.848282        1.033077        0.353143  2
  C          1.048110       -0.455234        1.884015  2
  H          0.352430       -1.139639        1.417799  2
  C          1.662376       -0.798000        3.080895  2
  H          1.445242       -1.749438        3.547111  2
  C          2.555360        0.080512        3.679334  2
  H          3.033906       -0.186520        4.611766  2
  C          2.834078        1.301791        3.080895  2
  H          3.529759        1.986196        3.547111  2
  C          2.219812        1.644557        1.884015  2
  H          2.436947        2.595995        1.417799  2

%mem=32GB
%nprocshared= 8
#p m062x/aug-cc-pVDZ   counterpoise=2

00150 m062x/aug-cc-pVDZ   counterpoise=2

 0  1  0  1  0  1
  N          0.710243       -1.152826        0.000006  1
  N          1.354052        0.000000       -0.000003  1
  C          0.667040        1.134212       -0.000002  1
  C         -0.722866        1.190437       -0.000005  1
  C         -1.392695       -0.008981       -0.000000  1
  C         -0.615774       -1.162842        0.000003  1
  H         -1.067196       -2.146231        0.000009  1
  H          1.267504        2.034367       -0.000009  1
  H         -2.471887       -0.067869        0.000001  1
  H         -1.238804        2.140139       -0.000012  1
  C          1.173648        0.984808        1.285575  2
  H          0.779418        1.101070        0.285171  2
  C          1.086579       -0.242998        1.927640  2
  H          0.624519       -1.083258        1.427438  2
  C          1.592617       -0.392234        3.211769  2
  H          1.524786       -1.348757        3.711971  2
  C          2.185723        0.686336        3.853833  2
  H          2.579953        0.570073        4.854237  2
  C          2.272792        1.914141        3.211769  2
  H          2.734852        2.754402        3.711971  2
  C          1.766754        2.063377        1.927640  2
  H          1.834585        3.019900        1.427438  2

%mem=32GB
%nprocshared= 8
#p m062x/aug-cc-pVDZ   counterpoise=2

00151 m062x/aug-cc-pVDZ   counterpoise=2

 0  1  0  1  0  1
  N          0.710243       -1.152826        0.000006  1
  N          1.354052        0.000000       -0.000003  1
  C          0.667040        1.134212       -0.000002  1
  C         -0.722866        1.190437       -0.000005  1
  C         -1.392695       -0.008981       -0.000000  1
  C         -0.615774       -1.162842        0.000003  1
  H         -1.067196       -2.146231        0.000009  1
  H          1.267504        2.034367       -0.000009  1
  H         -2.471887       -0.067869        0.000001  1
  H         -1.238804        2.140139       -0.000012  1
  C          0.984808        1.173648        1.285575  2
  H          0.725398        1.141454        0.236094  2
  C          1.299371        0.001173        1.959138  2
  H          1.285022       -0.944438        1.434397  2
  C          1.632352        0.042498        3.306264  2
  H          1.877414       -0.870920        3.831005  2
  C          1.650770        1.256297        3.979827  2
  H          1.910180        1.288490        5.029309  2
  C          1.336207        2.428771        3.306264  2
  H          1.350556        3.374383        3.831005  2
  C          1.003226        2.387447        1.959138  2
  H          0.758164        3.300865        1.434397  2

%mem=32GB
%nprocshared= 8
#p m062x/aug-cc-pVDZ   counterpoise=2

00152 m062x/aug-cc-pVDZ   counterpoise=2

 0  1  0  1  0  1
  N          0.710243       -1.152826        0.000006  1
  N          1.354052        0.000000       -0.000003  1
  C          0.667040        1.134212       -0.000002  1
  C         -0.722866        1.190437       -0.000005  1
  C         -1.392695       -0.008981       -0.000000  1
  C         -0.615774       -1.162842        0.000003  1
  H         -1.067196       -2.146231        0.000009  1
  H          1.267504        2.034367       -0.000009  1
  H         -2.471887       -0.067869        0.000001  1
  H         -1.238804        2.140139       -0.000012  1
  C          0.766044        1.326828        1.285575  2
  H          0.683910        1.167033        0.219057  2
  C          1.888065        0.879762        1.970072  2
  H          2.680042        0.371681        1.436813  2
  C          1.993494        1.084876        3.339067  2
  H          2.867605        0.736590        3.872326  2
  C          0.976902        1.737056        4.023564  2
  H          1.059036        1.896851        5.090082  2
  C         -0.145119        2.184122        3.339067  2
  H         -0.937096        2.692203        3.872326  2
  C         -0.250548        1.979008        1.970072  2
  H         -1.124659        2.327294        1.436813  2

%mem=32GB
%nprocshared= 8
#p m062x/aug-cc-pVDZ   counterpoise=2

00153 m062x/aug-cc-pVDZ   counterpoise=2

 0  1  0  1  0  1
  N          0.710243       -1.152826        0.000006  1
  N          1.354052        0.000000       -0.000003  1
  C          0.667040        1.134212       -0.000002  1
  C         -0.722866        1.190437       -0.000005  1
  C         -1.392695       -0.008981       -0.000000  1
  C         -0.615774       -1.162842        0.000003  1
  H         -1.067196       -2.146231        0.000009  1
  H          1.267504        2.034367       -0.000009  1
  H         -2.471887       -0.067869        0.000001  1
  H         -1.238804        2.140139       -0.000012  1
  C          0.524005        1.439693        1.285575  2
  H          0.640399        1.191108        0.239439  2
  C          1.538145        2.109062        1.956991  2
  H          2.444606        2.381951        1.433923  2
  C          1.388740        2.428148        3.299822  2
  H          2.178807        2.949621        3.822890  2
  C          0.225196        2.077863        3.971237  2
  H          0.108801        2.326448        5.017373  2
  C         -0.788944        1.408494        3.299822  2
  H         -1.695405        1.135605        3.822890  2
  C         -0.639540        1.089408        1.956991  2
  H         -1.429606        0.567935        1.433923  2

%mem=32GB
%nprocshared= 8
#p m062x/aug-cc-pVDZ   counterpoise=2

00154 m062x/aug-cc-pVDZ   counterpoise=2

 0  1  0  1  0  1
  N          0.710243       -1.152826        0.000006  1
  N          1.354052        0.000000       -0.000003  1
  C          0.667040        1.134212       -0.000002  1
  C         -0.722866        1.190437       -0.000005  1
  C         -1.392695       -0.008981       -0.000000  1
  C         -0.615774       -1.162842        0.000003  1
  H         -1.067196       -2.146231        0.000009  1
  H          1.267504        2.034367       -0.000009  1
  H         -2.471887       -0.067869        0.000001  1
  H         -1.238804        2.140139       -0.000012  1
  C          0.266044        1.508813        1.285575  2
  H          0.576315        1.218965        0.290858  2
  C          0.887652        2.573409        1.923990  2
  H          1.682186        3.112936        1.426631  2
  C          0.489385        2.945461        3.200819  2
  H          0.973648        3.774836        3.698178  2
  C         -0.530489        2.252917        3.839234  2
  H         -0.840760        2.542765        4.833951  2
  C         -1.152097        1.188321        3.200819  2
  H         -1.946631        0.648794        3.698178  2
  C         -0.753830        0.816269        1.923990  2
  H         -1.238093       -0.013106        1.426631  2

%mem=32GB
%nprocshared= 8
#p m062x/aug-cc-pVDZ   counterpoise=2

00155 m062x/aug-cc-pVDZ   counterpoise=2

 0  1  0  1  0  1
  N          0.710243       -1.152826        0.000006  1
  N          1.354052        0.000000       -0.000003  1
  C          0.667040        1.134212       -0.000002  1
  C         -0.722866        1.190437       -0.000005  1
  C         -1.392695       -0.008981       -0.000000  1
  C         -0.615774       -1.162842        0.000003  1
  H         -1.067196       -2.146231        0.000009  1
  H          1.267504        2.034367       -0.000009  1
  H         -2.471887       -0.067869        0.000001  1
  H         -1.238804        2.140139       -0.000012  1
  C          0.000000        1.532089        1.285575  2
  H          0.480321        1.245586        0.359859  2
  C          0.307627        2.748522        1.879705  2
  H          1.027604        3.409684        1.416847  2
  C         -0.308918        3.116280        3.067964  2
  H         -0.069261        4.063944        3.530821  2
  C         -1.233090        2.267604        3.662093  2
  H         -1.713411        2.554106        4.587809  2
  C         -1.540717        1.051171        3.067964  2
  H         -2.260694        0.390009        3.530821  2
  C         -0.924172        0.683413        1.879705  2
  H         -1.163829       -0.264251        1.416847  2

%mem=32GB
%nprocshared= 8
#p m062x/aug-cc-pVDZ   counterpoise=2

00156 m062x/aug-cc-pVDZ   counterpoise=2

 0  1  0  1  0  1
  N          0.710243       -1.152826        0.000006  1
  N          1.354052        0.000000       -0.000003  1
  C          0.667040        1.134212       -0.000002  1
  C         -0.722866        1.190437       -0.000005  1
  C         -1.392695       -0.008981       -0.000000  1
  C         -0.615774       -1.162842        0.000003  1
  H         -1.067196       -2.146231        0.000009  1
  H          1.267504        2.034367       -0.000009  1
  H         -2.471887       -0.067869        0.000001  1
  H         -1.238804        2.140139       -0.000012  1
  C         -0.266044        1.508813        1.285575  2
  H         -0.618705        1.263030        0.293122  2
  C          0.647734        0.680186        1.922537  2
  H          1.006954       -0.211139        1.426310  2
  C          1.100414        0.995675        3.196460  2
  H          1.812294        0.350133        3.692687  2
  C          0.639314        2.139791        3.833422  2
  H          0.991975        2.385574        4.825875  2
  C         -0.274465        2.968418        3.196460  2
  H         -0.633684        3.859743        3.692687  2
  C         -0.727144        2.652929        1.922537  2
  H         -1.439024        3.298471        1.426310  2

%mem=32GB
%nprocshared= 8
#p m062x/aug-cc-pVDZ   counterpoise=2

00157 m062x/aug-cc-pVDZ   counterpoise=2

 0  1  0  1  0  1
  N          0.710243       -1.152826        0.000006  1
  N          1.354052        0.000000       -0.000003  1
  C          0.667040        1.134212       -0.000002  1
  C         -0.722866        1.190437       -0.000005  1
  C         -1.392695       -0.008981       -0.000000  1
  C         -0.615774       -1.162842        0.000003  1
  H         -1.067196       -2.146231        0.000009  1
  H          1.267504        2.034367       -0.000009  1
  H         -2.471887       -0.067869        0.000001  1
  H         -1.238804        2.140139       -0.000012  1
  C         -0.524005        1.439693        1.285575  2
  H         -0.686385        1.236163        0.235837  2
  C          0.520041        0.820505        1.959303  2
  H          1.171026        0.134597        1.434434  2
  C          0.728473        1.081757        3.306758  2
  H          1.541838        0.599379        3.831627  2
  C         -0.107141        1.962197        3.980486  2
  H          0.055238        2.165727        5.030224  2
  C         -1.151187        2.581385        3.306758  2
  H         -1.802173        3.267293        3.831627  2
  C         -1.359619        2.320133        1.959303  2
  H         -2.172984        2.802511        1.434434  2

%mem=32GB
%nprocshared= 8
#p m062x/aug-cc-pVDZ   counterpoise=2

00158 m062x/aug-cc-pVDZ   counterpoise=2

 0  1  0  1  0  1
  N          0.710243       -1.152826        0.000006  1
  N          1.354052        0.000000       -0.000003  1
  C          0.667040        1.134212       -0.000002  1
  C         -0.722866        1.190437       -0.000005  1
  C         -1.392695       -0.008981       -0.000000  1
  C         -0.615774       -1.162842        0.000003  1
  H         -1.067196       -2.146231        0.000009  1
  H          1.267504        2.034367       -0.000009  1
  H         -2.471887       -0.067869        0.000001  1
  H         -1.238804        2.140139       -0.000012  1
  C         -0.766044        1.326828        1.285575  2
  H         -0.729942        1.212788        0.210664  2
  C          0.357007        1.762889        1.975459  2
  H          1.268025        1.988563        1.438003  2
  C          0.310666        1.909273        3.355226  2
  H          1.185580        2.248987        3.892681  2
  C         -0.858728        1.619595        4.045109  2
  H         -0.894831        1.733635        5.120020  2
  C         -1.981780        1.183533        3.355226  2
  H         -2.892797        0.957860        3.892681  2
  C         -1.935438        1.037150        1.975459  2
  H         -2.810353        0.697436        1.438003  2

%mem=32GB
%nprocshared= 8
#p m062x/aug-cc-pVDZ   counterpoise=2

00159 m062x/aug-cc-pVDZ   counterpoise=2

 0  1  0  1  0  1
  N          0.710243       -1.152826        0.000006  1
  N          1.354052        0.000000       -0.000003  1
  C          0.667040        1.134212       -0.000002  1
  C         -0.722866        1.190437       -0.000005  1
  C         -1.392695       -0.008981       -0.000000  1
  C         -0.615774       -1.162842        0.000003  1
  H         -1.067196       -2.146231        0.000009  1
  H          1.267504        2.034367       -0.000009  1
  H         -2.471887       -0.067869        0.000001  1
  H         -1.238804        2.140139       -0.000012  1
  C         -0.984808        1.173648        1.285575  2
  H         -0.768893        1.187487        0.225891  2
  C         -1.200284        2.364594        1.965686  2
  H         -1.152237        3.306241        1.435844  2
  C         -1.477435        2.346831        3.325909  2
  H         -1.645302        3.274639        3.855751  2
  C         -1.539108        1.138121        4.006020  2
  H         -1.755023        1.124282        5.065704  2
  C         -1.323632       -0.052825        3.325909  2
  H         -1.371679       -0.994472        3.855751  2
  C         -1.046481       -0.035062        1.965686  2
  H         -0.878614       -0.962869        1.435844  2

%mem=32GB
%nprocshared= 8
#p m062x/aug-cc-pVDZ   counterpoise=2

00160 m062x/aug-cc-pVDZ   counterpoise=2

 0  1  0  1  0  1
  N          0.710243       -1.152826        0.000006  1
  N          1.354052        0.000000       -0.000003  1
  C          0.667040        1.134212       -0.000002  1
  C         -0.722866        1.190437       -0.000005  1
  C         -1.392695       -0.008981       -0.000000  1
  C         -0.615774       -1.162842        0.000003  1
  H         -1.067196       -2.146231        0.000009  1
  H          1.267504        2.034367       -0.000009  1
  H         -2.471887       -0.067869        0.000001  1
  H         -1.238804        2.140139       -0.000012  1
  C         -1.173648        0.984808        1.285575  2
  H         -0.819781        1.146228        0.276386  2
  C         -1.899737        1.975065        1.933278  2
  H         -2.111531        2.907946        1.428684  2
  C         -2.353965        1.767864        3.228685  2
  H         -2.919626        2.539325        3.733279  2
  C         -2.082103        0.570406        3.876388  2
  H         -2.435971        0.408985        4.885577  2
  C         -1.356014       -0.419851        3.228685  2
  H         -1.144221       -1.352732        3.733279  2
  C         -0.901787       -0.212651        1.933278  2
  H         -0.336126       -0.984111        1.428684  2

%mem=32GB
%nprocshared= 8
#p m062x/aug-cc-pVDZ   counterpoise=2

00161 m062x/aug-cc-pVDZ   counterpoise=2

 0  1  0  1  0  1
  N          0.710243       -1.152826        0.000006  1
  N          1.354052        0.000000       -0.000003  1
  C          0.667040        1.134212       -0.000002  1
  C         -0.722866        1.190437       -0.000005  1
  C         -1.392695       -0.008981       -0.000000  1
  C         -0.615774       -1.162842        0.000003  1
  H         -1.067196       -2.146231        0.000009  1
  H          1.267504        2.034367       -0.000009  1
  H         -2.471887       -0.067869        0.000001  1
  H         -1.238804        2.140139       -0.000012  1
  C         -1.326828        0.766044        1.285575  2
  H         -0.886191        1.075671        0.347646  2
  C         -2.300868        1.551038        1.887544  2
  H         -2.619058        2.472214        1.418579  2
  C         -2.866474        1.153597        3.091480  2
  H         -3.625301        1.765147        3.560445  2
  C         -2.458040       -0.028837        3.693448  2
  H         -2.898677       -0.338464        4.631378  2
  C         -1.484000       -0.813830        3.091480  2
  H         -1.165810       -1.735007        3.560445  2
  C         -0.918394       -0.416390        1.887544  2
  H         -0.159567       -1.027939        1.418579  2

%mem=32GB
%nprocshared= 8
#p m062x/aug-cc-pVDZ   counterpoise=2

00162 m062x/aug-cc-pVDZ   counterpoise=2

 0  1  0  1  0  1
  N          0.710243       -1.152826        0.000006  1
  N          1.354052        0.000000       -0.000003  1
  C          0.667040        1.134212       -0.000002  1
  C         -0.722866        1.190437       -0.000005  1
  C         -1.392695       -0.008981       -0.000000  1
  C         -0.615774       -1.162842        0.000003  1
  H         -1.067196       -2.146231        0.000009  1
  H          1.267504        2.034367       -0.000009  1
  H         -2.471887       -0.067869        0.000001  1
  H         -1.238804        2.140139       -0.000012  1
  C         -1.439693        0.524005        1.285575  2
  H         -1.403189        0.110031        0.287059  2
  C         -0.265478        0.895302        1.926428  2
  H          0.685799        0.770587        1.427170  2
  C         -0.312334        1.426684        3.208134  2
  H          0.602439        1.715943        3.707392  2
  C         -1.533405        1.586769        3.848987  2
  H         -1.569908        2.000744        4.847503  2
  C         -2.707620        1.215473        3.208134  2
  H         -3.658896        1.340188        3.707392  2
  C         -2.660764        0.684091        1.926428  2
  H         -3.575537        0.394831        1.427170  2

%mem=32GB
%nprocshared= 8
#p m062x/aug-cc-pVDZ   counterpoise=2

00163 m062x/aug-cc-pVDZ   counterpoise=2

 0  1  0  1  0  1
  N          0.710243       -1.152826        0.000006  1
  N          1.354052        0.000000       -0.000003  1
  C          0.667040        1.134212       -0.000002  1
  C         -0.722866        1.190437       -0.000005  1
  C         -1.392695       -0.008981       -0.000000  1
  C         -0.615774       -1.162842        0.000003  1
  H         -1.067196       -2.146231        0.000009  1
  H          1.267504        2.034367       -0.000009  1
  H         -2.471887       -0.067869        0.000001  1
  H         -1.238804        2.140139       -0.000012  1
  C         -1.508813        0.266044        1.285575  2
  H         -1.413656        0.040664        0.232062  2
  C         -0.462271        0.878339        1.961726  2
  H          0.448196        1.129967        1.434969  2
  C         -0.584416        1.167639        3.314027  2
  H          0.230894        1.644647        3.840784  2
  C         -1.753103        0.844645        3.990178  2
  H         -1.848260        1.070025        5.043691  2
  C         -2.799645        0.232351        3.314027  2
  H         -3.710112       -0.019278        3.840784  2
  C         -2.677500       -0.056949        1.961726  2
  H         -3.492810       -0.533958        1.434969  2

%mem=32GB
%nprocshared= 8
#p m062x/aug-cc-pVDZ   counterpoise=2

00164 m062x/aug-cc-pVDZ   counterpoise=2

 0  1  0  1  0  1
  N          0.710243       -1.152826        0.000006  1
  N          1.354052        0.000000       -0.000003  1
  C          0.667040        1.134212       -0.000002  1
  C         -0.722866        1.190437       -0.000005  1
  C         -1.392695       -0.008981       -0.000000  1
  C         -0.615774       -1.162842        0.000003  1
  H         -1.067196       -2.146231        0.000009  1
  H          1.267504        2.034367       -0.000009  1
  H         -2.471887       -0.067869        0.000001  1
  H         -1.238804        2.140139       -0.000012  1
  C         -1.532089        0.000000        1.285575  2
  H         -1.415504       -0.007511        0.210357  2
  C         -1.529612        1.204623        1.975656  2
  H         -1.411097        2.135574        1.438047  2
  C         -1.679262        1.214265        3.355817  2
  H         -1.677332        2.152728        3.893426  2
  C         -1.831388        0.019284        4.045897  2
  H         -1.947973        0.026795        5.121115  2
  C         -1.833866       -1.185340        3.355817  2
  H         -1.952380       -2.116291        3.893426  2
  C         -1.684216       -1.194981        1.975656  2
  H         -1.686145       -2.133444        1.438047  2

%mem=32GB
%nprocshared= 8
#p m062x/aug-cc-pVDZ   counterpoise=2

00165 m062x/aug-cc-pVDZ   counterpoise=2

 0  1  0  1  0  1
  N          0.710243       -1.152826        0.000006  1
  N          1.354052        0.000000       -0.000003  1
  C          0.667040        1.134212       -0.000002  1
  C         -0.722866        1.190437       -0.000005  1
  C         -1.392695       -0.008981       -0.000000  1
  C         -0.615774       -1.162842        0.000003  1
  H         -1.067196       -2.146231        0.000009  1
  H          1.267504        2.034367       -0.000009  1
  H         -2.471887       -0.067869        0.000001  1
  H         -1.238804        2.140139       -0.000012  1
  C         -1.508813       -0.266044        1.285575  2
  H         -1.413394       -0.054804        0.229159  2
  C         -2.665746        0.093315        1.963588  2
  H         -3.471636        0.584514        1.435381  2
  C         -2.788227       -0.177836        3.319615  2
  H         -3.689537        0.102123        3.847823  2
  C         -1.753776       -0.808346        3.997628  2
  H         -1.849195       -1.019587        5.054044  2
  C         -0.596843       -1.167705        3.319615  2
  H          0.209047       -1.658905        3.847823  2
  C         -0.474362       -0.896554        1.963588  2
  H          0.426948       -1.176513        1.435381  2

%mem=32GB
%nprocshared= 8
#p m062x/aug-cc-pVDZ   counterpoise=2

00166 m062x/aug-cc-pVDZ   counterpoise=2

 0  1  0  1  0  1
  N          0.710243       -1.152826        0.000006  1
  N          1.354052        0.000000       -0.000003  1
  C          0.667040        1.134212       -0.000002  1
  C         -0.722866        1.190437       -0.000005  1
  C         -1.392695       -0.008981       -0.000000  1
  C         -0.615774       -1.162842        0.000003  1
  H         -1.067196       -2.146231        0.000009  1
  H          1.267504        2.034367       -0.000009  1
  H         -2.471887       -0.067869        0.000001  1
  H         -1.238804        2.140139       -0.000012  1
  C         -1.439693       -0.524005        1.285575  2
  H         -1.403011       -0.122026        0.282177  2
  C         -2.660550       -0.672739        1.929562  2
  H         -3.574979       -0.386631        1.427863  2
  C         -2.707636       -1.188724        3.217535  2
  H         -3.658746       -1.304595        3.719234  2
  C         -1.533863       -1.555975        3.861522  2
  H         -1.570545       -1.957954        4.864920  2
  C         -0.313005       -1.407242        3.217535  2
  H          0.601423       -1.693349        3.719234  2
  C         -0.265920       -0.891257        1.929562  2
  H          0.685190       -0.775385        1.427863  2

%mem=32GB
%nprocshared= 8
#p m062x/aug-cc-pVDZ   counterpoise=2

00167 m062x/aug-cc-pVDZ   counterpoise=2

 0  1  0  1  0  1
  N          0.710243       -1.152826        0.000006  1
  N          1.354052        0.000000       -0.000003  1
  C          0.667040        1.134212       -0.000002  1
  C         -0.722866        1.190437       -0.000005  1
  C         -1.392695       -0.008981       -0.000000  1
  C         -0.615774       -1.162842        0.000003  1
  H         -1.067196       -2.146231        0.000009  1
  H          1.267504        2.034367       -0.000009  1
  H         -2.471887       -0.067869        0.000001  1
  H         -1.238804        2.140139       -0.000012  1
  C         -1.326828       -0.766044        1.285575  2
  H         -1.374531       -0.217759        0.354528  2
  C         -2.493977       -1.222147        1.883126  2
  H         -3.450949       -1.029189        1.417603  2
  C         -2.432746       -1.925931        3.078229  2
  H         -3.342014       -2.281259        3.543753  2
  C         -1.204365       -2.173614        3.675780  2
  H         -1.156662       -2.721900        4.606828  2
  C         -0.037215       -1.717512        3.078229  2
  H          0.919756       -1.910470        3.543753  2
  C         -0.098447       -1.013727        1.883126  2
  H          0.810822       -0.658400        1.417603  2

%mem=32GB
%nprocshared= 8
#p m062x/aug-cc-pVDZ   counterpoise=2

00168 m062x/aug-cc-pVDZ   counterpoise=2

 0  1  0  1  0  1
  N          0.710243       -1.152826        0.000006  1
  N          1.354052        0.000000       -0.000003  1
  C          0.667040        1.134212       -0.000002  1
  C         -0.722866        1.190437       -0.000005  1
  C         -1.392695       -0.008981       -0.000000  1
  C         -0.615774       -1.162842        0.000003  1
  H         -1.067196       -2.146231        0.000009  1
  H          1.267504        2.034367       -0.000009  1
  H         -2.471887       -0.067869        0.000001  1
  H         -1.238804        2.140139       -0.000012  1
  C         -1.173648       -0.984808        1.285575  2
  H         -0.746535       -1.121112        0.301331  2
  C         -1.082247        0.248052        1.917269  2
  H         -0.583928        1.072208        1.425146  2
  C         -1.630494        0.423014        3.180655  2
  H         -1.559288        1.383475        3.672778  2
  C         -2.270142       -0.634884        3.812349  2
  H         -2.697255       -0.498580        4.796593  2
  C         -2.361543       -1.867744        3.180655  2
  H         -2.859862       -2.691900        3.672778  2
  C         -1.813296       -2.042706        1.917269  2
  H         -1.884502       -3.003167        1.425146  2

%mem=32GB
%nprocshared= 8
#p m062x/aug-cc-pVDZ   counterpoise=2

00169 m062x/aug-cc-pVDZ   counterpoise=2

 0  1  0  1  0  1
  N          0.710243       -1.152826        0.000006  1
  N          1.354052        0.000000       -0.000003  1
  C          0.667040        1.134212       -0.000002  1
  C         -0.722866        1.190437       -0.000005  1
  C         -1.392695       -0.008981       -0.000000  1
  C         -0.615774       -1.162842        0.000003  1
  H         -1.067196       -2.146231        0.000009  1
  H          1.267504        2.034367       -0.000009  1
  H         -2.471887       -0.067869        0.000001  1
  H         -1.238804        2.140139       -0.000012  1
  C         -0.984808       -1.173648        1.285575  2
  H         -0.686403       -1.164910        0.246047  2
  C         -1.211516        0.022519        1.952750  2
  H         -1.089729        0.963131        1.432986  2
  C         -1.594552        0.011302        3.287100  2
  H         -1.771170        0.943177        3.806865  2
  C         -1.750879       -1.196081        3.954275  2
  H         -2.049284       -1.204819        4.993804  2
  C         -1.524171       -2.392247        3.287100  2
  H         -1.645958       -3.332860        3.806865  2
  C         -1.141135       -2.381031        1.952750  2
  H         -0.964517       -3.312906        1.432986  2

%mem=32GB
%nprocshared= 8
#p m062x/aug-cc-pVDZ   counterpoise=2

00170 m062x/aug-cc-pVDZ   counterpoise=2

 0  1  0  1  0  1
  N          0.710243       -1.152826        0.000006  1
  N          1.354052        0.000000       -0.000003  1
  C          0.667040        1.134212       -0.000002  1
  C         -0.722866        1.190437       -0.000005  1
  C         -1.392695       -0.008981       -0.000000  1
  C         -0.615774       -1.162842        0.000003  1
  H         -1.067196       -2.146231        0.000009  1
  H          1.267504        2.034367       -0.000009  1
  H         -2.471887       -0.067869        0.000001  1
  H         -1.238804        2.140139       -0.000012  1
  C         -0.766044       -1.326828        1.285575  2
  H         -0.641473       -1.190887        0.219862  2
  C         -1.732402       -0.601805        1.969555  2
  H         -2.360673        0.098965        1.436699  2
  C         -1.892303       -0.776301        3.337516  2
  H         -2.645145       -0.211471        3.870372  2
  C         -1.085846       -1.675818        4.021496  2
  H         -1.210417       -1.811759        5.087209  2
  C         -0.119488       -2.400841        3.337516  2
  H          0.508783       -3.101611        3.870372  2
  C          0.040413       -2.226346        1.969555  2
  H          0.793255       -2.791175        1.436699  2

%mem=32GB
%nprocshared= 8
#p m062x/aug-cc-pVDZ   counterpoise=2

00171 m062x/aug-cc-pVDZ   counterpoise=2

 0  1  0  1  0  1
  N          0.710243       -1.152826        0.000006  1
  N          1.354052        0.000000       -0.000003  1
  C          0.667040        1.134212       -0.000002  1
  C         -0.722866        1.190437       -0.000005  1
  C         -1.392695       -0.008981       -0.000000  1
  C         -0.615774       -1.162842        0.000003  1
  H         -1.067196       -2.146231        0.000009  1
  H          1.267504        2.034367       -0.000009  1
  H         -2.471887       -0.067869        0.000001  1
  H         -1.238804        2.140139       -0.000012  1
  C         -0.524005       -1.439693        1.285575  2
  H         -0.599296       -1.212552        0.230834  2
  C         -1.616910       -1.963760        1.962514  2
  H         -2.543630       -2.144894        1.435143  2
  C         -1.520266       -2.255320        3.316392  2
  H         -2.371694       -2.663595        3.843763  2
  C         -0.330716       -2.022813        3.993331  2
  H         -0.255425       -2.249954        5.048072  2
  C          0.762189       -1.498746        3.316392  2
  H          1.688909       -1.317612        3.843763  2
  C          0.665545       -1.207186        1.962514  2
  H          1.516973       -0.798911        1.435143  2

%mem=32GB
%nprocshared= 8
#p m062x/aug-cc-pVDZ   counterpoise=2

00172 m062x/aug-cc-pVDZ   counterpoise=2

 0  1  0  1  0  1
  N          0.710243       -1.152826        0.000006  1
  N          1.354052        0.000000       -0.000003  1
  C          0.667040        1.134212       -0.000002  1
  C         -0.722866        1.190437       -0.000005  1
  C         -1.392695       -0.008981       -0.000000  1
  C         -0.615774       -1.162842        0.000003  1
  H         -1.067196       -2.146231        0.000009  1
  H          1.267504        2.034367       -0.000009  1
  H         -2.471887       -0.067869        0.000001  1
  H         -1.238804        2.140139       -0.000012  1
  C         -0.266044       -1.508813        1.285575  2
  H         -0.540838       -1.236973        0.275460  2
  C         -0.935222       -2.538010        1.933873  2
  H         -1.731340       -3.067966        1.428815  2
  C         -0.582494       -2.886947        3.230467  2
  H         -1.103818       -3.688744        3.735525  2
  C          0.439412       -2.206688        3.878765  2
  H          0.714206       -2.478528        4.888880  2
  C          1.108590       -1.177491        3.230467  2
  H          1.904707       -0.647535        3.735525  2
  C          0.755862       -0.828554        1.933873  2
  H          1.277185       -0.026757        1.428815  2

%mem=32GB
%nprocshared= 8
#p m062x/aug-cc-pVDZ   counterpoise=2

00173 m062x/aug-cc-pVDZ   counterpoise=2

 0  1  0  1  0  1
  N          0.710243       -1.152826        0.000006  1
  N          1.354052        0.000000       -0.000003  1
  C          0.667040        1.134212       -0.000002  1
  C         -0.722866        1.190437       -0.000005  1
  C         -1.392695       -0.008981       -0.000000  1
  C         -0.615774       -1.162842        0.000003  1
  H         -1.067196       -2.146231        0.000009  1
  H          1.267504        2.034367       -0.000009  1
  H         -2.471887       -0.067869        0.000001  1
  H         -1.238804        2.140139       -0.000012  1
  C         -0.000000       -1.532089        1.285575  2
  H         -0.452288       -1.260876        0.341318  2
  C         -0.328024       -2.737271        1.891604  2
  H         -1.035860       -3.404956        1.419476  2
  C          0.252537       -3.085403        3.103662  2
  H         -0.003010       -4.024301        3.575791  2
  C          1.161123       -2.228353        3.709691  2
  H          1.613411       -2.499566        4.653948  2
  C          1.489148       -1.023171        3.103662  2
  H          2.196983       -0.355486        3.575791  2
  C          0.908586       -0.675039        1.891604  2
  H          1.164133        0.263859        1.419476  2

%mem=32GB
%nprocshared= 8
#p m062x/aug-cc-pVDZ   counterpoise=2

00174 m062x/aug-cc-pVDZ   counterpoise=2

 0  1  0  1  0  1
  N          0.710243       -1.152826        0.000006  1
  N          1.354052        0.000000       -0.000003  1
  C          0.667040        1.134212       -0.000002  1
  C         -0.722866        1.190437       -0.000005  1
  C         -1.392695       -0.008981       -0.000000  1
  C         -0.615774       -1.162842        0.000003  1
  H         -1.067196       -2.146231        0.000009  1
  H          1.267504        2.034367       -0.000009  1
  H         -2.471887       -0.067869        0.000001  1
  H         -1.238804        2.140139       -0.000012  1
  C          0.266044       -1.508813        1.285575  2
  H          0.607747       -1.234967        0.296642  2
  C         -0.705136       -0.746385        1.920278  2
  H         -1.120032        0.121430        1.425811  2
  C         -1.143749       -1.097896        3.189684  2
  H         -1.900348       -0.503927        3.684150  2
  C         -0.611183       -2.211835        3.824386  2
  H         -0.952886       -2.485681        4.813320  2
  C          0.359997       -2.974263        3.189684  2
  H          0.774893       -3.842078        3.684150  2
  C          0.798611       -2.622752        1.920278  2
  H          1.555210       -3.216721        1.425811  2

%mem=32GB
%nprocshared= 8
#p m062x/aug-cc-pVDZ   counterpoise=2

00175 m062x/aug-cc-pVDZ   counterpoise=2

 0  1  0  1  0  1
  N          0.710243       -1.152826        0.000006  1
  N          1.354052        0.000000       -0.000003  1
  C          0.667040        1.134212       -0.000002  1
  C         -0.722866        1.190437       -0.000005  1
  C         -1.392695       -0.008981       -0.000000  1
  C         -0.615774       -1.162842        0.000003  1
  H         -1.067196       -2.146231        0.000009  1
  H          1.267504        2.034367       -0.000009  1
  H         -2.471887       -0.067869        0.000001  1
  H         -1.238804        2.140139       -0.000012  1
  C          0.524005       -1.439693        1.285575  2
  H          0.675420       -1.206465        0.240386  2
  C         -0.581588       -0.934703        1.956383  2
  H         -1.291487       -0.308063        1.433789  2
  C         -0.775945       -1.234076        3.297999  2
  H         -1.637258       -0.840663        3.820594  2
  C          0.135291       -2.038439        3.968807  2
  H         -0.016123       -2.271666        5.013996  2
  C          1.240884       -2.543429        3.297999  2
  H          1.950783       -3.170069        3.820594  2
  C          1.435241       -2.244056        1.956383  2
  H          2.296555       -2.637468        1.433789  2

%mem=32GB
%nprocshared= 8
#p m062x/aug-cc-pVDZ   counterpoise=2

00176 m062x/aug-cc-pVDZ   counterpoise=2

 0  1  0  1  0  1
  N          0.710243       -1.152826        0.000006  1
  N          1.354052        0.000000       -0.000003  1
  C          0.667040        1.134212       -0.000002  1
  C         -0.722866        1.190437       -0.000005  1
  C         -1.392695       -0.008981       -0.000000  1
  C         -0.615774       -1.162842        0.000003  1
  H         -1.067196       -2.146231        0.000009  1
  H          1.267504        2.034367       -0.000009  1
  H         -2.471887       -0.067869        0.000001  1
  H         -1.238804        2.140139       -0.000012  1
  C          0.766044       -1.326828        1.285575  2
  H          0.719566       -1.181897        0.214792  2
  C         -0.348984       -1.786995        1.972810  2
  H         -1.264127       -2.000558        1.437418  2
  C         -0.289324       -1.973030        3.347278  2
  H         -1.157988       -2.331523        3.882670  2
  C          0.885365       -1.698897        4.034513  2
  H          0.931843       -1.843827        5.105296  2
  C          2.000394       -1.238730        3.347278  2
  H          2.915536       -1.025166        3.882670  2
  C          1.940734       -1.052695        1.972810  2
  H          2.809398       -0.694201        1.437418  2

%mem=32GB
%nprocshared= 8
#p m062x/aug-cc-pVDZ   counterpoise=2

00177 m062x/aug-cc-pVDZ   counterpoise=2

 0  1  0  1  0  1
  N          0.710243       -1.152826        0.000006  1
  N          1.354052        0.000000       -0.000003  1
  C          0.667040        1.134212       -0.000002  1
  C         -0.722866        1.190437       -0.000005  1
  C         -1.392695       -0.008981       -0.000000  1
  C         -0.615774       -1.162842        0.000003  1
  H         -1.067196       -2.146231        0.000009  1
  H          1.267504        2.034367       -0.000009  1
  H         -2.471887       -0.067869        0.000001  1
  H         -1.238804        2.140139       -0.000012  1
  C          0.984808       -1.173648        1.285575  2
  H          0.758940       -1.156519        0.228016  2
  C          1.038854       -2.383489        1.964323  2
  H          0.855091       -3.308888        1.435543  2
  C          1.328780       -2.405476        3.321817  2
  H          1.370885       -3.348004        3.850597  2
  C          1.564660       -1.217622        4.000565  2
  H          1.790528       -1.234752        5.058124  2
  C          1.510614       -0.007781        3.321817  2
  H          1.694377        0.917617        3.850597  2
  C          1.220688        0.014206        1.964323  2
  H          1.178583        0.956733        1.435543  2

%mem=32GB
%nprocshared= 8
#p m062x/aug-cc-pVDZ   counterpoise=2

00178 m062x/aug-cc-pVDZ   counterpoise=2

 0  1  0  1  0  1
  N          0.710243       -1.152826        0.000006  1
  N          1.354052        0.000000       -0.000003  1
  C          0.667040        1.134212       -0.000002  1
  C         -0.722866        1.190437       -0.000005  1
  C         -1.392695       -0.008981       -0.000000  1
  C         -0.615774       -1.162842        0.000003  1
  H         -1.067196       -2.146231        0.000009  1
  H          1.267504        2.034367       -0.000009  1
  H         -2.471887       -0.067869        0.000001  1
  H         -1.238804        2.140139       -0.000012  1
  C          1.173648       -0.984808        1.285575  2
  H          0.809628       -1.116792        0.275718  2
  C          1.817091       -2.030390        1.933707  2
  H          1.954346       -2.976935        1.428778  2
  C          2.284351       -1.860974        3.229970  2
  H          2.785626       -2.675535        3.734899  2
  C          2.108168       -0.645976        3.878102  2
  H          2.472188       -0.513992        4.887959  2
  C          1.464726        0.399606        3.229970  2
  H          1.327471        1.346151        3.734899  2
  C          0.997466        0.230190        1.933707  2
  H          0.496191        1.044751        1.428778  2

%mem=32GB
%nprocshared= 8
#p m062x/aug-cc-pVDZ   counterpoise=2

00179 m062x/aug-cc-pVDZ   counterpoise=2

 0  1  0  1  0  1
  N          0.710243       -1.152826        0.000006  1
  N          1.354052        0.000000       -0.000003  1
  C          0.667040        1.134212       -0.000002  1
  C         -0.722866        1.190437       -0.000005  1
  C         -1.392695       -0.008981       -0.000000  1
  C         -0.615774       -1.162842        0.000003  1
  H         -1.067196       -2.146231        0.000009  1
  H          1.267504        2.034367       -0.000009  1
  H         -2.471887       -0.067869        0.000001  1
  H         -1.238804        2.140139       -0.000012  1
  C          1.326828       -0.766044        1.285575  2
  H          0.875425       -1.049208        0.344408  2
  C          2.255434       -1.602796        1.889621  2
  H          2.527463       -2.537831        1.419038  2
  C          2.834860       -1.239324        3.097714  2
  H          3.558291       -1.891196        3.568297  2
  C          2.485679       -0.039101        3.701760  2
  H          2.937082        0.244062        4.642927  2
  C          1.557073        0.797650        3.097714  2
  H          1.285043        1.732685        3.568297  2
  C          0.977647        0.434179        1.889621  2
  H          0.254215        1.086050        1.419038  2

%mem=32GB
%nprocshared= 8
#p m062x/aug-cc-pVDZ   counterpoise=2

00180 m062x/aug-cc-pVDZ   counterpoise=2

 0  1  0  1  0  1
  N          0.710243       -1.152826        0.000006  1
  N          1.354052        0.000000       -0.000003  1
  C          0.667040        1.134212       -0.000002  1
  C         -0.722866        1.190437       -0.000005  1
  C         -1.392695       -0.008981       -0.000000  1
  C         -0.615774       -1.162842        0.000003  1
  H         -1.067196       -2.146231        0.000009  1
  H          1.267504        2.034367       -0.000009  1
  H         -2.471887       -0.067869        0.000001  1
  H         -1.238804        2.140139       -0.000012  1
  C          1.439693       -0.524005        1.285575  2
  H          1.373100       -0.116548        0.285932  2
  C          0.295885       -0.979436        1.927151  2
  H         -0.661793       -0.926784        1.427330  2
  C          0.381364       -1.502453        3.210304  2
  H         -0.509721       -1.857257        3.710125  2
  C          1.610651       -1.570038        3.851880  2
  H          1.677243       -1.977495        4.851523  2
  C          2.754459       -1.114607        3.210304  2
  H          3.712136       -1.167260        3.710125  2
  C          2.668980       -0.591590        1.927151  2
  H          3.560064       -0.236786        1.427330  2

%mem=32GB
%nprocshared= 8
#p m062x/aug-cc-pVDZ   counterpoise=2

00181 m062x/aug-cc-pVDZ   counterpoise=2

 0  1  0  1  0  1
  N          0.710243       -1.152826        0.000006  1
  N          1.354052        0.000000       -0.000003  1
  C          0.667040        1.134212       -0.000002  1
  C         -0.722866        1.190437       -0.000005  1
  C         -1.392695       -0.008981       -0.000000  1
  C         -0.615774       -1.162842        0.000003  1
  H         -1.067196       -2.146231        0.000009  1
  H          1.267504        2.034367       -0.000009  1
  H         -2.471887       -0.067869        0.000001  1
  H         -1.238804        2.140139       -0.000012  1
  C          1.508813       -0.266044        1.285575  2
  H          1.382192       -0.048375        0.233754  2
  C          0.550833       -1.010287        1.960640  2
  H         -0.322102       -1.372420        1.434729  2
  C          0.713365       -1.289690        3.310770  2
  H         -0.032950       -1.869493        3.836680  2
  C          1.833877       -0.824851        3.985834  2
  H          1.960498       -1.042520        5.037656  2
  C          2.791857       -0.080608        3.310770  2
  H          3.664792        0.281525        3.836680  2
  C          2.629325        0.198795        1.960640  2
  H          3.375639        0.778598        1.434729  2

%mem=32GB
%nprocshared= 8
#p m062x/aug-cc-pVDZ   counterpoise=2

00182 m062x/aug-cc-pVDZ   counterpoise=2

 0  1  0  1  0  1
  N          0.710243       -1.152826        0.000006  1
  N          1.354052        0.000000       -0.000003  1
  C          0.667040        1.134212       -0.000002  1
  C         -0.722866        1.190437       -0.000005  1
  C         -1.392695       -0.008981       -0.000000  1
  C         -0.615774       -1.162842        0.000003  1
  H         -1.067196       -2.146231        0.000009  1
  H          1.267504        2.034367       -0.000009  1
  H         -2.471887       -0.067869        0.000001  1
  H         -1.238804        2.140139       -0.000012  1
  C          1.732051        0.000000        1.000000  2
  H          1.349637        0.000000       -0.011683  2
  C          1.977486       -1.202290        1.649303  2
  H          1.786279       -2.138935        1.143462  2
  C          2.468356       -1.202290        2.947910  2
  H          2.659563       -2.138935        3.453751  2
  C          2.713791       -0.000000        3.597213  2
  H          3.096205       -0.000000        4.608896  2
  C          2.468356        1.202290        2.947910  2
  H          2.659563        2.138935        3.453751  2
  C          1.977486        1.202290        1.649303  2
  H          1.786279        2.138935        1.143462  2

%mem=32GB
%nprocshared= 8
#p m062x/aug-cc-pVDZ   counterpoise=2

00183 m062x/aug-cc-pVDZ   counterpoise=2

 0  1  0  1  0  1
  N          0.710243       -1.152826        0.000006  1
  N          1.354052        0.000000       -0.000003  1
  C          0.667040        1.134212       -0.000002  1
  C         -0.722866        1.190437       -0.000005  1
  C         -1.392695       -0.008981       -0.000000  1
  C         -0.615774       -1.162842        0.000003  1
  H         -1.067196       -2.146231        0.000009  1
  H          1.267504        2.034367       -0.000009  1
  H         -2.471887       -0.067869        0.000001  1
  H         -1.238804        2.140139       -0.000012  1
  C          1.705737        0.300767        1.000000  2
  H          1.360543        0.005552        0.018455  2
  C          2.708710       -0.423476        1.629961  2
  H          3.144883       -1.282915        1.139188  2
  C          3.151804       -0.044534        2.889883  2
  H          3.933171       -0.608757        3.380655  2
  C          2.591926        1.058652        3.519843  2
  H          2.937119        1.353868        4.501388  2
  C          1.588953        1.782896        2.889883  2
  H          1.152779        2.642334        3.380655  2
  C          1.145859        1.403954        1.629961  2
  H          0.364491        1.968176        1.139188  2

%mem=32GB
%nprocshared= 8
#p m062x/aug-cc-pVDZ   counterpoise=2

00184 m062x/aug-cc-pVDZ   counterpoise=2

 0  1  0  1  0  1
  N          0.710243       -1.152826        0.000006  1
  N          1.354052        0.000000       -0.000003  1
  C          0.667040        1.134212       -0.000002  1
  C         -0.722866        1.190437       -0.000005  1
  C         -1.392695       -0.008981       -0.000000  1
  C         -0.615774       -1.162842        0.000003  1
  H         -1.067196       -2.146231        0.000009  1
  H          1.267504        2.034367       -0.000009  1
  H         -2.471887       -0.067869        0.000001  1
  H         -1.238804        2.140139       -0.000012  1
  C          1.627595        0.592396        1.000000  2
  H          1.379826        0.055818        0.094221  2
  C          2.878154        0.432749        1.581334  2
  H          3.604635       -0.228203        1.128444  2
  C          3.196194        1.121507        2.744002  2
  H          4.170443        0.997134        3.196891  2
  C          2.263674        1.969912        3.325335  2
  H          2.511443        2.506491        4.231114  2
  C          1.013114        2.129560        2.744002  2
  H          0.286634        2.790511        3.196891  2
  C          0.695075        1.440802        1.581334  2
  H         -0.279174        1.565175        1.128444  2

%mem=32GB
%nprocshared= 8
#p m062x/aug-cc-pVDZ   counterpoise=2

00185 m062x/aug-cc-pVDZ   counterpoise=2

 0  1  0  1  0  1
  N          0.710243       -1.152826        0.000006  1
  N          1.354052        0.000000       -0.000003  1
  C          0.667040        1.134212       -0.000002  1
  C         -0.722866        1.190437       -0.000005  1
  C         -1.392695       -0.008981       -0.000000  1
  C         -0.615774       -1.162842        0.000003  1
  H         -1.067196       -2.146231        0.000009  1
  H          1.267504        2.034367       -0.000009  1
  H         -2.471887       -0.067869        0.000001  1
  H         -1.238804        2.140139       -0.000012  1
  C          1.500000        0.866025        1.000000  2
  H          0.822039        1.084307        0.186081  2
  C          1.566647       -0.418503        1.522378  2
  H          0.940609       -1.200935        1.115418  2
  C          2.436885       -0.698692        2.567133  2
  H          2.488807       -1.699406        2.974092  2
  C          3.240475        0.305648        3.089510  2
  H          3.918436        0.087366        3.903429  2
  C          3.173828        1.590177        2.567133  2
  H          3.799866        2.372608        2.974092  2
  C          2.303590        1.870365        1.522378  2
  H          2.251668        2.871079        1.115418  2

%mem=32GB
%nprocshared= 8
#p m062x/aug-cc-pVDZ   counterpoise=2

00186 m062x/aug-cc-pVDZ   counterpoise=2

 0  1  0  1  0  1
  N          0.710243       -1.152826        0.000006  1
  N          1.354052        0.000000       -0.000003  1
  C          0.667040        1.134212       -0.000002  1
  C         -0.722866        1.190437       -0.000005  1
  C         -1.392695       -0.008981       -0.000000  1
  C         -0.615774       -1.162842        0.000003  1
  H         -1.067196       -2.146231        0.000009  1
  H          1.267504        2.034367       -0.000009  1
  H         -2.471887       -0.067869        0.000001  1
  H         -1.238804        2.140139       -0.000012  1
  C          1.326828        1.113341        1.000000  2
  H          0.731291        1.132180        0.097380  2
  C          1.671033       -0.100439        1.579306  2
  H          1.343651       -1.027196        1.127996  2
  C          2.435470       -0.124620        2.737919  2
  H          2.703624       -1.070217        3.189229  2
  C          2.855702        1.064978        3.317226  2
  H          3.451239        1.046139        4.219846  2
  C          2.511497        2.278757        2.737919  2
  H          2.838879        3.205515        3.189229  2
  C          1.747060        2.302939        1.579306  2
  H          1.478906        3.248535        1.127996  2

%mem=32GB
%nprocshared= 8
#p m062x/aug-cc-pVDZ   counterpoise=2

00187 m062x/aug-cc-pVDZ   counterpoise=2

 0  1  0  1  0  1
  N          0.710243       -1.152826        0.000006  1
  N          1.354052        0.000000       -0.000003  1
  C          0.667040        1.134212       -0.000002  1
  C         -0.722866        1.190437       -0.000005  1
  C         -1.392695       -0.008981       -0.000000  1
  C         -0.615774       -1.162842        0.000003  1
  H         -1.067196       -2.146231        0.000009  1
  H          1.267504        2.034367       -0.000009  1
  H         -2.471887       -0.067869        0.000001  1
  H         -1.238804        2.140139       -0.000012  1
  C          1.113341        1.326828        1.000000  2
  H          0.679218        1.139468        0.027285  2
  C          1.868375        0.343205        1.624294  2
  H          2.022464       -0.610447        1.137936  2
  C          2.425620        0.583702        2.872882  2
  H          3.013831       -0.182590        3.359240  2
  C          2.227830        1.807823        3.497176  2
  H          2.661953        1.995183        4.469891  2
  C          1.472795        2.791446        2.872882  2
  H          1.318707        3.745098        3.359240  2
  C          0.915551        2.550948        1.624294  2
  H          0.327340        3.317240        1.137936  2

%mem=32GB
%nprocshared= 8
#p m062x/aug-cc-pVDZ   counterpoise=2

00188 m062x/aug-cc-pVDZ   counterpoise=2

 0  1  0  1  0  1
  N          0.710243       -1.152826        0.000006  1
  N          1.354052        0.000000       -0.000003  1
  C          0.667040        1.134212       -0.000002  1
  C         -0.722866        1.190437       -0.000005  1
  C         -1.392695       -0.008981       -0.000000  1
  C         -0.615774       -1.162842        0.000003  1
  H         -1.067196       -2.146231        0.000009  1
  H          1.267504        2.034367       -0.000009  1
  H         -2.471887       -0.067869        0.000001  1
  H         -1.238804        2.140139       -0.000012  1
  C          0.866025        1.500000        1.000000  2
  H          0.667350        1.134783        0.001558  2
  C          2.049670        1.159871        1.640805  2
  H          2.773115        0.529676        1.141584  2
  C          2.304692        1.628668        2.922416  2
  H          3.226811        1.363690        3.421637  2
  C          1.376068        2.437594        3.563221  2
  H          1.574743        2.802811        4.561663  2
  C          0.192423        2.777723        2.922416  2
  H         -0.531021        3.407918        3.421637  2
  C         -0.062598        2.308926        1.640805  2
  H         -0.984718        2.573903        1.141584  2

%mem=32GB
%nprocshared= 8
#p m062x/aug-cc-pVDZ   counterpoise=2

00189 m062x/aug-cc-pVDZ   counterpoise=2

 0  1  0  1  0  1
  N          0.710243       -1.152826        0.000006  1
  N          1.354052        0.000000       -0.000003  1
  C          0.667040        1.134212       -0.000002  1
  C         -0.722866        1.190437       -0.000005  1
  C         -1.392695       -0.008981       -0.000000  1
  C         -0.615774       -1.162842        0.000003  1
  H         -1.067196       -2.146231        0.000009  1
  H          1.267504        2.034367       -0.000009  1
  H         -2.471887       -0.067869        0.000001  1
  H         -1.238804        2.140139       -0.000012  1
  C          0.592396        1.627595        1.000000  2
  H          0.664633        1.150123        0.032248  2
  C          1.734797        2.113887        1.621109  2
  H          2.697022        2.015261        1.137232  2
  C          1.642073        2.726775        2.863326  2
  H          2.532062        3.105621        3.347202  2
  C          0.406949        2.853371        3.484434  2
  H          0.334713        3.330843        4.452186  2
  C         -0.735451        2.367080        2.863326  2
  H         -1.697676        2.465706        3.347202  2
  C         -0.642728        1.754192        1.621109  2
  H         -1.532716        1.375346        1.137232  2

%mem=32GB
%nprocshared= 8
#p m062x/aug-cc-pVDZ   counterpoise=2

00190 m062x/aug-cc-pVDZ   counterpoise=2

 0  1  0  1  0  1
  N          0.710243       -1.152826        0.000006  1
  N          1.354052        0.000000       -0.000003  1
  C          0.667040        1.134212       -0.000002  1
  C         -0.722866        1.190437       -0.000005  1
  C         -1.392695       -0.008981       -0.000000  1
  C         -0.615774       -1.162842        0.000003  1
  H         -1.067196       -2.146231        0.000009  1
  H          1.267504        2.034367       -0.000009  1
  H         -2.471887       -0.067869        0.000001  1
  H         -1.238804        2.140139       -0.000012  1
  C          0.300767        1.705737        1.000000  2
  H          0.628526        1.194309        0.105150  2
  C          1.102665        2.682697        1.574320  2
  H          2.055143        2.932371        1.126895  2
  C          0.681951        3.339172        2.722959  2
  H          1.306670        4.100274        3.170384  2
  C         -0.540661        3.018687        3.297279  2
  H         -0.868419        3.530115        4.192129  2
  C         -1.342559        2.041727        2.722959  2
  H         -2.295036        1.792053        3.170384  2
  C         -0.921845        1.385252        1.574320  2
  H         -1.546564        0.624150        1.126895  2

%mem=32GB
%nprocshared= 8
#p m062x/aug-cc-pVDZ   counterpoise=2

00191 m062x/aug-cc-pVDZ   counterpoise=2

 0  1  0  1  0  1
  N          0.710243       -1.152826        0.000006  1
  N          1.354052        0.000000       -0.000003  1
  C          0.667040        1.134212       -0.000002  1
  C         -0.722866        1.190437       -0.000005  1
  C         -1.392695       -0.008981       -0.000000  1
  C         -0.615774       -1.162842        0.000003  1
  H         -1.067196       -2.146231        0.000009  1
  H          1.267504        2.034367       -0.000009  1
  H         -2.471887       -0.067869        0.000001  1
  H         -1.238804        2.140139       -0.000012  1
  C          0.000000        1.732051        1.000000  2
  H          0.537374        1.250426        0.194389  2
  C          0.457547        2.936480        1.517045  2
  H          1.351372        3.393167        1.114240  2
  C         -0.232232        3.554698        2.551136  2
  H          0.124220        4.493010        2.953942  2
  C         -1.379557        2.968488        3.068182  2
  H         -1.916931        3.450112        3.873793  2
  C         -1.837104        1.764059        2.551136  2
  H         -2.730929        1.307371        2.953942  2
  C         -1.147325        1.145840        1.517045  2
  H         -1.503777        0.207528        1.114240  2

%mem=32GB
%nprocshared= 8
#p m062x/aug-cc-pVDZ   counterpoise=2

00192 m062x/aug-cc-pVDZ   counterpoise=2

 0  1  0  1  0  1
  N          0.710243       -1.152826        0.000006  1
  N          1.354052        0.000000       -0.000003  1
  C          0.667040        1.134212       -0.000002  1
  C         -0.722866        1.190437       -0.000005  1
  C         -1.392695       -0.008981       -0.000000  1
  C         -0.615774       -1.162842        0.000003  1
  H         -1.067196       -2.146231        0.000009  1
  H          1.267504        2.034367       -0.000009  1
  H         -2.471887       -0.067869        0.000001  1
  H         -1.238804        2.140139       -0.000012  1
  C         -0.300767        1.705737        1.000000  2
  H         -0.680711        1.241900        0.099866  2
  C          0.873170        1.241565        1.577711  2
  H          1.407784        0.416116        1.127644  2
  C          1.360869        1.836951        2.733132  2
  H          2.275427        1.475338        3.183199  2
  C          0.674631        2.896508        3.310842  2
  H          1.054574        3.360345        4.210976  2
  C         -0.499307        3.360680        2.733132  2
  H         -1.033921        4.186129        3.183199  2
  C         -0.987006        2.765294        1.577711  2
  H         -1.901563        3.126907        1.127644  2

%mem=32GB
%nprocshared= 8
#p m062x/aug-cc-pVDZ   counterpoise=2

00193 m062x/aug-cc-pVDZ   counterpoise=2

 0  1  0  1  0  1
  N          0.710243       -1.152826        0.000006  1
  N          1.354052        0.000000       -0.000003  1
  C          0.667040        1.134212       -0.000002  1
  C         -0.722866        1.190437       -0.000005  1
  C         -1.392695       -0.008981       -0.000000  1
  C         -0.615774       -1.162842        0.000003  1
  H         -1.067196       -2.146231        0.000009  1
  H          1.267504        2.034367       -0.000009  1
  H         -2.471887       -0.067869        0.000001  1
  H         -1.238804        2.140139       -0.000012  1
  C         -0.592396        1.627595        1.000000  2
  H         -0.720776        1.197440        0.016015  2
  C          0.642074        1.559835        1.631527  2
  H          1.475409        1.076891        1.139534  2
  C          0.806863        2.111987        2.894581  2
  H          1.768578        2.059198        3.386574  2
  C         -0.262817        2.731899        3.526108  2
  H         -0.134438        3.162054        4.510093  2
  C         -1.497287        2.799660        2.894581  2
  H         -2.330623        3.282603        3.386574  2
  C         -1.662077        2.247508        1.631527  2
  H         -2.623792        2.300296        1.139534  2

%mem=32GB
%nprocshared= 8
#p m062x/aug-cc-pVDZ   counterpoise=2

00194 m062x/aug-cc-pVDZ   counterpoise=2

 0  1  0  1  0  1
  N          0.710243       -1.152826        0.000006  1
  N          1.354052        0.000000       -0.000003  1
  C          0.667040        1.134212       -0.000002  1
  C         -0.722866        1.190437       -0.000005  1
  C         -1.392695       -0.008981       -0.000000  1
  C         -0.615774       -1.162842        0.000003  1
  H         -1.067196       -2.146231        0.000009  1
  H          1.267504        2.034367       -0.000009  1
  H         -2.471887       -0.067869        0.000001  1
  H         -1.238804        2.140139       -0.000012  1
  C         -0.866025        1.500000        1.000000  2
  H         -0.719481        1.183118       -0.023647  2
  C          0.131171        2.208031        1.656982  2
  H          1.054581        2.442743        1.145159  2
  C         -0.056934        2.614784        2.970946  2
  H          0.719932        3.166377        3.482769  2
  C         -1.242236        2.313505        3.627928  2
  H         -1.388780        2.630387        4.651575  2
  C         -2.239432        1.605474        2.970946  2
  H         -3.162843        1.370763        3.482769  2
  C         -2.051327        1.198721        1.656982  2
  H         -2.828194        0.647128        1.145159  2

%mem=32GB
%nprocshared= 8
#p m062x/aug-cc-pVDZ   counterpoise=2

00195 m062x/aug-cc-pVDZ   counterpoise=2

 0  1  0  1  0  1
  N          0.710243       -1.152826        0.000006  1
  N          1.354052        0.000000       -0.000003  1
  C          0.667040        1.134212       -0.000002  1
  C         -0.722866        1.190437       -0.000005  1
  C         -1.392695       -0.008981       -0.000000  1
  C         -0.615774       -1.162842        0.000003  1
  H         -1.067196       -2.146231        0.000009  1
  H          1.267504        2.034367       -0.000009  1
  H         -2.471887       -0.067869        0.000001  1
  H         -1.238804        2.140139       -0.000012  1
  C         -1.113341        1.326828        1.000000  2
  H         -0.723090        1.190515        0.000568  2
  C         -0.967342        2.549355        1.641441  2
  H         -0.463351        3.365453        1.141725  2
  C         -1.468272        2.724327        2.924323  2
  H         -1.354532        3.676738        3.424039  2
  C         -2.115202        1.676773        3.565764  2
  H         -2.505453        1.813086        4.565196  2
  C         -2.261201        0.454246        2.924323  2
  H         -2.765192       -0.361852        3.424039  2
  C         -1.760270        0.279273        1.641441  2
  H         -1.874010       -0.673137        1.141725  2

%mem=32GB
%nprocshared= 8
#p m062x/aug-cc-pVDZ   counterpoise=2

00196 m062x/aug-cc-pVDZ   counterpoise=2

 0  1  0  1  0  1
  N          0.710243       -1.152826        0.000006  1
  N          1.354052        0.000000       -0.000003  1
  C          0.667040        1.134212       -0.000002  1
  C         -0.722866        1.190437       -0.000005  1
  C         -1.392695       -0.008981       -0.000000  1
  C         -0.615774       -1.162842        0.000003  1
  H         -1.067196       -2.146231        0.000009  1
  H          1.267504        2.034367       -0.000009  1
  H         -2.471887       -0.067869        0.000001  1
  H         -1.238804        2.140139       -0.000012  1
  C         -1.326828        1.113341        1.000000  2
  H         -0.768898        1.184561        0.076212  2
  C         -1.837148        2.260244        1.592892  2
  H         -1.676784        3.224960        1.130998  2
  C         -2.553313        2.168825        2.778676  2
  H         -2.950879        3.062321        3.240570  2
  C         -2.759157        0.930503        3.371568  2
  H         -3.317087        0.859283        4.295355  2
  C         -2.248837       -0.216400        2.778676  2
  H         -2.409201       -1.181116        3.240570  2
  C         -1.532672       -0.124981        1.592892  2
  H         -1.135106       -1.018477        1.130998  2

%mem=32GB
%nprocshared= 8
#p m062x/aug-cc-pVDZ   counterpoise=2

00197 m062x/aug-cc-pVDZ   counterpoise=2

 0  1  0  1  0  1
  N          0.710243       -1.152826        0.000006  1
  N          1.354052        0.000000       -0.000003  1
  C          0.667040        1.134212       -0.000002  1
  C         -0.722866        1.190437       -0.000005  1
  C         -1.392695       -0.008981       -0.000000  1
  C         -0.615774       -1.162842        0.000003  1
  H         -1.067196       -2.146231        0.000009  1
  H          1.267504        2.034367       -0.000009  1
  H         -2.471887       -0.067869        0.000001  1
  H         -1.238804        2.140139       -0.000012  1
  C         -1.500000        0.866025        1.000000  2
  H         -0.857097        1.134403        0.172721  2
  C         -2.375775        1.803278        1.530952  2
  H         -2.415145        2.801823        1.117313  2
  C         -3.201013        1.458786        2.592856  2
  H         -3.883286        2.188953        3.006496  2
  C         -3.150475        0.177041        3.123808  2
  H         -3.793379       -0.091337        3.951087  2
  C         -2.274700       -0.760212        2.592856  2
  H         -2.235330       -1.758757        3.006496  2
  C         -1.449463       -0.415720        1.530952  2
  H         -0.767189       -1.145887        1.117313  2

%mem=32GB
%nprocshared= 8
#p m062x/aug-cc-pVDZ   counterpoise=2

00198 m062x/aug-cc-pVDZ   counterpoise=2

 0  1  0  1  0  1
  N          0.710243       -1.152826        0.000006  1
  N          1.354052        0.000000       -0.000003  1
  C          0.667040        1.134212       -0.000002  1
  C         -0.722866        1.190437       -0.000005  1
  C         -1.392695       -0.008981       -0.000000  1
  C         -0.615774       -1.162842        0.000003  1
  H         -1.067196       -2.146231        0.000009  1
  H          1.267504        2.034367       -0.000009  1
  H         -2.471887       -0.067869        0.000001  1
  H         -1.238804        2.140139       -0.000012  1
  C         -1.627595        0.592396        1.000000  2
  H         -1.414159        0.045969        0.091373  2
  C         -0.644690        1.380530        1.583162  2
  H          0.334479        1.448099        1.128848  2
  C         -0.918660        2.081930        2.749485  2
  H         -0.152928        2.695927        3.203799  2
  C         -2.175535        1.995197        3.332647  2
  H         -2.388972        2.541625        4.241274  2
  C         -3.158440        1.207063        2.749485  2
  H         -4.137609        1.139494        3.203799  2
  C         -2.884470        0.505663        1.583162  2
  H         -3.650203       -0.108334        1.128848  2

%mem=32GB
%nprocshared= 8
#p m062x/aug-cc-pVDZ   counterpoise=2

00199 m062x/aug-cc-pVDZ   counterpoise=2

 0  1  0  1  0  1
  N          0.710243       -1.152826        0.000006  1
  N          1.354052        0.000000       -0.000003  1
  C          0.667040        1.134212       -0.000002  1
  C         -0.722866        1.190437       -0.000005  1
  C         -1.392695       -0.008981       -0.000000  1
  C         -0.615774       -1.162842        0.000003  1
  H         -1.067196       -2.146231        0.000009  1
  H          1.267504        2.034367       -0.000009  1
  H         -2.471887       -0.067869        0.000001  1
  H         -1.238804        2.140139       -0.000012  1
  C         -1.705737        0.300767        1.000000  2
  H         -1.395883       -0.005826        0.010185  2
  C         -1.058963        1.352172        1.635268  2
  H         -0.245240        1.864677        1.140361  2
  C         -1.456695        1.745719        2.905805  2
  H         -0.952825        2.564817        3.400712  2
  C         -2.501200        1.087861        3.541073  2
  H         -2.811053        1.394455        4.530888  2
  C         -3.147974        0.036456        2.905805  2
  H         -3.961697       -0.476048        3.400712  2
  C         -2.750242       -0.357091        1.635268  2
  H         -3.254112       -1.176189        1.140361  2

%mem=32GB
%nprocshared= 8
#p m062x/aug-cc-pVDZ   counterpoise=2

00200 m062x/aug-cc-pVDZ   counterpoise=2

 0  1  0  1  0  1
  N          0.710243       -1.152826        0.000006  1
  N          1.354052        0.000000       -0.000003  1
  C          0.667040        1.134212       -0.000002  1
  C         -0.722866        1.190437       -0.000005  1
  C         -1.392695       -0.008981       -0.000000  1
  C         -0.615774       -1.162842        0.000003  1
  H         -1.067196       -2.146231        0.000009  1
  H          1.267504        2.034367       -0.000009  1
  H         -2.471887       -0.067869        0.000001  1
  H         -1.238804        2.140139       -0.000012  1
  C         -1.732051        0.000000        1.000000  2
  H         -1.384502       -0.009198       -0.024142  2
  C         -1.923302        1.207772        1.657300  2
  H         -1.724748        2.139491        1.145229  2
  C         -2.369419        1.219579        2.971900  2
  H         -2.518414        2.160495        3.483971  2
  C         -2.624285        0.023613        3.629200  2
  H         -2.971834        0.032811        4.653342  2
  C         -2.433034       -1.184160        2.971900  2
  H         -2.631587       -2.115878        3.483971  2
  C         -1.986917       -1.195966        1.657300  2
  H         -1.837922       -2.136882        1.145229  2

%mem=32GB
%nprocshared= 8
#p m062x/aug-cc-pVDZ   counterpoise=2

00201 m062x/aug-cc-pVDZ   counterpoise=2

 0  1  0  1  0  1
  N          0.710243       -1.152826        0.000006  1
  N          1.354052        0.000000       -0.000003  1
  C          0.667040        1.134212       -0.000002  1
  C         -0.722866        1.190437       -0.000005  1
  C         -1.392695       -0.008981       -0.000000  1
  C         -0.615774       -1.162842        0.000003  1
  H         -1.067196       -2.146231        0.000009  1
  H          1.267504        2.034367       -0.000009  1
  H         -2.471887       -0.067869        0.000001  1
  H         -1.238804        2.140139       -0.000012  1
  C         -1.705737       -0.300767        1.000000  2
  H         -1.394472       -0.010637        0.005676  2
  C         -2.725273        0.392507        1.638162  2
  H         -3.208279        1.222733        1.141000  2
  C         -3.124817        0.020092        2.914487  2
  H         -3.919087        0.560188        3.411649  2
  C         -2.504824       -1.045596        3.552650  2
  H         -2.816089       -1.335726        4.546974  2
  C         -1.485288       -1.738870        2.914487  2
  H         -1.002282       -2.569096        3.411649  2
  C         -1.085744       -1.366456        1.638162  2
  H         -0.291474       -1.906552        1.141000  2

%mem=32GB
%nprocshared= 8
#p m062x/aug-cc-pVDZ   counterpoise=2

00202 m062x/aug-cc-pVDZ   counterpoise=2

 0  1  0  1  0  1
  N          0.710243       -1.152826        0.000006  1
  N          1.354052        0.000000       -0.000003  1
  C          0.667040        1.134212       -0.000002  1
  C         -0.722866        1.190437       -0.000005  1
  C         -1.392695       -0.008981       -0.000000  1
  C         -0.615774       -1.162842        0.000003  1
  H         -1.067196       -2.146231        0.000009  1
  H          1.267504        2.034367       -0.000009  1
  H         -2.471887       -0.067869        0.000001  1
  H         -1.238804        2.140139       -0.000012  1
  C         -1.627595       -0.592396        1.000000  2
  H         -1.412537       -0.058263        0.084471  2
  C         -2.880905       -0.486159        1.587591  2
  H         -3.642239        0.130737        1.129827  2
  C         -3.156956       -1.171779        2.762774  2
  H         -4.133348       -1.089016        3.220538  2
  C         -2.179697       -1.963635        3.350365  2
  H         -2.394755       -2.497769        4.265894  2
  C         -0.926388       -2.069872        2.762774  2
  H         -0.165054       -2.686769        3.220538  2
  C         -0.650337       -1.384253        1.587591  2
  H          0.326055       -1.467016        1.129827  2

%mem=32GB
%nprocshared= 8
#p m062x/aug-cc-pVDZ   counterpoise=2

00203 m062x/aug-cc-pVDZ   counterpoise=2

 0  1  0  1  0  1
  N          0.710243       -1.152826        0.000006  1
  N          1.354052        0.000000       -0.000003  1
  C          0.667040        1.134212       -0.000002  1
  C         -0.722866        1.190437       -0.000005  1
  C         -1.392695       -0.008981       -0.000000  1
  C         -0.615774       -1.162842        0.000003  1
  H         -1.067196       -2.146231        0.000009  1
  H          1.267504        2.034367       -0.000009  1
  H         -2.471887       -0.067869        0.000001  1
  H         -1.238804        2.140139       -0.000012  1
  C         -1.500000       -0.866025        1.000000  2
  H         -1.412171       -0.164536        0.181501  2
  C         -2.749345       -1.166880        1.525317  2
  H         -3.634819       -0.699773        1.116067  2
  C         -2.862083       -2.067320        2.575950  2
  H         -3.835387       -2.301702        2.985200  2
  C         -1.725476       -2.666905        3.101267  2
  H         -1.813305       -3.368394        3.919766  2
  C         -0.476132       -2.366050        2.575950  2
  H          0.409343       -2.833157        2.985200  2
  C         -0.363393       -1.465610        1.525317  2
  H          0.609910       -1.231228        1.116067  2

%mem=32GB
%nprocshared= 8
#p m062x/aug-cc-pVDZ   counterpoise=2

00204 m062x/aug-cc-pVDZ   counterpoise=2

 0  1  0  1  0  1
  N          0.710243       -1.152826        0.000006  1
  N          1.354052        0.000000       -0.000003  1
  C          0.667040        1.134212       -0.000002  1
  C         -0.722866        1.190437       -0.000005  1
  C         -1.392695       -0.008981       -0.000000  1
  C         -0.615774       -1.162842        0.000003  1
  H         -1.067196       -2.146231        0.000009  1
  H          1.267504        2.034367       -0.000009  1
  H         -2.471887       -0.067869        0.000001  1
  H         -1.238804        2.140139       -0.000012  1
  C         -1.326828       -1.113341        1.000000  2
  H         -0.700588       -1.156938        0.119282  2
  C         -1.645255        0.114027        1.565250  2
  H         -1.267086        1.026612        1.124891  2
  C         -2.449103        0.169988        2.695749  2
  H         -2.697174        1.126170        3.136108  2
  C         -2.934525       -1.001418        3.260999  2
  H         -3.560765       -0.957822        4.141717  2
  C         -2.616098       -2.228786        2.695749  2
  H         -2.994266       -3.141371        3.136108  2
  C         -1.812249       -2.284747        1.565250  2
  H         -1.564178       -3.240929        1.124891  2

%mem=32GB
%nprocshared= 8
#p m062x/aug-cc-pVDZ   counterpoise=2

00205 m062x/aug-cc-pVDZ   counterpoise=2

 0  1  0  1  0  1
  N          0.710243       -1.152826        0.000006  1
  N          1.354052        0.000000       -0.000003  1
  C          0.667040        1.134212       -0.000002  1
  C         -0.722866        1.190437       -0.000005  1
  C         -1.392695       -0.008981       -0.000000  1
  C         -0.615774       -1.162842        0.000003  1
  H         -1.067196       -2.146231        0.000009  1
  H          1.267504        2.034367       -0.000009  1
  H         -2.471887       -0.067869        0.000001  1
  H         -1.238804        2.140139       -0.000012  1
  C         -1.113341       -1.326828        1.000000  2
  H         -0.636653       -1.169723        0.041966  2
  C         -1.795615       -0.285785        1.614871  2
  H         -1.850454        0.682344        1.135854  2
  C         -2.407496       -0.487446        2.844614  2
  H         -2.939022        0.323579        3.323631  2
  C         -2.337103       -1.730150        3.459485  2
  H         -2.813790       -1.887255        4.417519  2
  C         -1.654829       -2.771193        2.844614  2
  H         -1.599989       -3.739322        3.323631  2
  C         -1.042948       -2.569532        1.614871  2
  H         -0.511421       -3.380557        1.135854  2

%mem=32GB
%nprocshared= 8
#p m062x/aug-cc-pVDZ   counterpoise=2

00206 m062x/aug-cc-pVDZ   counterpoise=2

 0  1  0  1  0  1
  N          0.710243       -1.152826        0.000006  1
  N          1.354052        0.000000       -0.000003  1
  C          0.667040        1.134212       -0.000002  1
  C         -0.722866        1.190437       -0.000005  1
  C         -1.392695       -0.008981       -0.000000  1
  C         -0.615774       -1.162842        0.000003  1
  H         -1.067196       -2.146231        0.000009  1
  H          1.267504        2.034367       -0.000009  1
  H         -2.471887       -0.067869        0.000001  1
  H         -1.238804        2.140139       -0.000012  1
  C         -0.866025       -1.500000        1.000000  2
  H         -0.616472       -1.163783        0.002793  2
  C         -1.991607       -0.999217        1.640013  2
  H         -2.618939       -0.272865        1.141409  2
  C         -2.311936       -1.430790        2.920039  2
  H         -3.188822       -1.040655        3.418643  2
  C         -1.506684       -2.363145        3.560052  2
  H         -1.756237       -2.699362        4.557260  2
  C         -0.381102       -2.863928        2.920039  2
  H          0.246230       -3.590280        3.418643  2
  C         -0.060773       -2.432355        1.640013  2
  H          0.816113       -2.822490        1.141409  2

%mem=32GB
%nprocshared= 8
#p m062x/aug-cc-pVDZ   counterpoise=2

00207 m062x/aug-cc-pVDZ   counterpoise=2

 0  1  0  1  0  1
  N          0.710243       -1.152826        0.000006  1
  N          1.354052        0.000000       -0.000003  1
  C          0.667040        1.134212       -0.000002  1
  C         -0.722866        1.190437       -0.000005  1
  C         -1.392695       -0.008981       -0.000000  1
  C         -0.615774       -1.162842        0.000003  1
  H         -1.067196       -2.146231        0.000009  1
  H          1.267504        2.034367       -0.000009  1
  H         -2.471887       -0.067869        0.000001  1
  H         -1.238804        2.140139       -0.000012  1
  C         -0.592396       -1.627595        1.000000  2
  H         -0.615320       -1.171868        0.019424  2
  C         -1.778456       -1.980484        1.629339  2
  H         -2.725380       -1.799675        1.139051  2
  C         -1.749030       -2.565460        2.888016  2
  H         -2.673031       -2.840379        3.378304  2
  C         -0.533546       -2.797548        3.517355  2
  H         -0.510622       -3.253275        4.497931  2
  C          0.652513       -2.444659        2.888016  2
  H          1.599437       -2.625468        3.378304  2
  C          0.623088       -1.859683        1.629339  2
  H          1.547089       -1.584764        1.139051  2

%mem=32GB
%nprocshared= 8
#p m062x/aug-cc-pVDZ   counterpoise=2

00208 m062x/aug-cc-pVDZ   counterpoise=2

 0  1  0  1  0  1
  N          0.710243       -1.152826        0.000006  1
  N          1.354052        0.000000       -0.000003  1
  C          0.667040        1.134212       -0.000002  1
  C         -0.722866        1.190437       -0.000005  1
  C         -1.392695       -0.008981       -0.000000  1
  C         -0.615774       -1.162842        0.000003  1
  H         -1.067196       -2.146231        0.000009  1
  H          1.267504        2.034367       -0.000009  1
  H         -2.471887       -0.067869        0.000001  1
  H         -1.238804        2.140139       -0.000012  1
  C         -0.300767       -1.705737        1.000000  2
  H         -0.589330       -1.208417        0.083951  2
  C         -1.155479       -2.628313        1.587925  2
  H         -2.109905       -2.849727        1.129901  2
  C         -0.785077       -3.266678        2.763776  2
  H         -1.450941       -3.985412        3.221801  2
  C          0.440036       -2.982468        3.351701  2
  H          0.728598       -3.479788        4.267750  2
  C          1.294748       -2.059892        2.763776  2
  H          2.249173       -1.838478        3.221801  2
  C          0.924346       -1.421527        1.587925  2
  H          1.590209       -0.702792        1.129901  2

%mem=32GB
%nprocshared= 8
#p m062x/aug-cc-pVDZ   counterpoise=2

00209 m062x/aug-cc-pVDZ   counterpoise=2

 0  1  0  1  0  1
  N          0.710243       -1.152826        0.000006  1
  N          1.354052        0.000000       -0.000003  1
  C          0.667040        1.134212       -0.000002  1
  C         -0.722866        1.190437       -0.000005  1
  C         -1.392695       -0.008981       -0.000000  1
  C         -0.615774       -1.162842        0.000003  1
  H         -1.067196       -2.146231        0.000009  1
  H          1.267504        2.034367       -0.000009  1
  H         -2.471887       -0.067869        0.000001  1
  H         -1.238804        2.140139       -0.000012  1
  C         -0.000000       -1.732051        1.000000  2
  H         -0.510314       -1.260327        0.171267  2
  C         -0.488588       -2.917679        1.531885  2
  H         -1.379536       -3.369621        1.117519  2
  C          0.166456       -3.523188        2.595656  2
  H         -0.214178       -4.446853        3.010022  2
  C          1.310088       -2.943070        3.127541  2
  H          1.820402       -3.414793        3.956274  2
  C          1.798676       -1.757441        2.595656  2
  H          2.689625       -1.305500        3.010022  2
  C          1.143632       -1.151932        1.531885  2
  H          1.524267       -0.228267        1.117519  2

%mem=32GB
%nprocshared= 8
#p m062x/aug-cc-pVDZ   counterpoise=2

00210 m062x/aug-cc-pVDZ   counterpoise=2

 0  1  0  1  0  1
  N          0.710243       -1.152826        0.000006  1
  N          1.354052        0.000000       -0.000003  1
  C          0.667040        1.134212       -0.000002  1
  C         -0.722866        1.190437       -0.000005  1
  C         -1.392695       -0.008981       -0.000000  1
  C         -0.615774       -1.162842        0.000003  1
  H         -1.067196       -2.146231        0.000009  1
  H          1.267504        2.034367       -0.000009  1
  H         -2.471887       -0.067869        0.000001  1
  H         -1.238804        2.140139       -0.000012  1
  C          0.300767       -1.705737        1.000000  2
  H          0.665620       -1.213080        0.108982  2
  C         -0.899579       -1.306390        1.571860  2
  H         -1.469858       -0.502622        1.126351  2
  C         -1.367908       -1.938770        2.715581  2
  H         -2.303039       -1.627659        3.161090  2
  C         -0.635889       -2.970496        3.287441  2
  H         -1.000742       -3.463153        4.178460  2
  C          0.564457       -3.369843        2.715581  2
  H          1.134736       -4.173611        3.161090  2
  C          1.032786       -2.737463        1.571860  2
  H          1.967917       -3.048574        1.126351  2

%mem=32GB
%nprocshared= 8
#p m062x/aug-cc-pVDZ   counterpoise=2

00211 m062x/aug-cc-pVDZ   counterpoise=2

 0  1  0  1  0  1
  N          0.710243       -1.152826        0.000006  1
  N          1.354052        0.000000       -0.000003  1
  C          0.667040        1.134212       -0.000002  1
  C         -0.722866        1.190437       -0.000005  1
  C         -1.392695       -0.008981       -0.000000  1
  C         -0.615774       -1.162842        0.000003  1
  H         -1.067196       -2.146231        0.000009  1
  H          1.267504        2.034367       -0.000009  1
  H         -2.471887       -0.067869        0.000001  1
  H         -1.238804        2.140139       -0.000012  1
  C          0.592396       -1.627595        1.000000  2
  H          0.706889       -1.166339        0.028467  2
  C         -0.647966       -1.633991        1.623535  2
  H         -1.499778       -1.177717        1.137769  2
  C         -0.794930       -2.226065        2.870604  2
  H         -1.761235       -2.231047        3.356371  2
  C          0.298468       -2.811743        3.494139  2
  H          0.183976       -3.273000        4.465672  2
  C          1.538830       -2.805348        2.870604  2
  H          2.390643       -3.261622        3.356371  2
  C          1.685794       -2.213274        1.623535  2
  H          2.652099       -2.208291        1.137769  2

%mem=32GB
%nprocshared= 8
#p m062x/aug-cc-pVDZ   counterpoise=2

00212 m062x/aug-cc-pVDZ   counterpoise=2

 0  1  0  1  0  1
  N          0.710243       -1.152826        0.000006  1
  N          1.354052        0.000000       -0.000003  1
  C          0.667040        1.134212       -0.000002  1
  C         -0.722866        1.190437       -0.000005  1
  C         -1.392695       -0.008981       -0.000000  1
  C         -0.615774       -1.162842        0.000003  1
  H         -1.067196       -2.146231        0.000009  1
  H          1.267504        2.034367       -0.000009  1
  H         -2.471887       -0.067869        0.000001  1
  H         -1.238804        2.140139       -0.000012  1
  C          0.866025       -1.500000        1.000000  2
  H          0.708554       -1.149062       -0.010835  2
  C         -0.129829       -2.217439        1.648759  2
  H         -1.063122       -2.425423        1.143342  2
  C          0.072302       -2.667907        2.946278  2
  H         -0.703519       -3.226829        3.451695  2
  C          1.270289       -2.400935        3.595037  2
  H          1.427760       -2.751873        4.605872  2
  C          2.266144       -1.683496        2.946278  2
  H          3.199436       -1.475511        3.451695  2
  C          2.064012       -1.233028        1.648759  2
  H          2.839833       -0.674106        1.143342  2

%mem=32GB
%nprocshared= 8
#p m062x/aug-cc-pVDZ   counterpoise=2

00213 m062x/aug-cc-pVDZ   counterpoise=2

 0  1  0  1  0  1
  N          0.710243       -1.152826        0.000006  1
  N          1.354052        0.000000       -0.000003  1
  C          0.667040        1.134212       -0.000002  1
  C         -0.722866        1.190437       -0.000005  1
  C         -1.392695       -0.008981       -0.000000  1
  C         -0.615774       -1.162842        0.000003  1
  H         -1.067196       -2.146231        0.000009  1
  H          1.267504        2.034367       -0.000009  1
  H         -2.471887       -0.067869        0.000001  1
  H         -1.238804        2.140139       -0.000012  1
  C          1.113341       -1.326828        1.000000  2
  H          0.714150       -1.154513        0.009699  2
  C          0.893058       -2.541261        1.635580  2
  H          0.322256       -3.315051        1.140430  2
  C          1.405463       -2.762447        2.906741  2
  H          1.233852       -3.708552        3.401892  2
  C          2.138151       -1.769199        3.542322  2
  H          2.537342       -1.941515        4.532623  2
  C          2.358434       -0.554766        2.906741  2
  H          2.929236        0.219023        3.401892  2
  C          1.846029       -0.333581        1.635580  2
  H          2.017640        0.612524        1.140430  2

%mem=32GB
%nprocshared= 8
#p m062x/aug-cc-pVDZ   counterpoise=2

00214 m062x/aug-cc-pVDZ   counterpoise=2

 0  1  0  1  0  1
  N          0.710243       -1.152826        0.000006  1
  N          1.354052        0.000000       -0.000003  1
  C          0.667040        1.134212       -0.000002  1
  C         -0.722866        1.190437       -0.000005  1
  C         -1.392695       -0.008981       -0.000000  1
  C         -0.615774       -1.162842        0.000003  1
  H         -1.067196       -2.146231        0.000009  1
  H          1.267504        2.034367       -0.000009  1
  H         -2.471887       -0.067869        0.000001  1
  H         -1.238804        2.140139       -0.000012  1
  C          1.326828       -1.113341        1.000000  2
  H          0.759509       -1.149671        0.079907  2
  C          1.767772       -2.289856        1.590521  2
  H          1.543971       -3.242752        1.130474  2
  C          2.495988       -2.243222        2.771562  2
  H          2.839506       -3.159787        3.231608  2
  C          2.783261       -1.020073        3.362082  2
  H          3.350580       -0.983743        4.282175  2
  C          2.342317        0.156442        2.771562  2
  H          2.566118        1.109338        3.231608  2
  C          1.614101        0.109808        1.590521  2
  H          1.270582        1.026374        1.130474  2

%mem=32GB
%nprocshared= 8
#p m062x/aug-cc-pVDZ   counterpoise=2

00215 m062x/aug-cc-pVDZ   counterpoise=2

 0  1  0  1  0  1
  N          0.710243       -1.152826        0.000006  1
  N          1.354052        0.000000       -0.000003  1
  C          0.667040        1.134212       -0.000002  1
  C         -0.722866        1.190437       -0.000005  1
  C         -1.392695       -0.008981       -0.000000  1
  C         -0.615774       -1.162842        0.000003  1
  H         -1.067196       -2.146231        0.000009  1
  H          1.267504        2.034367       -0.000009  1
  H         -2.471887       -0.067869        0.000001  1
  H         -1.238804        2.140139       -0.000012  1
  C          1.500000       -0.866025        1.000000  2
  H          0.846035       -1.103513        0.171947  2
  C          2.330107       -1.843685        1.531449  2
  H          2.322839       -2.842819        1.117422  2
  C          3.169543       -1.538844        2.594347  2
  H          3.816239       -2.300490        3.008373  2
  C          3.178872       -0.256342        3.125795  2
  H          3.832836       -0.018855        3.953848  2
  C          2.348765        0.721317        2.594347  2
  H          2.356033        1.720451        3.008373  2
  C          1.509329        0.416476        1.531449  2
  H          0.862632        1.178122        1.117422  2

%mem=32GB
%nprocshared= 8
#p m062x/aug-cc-pVDZ   counterpoise=2

00216 m062x/aug-cc-pVDZ   counterpoise=2

 0  1  0  1  0  1
  N          0.710243       -1.152826        0.000006  1
  N          1.354052        0.000000       -0.000003  1
  C          0.667040        1.134212       -0.000002  1
  C         -0.722866        1.190437       -0.000005  1
  C         -1.392695       -0.008981       -0.000000  1
  C         -0.615774       -1.162842        0.000003  1
  H         -1.067196       -2.146231        0.000009  1
  H          1.267504        2.034367       -0.000009  1
  H         -2.471887       -0.067869        0.000001  1
  H         -1.238804        2.140139       -0.000012  1
  C          1.627595       -0.592396        1.000000  2
  H          1.379826       -0.055818        0.094221  2
  C          0.695075       -1.440802        1.581334  2
  H         -0.279174       -1.565175        1.128444  2
  C          1.013114       -2.129560        2.744002  2
  H          0.286634       -2.790511        3.196891  2
  C          2.263674       -1.969912        3.325335  2
  H          2.511443       -2.506491        4.231114  2
  C          3.196194       -1.121507        2.744002  2
  H          4.170443       -0.997134        3.196891  2
  C          2.878154       -0.432749        1.581334  2
  H          3.604635        0.228203        1.128444  2

%mem=32GB
%nprocshared= 8
#p m062x/aug-cc-pVDZ   counterpoise=2

00217 m062x/aug-cc-pVDZ   counterpoise=2

 0  1  0  1  0  1
  N          0.710243       -1.152826        0.000006  1
  N          1.354052        0.000000       -0.000003  1
  C          0.667040        1.134212       -0.000002  1
  C         -0.722866        1.190437       -0.000005  1
  C         -1.392695       -0.008981       -0.000000  1
  C         -0.615774       -1.162842        0.000003  1
  H         -1.067196       -2.146231        0.000009  1
  H          1.267504        2.034367       -0.000009  1
  H         -2.471887       -0.067869        0.000001  1
  H         -1.238804        2.140139       -0.000012  1
  C          1.705737       -0.300767        1.000000  2
  H          1.360543       -0.005552        0.018455  2
  C          1.145859       -1.403954        1.629961  2
  H          0.364491       -1.968176        1.139188  2
  C          1.588953       -1.782896        2.889883  2
  H          1.152779       -2.642334        3.380655  2
  C          2.591926       -1.058652        3.519843  2
  H          2.937119       -1.353868        4.501388  2
  C          3.151804        0.044534        2.889883  2
  H          3.933171        0.608757        3.380655  2
  C          2.708710        0.423476        1.629961  2
  H          3.144883        1.282915        1.139188  2

%mem=32GB
%nprocshared= 8
#p m062x/aug-cc-pVDZ   counterpoise=2

00218 m062x/aug-cc-pVDZ   counterpoise=2

 0  1  0  1  0  1
  N          0.710243       -1.152826        0.000006  1
  N          1.354052        0.000000       -0.000003  1
  C          0.667040        1.134212       -0.000002  1
  C         -0.722866        1.190437       -0.000005  1
  C         -1.392695       -0.008981       -0.000000  1
  C         -0.615774       -1.162842        0.000003  1
  H         -1.067196       -2.146231        0.000009  1
  H          1.267504        2.034367       -0.000009  1
  H         -2.471887       -0.067869        0.000001  1
  H         -1.238804        2.140139       -0.000012  1
  C          1.879385        0.000000        0.684040  2
  H          1.220628        0.000000       -0.173736  2
  C          2.302179       -1.202290        1.234566  2
  H          1.972801       -2.138935        0.805678  2
  C          3.147767       -1.202290        2.335617  2
  H          3.477146       -2.138935        2.764505  2
  C          3.570561       -0.000000        2.886142  2
  H          4.229318       -0.000000        3.743919  2
  C          3.147767        1.202290        2.335617  2
  H          3.477146        2.138935        2.764505  2
  C          2.302179        1.202290        1.234566  2
  H          1.972801        2.138935        0.805678  2

%mem=32GB
%nprocshared= 8
#p m062x/aug-cc-pVDZ   counterpoise=2

00219 m062x/aug-cc-pVDZ   counterpoise=2

 0  1  0  1  0  1
  N          0.710243       -1.152826        0.000006  1
  N          1.354052        0.000000       -0.000003  1
  C          0.667040        1.134212       -0.000002  1
  C         -0.722866        1.190437       -0.000005  1
  C         -1.392695       -0.008981       -0.000000  1
  C         -0.615774       -1.162842        0.000003  1
  H         -1.067196       -2.146231        0.000009  1
  H          1.267504        2.034367       -0.000009  1
  H         -2.471887       -0.067869        0.000001  1
  H         -1.238804        2.140139       -0.000012  1
  C          1.850833        0.326352        0.684040  2
  H          1.257932       -0.063144       -0.132356  2
  C          2.891484       -0.428525        1.208008  2
  H          3.109303       -1.406108        0.799810  2
  C          3.652538        0.071437        2.255942  2
  H          4.463259       -0.516650        2.664140  2
  C          3.372942        1.326275        2.779910  2
  H          3.965843        1.715771        3.596306  2
  C          2.332291        2.081151        2.255942  2
  H          2.114472        3.058734        2.664140  2
  C          1.571237        1.581190        1.208008  2
  H          0.760516        2.169277        0.799810  2

%mem=32GB
%nprocshared= 8
#p m062x/aug-cc-pVDZ   counterpoise=2

00220 m062x/aug-cc-pVDZ   counterpoise=2

 0  1  0  1  0  1
  N          0.710243       -1.152826        0.000006  1
  N          1.354052        0.000000       -0.000003  1
  C          0.667040        1.134212       -0.000002  1
  C         -0.722866        1.190437       -0.000005  1
  C         -1.392695       -0.008981       -0.000000  1
  C         -0.615774       -1.162842        0.000003  1
  H         -1.067196       -2.146231        0.000009  1
  H          1.267504        2.034367       -0.000009  1
  H         -2.471887       -0.067869        0.000001  1
  H         -1.238804        2.140139       -0.000012  1
  C          1.766044        0.642788        0.684040  2
  H          1.331366       -0.035395       -0.037669  2
  C          3.057243        0.429270        1.147237  2
  H          3.628474       -0.415252        0.786383  2
  C          3.615201        1.299792        2.073632  2
  H          4.621110        1.133452        2.434487  2
  C          2.881961        2.383832        2.536829  2
  H          3.316639        3.062014        3.258539  2
  C          1.590762        2.597349        2.073632  2
  H          1.019531        3.441872        2.434487  2
  C          1.032804        1.726827        1.147237  2
  H          0.026895        1.893167        0.786383  2

%mem=32GB
%nprocshared= 8
#p m062x/aug-cc-pVDZ   counterpoise=2

00221 m062x/aug-cc-pVDZ   counterpoise=2

 0  1  0  1  0  1
  N          0.710243       -1.152826        0.000006  1
  N          1.354052        0.000000       -0.000003  1
  C          0.667040        1.134212       -0.000002  1
  C         -0.722866        1.190437       -0.000005  1
  C         -1.392695       -0.008981       -0.000000  1
  C         -0.615774       -1.162842        0.000003  1
  H         -1.067196       -2.146231        0.000009  1
  H          1.267504        2.034367       -0.000009  1
  H         -2.471887       -0.067869        0.000001  1
  H         -1.238804        2.140139       -0.000012  1
  C          1.627595        0.939693        0.684040  2
  H          1.379826        0.088541        0.064450  2
  C          2.940989        1.149929        1.081697  2
  H          3.716421        0.462564        0.771902  2
  C          3.259029        2.242477        1.877010  2
  H          4.282230        2.406263        2.186805  2
  C          2.263674        3.124788        2.274667  2
  H          2.511443        3.975940        2.894257  2
  C          0.950280        2.914551        1.877010  2
  H          0.174848        3.601917        2.186805  2
  C          0.632241        1.822003        1.081697  2
  H         -0.390960        1.658217        0.771902  2

%mem=32GB
%nprocshared= 8
#p m062x/aug-cc-pVDZ   counterpoise=2

00222 m062x/aug-cc-pVDZ   counterpoise=2

 0  1  0  1  0  1
  N          0.710243       -1.152826        0.000006  1
  N          1.354052        0.000000       -0.000003  1
  C          0.667040        1.134212       -0.000002  1
  C         -0.722866        1.190437       -0.000005  1
  C         -1.392695       -0.008981       -0.000000  1
  C         -0.615774       -1.162842        0.000003  1
  H         -1.067196       -2.146231        0.000009  1
  H          1.267504        2.034367       -0.000009  1
  H         -2.471887       -0.067869        0.000001  1
  H         -1.238804        2.140139       -0.000012  1
  C          1.439693        1.208046        0.684040  2
  H          0.631965        1.130860       -0.031054  2
  C          2.072465        0.060745        1.142992  2
  H          1.757699       -0.910245        0.785445  2
  C          3.109272        0.159821        2.060895  2
  H          3.602235       -0.733984        2.418442  2
  C          3.513308        1.406197        2.519847  2
  H          4.321036        1.483382        3.234941  2
  C          2.880536        2.553497        2.060895  2
  H          3.195301        3.524488        2.418442  2
  C          1.843728        2.454421        1.142992  2
  H          1.350766        3.348226        0.785445  2

%mem=32GB
%nprocshared= 8
#p m062x/aug-cc-pVDZ   counterpoise=2

00223 m062x/aug-cc-pVDZ   counterpoise=2

 0  1  0  1  0  1
  N          0.710243       -1.152826        0.000006  1
  N          1.354052        0.000000       -0.000003  1
  C          0.667040        1.134212       -0.000002  1
  C         -0.722866        1.190437       -0.000005  1
  C         -1.392695       -0.008981       -0.000000  1
  C         -0.615774       -1.162842        0.000003  1
  H         -1.067196       -2.146231        0.000009  1
  H          1.267504        2.034367       -0.000009  1
  H         -2.471887       -0.067869        0.000001  1
  H         -1.238804        2.140139       -0.000012  1
  C          1.208046        1.439693        0.684040  2
  H          1.278841        2.147756       -0.130439  2
  C         -0.033717        1.104868        1.206777  2
  H         -0.930317        1.552086        0.799538  2
  C         -0.124590        0.195991        2.252252  2
  H         -1.091986       -0.064855        2.659491  2
  C          1.026298       -0.378062        2.774989  2
  H          0.955502       -1.086125        3.589468  2
  C          2.268060       -0.043238        2.252252  2
  H          3.164660       -0.490455        2.659491  2
  C          2.358934        0.865640        1.206777  2
  H          3.326329        1.126485        0.799538  2

%mem=32GB
%nprocshared= 8
#p m062x/aug-cc-pVDZ   counterpoise=2

00224 m062x/aug-cc-pVDZ   counterpoise=2

 0  1  0  1  0  1
  N          0.710243       -1.152826        0.000006  1
  N          1.354052        0.000000       -0.000003  1
  C          0.667040        1.134212       -0.000002  1
  C         -0.722866        1.190437       -0.000005  1
  C         -1.392695       -0.008981       -0.000000  1
  C         -0.615774       -1.162842        0.000003  1
  H         -1.067196       -2.146231        0.000009  1
  H          1.267504        2.034367       -0.000009  1
  H         -2.471887       -0.067869        0.000001  1
  H         -1.238804        2.140139       -0.000012  1
  C          0.939693        1.627595        0.684040  2
  H          1.351605        2.138725       -0.175504  2
  C         -0.260812        2.053969        1.235700  2
  H         -0.784154        2.897265        0.805928  2
  C         -0.789547        1.397877        2.339020  2
  H         -1.724802        1.730043        2.768792  2
  C         -0.117778        0.315411        2.890680  2
  H         -0.529690       -0.195719        3.750224  2
  C          1.082727       -0.110962        2.339020  2
  H          1.606069       -0.954258        2.768792  2
  C          1.611462        0.545130        1.235700  2
  H          2.546717        0.212964        0.805928  2

%mem=32GB
%nprocshared= 8
#p m062x/aug-cc-pVDZ   counterpoise=2

00225 m062x/aug-cc-pVDZ   counterpoise=2

 0  1  0  1  0  1
  N          0.710243       -1.152826        0.000006  1
  N          1.354052        0.000000       -0.000003  1
  C          0.667040        1.134212       -0.000002  1
  C         -0.722866        1.190437       -0.000005  1
  C         -1.392695       -0.008981       -0.000000  1
  C         -0.615774       -1.162842        0.000003  1
  H         -1.067196       -2.146231        0.000009  1
  H          1.267504        2.034367       -0.000009  1
  H         -2.471887       -0.067869        0.000001  1
  H         -1.238804        2.140139       -0.000012  1
  C          0.642788        1.766044        0.684040  2
  H          0.670946        1.032446       -0.110177  2
  C          1.826121        2.282987        1.193773  2
  H          2.776156        1.952114        0.796665  2
  C          1.789976        3.224642        2.213240  2
  H          2.711852        3.627367        2.610349  2
  C          0.570498        3.649355        2.722973  2
  H          0.542340        4.382953        3.517191  2
  C         -0.612835        3.132412        2.213240  2
  H         -1.562870        3.463286        2.610349  2
  C         -0.576690        2.190757        1.193773  2
  H         -1.498566        1.788032        0.796665  2

%mem=32GB
%nprocshared= 8
#p m062x/aug-cc-pVDZ   counterpoise=2

00226 m062x/aug-cc-pVDZ   counterpoise=2

 0  1  0  1  0  1
  N          0.710243       -1.152826        0.000006  1
  N          1.354052        0.000000       -0.000003  1
  C          0.667040        1.134212       -0.000002  1
  C         -0.722866        1.190437       -0.000005  1
  C         -1.392695       -0.008981       -0.000000  1
  C         -0.615774       -1.162842        0.000003  1
  H         -1.067196       -2.146231        0.000009  1
  H          1.267504        2.034367       -0.000009  1
  H         -2.471887       -0.067869        0.000001  1
  H         -1.238804        2.140139       -0.000012  1
  C          0.326352        1.850833        0.684040  2
  H          0.678070        1.111012       -0.022147  2
  C          1.186447        2.841867        1.137275  2
  H          2.208222        2.874113        0.784181  2
  C          0.734978        3.791510        2.043745  2
  H          1.405036        4.563577        2.396839  2
  C         -0.576585        3.750118        2.496980  2
  H         -0.928303        4.489939        3.203168  2
  C         -1.436680        2.759084        2.043745  2
  H         -2.458455        2.726838        2.396839  2
  C         -0.985212        1.809441        1.137275  2
  H         -1.655269        1.037374        0.784181  2

%mem=32GB
%nprocshared= 8
#p m062x/aug-cc-pVDZ   counterpoise=2

00227 m062x/aug-cc-pVDZ   counterpoise=2

 0  1  0  1  0  1
  N          0.710243       -1.152826        0.000006  1
  N          1.354052        0.000000       -0.000003  1
  C          0.667040        1.134212       -0.000002  1
  C         -0.722866        1.190437       -0.000005  1
  C         -1.392695       -0.008981       -0.000000  1
  C         -0.615774       -1.162842        0.000003  1
  H         -1.067196       -2.146231        0.000009  1
  H          1.267504        2.034367       -0.000009  1
  H         -2.471887       -0.067869        0.000001  1
  H         -1.238804        2.140139       -0.000012  1
  C          0.000000        1.879385        0.684040  2
  H         -0.645905        1.263787        0.072823  2
  C          1.244029        1.404159        1.076323  2
  H          1.567287        0.418336        0.770714  2
  C          2.073120        2.194348        1.860888  2
  H          3.042283        1.824123        2.166497  2
  C          1.658181        3.459763        2.253171  2
  H          2.304087        4.075361        2.864388  2
  C          0.414152        3.934989        1.860888  2
  H          0.090895        4.920812        2.166497  2
  C         -0.414939        3.144800        1.076323  2
  H         -1.384101        3.515025        0.770714  2

%mem=32GB
%nprocshared= 8
#p m062x/aug-cc-pVDZ   counterpoise=2

00228 m062x/aug-cc-pVDZ   counterpoise=2

 0  1  0  1  0  1
  N          0.710243       -1.152826        0.000006  1
  N          1.354052        0.000000       -0.000003  1
  C          0.667040        1.134212       -0.000002  1
  C         -0.722866        1.190437       -0.000005  1
  C         -1.392695       -0.008981       -0.000000  1
  C         -0.615774       -1.162842        0.000003  1
  H         -1.067196       -2.146231        0.000009  1
  H          1.267504        2.034367       -0.000009  1
  H         -2.471887       -0.067869        0.000001  1
  H         -1.238804        2.140139       -0.000012  1
  C         -0.326352        1.850833        0.684040  2
  H         -0.742638        1.157507       -0.034114  2
  C          0.971588        1.676923        1.144956  2
  H          1.566463        0.848113        0.785878  2
  C          1.505937        2.566884        2.066787  2
  H          2.517098        2.431401        2.425864  2
  C          0.742347        3.630755        2.527702  2
  H          1.158633        4.324082        3.245857  2
  C         -0.555593        3.804665        2.066787  2
  H         -1.150468        4.633475        2.425864  2
  C         -1.089942        2.914704        1.144956  2
  H         -2.101103        3.050188        0.785878  2

%mem=32GB
%nprocshared= 8
#p m062x/aug-cc-pVDZ   counterpoise=2

00229 m062x/aug-cc-pVDZ   counterpoise=2

 0  1  0  1  0  1
  N          0.710243       -1.152826        0.000006  1
  N          1.354052        0.000000       -0.000003  1
  C          0.667040        1.134212       -0.000002  1
  C         -0.722866        1.190437       -0.000005  1
  C         -1.392695       -0.008981       -0.000000  1
  C         -0.615774       -1.162842        0.000003  1
  H         -1.067196       -2.146231        0.000009  1
  H          1.267504        2.034367       -0.000009  1
  H         -2.471887       -0.067869        0.000001  1
  H         -1.238804        2.140139       -0.000012  1
  C         -0.642788        1.766044        0.684040  2
  H         -0.739278        1.072464       -0.140203  2
  C          0.609962        2.045521        1.213044  2
  H          1.489427        1.569668        0.800922  2
  C          0.733819        2.935809        2.271052  2
  H          1.709775        3.153536        2.683173  2
  C         -0.395074        3.546620        2.800055  2
  H         -0.298584        4.240200        3.624299  2
  C         -1.647824        3.267143        2.271052  2
  H         -2.527289        3.742996        2.683173  2
  C         -1.771681        2.376855        1.213044  2
  H         -2.747637        2.159128        0.800922  2

%mem=32GB
%nprocshared= 8
#p m062x/aug-cc-pVDZ   counterpoise=2

00230 m062x/aug-cc-pVDZ   counterpoise=2

 0  1  0  1  0  1
  N          0.710243       -1.152826        0.000006  1
  N          1.354052        0.000000       -0.000003  1
  C          0.667040        1.134212       -0.000002  1
  C         -0.722866        1.190437       -0.000005  1
  C         -1.392695       -0.008981       -0.000000  1
  C         -0.615774       -1.162842        0.000003  1
  H         -1.067196       -2.146231        0.000009  1
  H          1.267504        2.034367       -0.000009  1
  H         -2.471887       -0.067869        0.000001  1
  H         -1.238804        2.140139       -0.000012  1
  C         -0.939693        1.627595        0.684040  2
  H         -0.660603        1.064905       -0.196432  2
  C         -0.041731        2.522956        1.249132  2
  H          0.936916        2.657798        0.808896  2
  C         -0.399973        3.245231        2.379315  2
  H          0.299584        3.942764        2.819551  2
  C         -1.656177        3.072146        2.944406  2
  H         -1.935266        3.634836        3.824878  2
  C         -2.554138        2.176785        2.379315  2
  H         -3.532785        2.041943        2.819551  2
  C         -2.195896        1.454510        1.249132  2
  H         -2.895454        0.756978        0.808896  2

%mem=32GB
%nprocshared= 8
#p m062x/aug-cc-pVDZ   counterpoise=2

00231 m062x/aug-cc-pVDZ   counterpoise=2

 0  1  0  1  0  1
  N          0.710243       -1.152826        0.000006  1
  N          1.354052        0.000000       -0.000003  1
  C          0.667040        1.134212       -0.000002  1
  C         -0.722866        1.190437       -0.000005  1
  C         -1.392695       -0.008981       -0.000000  1
  C         -0.615774       -1.162842        0.000003  1
  H         -1.067196       -2.146231        0.000009  1
  H          1.267504        2.034367       -0.000009  1
  H         -2.471887       -0.067869        0.000001  1
  H         -1.238804        2.140139       -0.000012  1
  C         -1.208046        1.439693        0.684040  2
  H         -0.608268        1.131563       -0.161575  2
  C         -1.043584        2.706871        1.226761  2
  H         -0.315682        3.385939        0.803953  2
  C         -1.813465        3.102389        2.312201  2
  H         -1.685341        4.089586        2.735009  2
  C         -2.747808        2.230728        2.854921  2
  H         -3.347585        2.538858        3.700536  2
  C         -2.912270        0.963550        2.312201  2
  H         -3.640171        0.284482        2.735009  2
  C         -2.142389        0.568032        1.226761  2
  H         -2.270512       -0.419165        0.803953  2

%mem=32GB
%nprocshared= 8
#p m062x/aug-cc-pVDZ   counterpoise=2

00232 m062x/aug-cc-pVDZ   counterpoise=2

 0  1  0  1  0  1
  N          0.710243       -1.152826        0.000006  1
  N          1.354052        0.000000       -0.000003  1
  C          0.667040        1.134212       -0.000002  1
  C         -0.722866        1.190437       -0.000005  1
  C         -1.392695       -0.008981       -0.000000  1
  C         -0.615774       -1.162842        0.000003  1
  H         -1.067196       -2.146231        0.000009  1
  H          1.267504        2.034367       -0.000009  1
  H         -2.471887       -0.067869        0.000001  1
  H         -1.238804        2.140139       -0.000012  1
  C         -1.439693        1.208046        0.684040  2
  H         -0.657366        1.188828       -0.062510  2
  C         -1.912269        2.422307        1.163180  2
  H         -1.498105        3.349061        0.789905  2
  C         -2.916472        2.446975        2.121460  2
  H         -3.284635        3.392946        2.494735  2
  C         -3.448099        1.257381        2.600600  2
  H         -4.230426        1.276599        3.347150  2
  C         -2.975522        0.043120        2.121460  2
  H         -3.389687       -0.883634        2.494735  2
  C         -1.971319        0.018452        1.163180  2
  H         -1.603157       -0.927519        0.789905  2

%mem=32GB
%nprocshared= 8
#p m062x/aug-cc-pVDZ   counterpoise=2

00233 m062x/aug-cc-pVDZ   counterpoise=2

 0  1  0  1  0  1
  N          0.710243       -1.152826        0.000006  1
  N          1.354052        0.000000       -0.000003  1
  C          0.667040        1.134212       -0.000002  1
  C         -0.722866        1.190437       -0.000005  1
  C         -1.392695       -0.008981       -0.000000  1
  C         -0.615774       -1.162842        0.000003  1
  H         -1.067196       -2.146231        0.000009  1
  H          1.267504        2.034367       -0.000009  1
  H         -2.471887       -0.067869        0.000001  1
  H         -1.238804        2.140139       -0.000012  1
  C         -1.627595        0.939693        0.684040  2
  H         -0.785221        1.173155        0.047140  2
  C         -2.489344        1.948471        1.092806  2
  H         -2.318317        2.967823        0.774356  2
  C         -3.570625        1.648795        1.910338  2
  H         -4.241973        2.434684        2.228788  2
  C         -3.790157        0.340342        2.319104  2
  H         -4.632532        0.106879        2.956004  2
  C         -2.928408       -0.668436        1.910338  2
  H         -3.099436       -1.687788        2.228788  2
  C         -1.847127       -0.368761        1.092806  2
  H         -1.175780       -1.154650        0.774356  2

%mem=32GB
%nprocshared= 8
#p m062x/aug-cc-pVDZ   counterpoise=2

00234 m062x/aug-cc-pVDZ   counterpoise=2

 0  1  0  1  0  1
  N          0.710243       -1.152826        0.000006  1
  N          1.354052        0.000000       -0.000003  1
  C          0.667040        1.134212       -0.000002  1
  C         -0.722866        1.190437       -0.000005  1
  C         -1.392695       -0.008981       -0.000000  1
  C         -0.615774       -1.162842        0.000003  1
  H         -1.067196       -2.146231        0.000009  1
  H          1.267504        2.034367       -0.000009  1
  H         -2.471887       -0.067869        0.000001  1
  H         -1.238804        2.140139       -0.000012  1
  C         -1.766044        0.642788        0.684040  2
  H         -1.368579       -0.051080       -0.044184  2
  C         -0.977888        1.685717        1.151418  2
  H          0.033591        1.804344        0.787306  2
  C         -1.488078        2.576373        2.086175  2
  H         -0.874064        3.388869        2.450287  2
  C         -2.786425        2.424100        2.553553  2
  H         -3.183890        3.117968        3.281777  2
  C         -3.574582        1.381171        2.086175  2
  H         -4.586061        1.262544        2.450287  2
  C         -3.064391        0.490515        1.151418  2
  H         -3.678405       -0.321981        0.787306  2

%mem=32GB
%nprocshared= 8
#p m062x/aug-cc-pVDZ   counterpoise=2

00235 m062x/aug-cc-pVDZ   counterpoise=2

 0  1  0  1  0  1
  N          0.710243       -1.152826        0.000006  1
  N          1.354052        0.000000       -0.000003  1
  C          0.667040        1.134212       -0.000002  1
  C         -0.722866        1.190437       -0.000005  1
  C         -1.392695       -0.008981       -0.000000  1
  C         -0.615774       -1.162842        0.000003  1
  H         -1.067196       -2.146231        0.000009  1
  H          1.267504        2.034367       -0.000009  1
  H         -2.471887       -0.067869        0.000001  1
  H         -1.238804        2.140139       -0.000012  1
  C         -1.850833        0.326352        0.684040  2
  H         -1.293443       -0.081628       -0.148192  2
  C         -1.498453        1.558369        1.218171  2
  H         -0.666542        2.110194        0.802055  2
  C         -2.213925        2.082057        2.286433  2
  H         -1.939404        3.041861        2.702549  2
  C         -3.281777        1.373727        2.820564  2
  H         -3.839167        1.781707        3.652797  2
  C         -3.634157        0.141709        2.286433  2
  H         -4.466068       -0.410115        2.702549  2
  C         -2.918685       -0.381978        1.218171  2
  H         -3.193206       -1.341783        0.802055  2

%mem=32GB
%nprocshared= 8
#p m062x/aug-cc-pVDZ   counterpoise=2

00236 m062x/aug-cc-pVDZ   counterpoise=2

 0  1  0  1  0  1
  N          0.710243       -1.152826        0.000006  1
  N          1.354052        0.000000       -0.000003  1
  C          0.667040        1.134212       -0.000002  1
  C         -0.722866        1.190437       -0.000005  1
  C         -1.392695       -0.008981       -0.000000  1
  C         -0.615774       -1.162842        0.000003  1
  H         -1.067196       -2.146231        0.000009  1
  H          1.267504        2.034367       -0.000009  1
  H         -2.471887       -0.067869        0.000001  1
  H         -1.238804        2.140139       -0.000012  1
  C         -1.879385        0.000000        0.684040  2
  H         -1.252416       -0.011570       -0.197162  2
  C         -2.259595        1.209511        1.249600  2
  H         -1.928829        2.140212        0.808999  2
  C         -3.064380        1.224362        2.380721  2
  H         -3.360584        2.166632        2.821322  2
  C         -3.488955        0.029702        2.946281  2
  H         -4.115924        0.041271        3.827483  2
  C         -3.108745       -1.179809        2.380721  2
  H         -3.439511       -2.110510        2.821322  2
  C         -2.303960       -1.194660        1.249600  2
  H         -2.007756       -2.136930        0.808999  2

%mem=32GB
%nprocshared= 8
#p m062x/aug-cc-pVDZ   counterpoise=2

00237 m062x/aug-cc-pVDZ   counterpoise=2

 0  1  0  1  0  1
  N          0.710243       -1.152826        0.000006  1
  N          1.354052        0.000000       -0.000003  1
  C          0.667040        1.134212       -0.000002  1
  C         -0.722866        1.190437       -0.000005  1
  C         -1.392695       -0.008981       -0.000000  1
  C         -0.615774       -1.162842        0.000003  1
  H         -1.067196       -2.146231        0.000009  1
  H          1.267504        2.034367       -0.000009  1
  H         -2.471887       -0.067869        0.000001  1
  H         -1.238804        2.140139       -0.000012  1
  C         -1.850833       -0.326352        0.684040  2
  H         -1.289262        0.062671       -0.154435  2
  C         -2.895897        0.412284        1.222178  2
  H         -3.148484        1.376742        0.802941  2
  C         -3.616736       -0.087070        2.298454  2
  H         -4.430895        0.488365        2.717691  2
  C         -3.292511       -1.325060        2.836591  2
  H         -3.854082       -1.714084        3.675066  2
  C         -2.247447       -2.063696        2.298454  2
  H         -1.994860       -3.028154        2.717691  2
  C         -1.526608       -1.564342        1.222178  2
  H         -0.712450       -2.139777        0.802941  2

%mem=32GB
%nprocshared= 8
#p m062x/aug-cc-pVDZ   counterpoise=2

00238 m062x/aug-cc-pVDZ   counterpoise=2

 0  1  0  1  0  1
  N          0.710243       -1.152826        0.000006  1
  N          1.354052        0.000000       -0.000003  1
  C          0.667040        1.134212       -0.000002  1
  C         -0.722866        1.190437       -0.000005  1
  C         -1.392695       -0.008981       -0.000000  1
  C         -0.615774       -1.162842        0.000003  1
  H         -1.067196       -2.146231        0.000009  1
  H          1.267504        2.034367       -0.000009  1
  H         -2.471887       -0.067869        0.000001  1
  H         -1.238804        2.140139       -0.000012  1
  C         -1.766044       -0.642788        0.684040  2
  H         -1.364057        0.039635       -0.052470  2
  C         -3.059964       -0.470551        1.156736  2
  H         -3.666006        0.346052        0.788481  2
  C         -3.575959       -1.346517        2.102128  2
  H         -4.583989       -1.212337        2.470383  2
  C         -2.798035       -2.394718        2.574824  2
  H         -3.200022       -3.077141        3.311334  2
  C         -1.504116       -2.566955        2.102128  2
  H         -0.898073       -3.383558        2.470383  2
  C         -0.988120       -1.690989        1.156736  2
  H          0.019909       -1.825169        0.788481  2

%mem=32GB
%nprocshared= 8
#p m062x/aug-cc-pVDZ   counterpoise=2

00239 m062x/aug-cc-pVDZ   counterpoise=2

 0  1  0  1  0  1
  N          0.710243       -1.152826        0.000006  1
  N          1.354052        0.000000       -0.000003  1
  C          0.667040        1.134212       -0.000002  1
  C         -0.722866        1.190437       -0.000005  1
  C         -1.392695       -0.008981       -0.000000  1
  C         -0.615774       -1.162842        0.000003  1
  H         -1.067196       -2.146231        0.000009  1
  H          1.267504        2.034367       -0.000009  1
  H         -2.471887       -0.067869        0.000001  1
  H         -1.238804        2.140139       -0.000012  1
  C         -1.627595       -0.939693        0.684040  2
  H         -1.412055       -0.085688        0.056377  2
  C         -2.931665       -1.193580        1.086878  2
  H         -3.732061       -0.537367        0.773046  2
  C         -3.208335       -2.289789        1.892553  2
  H         -4.224272       -2.487581        2.206384  2
  C         -2.180935       -3.132111        2.295390  2
  H         -2.396475       -3.986115        2.923053  2
  C         -0.876865       -2.878223        1.892553  2
  H         -0.076469       -3.534436        2.206384  2
  C         -0.600196       -1.782014        1.086878  2
  H          0.415741       -1.584223        0.773046  2

%mem=32GB
%nprocshared= 8
#p m062x/aug-cc-pVDZ   counterpoise=2

00240 m062x/aug-cc-pVDZ   counterpoise=2

 0  1  0  1  0  1
  N          0.710243       -1.152826        0.000006  1
  N          1.354052        0.000000       -0.000003  1
  C          0.667040        1.134212       -0.000002  1
  C         -0.722866        1.190437       -0.000005  1
  C         -1.392695       -0.008981       -0.000000  1
  C         -0.615774       -1.162842        0.000003  1
  H         -1.067196       -2.146231        0.000009  1
  H          1.267504        2.034367       -0.000009  1
  H         -2.471887       -0.067869        0.000001  1
  H         -1.238804        2.140139       -0.000012  1
  C         -1.439693       -1.208046        0.684040  2
  H         -0.608295       -1.162432       -0.006206  2
  C         -2.039151       -0.036836        1.127044  2
  H         -1.674764        0.921209        0.781921  2
  C         -3.106342       -0.095387        2.013051  2
  H         -3.573351        0.817045        2.358174  2
  C         -3.574073       -1.325146        2.456055  2
  H         -4.405471       -1.370760        3.146301  2
  C         -2.974615       -2.496356        2.013051  2
  H         -3.339002       -3.454401        2.358174  2
  C         -1.907424       -2.437805        1.127044  2
  H         -1.440415       -3.350237        0.781921  2

%mem=32GB
%nprocshared= 8
#p m062x/aug-cc-pVDZ   counterpoise=2

00241 m062x/aug-cc-pVDZ   counterpoise=2

 0  1  0  1  0  1
  N          0.710243       -1.152826        0.000006  1
  N          1.354052        0.000000       -0.000003  1
  C          0.667040        1.134212       -0.000002  1
  C         -0.722866        1.190437       -0.000005  1
  C         -1.392695       -0.008981       -0.000000  1
  C         -0.615774       -1.162842        0.000003  1
  H         -1.067196       -2.146231        0.000009  1
  H          1.267504        2.034367       -0.000009  1
  H         -2.471887       -0.067869        0.000001  1
  H         -1.238804        2.140139       -0.000012  1
  C         -1.208046       -1.439693        0.684040  2
  H         -0.531071       -1.123249       -0.097823  2
  C         -2.151653       -0.553616        1.185845  2
  H         -2.209797        0.453127        0.794913  2
  C         -3.020624       -0.959806        2.189453  2
  H         -3.755742       -0.269508        2.580385  2
  C         -2.945988       -2.252074        2.691257  2
  H         -3.622963       -2.568518        3.473121  2
  C         -2.002381       -3.138151        2.189453  2
  H         -1.944237       -4.144894        2.580385  2
  C         -1.133410       -2.731961        1.185845  2
  H         -0.398291       -3.422259        0.794913  2

%mem=32GB
%nprocshared= 8
#p m062x/aug-cc-pVDZ   counterpoise=2

00242 m062x/aug-cc-pVDZ   counterpoise=2

 0  1  0  1  0  1
  N          0.710243       -1.152826        0.000006  1
  N          1.354052        0.000000       -0.000003  1
  C          0.667040        1.134212       -0.000002  1
  C         -0.722866        1.190437       -0.000005  1
  C         -1.392695       -0.008981       -0.000000  1
  C         -0.615774       -1.162842        0.000003  1
  H         -1.067196       -2.146231        0.000009  1
  H          1.267504        2.034367       -0.000009  1
  H         -2.471887       -0.067869        0.000001  1
  H         -1.238804        2.140139       -0.000012  1
  C         -0.939693       -1.627595        0.684040  2
  H         -1.098595       -2.273948       -0.168438  2
  C          0.329817       -1.499791        1.231166  2
  H          1.159928       -2.046578        0.804926  2
  C          0.533785       -0.670126        2.325416  2
  H          1.522798       -0.570559        2.751655  2
  C         -0.531756        0.031736        2.872541  2
  H         -0.372854        0.678089        3.725020  2
  C         -1.801266       -0.096068        2.325416  2
  H         -2.631376        0.450719        2.751655  2
  C         -2.005234       -0.925734        1.231166  2
  H         -2.994247       -1.025300        0.804926  2

%mem=32GB
%nprocshared= 8
#p m062x/aug-cc-pVDZ   counterpoise=2

00243 m062x/aug-cc-pVDZ   counterpoise=2

 0  1  0  1  0  1
  N          0.710243       -1.152826        0.000006  1
  N          1.354052        0.000000       -0.000003  1
  C          0.667040        1.134212       -0.000002  1
  C         -0.722866        1.190437       -0.000005  1
  C         -1.392695       -0.008981       -0.000000  1
  C         -0.615774       -1.162842        0.000003  1
  H         -1.067196       -2.146231        0.000009  1
  H          1.267504        2.034367       -0.000009  1
  H         -2.471887       -0.067869        0.000001  1
  H         -1.238804        2.140139       -0.000012  1
  C         -0.642788       -1.766044        0.684040  2
  H         -1.158387       -2.227920       -0.146965  2
  C          0.490338       -2.365132        1.217384  2
  H          0.857502       -3.293726        0.801881  2
  C          1.152166       -1.772263        2.284072  2
  H          2.034929       -2.238982        2.699575  2
  C          0.680869       -0.580308        2.817416  2
  H          1.196468       -0.118433        3.648422  2
  C         -0.452256        0.018779        2.284072  2
  H         -0.819420        0.947373        2.699575  2
  C         -1.114085       -0.574089        1.217384  2
  H         -1.996847       -0.107370        0.801881  2

%mem=32GB
%nprocshared= 8
#p m062x/aug-cc-pVDZ   counterpoise=2

00244 m062x/aug-cc-pVDZ   counterpoise=2

 0  1  0  1  0  1
  N          0.710243       -1.152826        0.000006  1
  N          1.354052        0.000000       -0.000003  1
  C          0.667040        1.134212       -0.000002  1
  C         -0.722866        1.190437       -0.000005  1
  C         -1.392695       -0.008981       -0.000000  1
  C         -0.615774       -1.162842        0.000003  1
  H         -1.067196       -2.146231        0.000009  1
  H          1.267504        2.034367       -0.000009  1
  H         -2.471887       -0.067869        0.000001  1
  H         -1.238804        2.140139       -0.000012  1
  C         -0.326352       -1.850833        0.684040  2
  H         -0.635534       -1.115871       -0.046698  2
  C         -1.236139       -2.788739        1.153032  2
  H         -2.254091       -2.784455        0.787663  2
  C         -0.839270       -3.732145        2.091016  2
  H         -1.548040       -4.462822        2.456385  2
  C          0.467386       -3.737644        2.560008  2
  H          0.776568       -4.472606        3.290746  2
  C          1.377174       -2.799738        2.091016  2
  H          2.395126       -2.804023        2.456385  2
  C          0.980305       -1.856332        1.153032  2
  H          1.689075       -1.125655        0.787663  2

%mem=32GB
%nprocshared= 8
#p m062x/aug-cc-pVDZ   counterpoise=2

00245 m062x/aug-cc-pVDZ   counterpoise=2

 0  1  0  1  0  1
  N          0.710243       -1.152826        0.000006  1
  N          1.354052        0.000000       -0.000003  1
  C          0.667040        1.134212       -0.000002  1
  C         -0.722866        1.190437       -0.000005  1
  C         -1.392695       -0.008981       -0.000000  1
  C         -0.615774       -1.162842        0.000003  1
  H         -1.067196       -2.146231        0.000009  1
  H          1.267504        2.034367       -0.000009  1
  H         -2.471887       -0.067869        0.000001  1
  H         -1.238804        2.140139       -0.000012  1
  C         -0.000000       -1.879385        0.684040  2
  H         -0.570971       -1.214977        0.049773  2
  C         -0.545391       -3.089415        1.091117  2
  H         -1.541249       -3.367682        0.773983  2
  C          0.187513       -3.942257        1.905269  2
  H         -0.237374       -4.884932        2.222403  2
  C          1.465809       -3.585069        2.312345  2
  H          2.036780       -4.249477        2.946613  2
  C          2.011200       -2.375039        1.905269  2
  H          3.007058       -2.096772        2.222403  2
  C          1.278296       -1.522197        1.091117  2
  H          1.703183       -0.579522        0.773983  2

%mem=32GB
%nprocshared= 8
#p m062x/aug-cc-pVDZ   counterpoise=2

00246 m062x/aug-cc-pVDZ   counterpoise=2

 0  1  0  1  0  1
  N          0.710243       -1.152826        0.000006  1
  N          1.354052        0.000000       -0.000003  1
  C          0.667040        1.134212       -0.000002  1
  C         -0.722866        1.190437       -0.000005  1
  C         -1.392695       -0.008981       -0.000000  1
  C         -0.615774       -1.162842        0.000003  1
  H         -1.067196       -2.146231        0.000009  1
  H          1.267504        2.034367       -0.000009  1
  H         -2.471887       -0.067869        0.000001  1
  H         -1.238804        2.140139       -0.000012  1
  C          0.326352       -1.850833        0.684040  2
  H          0.721778       -1.131852       -0.020548  2
  C         -0.980909       -1.732888        1.136249  2
  H         -1.603905       -0.922022        0.783955  2
  C         -1.488483       -2.655780        2.040667  2
  H         -2.506906       -2.563896        2.392961  2
  C         -0.688796       -3.696618        2.492875  2
  H         -1.084223       -4.415599        3.197464  2
  C          0.618465       -3.814563        2.040667  2
  H          1.241461       -4.625429        2.392961  2
  C          1.126039       -2.891671        1.136249  2
  H          2.144462       -2.983555        0.783955  2

%mem=32GB
%nprocshared= 8
#p m062x/aug-cc-pVDZ   counterpoise=2

00247 m062x/aug-cc-pVDZ   counterpoise=2

 0  1  0  1  0  1
  N          0.710243       -1.152826        0.000006  1
  N          1.354052        0.000000       -0.000003  1
  C          0.667040        1.134212       -0.000002  1
  C         -0.722866        1.190437       -0.000005  1
  C         -1.392695       -0.008981       -0.000000  1
  C         -0.615774       -1.162842        0.000003  1
  H         -1.067196       -2.146231        0.000009  1
  H          1.267504        2.034367       -0.000009  1
  H         -2.471887       -0.067869        0.000001  1
  H         -1.238804        2.140139       -0.000012  1
  C          0.642788       -1.766044        0.684040  2
  H          0.721990       -1.046037       -0.119115  2
  C         -0.603126       -2.096687        1.199510  2
  H         -1.494554       -1.634268        0.797932  2
  C         -0.704791       -3.020896        2.230448  2
  H         -1.675421       -3.278485        2.632026  2
  C          0.439458       -3.614462        2.745918  2
  H          0.360255       -4.334470        3.549073  2
  C          1.685371       -3.283819        2.230448  2
  H          2.576799       -3.746238        2.632026  2
  C          1.787036       -2.359610        1.199510  2
  H          2.757666       -2.102022        0.797932  2

%mem=32GB
%nprocshared= 8
#p m062x/aug-cc-pVDZ   counterpoise=2

00248 m062x/aug-cc-pVDZ   counterpoise=2

 0  1  0  1  0  1
  N          0.710243       -1.152826        0.000006  1
  N          1.354052        0.000000       -0.000003  1
  C          0.667040        1.134212       -0.000002  1
  C         -0.722866        1.190437       -0.000005  1
  C         -1.392695       -0.008981       -0.000000  1
  C         -0.615774       -1.162842        0.000003  1
  H         -1.067196       -2.146231        0.000009  1
  H          1.267504        2.034367       -0.000009  1
  H         -2.471887       -0.067869        0.000001  1
  H         -1.238804        2.140139       -0.000012  1
  C          0.939693       -1.627595        0.684040  2
  H          0.652366       -1.033069       -0.172536  2
  C          0.041600       -2.532323        1.233796  2
  H         -0.945386       -2.642627        0.805507  2
  C          0.410415       -3.295464        2.333307  2
  H         -0.289244       -4.000293        2.761595  2
  C          1.677323       -3.153876        2.883062  2
  H          1.964650       -3.748402        3.739639  2
  C          2.575416       -2.249148        2.333307  2
  H          3.562402       -2.138845        2.761595  2
  C          2.206601       -1.486008        1.233796  2
  H          2.906260       -0.781178        0.805507  2

%mem=32GB
%nprocshared= 8
#p m062x/aug-cc-pVDZ   counterpoise=2

00249 m062x/aug-cc-pVDZ   counterpoise=2

 0  1  0  1  0  1
  N          0.710243       -1.152826        0.000006  1
  N          1.354052        0.000000       -0.000003  1
  C          0.667040        1.134212       -0.000002  1
  C         -0.722866        1.190437       -0.000005  1
  C         -1.392695       -0.008981       -0.000000  1
  C         -0.615774       -1.162842        0.000003  1
  H         -1.067196       -2.146231        0.000009  1
  H          1.267504        2.034367       -0.000009  1
  H         -2.471887       -0.067869        0.000001  1
  H         -1.238804        2.140139       -0.000012  1
  C          1.208046       -1.439693        0.684040  2
  H          0.605347       -1.092378       -0.144132  2
  C          0.994563       -2.704303        1.215566  2
  H          0.225551       -3.342185        0.801480  2
  C          1.768193       -3.150120        2.278616  2
  H          1.601880       -4.135316        2.692703  2
  C          2.755305       -2.331326        2.810142  2
  H          3.358004       -2.678640        3.638314  2
  C          2.968788       -1.066715        2.278616  2
  H          3.737799       -0.428833        2.692703  2
  C          2.195158       -0.620898        1.215566  2
  H          2.361471        0.364298        0.801480  2

%mem=32GB
%nprocshared= 8
#p m062x/aug-cc-pVDZ   counterpoise=2

00250 m062x/aug-cc-pVDZ   counterpoise=2

 0  1  0  1  0  1
  N          0.710243       -1.152826        0.000006  1
  N          1.354052        0.000000       -0.000003  1
  C          0.667040        1.134212       -0.000002  1
  C         -0.722866        1.190437       -0.000005  1
  C         -1.392695       -0.008981       -0.000000  1
  C         -0.615774       -1.162842        0.000003  1
  H         -1.067196       -2.146231        0.000009  1
  H          1.267504        2.034367       -0.000009  1
  H         -2.471887       -0.067869        0.000001  1
  H         -1.238804        2.140139       -0.000012  1
  C          1.439693       -1.208046        0.684040  2
  H          0.651959       -1.148414       -0.054649  2
  C          1.854510       -2.445177        1.158135  2
  H          1.389941       -3.349334        0.788790  2
  C          2.865653       -2.521721        2.106325  2
  H          3.188818       -3.485510        2.475669  2
  C          3.461979       -1.361133        2.580419  2
  H          4.249712       -1.420765        3.319109  2
  C          3.047161       -0.124001        2.106325  2
  H          3.511730        0.780155        2.475669  2
  C          2.036018       -0.047458        1.158135  2
  H          1.712853        0.916331        0.788790  2

%mem=32GB
%nprocshared= 8
#p m062x/aug-cc-pVDZ   counterpoise=2

00251 m062x/aug-cc-pVDZ   counterpoise=2

 0  1  0  1  0  1
  N          0.710243       -1.152826        0.000006  1
  N          1.354052        0.000000       -0.000003  1
  C          0.667040        1.134212       -0.000002  1
  C         -0.722866        1.190437       -0.000005  1
  C         -1.392695       -0.008981       -0.000000  1
  C         -0.615774       -1.162842        0.000003  1
  H         -1.067196       -2.146231        0.000009  1
  H          1.267504        2.034367       -0.000009  1
  H         -2.471887       -0.067869        0.000001  1
  H         -1.238804        2.140139       -0.000012  1
  C          1.627595       -0.939693        0.684040  2
  H          0.775215       -1.137731        0.048453  2
  C          2.446745       -1.983688        1.091963  2
  H          2.232525       -2.995052        0.774170  2
  C          3.540869       -1.729485        1.907810  2
  H          4.179029       -2.542810        2.225603  2
  C          3.815844       -0.431285        2.315733  2
  H          4.668224       -0.233247        2.951320  2
  C          2.996694        0.612711        1.907810  2
  H          3.210914        1.624074        2.225603  2
  C          1.902570        0.358507        1.091963  2
  H          1.264410        1.171832        0.774170  2

%mem=32GB
%nprocshared= 8
#p m062x/aug-cc-pVDZ   counterpoise=2

00252 m062x/aug-cc-pVDZ   counterpoise=2

 0  1  0  1  0  1
  N          0.710243       -1.152826        0.000006  1
  N          1.354052        0.000000       -0.000003  1
  C          0.667040        1.134212       -0.000002  1
  C         -0.722866        1.190437       -0.000005  1
  C         -1.392695       -0.008981       -0.000000  1
  C         -0.615774       -1.162842        0.000003  1
  H         -1.067196       -2.146231        0.000009  1
  H          1.267504        2.034367       -0.000009  1
  H         -2.471887       -0.067869        0.000001  1
  H         -1.238804        2.140139       -0.000012  1
  C          1.766044       -0.642788        0.684040  2
  H          1.331366        0.035395       -0.037669  2
  C          1.032804       -1.726827        1.147237  2
  H          0.026895       -1.893167        0.786383  2
  C          1.590762       -2.597349        2.073632  2
  H          1.019531       -3.441872        2.434487  2
  C          2.881961       -2.383832        2.536829  2
  H          3.316639       -3.062014        3.258539  2
  C          3.615201       -1.299792        2.073632  2
  H          4.621110       -1.133452        2.434487  2
  C          3.057243       -0.429270        1.147237  2
  H          3.628474        0.415252        0.786383  2

%mem=32GB
%nprocshared= 8
#p m062x/aug-cc-pVDZ   counterpoise=2

00253 m062x/aug-cc-pVDZ   counterpoise=2

 0  1  0  1  0  1
  N          0.710243       -1.152826        0.000006  1
  N          1.354052        0.000000       -0.000003  1
  C          0.667040        1.134212       -0.000002  1
  C         -0.722866        1.190437       -0.000005  1
  C         -1.392695       -0.008981       -0.000000  1
  C         -0.615774       -1.162842        0.000003  1
  H         -1.067196       -2.146231        0.000009  1
  H          1.267504        2.034367       -0.000009  1
  H         -2.471887       -0.067869        0.000001  1
  H         -1.238804        2.140139       -0.000012  1
  C          1.850833       -0.326352        0.684040  2
  H          1.257932        0.063144       -0.132356  2
  C          1.571237       -1.581190        1.208008  2
  H          0.760516       -2.169277        0.799810  2
  C          2.332291       -2.081151        2.255942  2
  H          2.114472       -3.058734        2.664140  2
  C          3.372942       -1.326275        2.779910  2
  H          3.965843       -1.715771        3.596306  2
  C          3.652538       -0.071437        2.255942  2
  H          4.463259        0.516650        2.664140  2
  C          2.891484        0.428525        1.208008  2
  H          3.109303        1.406108        0.799810  2

%mem=32GB
%nprocshared= 8
#p m062x/aug-cc-pVDZ   counterpoise=2

00254 m062x/aug-cc-pVDZ   counterpoise=2

 0  1  0  1  0  1
  N          0.710243       -1.152826        0.000006  1
  N          1.354052        0.000000       -0.000003  1
  C          0.667040        1.134212       -0.000002  1
  C         -0.722866        1.190437       -0.000005  1
  C         -1.392695       -0.008981       -0.000000  1
  C         -0.615774       -1.162842        0.000003  1
  H         -1.067196       -2.146231        0.000009  1
  H          1.267504        2.034367       -0.000009  1
  H         -2.471887       -0.067869        0.000001  1
  H         -1.238804        2.140139       -0.000012  1
  C          1.969616        0.000000        0.347296  2
  H          1.027650        0.000000       -0.184158  2
  C          2.574174       -1.202290        0.688387  2
  H          2.103191       -2.138935        0.422659  2
  C          3.783290       -1.202290        1.370567  2
  H          4.254273       -2.138935        1.636294  2
  C          4.387848       -0.000000        1.711657  2
  H          5.329813       -0.000000        2.243111  2
  C          3.783290        1.202290        1.370567  2
  H          4.254273        2.138935        1.636294  2
  C          2.574174        1.202290        0.688387  2
  H          2.103191        2.138935        0.422659  2

%mem=32GB
%nprocshared= 8
#p m062x/aug-cc-pVDZ   counterpoise=2

00255 m062x/aug-cc-pVDZ   counterpoise=2

 0  1  0  1  0  1
  N          0.710243       -1.152826        0.000006  1
  N          1.354052        0.000000       -0.000003  1
  C          0.667040        1.134212       -0.000002  1
  C         -0.722866        1.190437       -0.000005  1
  C         -1.392695       -0.008981       -0.000000  1
  C         -0.615774       -1.162842        0.000003  1
  H         -1.067196       -2.146231        0.000009  1
  H          1.267504        2.034367       -0.000009  1
  H         -2.471887       -0.067869        0.000001  1
  H         -1.238804        2.140139       -0.000012  1
  C          1.939693        0.342020        0.347296  2
  H          1.108409       -0.143458       -0.145675  2
  C          3.079538       -0.384604        0.663688  2
  H          3.136253       -1.436159        0.417202  2
  C          4.146582        0.238561        1.296472  2
  H          5.034581       -0.327516        1.542957  2
  C          4.073781        1.588350        1.612863  2
  H          4.905064        2.073828        2.105835  2
  C          2.933935        2.314974        1.296472  2
  H          2.877220        3.366529        1.542957  2
  C          1.866891        1.691809        0.663688  2
  H          0.978893        2.257886        0.417202  2

%mem=32GB
%nprocshared= 8
#p m062x/aug-cc-pVDZ   counterpoise=2

00256 m062x/aug-cc-pVDZ   counterpoise=2

 0  1  0  1  0  1
  N          0.710243       -1.152826        0.000006  1
  N          1.354052        0.000000       -0.000003  1
  C          0.667040        1.134212       -0.000002  1
  C         -0.722866        1.190437       -0.000005  1
  C         -1.392695       -0.008981       -0.000000  1
  C         -0.615774       -1.162842        0.000003  1
  H         -1.067196       -2.146231        0.000009  1
  H          1.267504        2.034367       -0.000009  1
  H         -2.471887       -0.067869        0.000001  1
  H         -1.238804        2.140139       -0.000012  1
  C          1.850833        0.673648        0.347296  2
  H          1.257931       -0.130342       -0.067201  2
  C          3.198991        0.476076        0.613323  2
  H          3.656373       -0.481833        0.406074  2
  C          3.960046        1.508087        1.145376  2
  H          5.010330        1.354169        1.352625  2
  C          3.372944        2.737670        1.411403  2
  H          3.965846        3.541661        1.825900  2
  C          2.024786        2.935242        1.145376  2
  H          1.567404        3.893151        1.352625  2
  C          1.263731        1.903231        0.613323  2
  H          0.213447        2.057150        0.406074  2

%mem=32GB
%nprocshared= 8
#p m062x/aug-cc-pVDZ   counterpoise=2

00257 m062x/aug-cc-pVDZ   counterpoise=2

 0  1  0  1  0  1
  N          0.710243       -1.152826        0.000006  1
  N          1.354052        0.000000       -0.000003  1
  C          0.667040        1.134212       -0.000002  1
  C         -0.722866        1.190437       -0.000005  1
  C         -1.392695       -0.008981       -0.000000  1
  C         -0.615774       -1.162842        0.000003  1
  H         -1.067196       -2.146231        0.000009  1
  H          1.267504        2.034367       -0.000009  1
  H         -2.471887       -0.067869        0.000001  1
  H         -1.238804        2.140139       -0.000012  1
  C          1.705737        0.984808        0.347296  2
  H          1.360543        0.018176        0.006407  2
  C          3.059543        1.200856        0.566081  2
  H          3.769033        0.402538        0.395636  2
  C          3.502638        2.441635        1.003650  2
  H          4.557322        2.609948        1.174095  2
  C          2.591927        3.466366        1.222435  2
  H          2.937121        4.432997        1.563325  2
  C          1.238121        3.250317        1.003650  2
  H          0.528631        4.048636        1.174095  2
  C          0.795026        2.009538        0.566081  2
  H         -0.259658        1.841225        0.395636  2

%mem=32GB
%nprocshared= 8
#p m062x/aug-cc-pVDZ   counterpoise=2

00258 m062x/aug-cc-pVDZ   counterpoise=2

 0  1  0  1  0  1
  N          0.710243       -1.152826        0.000006  1
  N          1.354052        0.000000       -0.000003  1
  C          0.667040        1.134212       -0.000002  1
  C         -0.722866        1.190437       -0.000005  1
  C         -1.392695       -0.008981       -0.000000  1
  C         -0.615774       -1.162842        0.000003  1
  H         -1.067196       -2.146231        0.000009  1
  H          1.267504        2.034367       -0.000009  1
  H         -2.471887       -0.067869        0.000001  1
  H         -1.238804        2.140139       -0.000012  1
  C          1.508813        1.266044        0.347296  2
  H          1.211231        2.213540       -0.081001  2
  C          0.552756        0.297681        0.622180  2
  H         -0.489643        0.490771        0.408031  2
  C          0.934736       -0.918535        1.171946  2
  H          0.189919       -1.672940        1.386095  2
  C          2.272773       -1.166387        1.446830  2
  H          2.570355       -2.113882        1.875127  2
  C          3.228830       -0.198023        1.171946  2
  H          4.271229       -0.391113        1.386095  2
  C          2.846850        1.018193        0.622180  2
  H          3.591667        1.772598        0.408031  2

%mem=32GB
%nprocshared= 8
#p m062x/aug-cc-pVDZ   counterpoise=2

00259 m062x/aug-cc-pVDZ   counterpoise=2

 0  1  0  1  0  1
  N          0.710243       -1.152826        0.000006  1
  N          1.354052        0.000000       -0.000003  1
  C          0.667040        1.134212       -0.000002  1
  C         -0.722866        1.190437       -0.000005  1
  C         -1.392695       -0.008981       -0.000000  1
  C         -0.615774       -1.162842        0.000003  1
  H         -1.067196       -2.146231        0.000009  1
  H          1.267504        2.034367       -0.000009  1
  H         -2.471887       -0.067869        0.000001  1
  H         -1.238804        2.140139       -0.000012  1
  C          1.266044        1.508813        0.347296  2
  H          1.268550        2.411132       -0.248989  2
  C          0.062151        0.933039        0.729995  2
  H         -0.873238        1.386800        0.431853  2
  C          0.058934       -0.225187        1.495394  2
  H         -0.878960       -0.673745        1.793536  2
  C          1.259611       -0.807639        1.878093  2
  H          1.257105       -1.709958        2.474378  2
  C          2.463505       -0.231865        1.495394  2
  H          3.398893       -0.685626        1.793536  2
  C          2.466722        0.926361        0.729995  2
  H          3.404616        1.374919        0.431853  2

%mem=32GB
%nprocshared= 8
#p m062x/aug-cc-pVDZ   counterpoise=2

00260 m062x/aug-cc-pVDZ   counterpoise=2

 0  1  0  1  0  1
  N          0.710243       -1.152826        0.000006  1
  N          1.354052        0.000000       -0.000003  1
  C          0.667040        1.134212       -0.000002  1
  C         -0.722866        1.190437       -0.000005  1
  C         -1.392695       -0.008981       -0.000000  1
  C         -0.615774       -1.162842        0.000003  1
  H         -1.067196       -2.146231        0.000009  1
  H          1.267504        2.034367       -0.000009  1
  H         -2.471887       -0.067869        0.000001  1
  H         -1.238804        2.140139       -0.000012  1
  C          0.984808        1.705737        0.347296  2
  H          1.535251        2.345618       -0.328948  2
  C         -0.279926        2.079117        0.781314  2
  H         -0.714775        3.009879        0.443191  2
  C         -0.986480        1.257759        1.649348  2
  H         -1.971772        1.548640        1.987470  2
  C         -0.428301        0.063020        2.083365  2
  H         -0.978744       -0.576861        2.759610  2
  C          0.836433       -0.310359        1.649348  2
  H          1.271282       -1.241122        1.987470  2
  C          1.542987        0.510999        0.781314  2
  H          2.528279        0.220118        0.443191  2

%mem=32GB
%nprocshared= 8
#p m062x/aug-cc-pVDZ   counterpoise=2

00261 m062x/aug-cc-pVDZ   counterpoise=2

 0  1  0  1  0  1
  N          0.710243       -1.152826        0.000006  1
  N          1.354052        0.000000       -0.000003  1
  C          0.667040        1.134212       -0.000002  1
  C         -0.722866        1.190437       -0.000005  1
  C         -1.392695       -0.008981       -0.000000  1
  C         -0.615774       -1.162842        0.000003  1
  H         -1.067196       -2.146231        0.000009  1
  H          1.267504        2.034367       -0.000009  1
  H         -2.471887       -0.067869        0.000001  1
  H         -1.238804        2.140139       -0.000012  1
  C          0.673648        1.850833        0.347296  2
  H          1.575707        2.129618       -0.180256  2
  C         -0.260303        2.820590        0.685882  2
  H         -0.085842        3.854865        0.422106  2
  C         -1.418195        2.462738        1.363053  2
  H         -2.145792        3.218228        1.626829  2
  C         -1.642136        1.135130        1.701639  2
  H         -2.544194        0.856344        2.229191  2
  C         -0.708184        0.165373        1.363053  2
  H         -0.882646       -0.868902        1.626829  2
  C          0.449708        0.523224        0.685882  2
  H          1.177305       -0.232265        0.422106  2

%mem=32GB
%nprocshared= 8
#p m062x/aug-cc-pVDZ   counterpoise=2

00262 m062x/aug-cc-pVDZ   counterpoise=2

 0  1  0  1  0  1
  N          0.710243       -1.152826        0.000006  1
  N          1.354052        0.000000       -0.000003  1
  C          0.667040        1.134212       -0.000002  1
  C         -0.722866        1.190437       -0.000005  1
  C         -1.392695       -0.008981       -0.000000  1
  C         -0.615774       -1.162842        0.000003  1
  H         -1.067196       -2.146231        0.000009  1
  H          1.267504        2.034367       -0.000009  1
  H         -2.471887       -0.067869        0.000001  1
  H         -1.238804        2.140139       -0.000012  1
  C          0.342020        1.939693        0.347296  2
  H          0.717804        1.008407       -0.054245  2
  C          1.215784        2.987288        0.605008  2
  H          2.272273        2.872133        0.404237  2
  C          0.733424        4.182696        1.120431  2
  H          1.414130        4.998827        1.321202  2
  C         -0.622699        4.330509        1.378142  2
  H         -0.998483        5.261795        1.779684  2
  C         -1.496463        3.282913        1.120431  2
  H         -2.552952        3.398068        1.321202  2
  C         -1.014103        2.087505        0.605008  2
  H         -1.694809        1.271374        0.404237  2

%mem=32GB
%nprocshared= 8
#p m062x/aug-cc-pVDZ   counterpoise=2

00263 m062x/aug-cc-pVDZ   counterpoise=2

 0  1  0  1  0  1
  N          0.710243       -1.152826        0.000006  1
  N          1.354052        0.000000       -0.000003  1
  C          0.667040        1.134212       -0.000002  1
  C         -0.722866        1.190437       -0.000005  1
  C         -1.392695       -0.008981       -0.000000  1
  C         -0.615774       -1.162842        0.000003  1
  H         -1.067196       -2.146231        0.000009  1
  H          1.267504        2.034367       -0.000009  1
  H         -2.471887       -0.067869        0.000001  1
  H         -1.238804        2.140139       -0.000012  1
  C          0.000000        1.969616        0.347296  2
  H         -0.699198        1.215948        0.011366  2
  C          1.330150        1.635623        0.562898  2
  H          1.667207        0.621759        0.394933  2
  C          2.227649        2.603038        0.994102  2
  H          3.263904        2.342841        1.162067  2
  C          1.794997        3.904446        1.209704  2
  H          2.494196        4.658113        1.545634  2
  C          0.464847        4.238439        0.994102  2
  H          0.127790        5.252303        1.162067  2
  C         -0.432651        3.271024        0.562898  2
  H         -1.468907        3.531220        0.394933  2

%mem=32GB
%nprocshared= 8
#p m062x/aug-cc-pVDZ   counterpoise=2

00264 m062x/aug-cc-pVDZ   counterpoise=2

 0  1  0  1  0  1
  N          0.710243       -1.152826        0.000006  1
  N          1.354052        0.000000       -0.000003  1
  C          0.667040        1.134212       -0.000002  1
  C         -0.722866        1.190437       -0.000005  1
  C         -1.392695       -0.008981       -0.000000  1
  C         -0.615774       -1.162842        0.000003  1
  H         -1.067196       -2.146231        0.000009  1
  H          1.267504        2.034367       -0.000009  1
  H         -2.471887       -0.067869        0.000001  1
  H         -1.238804        2.140139       -0.000012  1
  C         -0.342020        1.939693        0.347296  2
  H         -0.794948        1.048626       -0.065738  2
  C          1.020451        1.966800        0.612384  2
  H          1.628958        1.096852        0.405867  2
  C          1.601835        3.110582        1.142560  2
  H          2.663270        3.131701        1.349078  2
  C          0.820747        4.227258        1.407648  2
  H          1.273675        5.118325        1.820683  2
  C         -0.541724        4.200151        1.142560  2
  H         -1.150231        5.070099        1.349078  2
  C         -1.123108        3.056368        0.612384  2
  H         -2.184543        3.035250        0.405867  2

%mem=32GB
%nprocshared= 8
#p m062x/aug-cc-pVDZ   counterpoise=2

00265 m062x/aug-cc-pVDZ   counterpoise=2

 0  1  0  1  0  1
  N          0.710243       -1.152826        0.000006  1
  N          1.354052        0.000000       -0.000003  1
  C          0.667040        1.134212       -0.000002  1
  C         -0.722866        1.190437       -0.000005  1
  C         -1.392695       -0.008981       -0.000000  1
  C         -0.615774       -1.162842        0.000003  1
  H         -1.067196       -2.146231        0.000009  1
  H          1.267504        2.034367       -0.000009  1
  H         -2.471887       -0.067869        0.000001  1
  H         -1.238804        2.140139       -0.000012  1
  C         -0.673648        1.850833        0.347296  2
  H         -1.518271        2.283199       -0.171754  2
  C         -0.679413        0.503122        0.680426  2
  H         -1.528527       -0.114448        0.420901  2
  C          0.404753       -0.051868        1.346685  2
  H          0.400263       -1.101804        1.606210  2
  C          1.494685        0.740853        1.679814  2
  H          2.339308        0.308487        2.198865  2
  C          1.500451        2.088565        1.346685  2
  H          2.349564        2.706135        1.606210  2
  C          0.416284        2.643555        0.680426  2
  H          0.420774        3.693491        0.420901  2

%mem=32GB
%nprocshared= 8
#p m062x/aug-cc-pVDZ   counterpoise=2

00266 m062x/aug-cc-pVDZ   counterpoise=2

 0  1  0  1  0  1
  N          0.710243       -1.152826        0.000006  1
  N          1.354052        0.000000       -0.000003  1
  C          0.667040        1.134212       -0.000002  1
  C         -0.722866        1.190437       -0.000005  1
  C         -1.392695       -0.008981       -0.000000  1
  C         -0.615774       -1.162842        0.000003  1
  H         -1.067196       -2.146231        0.000009  1
  H          1.267504        2.034367       -0.000009  1
  H         -2.471887       -0.067869        0.000001  1
  H         -1.238804        2.140139       -0.000012  1
  C         -0.984808        1.705737        0.347296  2
  H         -1.434099        2.474146       -0.267054  2
  C         -1.734343        0.605708        0.741590  2
  H         -2.767561        0.517138        0.434415  2
  C         -1.157628       -0.380630        1.530176  2
  H         -1.741554       -1.237609        1.837351  2
  C          0.168623       -0.266940        1.924469  2
  H          0.617914       -1.035349        2.538820  2
  C          0.918158        0.833089        1.530176  2
  H          1.951376        0.921659        1.837351  2
  C          0.341443        1.819428        0.741590  2
  H          0.925369        2.676407        0.434415  2

%mem=32GB
%nprocshared= 8
#p m062x/aug-cc-pVDZ   counterpoise=2

00267 m062x/aug-cc-pVDZ   counterpoise=2

 0  1  0  1  0  1
  N          0.710243       -1.152826        0.000006  1
  N          1.354052        0.000000       -0.000003  1
  C          0.667040        1.134212       -0.000002  1
  C         -0.722866        1.190437       -0.000005  1
  C         -1.392695       -0.008981       -0.000000  1
  C         -0.615774       -1.162842        0.000003  1
  H         -1.067196       -2.146231        0.000009  1
  H          1.267504        2.034367       -0.000009  1
  H         -2.471887       -0.067869        0.000001  1
  H         -1.238804        2.140139       -0.000012  1
  C         -1.266044        1.508813        0.347296  2
  H         -0.449026        1.029930       -0.175095  2
  C         -1.182445        2.853409        0.682570  2
  H         -0.300299        3.422034        0.421374  2
  C         -2.231179        3.468108        1.353117  2
  H         -2.166052        4.515617        1.614313  2
  C         -3.363512        2.738213        1.688391  2
  H         -4.180531        3.217096        2.210782  2
  C         -3.447112        1.393617        1.353117  2
  H         -4.329258        0.824992        1.614313  2
  C         -2.398378        0.778917        0.682570  2
  H         -2.463505       -0.268591        0.421374  2

%mem=32GB
%nprocshared= 8
#p m062x/aug-cc-pVDZ   counterpoise=2

00268 m062x/aug-cc-pVDZ   counterpoise=2

 0  1  0  1  0  1
  N          0.710243       -1.152826        0.000006  1
  N          1.354052        0.000000       -0.000003  1
  C          0.667040        1.134212       -0.000002  1
  C         -0.722866        1.190437       -0.000005  1
  C         -1.392695       -0.008981       -0.000000  1
  C         -0.615774       -1.162842        0.000003  1
  H         -1.067196       -2.146231        0.000009  1
  H          1.267504        2.034367       -0.000009  1
  H         -2.471887       -0.067869        0.000001  1
  H         -1.238804        2.140139       -0.000012  1
  C         -1.508813        1.266044        0.347296  2
  H         -0.523355        1.171244       -0.088167  2
  C         -2.026157        2.523653        0.626779  2
  H         -1.443738        3.408594        0.409047  2
  C         -3.291101        2.645339        1.185744  2
  H         -3.694140        3.625080        1.403475  2
  C         -4.038701        1.509418        1.465226  2
  H         -5.024159        1.604218        1.900689  2
  C         -3.521357        0.251809        1.185744  2
  H         -4.103776       -0.633132        1.403475  2
  C         -2.256413        0.130123        0.626779  2
  H         -1.853374       -0.849618        0.409047  2

%mem=32GB
%nprocshared= 8
#p m062x/aug-cc-pVDZ   counterpoise=2

00269 m062x/aug-cc-pVDZ   counterpoise=2

 0  1  0  1  0  1
  N          0.710243       -1.152826        0.000006  1
  N          1.354052        0.000000       -0.000003  1
  C          0.667040        1.134212       -0.000002  1
  C         -0.722866        1.190437       -0.000005  1
  C         -1.392695       -0.008981       -0.000000  1
  C         -0.615774       -1.162842        0.000003  1
  H         -1.067196       -2.146231        0.000009  1
  H          1.267504        2.034367       -0.000009  1
  H         -2.471887       -0.067869        0.000001  1
  H         -1.238804        2.140139       -0.000012  1
  C         -1.705737        0.984808        0.347296  2
  H         -0.705261        1.194120       -0.006226  2
  C         -2.594052        2.027281        0.574189  2
  H         -2.285619        3.048733        0.397428  2
  C         -3.878274        1.758606        1.027974  2
  H         -4.570317        2.570745        1.204735  2
  C         -4.274180        0.447456        1.254866  2
  H         -5.274656        0.238144        1.608388  2
  C         -3.385866       -0.595017        1.027974  2
  H         -3.694298       -1.616469        1.204735  2
  C         -2.101644       -0.326341        0.574189  2
  H         -1.409600       -1.138481        0.397428  2

%mem=32GB
%nprocshared= 8
#p m062x/aug-cc-pVDZ   counterpoise=2

00270 m062x/aug-cc-pVDZ   counterpoise=2

 0  1  0  1  0  1
  N          0.710243       -1.152826        0.000006  1
  N          1.354052        0.000000       -0.000003  1
  C          0.667040        1.134212       -0.000002  1
  C         -0.722866        1.190437       -0.000005  1
  C         -1.392695       -0.008981       -0.000000  1
  C         -0.615774       -1.162842        0.000003  1
  H         -1.067196       -2.146231        0.000009  1
  H          1.267504        2.034367       -0.000009  1
  H         -2.471887       -0.067869        0.000001  1
  H         -1.238804        2.140139       -0.000012  1
  C         -1.850833        0.673648        0.347296  2
  H         -1.295630       -0.153608       -0.073581  2
  C         -1.208865        1.874583        0.617418  2
  H         -0.153536        1.982917        0.406979  2
  C         -1.921529        2.936459        1.157660  2
  H         -1.421403        3.872049        1.368099  2
  C         -3.276162        2.797399        1.427782  2
  H         -3.831365        3.624656        1.848659  2
  C         -3.918131        1.596464        1.157660  2
  H         -4.973460        1.488130        1.368099  2
  C         -3.205466        0.534589        0.617418  2
  H         -3.705592       -0.401002        0.406979  2

%mem=32GB
%nprocshared= 8
#p m062x/aug-cc-pVDZ   counterpoise=2

00271 m062x/aug-cc-pVDZ   counterpoise=2

 0  1  0  1  0  1
  N          0.710243       -1.152826        0.000006  1
  N          1.354052        0.000000       -0.000003  1
  C          0.667040        1.134212       -0.000002  1
  C         -0.722866        1.190437       -0.000005  1
  C         -1.392695       -0.008981       -0.000000  1
  C         -0.615774       -1.162842        0.000003  1
  H         -1.067196       -2.146231        0.000009  1
  H          1.267504        2.034367       -0.000009  1
  H         -2.471887       -0.067869        0.000001  1
  H         -1.238804        2.140139       -0.000012  1
  C         -1.939693        0.342020        0.347296  2
  H         -1.136867       -0.173143       -0.162429  2
  C         -1.805641        1.684533        0.674441  2
  H         -0.898383        2.215257        0.419578  2
  C         -2.836157        2.345802        1.328729  2
  H         -2.731725        3.391688        1.583592  2
  C         -4.000724        1.664557        1.655874  2
  H         -4.803550        2.179720        2.165599  2
  C         -4.134776        0.322044        1.328729  2
  H         -5.042033       -0.208680        1.583592  2
  C         -3.104260       -0.339224        0.674441  2
  H         -3.208692       -1.385111        0.419578  2

%mem=32GB
%nprocshared= 8
#p m062x/aug-cc-pVDZ   counterpoise=2

00272 m062x/aug-cc-pVDZ   counterpoise=2

 0  1  0  1  0  1
  N          0.710243       -1.152826        0.000006  1
  N          1.354052        0.000000       -0.000003  1
  C          0.667040        1.134212       -0.000002  1
  C         -0.722866        1.190437       -0.000005  1
  C         -1.392695       -0.008981       -0.000000  1
  C         -0.615774       -1.162842        0.000003  1
  H         -1.067196       -2.146231        0.000009  1
  H          1.267504        2.034367       -0.000009  1
  H         -2.471887       -0.067869        0.000001  1
  H         -1.238804        2.140139       -0.000012  1
  C         -1.969616        0.000000        0.347296  2
  H         -2.853767       -0.119470       -0.264050  2
  C         -1.241167       -1.114785        0.739662  2
  H         -1.557819       -2.102730        0.433989  2
  C         -0.106260       -0.961432        1.524392  2
  H          0.461239       -1.829906        1.830065  2
  C          0.300198        0.306707        1.916758  2
  H          1.184350        0.426177        2.528104  2
  C         -0.428251        1.421492        1.524392  2
  H         -0.111598        2.409437        1.830065  2
  C         -1.563157        1.268139        0.739662  2
  H         -2.130657        2.136613        0.433989  2

%mem=32GB
%nprocshared= 8
#p m062x/aug-cc-pVDZ   counterpoise=2

00273 m062x/aug-cc-pVDZ   counterpoise=2

 0  1  0  1  0  1
  N          0.710243       -1.152826        0.000006  1
  N          1.354052        0.000000       -0.000003  1
  C          0.667040        1.134212       -0.000002  1
  C         -0.722866        1.190437       -0.000005  1
  C         -1.392695       -0.008981       -0.000000  1
  C         -0.615774       -1.162842        0.000003  1
  H         -1.067196       -2.146231        0.000009  1
  H          1.267504        2.034367       -0.000009  1
  H         -2.471887       -0.067869        0.000001  1
  H         -1.238804        2.140139       -0.000012  1
  C         -1.939693       -0.342020        0.347296  2
  H         -2.771353        0.086396       -0.195422  2
  C         -1.956510       -1.685793        0.695616  2
  H         -2.801271       -2.304245        0.424257  2
  C         -0.888983       -2.235712        1.392255  2
  H         -0.902083       -3.282580        1.663614  2
  C          0.195363       -1.441859        1.740574  2
  H          1.027023       -1.870275        2.283293  2
  C          0.212180       -0.098086        1.392255  2
  H          1.056941        0.520366        1.663614  2
  C         -0.855347        0.451833        0.695616  2
  H         -0.842247        1.498701        0.424257  2

%mem=32GB
%nprocshared= 8
#p m062x/aug-cc-pVDZ   counterpoise=2

00274 m062x/aug-cc-pVDZ   counterpoise=2

 0  1  0  1  0  1
  N          0.710243       -1.152826        0.000006  1
  N          1.354052        0.000000       -0.000003  1
  C          0.667040        1.134212       -0.000002  1
  C         -0.722866        1.190437       -0.000005  1
  C         -1.392695       -0.008981       -0.000000  1
  C         -0.615774       -1.162842        0.000003  1
  H         -1.067196       -2.146231        0.000009  1
  H          1.267504        2.034367       -0.000009  1
  H         -2.471887       -0.067869        0.000001  1
  H         -1.238804        2.140139       -0.000012  1
  C         -1.850833       -0.673648        0.347296  2
  H         -1.286998        0.144364       -0.080124  2
  C         -3.202622       -0.516328        0.621617  2
  H         -3.691900        0.424243        0.407907  2
  C         -3.926366       -1.566337        1.170259  2
  H         -4.979479       -1.443778        1.383970  2
  C         -3.298322       -2.773666        1.444580  2
  H         -3.862157       -3.591678        1.872001  2
  C         -1.946533       -2.930986        1.170259  2
  H         -1.457255       -3.871557        1.383970  2
  C         -1.222789       -1.880977        0.621617  2
  H         -0.169676       -2.003536        0.407907  2

%mem=32GB
%nprocshared= 8
#p m062x/aug-cc-pVDZ   counterpoise=2

00275 m062x/aug-cc-pVDZ   counterpoise=2

 0  1  0  1  0  1
  N          0.710243       -1.152826        0.000006  1
  N          1.354052        0.000000       -0.000003  1
  C          0.667040        1.134212       -0.000002  1
  C         -0.722866        1.190437       -0.000005  1
  C         -1.392695       -0.008981       -0.000000  1
  C         -0.615774       -1.162842        0.000003  1
  H         -1.067196       -2.146231        0.000009  1
  H          1.267504        2.034367       -0.000009  1
  H         -2.471887       -0.067869        0.000001  1
  H         -1.238804        2.140139       -0.000012  1
  C         -1.705737       -0.984808        0.347296  2
  H         -1.392843       -0.009442        0.000164  2
  C         -3.051379       -1.243547        0.570088  2
  H         -3.786809       -0.469752        0.396522  2
  C         -3.453013       -2.495536        1.015670  2
  H         -4.501337       -2.697108        1.189236  2
  C         -2.509006       -3.488787        1.238462  2
  H         -2.821900       -4.464153        1.585594  2
  C         -1.163364       -3.230049        1.015670  2
  H         -0.427934       -4.003843        1.189236  2
  C         -0.761729       -1.978059        0.570088  2
  H          0.286595       -1.776487        0.396522  2

%mem=32GB
%nprocshared= 8
#p m062x/aug-cc-pVDZ   counterpoise=2

00276 m062x/aug-cc-pVDZ   counterpoise=2

 0  1  0  1  0  1
  N          0.710243       -1.152826        0.000006  1
  N          1.354052        0.000000       -0.000003  1
  C          0.667040        1.134212       -0.000002  1
  C         -0.722866        1.190437       -0.000005  1
  C         -1.392695       -0.008981       -0.000000  1
  C         -0.615774       -1.162842        0.000003  1
  H         -1.067196       -2.146231        0.000009  1
  H          1.267504        2.034367       -0.000009  1
  H         -2.471887       -0.067869        0.000001  1
  H         -1.238804        2.140139       -0.000012  1
  C         -1.508813       -1.266044        0.347296  2
  H         -0.506604       -1.150226       -0.042452  2
  C         -2.290058       -0.146036        0.597439  2
  H         -1.896480        0.842326        0.402565  2
  C         -3.576505       -0.294702        1.097725  2
  H         -4.185136        0.577841        1.292599  2
  C         -4.081707       -1.563376        1.347867  2
  H         -5.083916       -1.679195        1.737616  2
  C         -3.300461       -2.683385        1.097725  2
  H         -3.694040       -3.671746        1.292599  2
  C         -2.014015       -2.534719        0.597439  2
  H         -1.405384       -3.407262        0.402565  2

%mem=32GB
%nprocshared= 8
#p m062x/aug-cc-pVDZ   counterpoise=2

00277 m062x/aug-cc-pVDZ   counterpoise=2

 0  1  0  1  0  1
  N          0.710243       -1.152826        0.000006  1
  N          1.354052        0.000000       -0.000003  1
  C          0.667040        1.134212       -0.000002  1
  C         -0.722866        1.190437       -0.000005  1
  C         -1.392695       -0.008981       -0.000000  1
  C         -0.615774       -1.162842        0.000003  1
  H         -1.067196       -2.146231        0.000009  1
  H          1.267504        2.034367       -0.000009  1
  H         -2.471887       -0.067869        0.000001  1
  H         -1.238804        2.140139       -0.000012  1
  C         -1.266044       -1.508813        0.347296  2
  H         -0.980295       -2.424798       -0.151764  2
  C         -0.301702       -0.562882        0.667596  2
  H          0.735319       -0.741937        0.418066  2
  C         -0.668494        0.612886        1.308195  2
  H          0.082778        1.349816        1.557725  2
  C         -1.999628        0.842722        1.628494  2
  H         -2.285378        1.758707        2.127554  2
  C         -2.963970       -0.103209        1.308195  2
  H         -4.000992        0.075846        1.557725  2
  C         -2.597179       -1.278977        0.667596  2
  H         -3.348450       -2.015906        0.418066  2

%mem=32GB
%nprocshared= 8
#p m062x/aug-cc-pVDZ   counterpoise=2

00278 m062x/aug-cc-pVDZ   counterpoise=2

 0  1  0  1  0  1
  N          0.710243       -1.152826        0.000006  1
  N          1.354052        0.000000       -0.000003  1
  C          0.667040        1.134212       -0.000002  1
  C         -0.722866        1.190437       -0.000005  1
  C         -1.392695       -0.008981       -0.000000  1
  C         -0.615774       -1.162842        0.000003  1
  H         -1.067196       -2.146231        0.000009  1
  H          1.267504        2.034367       -0.000009  1
  H         -2.471887       -0.067869        0.000001  1
  H         -1.238804        2.140139       -0.000012  1
  C         -0.984808       -1.705737        0.347296  2
  H         -1.141977       -2.546050       -0.315210  2
  C          0.297861       -1.387459        0.772496  2
  H          1.139956       -1.979815        0.441243  2
  C          0.499604       -0.308824        1.622896  2
  H          1.498868       -0.060868        1.954149  2
  C         -0.581321        0.451531        2.048096  2
  H         -0.424152        1.291844        2.710603  2
  C         -1.863989        0.133253        1.622896  2
  H         -2.706084        0.725609        1.954149  2
  C         -2.065733       -0.945381        0.772496  2
  H         -3.064997       -1.193337        0.441243  2

%mem=32GB
%nprocshared= 8
#p m062x/aug-cc-pVDZ   counterpoise=2

00279 m062x/aug-cc-pVDZ   counterpoise=2

 0  1  0  1  0  1
  N          0.710243       -1.152826        0.000006  1
  N          1.354052        0.000000       -0.000003  1
  C          0.667040        1.134212       -0.000002  1
  C         -0.722866        1.190437       -0.000005  1
  C         -1.392695       -0.008981       -0.000000  1
  C         -0.615774       -1.162842        0.000003  1
  H         -1.067196       -2.146231        0.000009  1
  H          1.267504        2.034367       -0.000009  1
  H         -2.471887       -0.067869        0.000001  1
  H         -1.238804        2.140139       -0.000012  1
  C         -0.673648       -1.850833        0.347296  2
  H         -1.380356       -2.381289       -0.276340  2
  C          0.501665       -2.471937        0.747549  2
  H          0.710587       -3.486265        0.435731  2
  C          1.408803       -1.791038        1.548055  2
  H          2.324432       -2.274909        1.859873  2
  C          1.140627       -0.489034        1.948308  2
  H          1.847335        0.041422        2.571945  2
  C         -0.034686        0.132070        1.548055  2
  H         -0.243608        1.146398        1.859873  2
  C         -0.941824       -0.548829        0.747549  2
  H         -1.857453       -0.064958        0.435731  2

%mem=32GB
%nprocshared= 8
#p m062x/aug-cc-pVDZ   counterpoise=2

00280 m062x/aug-cc-pVDZ   counterpoise=2

 0  1  0  1  0  1
  N          0.710243       -1.152826        0.000006  1
  N          1.354052        0.000000       -0.000003  1
  C          0.667040        1.134212       -0.000002  1
  C         -0.722866        1.190437       -0.000005  1
  C         -1.392695       -0.008981       -0.000000  1
  C         -0.615774       -1.162842        0.000003  1
  H         -1.067196       -2.146231        0.000009  1
  H          1.267504        2.034367       -0.000009  1
  H         -2.471887       -0.067869        0.000001  1
  H         -1.238804        2.140139       -0.000012  1
  C         -0.342020       -1.939693        0.347296  2
  H         -1.286804       -2.208778       -0.105162  2
  C          0.593676       -2.923298        0.637686  2
  H          0.377849       -3.958662        0.411457  2
  C          1.806411       -2.577897        1.218466  2
  H          2.535367       -3.344176        1.444695  2
  C          2.083449       -1.248891        1.508856  2
  H          3.028233       -0.979806        1.961314  2
  C          1.147753       -0.265286        1.218466  2
  H          1.363581        0.770078        1.444695  2
  C         -0.064982       -0.610686        0.637686  2
  H         -0.793938        0.155592        0.411457  2

%mem=32GB
%nprocshared= 8
#p m062x/aug-cc-pVDZ   counterpoise=2

00281 m062x/aug-cc-pVDZ   counterpoise=2

 0  1  0  1  0  1
  N          0.710243       -1.152826        0.000006  1
  N          1.354052        0.000000       -0.000003  1
  C          0.667040        1.134212       -0.000002  1
  C         -0.722866        1.190437       -0.000005  1
  C         -1.392695       -0.008981       -0.000000  1
  C         -0.615774       -1.162842        0.000003  1
  H         -1.067196       -2.146231        0.000009  1
  H          1.267504        2.034367       -0.000009  1
  H         -2.471887       -0.067869        0.000001  1
  H         -1.238804        2.140139       -0.000012  1
  C         -0.000000       -1.969616        0.347296  2
  H         -0.620855       -1.156185       -0.002863  2
  C         -0.557249       -3.221136        0.572030  2
  H         -1.612229       -3.382704        0.396951  2
  C          0.239687       -4.265264        1.021498  2
  H         -0.194437       -5.240262        1.196578  2
  C          1.593872       -4.057872        1.246232  2
  H          2.214727       -4.871303        1.596391  2
  C          2.151121       -2.806352        1.021498  2
  H          3.206101       -2.644784        1.196578  2
  C          1.354185       -1.762224        0.572030  2
  H          1.788310       -0.787225        0.396951  2

%mem=32GB
%nprocshared= 8
#p m062x/aug-cc-pVDZ   counterpoise=2

00282 m062x/aug-cc-pVDZ   counterpoise=2

 0  1  0  1  0  1
  N          0.710243       -1.152826        0.000006  1
  N          1.354052        0.000000       -0.000003  1
  C          0.667040        1.134212       -0.000002  1
  C         -0.722866        1.190437       -0.000005  1
  C         -1.392695       -0.008981       -0.000000  1
  C         -0.615774       -1.162842        0.000003  1
  H         -1.067196       -2.146231        0.000009  1
  H          1.267504        2.034367       -0.000009  1
  H         -2.471887       -0.067869        0.000001  1
  H         -1.238804        2.140139       -0.000012  1
  C          0.342020       -1.939693        0.347296  2
  H          0.767680       -1.030087       -0.054166  2
  C         -1.020125       -2.013895        0.604957  2
  H         -1.655646       -1.162097        0.404226  2
  C         -1.566507       -3.181475        1.120279  2
  H         -2.627688       -3.239283        1.321010  2
  C         -0.750744       -4.274853        1.377939  2
  H         -1.176404       -5.184459        1.779402  2
  C          0.611402       -4.200651        1.120279  2
  H          1.246922       -5.052449        1.321010  2
  C          1.157783       -3.033071        0.604957  2
  H          2.218964       -2.975263        0.404226  2

%mem=32GB
%nprocshared= 8
#p m062x/aug-cc-pVDZ   counterpoise=2

00283 m062x/aug-cc-pVDZ   counterpoise=2

 0  1  0  1  0  1
  N          0.710243       -1.152826        0.000006  1
  N          1.354052        0.000000       -0.000003  1
  C          0.667040        1.134212       -0.000002  1
  C         -0.722866        1.190437       -0.000005  1
  C         -1.392695       -0.008981       -0.000000  1
  C         -0.615774       -1.162842        0.000003  1
  H         -1.067196       -2.146231        0.000009  1
  H          1.267504        2.034367       -0.000009  1
  H         -2.471887       -0.067869        0.000001  1
  H         -1.238804        2.140139       -0.000012  1
  C          0.673648       -1.850833        0.347296  2
  H          0.724359       -0.883585       -0.133954  2
  C         -0.559539       -2.408671        0.656165  2
  H         -1.469544       -1.876009        0.415540  2
  C         -0.624632       -3.650241        1.273903  2
  H         -1.585347       -4.084827        1.514528  2
  C          0.543463       -4.333973        1.582771  2
  H          0.492753       -5.301221        2.064021  2
  C          1.776650       -3.776135        1.273903  2
  H          2.686656       -4.308797        1.514528  2
  C          1.841743       -2.534565        0.656165  2
  H          2.802459       -2.099979        0.415540  2

%mem=32GB
%nprocshared= 8
#p m062x/aug-cc-pVDZ   counterpoise=2

00284 m062x/aug-cc-pVDZ   counterpoise=2

 0  1  0  1  0  1
  N          0.710243       -1.152826        0.000006  1
  N          1.354052        0.000000       -0.000003  1
  C          0.667040        1.134212       -0.000002  1
  C         -0.722866        1.190437       -0.000005  1
  C         -1.392695       -0.008981       -0.000000  1
  C         -0.615774       -1.162842        0.000003  1
  H         -1.067196       -2.146231        0.000009  1
  H          1.267504        2.034367       -0.000009  1
  H         -2.471887       -0.067869        0.000001  1
  H         -1.238804        2.140139       -0.000012  1
  C          0.984808       -1.705737        0.347296  2
  H          0.565566       -0.861479       -0.182993  2
  C          0.177050       -2.782319        0.687639  2
  H         -0.871476       -2.776774        0.422494  2
  C          0.715193       -3.866017        1.368323  2
  H          0.085909       -4.704730        1.633468  2
  C          2.061095       -3.873134        1.708666  2
  H          2.480336       -4.717392        2.238955  2
  C          2.868853       -2.796552        1.368323  2
  H          3.917379       -2.802098        1.633468  2
  C          2.330709       -1.712854        0.687639  2
  H          2.959993       -0.874141        0.422494  2

%mem=32GB
%nprocshared= 8
#p m062x/aug-cc-pVDZ   counterpoise=2

00285 m062x/aug-cc-pVDZ   counterpoise=2

 0  1  0  1  0  1
  N          0.710243       -1.152826        0.000006  1
  N          1.354052        0.000000       -0.000003  1
  C          0.667040        1.134212       -0.000002  1
  C         -0.722866        1.190437       -0.000005  1
  C         -1.392695       -0.008981       -0.000000  1
  C         -0.615774       -1.162842        0.000003  1
  H         -1.067196       -2.146231        0.000009  1
  H          1.267504        2.034367       -0.000009  1
  H         -2.471887       -0.067869        0.000001  1
  H         -1.238804        2.140139       -0.000012  1
  C          1.266044       -1.508813        0.347296  2
  H          0.460056       -0.992583       -0.156322  2
  C          1.134879       -2.852560        0.670521  2
  H          0.226707       -3.383178        0.418712  2
  C          2.169454       -3.515198        1.316972  2
  H          2.067270       -4.562046        1.568781  2
  C          3.335194       -2.834089        1.640197  2
  H          4.141183       -3.350319        2.143815  2
  C          3.466360       -1.490343        1.316972  2
  H          4.374532       -0.959725        1.568781  2
  C          2.431785       -0.827704        0.670521  2
  H          2.533969        0.219143        0.418712  2

%mem=32GB
%nprocshared= 8
#p m062x/aug-cc-pVDZ   counterpoise=2

00286 m062x/aug-cc-pVDZ   counterpoise=2

 0  1  0  1  0  1
  N          0.710243       -1.152826        0.000006  1
  N          1.354052        0.000000       -0.000003  1
  C          0.667040        1.134212       -0.000002  1
  C         -0.722866        1.190437       -0.000005  1
  C         -1.392695       -0.008981       -0.000000  1
  C         -0.615774       -1.162842        0.000003  1
  H         -1.067196       -2.146231        0.000009  1
  H          1.267504        2.034367       -0.000009  1
  H         -2.471887       -0.067869        0.000001  1
  H         -1.238804        2.140139       -0.000012  1
  C          1.508813       -1.266044        0.347296  2
  H          0.525276       -1.126602       -0.080434  2
  C          1.971283       -2.545925        0.621816  2
  H          1.348036       -3.403575        0.407951  2
  C          3.233761       -2.724915        1.170856  2
  H          3.594050       -3.722007        1.384721  2
  C          4.033769       -1.624024        1.445375  2
  H          5.017306       -1.763466        1.873106  2
  C          3.571299       -0.344143        1.170856  2
  H          4.194546        0.513507        1.384721  2
  C          2.308821       -0.165153        0.621816  2
  H          1.948532        0.831939        0.407951  2

%mem=32GB
%nprocshared= 8
#p m062x/aug-cc-pVDZ   counterpoise=2

00287 m062x/aug-cc-pVDZ   counterpoise=2

 0  1  0  1  0  1
  N          0.710243       -1.152826        0.000006  1
  N          1.354052        0.000000       -0.000003  1
  C          0.667040        1.134212       -0.000002  1
  C         -0.722866        1.190437       -0.000005  1
  C         -1.392695       -0.008981       -0.000000  1
  C         -0.615774       -1.162842        0.000003  1
  H         -1.067196       -2.146231        0.000009  1
  H          1.267504        2.034367       -0.000009  1
  H         -2.471887       -0.067869        0.000001  1
  H         -1.238804        2.140139       -0.000012  1
  C          1.705737       -0.984808        0.347296  2
  H          0.697274       -1.155015       -0.004518  2
  C          2.553065       -2.061091        0.573093  2
  H          2.204715       -3.069777        0.397186  2
  C          3.847539       -1.842611        1.024686  2
  H          4.507652       -2.681090        1.200593  2
  C          4.294685       -0.547848        1.250483  2
  H          5.303148       -0.377641        1.602297  2
  C          3.447357        0.528435        1.024686  2
  H          3.795707        1.537121        1.200593  2
  C          2.152883        0.309955        0.573093  2
  H          1.492770        1.148434        0.397186  2

%mem=32GB
%nprocshared= 8
#p m062x/aug-cc-pVDZ   counterpoise=2

00288 m062x/aug-cc-pVDZ   counterpoise=2

 0  1  0  1  0  1
  N          0.710243       -1.152826        0.000006  1
  N          1.354052        0.000000       -0.000003  1
  C          0.667040        1.134212       -0.000002  1
  C         -0.722866        1.190437       -0.000005  1
  C         -1.392695       -0.008981       -0.000000  1
  C         -0.615774       -1.162842        0.000003  1
  H         -1.067196       -2.146231        0.000009  1
  H          1.267504        2.034367       -0.000009  1
  H         -2.471887       -0.067869        0.000001  1
  H         -1.238804        2.140139       -0.000012  1
  C          1.850833       -0.673648        0.347296  2
  H          1.257931        0.130342       -0.067201  2
  C          1.263731       -1.903231        0.613323  2
  H          0.213447       -2.057150        0.406074  2
  C          2.024786       -2.935242        1.145376  2
  H          1.567404       -3.893151        1.352625  2
  C          3.372944       -2.737670        1.411403  2
  H          3.965846       -3.541661        1.825900  2
  C          3.960046       -1.508087        1.145376  2
  H          5.010330       -1.354169        1.352625  2
  C          3.198991       -0.476076        0.613323  2
  H          3.656373        0.481833        0.406074  2

%mem=32GB
%nprocshared= 8
#p m062x/aug-cc-pVDZ   counterpoise=2

00289 m062x/aug-cc-pVDZ   counterpoise=2

 0  1  0  1  0  1
  N          0.710243       -1.152826        0.000006  1
  N          1.354052        0.000000       -0.000003  1
  C          0.667040        1.134212       -0.000002  1
  C         -0.722866        1.190437       -0.000005  1
  C         -1.392695       -0.008981       -0.000000  1
  C         -0.615774       -1.162842        0.000003  1
  H         -1.067196       -2.146231        0.000009  1
  H          1.267504        2.034367       -0.000009  1
  H         -2.471887       -0.067869        0.000001  1
  H         -1.238804        2.140139       -0.000012  1
  C          1.939693       -0.342020        0.347296  2
  H          1.108409        0.143458       -0.145675  2
  C          1.866891       -1.691809        0.663688  2
  H          0.978893       -2.257886        0.417202  2
  C          2.933935       -2.314974        1.296472  2
  H          2.877220       -3.366529        1.542957  2
  C          4.073781       -1.588350        1.612863  2
  H          4.905064       -2.073828        2.105835  2
  C          4.146582       -0.238561        1.296472  2
  H          5.034581        0.327516        1.542957  2
  C          3.079538        0.384604        0.663688  2
  H          3.136253        1.436159        0.417202  2

%mem=32GB
%nprocshared= 8
#p m062x/aug-cc-pVDZ   counterpoise=2

00290 m062x/aug-cc-pVDZ   counterpoise=2

 0  1  0  1  0  1
  N          0.710243       -1.152826        0.000006  1
  N          1.354052        0.000000       -0.000003  1
  C          0.667040        1.134212       -0.000002  1
  C         -0.722866        1.190437       -0.000005  1
  C         -1.392695       -0.008981       -0.000000  1
  C         -0.615774       -1.162842        0.000003  1
  H         -1.067196       -2.146231        0.000009  1
  H          1.267504        2.034367       -0.000009  1
  H         -2.471887       -0.067869        0.000001  1
  H         -1.238804        2.140139       -0.000012  1
  C          2.000000        0.000000        0.000000  2
  H          0.918454        0.000000       -0.000005  2
  C          2.694142       -1.202290        0.000003  2
  H          2.153369       -2.138935        0.000001  2
  C          4.082426       -1.202290        0.000010  2
  H          4.623199       -2.138935        0.000012  2
  C          4.776568       -0.000000        0.000013  2
  H          5.858114       -0.000000        0.000018  2
[truncated: 21,630,350 more chars]
