# Supplementary material for: Three-Dimensional CH/π and CH/N Interactions from Quantum-Mechanical and Database Analyses
Source: J Chem Inf Model. 2025 Apr 14;65(8):4116–27. doi: 10.1021/acs.jcim.5c00124 (PMC12042816; doi:10.1021/acs.jcim.5c00124)
Supplement: Supplementary file 4 — ci5c00124_si_004.zip [file ci5c00124_si_004.zip › inp_files/mif_qm_ch4_1_2_4-triazine_inp.txt]

%mem=32GB
%nprocshared= 8
#p m062x/aug-cc-pVDZ   counterpoise=2

00001 m062x/aug-cc-pVDZ   counterpoise=2

 0  1  0  1  0  1
  C         -0.624727       -1.102519        0.000028  1
  N         -1.388431       -0.009613       -0.000010  1
  C         -0.720798        1.126503        0.000003  1
  C          0.671678        1.128362        0.000015  1
  N          1.361561       -0.000000       -0.000004  1
  N          0.700718       -1.142733       -0.000033  1
  H         -1.124521       -2.062207       -0.000123  1
  H         -1.288840        2.049293        0.000027  1
  H          1.246313        2.044351        0.000047  1
  C          0.000000       -0.000000        1.999955  2
  H          0.000000       -0.000000        0.913044  2
  H          1.024746       -0.000000        2.362409  2
  H         -0.512373        0.887456        2.362409  2
  H         -0.512373       -0.887456        2.362409  2

%mem=32GB
%nprocshared= 8
#p m062x/aug-cc-pVDZ   counterpoise=2

00002 m062x/aug-cc-pVDZ   counterpoise=2

 0  1  0  1  0  1
  C         -0.624727       -1.102519        0.000028  1
  N         -1.388431       -0.009613       -0.000010  1
  C         -0.720798        1.126503        0.000003  1
  C          0.671678        1.128362        0.000015  1
  N          1.361561       -0.000000       -0.000004  1
  N          0.700718       -1.142733       -0.000033  1
  H         -1.124521       -2.062207       -0.000123  1
  H         -1.288840        2.049293        0.000027  1
  H          1.246313        2.044351        0.000047  1
  C          0.347289        0.000000        1.969571  2
  H          0.158549        0.000000        0.899173  2
  H         -0.598950        0.000000        2.504464  2
  H          0.914817       -0.887456        2.237546  2
  H          0.914817        0.887456        2.237546  2

%mem=32GB
%nprocshared= 8
#p m062x/aug-cc-pVDZ   counterpoise=2

00003 m062x/aug-cc-pVDZ   counterpoise=2

 0  1  0  1  0  1
  C         -0.624727       -1.102519        0.000028  1
  N         -1.388431       -0.009613       -0.000010  1
  C         -0.720798        1.126503        0.000003  1
  C          0.671678        1.128362        0.000015  1
  N          1.361561       -0.000000       -0.000004  1
  N          0.700718       -1.142733       -0.000033  1
  H         -1.124521       -2.062207       -0.000123  1
  H         -1.288840        2.049293        0.000027  1
  H          1.246313        2.044351        0.000047  1
  C          0.342012        0.060306        1.969571  2
  H          0.156140        0.027532        0.899173  2
  H         -0.589850       -0.104007        2.504464  2
  H          1.055024       -0.715117        2.237546  2
  H          0.746814        1.032830        2.237546  2

%mem=32GB
%nprocshared= 8
#p m062x/aug-cc-pVDZ   counterpoise=2

00004 m062x/aug-cc-pVDZ   counterpoise=2

 0  1  0  1  0  1
  C         -0.624727       -1.102519        0.000028  1
  N         -1.388431       -0.009613       -0.000010  1
  C         -0.720798        1.126503        0.000003  1
  C          0.671678        1.128362        0.000015  1
  N          1.361561       -0.000000       -0.000004  1
  N          0.700718       -1.142733       -0.000033  1
  H         -1.124521       -2.062207       -0.000123  1
  H         -1.288840        2.049293        0.000027  1
  H          1.246313        2.044351        0.000047  1
  C          0.326344        0.118780        1.969571  2
  H          0.148987        0.054227        0.899173  2
  H         -0.562829       -0.204853        2.504464  2
  H          1.163175       -0.521050        2.237546  2
  H          0.556119        1.146822        2.237546  2

%mem=32GB
%nprocshared= 8
#p m062x/aug-cc-pVDZ   counterpoise=2

00005 m062x/aug-cc-pVDZ   counterpoise=2

 0  1  0  1  0  1
  C         -0.624727       -1.102519        0.000028  1
  N         -1.388431       -0.009613       -0.000010  1
  C         -0.720798        1.126503        0.000003  1
  C          0.671678        1.128362        0.000015  1
  N          1.361561       -0.000000       -0.000004  1
  N          0.700718       -1.142733       -0.000033  1
  H         -1.124521       -2.062207       -0.000123  1
  H         -1.288840        2.049293        0.000027  1
  H          1.246313        2.044351        0.000047  1
  C          0.300761        0.173644        1.969571  2
  H          0.137307        0.079274        0.899173  2
  H         -0.518706       -0.299475        2.504464  2
  H          1.235983       -0.311151        2.237546  2
  H          0.348526        1.225968        2.237546  2

%mem=32GB
%nprocshared= 8
#p m062x/aug-cc-pVDZ   counterpoise=2

00006 m062x/aug-cc-pVDZ   counterpoise=2

 0  1  0  1  0  1
  C         -0.624727       -1.102519        0.000028  1
  N         -1.388431       -0.009613       -0.000010  1
  C         -0.720798        1.126503        0.000003  1
  C          0.671678        1.128362        0.000015  1
  N          1.361561       -0.000000       -0.000004  1
  N          0.700718       -1.142733       -0.000033  1
  H         -1.124521       -2.062207       -0.000123  1
  H         -1.288840        2.049293        0.000027  1
  H          1.246313        2.044351        0.000047  1
  C          0.266038        0.223233        1.969571  2
  H          0.121455        0.101913        0.899173  2
  H         -0.458822       -0.384998        2.504464  2
  H          1.271236       -0.091797        2.237546  2
  H          0.130344        1.267864        2.237546  2

%mem=32GB
%nprocshared= 8
#p m062x/aug-cc-pVDZ   counterpoise=2

00007 m062x/aug-cc-pVDZ   counterpoise=2

 0  1  0  1  0  1
  C         -0.624727       -1.102519        0.000028  1
  N         -1.388431       -0.009613       -0.000010  1
  C         -0.720798        1.126503        0.000003  1
  C          0.671678        1.128362        0.000015  1
  N          1.361561       -0.000000       -0.000004  1
  N          0.700718       -1.142733       -0.000033  1
  H         -1.124521       -2.062207       -0.000123  1
  H         -1.288840        2.049293        0.000027  1
  H          1.246313        2.044351        0.000047  1
  C          0.223233        0.266038        1.969571  2
  H          0.101913        0.121455        0.899173  2
  H         -0.384997       -0.458822        2.504464  2
  H          1.267864        0.130345        2.237546  2
  H         -0.091798        1.271236        2.237546  2

%mem=32GB
%nprocshared= 8
#p m062x/aug-cc-pVDZ   counterpoise=2

00008 m062x/aug-cc-pVDZ   counterpoise=2

 0  1  0  1  0  1
  C         -0.624727       -1.102519        0.000028  1
  N         -1.388431       -0.009613       -0.000010  1
  C         -0.720798        1.126503        0.000003  1
  C          0.671678        1.128362        0.000015  1
  N          1.361561       -0.000000       -0.000004  1
  N          0.700718       -1.142733       -0.000033  1
  H         -1.124521       -2.062207       -0.000123  1
  H         -1.288840        2.049293        0.000027  1
  H          1.246313        2.044351        0.000047  1
  C          0.173644        0.300761        1.969571  2
  H          0.079274        0.137307        0.899173  2
  H         -0.299475       -0.518706        2.504464  2
  H          1.225968        0.348527        2.237546  2
  H         -0.311151        1.235982        2.237546  2

%mem=32GB
%nprocshared= 8
#p m062x/aug-cc-pVDZ   counterpoise=2

00009 m062x/aug-cc-pVDZ   counterpoise=2

 0  1  0  1  0  1
  C         -0.624727       -1.102519        0.000028  1
  N         -1.388431       -0.009613       -0.000010  1
  C         -0.720798        1.126503        0.000003  1
  C          0.671678        1.128362        0.000015  1
  N          1.361561       -0.000000       -0.000004  1
  N          0.700718       -1.142733       -0.000033  1
  H         -1.124521       -2.062207       -0.000123  1
  H         -1.288840        2.049293        0.000027  1
  H          1.246313        2.044351        0.000047  1
  C          0.118780        0.326344        1.969571  2
  H          0.054227        0.148987        0.899173  2
  H         -0.204852       -0.562829        2.504464  2
  H          1.146822        0.556119        2.237546  2
  H         -0.521050        1.163174        2.237546  2

%mem=32GB
%nprocshared= 8
#p m062x/aug-cc-pVDZ   counterpoise=2

00010 m062x/aug-cc-pVDZ   counterpoise=2

 0  1  0  1  0  1
  C         -0.624727       -1.102519        0.000028  1
  N         -1.388431       -0.009613       -0.000010  1
  C         -0.720798        1.126503        0.000003  1
  C          0.671678        1.128362        0.000015  1
  N          1.361561       -0.000000       -0.000004  1
  N          0.700718       -1.142733       -0.000033  1
  H         -1.124521       -2.062207       -0.000123  1
  H         -1.288840        2.049293        0.000027  1
  H          1.246313        2.044351        0.000047  1
  C          0.060306        0.342012        1.969571  2
  H          0.027532        0.156140        0.899173  2
  H         -0.104006       -0.589850        2.504464  2
  H          1.032830        0.746814        2.237546  2
  H         -0.715118        1.055024        2.237546  2

%mem=32GB
%nprocshared= 8
#p m062x/aug-cc-pVDZ   counterpoise=2

00011 m062x/aug-cc-pVDZ   counterpoise=2

 0  1  0  1  0  1
  C         -0.624727       -1.102519        0.000028  1
  N         -1.388431       -0.009613       -0.000010  1
  C         -0.720798        1.126503        0.000003  1
  C          0.671678        1.128362        0.000015  1
  N          1.361561       -0.000000       -0.000004  1
  N          0.700718       -1.142733       -0.000033  1
  H         -1.124521       -2.062207       -0.000123  1
  H         -1.288840        2.049293        0.000027  1
  H          1.246313        2.044351        0.000047  1
  C          0.000000        0.347289        1.969571  2
  H          0.000000        0.158548        0.899173  2
  H          0.000000       -0.598950        2.504464  2
  H          0.887456        0.914817        2.237546  2
  H         -0.887456        0.914816        2.237546  2

%mem=32GB
%nprocshared= 8
#p m062x/aug-cc-pVDZ   counterpoise=2

00012 m062x/aug-cc-pVDZ   counterpoise=2

 0  1  0  1  0  1
  C         -0.624727       -1.102519        0.000028  1
  N         -1.388431       -0.009613       -0.000010  1
  C         -0.720798        1.126503        0.000003  1
  C          0.671678        1.128362        0.000015  1
  N          1.361561       -0.000000       -0.000004  1
  N          0.700718       -1.142733       -0.000033  1
  H         -1.124521       -2.062207       -0.000123  1
  H         -1.288840        2.049293        0.000027  1
  H          1.246313        2.044351        0.000047  1
  C         -0.060306        0.342012        1.969571  2
  H         -0.027532        0.156140        0.899173  2
  H          0.104007       -0.589850        2.504464  2
  H          0.715117        1.055024        2.237546  2
  H         -1.032830        0.746813        2.237546  2

%mem=32GB
%nprocshared= 8
#p m062x/aug-cc-pVDZ   counterpoise=2

00013 m062x/aug-cc-pVDZ   counterpoise=2

 0  1  0  1  0  1
  C         -0.624727       -1.102519        0.000028  1
  N         -1.388431       -0.009613       -0.000010  1
  C         -0.720798        1.126503        0.000003  1
  C          0.671678        1.128362        0.000015  1
  N          1.361561       -0.000000       -0.000004  1
  N          0.700718       -1.142733       -0.000033  1
  H         -1.124521       -2.062207       -0.000123  1
  H         -1.288840        2.049293        0.000027  1
  H          1.246313        2.044351        0.000047  1
  C         -0.118780        0.326344        1.969571  2
  H         -0.054227        0.148987        0.899173  2
  H          0.204853       -0.562829        2.504464  2
  H          0.521050        1.163175        2.237546  2
  H         -1.146822        0.556118        2.237546  2

%mem=32GB
%nprocshared= 8
#p m062x/aug-cc-pVDZ   counterpoise=2

00014 m062x/aug-cc-pVDZ   counterpoise=2

 0  1  0  1  0  1
  C         -0.624727       -1.102519        0.000028  1
  N         -1.388431       -0.009613       -0.000010  1
  C         -0.720798        1.126503        0.000003  1
  C          0.671678        1.128362        0.000015  1
  N          1.361561       -0.000000       -0.000004  1
  N          0.700718       -1.142733       -0.000033  1
  H         -1.124521       -2.062207       -0.000123  1
  H         -1.288840        2.049293        0.000027  1
  H          1.246313        2.044351        0.000047  1
  C         -0.173644        0.300761        1.969571  2
  H         -0.079274        0.137307        0.899173  2
  H          0.299475       -0.518706        2.504464  2
  H          0.311151        1.235983        2.237546  2
  H         -1.225968        0.348526        2.237546  2

%mem=32GB
%nprocshared= 8
#p m062x/aug-cc-pVDZ   counterpoise=2

00015 m062x/aug-cc-pVDZ   counterpoise=2

 0  1  0  1  0  1
  C         -0.624727       -1.102519        0.000028  1
  N         -1.388431       -0.009613       -0.000010  1
  C         -0.720798        1.126503        0.000003  1
  C          0.671678        1.128362        0.000015  1
  N          1.361561       -0.000000       -0.000004  1
  N          0.700718       -1.142733       -0.000033  1
  H         -1.124521       -2.062207       -0.000123  1
  H         -1.288840        2.049293        0.000027  1
  H          1.246313        2.044351        0.000047  1
  C         -0.223233        0.266038        1.969571  2
  H         -0.101913        0.121455        0.899173  2
  H          0.384998       -0.458822        2.504464  2
  H          0.091797        1.271236        2.237546  2
  H         -1.267864        0.130344        2.237546  2

%mem=32GB
%nprocshared= 8
#p m062x/aug-cc-pVDZ   counterpoise=2

00016 m062x/aug-cc-pVDZ   counterpoise=2

 0  1  0  1  0  1
  C         -0.624727       -1.102519        0.000028  1
  N         -1.388431       -0.009613       -0.000010  1
  C         -0.720798        1.126503        0.000003  1
  C          0.671678        1.128362        0.000015  1
  N          1.361561       -0.000000       -0.000004  1
  N          0.700718       -1.142733       -0.000033  1
  H         -1.124521       -2.062207       -0.000123  1
  H         -1.288840        2.049293        0.000027  1
  H          1.246313        2.044351        0.000047  1
  C         -0.266038        0.223233        1.969571  2
  H         -0.121455        0.101913        0.899173  2
  H          0.458822       -0.384997        2.504464  2
  H         -0.130345        1.267864        2.237546  2
  H         -1.271236       -0.091798        2.237546  2

%mem=32GB
%nprocshared= 8
#p m062x/aug-cc-pVDZ   counterpoise=2

00017 m062x/aug-cc-pVDZ   counterpoise=2

 0  1  0  1  0  1
  C         -0.624727       -1.102519        0.000028  1
  N         -1.388431       -0.009613       -0.000010  1
  C         -0.720798        1.126503        0.000003  1
  C          0.671678        1.128362        0.000015  1
  N          1.361561       -0.000000       -0.000004  1
  N          0.700718       -1.142733       -0.000033  1
  H         -1.124521       -2.062207       -0.000123  1
  H         -1.288840        2.049293        0.000027  1
  H          1.246313        2.044351        0.000047  1
  C         -0.300761        0.173644        1.969571  2
  H         -0.137307        0.079274        0.899173  2
  H          0.518706       -0.299475        2.504464  2
  H         -0.348527        1.225968        2.237546  2
  H         -1.235983       -0.311151        2.237546  2

%mem=32GB
%nprocshared= 8
#p m062x/aug-cc-pVDZ   counterpoise=2

00018 m062x/aug-cc-pVDZ   counterpoise=2

 0  1  0  1  0  1
  C         -0.624727       -1.102519        0.000028  1
  N         -1.388431       -0.009613       -0.000010  1
  C         -0.720798        1.126503        0.000003  1
  C          0.671678        1.128362        0.000015  1
  N          1.361561       -0.000000       -0.000004  1
  N          0.700718       -1.142733       -0.000033  1
  H         -1.124521       -2.062207       -0.000123  1
  H         -1.288840        2.049293        0.000027  1
  H          1.246313        2.044351        0.000047  1
  C         -0.326344        0.118780        1.969571  2
  H         -0.148987        0.054227        0.899173  2
  H          0.562829       -0.204853        2.504464  2
  H         -0.556119        1.146822        2.237546  2
  H         -1.163174       -0.521050        2.237546  2

%mem=32GB
%nprocshared= 8
#p m062x/aug-cc-pVDZ   counterpoise=2

00019 m062x/aug-cc-pVDZ   counterpoise=2

 0  1  0  1  0  1
  C         -0.624727       -1.102519        0.000028  1
  N         -1.388431       -0.009613       -0.000010  1
  C         -0.720798        1.126503        0.000003  1
  C          0.671678        1.128362        0.000015  1
  N          1.361561       -0.000000       -0.000004  1
  N          0.700718       -1.142733       -0.000033  1
  H         -1.124521       -2.062207       -0.000123  1
  H         -1.288840        2.049293        0.000027  1
  H          1.246313        2.044351        0.000047  1
  C         -0.342012        0.060306        1.969571  2
  H         -0.156140        0.027532        0.899173  2
  H          0.589850       -0.104006        2.504464  2
  H         -0.746814        1.032830        2.237546  2
  H         -1.055024       -0.715117        2.237546  2

%mem=32GB
%nprocshared= 8
#p m062x/aug-cc-pVDZ   counterpoise=2

00020 m062x/aug-cc-pVDZ   counterpoise=2

 0  1  0  1  0  1
  C         -0.624727       -1.102519        0.000028  1
  N         -1.388431       -0.009613       -0.000010  1
  C         -0.720798        1.126503        0.000003  1
  C          0.671678        1.128362        0.000015  1
  N          1.361561       -0.000000       -0.000004  1
  N          0.700718       -1.142733       -0.000033  1
  H         -1.124521       -2.062207       -0.000123  1
  H         -1.288840        2.049293        0.000027  1
  H          1.246313        2.044351        0.000047  1
  C         -0.347289        0.000000        1.969571  2
  H         -0.158548       -0.000000        0.899173  2
  H          0.598950       -0.000000        2.504464  2
  H         -0.914817        0.887456        2.237546  2
  H         -0.914817       -0.887456        2.237546  2

%mem=32GB
%nprocshared= 8
#p m062x/aug-cc-pVDZ   counterpoise=2

00021 m062x/aug-cc-pVDZ   counterpoise=2

 0  1  0  1  0  1
  C         -0.624727       -1.102519        0.000028  1
  N         -1.388431       -0.009613       -0.000010  1
  C         -0.720798        1.126503        0.000003  1
  C          0.671678        1.128362        0.000015  1
  N          1.361561       -0.000000       -0.000004  1
  N          0.700718       -1.142733       -0.000033  1
  H         -1.124521       -2.062207       -0.000123  1
  H         -1.288840        2.049293        0.000027  1
  H          1.246313        2.044351        0.000047  1
  C         -0.342012       -0.060306        1.969571  2
  H         -0.156140       -0.027532        0.899173  2
  H          0.589850        0.104006        2.504464  2
  H         -1.055024        0.715117        2.237546  2
  H         -0.746814       -1.032830        2.237546  2

%mem=32GB
%nprocshared= 8
#p m062x/aug-cc-pVDZ   counterpoise=2

00022 m062x/aug-cc-pVDZ   counterpoise=2

 0  1  0  1  0  1
  C         -0.624727       -1.102519        0.000028  1
  N         -1.388431       -0.009613       -0.000010  1
  C         -0.720798        1.126503        0.000003  1
  C          0.671678        1.128362        0.000015  1
  N          1.361561       -0.000000       -0.000004  1
  N          0.700718       -1.142733       -0.000033  1
  H         -1.124521       -2.062207       -0.000123  1
  H         -1.288840        2.049293        0.000027  1
  H          1.246313        2.044351        0.000047  1
  C         -0.326344       -0.118780        1.969571  2
  H         -0.148987       -0.054227        0.899173  2
  H          0.562829        0.204853        2.504464  2
  H         -1.163174        0.521050        2.237546  2
  H         -0.556119       -1.146822        2.237546  2

%mem=32GB
%nprocshared= 8
#p m062x/aug-cc-pVDZ   counterpoise=2

00023 m062x/aug-cc-pVDZ   counterpoise=2

 0  1  0  1  0  1
  C         -0.624727       -1.102519        0.000028  1
  N         -1.388431       -0.009613       -0.000010  1
  C         -0.720798        1.126503        0.000003  1
  C          0.671678        1.128362        0.000015  1
  N          1.361561       -0.000000       -0.000004  1
  N          0.700718       -1.142733       -0.000033  1
  H         -1.124521       -2.062207       -0.000123  1
  H         -1.288840        2.049293        0.000027  1
  H          1.246313        2.044351        0.000047  1
  C         -0.300761       -0.173644        1.969571  2
  H         -0.137307       -0.079274        0.899173  2
  H          0.518706        0.299475        2.504464  2
  H         -1.235983        0.311151        2.237546  2
  H         -0.348527       -1.225968        2.237546  2

%mem=32GB
%nprocshared= 8
#p m062x/aug-cc-pVDZ   counterpoise=2

00024 m062x/aug-cc-pVDZ   counterpoise=2

 0  1  0  1  0  1
  C         -0.624727       -1.102519        0.000028  1
  N         -1.388431       -0.009613       -0.000010  1
  C         -0.720798        1.126503        0.000003  1
  C          0.671678        1.128362        0.000015  1
  N          1.361561       -0.000000       -0.000004  1
  N          0.700718       -1.142733       -0.000033  1
  H         -1.124521       -2.062207       -0.000123  1
  H         -1.288840        2.049293        0.000027  1
  H          1.246313        2.044351        0.000047  1
  C         -0.266038       -0.223233        1.969571  2
  H         -0.121455       -0.101913        0.899173  2
  H          0.458822        0.384997        2.504464  2
  H         -1.271236        0.091798        2.237546  2
  H         -0.130345       -1.267864        2.237546  2

%mem=32GB
%nprocshared= 8
#p m062x/aug-cc-pVDZ   counterpoise=2

00025 m062x/aug-cc-pVDZ   counterpoise=2

 0  1  0  1  0  1
  C         -0.624727       -1.102519        0.000028  1
  N         -1.388431       -0.009613       -0.000010  1
  C         -0.720798        1.126503        0.000003  1
  C          0.671678        1.128362        0.000015  1
  N          1.361561       -0.000000       -0.000004  1
  N          0.700718       -1.142733       -0.000033  1
  H         -1.124521       -2.062207       -0.000123  1
  H         -1.288840        2.049293        0.000027  1
  H          1.246313        2.044351        0.000047  1
  C         -0.223233       -0.266038        1.969571  2
  H         -0.101913       -0.121455        0.899173  2
  H          0.384998        0.458822        2.504464  2
  H         -1.267864       -0.130344        2.237546  2
  H          0.091797       -1.271236        2.237546  2

%mem=32GB
%nprocshared= 8
#p m062x/aug-cc-pVDZ   counterpoise=2

00026 m062x/aug-cc-pVDZ   counterpoise=2

 0  1  0  1  0  1
  C         -0.624727       -1.102519        0.000028  1
  N         -1.388431       -0.009613       -0.000010  1
  C         -0.720798        1.126503        0.000003  1
  C          0.671678        1.128362        0.000015  1
  N          1.361561       -0.000000       -0.000004  1
  N          0.700718       -1.142733       -0.000033  1
  H         -1.124521       -2.062207       -0.000123  1
  H         -1.288840        2.049293        0.000027  1
  H          1.246313        2.044351        0.000047  1
  C         -0.173644       -0.300761        1.969571  2
  H         -0.079274       -0.137307        0.899173  2
  H          0.299475        0.518706        2.504464  2
  H         -1.225968       -0.348526        2.237546  2
  H          0.311151       -1.235983        2.237546  2

%mem=32GB
%nprocshared= 8
#p m062x/aug-cc-pVDZ   counterpoise=2

00027 m062x/aug-cc-pVDZ   counterpoise=2

 0  1  0  1  0  1
  C         -0.624727       -1.102519        0.000028  1
  N         -1.388431       -0.009613       -0.000010  1
  C         -0.720798        1.126503        0.000003  1
  C          0.671678        1.128362        0.000015  1
  N          1.361561       -0.000000       -0.000004  1
  N          0.700718       -1.142733       -0.000033  1
  H         -1.124521       -2.062207       -0.000123  1
  H         -1.288840        2.049293        0.000027  1
  H          1.246313        2.044351        0.000047  1
  C         -0.118780       -0.326344        1.969571  2
  H         -0.054227       -0.148987        0.899173  2
  H          0.204853        0.562829        2.504464  2
  H         -1.146822       -0.556118        2.237546  2
  H          0.521050       -1.163175        2.237546  2

%mem=32GB
%nprocshared= 8
#p m062x/aug-cc-pVDZ   counterpoise=2

00028 m062x/aug-cc-pVDZ   counterpoise=2

 0  1  0  1  0  1
  C         -0.624727       -1.102519        0.000028  1
  N         -1.388431       -0.009613       -0.000010  1
  C         -0.720798        1.126503        0.000003  1
  C          0.671678        1.128362        0.000015  1
  N          1.361561       -0.000000       -0.000004  1
  N          0.700718       -1.142733       -0.000033  1
  H         -1.124521       -2.062207       -0.000123  1
  H         -1.288840        2.049293        0.000027  1
  H          1.246313        2.044351        0.000047  1
  C         -0.060306       -0.342012        1.969571  2
  H         -0.027532       -0.156140        0.899173  2
  H          0.104007        0.589850        2.504464  2
  H         -1.032830       -0.746813        2.237546  2
  H          0.715117       -1.055024        2.237546  2

%mem=32GB
%nprocshared= 8
#p m062x/aug-cc-pVDZ   counterpoise=2

00029 m062x/aug-cc-pVDZ   counterpoise=2

 0  1  0  1  0  1
  C         -0.624727       -1.102519        0.000028  1
  N         -1.388431       -0.009613       -0.000010  1
  C         -0.720798        1.126503        0.000003  1
  C          0.671678        1.128362        0.000015  1
  N          1.361561       -0.000000       -0.000004  1
  N          0.700718       -1.142733       -0.000033  1
  H         -1.124521       -2.062207       -0.000123  1
  H         -1.288840        2.049293        0.000027  1
  H          1.246313        2.044351        0.000047  1
  C         -0.000000       -0.347289        1.969571  2
  H          0.000000       -0.158548        0.899173  2
  H          0.000000        0.598950        2.504464  2
  H         -0.887456       -0.914816        2.237546  2
  H          0.887456       -0.914817        2.237546  2

%mem=32GB
%nprocshared= 8
#p m062x/aug-cc-pVDZ   counterpoise=2

00030 m062x/aug-cc-pVDZ   counterpoise=2

 0  1  0  1  0  1
  C         -0.624727       -1.102519        0.000028  1
  N         -1.388431       -0.009613       -0.000010  1
  C         -0.720798        1.126503        0.000003  1
  C          0.671678        1.128362        0.000015  1
  N          1.361561       -0.000000       -0.000004  1
  N          0.700718       -1.142733       -0.000033  1
  H         -1.124521       -2.062207       -0.000123  1
  H         -1.288840        2.049293        0.000027  1
  H          1.246313        2.044351        0.000047  1
  C          0.060306       -0.342012        1.969571  2
  H          0.027532       -0.156140        0.899173  2
  H         -0.104006        0.589850        2.504464  2
  H         -0.715118       -1.055024        2.237546  2
  H          1.032830       -0.746814        2.237546  2

%mem=32GB
%nprocshared= 8
#p m062x/aug-cc-pVDZ   counterpoise=2

00031 m062x/aug-cc-pVDZ   counterpoise=2

 0  1  0  1  0  1
  C         -0.624727       -1.102519        0.000028  1
  N         -1.388431       -0.009613       -0.000010  1
  C         -0.720798        1.126503        0.000003  1
  C          0.671678        1.128362        0.000015  1
  N          1.361561       -0.000000       -0.000004  1
  N          0.700718       -1.142733       -0.000033  1
  H         -1.124521       -2.062207       -0.000123  1
  H         -1.288840        2.049293        0.000027  1
  H          1.246313        2.044351        0.000047  1
  C          0.118780       -0.326344        1.969571  2
  H          0.054227       -0.148987        0.899173  2
  H         -0.204852        0.562829        2.504464  2
  H         -0.521050       -1.163174        2.237546  2
  H          1.146822       -0.556119        2.237546  2

%mem=32GB
%nprocshared= 8
#p m062x/aug-cc-pVDZ   counterpoise=2

00032 m062x/aug-cc-pVDZ   counterpoise=2

 0  1  0  1  0  1
  C         -0.624727       -1.102519        0.000028  1
  N         -1.388431       -0.009613       -0.000010  1
  C         -0.720798        1.126503        0.000003  1
  C          0.671678        1.128362        0.000015  1
  N          1.361561       -0.000000       -0.000004  1
  N          0.700718       -1.142733       -0.000033  1
  H         -1.124521       -2.062207       -0.000123  1
  H         -1.288840        2.049293        0.000027  1
  H          1.246313        2.044351        0.000047  1
  C          0.173644       -0.300761        1.969571  2
  H          0.079274       -0.137307        0.899173  2
  H         -0.299475        0.518706        2.504464  2
  H         -0.311151       -1.235982        2.237546  2
  H          1.225968       -0.348527        2.237546  2

%mem=32GB
%nprocshared= 8
#p m062x/aug-cc-pVDZ   counterpoise=2

00033 m062x/aug-cc-pVDZ   counterpoise=2

 0  1  0  1  0  1
  C         -0.624727       -1.102519        0.000028  1
  N         -1.388431       -0.009613       -0.000010  1
  C         -0.720798        1.126503        0.000003  1
  C          0.671678        1.128362        0.000015  1
  N          1.361561       -0.000000       -0.000004  1
  N          0.700718       -1.142733       -0.000033  1
  H         -1.124521       -2.062207       -0.000123  1
  H         -1.288840        2.049293        0.000027  1
  H          1.246313        2.044351        0.000047  1
  C          0.223233       -0.266038        1.969571  2
  H          0.101913       -0.121455        0.899173  2
  H         -0.384997        0.458822        2.504464  2
  H         -0.091798       -1.271236        2.237546  2
  H          1.267864       -0.130345        2.237546  2

%mem=32GB
%nprocshared= 8
#p m062x/aug-cc-pVDZ   counterpoise=2

00034 m062x/aug-cc-pVDZ   counterpoise=2

 0  1  0  1  0  1
  C         -0.624727       -1.102519        0.000028  1
  N         -1.388431       -0.009613       -0.000010  1
  C         -0.720798        1.126503        0.000003  1
  C          0.671678        1.128362        0.000015  1
  N          1.361561       -0.000000       -0.000004  1
  N          0.700718       -1.142733       -0.000033  1
  H         -1.124521       -2.062207       -0.000123  1
  H         -1.288840        2.049293        0.000027  1
  H          1.246313        2.044351        0.000047  1
  C          0.266038       -0.223233        1.969571  2
  H          0.121455       -0.101913        0.899173  2
  H         -0.458822        0.384998        2.504464  2
  H          0.130344       -1.267864        2.237546  2
  H          1.271236        0.091797        2.237546  2

%mem=32GB
%nprocshared= 8
#p m062x/aug-cc-pVDZ   counterpoise=2

00035 m062x/aug-cc-pVDZ   counterpoise=2

 0  1  0  1  0  1
  C         -0.624727       -1.102519        0.000028  1
  N         -1.388431       -0.009613       -0.000010  1
  C         -0.720798        1.126503        0.000003  1
  C          0.671678        1.128362        0.000015  1
  N          1.361561       -0.000000       -0.000004  1
  N          0.700718       -1.142733       -0.000033  1
  H         -1.124521       -2.062207       -0.000123  1
  H         -1.288840        2.049293        0.000027  1
  H          1.246313        2.044351        0.000047  1
  C          0.300761       -0.173644        1.969571  2
  H          0.137307       -0.079274        0.899173  2
  H         -0.518706        0.299475        2.504464  2
  H          0.348526       -1.225968        2.237546  2
  H          1.235983        0.311151        2.237546  2

%mem=32GB
%nprocshared= 8
#p m062x/aug-cc-pVDZ   counterpoise=2

00036 m062x/aug-cc-pVDZ   counterpoise=2

 0  1  0  1  0  1
  C         -0.624727       -1.102519        0.000028  1
  N         -1.388431       -0.009613       -0.000010  1
  C         -0.720798        1.126503        0.000003  1
  C          0.671678        1.128362        0.000015  1
  N          1.361561       -0.000000       -0.000004  1
  N          0.700718       -1.142733       -0.000033  1
  H         -1.124521       -2.062207       -0.000123  1
  H         -1.288840        2.049293        0.000027  1
  H          1.246313        2.044351        0.000047  1
  C          0.326344       -0.118780        1.969571  2
  H          0.148987       -0.054227        0.899173  2
  H         -0.562829        0.204853        2.504464  2
  H          0.556119       -1.146822        2.237546  2
  H          1.163175        0.521050        2.237546  2

%mem=32GB
%nprocshared= 8
#p m062x/aug-cc-pVDZ   counterpoise=2

00037 m062x/aug-cc-pVDZ   counterpoise=2

 0  1  0  1  0  1
  C         -0.624727       -1.102519        0.000028  1
  N         -1.388431       -0.009613       -0.000010  1
  C         -0.720798        1.126503        0.000003  1
  C          0.671678        1.128362        0.000015  1
  N          1.361561       -0.000000       -0.000004  1
  N          0.700718       -1.142733       -0.000033  1
  H         -1.124521       -2.062207       -0.000123  1
  H         -1.288840        2.049293        0.000027  1
  H          1.246313        2.044351        0.000047  1
  C          0.342012       -0.060306        1.969571  2
  H          0.156140       -0.027532        0.899173  2
  H         -0.589850        0.104007        2.504464  2
  H          0.746814       -1.032830        2.237546  2
  H          1.055024        0.715117        2.237546  2

%mem=32GB
%nprocshared= 8
#p m062x/aug-cc-pVDZ   counterpoise=2

00038 m062x/aug-cc-pVDZ   counterpoise=2

 0  1  0  1  0  1
  C         -0.624727       -1.102519        0.000028  1
  N         -1.388431       -0.009613       -0.000010  1
  C         -0.720798        1.126503        0.000003  1
  C          0.671678        1.128362        0.000015  1
  N          1.361561       -0.000000       -0.000004  1
  N          0.700718       -1.142733       -0.000033  1
  H         -1.124521       -2.062207       -0.000123  1
  H         -1.288840        2.049293        0.000027  1
  H          1.246313        2.044351        0.000047  1
  C          0.684056       -0.000000        1.879343  2
  H          1.052666       -0.000000        0.856845  2
  H          1.525151       -0.000000        2.567845  2
  H          0.079126        0.887456        2.046553  2
  H          0.079126       -0.887456        2.046553  2

%mem=32GB
%nprocshared= 8
#p m062x/aug-cc-pVDZ   counterpoise=2

00039 m062x/aug-cc-pVDZ   counterpoise=2

 0  1  0  1  0  1
  C         -0.624727       -1.102519        0.000028  1
  N         -1.388431       -0.009613       -0.000010  1
  C         -0.720798        1.126503        0.000003  1
  C          0.671678        1.128362        0.000015  1
  N          1.361561       -0.000000       -0.000004  1
  N          0.700718       -1.142733       -0.000033  1
  H         -1.124521       -2.062207       -0.000123  1
  H         -1.288840        2.049293        0.000027  1
  H          1.246313        2.044351        0.000047  1
  C          0.673633        0.118780        1.879343  2
  H          0.307535        0.054227        0.857981  2
  H         -0.152601       -0.026908        2.570422  2
  H          1.423980       -0.650060        2.044696  2
  H          1.115770        1.097887        2.044696  2

%mem=32GB
%nprocshared= 8
#p m062x/aug-cc-pVDZ   counterpoise=2

00040 m062x/aug-cc-pVDZ   counterpoise=2

 0  1  0  1  0  1
  C         -0.624727       -1.102519        0.000028  1
  N         -1.388431       -0.009613       -0.000010  1
  C         -0.720798        1.126503        0.000003  1
  C          0.671678        1.128362        0.000015  1
  N          1.361561       -0.000000       -0.000004  1
  N          0.700718       -1.142733       -0.000033  1
  H         -1.124521       -2.062207       -0.000123  1
  H         -1.288840        2.049293        0.000027  1
  H          1.246313        2.044351        0.000047  1
  C          0.642773        0.233950        1.879343  2
  H          0.293447        0.106806        0.857981  2
  H         -0.145610       -0.052998        2.570422  2
  H          1.515228       -0.392913        2.044696  2
  H          0.908172        1.274959        2.044696  2

%mem=32GB
%nprocshared= 8
#p m062x/aug-cc-pVDZ   counterpoise=2

00041 m062x/aug-cc-pVDZ   counterpoise=2

 0  1  0  1  0  1
  C         -0.624727       -1.102519        0.000028  1
  N         -1.388431       -0.009613       -0.000010  1
  C         -0.720798        1.126503        0.000003  1
  C          0.671678        1.128362        0.000015  1
  N          1.361561       -0.000000       -0.000004  1
  N          0.700718       -1.142733       -0.000033  1
  H         -1.124521       -2.062207       -0.000123  1
  H         -1.288840        2.049293        0.000027  1
  H          1.246313        2.044351        0.000047  1
  C          0.592383        0.342012        1.879343  2
  H          0.270442        0.156140        0.857981  2
  H         -0.134195       -0.077478        2.570422  2
  H          1.560437       -0.123827        2.044696  2
  H          0.672981        1.413292        2.044696  2

%mem=32GB
%nprocshared= 8
#p m062x/aug-cc-pVDZ   counterpoise=2

00042 m062x/aug-cc-pVDZ   counterpoise=2

 0  1  0  1  0  1
  C         -0.624727       -1.102519        0.000028  1
  N         -1.388431       -0.009613       -0.000010  1
  C         -0.720798        1.126503        0.000003  1
  C          0.671678        1.128362        0.000015  1
  N          1.361561       -0.000000       -0.000004  1
  N          0.700718       -1.142733       -0.000033  1
  H         -1.124521       -2.062207       -0.000123  1
  H         -1.288840        2.049293        0.000027  1
  H          1.246313        2.044351        0.000047  1
  C          0.523993        0.439683        1.879343  2
  H          0.239220        0.200729        0.857981  2
  H         -0.118702       -0.099603        2.570422  2
  H          1.558233        0.149021        2.044696  2
  H          0.417341        1.508683        2.044696  2

%mem=32GB
%nprocshared= 8
#p m062x/aug-cc-pVDZ   counterpoise=2

00043 m062x/aug-cc-pVDZ   counterpoise=2

 0  1  0  1  0  1
  C         -0.624727       -1.102519        0.000028  1
  N         -1.388431       -0.009613       -0.000010  1
  C         -0.720798        1.126503        0.000003  1
  C          0.671678        1.128362        0.000015  1
  N          1.361561       -0.000000       -0.000004  1
  N          0.700718       -1.142733       -0.000033  1
  H         -1.124521       -2.062207       -0.000123  1
  H         -1.288840        2.049293        0.000027  1
  H          1.246313        2.044351        0.000047  1
  C          0.439698        0.524019        1.879343  2
  H          0.566549        0.854486        0.851687  2
  H          0.744605        1.318347        2.555769  2
  H         -0.604722        0.279582        2.055171  2
  H          1.052306       -0.356477        2.055171  2

%mem=32GB
%nprocshared= 8
#p m062x/aug-cc-pVDZ   counterpoise=2

00044 m062x/aug-cc-pVDZ   counterpoise=2

 0  1  0  1  0  1
  C         -0.624727       -1.102519        0.000028  1
  N         -1.388431       -0.009613       -0.000010  1
  C         -0.720798        1.126503        0.000003  1
  C          0.671678        1.128362        0.000015  1
  N          1.361561       -0.000000       -0.000004  1
  N          0.700718       -1.142733       -0.000033  1
  H         -1.124521       -2.062207       -0.000123  1
  H         -1.288840        2.049293        0.000027  1
  H          1.246313        2.044351        0.000047  1
  C          0.342028        0.592408        1.879343  2
  H          0.522817        0.886341        0.848666  2
  H          0.790832        1.322086        2.548389  2
  H         -0.728722        0.545485        2.060372  2
  H          0.783108       -0.384400        2.060372  2

%mem=32GB
%nprocshared= 8
#p m062x/aug-cc-pVDZ   counterpoise=2

00045 m062x/aug-cc-pVDZ   counterpoise=2

 0  1  0  1  0  1
  C         -0.624727       -1.102519        0.000028  1
  N         -1.388431       -0.009613       -0.000010  1
  C         -0.720798        1.126503        0.000003  1
  C          0.671678        1.128362        0.000015  1
  N          1.361561       -0.000000       -0.000004  1
  N          0.700718       -1.142733       -0.000033  1
  H         -1.124521       -2.062207       -0.000123  1
  H         -1.288840        2.049293        0.000027  1
  H          1.246313        2.044351        0.000047  1
  C          0.233965        0.642799        1.879343  2
  H          0.473064        0.908036        0.852768  2
  H          0.802275        1.273235        2.558350  2
  H         -0.828952        0.789112        2.053339  2
  H          0.489376       -0.399299        2.053339  2

%mem=32GB
%nprocshared= 8
#p m062x/aug-cc-pVDZ   counterpoise=2

00046 m062x/aug-cc-pVDZ   counterpoise=2

 0  1  0  1  0  1
  C         -0.624727       -1.102519        0.000028  1
  N         -1.388431       -0.009613       -0.000010  1
  C         -0.720798        1.126503        0.000003  1
  C          0.671678        1.128362        0.000015  1
  N          1.361561       -0.000000       -0.000004  1
  N          0.700718       -1.142733       -0.000033  1
  H         -1.124521       -2.062207       -0.000123  1
  H         -1.288840        2.049293        0.000027  1
  H          1.246313        2.044351        0.000047  1
  C          0.118780        0.673633        1.879343  2
  H          0.054227        0.307535        0.857981  2
  H         -0.026907       -0.152601        2.570422  2
  H          1.097887        1.115770        2.044696  2
  H         -0.650061        1.423980        2.044696  2

%mem=32GB
%nprocshared= 8
#p m062x/aug-cc-pVDZ   counterpoise=2

00047 m062x/aug-cc-pVDZ   counterpoise=2

 0  1  0  1  0  1
  C         -0.624727       -1.102519        0.000028  1
  N         -1.388431       -0.009613       -0.000010  1
  C         -0.720798        1.126503        0.000003  1
  C          0.671678        1.128362        0.000015  1
  N          1.361561       -0.000000       -0.000004  1
  N          0.700718       -1.142733       -0.000033  1
  H         -1.124521       -2.062207       -0.000123  1
  H         -1.288840        2.049293        0.000027  1
  H          1.246313        2.044351        0.000047  1
  C          0.000000        0.684025        1.879343  2
  H          0.000000        0.312279        0.857981  2
  H          0.000000       -0.154955        2.570422  2
  H          0.887456        1.289465        2.044696  2
  H         -0.887456        1.289464        2.044696  2

%mem=32GB
%nprocshared= 8
#p m062x/aug-cc-pVDZ   counterpoise=2

00048 m062x/aug-cc-pVDZ   counterpoise=2

 0  1  0  1  0  1
  C         -0.624727       -1.102519        0.000028  1
  N         -1.388431       -0.009613       -0.000010  1
  C         -0.720798        1.126503        0.000003  1
  C          0.671678        1.128362        0.000015  1
  N          1.361561       -0.000000       -0.000004  1
  N          0.700718       -1.142733       -0.000033  1
  H         -1.124521       -2.062207       -0.000123  1
  H         -1.288840        2.049293        0.000027  1
  H          1.246313        2.044351        0.000047  1
  C         -0.118780        0.673633        1.879343  2
  H         -0.054227        0.307535        0.857981  2
  H          0.026908       -0.152601        2.570422  2
  H          0.650060        1.423980        2.044696  2
  H         -1.097887        1.115769        2.044696  2

%mem=32GB
%nprocshared= 8
#p m062x/aug-cc-pVDZ   counterpoise=2

00049 m062x/aug-cc-pVDZ   counterpoise=2

 0  1  0  1  0  1
  C         -0.624727       -1.102519        0.000028  1
  N         -1.388431       -0.009613       -0.000010  1
  C         -0.720798        1.126503        0.000003  1
  C          0.671678        1.128362        0.000015  1
  N          1.361561       -0.000000       -0.000004  1
  N          0.700718       -1.142733       -0.000033  1
  H         -1.124521       -2.062207       -0.000123  1
  H         -1.288840        2.049293        0.000027  1
  H          1.246313        2.044351        0.000047  1
  C         -0.233950        0.642773        1.879343  2
  H         -0.106806        0.293447        0.857981  2
  H          0.052998       -0.145610        2.570422  2
  H          0.392913        1.515228        2.044696  2
  H         -1.274959        0.908172        2.044696  2

%mem=32GB
%nprocshared= 8
#p m062x/aug-cc-pVDZ   counterpoise=2

00050 m062x/aug-cc-pVDZ   counterpoise=2

 0  1  0  1  0  1
  C         -0.624727       -1.102519        0.000028  1
  N         -1.388431       -0.009613       -0.000010  1
  C         -0.720798        1.126503        0.000003  1
  C          0.671678        1.128362        0.000015  1
  N          1.361561       -0.000000       -0.000004  1
  N          0.700718       -1.142733       -0.000033  1
  H         -1.124521       -2.062207       -0.000123  1
  H         -1.288840        2.049293        0.000027  1
  H          1.246313        2.044351        0.000047  1
  C         -0.342029        0.592408        1.879343  2
  H         -0.548893        0.884104        0.852943  2
  H         -0.832835        1.284484        2.558767  2
  H         -0.717047       -0.412911        2.053043  2
  H          0.730746        0.613835        2.053043  2

%mem=32GB
%nprocshared= 8
#p m062x/aug-cc-pVDZ   counterpoise=2

00051 m062x/aug-cc-pVDZ   counterpoise=2

 0  1  0  1  0  1
  C         -0.624727       -1.102519        0.000028  1
  N         -1.388431       -0.009613       -0.000010  1
  C         -0.720798        1.126503        0.000003  1
  C          0.671678        1.128362        0.000015  1
  N          1.361561       -0.000000       -0.000004  1
  N          0.700718       -1.142733       -0.000033  1
  H         -1.124521       -2.062207       -0.000123  1
  H         -1.288840        2.049293        0.000027  1
  H          1.246313        2.044351        0.000047  1
  C         -0.439699        0.524019        1.879343  2
  H         -0.592964        0.852515        0.854660  2
  H         -0.797058        1.289951        2.562804  2
  H         -0.988584       -0.398490        2.050166  2
  H          0.619873        0.351963        2.050166  2

%mem=32GB
%nprocshared= 8
#p m062x/aug-cc-pVDZ   counterpoise=2

00052 m062x/aug-cc-pVDZ   counterpoise=2

 0  1  0  1  0  1
  C         -0.624727       -1.102519        0.000028  1
  N         -1.388431       -0.009613       -0.000010  1
  C         -0.720798        1.126503        0.000003  1
  C          0.671678        1.128362        0.000015  1
  N          1.361561       -0.000000       -0.000004  1
  N          0.700718       -1.142733       -0.000033  1
  H         -1.124521       -2.062207       -0.000123  1
  H         -1.288840        2.049293        0.000027  1
  H          1.246313        2.044351        0.000047  1
  C         -0.523993        0.439683        1.879343  2
  H         -0.239220        0.200729        0.857981  2
  H          0.118702       -0.099603        2.570422  2
  H         -0.417342        1.508683        2.044696  2
  H         -1.558233        0.149021        2.044696  2

%mem=32GB
%nprocshared= 8
#p m062x/aug-cc-pVDZ   counterpoise=2

00053 m062x/aug-cc-pVDZ   counterpoise=2

 0  1  0  1  0  1
  C         -0.624727       -1.102519        0.000028  1
  N         -1.388431       -0.009613       -0.000010  1
  C         -0.720798        1.126503        0.000003  1
  C          0.671678        1.128362        0.000015  1
  N          1.361561       -0.000000       -0.000004  1
  N          0.700718       -1.142733       -0.000033  1
  H         -1.124521       -2.062207       -0.000123  1
  H         -1.288840        2.049293        0.000027  1
  H          1.246313        2.044351        0.000047  1
  C         -0.592383        0.342012        1.879343  2
  H         -0.270442        0.156140        0.857981  2
  H          0.134195       -0.077477        2.570422  2
  H         -0.672981        1.413292        2.044696  2
  H         -1.560437       -0.123827        2.044696  2

%mem=32GB
%nprocshared= 8
#p m062x/aug-cc-pVDZ   counterpoise=2

00054 m062x/aug-cc-pVDZ   counterpoise=2

 0  1  0  1  0  1
  C         -0.624727       -1.102519        0.000028  1
  N         -1.388431       -0.009613       -0.000010  1
  C         -0.720798        1.126503        0.000003  1
  C          0.671678        1.128362        0.000015  1
  N          1.361561       -0.000000       -0.000004  1
  N          0.700718       -1.142733       -0.000033  1
  H         -1.124521       -2.062207       -0.000123  1
  H         -1.288840        2.049293        0.000027  1
  H          1.246313        2.044351        0.000047  1
  C         -0.642773        0.233950        1.879343  2
  H         -0.293447        0.106806        0.857981  2
  H          0.145610       -0.052998        2.570422  2
  H         -0.908173        1.274959        2.044696  2
  H         -1.515228       -0.392913        2.044696  2

%mem=32GB
%nprocshared= 8
#p m062x/aug-cc-pVDZ   counterpoise=2

00055 m062x/aug-cc-pVDZ   counterpoise=2

 0  1  0  1  0  1
  C         -0.624727       -1.102519        0.000028  1
  N         -1.388431       -0.009613       -0.000010  1
  C         -0.720798        1.126503        0.000003  1
  C          0.671678        1.128362        0.000015  1
  N          1.361561       -0.000000       -0.000004  1
  N          0.700718       -1.142733       -0.000033  1
  H         -1.124521       -2.062207       -0.000123  1
  H         -1.288840        2.049293        0.000027  1
  H          1.246313        2.044351        0.000047  1
  C         -0.673633        0.118780        1.879343  2
  H         -0.307535        0.054227        0.857981  2
  H          0.152601       -0.026908        2.570422  2
  H         -1.115770        1.097887        2.044696  2
  H         -1.423980       -0.650060        2.044696  2

%mem=32GB
%nprocshared= 8
#p m062x/aug-cc-pVDZ   counterpoise=2

00056 m062x/aug-cc-pVDZ   counterpoise=2

 0  1  0  1  0  1
  C         -0.624727       -1.102519        0.000028  1
  N         -1.388431       -0.009613       -0.000010  1
  C         -0.720798        1.126503        0.000003  1
  C          0.671678        1.128362        0.000015  1
  N          1.361561       -0.000000       -0.000004  1
  N          0.700718       -1.142733       -0.000033  1
  H         -1.124521       -2.062207       -0.000123  1
  H         -1.288840        2.049293        0.000027  1
  H          1.246313        2.044351        0.000047  1
  C         -0.684025        0.000000        1.879343  2
  H         -0.312279       -0.000000        0.857981  2
  H          0.154955       -0.000000        2.570422  2
  H         -1.289465        0.887456        2.044696  2
  H         -1.289465       -0.887456        2.044696  2

%mem=32GB
%nprocshared= 8
#p m062x/aug-cc-pVDZ   counterpoise=2

00057 m062x/aug-cc-pVDZ   counterpoise=2

 0  1  0  1  0  1
  C         -0.624727       -1.102519        0.000028  1
  N         -1.388431       -0.009613       -0.000010  1
  C         -0.720798        1.126503        0.000003  1
  C          0.671678        1.128362        0.000015  1
  N          1.361561       -0.000000       -0.000004  1
  N          0.700718       -1.142733       -0.000033  1
  H         -1.124521       -2.062207       -0.000123  1
  H         -1.288840        2.049293        0.000027  1
  H          1.246313        2.044351        0.000047  1
  C         -0.673633       -0.118780        1.879343  2
  H         -0.307535       -0.054227        0.857981  2
  H          0.152601        0.026908        2.570422  2
  H         -1.423980        0.650060        2.044696  2
  H         -1.115770       -1.097887        2.044696  2

%mem=32GB
%nprocshared= 8
#p m062x/aug-cc-pVDZ   counterpoise=2

00058 m062x/aug-cc-pVDZ   counterpoise=2

 0  1  0  1  0  1
  C         -0.624727       -1.102519        0.000028  1
  N         -1.388431       -0.009613       -0.000010  1
  C         -0.720798        1.126503        0.000003  1
  C          0.671678        1.128362        0.000015  1
  N          1.361561       -0.000000       -0.000004  1
  N          0.700718       -1.142733       -0.000033  1
  H         -1.124521       -2.062207       -0.000123  1
  H         -1.288840        2.049293        0.000027  1
  H          1.246313        2.044351        0.000047  1
  C         -0.642773       -0.233950        1.879343  2
  H         -0.293447       -0.106806        0.857981  2
  H          0.145610        0.052998        2.570422  2
  H         -1.515228        0.392913        2.044696  2
  H         -0.908173       -1.274959        2.044696  2

%mem=32GB
%nprocshared= 8
#p m062x/aug-cc-pVDZ   counterpoise=2

00059 m062x/aug-cc-pVDZ   counterpoise=2

 0  1  0  1  0  1
  C         -0.624727       -1.102519        0.000028  1
  N         -1.388431       -0.009613       -0.000010  1
  C         -0.720798        1.126503        0.000003  1
  C          0.671678        1.128362        0.000015  1
  N          1.361561       -0.000000       -0.000004  1
  N          0.700718       -1.142733       -0.000033  1
  H         -1.124521       -2.062207       -0.000123  1
  H         -1.288840        2.049293        0.000027  1
  H          1.246313        2.044351        0.000047  1
  C         -0.592383       -0.342012        1.879343  2
  H         -0.270442       -0.156140        0.857981  2
  H          0.134195        0.077477        2.570422  2
  H         -1.560437        0.123827        2.044696  2
  H         -0.672981       -1.413292        2.044696  2

%mem=32GB
%nprocshared= 8
#p m062x/aug-cc-pVDZ   counterpoise=2

00060 m062x/aug-cc-pVDZ   counterpoise=2

 0  1  0  1  0  1
  C         -0.624727       -1.102519        0.000028  1
  N         -1.388431       -0.009613       -0.000010  1
  C         -0.720798        1.126503        0.000003  1
  C          0.671678        1.128362        0.000015  1
  N          1.361561       -0.000000       -0.000004  1
  N          0.700718       -1.142733       -0.000033  1
  H         -1.124521       -2.062207       -0.000123  1
  H         -1.288840        2.049293        0.000027  1
  H          1.246313        2.044351        0.000047  1
  C         -0.524008       -0.439708        1.879343  2
  H         -0.578873       -0.800762        0.855622  2
  H         -0.650712       -1.273523        2.565036  2
  H          0.444173        0.024476        2.048569  2
  H         -1.310595        0.291127        2.048569  2

%mem=32GB
%nprocshared= 8
#p m062x/aug-cc-pVDZ   counterpoise=2

00061 m062x/aug-cc-pVDZ   counterpoise=2

 0  1  0  1  0  1
  C         -0.624727       -1.102519        0.000028  1
  N         -1.388431       -0.009613       -0.000010  1
  C         -0.720798        1.126503        0.000003  1
  C          0.671678        1.128362        0.000015  1
  N          1.361561       -0.000000       -0.000004  1
  N          0.700718       -1.142733       -0.000033  1
  H         -1.124521       -2.062207       -0.000123  1
  H         -1.288840        2.049293        0.000027  1
  H          1.246313        2.044351        0.000047  1
  C         -0.439697       -0.524018        1.879342  2
  H         -0.541524       -0.842383        0.845103  2
  H         -0.702792       -1.346591        2.539367  2
  H          0.588058       -0.223840        2.066664  2
  H         -1.102487        0.316872        2.066664  2

%mem=32GB
%nprocshared= 8
#p m062x/aug-cc-pVDZ   counterpoise=2

00062 m062x/aug-cc-pVDZ   counterpoise=2

 0  1  0  1  0  1
  C         -0.624727       -1.102519        0.000028  1
  N         -1.388431       -0.009613       -0.000010  1
  C         -0.720798        1.126503        0.000003  1
  C          0.671678        1.128362        0.000015  1
  N          1.361561       -0.000000       -0.000004  1
  N          0.700718       -1.142733       -0.000033  1
  H         -1.124521       -2.062207       -0.000123  1
  H         -1.288840        2.049293        0.000027  1
  H          1.246313        2.044351        0.000047  1
  C         -0.342027       -0.592408        1.879342  2
  H         -0.498181       -0.874177        0.841268  2
  H         -0.764362       -1.354480        2.529232  2
  H          0.723475       -0.500608        2.073650  2
  H         -0.828974        0.359750        2.073650  2

%mem=32GB
%nprocshared= 8
#p m062x/aug-cc-pVDZ   counterpoise=2

00063 m062x/aug-cc-pVDZ   counterpoise=2

 0  1  0  1  0  1
  C         -0.624727       -1.102519        0.000028  1
  N         -1.388431       -0.009613       -0.000010  1
  C         -0.720798        1.126503        0.000003  1
  C          0.671678        1.128362        0.000015  1
  N          1.361561       -0.000000       -0.000004  1
  N          0.700718       -1.142733       -0.000033  1
  H         -1.124521       -2.062207       -0.000123  1
  H         -1.288840        2.049293        0.000027  1
  H          1.246313        2.044351        0.000047  1
  C         -0.233964       -0.642798        1.879342  2
  H         -0.449146       -0.895953        0.844458  2
  H         -0.794114       -1.301798        2.537695  2
  H          0.829934       -0.761427        2.067823  2
  H         -0.522442        0.388091        2.067823  2

%mem=32GB
%nprocshared= 8
#p m062x/aug-cc-pVDZ   counterpoise=2

00064 m062x/aug-cc-pVDZ   counterpoise=2

 0  1  0  1  0  1
  C         -0.624727       -1.102519        0.000028  1
  N         -1.388431       -0.009613       -0.000010  1
  C         -0.720798        1.126503        0.000003  1
  C          0.671678        1.128362        0.000015  1
  N          1.361561       -0.000000       -0.000004  1
  N          0.700718       -1.142733       -0.000033  1
  H         -1.124521       -2.062207       -0.000123  1
  H         -1.288840        2.049293        0.000027  1
  H          1.246313        2.044351        0.000047  1
  C         -0.118794       -0.673658        1.879343  2
  H         -0.394723       -0.907553        0.854388  2
  H         -0.763915       -1.220504        2.562171  2
  H          0.915630       -0.960206        2.050618  2
  H         -0.232052        0.393729        2.050618  2

%mem=32GB
%nprocshared= 8
#p m062x/aug-cc-pVDZ   counterpoise=2

00065 m062x/aug-cc-pVDZ   counterpoise=2

 0  1  0  1  0  1
  C         -0.624727       -1.102519        0.000028  1
  N         -1.388431       -0.009613       -0.000010  1
  C         -0.720798        1.126503        0.000003  1
  C          0.671678        1.128362        0.000015  1
  N          1.361561       -0.000000       -0.000004  1
  N          0.700718       -1.142733       -0.000033  1
  H         -1.124521       -2.062207       -0.000123  1
  H         -1.288840        2.049293        0.000027  1
  H          1.246313        2.044351        0.000047  1
  C         -0.000000       -0.684025        1.879343  2
  H          0.000000       -0.312279        0.857981  2
  H          0.000000        0.154955        2.570422  2
  H         -0.887456       -1.289464        2.044696  2
  H          0.887456       -1.289465        2.044696  2

%mem=32GB
%nprocshared= 8
#p m062x/aug-cc-pVDZ   counterpoise=2

00066 m062x/aug-cc-pVDZ   counterpoise=2

 0  1  0  1  0  1
  C         -0.624727       -1.102519        0.000028  1
  N         -1.388431       -0.009613       -0.000010  1
  C         -0.720798        1.126503        0.000003  1
  C          0.671678        1.128362        0.000015  1
  N          1.361561       -0.000000       -0.000004  1
  N          0.700718       -1.142733       -0.000033  1
  H         -1.124521       -2.062207       -0.000123  1
  H         -1.288840        2.049293        0.000027  1
  H          1.246313        2.044351        0.000047  1
  C          0.118780       -0.673633        1.879343  2
  H          0.054227       -0.307535        0.857981  2
  H         -0.026907        0.152601        2.570422  2
  H         -0.650061       -1.423980        2.044696  2
  H          1.097887       -1.115770        2.044696  2

%mem=32GB
%nprocshared= 8
#p m062x/aug-cc-pVDZ   counterpoise=2

00067 m062x/aug-cc-pVDZ   counterpoise=2

 0  1  0  1  0  1
  C         -0.624727       -1.102519        0.000028  1
  N         -1.388431       -0.009613       -0.000010  1
  C         -0.720798        1.126503        0.000003  1
  C          0.671678        1.128362        0.000015  1
  N          1.361561       -0.000000       -0.000004  1
  N          0.700718       -1.142733       -0.000033  1
  H         -1.124521       -2.062207       -0.000123  1
  H         -1.288840        2.049293        0.000027  1
  H          1.246313        2.044351        0.000047  1
  C          0.233950       -0.642773        1.879343  2
  H          0.106806       -0.293447        0.857981  2
  H         -0.052997        0.145610        2.570422  2
  H         -0.392913       -1.515228        2.044696  2
  H          1.274959       -0.908173        2.044696  2

%mem=32GB
%nprocshared= 8
#p m062x/aug-cc-pVDZ   counterpoise=2

00068 m062x/aug-cc-pVDZ   counterpoise=2

 0  1  0  1  0  1
  C         -0.624727       -1.102519        0.000028  1
  N         -1.388431       -0.009613       -0.000010  1
  C         -0.720798        1.126503        0.000003  1
  C          0.671678        1.128362        0.000015  1
  N          1.361561       -0.000000       -0.000004  1
  N          0.700718       -1.142733       -0.000033  1
  H         -1.124521       -2.062207       -0.000123  1
  H         -1.288840        2.049293        0.000027  1
  H          1.246313        2.044351        0.000047  1
  C          0.342028       -0.592409        1.879343  2
  H          0.537854       -0.892857        0.853302  2
  H          0.804937       -1.302633        2.559618  2
  H          0.756097        0.397572        2.052438  2
  H         -0.730857       -0.571593        2.052438  2

%mem=32GB
%nprocshared= 8
#p m062x/aug-cc-pVDZ   counterpoise=2

00069 m062x/aug-cc-pVDZ   counterpoise=2

 0  1  0  1  0  1
  C         -0.624727       -1.102519        0.000028  1
  N         -1.388431       -0.009613       -0.000010  1
  C         -0.720798        1.126503        0.000003  1
  C          0.671678        1.128362        0.000015  1
  N          1.361561       -0.000000       -0.000004  1
  N          0.700718       -1.142733       -0.000033  1
  H         -1.124521       -2.062207       -0.000123  1
  H         -1.288840        2.049293        0.000027  1
  H          1.246313        2.044351        0.000047  1
  C          0.439699       -0.524019        1.879343  2
  H          0.581854       -0.860980        0.855807  2
  H          0.767388       -1.300765        2.565465  2
  H          1.022417        0.377858        2.048262  2
  H         -0.612923       -0.312050        2.048262  2

%mem=32GB
%nprocshared= 8
#p m062x/aug-cc-pVDZ   counterpoise=2

00070 m062x/aug-cc-pVDZ   counterpoise=2

 0  1  0  1  0  1
  C         -0.624727       -1.102519        0.000028  1
  N         -1.388431       -0.009613       -0.000010  1
  C         -0.720798        1.126503        0.000003  1
  C          0.671678        1.128362        0.000015  1
  N          1.361561       -0.000000       -0.000004  1
  N          0.700718       -1.142733       -0.000033  1
  H         -1.124521       -2.062207       -0.000123  1
  H         -1.288840        2.049293        0.000027  1
  H          1.246313        2.044351        0.000047  1
  C          0.523993       -0.439683        1.879343  2
  H          0.239220       -0.200729        0.857981  2
  H         -0.118702        0.099603        2.570422  2
  H          0.417341       -1.508683        2.044696  2
  H          1.558233       -0.149021        2.044696  2

%mem=32GB
%nprocshared= 8
#p m062x/aug-cc-pVDZ   counterpoise=2

00071 m062x/aug-cc-pVDZ   counterpoise=2

 0  1  0  1  0  1
  C         -0.624727       -1.102519        0.000028  1
  N         -1.388431       -0.009613       -0.000010  1
  C         -0.720798        1.126503        0.000003  1
  C          0.671678        1.128362        0.000015  1
  N          1.361561       -0.000000       -0.000004  1
  N          0.700718       -1.142733       -0.000033  1
  H         -1.124521       -2.062207       -0.000123  1
  H         -1.288840        2.049293        0.000027  1
  H          1.246313        2.044351        0.000047  1
  C          0.592383       -0.342012        1.879343  2
  H          0.270442       -0.156140        0.857981  2
  H         -0.134195        0.077478        2.570422  2
  H          0.672981       -1.413292        2.044696  2
  H          1.560437        0.123827        2.044696  2

%mem=32GB
%nprocshared= 8
#p m062x/aug-cc-pVDZ   counterpoise=2

00072 m062x/aug-cc-pVDZ   counterpoise=2

 0  1  0  1  0  1
  C         -0.624727       -1.102519        0.000028  1
  N         -1.388431       -0.009613       -0.000010  1
  C         -0.720798        1.126503        0.000003  1
  C          0.671678        1.128362        0.000015  1
  N          1.361561       -0.000000       -0.000004  1
  N          0.700718       -1.142733       -0.000033  1
  H         -1.124521       -2.062207       -0.000123  1
  H         -1.288840        2.049293        0.000027  1
  H          1.246313        2.044351        0.000047  1
  C          0.642773       -0.233950        1.879343  2
  H          0.293447       -0.106806        0.857981  2
  H         -0.145610        0.052998        2.570422  2
  H          0.908172       -1.274959        2.044696  2
  H          1.515228        0.392913        2.044696  2

%mem=32GB
%nprocshared= 8
#p m062x/aug-cc-pVDZ   counterpoise=2

00073 m062x/aug-cc-pVDZ   counterpoise=2

 0  1  0  1  0  1
  C         -0.624727       -1.102519        0.000028  1
  N         -1.388431       -0.009613       -0.000010  1
  C         -0.720798        1.126503        0.000003  1
  C          0.671678        1.128362        0.000015  1
  N          1.361561       -0.000000       -0.000004  1
  N          0.700718       -1.142733       -0.000033  1
  H         -1.124521       -2.062207       -0.000123  1
  H         -1.288840        2.049293        0.000027  1
  H          1.246313        2.044351        0.000047  1
  C          0.673633       -0.118780        1.879343  2
  H          0.307535       -0.054227        0.857981  2
  H         -0.152601        0.026908        2.570422  2
  H          1.115770       -1.097887        2.044696  2
  H          1.423980        0.650060        2.044696  2

%mem=32GB
%nprocshared= 8
#p m062x/aug-cc-pVDZ   counterpoise=2

00074 m062x/aug-cc-pVDZ   counterpoise=2

 0  1  0  1  0  1
  C         -0.624727       -1.102519        0.000028  1
  N         -1.388431       -0.009613       -0.000010  1
  C         -0.720798        1.126503        0.000003  1
  C          0.671678        1.128362        0.000015  1
  N          1.361561       -0.000000       -0.000004  1
  N          0.700718       -1.142733       -0.000033  1
  H         -1.124521       -2.062207       -0.000123  1
  H         -1.288840        2.049293        0.000027  1
  H          1.246313        2.044351        0.000047  1
  C          1.000009       -0.000000        1.732007  2
  H          1.222111       -0.000000        0.668030  2
  H          1.929068       -0.000000        2.296212  2
  H          0.424383        0.887456        1.982113  2
  H          0.424383       -0.887456        1.982113  2

%mem=32GB
%nprocshared= 8
#p m062x/aug-cc-pVDZ   counterpoise=2

00075 m062x/aug-cc-pVDZ   counterpoise=2

 0  1  0  1  0  1
  C         -0.624727       -1.102519        0.000028  1
  N         -1.388431       -0.009613       -0.000010  1
  C         -0.720798        1.126503        0.000003  1
  C          0.671678        1.128362        0.000015  1
  N          1.361561       -0.000000       -0.000004  1
  N          0.700718       -1.142733       -0.000033  1
  H         -1.124521       -2.062207       -0.000123  1
  H         -1.288840        2.049293        0.000027  1
  H          1.246313        2.044351        0.000047  1
  C          0.984817        0.173644        1.732007  2
  H          1.214737        0.067672        0.674991  2
  H          1.813199       -0.208163        2.323179  2
  H          0.827095        1.223523        1.965148  2
  H          0.084142       -0.388412        1.965148  2

%mem=32GB
%nprocshared= 8
#p m062x/aug-cc-pVDZ   counterpoise=2

00076 m062x/aug-cc-pVDZ   counterpoise=2

 0  1  0  1  0  1
  C         -0.624727       -1.102519        0.000028  1
  N         -1.388431       -0.009613       -0.000010  1
  C         -0.720798        1.126503        0.000003  1
  C          0.671678        1.128362        0.000015  1
  N          1.361561       -0.000000       -0.000004  1
  N          0.700718       -1.142733       -0.000033  1
  H         -1.124521       -2.062207       -0.000123  1
  H         -1.288840        2.049293        0.000027  1
  H          1.246313        2.044351        0.000047  1
  C          0.939703        0.342012        1.732008  2
  H          1.192310        0.137216        0.694885  2
  H          1.615013       -0.205480        2.384454  2
  H          1.034579        1.407563        1.924561  2
  H         -0.083195        0.028833        1.924561  2

%mem=32GB
%nprocshared= 8
#p m062x/aug-cc-pVDZ   counterpoise=2

00077 m062x/aug-cc-pVDZ   counterpoise=2

 0  1  0  1  0  1
  C         -0.624727       -1.102519        0.000028  1
  N         -1.388431       -0.009613       -0.000010  1
  C         -0.720798        1.126503        0.000003  1
  C          0.671678        1.128362        0.000015  1
  N          1.361561       -0.000000       -0.000004  1
  N          0.700718       -1.142733       -0.000033  1
  H         -1.124521       -2.062207       -0.000123  1
  H         -1.288840        2.049293        0.000027  1
  H          1.246313        2.044351        0.000047  1
  C          0.866021        0.500015        1.732009  2
  H          0.752005        0.868649        0.715896  2
  H          0.620971        1.292307        2.434647  2
  H          0.197747       -0.342751        1.888957  2
  H          1.893407        0.181703        1.888957  2

%mem=32GB
%nprocshared= 8
#p m062x/aug-cc-pVDZ   counterpoise=2

00078 m062x/aug-cc-pVDZ   counterpoise=2

 0  1  0  1  0  1
  C         -0.624727       -1.102519        0.000028  1
  N         -1.388431       -0.009613       -0.000010  1
  C         -0.720798        1.126503        0.000003  1
  C          0.671678        1.128362        0.000015  1
  N          1.361561       -0.000000       -0.000004  1
  N          0.700718       -1.142733       -0.000033  1
  H         -1.124521       -2.062207       -0.000123  1
  H         -1.288840        2.049293        0.000027  1
  H          1.246313        2.044351        0.000047  1
  C          0.766042        0.642800        1.732008  2
  H          0.709101        0.935799        0.686883  2
  H          0.597055        1.512346        2.361937  2
  H          0.007861       -0.107834        1.939822  2
  H          1.750176        0.230767        1.939822  2

%mem=32GB
%nprocshared= 8
#p m062x/aug-cc-pVDZ   counterpoise=2

00079 m062x/aug-cc-pVDZ   counterpoise=2

 0  1  0  1  0  1
  C         -0.624727       -1.102519        0.000028  1
  N         -1.388431       -0.009613       -0.000010  1
  C         -0.720798        1.126503        0.000003  1
  C          0.671678        1.128362        0.000015  1
  N          1.361561       -0.000000       -0.000004  1
  N          0.700718       -1.142733       -0.000033  1
  H         -1.124521       -2.062207       -0.000123  1
  H         -1.288840        2.049293        0.000027  1
  H          1.246313        2.044351        0.000047  1
  C          0.642788        0.766054        1.732007  2
  H          0.660532        0.988573        0.668265  2
  H          0.716588        1.691578        2.297193  2
  H         -0.287635        0.262525        1.981505  2
  H          1.481662        0.121446        1.981505  2

%mem=32GB
%nprocshared= 8
#p m062x/aug-cc-pVDZ   counterpoise=2

00080 m062x/aug-cc-pVDZ   counterpoise=2

 0  1  0  1  0  1
  C         -0.624727       -1.102519        0.000028  1
  N         -1.388431       -0.009613       -0.000010  1
  C         -0.720798        1.126503        0.000003  1
  C          0.671678        1.128362        0.000015  1
  N          1.361561       -0.000000       -0.000004  1
  N          0.700718       -1.142733       -0.000033  1
  H         -1.124521       -2.062207       -0.000123  1
  H         -1.288840        2.049293        0.000027  1
  H          1.246313        2.044351        0.000047  1
  C          0.500004        0.866032        1.732007  2
  H          0.606015        1.028025        0.662476  2
  H          1.016815        1.655757        2.271189  2
  H         -0.554007        0.876097        1.997402  2
  H          0.931150       -0.095818        1.997402  2

%mem=32GB
%nprocshared= 8
#p m062x/aug-cc-pVDZ   counterpoise=2

00081 m062x/aug-cc-pVDZ   counterpoise=2

 0  1  0  1  0  1
  C         -0.624727       -1.102519        0.000028  1
  N         -1.388431       -0.009613       -0.000010  1
  C         -0.720798        1.126503        0.000003  1
  C          0.671678        1.128362        0.000015  1
  N          1.361561       -0.000000       -0.000004  1
  N          0.700718       -1.142733       -0.000033  1
  H         -1.124521       -2.062207       -0.000123  1
  H         -1.288840        2.049293        0.000027  1
  H          1.246313        2.044351        0.000047  1
  C          0.342029        0.939697        1.732007  2
  H          0.544098        1.055346        0.670325  2
  H          1.143387        1.398330        2.305555  2
  H         -0.600546        1.422765        1.976294  2
  H          0.281091       -0.117699        1.976294  2

%mem=32GB
%nprocshared= 8
#p m062x/aug-cc-pVDZ   counterpoise=2

00082 m062x/aug-cc-pVDZ   counterpoise=2

 0  1  0  1  0  1
  C         -0.624727       -1.102519        0.000028  1
  N         -1.388431       -0.009613       -0.000010  1
  C         -0.720798        1.126503        0.000003  1
  C          0.671678        1.128362        0.000015  1
  N          1.361561       -0.000000       -0.000004  1
  N          0.700718       -1.142733       -0.000033  1
  H         -1.124521       -2.062207       -0.000123  1
  H         -1.288840        2.049293        0.000027  1
  H          1.246313        2.044351        0.000047  1
  C          0.173661        0.984811        1.732008  2
  H          0.473073        1.071115        0.690720  2
  H          1.017141        1.227940        2.373028  2
  H         -0.643645        1.672815        1.932357  2
  H         -0.152051       -0.032661        1.932357  2

%mem=32GB
%nprocshared= 8
#p m062x/aug-cc-pVDZ   counterpoise=2

00083 m062x/aug-cc-pVDZ   counterpoise=2

 0  1  0  1  0  1
  C         -0.624727       -1.102519        0.000028  1
  N         -1.388431       -0.009613       -0.000010  1
  C         -0.720798        1.126503        0.000003  1
  C          0.671678        1.128362        0.000015  1
  N          1.361561       -0.000000       -0.000004  1
  N          0.700718       -1.142733       -0.000033  1
  H         -1.124521       -2.062207       -0.000123  1
  H         -1.288840        2.049293        0.000027  1
  H          1.246313        2.044351        0.000047  1
  C          0.000016        1.000003        1.732009  2
  H          0.392067        1.074926        0.721040  2
  H          0.805483        1.153933        2.445455  2
  H         -0.765408        1.757242        1.880980  2
  H         -0.432240        0.013880        1.880980  2

%mem=32GB
%nprocshared= 8
#p m062x/aug-cc-pVDZ   counterpoise=2

00084 m062x/aug-cc-pVDZ   counterpoise=2

 0  1  0  1  0  1
  C         -0.624727       -1.102519        0.000028  1
  N         -1.388431       -0.009613       -0.000010  1
  C         -0.720798        1.126503        0.000003  1
  C          0.671678        1.128362        0.000015  1
  N          1.361561       -0.000000       -0.000004  1
  N          0.700718       -1.142733       -0.000033  1
  H         -1.124521       -2.062207       -0.000123  1
  H         -1.288840        2.049293        0.000027  1
  H          1.246313        2.044351        0.000047  1
  C         -0.173662        0.984811        1.732008  2
  H         -0.500075        1.069342        0.698720  2
  H         -1.007891        1.200851        2.394477  2
  H          0.184243       -0.024607        1.917632  2
  H          0.629212        1.693623        1.917632  2

%mem=32GB
%nprocshared= 8
#p m062x/aug-cc-pVDZ   counterpoise=2

00085 m062x/aug-cc-pVDZ   counterpoise=2

 0  1  0  1  0  1
  C         -0.624727       -1.102519        0.000028  1
  N         -1.388431       -0.009613       -0.000010  1
  C         -0.720798        1.126503        0.000003  1
  C          0.671678        1.128362        0.000015  1
  N          1.361561       -0.000000       -0.000004  1
  N          0.700718       -1.142733       -0.000033  1
  H         -1.124521       -2.062207       -0.000123  1
  H         -1.288840        2.049293        0.000027  1
  H          1.246313        2.044351        0.000047  1
  C         -0.342030        0.939697        1.732007  2
  H         -0.572958        1.053589        0.676035  2
  H         -1.157910        1.342083        2.326903  2
  H         -0.211119       -0.114386        1.962764  2
  H          0.573964        1.477455        1.962764  2

%mem=32GB
%nprocshared= 8
#p m062x/aug-cc-pVDZ   counterpoise=2

00086 m062x/aug-cc-pVDZ   counterpoise=2

 0  1  0  1  0  1
  C         -0.624727       -1.102519        0.000028  1
  N         -1.388431       -0.009613       -0.000010  1
  C         -0.720798        1.126503        0.000003  1
  C          0.671678        1.128362        0.000015  1
  N          1.361561       -0.000000       -0.000004  1
  N          0.700718       -1.142733       -0.000033  1
  H         -1.124521       -2.062207       -0.000123  1
  H         -1.288840        2.049293        0.000027  1
  H          1.246313        2.044351        0.000047  1
  C         -0.500006        0.866032        1.732007  2
  H         -0.635946        1.026403        0.665622  2
  H         -1.104775        1.579485        2.285826  2
  H         -0.806589       -0.144755        1.988511  2
  H          0.547344        1.002929        1.988511  2

%mem=32GB
%nprocshared= 8
#p m062x/aug-cc-pVDZ   counterpoise=2

00087 m062x/aug-cc-pVDZ   counterpoise=2

 0  1  0  1  0  1
  C         -0.624727       -1.102519        0.000028  1
  N         -1.388431       -0.009613       -0.000010  1
  C         -0.720798        1.126503        0.000003  1
  C          0.671678        1.128362        0.000015  1
  N          1.361561       -0.000000       -0.000004  1
  N          0.700718       -1.142733       -0.000033  1
  H         -1.124521       -2.062207       -0.000123  1
  H         -1.288840        2.049293        0.000027  1
  H          1.246313        2.044351        0.000047  1
  C         -0.642790        0.766054        1.732007  2
  H         -0.690670        0.987292        0.668928  2
  H         -0.838827        1.671875        2.299927  2
  H         -1.388196        0.014760        1.979806  2
  H          0.346555        0.390195        1.979806  2

%mem=32GB
%nprocshared= 8
#p m062x/aug-cc-pVDZ   counterpoise=2

00088 m062x/aug-cc-pVDZ   counterpoise=2

 0  1  0  1  0  1
  C         -0.624727       -1.102519        0.000028  1
  N         -1.388431       -0.009613       -0.000010  1
  C         -0.720798        1.126503        0.000003  1
  C          0.671678        1.128362        0.000015  1
  N          1.361561       -0.000000       -0.000004  1
  N          0.700718       -1.142733       -0.000033  1
  H         -1.124521       -2.062207       -0.000123  1
  H         -1.288840        2.049293        0.000027  1
  H          1.246313        2.044351        0.000047  1
  C         -0.766043        0.642800        1.732007  2
  H         -0.738705        0.935066        0.685485  2
  H         -0.683269        1.527716        2.357746  2
  H         -1.704704        0.136799        1.942616  2
  H          0.062493       -0.028503        1.942616  2

%mem=32GB
%nprocshared= 8
#p m062x/aug-cc-pVDZ   counterpoise=2

00089 m062x/aug-cc-pVDZ   counterpoise=2

 0  1  0  1  0  1
  C         -0.624727       -1.102519        0.000028  1
  N         -1.388431       -0.009613       -0.000010  1
  C         -0.720798        1.126503        0.000003  1
  C          0.671678        1.128362        0.000015  1
  N          1.361561       -0.000000       -0.000004  1
  N          0.700718       -1.142733       -0.000033  1
  H         -1.124521       -2.062207       -0.000123  1
  H         -1.288840        2.049293        0.000027  1
  H          1.246313        2.044351        0.000047  1
  C         -0.866022        0.500015        1.732009  2
  H         -0.780587        0.868578        0.713069  2
  H         -0.677577        1.312958        2.428493  2
  H         -1.867512        0.109590        1.893448  2
  H         -0.138447       -0.291218        1.893448  2

%mem=32GB
%nprocshared= 8
#p m062x/aug-cc-pVDZ   counterpoise=2

00090 m062x/aug-cc-pVDZ   counterpoise=2

 0  1  0  1  0  1
  C         -0.624727       -1.102519        0.000028  1
  N         -1.388431       -0.009613       -0.000010  1
  C         -0.720798        1.126503        0.000003  1
  C          0.671678        1.128362        0.000015  1
  N          1.361561       -0.000000       -0.000004  1
  N          0.700718       -1.142733       -0.000033  1
  H         -1.124521       -2.062207       -0.000123  1
  H         -1.288840        2.049293        0.000027  1
  H          1.246313        2.044351        0.000047  1
  C         -0.939704        0.342011        1.732008  2
  H         -1.207182        0.132415        0.699584  2
  H         -1.616675       -0.188466        2.396674  2
  H          0.079954        0.013554        1.916102  2
  H         -1.014801        1.410631        1.916102  2

%mem=32GB
%nprocshared= 8
#p m062x/aug-cc-pVDZ   counterpoise=2

00091 m062x/aug-cc-pVDZ   counterpoise=2

 0  1  0  1  0  1
  C         -0.624727       -1.102519        0.000028  1
  N         -1.388431       -0.009613       -0.000010  1
  C         -0.720798        1.126503        0.000003  1
  C          0.671678        1.128362        0.000015  1
  N          1.361561       -0.000000       -0.000004  1
  N          0.700718       -1.142733       -0.000033  1
  H         -1.124521       -2.062207       -0.000123  1
  H         -1.288840        2.049293        0.000027  1
  H          1.246313        2.044351        0.000047  1
  C         -0.984818        0.173644        1.732007  2
  H         -1.230193        0.062233        0.679033  2
  H         -1.806931       -0.199629        2.337215  2
  H         -0.084130       -0.392056        1.956109  2
  H         -0.817917        1.224072        1.956109  2

%mem=32GB
%nprocshared= 8
#p m062x/aug-cc-pVDZ   counterpoise=2

00092 m062x/aug-cc-pVDZ   counterpoise=2

 0  1  0  1  0  1
  C         -0.624727       -1.102519        0.000028  1
  N         -1.388431       -0.009613       -0.000010  1
  C         -0.720798        1.126503        0.000003  1
  C          0.671678        1.128362        0.000015  1
  N          1.361561       -0.000000       -0.000004  1
  N          0.700718       -1.142733       -0.000033  1
  H         -1.124521       -2.062207       -0.000123  1
  H         -1.288840        2.049293        0.000027  1
  H          1.246313        2.044351        0.000047  1
  C         -1.000010       -0.000000        1.732007  2
  H         -1.237849       -0.005886        0.671454  2
  H         -1.920287       -0.022776        2.309976  2
  H         -0.398946       -0.872853        1.973519  2
  H         -0.442859        0.901516        1.973519  2

%mem=32GB
%nprocshared= 8
#p m062x/aug-cc-pVDZ   counterpoise=2

00093 m062x/aug-cc-pVDZ   counterpoise=2

 0  1  0  1  0  1
  C         -0.624727       -1.102519        0.000028  1
  N         -1.388431       -0.009613       -0.000010  1
  C         -0.720798        1.126503        0.000003  1
  C          0.671678        1.128362        0.000015  1
  N          1.361561       -0.000000       -0.000004  1
  N          0.700718       -1.142733       -0.000033  1
  H         -1.124521       -2.062207       -0.000123  1
  H         -1.288840        2.049293        0.000027  1
  H          1.246313        2.044351        0.000047  1
  C         -0.984818       -0.173644        1.732007  2
  H         -1.230450       -0.073818        0.677932  2
  H         -1.823568        0.167230        2.333489  2
  H         -0.776705       -1.216168        1.958523  2
  H         -0.108447        0.428139        1.958523  2

%mem=32GB
%nprocshared= 8
#p m062x/aug-cc-pVDZ   counterpoise=2

00094 m062x/aug-cc-pVDZ   counterpoise=2

 0  1  0  1  0  1
  C         -0.624727       -1.102519        0.000028  1
  N         -1.388431       -0.009613       -0.000010  1
  C         -0.720798        1.126503        0.000003  1
  C          0.671678        1.128362        0.000015  1
  N          1.361561       -0.000000       -0.000004  1
  N          0.700718       -1.142733       -0.000033  1
  H         -1.124521       -2.062207       -0.000123  1
  H         -1.288840        2.049293        0.000027  1
  H          1.246313        2.044351        0.000047  1
  C         -0.939704       -0.342012        1.732008  2
  H         -1.207712       -0.143482        0.697536  2
  H         -1.634038        0.172323        2.391430  2
  H         -0.986723       -1.411601        1.919748  2
  H          0.069770        0.014630        1.919748  2

%mem=32GB
%nprocshared= 8
#p m062x/aug-cc-pVDZ   counterpoise=2

00095 m062x/aug-cc-pVDZ   counterpoise=2

 0  1  0  1  0  1
  C         -0.624727       -1.102519        0.000028  1
  N         -1.388431       -0.009613       -0.000010  1
  C         -0.720798        1.126503        0.000003  1
  C          0.671678        1.128362        0.000015  1
  N          1.361561       -0.000000       -0.000004  1
  N          0.700718       -1.142733       -0.000033  1
  H         -1.124521       -2.062207       -0.000123  1
  H         -1.288840        2.049293        0.000027  1
  H          1.246313        2.044351        0.000047  1
  C         -0.866020       -0.500015        1.732009  2
  H         -0.724224       -0.854076        0.714212  2
  H         -0.556553       -1.272749        2.431000  2
  H         -0.267835        0.393392        1.891622  2
  H         -1.915525       -0.266479        1.891622  2

%mem=32GB
%nprocshared= 8
#p m062x/aug-cc-pVDZ   counterpoise=2

00096 m062x/aug-cc-pVDZ   counterpoise=2

 0  1  0  1  0  1
  C         -0.624727       -1.102519        0.000028  1
  N         -1.388431       -0.009613       -0.000010  1
  C         -0.720798        1.126503        0.000003  1
  C          0.671678        1.128362        0.000015  1
  N          1.361561       -0.000000       -0.000004  1
  N          0.700718       -1.142733       -0.000033  1
  H         -1.124521       -2.062207       -0.000123  1
  H         -1.288840        2.049293        0.000027  1
  H          1.246313        2.044351        0.000047  1
  C         -0.766041       -0.642799        1.732007  2
  H         -0.680592       -0.920780        0.684725  2
  H         -0.504419       -1.493901        2.355431  2
  H         -0.091310        0.182555        1.944154  2
  H         -1.787877       -0.338955        1.944154  2

%mem=32GB
%nprocshared= 8
#p m062x/aug-cc-pVDZ   counterpoise=2

00097 m062x/aug-cc-pVDZ   counterpoise=2

 0  1  0  1  0  1
  C         -0.624727       -1.102519        0.000028  1
  N         -1.388431       -0.009613       -0.000010  1
  C         -0.720798        1.126503        0.000003  1
  C          0.671678        1.128362        0.000015  1
  N          1.361561       -0.000000       -0.000004  1
  N          0.700718       -1.142733       -0.000033  1
  H         -1.124521       -2.062207       -0.000123  1
  H         -1.288840        2.049293        0.000027  1
  H          1.246313        2.044351        0.000047  1
  C         -0.642787       -0.766053        1.732007  2
  H         -0.631662       -0.973318        0.665098  2
  H         -0.592583       -1.701377        2.283482  2
  H          0.212726       -0.147149        1.989944  2
  H         -1.559635       -0.242282        1.989944  2

%mem=32GB
%nprocshared= 8
#p m062x/aug-cc-pVDZ   counterpoise=2

00098 m062x/aug-cc-pVDZ   counterpoise=2

 0  1  0  1  0  1
  C         -0.624727       -1.102519        0.000028  1
  N         -1.388431       -0.009613       -0.000010  1
  C         -0.720798        1.126503        0.000003  1
  C          0.671678        1.128362        0.000015  1
  N          1.361561       -0.000000       -0.000004  1
  N          0.700718       -1.142733       -0.000033  1
  H         -1.124521       -2.062207       -0.000123  1
  H         -1.288840        2.049293        0.000027  1
  H          1.246313        2.044351        0.000047  1
  C         -0.500003       -0.866031        1.732006  2
  H         -0.577358       -1.012703        0.657819  2
  H         -0.946654       -1.712921        2.246554  2
  H          0.546990       -0.783217        2.012049  2
  H         -1.022959        0.044776        2.012049  2

%mem=32GB
%nprocshared= 8
#p m062x/aug-cc-pVDZ   counterpoise=2

00099 m062x/aug-cc-pVDZ   counterpoise=2

 0  1  0  1  0  1
  C         -0.624727       -1.102519        0.000028  1
  N         -1.388431       -0.009613       -0.000010  1
  C         -0.720798        1.126503        0.000003  1
  C          0.671678        1.128362        0.000015  1
  N          1.361561       -0.000000       -0.000004  1
  N          0.700718       -1.142733       -0.000033  1
  H         -1.124521       -2.062207       -0.000123  1
  H         -1.288840        2.049293        0.000027  1
  H          1.246313        2.044351        0.000047  1
  C         -0.342027       -0.939697        1.732007  2
  H         -0.516371       -1.040111        0.663879  2
  H         -1.156535       -1.408816        2.277883  2
  H          0.595357       -1.423933        1.993354  2
  H         -0.290488        0.114115        1.993354  2

%mem=32GB
%nprocshared= 8
#p m062x/aug-cc-pVDZ   counterpoise=2

00100 m062x/aug-cc-pVDZ   counterpoise=2

 0  1  0  1  0  1
  C         -0.624727       -1.102519        0.000028  1
  N         -1.388431       -0.009613       -0.000010  1
  C         -0.720798        1.126503        0.000003  1
  C          0.671678        1.128362        0.000015  1
  N          1.361561       -0.000000       -0.000004  1
  N          0.700718       -1.142733       -0.000033  1
  H         -1.124521       -2.062207       -0.000123  1
  H         -1.288840        2.049293        0.000027  1
  H          1.246313        2.044351        0.000047  1
  C         -0.173659       -0.984811        1.732007  2
  H         -0.447001       -1.056140        0.682449  2
  H         -1.039974       -1.210880        2.348343  2
  H          0.620307       -1.694796        1.948836  2
  H          0.172143        0.022603        1.948836  2

%mem=32GB
%nprocshared= 8
#p m062x/aug-cc-pVDZ   counterpoise=2

00101 m062x/aug-cc-pVDZ   counterpoise=2

 0  1  0  1  0  1
  C         -0.624727       -1.102519        0.000028  1
  N         -1.388431       -0.009613       -0.000010  1
  C         -0.720798        1.126503        0.000003  1
  C          0.671678        1.128362        0.000015  1
  N          1.361561       -0.000000       -0.000004  1
  N          0.700718       -1.142733       -0.000033  1
  H         -1.124521       -2.062207       -0.000123  1
  H         -1.288840        2.049293        0.000027  1
  H          1.246313        2.044351        0.000047  1
  C         -0.000015       -1.000003        1.732009  2
  H         -0.368229       -1.060427        0.711155  2
  H         -0.826990       -1.135711        2.424232  2
  H          0.741367       -1.777666        1.896536  2
  H          0.453944       -0.026181        1.896536  2

%mem=32GB
%nprocshared= 8
#p m062x/aug-cc-pVDZ   counterpoise=2

00102 m062x/aug-cc-pVDZ   counterpoise=2

 0  1  0  1  0  1
  C         -0.624727       -1.102519        0.000028  1
  N         -1.388431       -0.009613       -0.000010  1
  C         -0.720798        1.126503        0.000003  1
  C          0.671678        1.128362        0.000015  1
  N          1.361561       -0.000000       -0.000004  1
  N          0.700718       -1.142733       -0.000033  1
  H         -1.124521       -2.062207       -0.000123  1
  H         -1.288840        2.049293        0.000027  1
  H          1.246313        2.044351        0.000047  1
  C          0.173661       -0.984812        1.732008  2
  H          0.488884       -1.079261        0.696108  2
  H          1.004103       -1.233636        2.387699  2
  H         -0.144517        0.036960        1.922328  2
  H         -0.653955       -1.663271        1.922328  2

%mem=32GB
%nprocshared= 8
#p m062x/aug-cc-pVDZ   counterpoise=2

00103 m062x/aug-cc-pVDZ   counterpoise=2

 0  1  0  1  0  1
  C         -0.624727       -1.102519        0.000028  1
  N         -1.388431       -0.009613       -0.000010  1
  C         -0.720798        1.126503        0.000003  1
  C          0.671678        1.128362        0.000015  1
  N          1.361561       -0.000000       -0.000004  1
  N          0.700718       -1.142733       -0.000033  1
  H         -1.124521       -2.062207       -0.000123  1
  H         -1.288840        2.049293        0.000027  1
  H          1.246313        2.044351        0.000047  1
  C          0.342029       -0.939698        1.732007  2
  H          0.561003       -1.063648        0.674622  2
  H          1.136570       -1.389446        2.321845  2
  H          0.272392        0.119488        1.966000  2
  H         -0.601939       -1.425134        1.966000  2

%mem=32GB
%nprocshared= 8
#p m062x/aug-cc-pVDZ   counterpoise=2

00104 m062x/aug-cc-pVDZ   counterpoise=2

 0  1  0  1  0  1
  C         -0.624727       -1.102519        0.000028  1
  N         -1.388431       -0.009613       -0.000010  1
  C         -0.720798        1.126503        0.000003  1
  C          0.671678        1.128362        0.000015  1
  N          1.361561       -0.000000       -0.000004  1
  N          0.700718       -1.142733       -0.000033  1
  H         -1.124521       -2.062207       -0.000123  1
  H         -1.288840        2.049293        0.000027  1
  H          1.246313        2.044351        0.000047  1
  C          0.500005       -0.866032        1.732007  2
  H          0.623575       -1.036385        0.665664  2
  H          1.049110       -1.623023        2.286016  2
  H          0.882006        0.118761        1.988394  2
  H         -0.554722       -0.923412        1.988394  2

%mem=32GB
%nprocshared= 8
#p m062x/aug-cc-pVDZ   counterpoise=2

00105 m062x/aug-cc-pVDZ   counterpoise=2

 0  1  0  1  0  1
  C         -0.624727       -1.102519        0.000028  1
  N         -1.388431       -0.009613       -0.000010  1
  C         -0.720798        1.126503        0.000003  1
  C          0.671678        1.128362        0.000015  1
  N          1.361561       -0.000000       -0.000004  1
  N          0.700718       -1.142733       -0.000033  1
  H         -1.124521       -2.062207       -0.000123  1
  H         -1.288840        2.049293        0.000027  1
  H          1.246313        2.044351        0.000047  1
  C          0.642789       -0.766054        1.732007  2
  H          0.678292       -0.996910        0.670489  2
  H          0.783074       -1.678246        2.306204  2
  H          1.432032       -0.059587        1.975888  2
  H         -0.322256       -0.329377        1.975888  2

%mem=32GB
%nprocshared= 8
#p m062x/aug-cc-pVDZ   counterpoise=2

00106 m062x/aug-cc-pVDZ   counterpoise=2

 0  1  0  1  0  1
  C         -0.624727       -1.102519        0.000028  1
  N         -1.388431       -0.009613       -0.000010  1
  C         -0.720798        1.126503        0.000003  1
  C          0.671678        1.128362        0.000015  1
  N          1.361561       -0.000000       -0.000004  1
  N          0.700718       -1.142733       -0.000033  1
  H         -1.124521       -2.062207       -0.000123  1
  H         -1.288840        2.049293        0.000027  1
  H          1.246313        2.044351        0.000047  1
  C          0.766043       -0.642800        1.732008  2
  H          0.726683       -0.944022        0.688412  2
  H          0.651687       -1.517966        2.366425  2
  H          1.722884       -0.169528        1.936813  2
  H         -0.037067        0.060440        1.936813  2

%mem=32GB
%nprocshared= 8
#p m062x/aug-cc-pVDZ   counterpoise=2

00107 m062x/aug-cc-pVDZ   counterpoise=2

 0  1  0  1  0  1
  C         -0.624727       -1.102519        0.000028  1
  N         -1.388431       -0.009613       -0.000010  1
  C         -0.720798        1.126503        0.000003  1
  C          0.671678        1.128362        0.000015  1
  N          1.361561       -0.000000       -0.000004  1
  N          0.700718       -1.142733       -0.000033  1
  H         -1.124521       -2.062207       -0.000123  1
  H         -1.288840        2.049293        0.000027  1
  H          1.246313        2.044351        0.000047  1
  C          0.866021       -0.500016        1.732009  2
  H          0.769155       -0.876642        0.717048  2
  H          0.659969       -1.301171        2.437111  2
  H          1.876985       -0.132101        1.887148  2
  H          0.158017        0.310008        1.887148  2

%mem=32GB
%nprocshared= 8
#p m062x/aug-cc-pVDZ   counterpoise=2

00108 m062x/aug-cc-pVDZ   counterpoise=2

 0  1  0  1  0  1
  C         -0.624727       -1.102519        0.000028  1
  N         -1.388431       -0.009613       -0.000010  1
  C         -0.720798        1.126503        0.000003  1
  C          0.671678        1.128362        0.000015  1
  N          1.361561       -0.000000       -0.000004  1
  N          0.700718       -1.142733       -0.000033  1
  H         -1.124521       -2.062207       -0.000123  1
  H         -1.288840        2.049293        0.000027  1
  H          1.246313        2.044351        0.000047  1
  C          0.939703       -0.342012        1.732008  2
  H          1.192310       -0.137216        0.694885  2
  H          1.615013        0.205480        2.384454  2
  H         -0.083195       -0.028833        1.924561  2
  H          1.034579       -1.407563        1.924561  2

%mem=32GB
%nprocshared= 8
#p m062x/aug-cc-pVDZ   counterpoise=2

00109 m062x/aug-cc-pVDZ   counterpoise=2

 0  1  0  1  0  1
  C         -0.624727       -1.102519        0.000028  1
  N         -1.388431       -0.009613       -0.000010  1
  C         -0.720798        1.126503        0.000003  1
  C          0.671678        1.128362        0.000015  1
  N          1.361561       -0.000000       -0.000004  1
  N          0.700718       -1.142733       -0.000033  1
  H         -1.124521       -2.062207       -0.000123  1
  H         -1.288840        2.049293        0.000027  1
  H          1.246313        2.044351        0.000047  1
  C          0.984817       -0.173644        1.732007  2
  H          1.214737       -0.067672        0.674991  2
  H          1.813199        0.208163        2.323179  2
  H          0.084142        0.388412        1.965148  2
  H          0.827095       -1.223523        1.965148  2

%mem=32GB
%nprocshared= 8
#p m062x/aug-cc-pVDZ   counterpoise=2

00110 m062x/aug-cc-pVDZ   counterpoise=2

 0  1  0  1  0  1
  C         -0.624727       -1.102519        0.000028  1
  N         -1.388431       -0.009613       -0.000010  1
  C         -0.720798        1.126503        0.000003  1
  C          0.671678        1.128362        0.000015  1
  N          1.361561       -0.000000       -0.000004  1
  N          0.700718       -1.142733       -0.000033  1
  H         -1.124521       -2.062207       -0.000123  1
  H         -1.288840        2.049293        0.000027  1
  H          1.246313        2.044351        0.000047  1
  C          1.285577       -0.000000        1.532044  2
  H          1.339418       -0.000000        0.446467  2
  H          2.291111       -0.000000        1.944814  2
  H          0.755879        0.887456        1.868672  2
  H          0.755879       -0.887456        1.868672  2

%mem=32GB
%nprocshared= 8
#p m062x/aug-cc-pVDZ   counterpoise=2

00111 m062x/aug-cc-pVDZ   counterpoise=2

 0  1  0  1  0  1
  C         -0.624727       -1.102519        0.000028  1
  N         -1.388431       -0.009613       -0.000010  1
  C         -0.720798        1.126503        0.000003  1
  C          0.671678        1.128362        0.000015  1
  N          1.361561       -0.000000       -0.000004  1
  N          0.700718       -1.142733       -0.000033  1
  H         -1.124521       -2.062207       -0.000123  1
  H         -1.288840        2.049293        0.000027  1
  H          1.246313        2.044351        0.000047  1
  C          1.266047        0.223231        1.532044  2
  H          1.332974        0.066812        0.458532  2
  H          1.641868       -0.655123        2.050435  2
  H          1.860568        1.089753        1.809828  2
  H          0.228751        0.391549        1.809828  2

%mem=32GB
%nprocshared= 8
#p m062x/aug-cc-pVDZ   counterpoise=2

00112 m062x/aug-cc-pVDZ   counterpoise=2

 0  1  0  1  0  1
  C         -0.624727       -1.102519        0.000028  1
  N         -1.388431       -0.009613       -0.000010  1
  C         -0.720798        1.126503        0.000003  1
  C          0.671678        1.128362        0.000015  1
  N          1.361561       -0.000000       -0.000004  1
  N          0.700718       -1.142733       -0.000033  1
  H         -1.124521       -2.062207       -0.000123  1
  H         -1.288840        2.049293        0.000027  1
  H          1.246313        2.044351        0.000047  1
  C          1.208050        0.439680        1.532046  2
  H          1.312250        0.141234        0.492119  2
  H          1.496487       -0.386448        2.176866  2
  H          1.849566        1.294561        1.729815  2
  H          0.173853        0.709498        1.729815  2

%mem=32GB
%nprocshared= 8
#p m062x/aug-cc-pVDZ   counterpoise=2

00113 m062x/aug-cc-pVDZ   counterpoise=2

 0  1  0  1  0  1
  C         -0.624727       -1.102519        0.000028  1
  N         -1.388431       -0.009613       -0.000010  1
  C         -0.720798        1.126503        0.000003  1
  C          0.671678        1.128362        0.000015  1
  N          1.361561       -0.000000       -0.000004  1
  N          0.700718       -1.142733       -0.000033  1
  H         -1.124521       -2.062207       -0.000123  1
  H         -1.288840        2.049293        0.000027  1
  H          1.246313        2.044351        0.000047  1
  C          1.113329        0.642801        1.532048  2
  H          0.825317        0.959448        0.532968  2
  H          0.575575        1.234020        2.268769  2
  H          0.869763       -0.408337        1.663434  2
  H          2.182780        0.785941        1.663434  2

%mem=32GB
%nprocshared= 8
#p m062x/aug-cc-pVDZ   counterpoise=2

00114 m062x/aug-cc-pVDZ   counterpoise=2

 0  1  0  1  0  1
  C         -0.624727       -1.102519        0.000028  1
  N         -1.388431       -0.009613       -0.000010  1
  C         -0.720798        1.126503        0.000003  1
  C          0.671678        1.128362        0.000015  1
  N          1.361561       -0.000000       -0.000004  1
  N          0.700718       -1.142733       -0.000033  1
  H         -1.124521       -2.062207       -0.000123  1
  H         -1.288840        2.049293        0.000027  1
  H          1.246313        2.044351        0.000047  1
  C          0.984799        0.826360        1.532046  2
  H          0.771101        1.032469        0.486470  2
  H          0.346529        1.441965        2.160631  2
  H          0.794745       -0.223304        1.740757  2
  H          2.026909        1.054226        1.740757  2

%mem=32GB
%nprocshared= 8
#p m062x/aug-cc-pVDZ   counterpoise=2

00115 m062x/aug-cc-pVDZ   counterpoise=2

 0  1  0  1  0  1
  C         -0.624727       -1.102519        0.000028  1
  N         -1.388431       -0.009613       -0.000010  1
  C         -0.720798        1.126503        0.000003  1
  C          0.671678        1.128362        0.000015  1
  N          1.361561       -0.000000       -0.000004  1
  N          0.700718       -1.142733       -0.000033  1
  H         -1.124521       -2.062207       -0.000123  1
  H         -1.288840        2.049293        0.000027  1
  H          1.246313        2.044351        0.000047  1
  C          0.826347        0.984812        1.532044  2
  H          0.717642        1.085702        0.455299  2
  H          0.118522        1.641751        2.030935  2
  H          0.630926       -0.044595        1.821195  2
  H          1.838344        1.256348        1.821195  2

%mem=32GB
%nprocshared= 8
#p m062x/aug-cc-pVDZ   counterpoise=2

00116 m062x/aug-cc-pVDZ   counterpoise=2

 0  1  0  1  0  1
  C         -0.624727       -1.102519        0.000028  1
  N         -1.388431       -0.009613       -0.000010  1
  C         -0.720798        1.126503        0.000003  1
  C          0.671678        1.128362        0.000015  1
  N          1.361561       -0.000000       -0.000004  1
  N          0.700718       -1.142733       -0.000033  1
  H         -1.124521       -2.062207       -0.000123  1
  H         -1.288840        2.049293        0.000027  1
  H          1.246313        2.044351        0.000047  1
  C          0.642788        1.113341        1.532044  2
  H          0.663280        1.123995        0.445378  2
  H          1.544945        1.582406        1.916191  2
  H         -0.227931        1.660865        1.883529  2
  H          0.590852        0.086093        1.883529  2

%mem=32GB
%nprocshared= 8
#p m062x/aug-cc-pVDZ   counterpoise=2

00117 m062x/aug-cc-pVDZ   counterpoise=2

 0  1  0  1  0  1
  C         -0.624727       -1.102519        0.000028  1
  N         -1.388431       -0.009613       -0.000010  1
  C         -0.720798        1.126503        0.000003  1
  C          0.671678        1.128362        0.000015  1
  N          1.361561       -0.000000       -0.000004  1
  N          0.700718       -1.142733       -0.000033  1
  H         -1.124521       -2.062207       -0.000123  1
  H         -1.288840        2.049293        0.000027  1
  H          1.246313        2.044351        0.000047  1
  C          0.439699        1.208043        1.532044  2
  H          0.602209        1.152224        0.458802  2
  H          1.342487        0.897949        2.051942  2
  H          0.195312        2.230335        1.808940  2
  H         -0.381278        0.551688        1.808940  2

%mem=32GB
%nprocshared= 8
#p m062x/aug-cc-pVDZ   counterpoise=2

00118 m062x/aug-cc-pVDZ   counterpoise=2

 0  1  0  1  0  1
  C         -0.624727       -1.102519        0.000028  1
  N         -1.388431       -0.009613       -0.000010  1
  C         -0.720798        1.126503        0.000003  1
  C          0.671678        1.128362        0.000015  1
  N          1.361561       -0.000000       -0.000004  1
  N          0.700718       -1.142733       -0.000033  1
  H         -1.124521       -2.062207       -0.000123  1
  H         -1.288840        2.049293        0.000027  1
  H          1.246313        2.044351        0.000047  1
  C          0.223250        1.266041        1.532046  2
  H          0.527451        1.172643        0.492760  2
  H          1.058498        1.009598        2.178633  2
  H         -0.086066        2.289350        1.728611  2
  H         -0.607008        0.592609        1.728611  2

%mem=32GB
%nprocshared= 8
#p m062x/aug-cc-pVDZ   counterpoise=2

00119 m062x/aug-cc-pVDZ   counterpoise=2

 0  1  0  1  0  1
  C         -0.624727       -1.102519        0.000028  1
  N         -1.388431       -0.009613       -0.000010  1
  C         -0.720798        1.126503        0.000003  1
  C          0.671678        1.128362        0.000015  1
  N          1.361561       -0.000000       -0.000004  1
  N          0.700718       -1.142733       -0.000033  1
  H         -1.124521       -2.062207       -0.000123  1
  H         -1.288840        2.049293        0.000027  1
  H          1.246313        2.044351        0.000047  1
  C          0.000018        1.285571        1.532048  2
  H          0.434519        1.183872        0.540967  2
  H          0.764932        1.106535        2.283267  2
  H         -0.397528        2.290062        1.652185  2
  H         -0.802032        0.561858        1.652185  2

%mem=32GB
%nprocshared= 8
#p m062x/aug-cc-pVDZ   counterpoise=2

00120 m062x/aug-cc-pVDZ   counterpoise=2

 0  1  0  1  0  1
  C         -0.624727       -1.102519        0.000028  1
  N         -1.388431       -0.009613       -0.000010  1
  C         -0.720798        1.126503        0.000003  1
  C          0.671678        1.128362        0.000015  1
  N          1.361561       -0.000000       -0.000004  1
  N          0.700718       -1.142733       -0.000033  1
  H         -1.124521       -2.062207       -0.000123  1
  H         -1.288840        2.049293        0.000027  1
  H          1.246313        2.044351        0.000047  1
  C         -0.223252        1.266041        1.532046  2
  H         -0.557724        1.172237        0.502141  2
  H         -1.046644        1.035119        2.202999  2
  H          0.595392        0.573934        1.711736  2
  H          0.116108        2.282910        1.711736  2

%mem=32GB
%nprocshared= 8
#p m062x/aug-cc-pVDZ   counterpoise=2

00121 m062x/aug-cc-pVDZ   counterpoise=2

 0  1  0  1  0  1
  C         -0.624727       -1.102519        0.000028  1
  N         -1.388431       -0.009613       -0.000010  1
  C         -0.720798        1.126503        0.000003  1
  C          0.671678        1.128362        0.000015  1
  N          1.361561       -0.000000       -0.000004  1
  N          0.700718       -1.142733       -0.000033  1
  H         -1.124521       -2.062207       -0.000123  1
  H         -1.288840        2.049293        0.000027  1
  H          1.246313        2.044351        0.000047  1
  C         -0.439701        1.208043        1.532045  2
  H         -0.635583        1.151222        0.464441  2
  H         -1.341072        0.946575        2.080352  2
  H          0.356207        0.514879        1.791914  2
  H         -0.138273        2.219520        1.791914  2

%mem=32GB
%nprocshared= 8
#p m062x/aug-cc-pVDZ   counterpoise=2

00122 m062x/aug-cc-pVDZ   counterpoise=2

 0  1  0  1  0  1
  C         -0.624727       -1.102519        0.000028  1
  N         -1.388431       -0.009613       -0.000010  1
  C         -0.720798        1.126503        0.000003  1
  C          0.671678        1.128362        0.000015  1
  N          1.361561       -0.000000       -0.000004  1
  N          0.700718       -1.142733       -0.000033  1
  H         -1.124521       -2.062207       -0.000123  1
  H         -1.288840        2.049293        0.000027  1
  H          1.246313        2.044351        0.000047  1
  C         -0.642790        1.113341        1.532044  2
  H         -0.698059        1.122666        0.446579  2
  H         -1.633479        1.280494        1.946861  2
  H         -0.267447        0.150013        1.867593  2
  H          0.027849        1.900188        1.867593  2

%mem=32GB
%nprocshared= 8
#p m062x/aug-cc-pVDZ   counterpoise=2

00123 m062x/aug-cc-pVDZ   counterpoise=2

 0  1  0  1  0  1
  C         -0.624727       -1.102519        0.000028  1
  N         -1.388431       -0.009613       -0.000010  1
  C         -0.720798        1.126503        0.000003  1
  C          0.671678        1.128362        0.000015  1
  N          1.361561       -0.000000       -0.000004  1
  N          0.700718       -1.142733       -0.000033  1
  H         -1.124521       -2.062207       -0.000123  1
  H         -1.288840        2.049293        0.000027  1
  H          1.246313        2.044351        0.000047  1
  C         -0.826349        0.984812        1.532044  2
  H         -0.751959        1.084673        0.452290  2
  H         -0.243006        1.767890        2.009513  2
  H         -1.866922        1.073485        1.833411  2
  H         -0.443540        0.013157        1.833411  2

%mem=32GB
%nprocshared= 8
#p m062x/aug-cc-pVDZ   counterpoise=2

00124 m062x/aug-cc-pVDZ   counterpoise=2

 0  1  0  1  0  1
  C         -0.624727       -1.102519        0.000028  1
  N         -1.388431       -0.009613       -0.000010  1
  C         -0.720798        1.126503        0.000003  1
  C          0.671678        1.128362        0.000015  1
  N          1.361561       -0.000000       -0.000004  1
  N          0.700718       -1.142733       -0.000033  1
  H         -1.124521       -2.062207       -0.000123  1
  H         -1.288840        2.049293        0.000027  1
  H          1.246313        2.044351        0.000047  1
  C         -0.984800        0.826360        1.532045  2
  H         -0.803570        1.032400        0.480342  2
  H         -0.390361        1.502175        2.141466  2
  H         -2.039033        0.971515        1.753405  2
  H         -0.706312       -0.200733        1.753405  2

%mem=32GB
%nprocshared= 8
#p m062x/aug-cc-pVDZ   counterpoise=2

00125 m062x/aug-cc-pVDZ   counterpoise=2

 0  1  0  1  0  1
  C         -0.624727       -1.102519        0.000028  1
  N         -1.388431       -0.009613       -0.000010  1
  C         -0.720798        1.126503        0.000003  1
  C          0.671678        1.128362        0.000015  1
  N          1.361561       -0.000000       -0.000004  1
  N          0.700718       -1.142733       -0.000033  1
  H         -1.124521       -2.062207       -0.000123  1
  H         -1.288840        2.049293        0.000027  1
  H          1.246313        2.044351        0.000047  1
  C         -1.113330        0.642801        1.532047  2
  H         -0.855357        0.960691        0.525185  2
  H         -0.601188        1.273894        2.253787  2
  H         -2.187540        0.727458        1.674817  2
  H         -0.809343       -0.390972        1.674817  2

%mem=32GB
%nprocshared= 8
#p m062x/aug-cc-pVDZ   counterpoise=2

00126 m062x/aug-cc-pVDZ   counterpoise=2

 0  1  0  1  0  1
  C         -0.624727       -1.102519        0.000028  1
  N         -1.388431       -0.009613       -0.000010  1
  C         -0.720798        1.126503        0.000003  1
  C          0.671678        1.128362        0.000015  1
  N          1.361561       -0.000000       -0.000004  1
  N          0.700718       -1.142733       -0.000033  1
  H         -1.124521       -2.062207       -0.000123  1
  H         -1.288840        2.049293        0.000027  1
  H          1.246313        2.044351        0.000047  1
  C         -1.208051        0.439680        1.532046  2
  H         -1.330073        0.135746        0.495653  2
  H         -1.531405       -0.365735        2.186436  2
  H         -0.161774        0.663777        1.723263  2
  H         -1.808899        1.325058        1.723263  2

%mem=32GB
%nprocshared= 8
#p m062x/aug-cc-pVDZ   counterpoise=2

00127 m062x/aug-cc-pVDZ   counterpoise=2

 0  1  0  1  0  1
  C         -0.624727       -1.102519        0.000028  1
  N         -1.388431       -0.009613       -0.000010  1
  C         -0.720798        1.126503        0.000003  1
  C          0.671678        1.128362        0.000015  1
  N          1.361561       -0.000000       -0.000004  1
  N          0.700718       -1.142733       -0.000033  1
  H         -1.124521       -2.062207       -0.000123  1
  H         -1.288840        2.049293        0.000027  1
  H          1.246313        2.044351        0.000047  1
  C         -1.266048        0.223231        1.532045  2
  H         -1.351620        0.060423        0.460809  2
  H         -1.707400       -0.616479        2.062679  2
  H         -0.217011        0.311634        1.802568  2
  H         -1.788125        1.137413        1.802568  2

%mem=32GB
%nprocshared= 8
#p m062x/aug-cc-pVDZ   counterpoise=2

00128 m062x/aug-cc-pVDZ   counterpoise=2

 0  1  0  1  0  1
  C         -0.624727       -1.102519        0.000028  1
  N         -1.388431       -0.009613       -0.000010  1
  C         -0.720798        1.126503        0.000003  1
  C          0.671678        1.128362        0.000015  1
  N          1.361561       -0.000000       -0.000004  1
  N          0.700718       -1.142733       -0.000033  1
  H         -1.124521       -2.062207       -0.000123  1
  H         -1.288840        2.049293        0.000027  1
  H          1.246313        2.044351        0.000047  1
  C         -1.285578       -0.000000        1.532044  2
  H         -1.358382       -0.006805        0.447595  2
  H         -2.279289       -0.092873        1.962615  2
  H         -0.669724       -0.833765        1.859208  2
  H         -0.834889        0.933445        1.859208  2

%mem=32GB
%nprocshared= 8
#p m062x/aug-cc-pVDZ   counterpoise=2

00129 m062x/aug-cc-pVDZ   counterpoise=2

 0  1  0  1  0  1
  C         -0.624727       -1.102519        0.000028  1
  N         -1.388431       -0.009613       -0.000010  1
  C         -0.720798        1.126503        0.000003  1
  C          0.671678        1.128362        0.000015  1
  N          1.361561       -0.000000       -0.000004  1
  N          0.700718       -1.142733       -0.000033  1
  H         -1.124521       -2.062207       -0.000123  1
  H         -1.288840        2.049293        0.000027  1
  H          1.246313        2.044351        0.000047  1
  C         -1.266048       -0.223232        1.532044  2
  H         -1.351772       -0.073600        0.458901  2
  H         -1.740414        0.604771        2.052492  2
  H         -1.756022       -1.153237        1.808615  2
  H         -0.215947       -0.270922        1.808615  2

%mem=32GB
%nprocshared= 8
#p m062x/aug-cc-pVDZ   counterpoise=2

00130 m062x/aug-cc-pVDZ   counterpoise=2

 0  1  0  1  0  1
  C         -0.624727       -1.102519        0.000028  1
  N         -1.388431       -0.009613       -0.000010  1
  C         -0.720798        1.126503        0.000003  1
  C          0.671678        1.128362        0.000015  1
  N          1.361561       -0.000000       -0.000004  1
  N          0.700718       -1.142733       -0.000033  1
  H         -1.124521       -2.062207       -0.000123  1
  H         -1.288840        2.049293        0.000027  1
  H          1.246313        2.044351        0.000047  1
  C         -1.208051       -0.439681        1.532046  2
  H         -1.330474       -0.147795        0.492243  2
  H         -1.546399        0.367019        2.177208  2
  H         -1.796026       -1.332284        1.729582  2
  H         -0.159252       -0.645783        1.729582  2

%mem=32GB
%nprocshared= 8
#p m062x/aug-cc-pVDZ   counterpoise=2

00131 m062x/aug-cc-pVDZ   counterpoise=2

 0  1  0  1  0  1
  C         -0.624727       -1.102519        0.000028  1
  N         -1.388431       -0.009613       -0.000010  1
  C         -0.720798        1.126503        0.000003  1
  C          0.671678        1.128362        0.000015  1
  N          1.361561       -0.000000       -0.000004  1
  N          0.700718       -1.142733       -0.000033  1
  H         -1.124521       -2.062207       -0.000123  1
  H         -1.288840        2.049293        0.000027  1
  H          1.246313        2.044351        0.000047  1
  C         -1.113328       -0.642800        1.532048  2
  H         -0.795794       -0.941564        0.536413  2
  H         -0.535564       -1.186412        2.275118  2
  H         -0.952910        0.424788        1.658537  2
  H         -2.169175       -0.867888        1.658537  2

%mem=32GB
%nprocshared= 8
#p m062x/aug-cc-pVDZ   counterpoise=2

00132 m062x/aug-cc-pVDZ   counterpoise=2

 0  1  0  1  0  1
  C         -0.624727       -1.102519        0.000028  1
  N         -1.388431       -0.009613       -0.000010  1
  C         -0.720798        1.126503        0.000003  1
  C          0.671678        1.128362        0.000015  1
  N          1.361561       -0.000000       -0.000004  1
  N          0.700718       -1.142733       -0.000033  1
  H         -1.124521       -2.062207       -0.000123  1
  H         -1.288840        2.049293        0.000027  1
  H          1.246313        2.044351        0.000047  1
  C         -0.984798       -0.826360        1.532046  2
  H         -0.739859       -1.014217        0.489889  2
  H         -0.286829       -1.361673        2.170604  2
  H         -0.916216        0.239456        1.734061  2
  H         -1.996388       -1.168926        1.734061  2

%mem=32GB
%nprocshared= 8
#p m062x/aug-cc-pVDZ   counterpoise=2

00133 m062x/aug-cc-pVDZ   counterpoise=2

 0  1  0  1  0  1
  C         -0.624727       -1.102519        0.000028  1
  N         -1.388431       -0.009613       -0.000010  1
  C         -0.720798        1.126503        0.000003  1
  C          0.671678        1.128362        0.000015  1
  N          1.361561       -0.000000       -0.000004  1
  N          0.700718       -1.142733       -0.000033  1
  H         -1.124521       -2.062207       -0.000123  1
  H         -1.288840        2.049293        0.000027  1
  H          1.246313        2.044351        0.000047  1
  C         -0.826346       -0.984811        1.532044  2
  H         -0.684937       -1.067368        0.457538  2
  H          0.001367       -1.468041        2.044740  2
  H         -0.863499        0.064505        1.813172  2
  H         -1.758374       -1.468307        1.813172  2

%mem=32GB
%nprocshared= 8
#p m062x/aug-cc-pVDZ   counterpoise=2

00134 m062x/aug-cc-pVDZ   counterpoise=2

 0  1  0  1  0  1
  C         -0.624727       -1.102519        0.000028  1
  N         -1.388431       -0.009613       -0.000010  1
  C         -0.720798        1.126503        0.000003  1
  C          0.671678        1.128362        0.000015  1
  N          1.361561       -0.000000       -0.000004  1
  N          0.700718       -1.142733       -0.000033  1
  H         -1.124521       -2.062207       -0.000123  1
  H         -1.288840        2.049293        0.000027  1
  H          1.246313        2.044351        0.000047  1
  C         -0.642787       -1.113340        1.532044  2
  H         -0.629975       -1.105664        0.445236  2
  H          0.231883       -0.589244        1.908545  2
  H         -1.542671       -0.617971        1.887423  2
  H         -0.630390       -2.140487        1.887423  2

%mem=32GB
%nprocshared= 8
#p m062x/aug-cc-pVDZ   counterpoise=2

00135 m062x/aug-cc-pVDZ   counterpoise=2

 0  1  0  1  0  1
  C         -0.624727       -1.102519        0.000028  1
  N         -1.388431       -0.009613       -0.000010  1
  C         -0.720798        1.126503        0.000003  1
  C          0.671678        1.128362        0.000015  1
  N          1.361561       -0.000000       -0.000004  1
  N          0.700718       -1.142733       -0.000033  1
  H         -1.124521       -2.062207       -0.000123  1
  H         -1.288840        2.049293        0.000027  1
  H          1.246313        2.044351        0.000047  1
  C         -0.439698       -1.208042        1.532044  2
  H         -0.569719       -1.133891        0.455489  2
  H         -1.278017       -0.729943        2.032164  2
  H         -0.395151       -2.255083        1.820486  2
  H          0.484149       -0.713284        1.820486  2

%mem=32GB
%nprocshared= 8
#p m062x/aug-cc-pVDZ   counterpoise=2

00136 m062x/aug-cc-pVDZ   counterpoise=2

 0  1  0  1  0  1
  C         -0.624727       -1.102519        0.000028  1
  N         -1.388431       -0.009613       -0.000010  1
  C         -0.720798        1.126503        0.000003  1
  C          0.671678        1.128362        0.000015  1
  N          1.361561       -0.000000       -0.000004  1
  N          0.700718       -1.142733       -0.000033  1
  H         -1.124521       -2.062207       -0.000123  1
  H         -1.288840        2.049293        0.000027  1
  H          1.246313        2.044351        0.000047  1
  C         -0.223249       -1.266040        1.532046  2
  H         -0.497322       -1.154411        0.486197  2
  H         -1.045045       -0.931325        2.159815  2
  H         -0.010014       -2.311133        1.741302  2
  H          0.659499       -0.667337        1.741302  2

%mem=32GB
%nprocshared= 8
#p m062x/aug-cc-pVDZ   counterpoise=2

00137 m062x/aug-cc-pVDZ   counterpoise=2

 0  1  0  1  0  1
  C         -0.624727       -1.102519        0.000028  1
  N         -1.388431       -0.009613       -0.000010  1
  C         -0.720798        1.126503        0.000003  1
  C          0.671678        1.128362        0.000015  1
  N          1.361561       -0.000000       -0.000004  1
  N          0.700718       -1.142733       -0.000033  1
  H         -1.124521       -2.062207       -0.000123  1
  H         -1.288840        2.049293        0.000027  1
  H          1.246313        2.044351        0.000047  1
  C         -0.000017       -1.285570        1.532047  2
  H         -0.407928       -1.166045        0.531699  2
  H         -0.769070       -1.060224        2.266387  2
  H          0.339002       -2.309679        1.665260  2
  H          0.838098       -0.606383        1.665260  2

%mem=32GB
%nprocshared= 8
#p m062x/aug-cc-pVDZ   counterpoise=2

00138 m062x/aug-cc-pVDZ   counterpoise=2

 0  1  0  1  0  1
  C         -0.624727       -1.102519        0.000028  1
  N         -1.388431       -0.009613       -0.000010  1
  C         -0.720798        1.126503        0.000003  1
  C          0.671678        1.128362        0.000015  1
  N          1.361561       -0.000000       -0.000004  1
  N          0.700718       -1.142733       -0.000033  1
  H         -1.124521       -2.062207       -0.000123  1
  H         -1.288840        2.049293        0.000027  1
  H          1.246313        2.044351        0.000047  1
  C          0.223251       -1.266041        1.532046  2
  H          0.545692       -1.182769        0.497409  2
  H          1.060200       -1.049895        2.191041  2
  H         -0.578419       -0.556503        1.720082  2
  H         -0.134602       -2.275031        1.720082  2

%mem=32GB
%nprocshared= 8
#p m062x/aug-cc-pVDZ   counterpoise=2

00139 m062x/aug-cc-pVDZ   counterpoise=2

 0  1  0  1  0  1
  C         -0.624727       -1.102519        0.000028  1
  N         -1.388431       -0.009613       -0.000010  1
  C         -0.720798        1.126503        0.000003  1
  C          0.671678        1.128362        0.000015  1
  N          1.361561       -0.000000       -0.000004  1
  N          0.700718       -1.142733       -0.000033  1
  H         -1.124521       -2.062207       -0.000123  1
  H         -1.288840        2.049293        0.000027  1
  H          1.246313        2.044351        0.000047  1
  C          0.439700       -1.208044        1.532045  2
  H          0.622084       -1.162408        0.461517  2
  H          1.357995       -0.978272        2.066289  2
  H         -0.326091       -0.484841        1.800408  2
  H          0.104737       -2.206672        1.800408  2

%mem=32GB
%nprocshared= 8
#p m062x/aug-cc-pVDZ   counterpoise=2

00140 m062x/aug-cc-pVDZ   counterpoise=2

 0  1  0  1  0  1
  C         -0.624727       -1.102519        0.000028  1
  N         -1.388431       -0.009613       -0.000010  1
  C         -0.720798        1.126503        0.000003  1
  C          0.671678        1.128362        0.000015  1
  N          1.361561       -0.000000       -0.000004  1
  N          0.700718       -1.142733       -0.000033  1
  H         -1.124521       -2.062207       -0.000123  1
  H         -1.288840        2.049293        0.000027  1
  H          1.246313        2.044351        0.000047  1
  C          0.642789       -1.113342        1.532044  2
  H          0.683849       -1.134174        0.446109  2
  H          1.542127       -1.569640        1.937582  2
  H          0.574124       -0.083354        1.872468  2
  H         -0.228960       -1.666190        1.872468  2

%mem=32GB
%nprocshared= 8
#p m062x/aug-cc-pVDZ   counterpoise=2

00141 m062x/aug-cc-pVDZ   counterpoise=2

 0  1  0  1  0  1
  C         -0.624727       -1.102519        0.000028  1
  N         -1.388431       -0.009613       -0.000010  1
  C         -0.720798        1.126503        0.000003  1
  C          0.671678        1.128362        0.000015  1
  N          1.361561       -0.000000       -0.000004  1
  N          0.700718       -1.142733       -0.000033  1
  H         -1.124521       -2.062207       -0.000123  1
  H         -1.288840        2.049293        0.000027  1
  H          1.246313        2.044351        0.000047  1
  C          0.826348       -0.984812        1.532044  2
  H          0.737985       -1.095888        0.454441  2
  H          0.223314       -1.742844        2.025213  2
  H          1.866565       -1.102729        1.824486  2
  H          0.477566        0.002257        1.824486  2

%mem=32GB
%nprocshared= 8
#p m062x/aug-cc-pVDZ   counterpoise=2

00142 m062x/aug-cc-pVDZ   counterpoise=2

 0  1  0  1  0  1
  C         -0.624727       -1.102519        0.000028  1
  N         -1.388431       -0.009613       -0.000010  1
  C         -0.720798        1.126503        0.000003  1
  C          0.671678        1.128362        0.000015  1
  N          1.361561       -0.000000       -0.000004  1
  N          0.700718       -1.142733       -0.000033  1
  H         -1.124521       -2.062207       -0.000123  1
  H         -1.288840        2.049293        0.000027  1
  H          1.246313        2.044351        0.000047  1
  C          0.984800       -0.826361        1.532046  2
  H          0.790602       -1.042632        0.484721  2
  H          0.389846       -1.488941        2.155339  2
  H          2.039734       -0.979813        1.744279  2
  H          0.719097        0.206033        1.744279  2

%mem=32GB
%nprocshared= 8
#p m062x/aug-cc-pVDZ   counterpoise=2

00143 m062x/aug-cc-pVDZ   counterpoise=2

 0  1  0  1  0  1
  C         -0.624727       -1.102519        0.000028  1
  N         -1.388431       -0.009613       -0.000010  1
  C         -0.720798        1.126503        0.000003  1
  C          0.671678        1.128362        0.000015  1
  N          1.361561       -0.000000       -0.000004  1
  N          0.700718       -1.142733       -0.000033  1
  H         -1.124521       -2.062207       -0.000123  1
  H         -1.288840        2.049293        0.000027  1
  H          1.246313        2.044351        0.000047  1
  C          1.113330       -0.642801        1.532047  2
  H          0.843745       -0.969438        0.531044  2
  H          0.602496       -1.261742        2.265149  2
  H          2.188042       -0.734843        1.666206  2
  H          0.819148        0.394954        1.666206  2

%mem=32GB
%nprocshared= 8
#p m062x/aug-cc-pVDZ   counterpoise=2

00144 m062x/aug-cc-pVDZ   counterpoise=2

 0  1  0  1  0  1
  C         -0.624727       -1.102519        0.000028  1
  N         -1.388431       -0.009613       -0.000010  1
  C         -0.720798        1.126503        0.000003  1
  C          0.671678        1.128362        0.000015  1
  N          1.361561       -0.000000       -0.000004  1
  N          0.700718       -1.142733       -0.000033  1
  H         -1.124521       -2.062207       -0.000123  1
  H         -1.288840        2.049293        0.000027  1
  H          1.246313        2.044351        0.000047  1
  C          1.208050       -0.439680        1.532046  2
  H          1.312250       -0.141234        0.492119  2
  H          1.496487        0.386448        2.176866  2
  H          0.173853       -0.709498        1.729815  2
  H          1.849566       -1.294561        1.729815  2

%mem=32GB
%nprocshared= 8
#p m062x/aug-cc-pVDZ   counterpoise=2

00145 m062x/aug-cc-pVDZ   counterpoise=2

 0  1  0  1  0  1
  C         -0.624727       -1.102519        0.000028  1
  N         -1.388431       -0.009613       -0.000010  1
  C         -0.720798        1.126503        0.000003  1
  C          0.671678        1.128362        0.000015  1
  N          1.361561       -0.000000       -0.000004  1
  N          0.700718       -1.142733       -0.000033  1
  H         -1.124521       -2.062207       -0.000123  1
  H         -1.288840        2.049293        0.000027  1
  H          1.246313        2.044351        0.000047  1
  C          1.266047       -0.223231        1.532044  2
  H          1.332974       -0.066812        0.458532  2
  H          1.641868        0.655123        2.050435  2
  H          0.228751       -0.391549        1.809828  2
  H          1.860568       -1.089753        1.809828  2

%mem=32GB
%nprocshared= 8
#p m062x/aug-cc-pVDZ   counterpoise=2

00146 m062x/aug-cc-pVDZ   counterpoise=2

 0  1  0  1  0  1
  C         -0.624727       -1.102519        0.000028  1
  N         -1.388431       -0.009613       -0.000010  1
  C         -0.720798        1.126503        0.000003  1
  C          0.671678        1.128362        0.000015  1
  N          1.361561       -0.000000       -0.000004  1
  N          0.700718       -1.142733       -0.000033  1
  H         -1.124521       -2.062207       -0.000123  1
  H         -1.288840        2.049293        0.000027  1
  H          1.246313        2.044351        0.000047  1
  C          1.532083        0.000000        1.285531  2
  H          1.389160        0.000000        0.208057  2
  H          0.563896        0.000000        1.779586  2
  H          2.087668       -0.887456        1.577463  2
  H          2.087668        0.887456        1.577463  2

%mem=32GB
%nprocshared= 8
#p m062x/aug-cc-pVDZ   counterpoise=2

00147 m062x/aug-cc-pVDZ   counterpoise=2

 0  1  0  1  0  1
  C         -0.624727       -1.102519        0.000028  1
  N         -1.388431       -0.009613       -0.000010  1
  C         -0.720798        1.126503        0.000003  1
  C          0.671678        1.128362        0.000015  1
  N          1.361561       -0.000000       -0.000004  1
  N          0.700718       -1.142733       -0.000033  1
  H         -1.124521       -2.062207       -0.000123  1
  H         -1.288840        2.049293        0.000027  1
  H          1.246313        2.044351        0.000047  1
  C          1.508808        0.266035        1.285531  2
  H          1.387655        0.047144        0.227806  2
  H          1.066292       -0.533472        1.874127  2
  H          2.567125        0.345521        1.520316  2
  H          1.014211        1.205039        1.520316  2

%mem=32GB
%nprocshared= 8
#p m062x/aug-cc-pVDZ   counterpoise=2

00148 m062x/aug-cc-pVDZ   counterpoise=2

 0  1  0  1  0  1
  C         -0.624727       -1.102519        0.000028  1
  N         -1.388431       -0.009613       -0.000010  1
  C         -0.720798        1.126503        0.000003  1
  C          0.671678        1.128362        0.000015  1
  N          1.361561       -0.000000       -0.000004  1
  N          0.700718       -1.142733       -0.000033  1
  H         -1.124521       -2.062207       -0.000123  1
  H         -1.288840        2.049293        0.000027  1
  H          1.246313        2.044351        0.000047  1
  C          1.439690        0.523988        1.285534  2
  H          1.378616        0.114380        0.280612  2
  H          1.320333       -0.276505        2.011097  2
  H          2.407671        0.998247        1.425421  2
  H          0.652166        1.260001        1.425421  2

%mem=32GB
%nprocshared= 8
#p m062x/aug-cc-pVDZ   counterpoise=2

00149 m062x/aug-cc-pVDZ   counterpoise=2

 0  1  0  1  0  1
  C         -0.624727       -1.102519        0.000028  1
  N         -1.388431       -0.009613       -0.000010  1
  C         -0.720798        1.126503        0.000003  1
  C          0.671678        1.128362        0.000015  1
  N          1.361561       -0.000000       -0.000004  1
  N          0.700718       -1.142733       -0.000033  1
  H         -1.124521       -2.062207       -0.000123  1
  H         -1.288840        2.049293        0.000027  1
  H          1.246313        2.044351        0.000047  1
  C          1.326808        0.766055        1.285536  2
  H          0.848147        1.030769        0.346289  2
  H          0.711508        1.106335        2.114447  2
  H          1.444401       -0.313104        1.340899  2
  H          2.303375        1.240111        1.340899  2

%mem=32GB
%nprocshared= 8
#p m062x/aug-cc-pVDZ   counterpoise=2

00150 m062x/aug-cc-pVDZ   counterpoise=2

 0  1  0  1  0  1
  C         -0.624727       -1.102519        0.000028  1
  N         -1.388431       -0.009613       -0.000010  1
  C         -0.720798        1.126503        0.000003  1
  C          0.671678        1.128362        0.000015  1
  N          1.361561       -0.000000       -0.000004  1
  N          0.700718       -1.142733       -0.000033  1
  H         -1.124521       -2.062207       -0.000123  1
  H         -1.288840        2.049293        0.000027  1
  H          1.246313        2.044351        0.000047  1
  C          1.173632        0.984812        1.285534  2
  H          0.780418        1.097264        0.278502  2
  H          0.391917        1.208368        2.006936  2
  H          1.517164       -0.036465        1.428557  2
  H          2.005192        1.670035        1.428557  2

%mem=32GB
%nprocshared= 8
#p m062x/aug-cc-pVDZ   counterpoise=2

00151 m062x/aug-cc-pVDZ   counterpoise=2

 0  1  0  1  0  1
  C         -0.624727       -1.102519        0.000028  1
  N         -1.388431       -0.009613       -0.000010  1
  C         -0.720798        1.126503        0.000003  1
  C          0.671678        1.128362        0.000015  1
  N          1.361561       -0.000000       -0.000004  1
  N          0.700718       -1.142733       -0.000033  1
  H         -1.124521       -2.062207       -0.000123  1
  H         -1.288840        2.049293        0.000027  1
  H          1.246313        2.044351        0.000047  1
  C          0.984797        1.173647        1.285532  2
  H          0.727724        1.136468        0.230114  2
  H          0.085716        1.043618        1.882375  2
  H          1.689954        0.378940        1.515038  2
  H          1.435902        2.135576        1.515038  2

%mem=32GB
%nprocshared= 8
#p m062x/aug-cc-pVDZ   counterpoise=2

00152 m062x/aug-cc-pVDZ   counterpoise=2

 0  1  0  1  0  1
  C         -0.624727       -1.102519        0.000028  1
  N         -1.388431       -0.009613       -0.000010  1
  C         -0.720798        1.126503        0.000003  1
  C          0.671678        1.128362        0.000015  1
  N          1.361561       -0.000000       -0.000004  1
  N          0.700718       -1.142733       -0.000033  1
  H         -1.124521       -2.062207       -0.000123  1
  H         -1.288840        2.049293        0.000027  1
  H          1.246313        2.044351        0.000047  1
  C          0.766041        1.326821        1.285531  2
  H          0.687397        1.161422        0.214161  2
  H          0.358522        0.469751        1.815472  2
  H          1.810609        1.457007        1.556468  2
  H          0.207669        2.219172        1.556468  2

%mem=32GB
%nprocshared= 8
#p m062x/aug-cc-pVDZ   counterpoise=2

00153 m062x/aug-cc-pVDZ   counterpoise=2

 0  1  0  1  0  1
  C         -0.624727       -1.102519        0.000028  1
  N         -1.388431       -0.009613       -0.000010  1
  C         -0.720798        1.126503        0.000003  1
  C          0.671678        1.128362        0.000015  1
  N          1.361561       -0.000000       -0.000004  1
  N          0.700718       -1.142733       -0.000033  1
  H         -1.124521       -2.062207       -0.000123  1
  H         -1.288840        2.049293        0.000027  1
  H          1.246313        2.044351        0.000047  1
  C          0.524010        1.439682        1.285532  2
  H          0.644607        1.185434        0.235679  2
  H          0.907987        0.630163        1.900933  2
  H          1.073526        2.351947        1.502975  2
  H         -0.530130        1.591289        1.502975  2

%mem=32GB
%nprocshared= 8
#p m062x/aug-cc-pVDZ   counterpoise=2

00154 m062x/aug-cc-pVDZ   counterpoise=2

 0  1  0  1  0  1
  C         -0.624727       -1.102519        0.000028  1
  N         -1.388431       -0.009613       -0.000010  1
  C         -0.720798        1.126503        0.000003  1
  C          0.671678        1.128362        0.000015  1
  N          1.361561       -0.000000       -0.000004  1
  N          0.700718       -1.142733       -0.000033  1
  H         -1.124521       -2.062207       -0.000123  1
  H         -1.288840        2.049293        0.000027  1
  H          1.246313        2.044351        0.000047  1
  C          0.266057        1.508801        1.285534  2
  H          0.580821        1.213579        0.287965  2
  H          0.847089        0.963841        2.025059  2
  H          0.425206        2.576250        1.414763  2
  H         -0.789017        1.281656        1.414763  2

%mem=32GB
%nprocshared= 8
#p m062x/aug-cc-pVDZ   counterpoise=2

00155 m062x/aug-cc-pVDZ   counterpoise=2

 0  1  0  1  0  1
  C         -0.624727       -1.102519        0.000028  1
  N         -1.388431       -0.009613       -0.000010  1
  C         -0.720798        1.126503        0.000003  1
  C          0.671678        1.128362        0.000015  1
  N          1.361561       -0.000000       -0.000004  1
  N          0.700718       -1.142733       -0.000033  1
  H         -1.124521       -2.062207       -0.000123  1
  H         -1.288840        2.049293        0.000027  1
  H          1.246313        2.044351        0.000047  1
  C          0.000020        1.532077        1.285537  2
  H          0.484915        1.240620        0.357471  2
  H          0.588261        1.178502        2.128410  2
  H         -0.079456        2.615280        1.328326  2
  H         -0.993840        1.094026        1.328326  2

%mem=32GB
%nprocshared= 8
#p m062x/aug-cc-pVDZ   counterpoise=2

00156 m062x/aug-cc-pVDZ   counterpoise=2

 0  1  0  1  0  1
  C         -0.624727       -1.102519        0.000028  1
  N         -1.388431       -0.009613       -0.000010  1
  C         -0.720798        1.126503        0.000003  1
  C          0.671678        1.128362        0.000015  1
  N          1.361561       -0.000000       -0.000004  1
  N          0.700718       -1.142733       -0.000033  1
  H         -1.124521       -2.062207       -0.000123  1
  H         -1.288840        2.049293        0.000027  1
  H          1.246313        2.044351        0.000047  1
  C         -0.266059        1.508801        1.285534  2
  H         -0.615072        1.215387        0.298887  2
  H         -0.861700        1.008047        2.044438  2
  H          0.777423        1.226650        1.399611  2
  H         -0.364742        2.585242        1.399611  2

%mem=32GB
%nprocshared= 8
#p m062x/aug-cc-pVDZ   counterpoise=2

00157 m062x/aug-cc-pVDZ   counterpoise=2

 0  1  0  1  0  1
  C         -0.624727       -1.102519        0.000028  1
  N         -1.388431       -0.009613       -0.000010  1
  C         -0.720798        1.126503        0.000003  1
  C          0.671678        1.128362        0.000015  1
  N          1.361561       -0.000000       -0.000004  1
  N          0.700718       -1.142733       -0.000033  1
  H         -1.124521       -2.062207       -0.000123  1
  H         -1.288840        2.049293        0.000027  1
  H          1.246313        2.044351        0.000047  1
  C         -0.524012        1.439682        1.285532  2
  H         -0.683907        1.185214        0.240996  2
  H         -0.994639        0.690694        1.917200  2
  H          0.542710        1.469303        1.492182  2
  H         -0.960145        2.413623        1.492182  2

%mem=32GB
%nprocshared= 8
#p m062x/aug-cc-pVDZ   counterpoise=2

00158 m062x/aug-cc-pVDZ   counterpoise=2

 0  1  0  1  0  1
  C         -0.624727       -1.102519        0.000028  1
  N         -1.388431       -0.009613       -0.000010  1
  C         -0.720798        1.126503        0.000003  1
  C          0.671678        1.128362        0.000015  1
  N          1.361561       -0.000000       -0.000004  1
  N          0.700718       -1.142733       -0.000033  1
  H         -1.124521       -2.062207       -0.000123  1
  H         -1.288840        2.049293        0.000027  1
  H          1.246313        2.044351        0.000047  1
  C         -0.766043        1.326821        1.285531  2
  H         -0.728267        1.159573        0.212229  2
  H         -0.555699        0.395542        1.805101  2
  H         -0.024460        2.071639        1.562619  2
  H         -1.755760        1.680599        1.562619  2

%mem=32GB
%nprocshared= 8
#p m062x/aug-cc-pVDZ   counterpoise=2

00159 m062x/aug-cc-pVDZ   counterpoise=2

 0  1  0  1  0  1
  C         -0.624727       -1.102519        0.000028  1
  N         -1.388431       -0.009613       -0.000010  1
  C         -0.720798        1.126503        0.000003  1
  C          0.671678        1.128362        0.000015  1
  N          1.361561       -0.000000       -0.000004  1
  N          0.700718       -1.142733       -0.000033  1
  H         -1.124521       -2.062207       -0.000123  1
  H         -1.288840        2.049293        0.000027  1
  H          1.246313        2.044351        0.000047  1
  C         -0.984799        1.173647        1.285531  2
  H         -0.766291        1.134627        0.221526  2
  H         -0.070136        1.010312        1.849616  2
  H         -1.395421        2.148468        1.535712  2
  H         -1.707437        0.401196        1.535712  2

%mem=32GB
%nprocshared= 8
#p m062x/aug-cc-pVDZ   counterpoise=2

00160 m062x/aug-cc-pVDZ   counterpoise=2

 0  1  0  1  0  1
  C         -0.624727       -1.102519        0.000028  1
  N         -1.388431       -0.009613       -0.000010  1
  C         -0.720798        1.126503        0.000003  1
  C          0.671678        1.128362        0.000015  1
  N          1.361561       -0.000000       -0.000004  1
  N          0.700718       -1.142733       -0.000033  1
  H         -1.124521       -2.062207       -0.000123  1
  H         -1.288840        2.049293        0.000027  1
  H          1.246313        2.044351        0.000047  1
  C         -1.173633        0.984812        1.285533  2
  H         -0.814448        1.097200        0.265861  2
  H         -0.375923        1.234413        1.980397  2
  H         -2.017167        1.650758        1.448149  2
  H         -1.487144       -0.043168        1.448149  2

%mem=32GB
%nprocshared= 8
#p m062x/aug-cc-pVDZ   counterpoise=2

00161 m062x/aug-cc-pVDZ   counterpoise=2

 0  1  0  1  0  1
  C         -0.624727       -1.102519        0.000028  1
  N         -1.388431       -0.009613       -0.000010  1
  C         -0.720798        1.126503        0.000003  1
  C          0.671678        1.128362        0.000015  1
  N          1.361561       -0.000000       -0.000004  1
  N          0.700718       -1.142733       -0.000033  1
  H         -1.124521       -2.062207       -0.000123  1
  H         -1.288840        2.049293        0.000027  1
  H          1.246313        2.044351        0.000047  1
  C         -1.326809        0.766056        1.285536  2
  H         -0.877569        1.033258        0.332561  2
  H         -0.704416        1.136247        2.096130  2
  H         -2.316385        1.210039        1.356924  2
  H         -1.409054       -0.315433        1.356924  2

%mem=32GB
%nprocshared= 8
#p m062x/aug-cc-pVDZ   counterpoise=2

00162 m062x/aug-cc-pVDZ   counterpoise=2

 0  1  0  1  0  1
  C         -0.624727       -1.102519        0.000028  1
  N         -1.388431       -0.009613       -0.000010  1
  C         -0.720798        1.126503        0.000003  1
  C          0.671678        1.128362        0.000015  1
  N          1.361561       -0.000000       -0.000004  1
  N          0.700718       -1.142733       -0.000033  1
  H         -1.124521       -2.062207       -0.000123  1
  H         -1.288840        2.049293        0.000027  1
  H          1.246313        2.044351        0.000047  1
  C         -1.439691        0.523988        1.285534  2
  H         -1.399690        0.107587        0.282346  2
  H         -1.362588       -0.278631        2.014461  2
  H         -0.614862        1.218447        1.422872  2
  H         -2.381641        1.048722        1.422872  2

%mem=32GB
%nprocshared= 8
#p m062x/aug-cc-pVDZ   counterpoise=2

00163 m062x/aug-cc-pVDZ   counterpoise=2

 0  1  0  1  0  1
  C         -0.624727       -1.102519        0.000028  1
  N         -1.388431       -0.009613       -0.000010  1
  C         -0.720798        1.126503        0.000003  1
  C          0.671678        1.128362        0.000015  1
  N          1.361561       -0.000000       -0.000004  1
  N          0.700718       -1.142733       -0.000033  1
  H         -1.124521       -2.062207       -0.000123  1
  H         -1.288840        2.049293        0.000027  1
  H          1.246313        2.044351        0.000047  1
  C         -1.508809        0.266035        1.285531  2
  H         -1.409707        0.039107        0.227204  2
  H         -1.142528       -0.572696        1.871915  2
  H         -0.928235        1.154081        1.521723  2
  H         -2.554806        0.443743        1.521723  2

%mem=32GB
%nprocshared= 8
#p m062x/aug-cc-pVDZ   counterpoise=2

00164 m062x/aug-cc-pVDZ   counterpoise=2

 0  1  0  1  0  1
  C         -0.624727       -1.102519        0.000028  1
  N         -1.388431       -0.009613       -0.000010  1
  C         -0.720798        1.126503        0.000003  1
  C          0.671678        1.128362        0.000015  1
  N          1.361561       -0.000000       -0.000004  1
  N          0.700718       -1.142733       -0.000033  1
  H         -1.124521       -2.062207       -0.000123  1
  H         -1.288840        2.049293        0.000027  1
  H          1.246313        2.044351        0.000047  1
  C         -1.532084       -0.000000        1.285530  2
  H         -1.411381       -0.008077        0.205373  2
  H         -0.556228       -0.065301        1.759786  2
  H         -2.021136        0.922166        1.588706  2
  H         -2.139641       -0.848786        1.588706  2

%mem=32GB
%nprocshared= 8
#p m062x/aug-cc-pVDZ   counterpoise=2

00165 m062x/aug-cc-pVDZ   counterpoise=2

 0  1  0  1  0  1
  C         -0.624727       -1.102519        0.000028  1
  N         -1.388431       -0.009613       -0.000010  1
  C         -0.720798        1.126503        0.000003  1
  C          0.671678        1.128362        0.000015  1
  N          1.361561       -0.000000       -0.000004  1
  N          0.700718       -1.142733       -0.000033  1
  H         -1.124521       -2.062207       -0.000123  1
  H         -1.288840        2.049293        0.000027  1
  H          1.246313        2.044351        0.000047  1
  C         -1.508809       -0.266036        1.285531  2
  H         -1.409415       -0.054312        0.224084  2
  H         -1.116686        0.569244        1.860009  2
  H         -2.557926       -0.412453        1.529236  2
  H         -0.951249       -1.166709        1.529236  2

%mem=32GB
%nprocshared= 8
#p m062x/aug-cc-pVDZ   counterpoise=2

00166 m062x/aug-cc-pVDZ   counterpoise=2

 0  1  0  1  0  1
  C         -0.624727       -1.102519        0.000028  1
  N         -1.388431       -0.009613       -0.000010  1
  C         -0.720798        1.126503        0.000003  1
  C          0.671678        1.128362        0.000015  1
  N          1.361561       -0.000000       -0.000004  1
  N          0.700718       -1.142733       -0.000033  1
  H         -1.124521       -2.062207       -0.000123  1
  H         -1.288840        2.049293        0.000027  1
  H          1.246313        2.044351        0.000047  1
  C         -1.439691       -0.523989        1.285533  2
  H         -1.399480       -0.120489        0.277096  2
  H         -1.358819        0.287531        2.004125  2
  H         -2.383322       -1.043578        1.430666  2
  H         -0.617159       -1.219585        1.430666  2

%mem=32GB
%nprocshared= 8
#p m062x/aug-cc-pVDZ   counterpoise=2

00167 m062x/aug-cc-pVDZ   counterpoise=2

 0  1  0  1  0  1
  C         -0.624727       -1.102519        0.000028  1
  N         -1.388431       -0.009613       -0.000010  1
  C         -0.720798        1.126503        0.000003  1
  C          0.671678        1.128362        0.000015  1
  N          1.361561       -0.000000       -0.000004  1
  N          0.700718       -1.142733       -0.000033  1
  H         -1.124521       -2.062207       -0.000123  1
  H         -1.288840        2.049293        0.000027  1
  H          1.246313        2.044351        0.000047  1
  C         -1.326830       -0.766022        1.285536  2
  H         -1.371680       -0.215294        0.349554  2
  H         -1.383502       -0.070136        2.118608  2
  H         -2.160587       -1.461478        1.337186  2
  H         -0.391531       -1.317407        1.337186  2

%mem=32GB
%nprocshared= 8
#p m062x/aug-cc-pVDZ   counterpoise=2

00168 m062x/aug-cc-pVDZ   counterpoise=2

 0  1  0  1  0  1
  C         -0.624727       -1.102519        0.000028  1
  N         -1.388431       -0.009613       -0.000010  1
  C         -0.720798        1.126503        0.000003  1
  C          0.671678        1.128362        0.000015  1
  N          1.361561       -0.000000       -0.000004  1
  N          0.700718       -1.142733       -0.000033  1
  H         -1.124521       -2.062207       -0.000123  1
  H         -1.288840        2.049293        0.000027  1
  H          1.246313        2.044351        0.000047  1
  C         -1.173631       -0.984812        1.285534  2
  H         -0.748313       -1.076017        0.289461  2
  H         -0.397233       -1.151303        2.027804  2
  H         -1.588499        0.011785        1.412642  2
  H         -1.960653       -1.723673        1.412642  2

%mem=32GB
%nprocshared= 8
#p m062x/aug-cc-pVDZ   counterpoise=2

00169 m062x/aug-cc-pVDZ   counterpoise=2

 0  1  0  1  0  1
  C         -0.624727       -1.102519        0.000028  1
  N         -1.388431       -0.009613       -0.000010  1
  C         -0.720798        1.126503        0.000003  1
  C          0.671678        1.128362        0.000015  1
  N          1.361561       -0.000000       -0.000004  1
  N          0.700718       -1.142733       -0.000033  1
  H         -1.124521       -2.062207       -0.000123  1
  H         -1.288840        2.049293        0.000027  1
  H          1.246313        2.044351        0.000047  1
  C         -0.984796       -1.173646        1.285532  2
  H         -0.692051       -1.115818        0.240385  2
  H         -0.115727       -1.001973        1.915394  2
  H         -1.737745       -0.417776        1.493391  2
  H         -1.393781       -2.159040        1.493391  2

%mem=32GB
%nprocshared= 8
#p m062x/aug-cc-pVDZ   counterpoise=2

00170 m062x/aug-cc-pVDZ   counterpoise=2

 0  1  0  1  0  1
  C         -0.624727       -1.102519        0.000028  1
  N         -1.388431       -0.009613       -0.000010  1
  C         -0.720798        1.126503        0.000003  1
  C          0.671678        1.128362        0.000015  1
  N          1.361561       -0.000000       -0.000004  1
  N          0.700718       -1.142733       -0.000033  1
  H         -1.124521       -2.062207       -0.000123  1
  H         -1.288840        2.049293        0.000027  1
  H          1.246313        2.044351        0.000047  1
  C         -0.766040       -1.326820        1.285531  2
  H         -0.649020       -1.141079        0.221021  2
  H         -0.270084       -0.539605        1.847489  2
  H         -1.823416       -1.340283        1.537028  2
  H         -0.321687       -2.286391        1.537028  2

%mem=32GB
%nprocshared= 8
#p m062x/aug-cc-pVDZ   counterpoise=2

00171 m062x/aug-cc-pVDZ   counterpoise=2

 0  1  0  1  0  1
  C         -0.624727       -1.102519        0.000028  1
  N         -1.388431       -0.009613       -0.000010  1
  C         -0.720798        1.126503        0.000003  1
  C          0.671678        1.128362        0.000015  1
  N          1.361561       -0.000000       -0.000004  1
  N          0.700718       -1.142733       -0.000033  1
  H         -1.124521       -2.062207       -0.000123  1
  H         -1.288840        2.049293        0.000027  1
  H          1.246313        2.044351        0.000047  1
  C         -0.524009       -1.439681        1.285532  2
  H         -0.606146       -1.164721        0.237187  2
  H         -0.779520       -0.584339        1.905678  2
  H         -1.205494       -2.258902        1.499848  2
  H          0.495159       -1.750877        1.499848  2

%mem=32GB
%nprocshared= 8
#p m062x/aug-cc-pVDZ   counterpoise=2

00172 m062x/aug-cc-pVDZ   counterpoise=2

 0  1  0  1  0  1
  C         -0.624727       -1.102519        0.000028  1
  N         -1.388431       -0.009613       -0.000010  1
  C         -0.720798        1.126503        0.000003  1
  C          0.671678        1.128362        0.000015  1
  N          1.361561       -0.000000       -0.000004  1
  N          0.700718       -1.142733       -0.000033  1
  H         -1.124521       -2.062207       -0.000123  1
  H         -1.288840        2.049293        0.000027  1
  H          1.246313        2.044351        0.000047  1
  C         -0.266056       -1.508800        1.285534  2
  H         -0.545499       -1.192264        0.283989  2
  H         -0.797798       -0.906474        2.017607  2
  H         -0.525701       -2.555629        1.420477  2
  H          0.804890       -1.380963        1.420477  2

%mem=32GB
%nprocshared= 8
#p m062x/aug-cc-pVDZ   counterpoise=2

00173 m062x/aug-cc-pVDZ   counterpoise=2

 0  1  0  1  0  1
  C         -0.624727       -1.102519        0.000028  1
  N         -1.388431       -0.009613       -0.000010  1
  C         -0.720798        1.126503        0.000003  1
  C          0.671678        1.128362        0.000015  1
  N          1.361561       -0.000000       -0.000004  1
  N          0.700718       -1.142733       -0.000033  1
  H         -1.124521       -2.062207       -0.000123  1
  H         -1.288840        2.049293        0.000027  1
  H          1.246313        2.044351        0.000047  1
  C         -0.000019       -1.532076        1.285536  2
  H         -0.454987       -1.219235        0.349315  2
  H         -0.575623       -1.136284        2.118306  2
  H          0.012536       -2.617720        1.337456  2
  H          1.018187       -1.155195        1.337456  2

%mem=32GB
%nprocshared= 8
#p m062x/aug-cc-pVDZ   counterpoise=2

00174 m062x/aug-cc-pVDZ   counterpoise=2

 0  1  0  1  0  1
  C         -0.624727       -1.102519        0.000028  1
  N         -1.388431       -0.009613       -0.000010  1
  C         -0.720798        1.126503        0.000003  1
  C          0.671678        1.128362        0.000015  1
  N          1.361561       -0.000000       -0.000004  1
  N          0.700718       -1.142733       -0.000033  1
  H         -1.124521       -2.062207       -0.000123  1
  H         -1.288840        2.049293        0.000027  1
  H          1.246313        2.044351        0.000047  1
  C          0.266058       -1.508801        1.285534  2
  H          0.602176       -1.225724        0.291418  2
  H          0.870860       -0.999440        2.031351  2
  H         -0.776149       -1.226284        1.409890  2
  H          0.367206       -2.583874        1.409890  2

%mem=32GB
%nprocshared= 8
#p m062x/aug-cc-pVDZ   counterpoise=2

00175 m062x/aug-cc-pVDZ   counterpoise=2

 0  1  0  1  0  1
  C         -0.624727       -1.102519        0.000028  1
  N         -1.388431       -0.009613       -0.000010  1
  C         -0.720798        1.126503        0.000003  1
  C          0.671678        1.128362        0.000015  1
  N          1.361561       -0.000000       -0.000004  1
  N          0.700718       -1.142733       -0.000033  1
  H         -1.124521       -2.062207       -0.000123  1
  H         -1.288840        2.049293        0.000027  1
  H          1.246313        2.044351        0.000047  1
  C          0.524011       -1.439683        1.285532  2
  H          0.668291       -1.197225        0.235878  2
  H          0.981969       -0.670100        1.901563  2
  H         -0.539777       -1.491926        1.502561  2
  H          0.985502       -2.399579        1.502561  2

%mem=32GB
%nprocshared= 8
#p m062x/aug-cc-pVDZ   counterpoise=2

00176 m062x/aug-cc-pVDZ   counterpoise=2

 0  1  0  1  0  1
  C         -0.624727       -1.102519        0.000028  1
  N         -1.388431       -0.009613       -0.000010  1
  C         -0.720798        1.126503        0.000003  1
  C          0.671678        1.128362        0.000015  1
  N          1.361561       -0.000000       -0.000004  1
  N          0.700718       -1.142733       -0.000033  1
  H         -1.124521       -2.062207       -0.000123  1
  H         -1.288840        2.049293        0.000027  1
  H          1.246313        2.044351        0.000047  1
  C          0.766042       -1.326822        1.285531  2
  H          0.711439       -1.172946        0.210954  2
  H          0.445443       -0.423349        1.797810  2
  H          0.117295       -2.152312        1.566903  2
  H          1.790014       -1.558744        1.566903  2

%mem=32GB
%nprocshared= 8
#p m062x/aug-cc-pVDZ   counterpoise=2

00177 m062x/aug-cc-pVDZ   counterpoise=2

 0  1  0  1  0  1
  C         -0.624727       -1.102519        0.000028  1
  N         -1.388431       -0.009613       -0.000010  1
  C         -0.720798        1.126503        0.000003  1
  C          0.671678        1.128362        0.000015  1
  N          1.361561       -0.000000       -0.000004  1
  N          0.700718       -1.142733       -0.000033  1
  H         -1.124521       -2.062207       -0.000123  1
  H         -1.288840        2.049293        0.000027  1
  H          1.246313        2.044351        0.000047  1
  C          0.984798       -1.173647        1.285531  2
  H          0.750338       -1.148133        0.224516  2
  H          0.068524       -1.073936        1.861705  2
  H          1.464206       -2.118512        1.528172  2
  H          1.656222       -0.354017        1.528172  2

%mem=32GB
%nprocshared= 8
#p m062x/aug-cc-pVDZ   counterpoise=2

00178 m062x/aug-cc-pVDZ   counterpoise=2

 0  1  0  1  0  1
  C         -0.624727       -1.102519        0.000028  1
  N         -1.388431       -0.009613       -0.000010  1
  C         -0.720798        1.126503        0.000003  1
  C          0.671678        1.128362        0.000015  1
  N          1.361561       -0.000000       -0.000004  1
  N          0.700718       -1.142733       -0.000033  1
  H         -1.124521       -2.062207       -0.000123  1
  H         -1.288840        2.049293        0.000027  1
  H          1.246313        2.044351        0.000047  1
  C          1.173633       -0.984813        1.285533  2
  H          0.800851       -1.109296        0.272166  2
  H          0.391727       -1.245914        1.994001  2
  H          2.032144       -1.633759        1.438193  2
  H          1.469964        0.049769        1.438193  2

%mem=32GB
%nprocshared= 8
#p m062x/aug-cc-pVDZ   counterpoise=2

00179 m062x/aug-cc-pVDZ   counterpoise=2

 0  1  0  1  0  1
  C         -0.624727       -1.102519        0.000028  1
  N         -1.388431       -0.009613       -0.000010  1
  C         -0.720798        1.126503        0.000003  1
  C          0.671678        1.128362        0.000015  1
  N          1.361561       -0.000000       -0.000004  1
  N          0.700718       -1.142733       -0.000033  1
  H         -1.124521       -2.062207       -0.000123  1
  H         -1.288840        2.049293        0.000027  1
  H          1.246313        2.044351        0.000047  1
  C          1.326809       -0.766056        1.285536  2
  H          0.866605       -1.042930        0.340587  2
  H          0.716881       -1.133009        2.107005  2
  H          2.319475       -1.204524        1.347472  2
  H          1.404465        0.316354        1.347472  2

%mem=32GB
%nprocshared= 8
#p m062x/aug-cc-pVDZ   counterpoise=2

00180 m062x/aug-cc-pVDZ   counterpoise=2

 0  1  0  1  0  1
  C         -0.624727       -1.102519        0.000028  1
  N         -1.388431       -0.009613       -0.000010  1
  C         -0.720798        1.126503        0.000003  1
  C          0.671678        1.128362        0.000015  1
  N          1.361561       -0.000000       -0.000004  1
  N          0.700718       -1.142733       -0.000033  1
  H         -1.124521       -2.062207       -0.000123  1
  H         -1.288840        2.049293        0.000027  1
  H          1.246313        2.044351        0.000047  1
  C          1.439690       -0.523988        1.285534  2
  H          1.378616       -0.114380        0.280612  2
  H          1.320333        0.276505        2.011097  2
  H          0.652166       -1.260001        1.425421  2
  H          2.407671       -0.998247        1.425421  2

%mem=32GB
%nprocshared= 8
#p m062x/aug-cc-pVDZ   counterpoise=2

00181 m062x/aug-cc-pVDZ   counterpoise=2

 0  1  0  1  0  1
  C         -0.624727       -1.102519        0.000028  1
  N         -1.388431       -0.009613       -0.000010  1
  C         -0.720798        1.126503        0.000003  1
  C          0.671678        1.128362        0.000015  1
  N          1.361561       -0.000000       -0.000004  1
  N          0.700718       -1.142733       -0.000033  1
  H         -1.124521       -2.062207       -0.000123  1
  H         -1.288840        2.049293        0.000027  1
  H          1.246313        2.044351        0.000047  1
  C          1.508808       -0.266035        1.285531  2
  H          1.387655       -0.047144        0.227806  2
  H          1.066292        0.533472        1.874127  2
  H          1.014211       -1.205039        1.520316  2
  H          2.567125       -0.345521        1.520316  2

%mem=32GB
%nprocshared= 8
#p m062x/aug-cc-pVDZ   counterpoise=2

00182 m062x/aug-cc-pVDZ   counterpoise=2

 0  1  0  1  0  1
  C         -0.624727       -1.102519        0.000028  1
  N         -1.388431       -0.009613       -0.000010  1
  C         -0.720798        1.126503        0.000003  1
  C          0.671678        1.128362        0.000015  1
  N          1.361561       -0.000000       -0.000004  1
  N          0.700718       -1.142733       -0.000033  1
  H         -1.124521       -2.062207       -0.000123  1
  H         -1.288840        2.049293        0.000027  1
  H          1.246313        2.044351        0.000047  1
  C          1.732035        0.000000        0.999958  2
  H          1.354430        0.000000       -0.019252  2
  H          0.897039        0.000000        1.695844  2
  H          2.338415       -0.887456        1.161831  2
  H          2.338415        0.887456        1.161831  2

%mem=32GB
%nprocshared= 8
#p m062x/aug-cc-pVDZ   counterpoise=2

00183 m062x/aug-cc-pVDZ   counterpoise=2

 0  1  0  1  0  1
  C         -0.624727       -1.102519        0.000028  1
  N         -1.388431       -0.009613       -0.000010  1
  C         -0.720798        1.126503        0.000003  1
  C          0.671678        1.128362        0.000015  1
  N          1.361561       -0.000000       -0.000004  1
  N          0.700718       -1.142733       -0.000033  1
  H         -1.124521       -2.062207       -0.000123  1
  H         -1.288840        2.049293        0.000027  1
  H          1.246313        2.044351        0.000047  1
  C          1.705723        0.300755        0.999959  2
  H          1.365491        0.003435        0.011415  2
  H          1.117385       -0.213380        1.755605  2
  H          2.754047        0.038294        1.116613  2
  H          1.586110        1.374795        1.116613  2

%mem=32GB
%nprocshared= 8
#p m062x/aug-cc-pVDZ   counterpoise=2

00184 m062x/aug-cc-pVDZ   counterpoise=2

 0  1  0  1  0  1
  C         -0.624727       -1.102519        0.000028  1
  N         -1.388431       -0.009613       -0.000010  1
  C         -0.720798        1.126503        0.000003  1
  C          0.671678        1.128362        0.000015  1
  N          1.361561       -0.000000       -0.000004  1
  N          0.700718       -1.142733       -0.000033  1
  H         -1.124521       -2.062207       -0.000123  1
  H         -1.288840        2.049293        0.000027  1
  H          1.246313        2.044351        0.000047  1
  C          1.627585        0.592374        0.999962  2
  H          1.385078        0.052366        0.088394  2
  H          1.356373       -0.011553        1.862049  2
  H          2.694064        0.800891        1.024892  2
  H          1.074927        1.528015        1.024892  2

%mem=32GB
%nprocshared= 8
#p m062x/aug-cc-pVDZ   counterpoise=2

00185 m062x/aug-cc-pVDZ   counterpoise=2

 0  1  0  1  0  1
  C         -0.624727       -1.102519        0.000028  1
  N         -1.388431       -0.009613       -0.000010  1
  C         -0.720798        1.126503        0.000003  1
  C          0.671678        1.128362        0.000015  1
  N          1.361561       -0.000000       -0.000004  1
  N          0.700718       -1.142733       -0.000033  1
  H         -1.124521       -2.062207       -0.000123  1
  H         -1.288840        2.049293        0.000027  1
  H          1.246313        2.044351        0.000047  1
  C          1.499972        0.866034        0.999966  2
  H          0.820352        1.081276        0.179501  2
  H          0.989167        1.027811        1.945685  2
  H          1.827378       -0.168558        0.937510  2
  H          2.363273        1.523520        0.937510  2

%mem=32GB
%nprocshared= 8
#p m062x/aug-cc-pVDZ   counterpoise=2

00186 m062x/aug-cc-pVDZ   counterpoise=2

 0  1  0  1  0  1
  C         -0.624727       -1.102519        0.000028  1
  N         -1.388431       -0.009613       -0.000010  1
  C         -0.720798        1.126503        0.000003  1
  C          0.671678        1.128362        0.000015  1
  N          1.361561       -0.000000       -0.000004  1
  N          0.700718       -1.142733       -0.000033  1
  H         -1.124521       -2.062207       -0.000123  1
  H         -1.288840        2.049293        0.000027  1
  H          1.246313        2.044351        0.000047  1
  C          1.326803        1.113341        0.999962  2
  H          0.731203        1.126997        0.090870  2
  H          0.668547        1.128434        1.864802  2
  H          1.933513        0.211742        1.022277  2
  H          1.974197        1.986187        1.022277  2

%mem=32GB
%nprocshared= 8
#p m062x/aug-cc-pVDZ   counterpoise=2

00187 m062x/aug-cc-pVDZ   counterpoise=2

 0  1  0  1  0  1
  C         -0.624727       -1.102519        0.000028  1
  N         -1.388431       -0.009613       -0.000010  1
  C         -0.720798        1.126503        0.000003  1
  C          0.671678        1.128362        0.000015  1
  N          1.361561       -0.000000       -0.000004  1
  N          0.700718       -1.142733       -0.000033  1
  H         -1.124521       -2.062207       -0.000123  1
  H         -1.288840        2.049293        0.000027  1
  H          1.246313        2.044351        0.000047  1
  C          1.113323        1.326820        0.999959  2
  H          0.681255        1.132665        0.021698  2
  H          0.416129        1.013528        1.772777  2
  H          2.041794        0.771099        1.102885  2
  H          1.314294        2.390067        1.102885  2

%mem=32GB
%nprocshared= 8
#p m062x/aug-cc-pVDZ   counterpoise=2

00188 m062x/aug-cc-pVDZ   counterpoise=2

 0  1  0  1  0  1
  C         -0.624727       -1.102519        0.000028  1
  N         -1.388431       -0.009613       -0.000010  1
  C         -0.720798        1.126503        0.000003  1
  C          0.671678        1.128362        0.000015  1
  N          1.361561       -0.000000       -0.000004  1
  N          0.700718       -1.142733       -0.000033  1
  H         -1.124521       -2.062207       -0.000123  1
  H         -1.288840        2.049293        0.000027  1
  H          1.246313        2.044351        0.000047  1
  C          0.866017        1.499985        0.999959  2
  H          0.671214        1.127475       -0.002371  2
  H          0.493057        0.786797        1.730535  2
  H          1.936354        1.631656        1.136043  2
  H          0.363525        2.454164        1.136043  2

%mem=32GB
%nprocshared= 8
#p m062x/aug-cc-pVDZ   counterpoise=2

00189 m062x/aug-cc-pVDZ   counterpoise=2

 0  1  0  1  0  1
  C         -0.624727       -1.102519        0.000028  1
  N         -1.388431       -0.009613       -0.000010  1
  C         -0.720798        1.126503        0.000003  1
  C          0.671678        1.128362        0.000015  1
  N          1.361561       -0.000000       -0.000004  1
  N          0.700718       -1.142733       -0.000033  1
  H         -1.124521       -2.062207       -0.000123  1
  H         -1.288840        2.049293        0.000027  1
  H          1.246313        2.044351        0.000047  1
  C          0.592399        1.627575        0.999960  2
  H          0.669306        1.143301        0.029939  2
  H          0.710191        0.885845        1.785732  2
  H          1.371507        2.379868        1.092285  2
  H         -0.381438        2.101488        1.092285  2

%mem=32GB
%nprocshared= 8
#p m062x/aug-cc-pVDZ   counterpoise=2

00190 m062x/aug-cc-pVDZ   counterpoise=2

 0  1  0  1  0  1
  C         -0.624727       -1.102519        0.000028  1
  N         -1.388431       -0.009613       -0.000010  1
  C         -0.720798        1.126503        0.000003  1
  C          0.671678        1.128362        0.000015  1
  N          1.361561       -0.000000       -0.000004  1
  N          0.700718       -1.142733       -0.000033  1
  H         -1.124521       -2.062207       -0.000123  1
  H         -1.288840        2.049293        0.000027  1
  H          1.246313        2.044351        0.000047  1
  C          0.300781        1.705716        0.999963  2
  H          0.633189        1.188276        0.103784  2
  H          0.646606        1.167391        1.878649  2
  H          0.708258        2.713367        1.008895  2
  H         -0.785065        1.754044        1.008895  2

%mem=32GB
%nprocshared= 8
#p m062x/aug-cc-pVDZ   counterpoise=2

00191 m062x/aug-cc-pVDZ   counterpoise=2

 0  1  0  1  0  1
  C         -0.624727       -1.102519        0.000028  1
  N         -1.388431       -0.009613       -0.000010  1
  C         -0.720798        1.126503        0.000003  1
  C          0.671678        1.128362        0.000015  1
  N          1.361561       -0.000000       -0.000004  1
  N          0.700718       -1.142733       -0.000033  1
  H         -1.124521       -2.062207       -0.000123  1
  H         -1.288840        2.049293        0.000027  1
  H          1.246313        2.044351        0.000047  1
  C          0.000022        1.732031        0.999967  2
  H          0.541836        1.245061        0.193322  2
  H          0.384969        1.386050        1.955786  2
  H          0.129761        2.808649        0.925546  2
  H         -1.056700        1.488565        0.925546  2

%mem=32GB
%nprocshared= 8
#p m062x/aug-cc-pVDZ   counterpoise=2

00192 m062x/aug-cc-pVDZ   counterpoise=2

 0  1  0  1  0  1
  C         -0.624727       -1.102519        0.000028  1
  N         -1.388431       -0.009613       -0.000010  1
  C         -0.720798        1.126503        0.000003  1
  C          0.671678        1.128362        0.000015  1
  N          1.361561       -0.000000       -0.000004  1
  N          0.700718       -1.142733       -0.000033  1
  H         -1.124521       -2.062207       -0.000123  1
  H         -1.288840        2.049293        0.000027  1
  H          1.246313        2.044351        0.000047  1
  C         -0.300783        1.705716        0.999963  2
  H         -0.672069        1.193702        0.116016  2
  H         -0.666208        1.201783        1.891027  2
  H          0.786093        1.692818        0.996589  2
  H         -0.650793        2.734773        0.996589  2

%mem=32GB
%nprocshared= 8
#p m062x/aug-cc-pVDZ   counterpoise=2

00193 m062x/aug-cc-pVDZ   counterpoise=2

 0  1  0  1  0  1
  C         -0.624727       -1.102519        0.000028  1
  N         -1.388431       -0.009613       -0.000010  1
  C         -0.720798        1.126503        0.000003  1
  C          0.671678        1.128362        0.000015  1
  N          1.361561       -0.000000       -0.000004  1
  N          0.700718       -1.142733       -0.000033  1
  H         -1.124521       -2.062207       -0.000123  1
  H         -1.288840        2.049293        0.000027  1
  H          1.246313        2.044351        0.000047  1
  C         -0.592401        1.627575        0.999960  2
  H         -0.716360        1.143821        0.034563  2
  H         -0.776993        0.907198        1.792715  2
  H          0.421581        2.009454        1.086482  2
  H         -1.297781        2.450029        1.086482  2

%mem=32GB
%nprocshared= 8
#p m062x/aug-cc-pVDZ   counterpoise=2

00194 m062x/aug-cc-pVDZ   counterpoise=2

 0  1  0  1  0  1
  C         -0.624727       -1.102519        0.000028  1
  N         -1.388431       -0.009613       -0.000010  1
  C         -0.720798        1.126503        0.000003  1
  C          0.671678        1.128362        0.000015  1
  N          1.361561       -0.000000       -0.000004  1
  N          0.700718       -1.142733       -0.000033  1
  H         -1.124521       -2.062207       -0.000123  1
  H         -1.288840        2.049293        0.000027  1
  H          1.246313        2.044351        0.000047  1
  C         -0.866019        1.499984        0.999958  2
  H         -0.719497        1.123157       -0.008956  2
  H         -0.570162        0.739096        1.717590  2
  H         -0.260110        2.390534        1.145809  2
  H         -1.914369        1.747307        1.145809  2

%mem=32GB
%nprocshared= 8
#p m062x/aug-cc-pVDZ   counterpoise=2

00195 m062x/aug-cc-pVDZ   counterpoise=2

 0  1  0  1  0  1
  C         -0.624727       -1.102519        0.000028  1
  N         -1.388431       -0.009613       -0.000010  1
  C         -0.720798        1.126503        0.000003  1
  C          0.671678        1.128362        0.000015  1
  N          1.361561       -0.000000       -0.000004  1
  N          0.700718       -1.142733       -0.000033  1
  H         -1.124521       -2.062207       -0.000123  1
  H         -1.288840        2.049293        0.000027  1
  H          1.246313        2.044351        0.000047  1
  C         -1.113325        1.326820        0.999959  2
  H         -0.722898        1.127574        0.005352  2
  H         -0.408276        0.967015        1.744891  2
  H         -1.257745        2.396859        1.125003  2
  H         -2.064543        0.815913        1.125003  2

%mem=32GB
%nprocshared= 8
#p m062x/aug-cc-pVDZ   counterpoise=2

00196 m062x/aug-cc-pVDZ   counterpoise=2

 0  1  0  1  0  1
  C         -0.624727       -1.102519        0.000028  1
  N         -1.388431       -0.009613       -0.000010  1
  C         -0.720798        1.126503        0.000003  1
  C          0.671678        1.128362        0.000015  1
  N          1.361561       -0.000000       -0.000004  1
  N          0.700718       -1.142733       -0.000033  1
  H         -1.124521       -2.062207       -0.000123  1
  H         -1.288840        2.049293        0.000027  1
  H          1.246313        2.044351        0.000047  1
  C         -1.326805        1.113341        0.999962  2
  H         -0.763512        1.125575        0.070485  2
  H         -0.638537        1.128290        1.841116  2
  H         -1.971971        1.986994        1.044315  2
  H         -1.933432        0.212501        1.044315  2

%mem=32GB
%nprocshared= 8
#p m062x/aug-cc-pVDZ   counterpoise=2

00197 m062x/aug-cc-pVDZ   counterpoise=2

 0  1  0  1  0  1
  C         -0.624727       -1.102519        0.000028  1
  N         -1.388431       -0.009613       -0.000010  1
  C         -0.720798        1.126503        0.000003  1
  C          0.671678        1.128362        0.000015  1
  N          1.361561       -0.000000       -0.000004  1
  N          0.700718       -1.142733       -0.000033  1
  H         -1.124521       -2.062207       -0.000123  1
  H         -1.288840        2.049293        0.000027  1
  H          1.246313        2.044351        0.000047  1
  C         -1.499973        0.866034        0.999965  2
  H         -0.845583        1.084789        0.160147  2
  H         -0.967255        1.044116        1.930543  2
  H         -2.375024        1.509245        0.954760  2
  H         -1.812302       -0.174102        0.954760  2

%mem=32GB
%nprocshared= 8
#p m062x/aug-cc-pVDZ   counterpoise=2

00198 m062x/aug-cc-pVDZ   counterpoise=2

 0  1  0  1  0  1
  C         -0.624727       -1.102519        0.000028  1
  N         -1.388431       -0.009613       -0.000010  1
  C         -0.720798        1.126503        0.000003  1
  C          0.671678        1.128362        0.000015  1
  N          1.361561       -0.000000       -0.000004  1
  N          0.700718       -1.142733       -0.000033  1
  H         -1.124521       -2.062207       -0.000123  1
  H         -1.288840        2.049293        0.000027  1
  H          1.246313        2.044351        0.000047  1
  C         -1.627586        0.592374        0.999962  2
  H         -1.409413        0.043201        0.087720  2
  H         -1.382797       -0.023793        1.861295  2
  H         -1.034358        1.502813        1.025606  2
  H         -2.683867        0.847501        1.025606  2

%mem=32GB
%nprocshared= 8
#p m062x/aug-cc-pVDZ   counterpoise=2

00199 m062x/aug-cc-pVDZ   counterpoise=2

 0  1  0  1  0  1
  C         -0.624727       -1.102519        0.000028  1
  N         -1.388431       -0.009613       -0.000010  1
  C         -0.720798        1.126503        0.000003  1
  C          0.671678        1.128362        0.000015  1
  N          1.361561       -0.000000       -0.000004  1
  N          0.700718       -1.142733       -0.000033  1
  H         -1.124521       -2.062207       -0.000123  1
  H         -1.288840        2.049293        0.000027  1
  H          1.246313        2.044351        0.000047  1
  C         -1.705724        0.300755        0.999959  2
  H         -1.390501       -0.007588        0.006513  2
  H         -1.141280       -0.251369        1.746980  2
  H         -1.525058        1.365464        1.123377  2
  H         -2.766187        0.096641        1.123377  2

%mem=32GB
%nprocshared= 8
#p m062x/aug-cc-pVDZ   counterpoise=2

00200 m062x/aug-cc-pVDZ   counterpoise=2

 0  1  0  1  0  1
  C         -0.624727       -1.102519        0.000028  1
  N         -1.388431       -0.009613       -0.000010  1
  C         -0.720798        1.126503        0.000003  1
  C          0.671678        1.128362        0.000015  1
  N          1.361561       -0.000000       -0.000004  1
  N          0.700718       -1.142733       -0.000033  1
  H         -1.124521       -2.062207       -0.000123  1
  H         -1.288840        2.049293        0.000027  1
  H          1.246313        2.044351        0.000047  1
  C         -1.732036       -0.000000        0.999957  2
  H         -1.378841       -0.009881       -0.027919  2
  H         -0.881107       -0.023806        1.675850  2
  H         -2.309354        0.903954        1.176163  2
  H         -2.358989       -0.870264        1.176163  2

%mem=32GB
%nprocshared= 8
#p m062x/aug-cc-pVDZ   counterpoise=2

00201 m062x/aug-cc-pVDZ   counterpoise=2

 0  1  0  1  0  1
  C         -0.624727       -1.102519        0.000028  1
  N         -1.388431       -0.009613       -0.000010  1
  C         -0.720798        1.126503        0.000003  1
  C          0.671678        1.128362        0.000015  1
  N          1.361561       -0.000000       -0.000004  1
  N          0.700718       -1.142733       -0.000033  1
  H         -1.124521       -2.062207       -0.000123  1
  H         -1.288840        2.049293        0.000027  1
  H          1.246313        2.044351        0.000047  1
  C         -1.705724       -0.300755        0.999959  2
  H         -1.388967       -0.010105        0.001679  2
  H         -1.117872        0.238647        1.738168  2
  H         -2.758095       -0.061949        1.130201  2
  H         -1.558093       -1.369736        1.130201  2

%mem=32GB
%nprocshared= 8
#p m062x/aug-cc-pVDZ   counterpoise=2

00202 m062x/aug-cc-pVDZ   counterpoise=2

 0  1  0  1  0  1
  C         -0.624727       -1.102519        0.000028  1
  N         -1.388431       -0.009613       -0.000010  1
  C         -0.720798        1.126503        0.000003  1
  C          0.671678        1.128362        0.000015  1
  N          1.361561       -0.000000       -0.000004  1
  N          0.700718       -1.142733       -0.000033  1
  H         -1.124521       -2.062207       -0.000123  1
  H         -1.288840        2.049293        0.000027  1
  H          1.246313        2.044351        0.000047  1
  C         -1.627586       -0.592374        0.999962  2
  H         -1.407641       -0.056423        0.080312  2
  H         -1.371750        0.031034        1.852832  2
  H         -2.686533       -0.835237        1.033543  2
  H         -1.044513       -1.509094        1.033543  2

%mem=32GB
%nprocshared= 8
#p m062x/aug-cc-pVDZ   counterpoise=2

00203 m062x/aug-cc-pVDZ   counterpoise=2

 0  1  0  1  0  1
  C         -0.624727       -1.102519        0.000028  1
  N         -1.388431       -0.009613       -0.000010  1
  C         -0.720798        1.126503        0.000003  1
  C          0.671678        1.128362        0.000015  1
  N          1.361561       -0.000000       -0.000004  1
  N          0.700718       -1.142733       -0.000033  1
  H         -1.124521       -2.062207       -0.000123  1
  H         -1.288840        2.049293        0.000027  1
  H          1.246313        2.044351        0.000047  1
  C         -1.499996       -0.865996        0.999966  2
  H         -1.408221       -0.161521        0.177368  2
  H         -1.430413       -0.331868        1.944075  2
  H         -2.460715       -1.370800        0.939381  2
  H         -0.700675       -1.600089        0.939381  2

%mem=32GB
%nprocshared= 8
#p m062x/aug-cc-pVDZ   counterpoise=2

00204 m062x/aug-cc-pVDZ   counterpoise=2

 0  1  0  1  0  1
  C         -0.624727       -1.102519        0.000028  1
  N         -1.388431       -0.009613       -0.000010  1
  C         -0.720798        1.126503        0.000003  1
  C          0.671678        1.128362        0.000015  1
  N          1.361561       -0.000000       -0.000004  1
  N          0.700718       -1.142733       -0.000033  1
  H         -1.124521       -2.062207       -0.000123  1
  H         -1.288840        2.049293        0.000027  1
  H          1.246313        2.044351        0.000047  1
  C         -1.326802       -1.113340        0.999963  2
  H         -0.702259       -1.103714        0.110453  2
  H         -0.696534       -1.103626        1.885483  2
  H         -1.968015       -0.235662        1.002143  2
  H         -1.940660       -2.010363        1.002143  2

%mem=32GB
%nprocshared= 8
#p m062x/aug-cc-pVDZ   counterpoise=2

00205 m062x/aug-cc-pVDZ   counterpoise=2

 0  1  0  1  0  1
  C         -0.624727       -1.102519        0.000028  1
  N         -1.388431       -0.009613       -0.000010  1
  C         -0.720798        1.126503        0.000003  1
  C          0.671678        1.128362        0.000015  1
  N          1.361561       -0.000000       -0.000004  1
  N          0.700718       -1.142733       -0.000033  1
  H         -1.124521       -2.062207       -0.000123  1
  H         -1.288840        2.049293        0.000027  1
  H          1.246313        2.044351        0.000047  1
  C         -1.113321       -1.326819        0.999960  2
  H         -0.645551       -1.112079        0.042645  2
  H         -0.449051       -1.021871        1.804466  2
  H         -2.049694       -0.780178        1.076564  2
  H         -1.309184       -2.393237        1.076564  2

%mem=32GB
%nprocshared= 8
#p m062x/aug-cc-pVDZ   counterpoise=2

00206 m062x/aug-cc-pVDZ   counterpoise=2

 0  1  0  1  0  1
  C         -0.624727       -1.102519        0.000028  1
  N         -1.388431       -0.009613       -0.000010  1
  C         -0.720798        1.126503        0.000003  1
  C          0.671678        1.128362        0.000015  1
  N          1.361561       -0.000000       -0.000004  1
  N          0.700718       -1.142733       -0.000033  1
  H         -1.124521       -2.062207       -0.000123  1
  H         -1.288840        2.049293        0.000027  1
  H          1.246313        2.044351        0.000047  1
  C         -0.866016       -1.499984        0.999959  2
  H         -0.628193       -1.108228        0.014392  2
  H         -0.463132       -0.836329        1.760699  2
  H         -1.945029       -1.567241        1.112578  2
  H         -0.427807       -2.488299        1.112578  2

%mem=32GB
%nprocshared= 8
#p m062x/aug-cc-pVDZ   counterpoise=2

00207 m062x/aug-cc-pVDZ   counterpoise=2

 0  1  0  1  0  1
  C         -0.624727       -1.102519        0.000028  1
  N         -1.388431       -0.009613       -0.000010  1
  C         -0.720798        1.126503        0.000003  1
  C          0.671678        1.128362        0.000015  1
  N          1.361561       -0.000000       -0.000004  1
  N          0.700718       -1.142733       -0.000033  1
  H         -1.124521       -2.062207       -0.000123  1
  H         -1.288840        2.049293        0.000027  1
  H          1.246313        2.044351        0.000047  1
  C         -0.592398       -1.627574        0.999960  2
  H         -0.623498       -1.122480        0.038042  2
  H         -0.637762       -0.890821        1.797841  2
  H         -1.439937       -2.303144        1.082179  2
  H          0.331620       -2.194063        1.082179  2

%mem=32GB
%nprocshared= 8
#p m062x/aug-cc-pVDZ   counterpoise=2

00208 m062x/aug-cc-pVDZ   counterpoise=2

 0  1  0  1  0  1
  C         -0.624727       -1.102519        0.000028  1
  N         -1.388431       -0.009613       -0.000010  1
  C         -0.720798        1.126503        0.000003  1
  C          0.671678        1.128362        0.000015  1
  N          1.361561       -0.000000       -0.000004  1
  N          0.700718       -1.142733       -0.000033  1
  H         -1.124521       -2.062207       -0.000123  1
  H         -1.288840        2.049293        0.000027  1
  H          1.246313        2.044351        0.000047  1
  C         -0.300779       -1.705715        0.999963  2
  H         -0.591321       -1.164721        0.103142  2
  H         -0.603942       -1.141220        1.877981  2
  H         -0.785706       -2.678459        1.009550  2
  H          0.777972       -1.838683        1.009550  2

%mem=32GB
%nprocshared= 8
#p m062x/aug-cc-pVDZ   counterpoise=2

00209 m062x/aug-cc-pVDZ   counterpoise=2

 0  1  0  1  0  1
  C         -0.624727       -1.102519        0.000028  1
  N         -1.388431       -0.009613       -0.000010  1
  C         -0.720798        1.126503        0.000003  1
  C          0.671678        1.128362        0.000015  1
  N          1.361561       -0.000000       -0.000004  1
  N          0.700718       -1.142733       -0.000033  1
  H         -1.124521       -2.062207       -0.000123  1
  H         -1.288840        2.049293        0.000027  1
  H          1.246313        2.044351        0.000047  1
  C         -0.000021       -1.732030        0.999966  2
  H         -0.508038       -1.220106        0.186807  2
  H         -0.370636       -1.358565        1.951095  2
  H         -0.190525       -2.799948        0.931150  2
  H          1.069326       -1.549713        0.931150  2

%mem=32GB
%nprocshared= 8
#p m062x/aug-cc-pVDZ   counterpoise=2

00210 m062x/aug-cc-pVDZ   counterpoise=2

 0  1  0  1  0  1
  C         -0.624727       -1.102519        0.000028  1
  N         -1.388431       -0.009613       -0.000010  1
  C         -0.720798        1.126503        0.000003  1
  C          0.671678        1.128362        0.000015  1
  N          1.361561       -0.000000       -0.000004  1
  N          0.700718       -1.142733       -0.000033  1
  H         -1.124521       -2.062207       -0.000123  1
  H         -1.288840        2.049293        0.000027  1
  H          1.246313        2.044351        0.000047  1
  C          0.300782       -1.705716        0.999963  2
  H          0.658475       -1.202198        0.105591  2
  H          0.669836       -1.186204        1.880522  2
  H         -0.786150       -1.703382        1.007055  2
  H          0.660819       -2.731289        1.007055  2

%mem=32GB
%nprocshared= 8
#p m062x/aug-cc-pVDZ   counterpoise=2

00211 m062x/aug-cc-pVDZ   counterpoise=2

 0  1  0  1  0  1
  C         -0.624727       -1.102519        0.000028  1
  N         -1.388431       -0.009613       -0.000010  1
  C         -0.720798        1.126503        0.000003  1
  C          0.671678        1.128362        0.000015  1
  N          1.361561       -0.000000       -0.000004  1
  N          0.700718       -1.142733       -0.000033  1
  H         -1.124521       -2.062207       -0.000123  1
  H         -1.288840        2.049293        0.000027  1
  H          1.246313        2.044351        0.000047  1
  C          0.592401       -1.627576        0.999960  2
  H          0.697838       -1.155623        0.026554  2
  H          0.757336       -0.889305        1.780491  2
  H         -0.408913       -2.039291        1.096599  2
  H          1.323298       -2.426280        1.096599  2

%mem=32GB
%nprocshared= 8
#p m062x/aug-cc-pVDZ   counterpoise=2

00212 m062x/aug-cc-pVDZ   counterpoise=2

 0  1  0  1  0  1
  C         -0.624727       -1.102519        0.000028  1
  N         -1.388431       -0.009613       -0.000010  1
  C         -0.720798        1.126503        0.000003  1
  C          0.671678        1.128362        0.000015  1
  N          1.361561       -0.000000       -0.000004  1
  N          0.700718       -1.142733       -0.000033  1
  H         -1.124521       -2.062207       -0.000123  1
  H         -1.288840        2.049293        0.000027  1
  H          1.246313        2.044351        0.000047  1
  C          0.866018       -1.499985        0.999958  2
  H          0.698837       -1.138667       -0.011415  2
  H          0.521357       -0.755092        1.712573  2
  H          0.316557       -2.425832        1.149547  2
  H          1.927393       -1.680499        1.149547  2

%mem=32GB
%nprocshared= 8
#p m062x/aug-cc-pVDZ   counterpoise=2

00213 m062x/aug-cc-pVDZ   counterpoise=2

 0  1  0  1  0  1
  C         -0.624727       -1.102519        0.000028  1
  N         -1.388431       -0.009613       -0.000010  1
  C         -0.720798        1.126503        0.000003  1
  C          0.671678        1.128362        0.000015  1
  N          1.361561       -0.000000       -0.000004  1
  N          0.700718       -1.142733       -0.000033  1
  H         -1.124521       -2.062207       -0.000123  1
  H         -1.288840        2.049293        0.000027  1
  H          1.246313        2.044351        0.000047  1
  C          1.113324       -1.326820        0.999959  2
  H          0.704633       -1.144480        0.009455  2
  H          0.396788       -1.007132        1.752191  2
  H          1.314433       -2.388324        1.119301  2
  H          2.037611       -0.767421        1.119301  2

%mem=32GB
%nprocshared= 8
#p m062x/aug-cc-pVDZ   counterpoise=2

00214 m062x/aug-cc-pVDZ   counterpoise=2

 0  1  0  1  0  1
  C         -0.624727       -1.102519        0.000028  1
  N         -1.388431       -0.009613       -0.000010  1
  C         -0.720798        1.126503        0.000003  1
  C          0.671678        1.128362        0.000015  1
  N          1.361561       -0.000000       -0.000004  1
  N          0.700718       -1.142733       -0.000033  1
  H         -1.124521       -2.062207       -0.000123  1
  H         -1.288840        2.049293        0.000027  1
  H          1.246313        2.044351        0.000047  1
  C          1.326804       -1.113342        0.999962  2
  H          0.750200       -1.140410        0.079000  2
  H          0.651752       -1.145032        1.851301  2
  H          1.994367       -1.970437        1.034964  2
  H          1.911137       -0.197478        1.034964  2

%mem=32GB
%nprocshared= 8
#p m062x/aug-cc-pVDZ   counterpoise=2

00215 m062x/aug-cc-pVDZ   counterpoise=2

 0  1  0  1  0  1
  C         -0.624727       -1.102519        0.000028  1
  N         -1.388431       -0.009613       -0.000010  1
  C         -0.720798        1.126503        0.000003  1
  C          0.671678        1.128362        0.000015  1
  N          1.361561       -0.000000       -0.000004  1
  N          0.700718       -1.142733       -0.000033  1
  H         -1.124521       -2.062207       -0.000123  1
  H         -1.288840        2.049293        0.000027  1
  H          1.246313        2.044351        0.000047  1
  C          1.499973       -0.866035        0.999966  2
  H          0.836687       -1.095661        0.170086  2
  H          0.981798       -1.045425        1.938471  2
  H          2.381168       -1.500102        0.945825  2
  H          1.800513        0.177144        0.945825  2

%mem=32GB
%nprocshared= 8
#p m062x/aug-cc-pVDZ   counterpoise=2

00216 m062x/aug-cc-pVDZ   counterpoise=2

 0  1  0  1  0  1
  C         -0.624727       -1.102519        0.000028  1
  N         -1.388431       -0.009613       -0.000010  1
  C         -0.720798        1.126503        0.000003  1
  C          0.671678        1.128362        0.000015  1
  N          1.361561       -0.000000       -0.000004  1
  N          0.700718       -1.142733       -0.000033  1
  H         -1.124521       -2.062207       -0.000123  1
  H         -1.288840        2.049293        0.000027  1
  H          1.246313        2.044351        0.000047  1
  C          1.627585       -0.592374        0.999962  2
  H          1.385078       -0.052366        0.088394  2
  H          1.356373        0.011553        1.862049  2
  H          1.074927       -1.528015        1.024892  2
  H          2.694064       -0.800891        1.024892  2

%mem=32GB
%nprocshared= 8
#p m062x/aug-cc-pVDZ   counterpoise=2

00217 m062x/aug-cc-pVDZ   counterpoise=2

 0  1  0  1  0  1
  C         -0.624727       -1.102519        0.000028  1
  N         -1.388431       -0.009613       -0.000010  1
  C         -0.720798        1.126503        0.000003  1
  C          0.671678        1.128362        0.000015  1
  N          1.361561       -0.000000       -0.000004  1
  N          0.700718       -1.142733       -0.000033  1
  H         -1.124521       -2.062207       -0.000123  1
  H         -1.288840        2.049293        0.000027  1
  H          1.246313        2.044351        0.000047  1
  C          1.705723       -0.300755        0.999959  2
  H          1.365491       -0.003435        0.011415  2
  H          1.117385        0.213380        1.755605  2
  H          1.586110       -1.374795        1.116613  2
  H          2.754047       -0.038294        1.116613  2

%mem=32GB
%nprocshared= 8
#p m062x/aug-cc-pVDZ   counterpoise=2

00218 m062x/aug-cc-pVDZ   counterpoise=2

 0  1  0  1  0  1
  C         -0.624727       -1.102519        0.000028  1
  N         -1.388431       -0.009613       -0.000010  1
  C         -0.720798        1.126503        0.000003  1
  C          0.671678        1.128362        0.000015  1
  N          1.361561       -0.000000       -0.000004  1
  N          0.700718       -1.142733       -0.000033  1
  H         -1.124521       -2.062207       -0.000123  1
  H         -1.288840        2.049293        0.000027  1
  H          1.246313        2.044351        0.000047  1
  C          1.879358        0.000000        0.684004  2
  H          1.223333        0.000000       -0.182602  2
  H          1.281082        0.000000        1.591497  2
  H          2.506645       -0.887456        0.663741  2
  H          2.506645        0.887456        0.663741  2

%mem=32GB
%nprocshared= 8
#p m062x/aug-cc-pVDZ   counterpoise=2

00219 m062x/aug-cc-pVDZ   counterpoise=2

 0  1  0  1  0  1
  C         -0.624727       -1.102519        0.000028  1
  N         -1.388431       -0.009613       -0.000010  1
  C         -0.720798        1.126503        0.000003  1
  C          0.671678        1.128362        0.000015  1
  N          1.361561       -0.000000       -0.000004  1
  N          0.700718       -1.142733       -0.000033  1
  H         -1.124521       -2.062207       -0.000123  1
  H         -1.288840        2.049293        0.000027  1
  H          1.246313        2.044351        0.000047  1
  C          1.850809        0.326336        0.684006  2
  H          1.261310       -0.066869       -0.140164  2
  H          1.400964        0.026282        1.626919  2
  H          2.863053       -0.065243        0.624806  2
  H          1.878153        1.411335        0.624806  2

%mem=32GB
%nprocshared= 8
#p m062x/aug-cc-pVDZ   counterpoise=2

00220 m062x/aug-cc-pVDZ   counterpoise=2

 0  1  0  1  0  1
  C         -0.624727       -1.102519        0.000028  1
  N         -1.388431       -0.009613       -0.000010  1
  C         -0.720798        1.126503        0.000003  1
  C          0.671678        1.128362        0.000015  1
  N          1.361561       -0.000000       -0.000004  1
  N          0.700718       -1.142733       -0.000033  1
  H         -1.124521       -2.062207       -0.000123  1
  H         -1.288840        2.049293        0.000027  1
  H          1.246313        2.044351        0.000047  1
  C          1.766027        0.642759        0.684010  2
  H          1.335897       -0.040784       -0.043405  2
  H          1.544205        0.290250        1.688007  2
  H          2.843209        0.688275        0.545870  2
  H          1.340973        1.633579        0.545870  2

%mem=32GB
%nprocshared= 8
#p m062x/aug-cc-pVDZ   counterpoise=2

00221 m062x/aug-cc-pVDZ   counterpoise=2

 0  1  0  1  0  1
  C         -0.624727       -1.102519        0.000028  1
  N         -1.388431       -0.009613       -0.000010  1
  C         -0.720798        1.126503        0.000003  1
  C          0.671678        1.128362        0.000015  1
  N          1.361561       -0.000000       -0.000004  1
  N          0.700718       -1.142733       -0.000033  1
  H         -1.124521       -2.062207       -0.000123  1
  H         -1.288840        2.049293        0.000027  1
  H          1.246313        2.044351        0.000047  1
  C          1.627559        0.939700        0.684014  2
  H          0.754811        1.111954        0.059503  2
  H          1.340946        0.996269        1.730977  2
  H          2.035579       -0.045407        0.472919  2
  H          2.379263        1.695912        0.472919  2

%mem=32GB
%nprocshared= 8
#p m062x/aug-cc-pVDZ   counterpoise=2

00222 m062x/aug-cc-pVDZ   counterpoise=2

 0  1  0  1  0  1
  C         -0.624727       -1.102519        0.000028  1
  N         -1.388431       -0.009613       -0.000010  1
  C         -0.720798        1.126503        0.000003  1
  C          0.671678        1.128362        0.000015  1
  N          1.361561       -0.000000       -0.000004  1
  N          0.700718       -1.142733       -0.000033  1
  H         -1.124521       -2.062207       -0.000123  1
  H         -1.288840        2.049293        0.000027  1
  H          1.246313        2.044351        0.000047  1
  C          1.439659        1.208042        0.684010  2
  H          0.630423        1.124082       -0.036728  2
  H          1.033628        1.165915        1.691404  2
  H          2.139045        0.388385        0.540833  2
  H          1.955876        2.153821        0.540833  2

%mem=32GB
%nprocshared= 8
#p m062x/aug-cc-pVDZ   counterpoise=2

00223 m062x/aug-cc-pVDZ   counterpoise=2

 0  1  0  1  0  1
  C         -0.624727       -1.102519        0.000028  1
  N         -1.388431       -0.009613       -0.000010  1
  C         -0.720798        1.126503        0.000003  1
  C          0.671678        1.128362        0.000015  1
  N          1.361561       -0.000000       -0.000004  1
  N          0.700718       -1.142733       -0.000033  1
  H         -1.124521       -2.062207       -0.000123  1
  H         -1.288840        2.049293        0.000027  1
  H          1.246313        2.044351        0.000047  1
  C          1.208047        1.439722        0.684007  2
  H          1.253567        2.158974       -0.129615  2
  H          1.241318        1.965428        1.634798  2
  H          0.282959        0.873147        0.615591  2
  H          2.054327        0.761042        0.615591  2

%mem=32GB
%nprocshared= 8
#p m062x/aug-cc-pVDZ   counterpoise=2

00224 m062x/aug-cc-pVDZ   counterpoise=2

 0  1  0  1  0  1
  C         -0.624727       -1.102519        0.000028  1
  N         -1.388431       -0.009613       -0.000010  1
  C         -0.720798        1.126503        0.000003  1
  C          0.671678        1.128362        0.000015  1
  N          1.361561       -0.000000       -0.000004  1
  N          0.700718       -1.142733       -0.000033  1
  H         -1.124521       -2.062207       -0.000123  1
  H         -1.288840        2.049293        0.000027  1
  H          1.246313        2.044351        0.000047  1
  C          0.939709        1.627617        0.684004  2
  H          1.328297        2.155783       -0.182838  2
  H          1.294452        2.109781        1.591282  2
  H         -0.146868        1.648266        0.663967  2
  H          1.282793        0.596419        0.663967  2

%mem=32GB
%nprocshared= 8
#p m062x/aug-cc-pVDZ   counterpoise=2

00225 m062x/aug-cc-pVDZ   counterpoise=2

 0  1  0  1  0  1
  C         -0.624727       -1.102519        0.000028  1
  N         -1.388431       -0.009613       -0.000010  1
  C         -0.720798        1.126503        0.000003  1
  C          0.671678        1.128362        0.000015  1
  N          1.361561       -0.000000       -0.000004  1
  N          0.700718       -1.142733       -0.000033  1
  H         -1.124521       -2.062207       -0.000123  1
  H         -1.288840        2.049293        0.000027  1
  H          1.246313        2.044351        0.000047  1
  C          0.642789        1.766014        0.684007  2
  H          0.676351        1.025208       -0.110635  2
  H          0.665505        1.264626        1.648150  2
  H          1.501190        2.427429        0.599422  2
  H         -0.271904        2.347099        0.599422  2

%mem=32GB
%nprocshared= 8
#p m062x/aug-cc-pVDZ   counterpoise=2

00226 m062x/aug-cc-pVDZ   counterpoise=2

 0  1  0  1  0  1
  C         -0.624727       -1.102519        0.000028  1
  N         -1.388431       -0.009613       -0.000010  1
  C         -0.720798        1.126503        0.000003  1
  C          0.671678        1.128362        0.000015  1
  N          1.361561       -0.000000       -0.000004  1
  N          0.700718       -1.142733       -0.000033  1
  H         -1.124521       -2.062207       -0.000123  1
  H         -1.288840        2.049293        0.000027  1
  H          1.246313        2.044351        0.000047  1
  C          0.326367        1.850802        0.684011  2
  H          0.682766        1.105164       -0.021948  2
  H          0.494549        1.498941        1.698597  2
  H          0.864694        2.782421        0.529844  2
  H         -0.736691        2.016993        0.529844  2

%mem=32GB
%nprocshared= 8
#p m062x/aug-cc-pVDZ   counterpoise=2

00227 m062x/aug-cc-pVDZ   counterpoise=2

 0  1  0  1  0  1
  C         -0.624727       -1.102519        0.000028  1
  N         -1.388431       -0.009613       -0.000010  1
  C         -0.720798        1.126503        0.000003  1
  C          0.671678        1.128362        0.000015  1
  N          1.361561       -0.000000       -0.000004  1
  N          0.700718       -1.142733       -0.000033  1
  H         -1.124521       -2.062207       -0.000123  1
  H         -1.288840        2.049293        0.000027  1
  H          1.246313        2.044351        0.000047  1
  C          0.000025        1.879357        0.684015  2
  H          0.599503        1.209063        0.073517  2
  H          0.183818        1.673852        1.735426  2
  H          0.269761        2.909005        0.463685  2
  H         -1.053231        1.725787        0.463685  2

%mem=32GB
%nprocshared= 8
#p m062x/aug-cc-pVDZ   counterpoise=2

00228 m062x/aug-cc-pVDZ   counterpoise=2

 0  1  0  1  0  1
  C         -0.624727       -1.102519        0.000028  1
  N         -1.388431       -0.009613       -0.000010  1
  C         -0.720798        1.126503        0.000003  1
  C          0.671678        1.128362        0.000015  1
  N          1.361561       -0.000000       -0.000004  1
  N          0.700718       -1.142733       -0.000033  1
  H         -1.124521       -2.062207       -0.000123  1
  H         -1.288840        2.049293        0.000027  1
  H          1.246313        2.044351        0.000047  1
  C         -0.326368        1.850803        0.684012  2
  H         -0.726481        1.116067       -0.009853  2
  H         -0.505804        1.521301        1.704163  2
  H          0.742873        1.958647        0.521012  2
  H         -0.815895        2.807501        0.521012  2

%mem=32GB
%nprocshared= 8
#p m062x/aug-cc-pVDZ   counterpoise=2

00229 m062x/aug-cc-pVDZ   counterpoise=2

 0  1  0  1  0  1
  C         -0.624727       -1.102519        0.000028  1
  N         -1.388431       -0.009613       -0.000010  1
  C         -0.720798        1.126503        0.000003  1
  C          0.671678        1.128362        0.000015  1
  N          1.361561       -0.000000       -0.000004  1
  N          0.700718       -1.142733       -0.000033  1
  H         -1.124521       -2.062207       -0.000123  1
  H         -1.288840        2.049293        0.000027  1
  H          1.246313        2.044351        0.000047  1
  C         -0.642791        1.766014        0.684008  2
  H         -0.733024        1.026271       -0.107203  2
  H         -0.703023        1.272228        1.650457  2
  H          0.313386        2.275478        0.596552  2
  H         -1.448467        2.490386        0.596552  2

%mem=32GB
%nprocshared= 8
#p m062x/aug-cc-pVDZ   counterpoise=2

00230 m062x/aug-cc-pVDZ   counterpoise=2

 0  1  0  1  0  1
  C         -0.624727       -1.102519        0.000028  1
  N         -1.388431       -0.009613       -0.000010  1
  C         -0.720798        1.126503        0.000003  1
  C          0.671678        1.128362        0.000015  1
  N          1.361561       -0.000000       -0.000004  1
  N          0.700718       -1.142733       -0.000033  1
  H         -1.124521       -2.062207       -0.000123  1
  H         -1.288840        2.049293        0.000027  1
  H          1.246313        2.044351        0.000047  1
  C         -0.939681        1.627570        0.684005  2
  H         -0.668003        1.005645       -0.164980  2
  H         -0.709861        1.101467        1.606976  2
  H         -0.377239        2.556967        0.647188  2
  H         -2.003735        1.846457        0.647188  2

%mem=32GB
%nprocshared= 8
#p m062x/aug-cc-pVDZ   counterpoise=2

00231 m062x/aug-cc-pVDZ   counterpoise=2

 0  1  0  1  0  1
  C         -0.624727       -1.102519        0.000028  1
  N         -1.388431       -0.009613       -0.000010  1
  C         -0.720798        1.126503        0.000003  1
  C          0.671678        1.128362        0.000015  1
  N          1.361561       -0.000000       -0.000004  1
  N          0.700718       -1.142733       -0.000033  1
  H         -1.124521       -2.062207       -0.000123  1
  H         -1.288840        2.049293        0.000027  1
  H          1.246313        2.044351        0.000047  1
  C         -1.208021        1.439677        0.684006  2
  H         -0.617172        1.059895       -0.145475  2
  H         -0.747192        1.143469        1.622822  2
  H         -1.254128        2.524288        0.629511  2
  H         -2.213837        1.031213        0.629511  2

%mem=32GB
%nprocshared= 8
#p m062x/aug-cc-pVDZ   counterpoise=2

00232 m062x/aug-cc-pVDZ   counterpoise=2

 0  1  0  1  0  1
  C         -0.624727       -1.102519        0.000028  1
  N         -1.388431       -0.009613       -0.000010  1
  C         -0.720798        1.126503        0.000003  1
  C          0.671678        1.128362        0.000015  1
  N          1.361561       -0.000000       -0.000004  1
  N          0.700718       -1.142733       -0.000033  1
  H         -1.124521       -2.062207       -0.000123  1
  H         -1.288840        2.049293        0.000027  1
  H          1.246313        2.044351        0.000047  1
  C         -1.439660        1.208042        0.684009  2
  H         -0.654890        1.119027       -0.062709  2
  H         -1.001834        1.158380        1.677649  2
  H         -1.951100        2.159200        0.560704  2
  H         -2.151142        0.395597        0.560704  2

%mem=32GB
%nprocshared= 8
#p m062x/aug-cc-pVDZ   counterpoise=2

00233 m062x/aug-cc-pVDZ   counterpoise=2

 0  1  0  1  0  1
  C         -0.624727       -1.102519        0.000028  1
  N         -1.388431       -0.009613       -0.000010  1
  C         -0.720798        1.126503        0.000003  1
  C          0.671678        1.128362        0.000015  1
  N          1.361561       -0.000000       -0.000004  1
  N          0.700718       -1.142733       -0.000033  1
  H         -1.124521       -2.062207       -0.000123  1
  H         -1.288840        2.049293        0.000027  1
  H          1.246313        2.044351        0.000047  1
  C         -1.627560        0.939700        0.684014  2
  H         -0.771346        1.116089        0.038134  2
  H         -1.316668        1.003747        1.723591  2
  H         -2.390356        1.688648        0.487299  2
  H         -2.032225       -0.049758        0.487299  2

%mem=32GB
%nprocshared= 8
#p m062x/aug-cc-pVDZ   counterpoise=2

00234 m062x/aug-cc-pVDZ   counterpoise=2

 0  1  0  1  0  1
  C         -0.624727       -1.102519        0.000028  1
  N         -1.388431       -0.009613       -0.000010  1
  C         -0.720798        1.126503        0.000003  1
  C          0.671678        1.128362        0.000015  1
  N          1.361561       -0.000000       -0.000004  1
  N          0.700718       -1.142733       -0.000033  1
  H         -1.124521       -2.062207       -0.000123  1
  H         -1.288840        2.049293        0.000027  1
  H          1.246313        2.044351        0.000047  1
  C         -1.766028        0.642759        0.684010  2
  H         -1.362818       -0.053865       -0.046409  2
  H         -1.555515        0.279057        1.686448  2
  H         -1.304898        1.617633        0.548152  2
  H         -2.841048        0.728500        0.548152  2

%mem=32GB
%nprocshared= 8
#p m062x/aug-cc-pVDZ   counterpoise=2

00235 m062x/aug-cc-pVDZ   counterpoise=2

 0  1  0  1  0  1
  C         -0.624727       -1.102519        0.000028  1
  N         -1.388431       -0.009613       -0.000010  1
  C         -0.720798        1.126503        0.000003  1
  C          0.671678        1.128362        0.000015  1
  N          1.361561       -0.000000       -0.000004  1
  N          0.700718       -1.142733       -0.000033  1
  H         -1.124521       -2.062207       -0.000123  1
  H         -1.288840        2.049293        0.000027  1
  H          1.246313        2.044351        0.000047  1
  C         -1.850810        0.326335        0.684006  2
  H         -1.286996       -0.083312       -0.150068  2
  H         -1.402646        0.000715        1.619206  2
  H         -1.835272        1.412013        0.633615  2
  H         -2.878559       -0.023906        0.633615  2

%mem=32GB
%nprocshared= 8
#p m062x/aug-cc-pVDZ   counterpoise=2

00236 m062x/aug-cc-pVDZ   counterpoise=2

 0  1  0  1  0  1
  C         -0.624727       -1.102519        0.000028  1
  N         -1.388431       -0.009613       -0.000010  1
  C         -0.720798        1.126503        0.000003  1
  C          0.671678        1.128362        0.000015  1
  N          1.361561       -0.000000       -0.000004  1
  N          0.700718       -1.142733       -0.000033  1
  H         -1.124521       -2.062207       -0.000123  1
  H         -1.288840        2.049293        0.000027  1
  H          1.246313        2.044351        0.000047  1
  C         -1.879359       -0.000001        0.684004  2
  H         -1.245642       -0.012409       -0.198959  2
  H         -1.258383       -0.012159        1.576034  2
  H         -2.489464        0.899572        0.679653  2
  H         -2.524211       -0.875000        0.679653  2

%mem=32GB
%nprocshared= 8
#p m062x/aug-cc-pVDZ   counterpoise=2

00237 m062x/aug-cc-pVDZ   counterpoise=2

 0  1  0  1  0  1
  C         -0.624727       -1.102519        0.000028  1
  N         -1.388431       -0.009613       -0.000010  1
  C         -0.720798        1.126503        0.000003  1
  C          0.671678        1.128362        0.000015  1
  N          1.361561       -0.000000       -0.000004  1
  N          0.700718       -1.142733       -0.000033  1
  H         -1.124521       -2.062207       -0.000123  1
  H         -1.288840        2.049293        0.000027  1
  H          1.246313        2.044351        0.000047  1
  C         -1.850810       -0.326336        0.684005  2
  H         -1.282490        0.062955       -0.156733  2
  H         -1.386382       -0.008210        1.613834  2
  H         -2.868820        0.052034        0.639635  2
  H         -1.865783       -1.412284        0.639635  2

%mem=32GB
%nprocshared= 8
#p m062x/aug-cc-pVDZ   counterpoise=2

00238 m062x/aug-cc-pVDZ   counterpoise=2

 0  1  0  1  0  1
  C         -0.624727       -1.102519        0.000028  1
  N         -1.388431       -0.009613       -0.000010  1
  C         -0.720798        1.126503        0.000003  1
  C          0.671678        1.128362        0.000015  1
  N          1.361561       -0.000000       -0.000004  1
  N          0.700718       -1.142733       -0.000033  1
  H         -1.124521       -2.062207       -0.000123  1
  H         -1.288840        2.049293        0.000027  1
  H          1.246313        2.044351        0.000047  1
  C         -1.766028       -0.642759        0.684010  2
  H         -1.357920        0.041547       -0.055280  2
  H         -1.545107       -0.272324        1.681732  2
  H         -2.842828       -0.715709        0.554947  2
  H         -1.318425       -1.624834        0.554947  2

%mem=32GB
%nprocshared= 8
#p m062x/aug-cc-pVDZ   counterpoise=2

00239 m062x/aug-cc-pVDZ   counterpoise=2

 0  1  0  1  0  1
  C         -0.624727       -1.102519        0.000028  1
  N         -1.388431       -0.009613       -0.000010  1
  C         -0.720798        1.126503        0.000003  1
  C          0.671678        1.128362        0.000015  1
  N          1.361561       -0.000000       -0.000004  1
  N          0.700718       -1.142733       -0.000033  1
  H         -1.124521       -2.062207       -0.000123  1
  H         -1.288840        2.049293        0.000027  1
  H          1.246313        2.044351        0.000047  1
  C         -1.627586       -0.939657        0.684014  2
  H         -1.407113       -0.082264        0.053423  2
  H         -1.553046       -0.649780        1.728951  2
  H         -2.634633       -1.292456        0.476972  2
  H         -0.915644       -1.734484        0.476972  2

%mem=32GB
%nprocshared= 8
#p m062x/aug-cc-pVDZ   counterpoise=2

00240 m062x/aug-cc-pVDZ   counterpoise=2

 0  1  0  1  0  1
  C         -0.624727       -1.102519        0.000028  1
  N         -1.388431       -0.009613       -0.000010  1
  C         -0.720798        1.126503        0.000003  1
  C          0.671678        1.128362        0.000015  1
  N          1.361561       -0.000000       -0.000004  1
  N          0.700718       -1.142733       -0.000033  1
  H         -1.124521       -2.062207       -0.000123  1
  H         -1.288840        2.049293        0.000027  1
  H          1.246313        2.044351        0.000047  1
  C         -1.439658       -1.208041        0.684011  2
  H         -0.611189       -1.100766       -0.011335  2
  H         -1.065781       -1.159629        1.703496  2
  H         -2.154965       -0.405798        0.522086  2
  H         -1.927042       -2.166015        0.522086  2

%mem=32GB
%nprocshared= 8
#p m062x/aug-cc-pVDZ   counterpoise=2

00241 m062x/aug-cc-pVDZ   counterpoise=2

 0  1  0  1  0  1
  C         -0.624727       -1.102519        0.000028  1
  N         -1.388431       -0.009613       -0.000010  1
  C         -0.720798        1.126503        0.000003  1
  C          0.671678        1.128362        0.000015  1
  N          1.361561       -0.000000       -0.000004  1
  N          0.700718       -1.142733       -0.000033  1
  H         -1.124521       -2.062207       -0.000123  1
  H         -1.288840        2.049293        0.000027  1
  H          1.246313        2.044351        0.000047  1
  C         -1.208042       -1.439723        0.684007  2
  H         -1.110293       -2.168247       -0.116664  2
  H         -1.140253       -1.944954        1.644020  2
  H         -0.411256       -0.704679        0.604503  2
  H         -2.170404       -0.940709        0.604503  2

%mem=32GB
%nprocshared= 8
#p m062x/aug-cc-pVDZ   counterpoise=2

00242 m062x/aug-cc-pVDZ   counterpoise=2

 0  1  0  1  0  1
  C         -0.624727       -1.102519        0.000028  1
  N         -1.388431       -0.009613       -0.000010  1
  C         -0.720798        1.126503        0.000003  1
  C          0.671678        1.128362        0.000015  1
  N          1.361561       -0.000000       -0.000004  1
  N          0.700718       -1.142733       -0.000033  1
  H         -1.124521       -2.062207       -0.000123  1
  H         -1.288840        2.049293        0.000027  1
  H          1.246313        2.044351        0.000047  1
  C         -0.939703       -1.627619        0.684003  2
  H         -1.181351       -2.195838       -0.210485  2
  H         -1.189159       -2.214199        1.564442  2
  H          0.122573       -1.397410        0.691213  2
  H         -1.510773       -0.702793        0.691213  2

%mem=32GB
%nprocshared= 8
#p m062x/aug-cc-pVDZ   counterpoise=2

00243 m062x/aug-cc-pVDZ   counterpoise=2

 0  1  0  1  0  1
  C         -0.624727       -1.102519        0.000028  1
  N         -1.388431       -0.009613       -0.000010  1
  C         -0.720798        1.126503        0.000003  1
  C          0.671678        1.128362        0.000015  1
  N          1.361561       -0.000000       -0.000004  1
  N          0.700718       -1.142733       -0.000033  1
  H         -1.124521       -2.062207       -0.000123  1
  H         -1.288840        2.049293        0.000027  1
  H          1.246313        2.044351        0.000047  1
  C         -0.642812       -1.766059        0.684006  2
  H         -1.232710       -2.128720       -0.153774  2
  H         -1.118971       -2.058795        1.616237  2
  H          0.355123       -2.194298        0.636953  2
  H         -0.574446       -0.682275        0.636953  2

%mem=32GB
%nprocshared= 8
#p m062x/aug-cc-pVDZ   counterpoise=2

00244 m062x/aug-cc-pVDZ   counterpoise=2

 0  1  0  1  0  1
  C         -0.624727       -1.102519        0.000028  1
  N         -1.388431       -0.009613       -0.000010  1
  C         -0.720798        1.126503        0.000003  1
  C          0.671678        1.128362        0.000015  1
  N          1.361561       -0.000000       -0.000004  1
  N          0.700718       -1.142733       -0.000033  1
  H         -1.124521       -2.062207       -0.000123  1
  H         -1.288840        2.049293        0.000027  1
  H          1.246313        2.044351        0.000047  1
  C         -0.326365       -1.850801        0.684011  2
  H         -0.633235       -1.081182       -0.019475  2
  H         -0.469683       -1.491365        1.699758  2
  H         -0.925550       -2.744179        0.528027  2
  H          0.723136       -2.086799        0.528027  2

%mem=32GB
%nprocshared= 8
#p m062x/aug-cc-pVDZ   counterpoise=2

00245 m062x/aug-cc-pVDZ   counterpoise=2

 0  1  0  1  0  1
  C         -0.624727       -1.102519        0.000028  1
  N         -1.388431       -0.009613       -0.000010  1
  C         -0.720798        1.126503        0.000003  1
  C          0.671678        1.128362        0.000015  1
  N          1.361561       -0.000000       -0.000004  1
  N          0.700718       -1.142733       -0.000033  1
  H         -1.124521       -2.062207       -0.000123  1
  H         -1.288840        2.049293        0.000027  1
  H          1.246313        2.044351        0.000047  1
  C         -0.000023       -1.879356        0.684015  2
  H         -0.561664       -1.180940        0.069076  2
  H         -0.176056       -1.660454        1.734049  2
  H         -0.322650       -2.894303        0.466595  2
  H          1.060510       -1.782017        0.466595  2

%mem=32GB
%nprocshared= 8
#p m062x/aug-cc-pVDZ   counterpoise=2

00246 m062x/aug-cc-pVDZ   counterpoise=2

 0  1  0  1  0  1
  C         -0.624727       -1.102519        0.000028  1
  N         -1.388431       -0.009613       -0.000010  1
  C         -0.720798        1.126503        0.000003  1
  C          0.671678        1.128362        0.000015  1
  N          1.361561       -0.000000       -0.000004  1
  N          0.700718       -1.142733       -0.000033  1
  H         -1.124521       -2.062207       -0.000123  1
  H         -1.288840        2.049293        0.000027  1
  H          1.246313        2.044351        0.000047  1
  C          0.326368       -1.850803        0.684011  2
  H          0.712668       -1.120131       -0.021868  2
  H          0.508599       -1.506119        1.698635  2
  H         -0.742535       -1.973845        0.529785  2
  H          0.826579       -2.803421        0.529785  2

%mem=32GB
%nprocshared= 8
#p m062x/aug-cc-pVDZ   counterpoise=2

00247 m062x/aug-cc-pVDZ   counterpoise=2

 0  1  0  1  0  1
  C         -0.624727       -1.102519        0.000028  1
  N         -1.388431       -0.009613       -0.000010  1
  C         -0.720798        1.126503        0.000003  1
  C          0.671678        1.128362        0.000015  1
  N          1.361561       -0.000000       -0.000004  1
  N          0.700718       -1.142733       -0.000033  1
  H         -1.124521       -2.062207       -0.000123  1
  H         -1.288840        2.049293        0.000027  1
  H          1.246313        2.044351        0.000047  1
  C          0.642790       -1.766014        0.684007  2
  H          0.710694       -1.035392       -0.117838  2
  H          0.690106       -1.256916        1.643203  2
  H         -0.298481       -2.303900        0.605498  2
  H          1.468815       -2.468152        0.605498  2

%mem=32GB
%nprocshared= 8
#p m062x/aug-cc-pVDZ   counterpoise=2

00248 m062x/aug-cc-pVDZ   counterpoise=2

 0  1  0  1  0  1
  C         -0.624727       -1.102519        0.000028  1
  N         -1.388431       -0.009613       -0.000010  1
  C         -0.720798        1.126503        0.000003  1
  C          0.671678        1.128362        0.000015  1
  N          1.361561       -0.000000       -0.000004  1
  N          0.700718       -1.142733       -0.000033  1
  H         -1.124521       -2.062207       -0.000123  1
  H         -1.288840        2.049293        0.000027  1
  H          1.246313        2.044351        0.000047  1
  C          0.939680       -1.627570        0.684005  2
  H          0.641764       -1.023120       -0.168791  2
  H          0.683577       -1.107955        1.603727  2
  H          0.420730       -2.582065        0.650719  2
  H          2.012774       -1.797393        0.650719  2

%mem=32GB
%nprocshared= 8
#p m062x/aug-cc-pVDZ   counterpoise=2

00249 m062x/aug-cc-pVDZ   counterpoise=2

 0  1  0  1  0  1
  C         -0.624727       -1.102519        0.000028  1
  N         -1.388431       -0.009613       -0.000010  1
  C         -0.720798        1.126503        0.000003  1
  C          0.671678        1.128362        0.000015  1
  N          1.361561       -0.000000       -0.000004  1
  N          0.700718       -1.142733       -0.000033  1
  H         -1.124521       -2.062207       -0.000123  1
  H         -1.288840        2.049293        0.000027  1
  H          1.246313        2.044351        0.000047  1
  C          1.208020       -1.439678        0.684006  2
  H          0.596659       -1.081823       -0.140344  2
  H          0.741148       -1.166398        1.626782  2
  H          1.298954       -2.521215        0.624965  2
  H          2.195574       -0.989424        0.624965  2

%mem=32GB
%nprocshared= 8
#p m062x/aug-cc-pVDZ   counterpoise=2

00250 m062x/aug-cc-pVDZ   counterpoise=2

 0  1  0  1  0  1
  C         -0.624727       -1.102519        0.000028  1
  N         -1.388431       -0.009613       -0.000010  1
  C         -0.720798        1.126503        0.000003  1
  C          0.671678        1.128362        0.000015  1
  N          1.361561       -0.000000       -0.000004  1
  N          0.700718       -1.142733       -0.000033  1
  H         -1.124521       -2.062207       -0.000123  1
  H         -1.288840        2.049293        0.000027  1
  H          1.246313        2.044351        0.000047  1
  C          1.439660       -1.208043        0.684010  2
  H          0.643712       -1.137695       -0.052804  2
  H          1.013111       -1.170343        1.683065  2
  H          1.972942       -2.146091        0.553042  2
  H          2.129204       -0.378071        0.553042  2

%mem=32GB
%nprocshared= 8
#p m062x/aug-cc-pVDZ   counterpoise=2

00251 m062x/aug-cc-pVDZ   counterpoise=2

 0  1  0  1  0  1
  C         -0.624727       -1.102519        0.000028  1
  N         -1.388431       -0.009613       -0.000010  1
  C         -0.720798        1.126503        0.000003  1
  C          0.671678        1.128362        0.000015  1
  N          1.361561       -0.000000       -0.000004  1
  N          0.700718       -1.142733       -0.000033  1
  H         -1.124521       -2.062207       -0.000123  1
  H         -1.288840        2.049293        0.000027  1
  H          1.246313        2.044351        0.000047  1
  C          1.627560       -0.939700        0.684014  2
  H          0.766312       -1.128364        0.048378  2
  H          1.329361       -1.005023        1.727224  2
  H          2.397363       -1.679568        0.480359  2
  H          2.017560        0.054232        0.480359  2

%mem=32GB
%nprocshared= 8
#p m062x/aug-cc-pVDZ   counterpoise=2

00252 m062x/aug-cc-pVDZ   counterpoise=2

 0  1  0  1  0  1
  C         -0.624727       -1.102519        0.000028  1
  N         -1.388431       -0.009613       -0.000010  1
  C         -0.720798        1.126503        0.000003  1
  C          0.671678        1.128362        0.000015  1
  N          1.361561       -0.000000       -0.000004  1
  N          0.700718       -1.142733       -0.000033  1
  H         -1.124521       -2.062207       -0.000123  1
  H         -1.288840        2.049293        0.000027  1
  H          1.246313        2.044351        0.000047  1
  C          1.766027       -0.642759        0.684010  2
  H          1.335897        0.040784       -0.043405  2
  H          1.544205       -0.290250        1.688007  2
  H          1.340973       -1.633579        0.545870  2
  H          2.843209       -0.688275        0.545870  2

%mem=32GB
%nprocshared= 8
#p m062x/aug-cc-pVDZ   counterpoise=2

00253 m062x/aug-cc-pVDZ   counterpoise=2

 0  1  0  1  0  1
  C         -0.624727       -1.102519        0.000028  1
  N         -1.388431       -0.009613       -0.000010  1
  C         -0.720798        1.126503        0.000003  1
  C          0.671678        1.128362        0.000015  1
  N          1.361561       -0.000000       -0.000004  1
  N          0.700718       -1.142733       -0.000033  1
  H         -1.124521       -2.062207       -0.000123  1
  H         -1.288840        2.049293        0.000027  1
  H          1.246313        2.044351        0.000047  1
  C          1.850809       -0.326336        0.684006  2
  H          1.261310        0.066869       -0.140164  2
  H          1.400964       -0.026282        1.626919  2
  H          1.878153       -1.411335        0.624806  2
  H          2.863053        0.065243        0.624806  2

%mem=32GB
%nprocshared= 8
#p m062x/aug-cc-pVDZ   counterpoise=2

00254 m062x/aug-cc-pVDZ   counterpoise=2

 0  1  0  1  0  1
  C         -0.624727       -1.102519        0.000028  1
  N         -1.388431       -0.009613       -0.000010  1
  C         -0.720798        1.126503        0.000003  1
  C          0.671678        1.128362        0.000015  1
  N          1.361561       -0.000000       -0.000004  1
  N          0.700718       -1.142733       -0.000033  1
  H         -1.124521       -2.062207       -0.000123  1
  H         -1.288840        2.049293        0.000027  1
  H          1.246313        2.044351        0.000047  1
  C          1.969576        0.000000        0.347274  2
  H          1.025767        0.000000       -0.191798  2
  H          1.776070        0.000000        1.416869  2
  H          2.538430       -0.887456        0.082125  2
  H          2.538430        0.887456        0.082125  2

%mem=32GB
%nprocshared= 8
#p m062x/aug-cc-pVDZ   counterpoise=2

00255 m062x/aug-cc-pVDZ   counterpoise=2

 0  1  0  1  0  1
  C         -0.624727       -1.102519        0.000028  1
  N         -1.388431       -0.009613       -0.000010  1
  C         -0.720798        1.126503        0.000003  1
  C          0.671678        1.128362        0.000015  1
  N          1.361561       -0.000000       -0.000004  1
  N          0.700718       -1.142733       -0.000033  1
  H         -1.124521       -2.062207       -0.000123  1
  H         -1.288840        2.049293        0.000027  1
  H          1.246313        2.044351        0.000047  1
  C          1.939658        0.342000        0.347276  2
  H          1.108686       -0.149600       -0.151914  2
  H          1.811701        0.266301        1.424018  2
  H          2.871159       -0.138053        0.058603  2
  H          1.967432        1.389556        0.058603  2

%mem=32GB
%nprocshared= 8
#p m062x/aug-cc-pVDZ   counterpoise=2

00256 m062x/aug-cc-pVDZ   counterpoise=2

 0  1  0  1  0  1
  C         -0.624727       -1.102519        0.000028  1
  N         -1.388431       -0.009613       -0.000010  1
  C         -0.720798        1.126503        0.000003  1
  C          0.671678        1.128362        0.000015  1
  N          1.361561       -0.000000       -0.000004  1
  N          0.700718       -1.142733       -0.000033  1
  H         -1.124521       -2.062207       -0.000123  1
  H         -1.288840        2.049293        0.000027  1
  H          1.246313        2.044351        0.000047  1
  C          1.850809        0.673615        0.347279  2
  H          1.261309       -0.138031       -0.071166  2
  H          1.815552        0.625072        1.432580  2
  H          2.881359        0.582357        0.013938  2
  H          1.445261        1.625398        0.013938  2

%mem=32GB
%nprocshared= 8
#p m062x/aug-cc-pVDZ   counterpoise=2

00257 m062x/aug-cc-pVDZ   counterpoise=2

 0  1  0  1  0  1
  C         -0.624727       -1.102519        0.000028  1
  N         -1.388431       -0.009613       -0.000010  1
  C         -0.720798        1.126503        0.000003  1
  C          0.671678        1.128362        0.000015  1
  N          1.361561       -0.000000       -0.000004  1
  N          0.700718       -1.142733       -0.000033  1
  H         -1.124521       -2.062207       -0.000123  1
  H         -1.288840        2.049293        0.000027  1
  H          1.246313        2.044351        0.000047  1
  C          1.705723        0.984767        0.347282  2
  H          1.365491        0.011244        0.003961  2
  H          1.712391        1.003848        1.434052  2
  H          2.710343        1.169403       -0.024371  2
  H          1.034808        1.754978       -0.024371  2

%mem=32GB
%nprocshared= 8
#p m062x/aug-cc-pVDZ   counterpoise=2

00258 m062x/aug-cc-pVDZ   counterpoise=2

 0  1  0  1  0  1
  C         -0.624727       -1.102519        0.000028  1
  N         -1.388431       -0.009613       -0.000010  1
  C         -0.720798        1.126503        0.000003  1
  C          0.671678        1.128362        0.000015  1
  N          1.361561       -0.000000       -0.000004  1
  N          0.700718       -1.142733       -0.000033  1
  H         -1.124521       -2.062207       -0.000123  1
  H         -1.288840        2.049293        0.000027  1
  H          1.246313        2.044351        0.000047  1
  C          1.508800        1.266084        0.347279  2
  H          1.188857        2.214705       -0.075958  2
  H          1.487968        1.327850        1.432280  2
  H          0.838337        0.477077        0.016484  2
  H          2.520169        1.044309        0.016484  2

%mem=32GB
%nprocshared= 8
#p m062x/aug-cc-pVDZ   counterpoise=2

00259 m062x/aug-cc-pVDZ   counterpoise=2

 0  1  0  1  0  1
  C         -0.624727       -1.102519        0.000028  1
  N         -1.388431       -0.009613       -0.000010  1
  C         -0.720798        1.126503        0.000003  1
  C          0.671678        1.128362        0.000015  1
  N          1.361561       -0.000000       -0.000004  1
  N          0.700718       -1.142733       -0.000033  1
  H         -1.124521       -2.062207       -0.000123  1
  H         -1.288840        2.049293        0.000027  1
  H          1.246313        2.044351        0.000047  1
  C          1.266043        1.508851        0.347272  2
  H          1.232458        2.420390       -0.243781  2
  H          1.256725        1.761749        1.404359  2
  H          0.400647        0.893768        0.114378  2
  H          2.174356        0.959118        0.114378  2

%mem=32GB
%nprocshared= 8
#p m062x/aug-cc-pVDZ   counterpoise=2

00260 m062x/aug-cc-pVDZ   counterpoise=2

 0  1  0  1  0  1
  C         -0.624727       -1.102519        0.000028  1
  N         -1.388431       -0.009613       -0.000010  1
  C         -0.720798        1.126503        0.000003  1
  C          0.671678        1.128362        0.000015  1
  N          1.361561       -0.000000       -0.000004  1
  N          0.700718       -1.142733       -0.000033  1
  H         -1.124521       -2.062207       -0.000123  1
  H         -1.288840        2.049293        0.000027  1
  H          1.246313        2.044351        0.000047  1
  C          0.984829        1.705765        0.347268  2
  H          1.500657        2.373692       -0.337693  2
  H          1.207536        1.994140        1.371338  2
  H         -0.086927        1.769912        0.177856  2
  H          1.317837        0.685038        0.177856  2

%mem=32GB
%nprocshared= 8
#p m062x/aug-cc-pVDZ   counterpoise=2

00261 m062x/aug-cc-pVDZ   counterpoise=2

 0  1  0  1  0  1
  C         -0.624727       -1.102519        0.000028  1
  N         -1.388431       -0.009613       -0.000010  1
  C         -0.720798        1.126503        0.000003  1
  C          0.671678        1.128362        0.000015  1
  N          1.361561       -0.000000       -0.000004  1
  N          0.700718       -1.142733       -0.000033  1
  H         -1.124521       -2.062207       -0.000123  1
  H         -1.288840        2.049293        0.000027  1
  H          1.246313        2.044351        0.000047  1
  C          0.673685        1.850846        0.347274  2
  H          1.566553        2.152568       -0.194138  2
  H          0.859521        1.913644        1.416385  2
  H         -0.149962        2.509272        0.083537  2
  H          0.418259        0.827773        0.083537  2

%mem=32GB
%nprocshared= 8
#p m062x/aug-cc-pVDZ   counterpoise=2

00262 m062x/aug-cc-pVDZ   counterpoise=2

 0  1  0  1  0  1
  C         -0.624727       -1.102519        0.000028  1
  N         -1.388431       -0.009613       -0.000010  1
  C         -0.720798        1.126503        0.000003  1
  C          0.671678        1.128362        0.000015  1
  N          1.361561       -0.000000       -0.000004  1
  N          0.700718       -1.142733       -0.000033  1
  H         -1.124521       -2.062207       -0.000123  1
  H         -1.288840        2.049293        0.000027  1
  H          1.246313        2.044351        0.000047  1
  C          0.342036        1.939654        0.347280  2
  H          0.722369        1.003604       -0.053386  2
  H          0.357402        1.901835        1.433471  2
  H          0.966286        2.760848        0.004600  2
  H         -0.678072        2.092716        0.004600  2

%mem=32GB
%nprocshared= 8
#p m062x/aug-cc-pVDZ   counterpoise=2

00263 m062x/aug-cc-pVDZ   counterpoise=2

 0  1  0  1  0  1
  C         -0.624727       -1.102519        0.000028  1
  N         -1.388431       -0.009613       -0.000010  1
  C         -0.720798        1.126503        0.000003  1
  C          0.671678        1.128362        0.000015  1
  N          1.361561       -0.000000       -0.000004  1
  N          0.700718       -1.142733       -0.000033  1
  H         -1.124521       -2.062207       -0.000123  1
  H         -1.288840        2.049293        0.000027  1
  H          1.246313        2.044351        0.000047  1
  C          0.000027        1.969582        0.347283  2
  H          0.645445        1.161218        0.013578  2
  H         -0.018898        1.993284        1.433817  2
  H          0.380165        2.915804       -0.029063  2
  H         -1.006873        1.808357       -0.029063  2

%mem=32GB
%nprocshared= 8
#p m062x/aug-cc-pVDZ   counterpoise=2

00264 m062x/aug-cc-pVDZ   counterpoise=2

 0  1  0  1  0  1
  C         -0.624727       -1.102519        0.000028  1
  N         -1.388431       -0.009613       -0.000010  1
  C         -0.720798        1.126503        0.000003  1
  C          0.671678        1.128362        0.000015  1
  N          1.361561       -0.000000       -0.000004  1
  N          0.700718       -1.142733       -0.000033  1
  H         -1.124521       -2.062207       -0.000123  1
  H         -1.288840        2.049293        0.000027  1
  H          1.246313        2.044351        0.000047  1
  C         -0.342038        1.939655        0.347280  2
  H         -0.770017        1.020836       -0.045125  2
  H         -0.355530        1.910689        1.433768  2
  H          0.683253        2.039022        0.000320  2
  H         -0.925680        2.788452        0.000320  2

%mem=32GB
%nprocshared= 8
#p m062x/aug-cc-pVDZ   counterpoise=2

00265 m062x/aug-cc-pVDZ   counterpoise=2

 0  1  0  1  0  1
  C         -0.624727       -1.102519        0.000028  1
  N         -1.388431       -0.009613       -0.000010  1
  C         -0.720798        1.126503        0.000003  1
  C          0.671678        1.128362        0.000015  1
  N          1.361561       -0.000000       -0.000004  1
  N          0.700718       -1.142733       -0.000033  1
  H         -1.124521       -2.062207       -0.000123  1
  H         -1.288840        2.049293        0.000027  1
  H          1.246313        2.044351        0.000047  1
  C         -0.673686        1.850845        0.347275  2
  H         -1.584930        2.144811       -0.167113  2
  H         -0.831357        1.901710        1.421533  2
  H         -0.411504        0.833774        0.067447  2
  H          0.133426        2.522964        0.067447  2

%mem=32GB
%nprocshared= 8
#p m062x/aug-cc-pVDZ   counterpoise=2

00266 m062x/aug-cc-pVDZ   counterpoise=2

 0  1  0  1  0  1
  C         -0.624727       -1.102519        0.000028  1
  N         -1.388431       -0.009613       -0.000010  1
  C         -0.720798        1.126503        0.000003  1
  C          0.671678        1.128362        0.000015  1
  N          1.361561       -0.000000       -0.000004  1
  N          0.700718       -1.142733       -0.000033  1
  H         -1.124521       -2.062207       -0.000123  1
  H         -1.288840        2.049293        0.000027  1
  H          1.246313        2.044351        0.000047  1
  C         -0.984832        1.705764        0.347269  2
  H         -1.559158        2.354752       -0.308733  2
  H         -1.203189        1.952508        1.383085  2
  H         -1.252959        0.669631        0.157499  2
  H          0.076219        1.845896        0.157499  2

%mem=32GB
%nprocshared= 8
#p m062x/aug-cc-pVDZ   counterpoise=2

00267 m062x/aug-cc-pVDZ   counterpoise=2

 0  1  0  1  0  1
  C         -0.624727       -1.102519        0.000028  1
  N         -1.388431       -0.009613       -0.000010  1
  C         -0.720798        1.126503        0.000003  1
  C          0.671678        1.128362        0.000015  1
  N          1.361561       -0.000000       -0.000004  1
  N          0.700718       -1.142733       -0.000033  1
  H         -1.124521       -2.062207       -0.000123  1
  H         -1.288840        2.049293        0.000027  1
  H          1.246313        2.044351        0.000047  1
  C         -1.266046        1.508851        0.347272  2
  H         -1.304589        2.422702       -0.239896  2
  H         -1.276521        1.757201        1.405426  2
  H         -2.128197        0.890164        0.111901  2
  H         -0.354862        0.964957        0.111901  2

%mem=32GB
%nprocshared= 8
#p m062x/aug-cc-pVDZ   counterpoise=2

00268 m062x/aug-cc-pVDZ   counterpoise=2

 0  1  0  1  0  1
  C         -0.624727       -1.102519        0.000028  1
  N         -1.388431       -0.009613       -0.000010  1
  C         -0.720798        1.126503        0.000003  1
  C          0.671678        1.128362        0.000015  1
  N          1.361561       -0.000000       -0.000004  1
  N          0.700718       -1.142733       -0.000033  1
  H         -1.124521       -2.062207       -0.000123  1
  H         -1.288840        2.049293        0.000027  1
  H          1.246313        2.044351        0.000047  1
  C         -1.508772        1.266037        0.347278  2
  H         -0.526976        1.092181       -0.085418  2
  H         -1.434474        1.252881        1.431614  2
  H         -1.882280        2.233441        0.021549  2
  H         -2.191766        0.485719        0.021549  2

%mem=32GB
%nprocshared= 8
#p m062x/aug-cc-pVDZ   counterpoise=2

00269 m062x/aug-cc-pVDZ   counterpoise=2

 0  1  0  1  0  1
  C         -0.624727       -1.102519        0.000028  1
  N         -1.388431       -0.009613       -0.000010  1
  C         -0.720798        1.126503        0.000003  1
  C          0.671678        1.128362        0.000015  1
  N          1.361561       -0.000000       -0.000004  1
  N          0.700718       -1.142733       -0.000033  1
  H         -1.124521       -2.062207       -0.000123  1
  H         -1.288840        2.049293        0.000027  1
  H          1.246313        2.044351        0.000047  1
  C         -1.705695        0.984814        0.347282  2
  H         -0.689946        1.130941       -0.010875  2
  H         -1.710187        0.984168        1.434230  2
  H         -2.337904        1.790455       -0.017040  2
  H         -2.085164        0.033630       -0.017040  2

%mem=32GB
%nprocshared= 8
#p m062x/aug-cc-pVDZ   counterpoise=2

00270 m062x/aug-cc-pVDZ   counterpoise=2

 0  1  0  1  0  1
  C         -0.624727       -1.102519        0.000028  1
  N         -1.388431       -0.009613       -0.000010  1
  C         -0.720798        1.126503        0.000003  1
  C          0.671678        1.128362        0.000015  1
  N          1.361561       -0.000000       -0.000004  1
  N          0.700718       -1.142733       -0.000033  1
  H         -1.124521       -2.062207       -0.000123  1
  H         -1.288840        2.049293        0.000027  1
  H          1.246313        2.044351        0.000047  1
  C         -1.850810        0.673614        0.347279  2
  H         -1.289347       -0.156022       -0.074431  2
  H         -1.815203        0.621000        1.432379  2
  H         -1.414494        1.612305        0.015671  2
  H         -2.884428        0.617516        0.015671  2

%mem=32GB
%nprocshared= 8
#p m062x/aug-cc-pVDZ   counterpoise=2

00271 m062x/aug-cc-pVDZ   counterpoise=2

 0  1  0  1  0  1
  C         -0.624727       -1.102519        0.000028  1
  N         -1.388431       -0.009613       -0.000010  1
  C         -0.720798        1.126503        0.000003  1
  C          0.671678        1.128362        0.000015  1
  N          1.361561       -0.000000       -0.000004  1
  N          0.700718       -1.142733       -0.000033  1
  H         -1.124521       -2.062207       -0.000123  1
  H         -1.288840        2.049293        0.000027  1
  H          1.246313        2.044351        0.000047  1
  C         -1.939659        0.341999        0.347275  2
  H         -1.130378       -0.174217       -0.162589  2
  H         -1.804258        0.255630        1.422303  2
  H         -1.934913        1.391600        0.064799  2
  H         -2.889423       -0.104804        0.064799  2

%mem=32GB
%nprocshared= 8
#p m062x/aug-cc-pVDZ   counterpoise=2

00272 m062x/aug-cc-pVDZ   counterpoise=2

 0  1  0  1  0  1
  C         -0.624727       -1.102519        0.000028  1
  N         -1.388431       -0.009613       -0.000010  1
  C         -0.720798        1.126503        0.000003  1
  C          0.671678        1.128362        0.000015  1
  N          1.361561       -0.000000       -0.000004  1
  N          0.700718       -1.142733       -0.000033  1
  H         -1.124521       -2.062207       -0.000123  1
  H         -1.288840        2.049293        0.000027  1
  H          1.246313        2.044351        0.000047  1
  C         -1.969577       -0.000001        0.347273  2
  H         -1.036659       -0.015431       -0.210223  2
  H         -1.755140       -0.003548        1.412863  2
  H         -2.528771        0.896826        0.093342  2
  H         -2.558125       -0.877843        0.093342  2

%mem=32GB
%nprocshared= 8
#p m062x/aug-cc-pVDZ   counterpoise=2

00273 m062x/aug-cc-pVDZ   counterpoise=2

 0  1  0  1  0  1
  C         -0.624727       -1.102519        0.000028  1
  N         -1.388431       -0.009613       -0.000010  1
  C         -0.720798        1.126503        0.000003  1
  C          0.671678        1.128362        0.000015  1
  N          1.361561       -0.000000       -0.000004  1
  N          0.700718       -1.142733       -0.000033  1
  H         -1.124521       -2.062207       -0.000123  1
  H         -1.288840        2.049293        0.000027  1
  H          1.246313        2.044351        0.000047  1
  C         -1.939659       -0.342000        0.347275  2
  H         -1.120491        0.151953       -0.168818  2
  H         -1.796144       -0.255462        1.421236  2
  H         -2.879433        0.127634        0.068448  2
  H         -1.962905       -1.392329        0.068448  2

%mem=32GB
%nprocshared= 8
#p m062x/aug-cc-pVDZ   counterpoise=2

00274 m062x/aug-cc-pVDZ   counterpoise=2

 0  1  0  1  0  1
  C         -0.624727       -1.102519        0.000028  1
  N         -1.388431       -0.009613       -0.000010  1
  C         -0.720798        1.126503        0.000003  1
  C          0.671678        1.128362        0.000015  1
  N          1.361561       -0.000000       -0.000004  1
  N          0.700718       -1.142733       -0.000033  1
  H         -1.124521       -2.062207       -0.000123  1
  H         -1.288840        2.049293        0.000027  1
  H          1.246313        2.044351        0.000047  1
  C         -1.850810       -0.673614        0.347279  2
  H         -1.280046        0.146034       -0.081417  2
  H         -1.810176       -0.615262        1.431908  2
  H         -2.884905       -0.605647        0.019401  2
  H         -1.428349       -1.619923        0.019401  2

%mem=32GB
%nprocshared= 8
#p m062x/aug-cc-pVDZ   counterpoise=2

00275 m062x/aug-cc-pVDZ   counterpoise=2

 0  1  0  1  0  1
  C         -0.624727       -1.102519        0.000028  1
  N         -1.388431       -0.009613       -0.000010  1
  C         -0.720798        1.126503        0.000003  1
  C          0.671678        1.128362        0.000015  1
  N          1.361561       -0.000000       -0.000004  1
  N          0.700718       -1.142733       -0.000033  1
  H         -1.124521       -2.062207       -0.000123  1
  H         -1.288840        2.049293        0.000027  1
  H          1.246313        2.044351        0.000047  1
  C         -1.705724       -0.984767        0.347282  2
  H         -1.387193       -0.005809       -0.001365  2
  H         -1.710240       -0.998646        1.434142  2
  H         -2.706705       -1.192922       -0.021752  2
  H         -1.018890       -1.742098       -0.021752  2

%mem=32GB
%nprocshared= 8
#p m062x/aug-cc-pVDZ   counterpoise=2

00276 m062x/aug-cc-pVDZ   counterpoise=2

 0  1  0  1  0  1
  C         -0.624727       -1.102519        0.000028  1
  N         -1.388431       -0.009613       -0.000010  1
  C         -0.720798        1.126503        0.000003  1
  C          0.671678        1.128362        0.000015  1
  N          1.361561       -0.000000       -0.000004  1
  N          0.700718       -1.142733       -0.000033  1
  H         -1.124521       -2.062207       -0.000123  1
  H         -1.288840        2.049293        0.000027  1
  H          1.246313        2.044351        0.000047  1
  C         -1.508795       -1.266082        0.347280  2
  H         -1.069060       -2.177109       -0.050262  2
  H         -1.492509       -1.299822        1.433592  2
  H         -0.937672       -0.407740        0.002978  2
  H         -2.536121       -1.179280        0.002978  2

%mem=32GB
%nprocshared= 8
#p m062x/aug-cc-pVDZ   counterpoise=2

00277 m062x/aug-cc-pVDZ   counterpoise=2

 0  1  0  1  0  1
  C         -0.624727       -1.102519        0.000028  1
  N         -1.388431       -0.009613       -0.000010  1
  C         -0.720798        1.126503        0.000003  1
  C          0.671678        1.128362        0.000015  1
  N          1.361561       -0.000000       -0.000004  1
  N          0.700718       -1.142733       -0.000033  1
  H         -1.124521       -2.062207       -0.000123  1
  H         -1.288840        2.049293        0.000027  1
  H          1.246313        2.044351        0.000047  1
  C         -1.266035       -1.508850        0.347273  2
  H         -1.035954       -2.408529       -0.217543  2
  H         -1.210824       -1.724741        1.411143  2
  H         -0.548943       -0.731000        0.097863  2
  H         -2.268515       -1.170758        0.097863  2

%mem=32GB
%nprocshared= 8
#p m062x/aug-cc-pVDZ   counterpoise=2

00278 m062x/aug-cc-pVDZ   counterpoise=2

 0  1  0  1  0  1
  C         -0.624727       -1.102519        0.000028  1
  N         -1.388431       -0.009613       -0.000010  1
  C         -0.720798        1.126503        0.000003  1
  C          0.671678        1.128362        0.000015  1
  N          1.361561       -0.000000       -0.000004  1
  N          0.700718       -1.142733       -0.000033  1
  H         -1.124521       -2.062207       -0.000123  1
  H         -1.288840        2.049293        0.000027  1
  H          1.246313        2.044351        0.000047  1
  C         -0.984820       -1.705768        0.347266  2
  H         -1.278544       -2.455187       -0.383126  2
  H         -1.138154       -2.096991        1.349718  2
  H          0.065030       -1.459132        0.211387  2
  H         -1.587490       -0.811451        0.211387  2

%mem=32GB
%nprocshared= 8
#p m062x/aug-cc-pVDZ   counterpoise=2

00279 m062x/aug-cc-pVDZ   counterpoise=2

 0  1  0  1  0  1
  C         -0.624727       -1.102519        0.000028  1
  N         -1.388431       -0.009613       -0.000010  1
  C         -0.720798        1.126503        0.000003  1
  C          0.671678        1.128362        0.000015  1
  N          1.361561       -0.000000       -0.000004  1
  N          0.700718       -1.142733       -0.000033  1
  H         -1.124521       -2.062207       -0.000123  1
  H         -1.288840        2.049293        0.000027  1
  H          1.246313        2.044351        0.000047  1
  C         -0.673682       -1.850849        0.347271  2
  H         -1.480790       -2.229230       -0.274645  2
  H         -0.935434       -1.973561        1.395080  2
  H          0.237622       -2.403760        0.134453  2
  H         -0.515790       -0.796688        0.134453  2

%mem=32GB
%nprocshared= 8
#p m062x/aug-cc-pVDZ   counterpoise=2

00280 m062x/aug-cc-pVDZ   counterpoise=2

 0  1  0  1  0  1
  C         -0.624727       -1.102519        0.000028  1
  N         -1.388431       -0.009613       -0.000010  1
  C         -0.720798        1.126503        0.000003  1
  C          0.671678        1.128362        0.000015  1
  N          1.361561       -0.000000       -0.000004  1
  N          0.700718       -1.142733       -0.000033  1
  H         -1.124521       -2.062207       -0.000123  1
  H         -1.288840        2.049293        0.000027  1
  H          1.246313        2.044351        0.000047  1
  C         -0.342061       -1.939699        0.347278  2
  H         -1.325444       -2.093665       -0.089330  2
  H         -0.420813       -1.952029        1.431309  2
  H          0.326486       -2.733294        0.023658  2
  H          0.051936       -0.979744        0.023658  2

%mem=32GB
%nprocshared= 8
#p m062x/aug-cc-pVDZ   counterpoise=2

00281 m062x/aug-cc-pVDZ   counterpoise=2

 0  1  0  1  0  1
  C         -0.624727       -1.102519        0.000028  1
  N         -1.388431       -0.009613       -0.000010  1
  C         -0.720798        1.126503        0.000003  1
  C          0.671678        1.128362        0.000015  1
  N          1.361561       -0.000000       -0.000004  1
  N          0.700718       -1.142733       -0.000033  1
  H         -1.124521       -2.062207       -0.000123  1
  H         -1.288840        2.049293        0.000027  1
  H          1.246313        2.044351        0.000047  1
  C         -0.000025       -1.969581        0.347282  2
  H         -0.604291       -1.130884        0.011388  2
  H          0.016359       -1.992322        1.433879  2
  H         -0.425996       -2.896506       -0.027999  2
  H          1.014078       -1.858960       -0.027999  2

%mem=32GB
%nprocshared= 8
#p m062x/aug-cc-pVDZ   counterpoise=2

00282 m062x/aug-cc-pVDZ   counterpoise=2

 0  1  0  1  0  1
  C         -0.624727       -1.102519        0.000028  1
  N         -1.388431       -0.009613       -0.000010  1
  C         -0.720798        1.126503        0.000003  1
  C          0.671678        1.128362        0.000015  1
  N          1.361561       -0.000000       -0.000004  1
  N          0.700718       -1.142733       -0.000033  1
  H         -1.124521       -2.062207       -0.000123  1
  H         -1.288840        2.049293        0.000027  1
  H          1.246313        2.044351        0.000047  1
  C          0.342037       -1.939654        0.347280  2
  H          0.756597       -1.018580       -0.054141  2
  H          0.359125       -1.901690        1.433440  2
  H         -0.683137       -2.055129        0.004993  2
  H          0.935393       -2.783601        0.004993  2

%mem=32GB
%nprocshared= 8
#p m062x/aug-cc-pVDZ   counterpoise=2

00283 m062x/aug-cc-pVDZ   counterpoise=2

 0  1  0  1  0  1
  C         -0.624727       -1.102519        0.000028  1
  N         -1.388431       -0.009613       -0.000010  1
  C         -0.720798        1.126503        0.000003  1
  C          0.671678        1.128362        0.000015  1
  N          1.361561       -0.000000       -0.000004  1
  N          0.700718       -1.142733       -0.000033  1
  H         -1.124521       -2.062207       -0.000123  1
  H         -1.288840        2.049293        0.000027  1
  H          1.246313        2.044351        0.000047  1
  C          0.673650       -1.850793        0.347277  2
  H          0.710933       -0.875528       -0.131100  2
  H          0.678446       -1.725329        1.426959  2
  H         -0.234206       -2.367458        0.046723  2
  H          1.539410       -2.435261        0.046723  2

%mem=32GB
%nprocshared= 8
#p m062x/aug-cc-pVDZ   counterpoise=2

00284 m062x/aug-cc-pVDZ   counterpoise=2

 0  1  0  1  0  1
  C         -0.624727       -1.102519        0.000028  1
  N         -1.388431       -0.009613       -0.000010  1
  C         -0.720798        1.126503        0.000003  1
  C          0.671678        1.128362        0.000015  1
  N          1.361561       -0.000000       -0.000004  1
  N          0.700718       -1.142733       -0.000033  1
  H         -1.124521       -2.062207       -0.000123  1
  H         -1.288840        2.049293        0.000027  1
  H          1.246313        2.044351        0.000047  1
  C          0.984790       -1.705702        0.347275  2
  H          0.555895       -0.855725       -0.177095  2
  H          0.905100       -1.547774        1.419742  2
  H          0.446869       -2.609624        0.073335  2
  H          2.031474       -1.810038        0.073335  2

%mem=32GB
%nprocshared= 8
#p m062x/aug-cc-pVDZ   counterpoise=2

00285 m062x/aug-cc-pVDZ   counterpoise=2

 0  1  0  1  0  1
  C         -0.624727       -1.102519        0.000028  1
  N         -1.388431       -0.009613       -0.000010  1
  C         -0.720798        1.126503        0.000003  1
  C          0.671678        1.128362        0.000015  1
  N          1.361561       -0.000000       -0.000004  1
  N          0.700718       -1.142733       -0.000033  1
  H         -1.124521       -2.062207       -0.000123  1
  H         -1.288840        2.049293        0.000027  1
  H          1.246313        2.044351        0.000047  1
  C          1.266011       -1.508791        0.347276  2
  H          0.455154       -0.983717       -0.150904  2
  H          1.142163       -1.428593        1.424173  2
  H          1.251160       -2.556450        0.058021  2
  H          2.215904       -1.066624        0.058021  2

%mem=32GB
%nprocshared= 8
#p m062x/aug-cc-pVDZ   counterpoise=2

00286 m062x/aug-cc-pVDZ   counterpoise=2

 0  1  0  1  0  1
  C         -0.624727       -1.102519        0.000028  1
  N         -1.388431       -0.009613       -0.000010  1
  C         -0.720798        1.126503        0.000003  1
  C          0.671678        1.128362        0.000015  1
  N          1.361561       -0.000000       -0.000004  1
  N          0.700718       -1.142733       -0.000033  1
  H         -1.124521       -2.062207       -0.000123  1
  H         -1.288840        2.049293        0.000027  1
  H          1.246313        2.044351        0.000047  1
  C          1.508772       -1.266038        0.347279  2
  H          0.519863       -1.115135       -0.077767  2
  H          1.442396       -1.255909        1.432161  2
  H          1.902748       -2.223886        0.017449  2
  H          2.170492       -0.469285        0.017449  2

%mem=32GB
%nprocshared= 8
#p m062x/aug-cc-pVDZ   counterpoise=2

00287 m062x/aug-cc-pVDZ   counterpoise=2

 0  1  0  1  0  1
  C         -0.624727       -1.102519        0.000028  1
  N         -1.388431       -0.009613       -0.000010  1
  C         -0.720798        1.126503        0.000003  1
  C          0.671678        1.128362        0.000015  1
  N          1.361561       -0.000000       -0.000004  1
  N          0.700718       -1.142733       -0.000033  1
  H         -1.124521       -2.062207       -0.000123  1
  H         -1.288840        2.049293        0.000027  1
  H          1.246313        2.044351        0.000047  1
  C          1.705695       -0.984814        0.347282  2
  H          0.689548       -1.144488       -0.003893  2
  H          1.717475       -0.982963        1.434174  2
  H          2.345851       -1.782568       -0.020504  2
  H          2.070328       -0.029171       -0.020504  2

%mem=32GB
%nprocshared= 8
#p m062x/aug-cc-pVDZ   counterpoise=2

00288 m062x/aug-cc-pVDZ   counterpoise=2

 0  1  0  1  0  1
  C         -0.624727       -1.102519        0.000028  1
  N         -1.388431       -0.009613       -0.000010  1
  C         -0.720798        1.126503        0.000003  1
  C          0.671678        1.128362        0.000015  1
  N          1.361561       -0.000000       -0.000004  1
  N          0.700718       -1.142733       -0.000033  1
  H         -1.124521       -2.062207       -0.000123  1
  H         -1.288840        2.049293        0.000027  1
  H          1.246313        2.044351        0.000047  1
  C          1.850809       -0.673615        0.347279  2
  H          1.261309        0.138031       -0.071166  2
  H          1.815552       -0.625072        1.432580  2
  H          1.445261       -1.625398        0.013938  2
  H          2.881359       -0.582357        0.013938  2

%mem=32GB
%nprocshared= 8
#p m062x/aug-cc-pVDZ   counterpoise=2

00289 m062x/aug-cc-pVDZ   counterpoise=2

 0  1  0  1  0  1
  C         -0.624727       -1.102519        0.000028  1
  N         -1.388431       -0.009613       -0.000010  1
  C         -0.720798        1.126503        0.000003  1
  C          0.671678        1.128362        0.000015  1
  N          1.361561       -0.000000       -0.000004  1
  N          0.700718       -1.142733       -0.000033  1
  H         -1.124521       -2.062207       -0.000123  1
  H         -1.288840        2.049293        0.000027  1
  H          1.246313        2.044351        0.000047  1
  C          1.939658       -0.342000        0.347276  2
  H          1.108686        0.149600       -0.151914  2
  H          1.811701       -0.266301        1.424018  2
  H          1.967432       -1.389556        0.058603  2
  H          2.871159        0.138053        0.058603  2

%mem=32GB
%nprocshared= 8
#p m062x/aug-cc-pVDZ   counterpoise=2

00290 m062x/aug-cc-pVDZ   counterpoise=2

 0  1  0  1  0  1
  C         -0.624727       -1.102519        0.000028  1
  N         -1.388431       -0.009613       -0.000010  1
  C         -0.720798        1.126503        0.000003  1
  C          0.671678        1.128362        0.000015  1
  N          1.361561       -0.000000       -0.000004  1
  N          0.700718       -1.142733       -0.000033  1
  H         -1.124521       -2.062207       -0.000123  1
  H         -1.288840        2.049293        0.000027  1
  H          1.246313        2.044351        0.000047  1
  C          1.999955        0.000000       -0.000000  2
  H          0.913044        0.000000       -0.000007  2
  H          2.362403       -0.000000        1.024748  2
  H          2.362412       -0.887456       -0.512371  2
  H          2.362412        0.887456       -0.512371  2

%mem=32GB
%nprocshared= 8
#p m062x/aug-cc-pVDZ   counterpoise=2

00291 m062x/aug-cc-pVDZ   counterpoise=2

 0  1  0  1  0  1
  C         -0.624727       -1.102519        0.000028  1
  N         -1.388431       -0.009613       -0.000010  1
  C         -0.720798        1.126503        0.000003  1
  C          0.671678        1.128362        0.000015  1
  N          1.361561       -0.000000       -0.000004  1
  N          0.700718       -1.142733       -0.000033  1
  H         -1.124521       -2.062207       -0.000123  1
  H         -1.288840        2.049293        0.000027  1
  H          1.246313        2.044351        0.000047  1
  C          1.969576        0.347274       -0.000000  2
  H          1.025764       -0.191794       -0.000006  2
  H          2.284306        0.527035        1.024748  2
  H          2.724459       -0.243577       -0.512371  2
  H          1.844168        1.297656       -0.512371  2

%mem=32GB
%nprocshared= 8
#p m062x/aug-cc-pVDZ   counterpoise=2

00292 m062x/aug-cc-pVDZ   counterpoise=2

 0  1  0  1  0  1
  C         -0.624727       -1.102519        0.000028  1
  N         -1.388431       -0.009613       -0.000010  1
  C         -0.720798        1.126503        0.000003  1
  C          0.671678        1.128362        0.000015  1
  N          1.361561       -0.000000       -0.000004  1
  N          0.700718       -1.142733       -0.000033  1
  H         -1.124521       -2.062207       -0.000123  1
  H         -1.288840        2.049293        0.000027  1
  H          1.246313        2.044351        0.000047  1
  C          1.879358        0.684004       -0.000000  2
  H          1.223331       -0.182600       -0.000005  2
  H          2.098122        0.972989        1.024748  2
  H          2.805703        0.437352       -0.512371  2
  H          1.390549        1.508636       -0.512371  2

%mem=32GB
%nprocshared= 8
#p m062x/aug-cc-pVDZ   counterpoise=2

00293 m062x/aug-cc-pVDZ   counterpoise=2

 0  1  0  1  0  1
  C         -0.624727       -1.102519        0.000028  1
  N         -1.388431       -0.009613       -0.000010  1
  C         -0.720798        1.126503        0.000003  1
  C          0.671678        1.128362        0.000015  1
  N          1.361561       -0.000000       -0.000004  1
  N          0.700718       -1.142733       -0.000033  1
  H         -1.124521       -2.062207       -0.000123  1
  H         -1.288840        2.049293        0.000027  1
  H          1.246313        2.044351        0.000047  1
  C          1.732035        0.999958       -0.000000  2
  H          1.354428       -0.019252       -0.000004  2
  H          1.857955        1.339832        1.024747  2
  H          2.690135        1.031524       -0.512372  2
  H          1.025779        1.648151       -0.512372  2

%mem=32GB
%nprocshared= 8
#p m062x/aug-cc-pVDZ   counterpoise=2

00294 m062x/aug-cc-pVDZ   counterpoise=2

 0  1  0  1  0  1
  C         -0.624727       -1.102519        0.000028  1
  N         -1.388431       -0.009613       -0.000010  1
  C         -0.720798        1.126503        0.000003  1
  C          0.671678        1.128362        0.000015  1
  N          1.361561       -0.000000       -0.000004  1
  N          0.700718       -1.142733       -0.000033  1
  H         -1.124521       -2.062207       -0.000123  1
  H         -1.288840        2.049293        0.000027  1
  H          1.246313        2.044351        0.000047  1
  C          1.532073        1.285617        0.000000  2
  H          1.148982        2.302778        0.000063  2
  H          1.659844        0.946367        1.024725  2
  H          0.829307        0.633659       -0.512394  2
  H          2.490318        1.259242       -0.512394  2

%mem=32GB
%nprocshared= 8
#p m062x/aug-cc-pVDZ   counterpoise=2

00295 m062x/aug-cc-pVDZ   counterpoise=2

 0  1  0  1  0  1
  C         -0.624727       -1.102519        0.000028  1
  N         -1.388431       -0.009613       -0.000010  1
  C         -0.720798        1.126503        0.000003  1
  C          0.671678        1.128362        0.000015  1
  N          1.361561       -0.000000       -0.000004  1
  N          0.700718       -1.142733       -0.000033  1
  H         -1.124521       -2.062207       -0.000123  1
  H         -1.288840        2.049293        0.000027  1
  H          1.246313        2.044351        0.000047  1
  C          1.285572        1.532134        0.000000  2
  H          1.202509        2.615866        0.000099  2
  H          1.313278        1.170646        1.024713  2
  H          0.428406        1.102966       -0.512406  2
  H          2.198128        1.238606       -0.512406  2

%mem=32GB
%nprocshared= 8
#p m062x/aug-cc-pVDZ   counterpoise=2

00296 m062x/aug-cc-pVDZ   counterpoise=2

 0  1  0  1  0  1
  C         -0.624727       -1.102519        0.000028  1
  N         -1.388431       -0.009613       -0.000010  1
  C         -0.720798        1.126503        0.000003  1
  C          0.671678        1.128362        0.000015  1
  N          1.361561       -0.000000       -0.000004  1
  N          0.700718       -1.142733       -0.000033  1
  H         -1.124521       -2.062207       -0.000123  1
  H         -1.288840        2.049293        0.000027  1
  H          1.246313        2.044351        0.000047  1
  C          1.000028        1.732086        0.000000  2
  H          1.673122        2.585502        0.000128  2
  H          0.775495        1.447401        1.024703  2
  H          0.078798        1.997121       -0.512416  2
  H          1.472416        0.897966       -0.512416  2

%mem=32GB
%nprocshared= 8
#p m062x/aug-cc-pVDZ   counterpoise=2

00297 m062x/aug-cc-pVDZ   counterpoise=2

 0  1  0  1  0  1
  C         -0.624727       -1.102519        0.000028  1
  N         -1.388431       -0.009613       -0.000010  1
  C         -0.720798        1.126503        0.000003  1
  C          0.671678        1.128362        0.000015  1
  N          1.361561       -0.000000       -0.000004  1
  N          0.700718       -1.142733       -0.000033  1
  H         -1.124521       -2.062207       -0.000123  1
  H         -1.288840        2.049293        0.000027  1
  H          1.246313        2.044351        0.000047  1
  C          0.684083        1.879398        0.000000  2
  H          1.727033        2.185390        0.000087  2
  H          0.336210        1.777335        1.024717  2
  H          0.086488        2.628932       -0.512402  2
  H          0.586169        0.925808       -0.512402  2

%mem=32GB
%nprocshared= 8
#p m062x/aug-cc-pVDZ   counterpoise=2

00298 m062x/aug-cc-pVDZ   counterpoise=2

 0  1  0  1  0  1
  C         -0.624727       -1.102519        0.000028  1
  N         -1.388431       -0.009613       -0.000010  1
  C         -0.720798        1.126503        0.000003  1
  C          0.671678        1.128362        0.000015  1
  N          1.361561       -0.000000       -0.000004  1
  N          0.700718       -1.142733       -0.000033  1
  H         -1.124521       -2.062207       -0.000123  1
  H         -1.288840        2.049293        0.000027  1
  H          1.246313        2.044351        0.000047  1
  C          0.347313        1.969574        0.000000  2
  H          0.738355        0.955443        0.000018  2
  H          0.216905        2.307773        1.024740  2
  H          1.044946        2.627033       -0.512379  2
  H         -0.611117        1.988466       -0.512379  2

%mem=32GB
%nprocshared= 8
#p m062x/aug-cc-pVDZ   counterpoise=2

00299 m062x/aug-cc-pVDZ   counterpoise=2

 0  1  0  1  0  1
  C         -0.624727       -1.102519        0.000028  1
  N         -1.388431       -0.009613       -0.000010  1
  C         -0.720798        1.126503        0.000003  1
  C          0.671678        1.128362        0.000015  1
  N          1.361561       -0.000000       -0.000004  1
  N          0.700718       -1.142733       -0.000033  1
  H         -1.124521       -2.062207       -0.000123  1
  H         -1.288840        2.049293        0.000027  1
  H          1.246313        2.044351        0.000047  1
  C          0.000027        1.999964        0.000000  2
  H          0.663465        1.139020        0.000015  2
  H         -0.221219        2.287076        1.024741  2
  H          0.481750        2.828752       -0.512378  2
  H         -0.924162        1.745367       -0.512378  2

%mem=32GB
%nprocshared= 8
#p m062x/aug-cc-pVDZ   counterpoise=2

00300 m062x/aug-cc-pVDZ   counterpoise=2

 0  1  0  1  0  1
  C         -0.624727       -1.102519        0.000028  1
  N         -1.388431       -0.009613       -0.000010  1
  C         -0.720798        1.126503        0.000003  1
  C          0.671678        1.128362        0.000015  1
  N          1.361561       -0.000000       -0.000004  1
  N          0.700718       -1.142733       -0.000033  1
  H         -1.124521       -2.062207       -0.000123  1
  H         -1.288840        2.049293        0.000027  1
  H          1.246313        2.044351        0.000047  1
  C         -0.347315        1.969574        0.000000  2
  H         -0.787555        0.975812        0.000004  2
  H         -0.200506        2.300969        1.024745  2
  H          0.610893        1.941511       -0.512374  2
  H         -1.011909        2.660418       -0.512374  2

%mem=32GB
%nprocshared= 8
#p m062x/aug-cc-pVDZ   counterpoise=2

00301 m062x/aug-cc-pVDZ   counterpoise=2

 0  1  0  1  0  1
  C         -0.624727       -1.102519        0.000028  1
  N         -1.388431       -0.009613       -0.000010  1
  C         -0.720798        1.126503        0.000003  1
  C          0.671678        1.128362        0.000015  1
  N          1.361561       -0.000000       -0.000004  1
  N          0.700718       -1.142733       -0.000033  1
  H         -1.124521       -2.062207       -0.000123  1
  H         -1.288840        2.049293        0.000027  1
  H          1.246313        2.044351        0.000047  1
  C         -0.684084        1.879397        0.000000  2
  H         -1.730486        2.173366        0.000047  2
  H         -0.335096        1.781355        1.024730  2
  H         -0.575182        0.926992       -0.512389  2
  H         -0.095136        2.635754       -0.512389  2

%mem=32GB
%nprocshared= 8
#p m062x/aug-cc-pVDZ   counterpoise=2

00302 m062x/aug-cc-pVDZ   counterpoise=2

 0  1  0  1  0  1
  C         -0.624727       -1.102519        0.000028  1
  N         -1.388431       -0.009613       -0.000010  1
  C         -0.720798        1.126503        0.000003  1
  C          0.671678        1.128362        0.000015  1
  N          1.361561       -0.000000       -0.000004  1
  N          0.700718       -1.142733       -0.000033  1
  H         -1.124521       -2.062207       -0.000123  1
  H         -1.288840        2.049293        0.000027  1
  H          1.246313        2.044351        0.000047  1
  C         -1.000030        1.732084        0.000000  2
  H         -1.731773        2.535781        0.000068  2
  H         -0.755971        1.464026        1.024723  2
  H         -1.412250        0.866635       -0.512396  2
  H         -0.099823        2.061561       -0.512396  2

%mem=32GB
%nprocshared= 8
#p m062x/aug-cc-pVDZ   counterpoise=2

00303 m062x/aug-cc-pVDZ   counterpoise=2

 0  1  0  1  0  1
  C         -0.624727       -1.102519        0.000028  1
  N         -1.388431       -0.009613       -0.000010  1
  C         -0.720798        1.126503        0.000003  1
  C          0.671678        1.128362        0.000015  1
  N          1.361561       -0.000000       -0.000004  1
  N          0.700718       -1.142733       -0.000033  1
  H         -1.124521       -2.062207       -0.000123  1
  H         -1.288840        2.049293        0.000027  1
  H          1.246313        2.044351        0.000047  1
  C         -1.285576        1.532134        0.000000  2
  H         -1.292436        2.619023        0.000057  2
  H         -1.283287        1.169634        1.024727  2
  H         -2.170726        1.164112       -0.512392  2
  H         -0.395849        1.175316       -0.512392  2

%mem=32GB
%nprocshared= 8
#p m062x/aug-cc-pVDZ   counterpoise=2

00304 m062x/aug-cc-pVDZ   counterpoise=2

 0  1  0  1  0  1
  C         -0.624727       -1.102519        0.000028  1
  N         -1.388431       -0.009613       -0.000010  1
  C         -0.720798        1.126503        0.000003  1
  C          0.671678        1.128362        0.000015  1
  N          1.361561       -0.000000       -0.000004  1
  N          0.700718       -1.142733       -0.000033  1
  H         -1.124521       -2.062207       -0.000123  1
  H         -1.288840        2.049293        0.000027  1
  H          1.246313        2.044351        0.000047  1
  C         -1.532075        1.285618        0.000000  2
  H         -1.202215        2.321266        0.000037  2
  H         -1.642085        0.940226        1.024734  2
  H         -2.487670        1.209604       -0.512385  2
  H         -0.796469        0.670946       -0.512385  2

%mem=32GB
%nprocshared= 8
#p m062x/aug-cc-pVDZ   counterpoise=2

00305 m062x/aug-cc-pVDZ   counterpoise=2

 0  1  0  1  0  1
  C         -0.624727       -1.102519        0.000028  1
  N         -1.388431       -0.009613       -0.000010  1
  C         -0.720798        1.126503        0.000003  1
  C          0.671678        1.128362        0.000015  1
  N          1.361561       -0.000000       -0.000004  1
  N          0.700718       -1.142733       -0.000033  1
  H         -1.124521       -2.062207       -0.000123  1
  H         -1.288840        2.049293        0.000027  1
  H          1.246313        2.044351        0.000047  1
  C         -1.732006        1.000006        0.000000  2
  H         -0.653501        1.134922        0.000003  2
  H         -2.091660        0.955015        1.024745  2
  H         -2.201814        1.835608       -0.512374  2
  H         -1.981498        0.074423       -0.512374  2

%mem=32GB
%nprocshared= 8
#p m062x/aug-cc-pVDZ   counterpoise=2

00306 m062x/aug-cc-pVDZ   counterpoise=2

 0  1  0  1  0  1
  C         -0.624727       -1.102519        0.000028  1
  N         -1.388431       -0.009613       -0.000010  1
  C         -0.720798        1.126503        0.000003  1
  C          0.671678        1.128362        0.000015  1
  N          1.361561       -0.000000       -0.000004  1
  N          0.700718       -1.142733       -0.000033  1
  H         -1.124521       -2.062207       -0.000123  1
  H         -1.288840        2.049293        0.000027  1
  H          1.246313        2.044351        0.000047  1
  C         -1.879359        0.684004       -0.000000  2
  H         -1.251433       -0.203174       -0.000013  2
  H         -2.088748        0.979842        1.024750  2
  H         -1.364384        1.492555       -0.512369  2
  H         -2.813133        0.467159       -0.512369  2

%mem=32GB
%nprocshared= 8
#p m062x/aug-cc-pVDZ   counterpoise=2

00307 m062x/aug-cc-pVDZ   counterpoise=2

 0  1  0  1  0  1
  C         -0.624727       -1.102519        0.000028  1
  N         -1.388431       -0.009613       -0.000010  1
  C         -0.720798        1.126503        0.000003  1
  C          0.671678        1.128362        0.000015  1
  N          1.361561       -0.000000       -0.000004  1
  N          0.700718       -1.142733       -0.000033  1
  H         -1.124521       -2.062207       -0.000123  1
  H         -1.288840        2.049293        0.000027  1
  H          1.246313        2.044351        0.000047  1
  C         -1.969577        0.347273       -0.000000  2
  H         -1.043372       -0.221516       -0.000016  2
  H         -2.278427        0.536940        1.024751  2
  H         -1.814034        1.293192       -0.512368  2
  H         -2.742859       -0.219289       -0.512368  2

%mem=32GB
%nprocshared= 8
#p m062x/aug-cc-pVDZ   counterpoise=2

00308 m062x/aug-cc-pVDZ   counterpoise=2

 0  1  0  1  0  1
  C         -0.624727       -1.102519        0.000028  1
  N         -1.388431       -0.009613       -0.000010  1
  C         -0.720798        1.126503        0.000003  1
  C          0.671678        1.128362        0.000015  1
  N          1.361561       -0.000000       -0.000004  1
  N          0.700718       -1.142733       -0.000033  1
  H         -1.124521       -2.062207       -0.000123  1
  H         -1.288840        2.049293        0.000027  1
  H          1.246313        2.044351        0.000047  1
  C         -1.999955       -0.000001       -0.000000  2
  H         -0.913178       -0.017083       -0.000018  2
  H         -2.362347        0.005696        1.024752  2
  H         -2.348425        0.893042       -0.512367  2
  H         -2.376320       -0.881650       -0.512367  2

%mem=32GB
%nprocshared= 8
#p m062x/aug-cc-pVDZ   counterpoise=2

00309 m062x/aug-cc-pVDZ   counterpoise=2

 0  1  0  1  0  1
  C         -0.624727       -1.102519        0.000028  1
  N         -1.388431       -0.009613       -0.000010  1
  C         -0.720798        1.126503        0.000003  1
  C          0.671678        1.128362        0.000015  1
  N          1.361561       -0.000000       -0.000004  1
  N          0.700718       -1.142733       -0.000033  1
  H         -1.124521       -2.062207       -0.000123  1
  H         -1.288840        2.049293        0.000027  1
  H          1.246313        2.044351        0.000047  1
  C         -1.969577       -0.347274       -0.000000  2
  H         -1.029783        0.198771       -0.000016  2
  H         -2.282958       -0.529356        1.024751  2
  H         -2.728819        0.237967       -0.512368  2
  H         -1.837136       -1.296703       -0.512368  2

%mem=32GB
%nprocshared= 8
#p m062x/aug-cc-pVDZ   counterpoise=2

00310 m062x/aug-cc-pVDZ   counterpoise=2

 0  1  0  1  0  1
  C         -0.624727       -1.102519        0.000028  1
  N         -1.388431       -0.009613       -0.000010  1
  C         -0.720798        1.126503        0.000003  1
  C          0.671678        1.128362        0.000015  1
  N          1.361561       -0.000000       -0.000004  1
  N          0.700718       -1.142733       -0.000033  1
  H         -1.124521       -2.062207       -0.000123  1
  H         -1.288840        2.049293        0.000027  1
  H          1.246313        2.044351        0.000047  1
  C         -1.879359       -0.684004       -0.000000  2
  H         -1.239675        0.194734       -0.000013  2
  H         -2.092668       -0.977028        1.024750  2
  H         -2.810163       -0.454745       -0.512369  2
  H         -1.375195       -1.499341       -0.512369  2

%mem=32GB
%nprocshared= 8
#p m062x/aug-cc-pVDZ   counterpoise=2

00311 m062x/aug-cc-pVDZ   counterpoise=2

 0  1  0  1  0  1
  C         -0.624727       -1.102519        0.000028  1
  N         -1.388431       -0.009613       -0.000010  1
  C         -0.720798        1.126503        0.000003  1
  C          0.671678        1.128362        0.000015  1
  N          1.361561       -0.000000       -0.000004  1
  N          0.700718       -1.142733       -0.000033  1
  H         -1.124521       -2.062207       -0.000123  1
  H         -1.288840        2.049293        0.000027  1
  H          1.246313        2.044351        0.000047  1
  C         -1.732036       -0.999957       -0.000000  2
  H         -1.375761        0.026904       -0.000010  2
  H         -1.850840       -1.342377        1.024749  2
  H         -2.689271       -1.051495       -0.512370  2
  H         -1.012419       -1.633287       -0.512370  2

%mem=32GB
%nprocshared= 8
#p m062x/aug-cc-pVDZ   counterpoise=2

00312 m062x/aug-cc-pVDZ   counterpoise=2

 0  1  0  1  0  1
  C         -0.624727       -1.102519        0.000028  1
  N         -1.388431       -0.009613       -0.000010  1
  C         -0.720798        1.126503        0.000003  1
  C          0.671678        1.128362        0.000015  1
  N          1.361561       -0.000000       -0.000004  1
  N          0.700718       -1.142733       -0.000033  1
  H         -1.124521       -2.062207       -0.000123  1
  H         -1.288840        2.049293        0.000027  1
  H          1.246313        2.044351        0.000047  1
  C         -1.532068       -1.285615       -0.000000  2
  H         -1.026994       -2.248047       -0.000152  2
  H         -1.700429       -0.964798        1.024797  2
  H         -0.914709       -0.552218       -0.512322  2
  H         -2.486349       -1.376997       -0.512322  2

%mem=32GB
%nprocshared= 8
#p m062x/aug-cc-pVDZ   counterpoise=2

00313 m062x/aug-cc-pVDZ   counterpoise=2

 0  1  0  1  0  1
  C         -0.624727       -1.102519        0.000028  1
  N         -1.388431       -0.009613       -0.000010  1
  C         -0.720798        1.126503        0.000003  1
  C          0.671678        1.128362        0.000015  1
  N          1.361561       -0.000000       -0.000004  1
  N          0.700718       -1.142733       -0.000033  1
  H         -1.124521       -2.062207       -0.000123  1
  H         -1.288840        2.049293        0.000027  1
  H          1.246313        2.044351        0.000047  1
  C         -1.285562       -1.532132       -0.000000  2
  H         -0.969609       -2.572107       -0.000241  2
  H         -1.390857       -1.185547        1.024826  2
  H         -0.541823       -0.927247       -0.512293  2
  H         -2.240090       -1.443194       -0.512293  2

%mem=32GB
%nprocshared= 8
#p m062x/aug-cc-pVDZ   counterpoise=2

00314 m062x/aug-cc-pVDZ   counterpoise=2

 0  1  0  1  0  1
  C         -0.624727       -1.102519        0.000028  1
  N         -1.388431       -0.009613       -0.000010  1
  C         -0.720798        1.126503        0.000003  1
  C          0.671678        1.128362        0.000015  1
  N          1.361561       -0.000000       -0.000004  1
  N          0.700718       -1.142733       -0.000033  1
  H         -1.124521       -2.062207       -0.000123  1
  H         -1.288840        2.049293        0.000027  1
  H          1.246313        2.044351        0.000047  1
  C         -1.000016       -1.732093       -0.000000  2
  H         -1.383579       -2.749076       -0.000379  2
  H         -0.872234       -1.393292        1.024872  2
  H         -0.041685       -1.705968       -0.512247  2
  H         -1.702406       -1.079614       -0.512247  2

%mem=32GB
%nprocshared= 8
#p m062x/aug-cc-pVDZ   counterpoise=2

00315 m062x/aug-cc-pVDZ   counterpoise=2

 0  1  0  1  0  1
  C         -0.624727       -1.102519        0.000028  1
  N         -1.388431       -0.009613       -0.000010  1
  C         -0.720798        1.126503        0.000003  1
  C          0.671678        1.128362        0.000015  1
  N          1.361561       -0.000000       -0.000004  1
  N          0.700718       -1.142733       -0.000033  1
  H         -1.124521       -2.062207       -0.000123  1
  H         -1.288840        2.049293        0.000027  1
  H          1.246313        2.044351        0.000047  1
  C         -0.684082       -1.879402       -0.000000  2
  H         -1.687959       -2.296062       -0.000280  2
  H         -0.349561       -1.740560        1.024839  2
  H         -0.008995       -2.560067       -0.512280  2
  H         -0.689395       -0.920748       -0.512280  2

%mem=32GB
%nprocshared= 8
#p m062x/aug-cc-pVDZ   counterpoise=2

00316 m062x/aug-cc-pVDZ   counterpoise=2

 0  1  0  1  0  1
  C         -0.624727       -1.102519        0.000028  1
  N         -1.388431       -0.009613       -0.000010  1
  C         -0.720798        1.126503        0.000003  1
  C          0.671678        1.128362        0.000015  1
  N          1.361561       -0.000000       -0.000004  1
  N          0.700718       -1.142733       -0.000033  1
  H         -1.124521       -2.062207       -0.000123  1
  H         -1.288840        2.049293        0.000027  1
  H          1.246313        2.044351        0.000047  1
  C         -0.347341       -1.969621       -0.000000  2
  H         -1.426620       -2.098196       -0.000171  2
  H          0.012408       -1.926764        1.024803  2
  H          0.117629       -2.807960       -0.512316  2
  H         -0.092333       -1.045510       -0.512316  2

%mem=32GB
%nprocshared= 8
#p m062x/aug-cc-pVDZ   counterpoise=2

00317 m062x/aug-cc-pVDZ   counterpoise=2

 0  1  0  1  0  1
  C         -0.624727       -1.102519        0.000028  1
  N         -1.388431       -0.009613       -0.000010  1
  C         -0.720798        1.126503        0.000003  1
  C          0.671678        1.128362        0.000015  1
  N          1.361561       -0.000000       -0.000004  1
  N          0.700718       -1.142733       -0.000033  1
  H         -1.124521       -2.062207       -0.000123  1
  H         -1.288840        2.049293        0.000027  1
  H          1.246313        2.044351        0.000047  1
  C         -0.000026       -1.999963        0.000000  2
  H         -0.620985       -1.107895        0.000028  2
  H          0.207062       -2.297464        1.024737  2
  H         -0.521329       -2.804441       -0.512382  2
  H          0.935407       -1.790423       -0.512382  2

%mem=32GB
%nprocshared= 8
#p m062x/aug-cc-pVDZ   counterpoise=2

00318 m062x/aug-cc-pVDZ   counterpoise=2

 0  1  0  1  0  1
  C         -0.624727       -1.102519        0.000028  1
  N         -1.388431       -0.009613       -0.000010  1
  C         -0.720798        1.126503        0.000003  1
  C          0.671678        1.128362        0.000015  1
  N          1.361561       -0.000000       -0.000004  1
  N          0.700718       -1.142733       -0.000033  1
  H         -1.124521       -2.062207       -0.000123  1
  H         -1.288840        2.049293        0.000027  1
  H          1.246313        2.044351        0.000047  1
  C          0.347314       -1.969574       -0.000000  2
  H          0.774492       -0.970127       -0.000040  2
  H          0.204877       -2.302827        1.024759  2
  H         -0.611187       -1.954090       -0.512360  2
  H          1.020897       -2.651667       -0.512360  2

%mem=32GB
%nprocshared= 8
#p m062x/aug-cc-pVDZ   counterpoise=2

00319 m062x/aug-cc-pVDZ   counterpoise=2

 0  1  0  1  0  1
  C         -0.624727       -1.102519        0.000028  1
  N         -1.388431       -0.009613       -0.000010  1
  C         -0.720798        1.126503        0.000003  1
  C          0.671678        1.128362        0.000015  1
  N          1.361561       -0.000000       -0.000004  1
  N          0.700718       -1.142733       -0.000033  1
  H         -1.124521       -2.062207       -0.000123  1
  H         -1.288840        2.049293        0.000027  1
  H          1.246313        2.044351        0.000047  1
  C          0.684041       -1.879340       -0.000000  2
  H          0.708643       -0.792708       -0.000049  2
  H          0.675839       -2.241656        1.024762  2
  H         -0.211392       -2.221638       -0.512357  2
  H          1.563066       -2.261811       -0.512357  2

%mem=32GB
%nprocshared= 8
#p m062x/aug-cc-pVDZ   counterpoise=2

00320 m062x/aug-cc-pVDZ   counterpoise=2

 0  1  0  1  0  1
  C         -0.624727       -1.102519        0.000028  1
  N         -1.388431       -0.009613       -0.000010  1
  C         -0.720798        1.126503        0.000003  1
  C          0.671678        1.128362        0.000015  1
  N          1.361561       -0.000000       -0.000004  1
  N          0.700718       -1.142733       -0.000033  1
  H         -1.124521       -2.062207       -0.000123  1
  H         -1.288840        2.049293        0.000027  1
  H          1.246313        2.044351        0.000047  1
  C          0.999980       -1.732011       -0.000000  2
  H          0.507826       -0.762908       -0.000054  2
  H          1.164076       -2.055133        1.024764  2
  H          0.372844       -2.457042       -0.512355  2
  H          1.955377       -1.653361       -0.512355  2

%mem=32GB
%nprocshared= 8
#p m062x/aug-cc-pVDZ   counterpoise=2

00321 m062x/aug-cc-pVDZ   counterpoise=2

 0  1  0  1  0  1
  C         -0.624727       -1.102519        0.000028  1
  N         -1.388431       -0.009613       -0.000010  1
  C         -0.720798        1.126503        0.000003  1
  C          0.671678        1.128362        0.000015  1
  N          1.361561       -0.000000       -0.000004  1
  N          0.700718       -1.142733       -0.000033  1
  H         -1.124521       -2.062207       -0.000123  1
  H         -1.288840        2.049293        0.000027  1
  H          1.246313        2.044351        0.000047  1
  C          1.285538       -1.532064       -0.000000  2
  H          0.380781       -0.929742       -0.000051  2
  H          1.587208       -1.732894        1.024763  2
  H          1.095476       -2.471662       -0.512356  2
  H          2.079060       -0.994207       -0.512356  2

%mem=32GB
%nprocshared= 8
#p m062x/aug-cc-pVDZ   counterpoise=2

00322 m062x/aug-cc-pVDZ   counterpoise=2

 0  1  0  1  0  1
  C         -0.624727       -1.102519        0.000028  1
  N         -1.388431       -0.009613       -0.000010  1
  C         -0.720798        1.126503        0.000003  1
  C          0.671678        1.128362        0.000015  1
  N          1.361561       -0.000000       -0.000004  1
  N          0.700718       -1.142733       -0.000033  1
  H         -1.124521       -2.062207       -0.000123  1
  H         -1.288840        2.049293        0.000027  1
  H          1.246313        2.044351        0.000047  1
  C          1.532045       -1.285568       -0.000000  2
  H          0.460830       -1.101517       -0.000043  2
  H          1.889225       -1.346937        1.024760  2
  H          1.739007       -2.221587       -0.512359  2
  H          2.039561       -0.472307       -0.512359  2

%mem=32GB
%nprocshared= 8
#p m062x/aug-cc-pVDZ   counterpoise=2

00323 m062x/aug-cc-pVDZ   counterpoise=2

 0  1  0  1  0  1
  C         -0.624727       -1.102519        0.000028  1
  N         -1.388431       -0.009613       -0.000010  1
  C         -0.720798        1.126503        0.000003  1
  C          0.671678        1.128362        0.000015  1
  N          1.361561       -0.000000       -0.000004  1
  N          0.700718       -1.142733       -0.000033  1
  H         -1.124521       -2.062207       -0.000123  1
  H         -1.288840        2.049293        0.000027  1
  H          1.246313        2.044351        0.000047  1
  C          1.732006       -1.000006       -0.000000  2
  H          0.655357       -1.149011       -0.000034  2
  H          2.091006       -0.950322        1.024757  2
  H          2.212716       -1.829392       -0.512362  2
  H          1.969393       -0.071238       -0.512362  2

%mem=32GB
%nprocshared= 8
#p m062x/aug-cc-pVDZ   counterpoise=2

00324 m062x/aug-cc-pVDZ   counterpoise=2

 0  1  0  1  0  1
  C         -0.624727       -1.102519        0.000028  1
  N         -1.388431       -0.009613       -0.000010  1
  C         -0.720798        1.126503        0.000003  1
  C          0.671678        1.128362        0.000015  1
  N          1.361561       -0.000000       -0.000004  1
  N          0.700718       -1.142733       -0.000033  1
  H         -1.124521       -2.062207       -0.000123  1
  H         -1.288840        2.049293        0.000027  1
  H          1.246313        2.044351        0.000047  1
  C          1.879358       -0.684004       -0.000000  2
  H          1.223331        0.182600       -0.000005  2
  H          2.098122       -0.972989        1.024748  2
  H          1.390549       -1.508636       -0.512371  2
  H          2.805703       -0.437352       -0.512371  2

%mem=32GB
%nprocshared= 8
#p m062x/aug-cc-pVDZ   counterpoise=2

00325 m062x/aug-cc-pVDZ   counterpoise=2

 0  1  0  1  0  1
  C         -0.624727       -1.102519        0.000028  1
  N         -1.388431       -0.009613       -0.000010  1
  C         -0.720798        1.126503        0.000003  1
  C          0.671678        1.128362        0.000015  1
  N          1.361561       -0.000000       -0.000004  1
  N          0.700718       -1.142733       -0.000033  1
  H         -1.124521       -2.062207       -0.000123  1
  H         -1.288840        2.049293        0.000027  1
  H          1.246313        2.044351        0.000047  1
  C          1.969576       -0.347274       -0.000000  2
  H          1.025764        0.191794       -0.000006  2
  H          2.284306       -0.527035        1.024748  2
  H          1.844168       -1.297656       -0.512371  2
  H          2.724459        0.243577       -0.512371  2

%mem=32GB
%nprocshared= 8
#p m062x/aug-cc-pVDZ   counterpoise=2

00326 m062x/aug-cc-pVDZ   counterpoise=2

 0  1  0  1  0  1
  C         -0.624727       -1.102519        0.000028  1
  N         -1.388431       -0.009613       -0.000010  1
  C         -0.720798        1.126503        0.000003  1
  C          0.671678        1.128362        0.000015  1
  N          1.361561       -0.000000       -0.000004  1
  N          0.700718       -1.142733       -0.000033  1
  H         -1.124521       -2.062207       -0.000123  1
  H         -1.288840        2.049293        0.000027  1
  H          1.246313        2.044351        0.000047  1
  C          1.969576        0.000000       -0.347274  2
  H          1.025762        0.000000        0.191789  2
  H          2.792544       -0.000000        0.362798  2
  H          2.030196       -0.887456       -0.971953  2
  H          2.030196        0.887456       -0.971953  2

%mem=32GB
%nprocshared= 8
#p m062x/aug-cc-pVDZ   counterpoise=2

00327 m062x/aug-cc-pVDZ   counterpoise=2

 0  1  0  1  0  1
  C         -0.624727       -1.102519        0.000028  1
  N         -1.388431       -0.009613       -0.000010  1
  C         -0.720798        1.126503        0.000003  1
  C          0.671678        1.128362        0.000015  1
  N          1.361561       -0.000000       -0.000004  1
  N          0.700718       -1.142733       -0.000033  1
  H         -1.124521       -2.062207       -0.000123  1
  H         -1.288840        2.049293        0.000027  1
  H          1.246313        2.044351        0.000047  1
  C          1.939658        0.342000       -0.347276  2
  H          1.108682       -0.149602        0.151904  2
  H          2.621821        0.745564        0.396543  2
  H          2.466101       -0.377684       -0.968879  2
  H          1.562374        1.149925       -0.968879  2

%mem=32GB
%nprocshared= 8
#p m062x/aug-cc-pVDZ   counterpoise=2

00328 m062x/aug-cc-pVDZ   counterpoise=2

 0  1  0  1  0  1
  C         -0.624727       -1.102519        0.000028  1
  N         -1.388431       -0.009613       -0.000010  1
  C         -0.720798        1.126503        0.000003  1
  C          0.671678        1.128362        0.000015  1
  N          1.361561       -0.000000       -0.000004  1
  N          0.700718       -1.142733       -0.000033  1
  H         -1.124521       -2.062207       -0.000123  1
  H         -1.288840        2.049293        0.000027  1
  H          1.246313        2.044351        0.000047  1
  C          1.850809        0.673615       -0.347279  2
  H          1.261307       -0.138034        0.071158  2
  H          2.279225        1.263474        0.458948  2
  H          2.649523        0.263157       -0.959698  2
  H          1.213425        1.306198       -0.959698  2

%mem=32GB
%nprocshared= 8
#p m062x/aug-cc-pVDZ   counterpoise=2

00329 m062x/aug-cc-pVDZ   counterpoise=2

 0  1  0  1  0  1
  C         -0.624727       -1.102519        0.000028  1
  N         -1.388431       -0.009613       -0.000010  1
  C         -0.720798        1.126503        0.000003  1
  C          0.671678        1.128362        0.000015  1
  N          1.361561       -0.000000       -0.000004  1
  N          0.700718       -1.142733       -0.000033  1
  H         -1.124521       -2.062207       -0.000123  1
  H         -1.288840        2.049293        0.000027  1
  H          1.246313        2.044351        0.000047  1
  C          1.705723        0.984767       -0.347282  2
  H          1.365490        0.011242       -0.003968  2
  H          1.925968        1.614966        0.510517  2
  H          2.603555        0.863846       -0.947910  2
  H          0.928020        1.449420       -0.947910  2

%mem=32GB
%nprocshared= 8
#p m062x/aug-cc-pVDZ   counterpoise=2

00330 m062x/aug-cc-pVDZ   counterpoise=2

 0  1  0  1  0  1
  C         -0.624727       -1.102519        0.000028  1
  N         -1.388431       -0.009613       -0.000010  1
  C         -0.720798        1.126503        0.000003  1
  C          0.671678        1.128362        0.000015  1
  N          1.361561       -0.000000       -0.000004  1
  N          0.700718       -1.142733       -0.000033  1
  H         -1.124521       -2.062207       -0.000123  1
  H         -1.288840        2.049293        0.000027  1
  H          1.246313        2.044351        0.000047  1
  C          1.508800        1.266084       -0.347279  2
  H          1.188871        2.214666        0.076055  2
  H          1.743040        0.571567        0.455376  2
  H          0.710795        0.855238       -0.960361  2
  H          2.392627        1.422470       -0.960361  2

%mem=32GB
%nprocshared= 8
#p m062x/aug-cc-pVDZ   counterpoise=2

00331 m062x/aug-cc-pVDZ   counterpoise=2

 0  1  0  1  0  1
  C         -0.624727       -1.102519        0.000028  1
  N         -1.388431       -0.009613       -0.000010  1
  C         -0.720798        1.126503        0.000003  1
  C          0.671678        1.128362        0.000015  1
  N          1.361561       -0.000000       -0.000004  1
  N          0.700718       -1.142733       -0.000033  1
  H         -1.124521       -2.062207       -0.000123  1
  H         -1.288840        2.049293        0.000027  1
  H          1.246313        2.044351        0.000047  1
  C          1.266043        1.508851       -0.347272  2
  H          1.232461        2.420317        0.243894  2
  H          1.297763        0.647926        0.315510  2
  H          0.380127        1.450716       -0.974368  2
  H          2.153835        1.516066       -0.974368  2

%mem=32GB
%nprocshared= 8
#p m062x/aug-cc-pVDZ   counterpoise=2

00332 m062x/aug-cc-pVDZ   counterpoise=2

 0  1  0  1  0  1
  C         -0.624727       -1.102519        0.000028  1
  N         -1.388431       -0.009613       -0.000010  1
  C         -0.720798        1.126503        0.000003  1
  C          0.671678        1.128362        0.000015  1
  N          1.361561       -0.000000       -0.000004  1
  N          0.700718       -1.142733       -0.000033  1
  H         -1.124521       -2.062207       -0.000123  1
  H         -1.288840        2.049293        0.000027  1
  H          1.246313        2.044351        0.000047  1
  C          0.984829        1.705765       -0.347268  2
  H          1.500601        2.373620        0.337804  2
  H          0.418049        0.971860        0.219849  2
  H          0.307844        2.281087       -0.973505  2
  H          1.712608        1.196214       -0.973505  2

%mem=32GB
%nprocshared= 8
#p m062x/aug-cc-pVDZ   counterpoise=2

00333 m062x/aug-cc-pVDZ   counterpoise=2

 0  1  0  1  0  1
  C         -0.624727       -1.102519        0.000028  1
  N         -1.388431       -0.009613       -0.000010  1
  C         -0.720798        1.126503        0.000003  1
  C          0.671678        1.128362        0.000015  1
  N          1.361561       -0.000000       -0.000004  1
  N          0.700718       -1.142733       -0.000033  1
  H         -1.124521       -2.062207       -0.000123  1
  H         -1.288840        2.049293        0.000027  1
  H          1.246313        2.044351        0.000047  1
  C          0.673685        1.850846       -0.347274  2
  H          1.566493        2.152548        0.194248  2
  H         -0.107721        1.586789        0.360650  2
  H          0.333689        2.672710       -0.972109  2
  H          0.901910        0.991211       -0.972109  2

%mem=32GB
%nprocshared= 8
#p m062x/aug-cc-pVDZ   counterpoise=2

00334 m062x/aug-cc-pVDZ   counterpoise=2

 0  1  0  1  0  1
  C         -0.624727       -1.102519        0.000028  1
  N         -1.388431       -0.009613       -0.000010  1
  C         -0.720798        1.126503        0.000003  1
  C          0.671678        1.128362        0.000015  1
  N          1.361561       -0.000000       -0.000004  1
  N          0.700718       -1.142733       -0.000033  1
  H         -1.124521       -2.062207       -0.000123  1
  H         -1.288840        2.049293        0.000027  1
  H          1.246313        2.044351        0.000047  1
  C          0.342036        1.939654       -0.347280  2
  H          0.722365        1.003615        0.053416  2
  H          0.073000        2.601787        0.471669  2
  H          1.108490        2.410867       -0.957185  2
  H         -0.535868        1.742735       -0.957185  2

%mem=32GB
%nprocshared= 8
#p m062x/aug-cc-pVDZ   counterpoise=2

00335 m062x/aug-cc-pVDZ   counterpoise=2

 0  1  0  1  0  1
  C         -0.624727       -1.102519        0.000028  1
  N         -1.388431       -0.009613       -0.000010  1
  C         -0.720798        1.126503        0.000003  1
  C          0.671678        1.128362        0.000015  1
  N          1.361561       -0.000000       -0.000004  1
  N          0.700718       -1.142733       -0.000033  1
  H         -1.124521       -2.062207       -0.000123  1
  H         -1.288840        2.049293        0.000027  1
  H          1.246313        2.044351        0.000047  1
  C          0.000027        1.969582       -0.347283  2
  H          0.645440        1.161225       -0.013552  2
  H         -0.411520        2.485030        0.516674  2
  H          0.576479        2.669928       -0.946195  2
  H         -0.810560        1.562481       -0.946195  2

%mem=32GB
%nprocshared= 8
#p m062x/aug-cc-pVDZ   counterpoise=2

00336 m062x/aug-cc-pVDZ   counterpoise=2

 0  1  0  1  0  1
  C         -0.624727       -1.102519        0.000028  1
  N         -1.388431       -0.009613       -0.000010  1
  C         -0.720798        1.126503        0.000003  1
  C          0.671678        1.128362        0.000015  1
  N          1.361561       -0.000000       -0.000004  1
  N          0.700718       -1.142733       -0.000033  1
  H         -1.124521       -2.062207       -0.000123  1
  H         -1.288840        2.049293        0.000027  1
  H          1.246313        2.044351        0.000047  1
  C         -0.342038        1.939655       -0.347280  2
  H         -0.770016        1.020838        0.045131  2
  H         -0.043106        2.581424        0.477492  2
  H          0.527041        1.703654       -0.955953  2
  H         -1.081893        2.453084       -0.955953  2

%mem=32GB
%nprocshared= 8
#p m062x/aug-cc-pVDZ   counterpoise=2

00337 m062x/aug-cc-pVDZ   counterpoise=2

 0  1  0  1  0  1
  C         -0.624727       -1.102519        0.000028  1
  N         -1.388431       -0.009613       -0.000010  1
  C         -0.720798        1.126503        0.000003  1
  C          0.671678        1.128362        0.000015  1
  N          1.361561       -0.000000       -0.000004  1
  N          0.700718       -1.142733       -0.000033  1
  H         -1.124521       -2.062207       -0.000123  1
  H         -1.288840        2.049293        0.000027  1
  H          1.246313        2.044351        0.000047  1
  C         -0.673686        1.850845       -0.347275  2
  H         -1.584898        2.144801        0.167175  2
  H          0.091779        1.603908        0.383863  2
  H         -0.873088        0.982680       -0.970176  2
  H         -0.328158        2.671871       -0.970176  2

%mem=32GB
%nprocshared= 8
#p m062x/aug-cc-pVDZ   counterpoise=2

00338 m062x/aug-cc-pVDZ   counterpoise=2

 0  1  0  1  0  1
  C         -0.624727       -1.102519        0.000028  1
  N         -1.388431       -0.009613       -0.000010  1
  C         -0.720798        1.126503        0.000003  1
  C          0.671678        1.128362        0.000015  1
  N          1.361561       -0.000000       -0.000004  1
  N          0.700718       -1.142733       -0.000033  1
  H         -1.124521       -2.062207       -0.000123  1
  H         -1.288840        2.049293        0.000027  1
  H          1.246313        2.044351        0.000047  1
  C         -0.984832        1.705764       -0.347269  2
  H         -1.559125        2.354715        0.308798  2
  H         -0.383401        1.026148        0.250962  2
  H         -1.662870        1.132829       -0.974555  2
  H         -0.333692        2.309094       -0.974555  2

%mem=32GB
%nprocshared= 8
#p m062x/aug-cc-pVDZ   counterpoise=2

00339 m062x/aug-cc-pVDZ   counterpoise=2

 0  1  0  1  0  1
  C         -0.624727       -1.102519        0.000028  1
  N         -1.388431       -0.009613       -0.000010  1
  C         -0.720798        1.126503        0.000003  1
  C          0.671678        1.128362        0.000015  1
  N          1.361561       -0.000000       -0.000004  1
  N          0.700718       -1.142733       -0.000033  1
  H         -1.124521       -2.062207       -0.000123  1
  H         -1.288840        2.049293        0.000027  1
  H          1.246313        2.044351        0.000047  1
  C         -1.266046        1.508851       -0.347272  2
  H         -1.304587        2.422660        0.239960  2
  H         -1.229863        0.650967        0.319214  2
  H         -2.151526        1.443302       -0.974253  2
  H         -0.378191        1.518095       -0.974253  2

%mem=32GB
%nprocshared= 8
#p m062x/aug-cc-pVDZ   counterpoise=2

00340 m062x/aug-cc-pVDZ   counterpoise=2

 0  1  0  1  0  1
  C         -0.624727       -1.102519        0.000028  1
  N         -1.388431       -0.009613       -0.000010  1
  C         -0.720798        1.126503        0.000003  1
  C          0.671678        1.128362        0.000015  1
  N          1.361561       -0.000000       -0.000004  1
  N          0.700718       -1.142733       -0.000033  1
  H         -1.124521       -2.062207       -0.000123  1
  H         -1.288840        2.049293        0.000027  1
  H          1.246313        2.044351        0.000047  1
  C         -1.508772        1.266037       -0.347278  2
  H         -0.526979        1.092182        0.085424  2
  H         -2.237878        1.395147        0.448469  2
  H         -1.480577        2.162307       -0.961593  2
  H         -1.790063        0.414585       -0.961593  2

%mem=32GB
%nprocshared= 8
#p m062x/aug-cc-pVDZ   counterpoise=2

00341 m062x/aug-cc-pVDZ   counterpoise=2

 0  1  0  1  0  1
  C         -0.624727       -1.102519        0.000028  1
  N         -1.388431       -0.009613       -0.000010  1
  C         -0.720798        1.126503        0.000003  1
  C          0.671678        1.128362        0.000015  1
  N          1.361561       -0.000000       -0.000004  1
  N          0.700718       -1.142733       -0.000033  1
  H         -1.124521       -2.062207       -0.000123  1
  H         -1.288840        2.049293        0.000027  1
  H          1.246313        2.044351        0.000047  1
  C         -1.705695        0.984814       -0.347282  2
  H         -0.689948        1.130941        0.010881  2
  H         -2.378655        0.888001        0.500793  2
  H         -2.003670        1.838539       -0.950474  2
  H         -1.750929        0.081714       -0.950474  2

%mem=32GB
%nprocshared= 8
#p m062x/aug-cc-pVDZ   counterpoise=2

00342 m062x/aug-cc-pVDZ   counterpoise=2

 0  1  0  1  0  1
  C         -0.624727       -1.102519        0.000028  1
  N         -1.388431       -0.009613       -0.000010  1
  C         -0.720798        1.126503        0.000003  1
  C          0.671678        1.128362        0.000015  1
  N          1.361561       -0.000000       -0.000004  1
  N          0.700718       -1.142733       -0.000033  1
  H         -1.124521       -2.062207       -0.000123  1
  H         -1.288840        2.049293        0.000027  1
  H          1.246313        2.044351        0.000047  1
  C         -1.850810        0.673614       -0.347279  2
  H         -1.289342       -0.156030        0.074410  2
  H         -2.260871        1.279534        0.456579  2
  H         -1.191662        1.283042       -0.960140  2
  H         -2.661597        0.288253       -0.960140  2

%mem=32GB
%nprocshared= 8
#p m062x/aug-cc-pVDZ   counterpoise=2

00343 m062x/aug-cc-pVDZ   counterpoise=2

 0  1  0  1  0  1
  C         -0.624727       -1.102519        0.000028  1
  N         -1.388431       -0.009613       -0.000010  1
  C         -0.720798        1.126503        0.000003  1
  C          0.671678        1.128362        0.000015  1
  N          1.361561       -0.000000       -0.000004  1
  N          0.700718       -1.142733       -0.000033  1
  H         -1.124521       -2.062207       -0.000123  1
  H         -1.288840        2.049293        0.000027  1
  H          1.246313        2.044351        0.000047  1
  C         -1.939659        0.341999       -0.347275  2
  H         -1.130368       -0.174224        0.162566  2
  H         -2.614790        0.772644        0.387721  2
  H         -1.529652        1.133096       -0.969800  2
  H         -2.484162       -0.363307       -0.969800  2

%mem=32GB
%nprocshared= 8
#p m062x/aug-cc-pVDZ   counterpoise=2

00344 m062x/aug-cc-pVDZ   counterpoise=2

 0  1  0  1  0  1
  C         -0.624727       -1.102519        0.000028  1
  N         -1.388431       -0.009613       -0.000010  1
  C         -0.720798        1.126503        0.000003  1
  C          0.671678        1.128362        0.000015  1
  N          1.361561       -0.000000       -0.000004  1
  N          0.700718       -1.142733       -0.000033  1
  H         -1.124521       -2.062207       -0.000123  1
  H         -1.288840        2.049293        0.000027  1
  H          1.246313        2.044351        0.000047  1
  C         -1.969577       -0.000001       -0.347273  2
  H         -1.036645       -0.015432        0.210199  2
  H         -2.806200        0.013837        0.346519  2
  H         -2.003248        0.888134       -0.973021  2
  H         -2.032602       -0.886536       -0.973021  2

%mem=32GB
%nprocshared= 8
#p m062x/aug-cc-pVDZ   counterpoise=2

00345 m062x/aug-cc-pVDZ   counterpoise=2

 0  1  0  1  0  1
  C         -0.624727       -1.102519        0.000028  1
  N         -1.388431       -0.009613       -0.000010  1
  C         -0.720798        1.126503        0.000003  1
  C          0.671678        1.128362        0.000015  1
  N          1.361561       -0.000000       -0.000004  1
  N          0.700718       -1.142733       -0.000033  1
  H         -1.124521       -2.062207       -0.000123  1
  H         -1.288840        2.049293        0.000027  1
  H          1.246313        2.044351        0.000047  1
  C         -1.939659       -0.342000       -0.347275  2
  H         -1.120481        0.151959        0.168795  2
  H         -2.629496       -0.757967        0.382501  2
  H         -2.462763        0.378884       -0.970305  2
  H         -1.546235       -1.141080       -0.970305  2

%mem=32GB
%nprocshared= 8
#p m062x/aug-cc-pVDZ   counterpoise=2

00346 m062x/aug-cc-pVDZ   counterpoise=2

 0  1  0  1  0  1
  C         -0.624727       -1.102519        0.000028  1
  N         -1.388431       -0.009613       -0.000010  1
  C         -0.720798        1.126503        0.000003  1
  C          0.671678        1.128362        0.000015  1
  N          1.361561       -0.000000       -0.000004  1
  N          0.700718       -1.142733       -0.000033  1
  H         -1.124521       -2.062207       -0.000123  1
  H         -1.288840        2.049293        0.000027  1
  H          1.246313        2.044351        0.000047  1
  C         -1.850810       -0.673614       -0.347279  2
  H         -1.280041        0.146042        0.081396  2
  H         -2.272101       -1.278612        0.451450  2
  H         -2.653945       -0.273975       -0.961070  2
  H         -1.197388       -1.288251       -0.961070  2

%mem=32GB
%nprocshared= 8
#p m062x/aug-cc-pVDZ   counterpoise=2

00347 m062x/aug-cc-pVDZ   counterpoise=2

 0  1  0  1  0  1
  C         -0.624727       -1.102519        0.000028  1
  N         -1.388431       -0.009613       -0.000010  1
  C         -0.720798        1.126503        0.000003  1
  C          0.671678        1.128362        0.000015  1
  N          1.361561       -0.000000       -0.000004  1
  N          0.700718       -1.142733       -0.000033  1
  H         -1.124521       -2.062207       -0.000123  1
  H         -1.288840        2.049293        0.000027  1
  H          1.246313        2.044351        0.000047  1
  C         -1.705724       -0.984767       -0.347282  2
  H         -1.387191       -0.005803        0.001347  2
  H         -1.913645       -1.623784        0.507062  2
  H         -2.605003       -0.880356       -0.948841  2
  H         -0.917188       -1.429532       -0.948841  2

%mem=32GB
%nprocshared= 8
#p m062x/aug-cc-pVDZ   counterpoise=2

00348 m062x/aug-cc-pVDZ   counterpoise=2

 0  1  0  1  0  1
  C         -0.624727       -1.102519        0.000028  1
  N         -1.388431       -0.009613       -0.000010  1
  C         -0.720798        1.126503        0.000003  1
  C          0.671678        1.128362        0.000015  1
  N          1.361561       -0.000000       -0.000004  1
  N          0.700718       -1.142733       -0.000033  1
  H         -1.124521       -2.062207       -0.000123  1
  H         -1.288840        2.049293        0.000027  1
  H          1.246313        2.044351        0.000047  1
  C         -1.508795       -1.266082       -0.347280  2
  H         -1.069019       -2.177195        0.050018  2
  H         -1.818272       -0.624917        0.474066  2
  H         -0.774811       -0.745149       -0.956684  2
  H         -2.373260       -1.516689       -0.956684  2

%mem=32GB
%nprocshared= 8
#p m062x/aug-cc-pVDZ   counterpoise=2

00349 m062x/aug-cc-pVDZ   counterpoise=2

 0  1  0  1  0  1
  C         -0.624727       -1.102519        0.000028  1
  N         -1.388431       -0.009613       -0.000010  1
  C         -0.720798        1.126503        0.000003  1
  C          0.671678        1.128362        0.000015  1
  N          1.361561       -0.000000       -0.000004  1
  N          0.700718       -1.142733       -0.000033  1
  H         -1.124521       -2.062207       -0.000123  1
  H         -1.288840        2.049293        0.000027  1
  H          1.246313        2.044351        0.000047  1
  C         -1.266035       -1.508850       -0.347273  2
  H         -1.035910       -2.408701        0.217251  2
  H         -1.474644       -0.693134        0.340162  2
  H         -0.417055       -1.246717       -0.973369  2
  H         -2.136626       -1.686476       -0.973369  2

%mem=32GB
%nprocshared= 8
#p m062x/aug-cc-pVDZ   counterpoise=2

00350 m062x/aug-cc-pVDZ   counterpoise=2

 0  1  0  1  0  1
  C         -0.624727       -1.102519        0.000028  1
  N         -1.388431       -0.009613       -0.000010  1
  C         -0.720798        1.126503        0.000003  1
  C          0.671678        1.128362        0.000015  1
  N          1.361561       -0.000000       -0.000004  1
  N          0.700718       -1.142733       -0.000033  1
  H         -1.124521       -2.062207       -0.000123  1
  H         -1.288840        2.049293        0.000027  1
  H          1.246313        2.044351        0.000047  1
  C         -0.984820       -1.705768       -0.347266  2
  H         -1.278638       -2.455427        0.382842  2
  H         -0.635655       -0.814894        0.168393  2
  H         -0.186173       -2.100061       -0.970301  2
  H         -1.838692       -1.452379       -0.970301  2

%mem=32GB
%nprocshared= 8
#p m062x/aug-cc-pVDZ   counterpoise=2

00351 m062x/aug-cc-pVDZ   counterpoise=2

 0  1  0  1  0  1
  C         -0.624727       -1.102519        0.000028  1
  N         -1.388431       -0.009613       -0.000010  1
  C         -0.720798        1.126503        0.000003  1
  C          0.671678        1.128362        0.000015  1
  N          1.361561       -0.000000       -0.000004  1
  N          0.700718       -1.142733       -0.000033  1
  H         -1.124521       -2.062207       -0.000123  1
  H         -1.288840        2.049293        0.000027  1
  H          1.246313        2.044351        0.000047  1
  C         -0.673682       -1.850849       -0.347271  2
  H         -1.480977       -2.229317        0.274349  2
  H          0.126176       -1.475867        0.286050  2
  H         -0.293089       -2.652563       -0.974870  2
  H         -1.046501       -1.045490       -0.974870  2

%mem=32GB
%nprocshared= 8
#p m062x/aug-cc-pVDZ   counterpoise=2

00352 m062x/aug-cc-pVDZ   counterpoise=2

 0  1  0  1  0  1
  C         -0.624727       -1.102519        0.000028  1
  N         -1.388431       -0.009613       -0.000010  1
  C         -0.720798        1.126503        0.000003  1
  C          0.671678        1.128362        0.000015  1
  N          1.361561       -0.000000       -0.000004  1
  N          0.700718       -1.142733       -0.000033  1
  H         -1.124521       -2.062207       -0.000123  1
  H         -1.288840        2.049293        0.000027  1
  H          1.246313        2.044351        0.000047  1
  C         -0.342061       -1.939699       -0.347278  2
  H         -1.325557       -2.093683        0.089071  2
  H          0.392348       -1.824714        0.445753  2
  H         -0.080039       -2.796942       -0.962059  2
  H         -0.354588       -1.043393       -0.962059  2

%mem=32GB
%nprocshared= 8
#p m062x/aug-cc-pVDZ   counterpoise=2

00353 m062x/aug-cc-pVDZ   counterpoise=2

 0  1  0  1  0  1
  C         -0.624727       -1.102519        0.000028  1
  N         -1.388431       -0.009613       -0.000010  1
  C         -0.720798        1.126503        0.000003  1
  C          0.671678        1.128362        0.000015  1
  N          1.361561       -0.000000       -0.000004  1
  N          0.700718       -1.142733       -0.000033  1
  H         -1.124521       -2.062207       -0.000123  1
  H         -1.288840        2.049293        0.000027  1
  H          1.246313        2.044351        0.000047  1
  C         -0.000025       -1.969581       -0.347282  2
  H         -0.604282       -1.130896       -0.011339  2
  H          0.386625       -2.506236        0.515260  2
  H         -0.611133       -2.639542       -0.946595  2
  H          0.828940       -1.601996       -0.946595  2

%mem=32GB
%nprocshared= 8
#p m062x/aug-cc-pVDZ   counterpoise=2

00354 m062x/aug-cc-pVDZ   counterpoise=2

 0  1  0  1  0  1
  C         -0.624727       -1.102519        0.000028  1
  N         -1.388431       -0.009613       -0.000010  1
  C         -0.720798        1.126503        0.000003  1
  C          0.671678        1.128362        0.000015  1
  N          1.361561       -0.000000       -0.000004  1
  N          0.700718       -1.142733       -0.000033  1
  H         -1.124521       -2.062207       -0.000123  1
  H         -1.288840        2.049293        0.000027  1
  H          1.246313        2.044351        0.000047  1
  C          0.342037       -1.939654       -0.347280  2
  H          0.756608       -1.018557        0.054075  2
  H          0.048484       -2.591875        0.471202  2
  H         -0.527822       -1.710048       -0.957281  2
  H          1.090708       -2.438521       -0.957281  2

%mem=32GB
%nprocshared= 8
#p m062x/aug-cc-pVDZ   counterpoise=2

00355 m062x/aug-cc-pVDZ   counterpoise=2

 0  1  0  1  0  1
  C         -0.624727       -1.102519        0.000028  1
  N         -1.388431       -0.009613       -0.000010  1
  C         -0.720798        1.126503        0.000003  1
  C          0.671678        1.128362        0.000015  1
  N          1.361561       -0.000000       -0.000004  1
  N          0.700718       -1.142733       -0.000033  1
  H         -1.124521       -2.062207       -0.000123  1
  H         -1.288840        2.049293        0.000027  1
  H          1.246313        2.044351        0.000047  1
  C          0.673650       -1.850793       -0.347277  2
  H          0.710934       -0.875492        0.131026  2
  H          0.643990       -2.626645        0.413414  2
  H         -0.216979       -1.916818       -0.966872  2
  H          1.556638       -1.984621       -0.966872  2

%mem=32GB
%nprocshared= 8
#p m062x/aug-cc-pVDZ   counterpoise=2

00356 m062x/aug-cc-pVDZ   counterpoise=2

 0  1  0  1  0  1
  C         -0.624727       -1.102519        0.000028  1
  N         -1.388431       -0.009613       -0.000010  1
  C         -0.720798        1.126503        0.000003  1
  C          0.671678        1.128362        0.000015  1
  N          1.361561       -0.000000       -0.000004  1
  N          0.700718       -1.142733       -0.000033  1
  H         -1.124521       -2.062207       -0.000123  1
  H         -1.288840        2.049293        0.000027  1
  H          1.246313        2.044351        0.000047  1
  C          0.984790       -1.705702       -0.347275  2
  H          0.555876       -0.855687        0.177018  2
  H          1.350502       -2.430464        0.375533  2
  H          0.224177       -2.168297       -0.970934  2
  H          1.808783       -1.368711       -0.970934  2

%mem=32GB
%nprocshared= 8
#p m062x/aug-cc-pVDZ   counterpoise=2

00357 m062x/aug-cc-pVDZ   counterpoise=2

 0  1  0  1  0  1
  C         -0.624727       -1.102519        0.000028  1
  N         -1.388431       -0.009613       -0.000010  1
  C         -0.720798        1.126503        0.000003  1
  C          0.671678        1.128362        0.000015  1
  N          1.361561       -0.000000       -0.000004  1
  N          0.700718       -1.142733       -0.000033  1
  H         -1.124521       -2.062207       -0.000123  1
  H         -1.288840        2.049293        0.000027  1
  H          1.246313        2.044351        0.000047  1
  C          1.266011       -1.508791       -0.347276  2
  H          0.455122       -0.983696        0.150830  2
  H          1.930606       -1.939153        0.397425  2
  H          0.856954       -2.301180       -0.968782  2
  H          1.821698       -0.811354       -0.968782  2

%mem=32GB
%nprocshared= 8
#p m062x/aug-cc-pVDZ   counterpoise=2

00358 m062x/aug-cc-pVDZ   counterpoise=2

 0  1  0  1  0  1
  C         -0.624727       -1.102519        0.000028  1
  N         -1.388431       -0.009613       -0.000010  1
  C         -0.720798        1.126503        0.000003  1
  C          0.671678        1.128362        0.000015  1
  N          1.361561       -0.000000       -0.000004  1
  N          0.700718       -1.142733       -0.000033  1
  H         -1.124521       -2.062207       -0.000123  1
  H         -1.288840        2.049293        0.000027  1
  H          1.246313        2.044351        0.000047  1
  C          1.508772       -1.266038       -0.347279  2
  H          0.519835       -1.115131        0.077698  2
  H          2.234640       -1.376802        0.454172  2
  H          1.506640       -2.163442       -0.960581  2
  H          1.774384       -0.408840       -0.960581  2

%mem=32GB
%nprocshared= 8
#p m062x/aug-cc-pVDZ   counterpoise=2

00359 m062x/aug-cc-pVDZ   counterpoise=2

 0  1  0  1  0  1
  C         -0.624727       -1.102519        0.000028  1
  N         -1.388431       -0.009613       -0.000010  1
  C         -0.720798        1.126503        0.000003  1
  C          0.671678        1.128362        0.000015  1
  N          1.361561       -0.000000       -0.000004  1
  N          0.700718       -1.142733       -0.000033  1
  H         -1.124521       -2.062207       -0.000123  1
  H         -1.288840        2.049293        0.000027  1
  H          1.246313        2.044351        0.000047  1
  C          1.705695       -0.984814       -0.347282  2
  H          0.689527       -1.144491        0.003834  2
  H          2.371579       -0.880180        0.505436  2
  H          2.018809       -1.833958       -0.949271  2
  H          1.743286       -0.080562       -0.949271  2

%mem=32GB
%nprocshared= 8
#p m062x/aug-cc-pVDZ   counterpoise=2

00360 m062x/aug-cc-pVDZ   counterpoise=2

 0  1  0  1  0  1
  C         -0.624727       -1.102519        0.000028  1
  N         -1.388431       -0.009613       -0.000010  1
  C         -0.720798        1.126503        0.000003  1
  C          0.671678        1.128362        0.000015  1
  N          1.361561       -0.000000       -0.000004  1
  N          0.700718       -1.142733       -0.000033  1
  H         -1.124521       -2.062207       -0.000123  1
  H         -1.288840        2.049293        0.000027  1
  H          1.246313        2.044351        0.000047  1
  C          1.850809       -0.673615       -0.347279  2
  H          1.261307        0.138034        0.071158  2
  H          2.279225       -1.263474        0.458948  2
  H          1.213425       -1.306198       -0.959698  2
  H          2.649523       -0.263157       -0.959698  2

%mem=32GB
%nprocshared= 8
#p m062x/aug-cc-pVDZ   counterpoise=2

00361 m062x/aug-cc-pVDZ   counterpoise=2

 0  1  0  1  0  1
  C         -0.624727       -1.102519        0.000028  1
  N         -1.388431       -0.009613       -0.000010  1
  C         -0.720798        1.126503        0.000003  1
  C          0.671678        1.128362        0.000015  1
  N          1.361561       -0.000000       -0.000004  1
  N          0.700718       -1.142733       -0.000033  1
  H         -1.124521       -2.062207       -0.000123  1
  H         -1.288840        2.049293        0.000027  1
  H          1.246313        2.044351        0.000047  1
  C          1.939658       -0.342000       -0.347276  2
  H          1.108682        0.149602        0.151904  2
  H          2.621821       -0.745564        0.396543  2
  H          1.562374       -1.149925       -0.968879  2
  H          2.466101        0.377684       -0.968879  2

%mem=32GB
%nprocshared= 8
#p m062x/aug-cc-pVDZ   counterpoise=2

00362 m062x/aug-cc-pVDZ   counterpoise=2

 0  1  0  1  0  1
  C         -0.624727       -1.102519        0.000028  1
  N         -1.388431       -0.009613       -0.000010  1
  C         -0.720798        1.126503        0.000003  1
  C          0.671678        1.128362        0.000015  1
  N          1.361561       -0.000000       -0.000004  1
  N          0.700718       -1.142733       -0.000033  1
  H         -1.124521       -2.062207       -0.000123  1
  H         -1.288840        2.049293        0.000027  1
  H          1.246313        2.044351        0.000047  1
  C          1.879358        0.000000       -0.684004  2
  H          1.223329        0.000000        0.182599  2
  H          2.915164       -0.000000       -0.354483  2
  H          1.689606       -0.887456       -1.282246  2
  H          1.689606        0.887456       -1.282246  2

%mem=32GB
%nprocshared= 8
#p m062x/aug-cc-pVDZ   counterpoise=2

00363 m062x/aug-cc-pVDZ   counterpoise=2

 0  1  0  1  0  1
  C         -0.624727       -1.102519        0.000028  1
  N         -1.388431       -0.009613       -0.000010  1
  C         -0.720798        1.126503        0.000003  1
  C          0.671678        1.128362        0.000015  1
  N          1.361561       -0.000000       -0.000004  1
  N          0.700718       -1.142733       -0.000033  1
  H         -1.124521       -2.062207       -0.000123  1
  H         -1.288840        2.049293        0.000027  1
  H          1.246313        2.044351        0.000047  1
  C          1.850809        0.326336       -0.684006  2
  H          1.261306       -0.066872        0.140160  2
  H          2.693814        0.888633       -0.290762  2
  H          2.216630       -0.496417       -1.292882  2
  H          1.231730        0.980162       -1.292882  2

%mem=32GB
%nprocshared= 8
#p m062x/aug-cc-pVDZ   counterpoise=2

00364 m062x/aug-cc-pVDZ   counterpoise=2

 0  1  0  1  0  1
  C         -0.624727       -1.102519        0.000028  1
  N         -1.388431       -0.009613       -0.000010  1
  C         -0.720798        1.126503        0.000003  1
  C          0.671678        1.128362        0.000015  1
  N          1.361561       -0.000000       -0.000004  1
  N          0.700718       -1.142733       -0.000033  1
  H         -1.124521       -2.062207       -0.000123  1
  H         -1.288840        2.049293        0.000027  1
  H          1.246313        2.044351        0.000047  1
  C          1.766027        0.642759       -0.684010  2
  H          1.335895       -0.040787        0.043401  2
  H          2.274719        1.451151       -0.165153  2
  H          2.477954        0.107827       -1.307295  2
  H          0.975718        1.053131       -1.307295  2

%mem=32GB
%nprocshared= 8
#p m062x/aug-cc-pVDZ   counterpoise=2

00365 m062x/aug-cc-pVDZ   counterpoise=2

 0  1  0  1  0  1
  C         -0.624727       -1.102519        0.000028  1
  N         -1.388431       -0.009613       -0.000010  1
  C         -0.720798        1.126503        0.000003  1
  C          0.671678        1.128362        0.000015  1
  N          1.361561       -0.000000       -0.000004  1
  N          0.700718       -1.142733       -0.000033  1
  H         -1.124521       -2.062207       -0.000123  1
  H         -1.288840        2.049293        0.000027  1
  H          1.246313        2.044351        0.000047  1
  C          1.627559        0.939700       -0.684014  2
  H          0.754824        1.111951       -0.059484  2
  H          2.496258        0.768245       -0.053584  2
  H          1.457916        0.068606       -1.311624  2
  H          1.801600        1.809925       -1.311624  2

%mem=32GB
%nprocshared= 8
#p m062x/aug-cc-pVDZ   counterpoise=2

00366 m062x/aug-cc-pVDZ   counterpoise=2

 0  1  0  1  0  1
  C         -0.624727       -1.102519        0.000028  1
  N         -1.388431       -0.009613       -0.000010  1
  C         -0.720798        1.126503        0.000003  1
  C          0.671678        1.128362        0.000015  1
  N          1.361561       -0.000000       -0.000004  1
  N          0.700718       -1.142733       -0.000033  1
  H         -1.124521       -2.062207       -0.000123  1
  H         -1.288840        2.049293        0.000027  1
  H          1.246313        2.044351        0.000047  1
  C          1.439659        1.208042       -0.684010  2
  H          0.630439        1.124083        0.036746  2
  H          2.385416        1.306167       -0.157329  2
  H          1.463143        0.318259       -1.307879  2
  H          1.279974        2.083694       -1.307879  2

%mem=32GB
%nprocshared= 8
#p m062x/aug-cc-pVDZ   counterpoise=2

00367 m062x/aug-cc-pVDZ   counterpoise=2

 0  1  0  1  0  1
  C         -0.624727       -1.102519        0.000028  1
  N         -1.388431       -0.009613       -0.000010  1
  C         -0.720798        1.126503        0.000003  1
  C          0.671678        1.128362        0.000015  1
  N          1.361561       -0.000000       -0.000004  1
  N          0.700718       -1.142733       -0.000033  1
  H         -1.124521       -2.062207       -0.000123  1
  H         -1.288840        2.049293        0.000027  1
  H          1.246313        2.044351        0.000047  1
  C          1.208047        1.439722       -0.684007  2
  H          1.253564        2.158919        0.129664  2
  H          1.144416        0.434289       -0.275924  2
  H          0.331412        1.638745       -1.295052  2
  H          2.102780        1.526639       -1.295052  2

%mem=32GB
%nprocshared= 8
#p m062x/aug-cc-pVDZ   counterpoise=2

00368 m062x/aug-cc-pVDZ   counterpoise=2

 0  1  0  1  0  1
  C         -0.624727       -1.102519        0.000028  1
  N         -1.388431       -0.009613       -0.000010  1
  C         -0.720798        1.126503        0.000003  1
  C          0.671678        1.128362        0.000015  1
  N          1.361561       -0.000000       -0.000004  1
  N          0.700718       -1.142733       -0.000033  1
  H         -1.124521       -2.062207       -0.000123  1
  H         -1.288840        2.049293        0.000027  1
  H          1.246313        2.044351        0.000047  1
  C          0.939709        1.627617       -0.684004  2
  H          1.328263        2.155736        0.182882  2
  H          0.325786        0.793179       -0.354930  2
  H          0.337482        2.306591       -1.282164  2
  H          1.767143        1.254744       -1.282164  2

%mem=32GB
%nprocshared= 8
#p m062x/aug-cc-pVDZ   counterpoise=2

00369 m062x/aug-cc-pVDZ   counterpoise=2

 0  1  0  1  0  1
  C         -0.624727       -1.102519        0.000028  1
  N         -1.388431       -0.009613       -0.000010  1
  C         -0.720798        1.126503        0.000003  1
  C          0.671678        1.128362        0.000015  1
  N          1.361561       -0.000000       -0.000004  1
  N          0.700718       -1.142733       -0.000033  1
  H         -1.124521       -2.062207       -0.000123  1
  H         -1.288840        2.049293        0.000027  1
  H          1.246313        2.044351        0.000047  1
  C          0.642789        1.766014       -0.684007  2
  H          0.676351        1.025226        0.110651  2
  H          0.597689        2.761487       -0.249868  2
  H          1.535098        1.678990       -1.298571  2
  H         -0.237995        1.598660       -1.298571  2

%mem=32GB
%nprocshared= 8
#p m062x/aug-cc-pVDZ   counterpoise=2

00370 m062x/aug-cc-pVDZ   counterpoise=2

 0  1  0  1  0  1
  C         -0.624727       -1.102519        0.000028  1
  N         -1.388431       -0.009613       -0.000010  1
  C         -0.720798        1.126503        0.000003  1
  C          0.671678        1.128362        0.000015  1
  N          1.361561       -0.000000       -0.000004  1
  N          0.700718       -1.142733       -0.000033  1
  H         -1.124521       -2.062207       -0.000123  1
  H         -1.288840        2.049293        0.000027  1
  H          1.246313        2.044351        0.000047  1
  C          0.326367        1.850802       -0.684011  2
  H          0.682759        1.105178        0.021966  2
  H         -0.079519        2.699973       -0.140280  2
  H          1.151731        2.181898       -1.309012  2
  H         -0.449653        1.416470       -1.309012  2

%mem=32GB
%nprocshared= 8
#p m062x/aug-cc-pVDZ   counterpoise=2

00371 m062x/aug-cc-pVDZ   counterpoise=2

 0  1  0  1  0  1
  C         -0.624727       -1.102519        0.000028  1
  N         -1.388431       -0.009613       -0.000010  1
  C         -0.720798        1.126503        0.000003  1
  C          0.671678        1.128362        0.000015  1
  N          1.361561       -0.000000       -0.000004  1
  N          0.700718       -1.142733       -0.000033  1
  H         -1.124521       -2.062207       -0.000123  1
  H         -1.288840        2.049293        0.000027  1
  H          1.246313        2.044351        0.000047  1
  C          0.000025        1.879357       -0.684015  2
  H          0.599494        1.209073       -0.073499  2
  H         -0.583595        2.531920       -0.039789  2
  H          0.653472        2.479967       -1.311513  2
  H         -0.669520        1.296748       -1.311513  2

%mem=32GB
%nprocshared= 8
#p m062x/aug-cc-pVDZ   counterpoise=2

00372 m062x/aug-cc-pVDZ   counterpoise=2

 0  1  0  1  0  1
  C         -0.624727       -1.102519        0.000028  1
  N         -1.388431       -0.009613       -0.000010  1
  C         -0.720798        1.126503        0.000003  1
  C          0.671678        1.128362        0.000015  1
  N          1.361561       -0.000000       -0.000004  1
  N          0.700718       -1.142733       -0.000033  1
  H         -1.124521       -2.062207       -0.000123  1
  H         -1.288840        2.049293        0.000027  1
  H          1.246313        2.044351        0.000047  1
  C         -0.326368        1.850803       -0.684012  2
  H         -0.726480        1.116069        0.009856  2
  H          0.119921        2.670334       -0.126633  2
  H          0.430010        1.384129       -1.309779  2
  H         -1.128759        2.232983       -1.309779  2

%mem=32GB
%nprocshared= 8
#p m062x/aug-cc-pVDZ   counterpoise=2

00373 m062x/aug-cc-pVDZ   counterpoise=2

 0  1  0  1  0  1
  C         -0.624727       -1.102519        0.000028  1
  N         -1.388431       -0.009613       -0.000010  1
  C         -0.720798        1.126503        0.000003  1
  C          0.671678        1.128362        0.000015  1
  N          1.361561       -0.000000       -0.000004  1
  N          0.700718       -1.142733       -0.000033  1
  H         -1.124521       -2.062207       -0.000123  1
  H         -1.288840        2.049293        0.000027  1
  H          1.246313        2.044351        0.000047  1
  C         -0.642791        1.766014       -0.684008  2
  H         -0.733024        1.026274        0.107206  2
  H         -0.522380        2.753168       -0.245255  2
  H          0.223064        1.535006       -1.299155  2
  H         -1.538789        1.749914       -1.299155  2

%mem=32GB
%nprocshared= 8
#p m062x/aug-cc-pVDZ   counterpoise=2

00374 m062x/aug-cc-pVDZ   counterpoise=2

 0  1  0  1  0  1
  C         -0.624727       -1.102519        0.000028  1
  N         -1.388431       -0.009613       -0.000010  1
  C         -0.720798        1.126503        0.000003  1
  C          0.671678        1.128362        0.000015  1
  N          1.361561       -0.000000       -0.000004  1
  N          0.700718       -1.142733       -0.000033  1
  H         -1.124521       -2.062207       -0.000123  1
  H         -1.288840        2.049293        0.000027  1
  H          1.246313        2.044351        0.000047  1
  C         -0.939681        1.627570       -0.684005  2
  H         -0.668004        1.005648        0.164983  2
  H         -1.350696        2.568462       -0.327263  2
  H         -0.056821        1.823468       -1.287046  2
  H         -1.683317        1.112958       -1.287046  2

%mem=32GB
%nprocshared= 8
#p m062x/aug-cc-pVDZ   counterpoise=2

00375 m062x/aug-cc-pVDZ   counterpoise=2

 0  1  0  1  0  1
  C         -0.624727       -1.102519        0.000028  1
  N         -1.388431       -0.009613       -0.000010  1
  C         -0.720798        1.126503        0.000003  1
  C          0.671678        1.128362        0.000015  1
  N          1.361561       -0.000000       -0.000004  1
  N          0.700718       -1.142733       -0.000033  1
  H         -1.124521       -2.062207       -0.000123  1
  H         -1.288840        2.049293        0.000027  1
  H          1.246313        2.044351        0.000047  1
  C         -1.208021        1.439677       -0.684006  2
  H         -0.617175        1.059897        0.145478  2
  H         -2.062914        1.989179       -0.298412  2
  H         -0.596266        2.101432       -1.291717  2
  H         -1.555974        0.608357       -1.291717  2

%mem=32GB
%nprocshared= 8
#p m062x/aug-cc-pVDZ   counterpoise=2

00376 m062x/aug-cc-pVDZ   counterpoise=2

 0  1  0  1  0  1
  C         -0.624727       -1.102519        0.000028  1
  N         -1.388431       -0.009613       -0.000010  1
  C         -0.720798        1.126503        0.000003  1
  C          0.671678        1.128362        0.000015  1
  N          1.361561       -0.000000       -0.000004  1
  N          0.700718       -1.142733       -0.000033  1
  H         -1.124521       -2.062207       -0.000123  1
  H         -1.288840        2.049293        0.000027  1
  H          1.246313        2.044351        0.000047  1
  C         -1.439660        1.208042       -0.684009  2
  H         -0.654894        1.119028        0.062712  2
  H         -2.400886        1.317071       -0.188393  2
  H         -1.251573        2.079854       -1.305333  2
  H         -1.451614        0.316251       -1.305333  2

%mem=32GB
%nprocshared= 8
#p m062x/aug-cc-pVDZ   counterpoise=2

00377 m062x/aug-cc-pVDZ   counterpoise=2

 0  1  0  1  0  1
  C         -0.624727       -1.102519        0.000028  1
  N         -1.388431       -0.009613       -0.000010  1
  C         -0.720798        1.126503        0.000003  1
  C          0.671678        1.128362        0.000015  1
  N          1.361561       -0.000000       -0.000004  1
  N          0.700718       -1.142733       -0.000033  1
  H         -1.124521       -2.062207       -0.000123  1
  H         -1.288840        2.049293        0.000027  1
  H          1.246313        2.044351        0.000047  1
  C         -1.627560        0.939700       -0.684014  2
  H         -0.771349        1.116089       -0.038130  2
  H         -2.509500        0.758010       -0.075205  2
  H         -1.793939        1.811516       -1.311494  2
  H         -1.435808        0.073111       -1.311494  2

%mem=32GB
%nprocshared= 8
#p m062x/aug-cc-pVDZ   counterpoise=2

00378 m062x/aug-cc-pVDZ   counterpoise=2

 0  1  0  1  0  1
  C         -0.624727       -1.102519        0.000028  1
  N         -1.388431       -0.009613       -0.000010  1
  C         -0.720798        1.126503        0.000003  1
  C          0.671678        1.128362        0.000015  1
  N          1.361561       -0.000000       -0.000004  1
  N          0.700718       -1.142733       -0.000033  1
  H         -1.124521       -2.062207       -0.000123  1
  H         -1.288840        2.049293        0.000027  1
  H          1.246313        2.044351        0.000047  1
  C         -1.766028        0.642759       -0.684010  2
  H         -1.362812       -0.053874        0.046397  2
  H         -2.245455        1.471063       -0.168706  2
  H         -0.959931        1.021634       -1.307017  2
  H         -2.496080        0.132501       -1.307017  2

%mem=32GB
%nprocshared= 8
#p m062x/aug-cc-pVDZ   counterpoise=2

00379 m062x/aug-cc-pVDZ   counterpoise=2

 0  1  0  1  0  1
  C         -0.624727       -1.102519        0.000028  1
  N         -1.388431       -0.009613       -0.000010  1
  C         -0.720798        1.126503        0.000003  1
  C          0.671678        1.128362        0.000015  1
  N          1.361561       -0.000000       -0.000004  1
  N          0.700718       -1.142733       -0.000033  1
  H         -1.124521       -2.062207       -0.000123  1
  H         -1.288840        2.049293        0.000027  1
  H          1.246313        2.044351        0.000047  1
  C         -1.850810        0.326335       -0.684006  2
  H         -1.286986       -0.083319        0.150057  2
  H         -2.675001        0.925163       -0.305071  2
  H         -1.199100        0.949793       -1.290678  2
  H         -2.242387       -0.486126       -1.290678  2

%mem=32GB
%nprocshared= 8
#p m062x/aug-cc-pVDZ   counterpoise=2

00380 m062x/aug-cc-pVDZ   counterpoise=2

 0  1  0  1  0  1
  C         -0.624727       -1.102519        0.000028  1
  N         -1.388431       -0.009613       -0.000010  1
  C         -0.720798        1.126503        0.000003  1
  C          0.671678        1.128362        0.000015  1
  N          1.361561       -0.000000       -0.000004  1
  N          0.700718       -1.142733       -0.000033  1
  H         -1.124521       -2.062207       -0.000123  1
  H         -1.288840        2.049293        0.000027  1
  H          1.246313        2.044351        0.000047  1
  C         -1.879359       -0.000001       -0.684004  2
  H         -1.245629       -0.012409        0.198951  2
  H         -2.922985        0.020434       -0.380846  2
  H         -1.657169        0.883275       -1.277243  2
  H         -1.691916       -0.891297       -1.277243  2

%mem=32GB
%nprocshared= 8
#p m062x/aug-cc-pVDZ   counterpoise=2

00381 m062x/aug-cc-pVDZ   counterpoise=2

 0  1  0  1  0  1
  C         -0.624727       -1.102519        0.000028  1
  N         -1.388431       -0.009613       -0.000010  1
  C         -0.720798        1.126503        0.000003  1
  C          0.671678        1.128362        0.000015  1
  N          1.361561       -0.000000       -0.000004  1
  N          0.700718       -1.142733       -0.000033  1
  H         -1.124521       -2.062207       -0.000123  1
  H         -1.288840        2.049293        0.000027  1
  H          1.246313        2.044351        0.000047  1
  C         -1.850810       -0.326336       -0.684005  2
  H         -1.282480        0.062962        0.156723  2
  H         -2.694270       -0.904094       -0.314888  2
  H         -2.214881        0.499973       -1.289103  2
  H         -1.211844       -0.964346       -1.289103  2

%mem=32GB
%nprocshared= 8
#p m062x/aug-cc-pVDZ   counterpoise=2

00382 m062x/aug-cc-pVDZ   counterpoise=2

 0  1  0  1  0  1
  C         -0.624727       -1.102519        0.000028  1
  N         -1.388431       -0.009613       -0.000010  1
  C         -0.720798        1.126503        0.000003  1
  C          0.671678        1.128362        0.000015  1
  N          1.361561       -0.000000       -0.000004  1
  N          0.700718       -1.142733       -0.000033  1
  H         -1.124521       -2.062207       -0.000123  1
  H         -1.288840        2.049293        0.000027  1
  H          1.246313        2.044351        0.000047  1
  C         -1.766028       -0.642759       -0.684010  2
  H         -1.357915        0.041556        0.055269  2
  H         -2.259129       -1.469582       -0.179338  2
  H         -2.485819       -0.117085       -1.306138  2
  H         -0.961416       -1.026210       -1.306138  2

%mem=32GB
%nprocshared= 8
#p m062x/aug-cc-pVDZ   counterpoise=2

00383 m062x/aug-cc-pVDZ   counterpoise=2

 0  1  0  1  0  1
  C         -0.624727       -1.102519        0.000028  1
  N         -1.388431       -0.009613       -0.000010  1
  C         -0.720798        1.126503        0.000003  1
  C          0.671678        1.128362        0.000015  1
  N          1.361561       -0.000000       -0.000004  1
  N          0.700718       -1.142733       -0.000033  1
  H         -1.124521       -2.062207       -0.000123  1
  H         -1.288840        2.049293        0.000027  1
  H          1.246313        2.044351        0.000047  1
  C         -1.627586       -0.939657       -0.684014  2
  H         -1.407111       -0.082256       -0.053436  2
  H         -1.849167       -1.801358       -0.059634  2
  H         -2.486574       -0.716671       -1.311625  2
  H         -0.767585       -1.158699       -1.311625  2

%mem=32GB
%nprocshared= 8
#p m062x/aug-cc-pVDZ   counterpoise=2

00384 m062x/aug-cc-pVDZ   counterpoise=2

 0  1  0  1  0  1
  C         -0.624727       -1.102519        0.000028  1
  N         -1.388431       -0.009613       -0.000010  1
  C         -0.720798        1.126503        0.000003  1
  C          0.671678        1.128362        0.000015  1
  N          1.361561       -0.000000       -0.000004  1
  N          0.700718       -1.142733       -0.000033  1
  H         -1.124521       -2.062207       -0.000123  1
  H         -1.288840        2.049293        0.000027  1
  H          1.246313        2.044351        0.000047  1
  C         -1.439658       -1.208041       -0.684011  2
  H         -0.611217       -1.100770        0.011368  2
  H         -2.366100       -1.328002       -0.128321  2
  H         -1.504792       -0.321610       -1.309691  2
  H         -1.276868       -2.081827       -1.309691  2

%mem=32GB
%nprocshared= 8
#p m062x/aug-cc-pVDZ   counterpoise=2

00385 m062x/aug-cc-pVDZ   counterpoise=2

 0  1  0  1  0  1
  C         -0.624727       -1.102519        0.000028  1
  N         -1.388431       -0.009613       -0.000010  1
  C         -0.720798        1.126503        0.000003  1
  C          0.671678        1.128362        0.000015  1
  N          1.361561       -0.000000       -0.000004  1
  N          0.700718       -1.142733       -0.000033  1
  H         -1.124521       -2.062207       -0.000123  1
  H         -1.288840        2.049293        0.000027  1
  H          1.246313        2.044351        0.000047  1
  C         -1.208041       -1.439723       -0.684007  2
  H         -1.110274       -2.168389        0.116532  2
  H         -1.341012       -0.448684       -0.257818  2
  H         -0.310886       -1.452743       -1.297538  2
  H         -2.070034       -1.688773       -1.297538  2

%mem=32GB
%nprocshared= 8
#p m062x/aug-cc-pVDZ   counterpoise=2

00386 m062x/aug-cc-pVDZ   counterpoise=2

 0  1  0  1  0  1
  C         -0.624727       -1.102519        0.000028  1
  N         -1.388431       -0.009613       -0.000010  1
  C         -0.720798        1.126503        0.000003  1
  C          0.671678        1.128362        0.000015  1
  N          1.361561       -0.000000       -0.000004  1
  N          0.700718       -1.142733       -0.000033  1
  H         -1.124521       -2.062207       -0.000123  1
  H         -1.288840        2.049293        0.000027  1
  H          1.246313        2.044351        0.000047  1
  C         -0.939703       -1.627619       -0.684003  2
  H         -1.181410       -2.195977        0.210381  2
  H         -0.529099       -0.662113       -0.399961  2
  H         -0.207428       -2.173384       -1.273402  2
  H         -1.840774       -1.478767       -1.273402  2

%mem=32GB
%nprocshared= 8
#p m062x/aug-cc-pVDZ   counterpoise=2

00387 m062x/aug-cc-pVDZ   counterpoise=2

 0  1  0  1  0  1
  C         -0.624727       -1.102519        0.000028  1
  N         -1.388431       -0.009613       -0.000010  1
  C         -0.720798        1.126503        0.000003  1
  C          0.671678        1.128362        0.000015  1
  N          1.361561       -0.000000       -0.000004  1
  N          0.700718       -1.142733       -0.000033  1
  H         -1.124521       -2.062207       -0.000123  1
  H         -1.288840        2.049293        0.000027  1
  H          1.246313        2.044351        0.000047  1
  C         -0.642812       -1.766059       -0.684006  2
  H         -1.232836       -2.128797        0.153651  2
  H          0.226719       -1.231484       -0.310345  2
  H         -0.317659       -2.607914       -1.289838  2
  H         -1.247228       -1.095891       -1.289838  2

%mem=32GB
%nprocshared= 8
#p m062x/aug-cc-pVDZ   counterpoise=2

00388 m062x/aug-cc-pVDZ   counterpoise=2

 0  1  0  1  0  1
  C         -0.624727       -1.102519        0.000028  1
  N         -1.388431       -0.009613       -0.000010  1
  C         -0.720798        1.126503        0.000003  1
  C          0.671678        1.128362        0.000015  1
  N          1.361561       -0.000000       -0.000004  1
  N          0.700718       -1.142733       -0.000033  1
  H         -1.124521       -2.062207       -0.000123  1
  H         -1.288840        2.049293        0.000027  1
  H          1.246313        2.044351        0.000047  1
  C         -0.326365       -1.850801       -0.684011  2
  H         -0.633224       -1.081209        0.019509  2
  H          0.021627       -2.723550       -0.137487  2
  H         -1.171209       -2.128073       -1.309179  2
  H          0.477476       -1.470693       -1.309179  2

%mem=32GB
%nprocshared= 8
#p m062x/aug-cc-pVDZ   counterpoise=2

00389 m062x/aug-cc-pVDZ   counterpoise=2

 0  1  0  1  0  1
  C         -0.624727       -1.102519        0.000028  1
  N         -1.388431       -0.009613       -0.000010  1
  C         -0.720798        1.126503        0.000003  1
  C          0.671678        1.128362        0.000015  1
  N          1.361561       -0.000000       -0.000004  1
  N          0.700718       -1.142733       -0.000033  1
  H         -1.124521       -2.062207       -0.000123  1
  H         -1.288840        2.049293        0.000027  1
  H          1.246313        2.044351        0.000047  1
  C         -0.000023       -1.879356       -0.684015  2
  H         -0.561649       -1.180958       -0.069042  2
  H          0.550607       -2.564081       -0.044144  2
  H         -0.685989       -2.442481       -1.311565  2
  H          0.697171       -1.330195       -1.311565  2

%mem=32GB
%nprocshared= 8
#p m062x/aug-cc-pVDZ   counterpoise=2

00390 m062x/aug-cc-pVDZ   counterpoise=2

 0  1  0  1  0  1
  C         -0.624727       -1.102519        0.000028  1
  N         -1.388431       -0.009613       -0.000010  1
  C         -0.720798        1.126503        0.000003  1
  C          0.671678        1.128362        0.000015  1
  N          1.361561       -0.000000       -0.000004  1
  N          0.700718       -1.142733       -0.000033  1
  H         -1.124521       -2.062207       -0.000123  1
  H         -1.288840        2.049293        0.000027  1
  H          1.246313        2.044351        0.000047  1
  C          0.326368       -1.850803       -0.684011  2
  H          0.712683       -1.120101        0.021829  2
  H         -0.113492       -2.682781       -0.140124  2
  H         -0.431497       -1.385528       -1.309021  2
  H          1.137616       -2.215104       -1.309021  2

%mem=32GB
%nprocshared= 8
#p m062x/aug-cc-pVDZ   counterpoise=2

00391 m062x/aug-cc-pVDZ   counterpoise=2

 0  1  0  1  0  1
  C         -0.624727       -1.102519        0.000028  1
  N         -1.388431       -0.009613       -0.000010  1
  C         -0.720798        1.126503        0.000003  1
  C          0.671678        1.128362        0.000015  1
  N          1.361561       -0.000000       -0.000004  1
  N          0.700718       -1.142733       -0.000033  1
  H         -1.124521       -2.062207       -0.000123  1
  H         -1.288840        2.049293        0.000027  1
  H          1.246313        2.044351        0.000047  1
  C          0.642790       -1.766014       -0.684007  2
  H          0.710698       -1.035353        0.117803  2
  H          0.550189       -2.762376       -0.259548  2
  H         -0.228524       -1.551189       -1.297308  2
  H          1.538771       -1.715441       -1.297308  2

%mem=32GB
%nprocshared= 8
#p m062x/aug-cc-pVDZ   counterpoise=2

00392 m062x/aug-cc-pVDZ   counterpoise=2

 0  1  0  1  0  1
  C         -0.624727       -1.102519        0.000028  1
  N         -1.388431       -0.009613       -0.000010  1
  C         -0.720798        1.126503        0.000003  1
  C          0.671678        1.128362        0.000015  1
  N          1.361561       -0.000000       -0.000004  1
  N          0.700718       -1.142733       -0.000033  1
  H         -1.124521       -2.062207       -0.000123  1
  H         -1.288840        2.049293        0.000027  1
  H          1.246313        2.044351        0.000047  1
  C          0.939680       -1.627570       -0.684005  2
  H          0.641746       -1.023084        0.168759  2
  H          1.394470       -2.550306       -0.333002  2
  H          0.065293       -1.860907       -1.286066  2
  H          1.657336       -1.076235       -1.286066  2

%mem=32GB
%nprocshared= 8
#p m062x/aug-cc-pVDZ   counterpoise=2

00393 m062x/aug-cc-pVDZ   counterpoise=2

 0  1  0  1  0  1
  C         -0.624727       -1.102519        0.000028  1
  N         -1.388431       -0.009613       -0.000010  1
  C         -0.720798        1.126503        0.000003  1
  C          0.671678        1.128362        0.000015  1
  N          1.361561       -0.000000       -0.000004  1
  N          0.700718       -1.142733       -0.000033  1
  H         -1.124521       -2.062207       -0.000123  1
  H         -1.288840        2.049293        0.000027  1
  H          1.246313        2.044351        0.000047  1
  C          1.208020       -1.439678       -0.684006  2
  H          0.596625       -1.081803        0.140310  2
  H          2.082620       -1.951617       -0.290977  2
  H          0.628235       -2.128615       -1.292850  2
  H          1.524855       -0.596824       -1.292850  2

%mem=32GB
%nprocshared= 8
#p m062x/aug-cc-pVDZ   counterpoise=2

00394 m062x/aug-cc-pVDZ   counterpoise=2

 0  1  0  1  0  1
  C         -0.624727       -1.102519        0.000028  1
  N         -1.388431       -0.009613       -0.000010  1
  C         -0.720798        1.126503        0.000003  1
  C          0.671678        1.128362        0.000015  1
  N          1.361561       -0.000000       -0.000004  1
  N          0.700718       -1.142733       -0.000033  1
  H         -1.124521       -2.062207       -0.000123  1
  H         -1.288840        2.049293        0.000027  1
  H          1.246313        2.044351        0.000047  1
  C          1.439660       -1.208043       -0.684010  2
  H          0.643677       -1.137692        0.052765  2
  H          2.397036       -1.292658       -0.176321  2
  H          1.280997       -2.084935       -1.306395  2
  H          1.437259       -0.316915       -1.306395  2

%mem=32GB
%nprocshared= 8
#p m062x/aug-cc-pVDZ   counterpoise=2

00395 m062x/aug-cc-pVDZ   counterpoise=2

 0  1  0  1  0  1
  C         -0.624727       -1.102519        0.000028  1
  N         -1.388431       -0.009613       -0.000010  1
  C         -0.720798        1.126503        0.000003  1
  C          0.671678        1.128362        0.000015  1
  N          1.361561       -0.000000       -0.000004  1
  N          0.700718       -1.142733       -0.000033  1
  H         -1.124521       -2.062207       -0.000123  1
  H         -1.288840        2.049293        0.000027  1
  H          1.246313        2.044351        0.000047  1
  C          1.627560       -0.939700       -0.684014  2
  H          0.766283       -1.128370       -0.048418  2
  H          2.500134       -0.748556       -0.064696  2
  H          1.811991       -1.807799       -1.311603  2
  H          1.432188       -0.073999       -1.311603  2

%mem=32GB
%nprocshared= 8
#p m062x/aug-cc-pVDZ   counterpoise=2

00396 m062x/aug-cc-pVDZ   counterpoise=2

 0  1  0  1  0  1
  C         -0.624727       -1.102519        0.000028  1
  N         -1.388431       -0.009613       -0.000010  1
  C         -0.720798        1.126503        0.000003  1
  C          0.671678        1.128362        0.000015  1
  N          1.361561       -0.000000       -0.000004  1
  N          0.700718       -1.142733       -0.000033  1
  H         -1.124521       -2.062207       -0.000123  1
  H         -1.288840        2.049293        0.000027  1
  H          1.246313        2.044351        0.000047  1
  C          1.766027       -0.642759       -0.684010  2
  H          1.335895        0.040787        0.043401  2
  H          2.274719       -1.451151       -0.165153  2
  H          0.975718       -1.053131       -1.307295  2
  H          2.477954       -0.107827       -1.307295  2

%mem=32GB
%nprocshared= 8
#p m062x/aug-cc-pVDZ   counterpoise=2

00397 m062x/aug-cc-pVDZ   counterpoise=2

 0  1  0  1  0  1
  C         -0.624727       -1.102519        0.000028  1
  N         -1.388431       -0.009613       -0.000010  1
  C         -0.720798        1.126503        0.000003  1
  C          0.671678        1.128362        0.000015  1
  N          1.361561       -0.000000       -0.000004  1
  N          0.700718       -1.142733       -0.000033  1
  H         -1.124521       -2.062207       -0.000123  1
  H         -1.288840        2.049293        0.000027  1
  H          1.246313        2.044351        0.000047  1
  C          1.850809       -0.326336       -0.684006  2
  H          1.261306        0.066872        0.140160  2
  H          2.693814       -0.888633       -0.290762  2
  H          1.231730       -0.980162       -1.292882  2
  H          2.216630        0.496417       -1.292882  2

%mem=32GB
%nprocshared= 8
#p m062x/aug-cc-pVDZ   counterpoise=2

00398 m062x/aug-cc-pVDZ   counterpoise=2

 0  1  0  1  0  1
  C         -0.624727       -1.102519        0.000028  1
  N         -1.388431       -0.009613       -0.000010  1
  C         -0.720798        1.126503        0.000003  1
  C          0.671678        1.128362        0.000015  1
  N          1.361561       -0.000000       -0.000004  1
  N          0.700718       -1.142733       -0.000033  1
  H         -1.124521       -2.062207       -0.000123  1
  H         -1.288840        2.049293        0.000027  1
  H          1.246313        2.044351        0.000047  1
  C          1.732035        0.000000       -0.999958  2
  H          1.354427        0.000000        0.019251  2
  H          2.818873       -0.000000       -0.983824  2
  H          1.377499       -0.887456       -1.517841  2
  H          1.377499        0.887456       -1.517841  2

%mem=32GB
%nprocshared= 8
#p m062x/aug-cc-pVDZ   counterpoise=2

00399 m062x/aug-cc-pVDZ   counterpoise=2

 0  1  0  1  0  1
  C         -0.624727       -1.102519        0.000028  1
  N         -1.388431       -0.009613       -0.000010  1
  C         -0.720798        1.126503        0.000003  1
  C          0.671678        1.128362        0.000015  1
  N          1.361561       -0.000000       -0.000004  1
  N          0.700718       -1.142733       -0.000033  1
  H         -1.124521       -2.062207       -0.000123  1
  H         -1.288840        2.049293        0.000027  1
  H          1.246313        2.044351        0.000047  1
  C          1.705723        0.300755       -0.999959  2
  H          1.365489        0.003433       -0.011417  2
  H          2.520976        1.013186       -0.903612  2
  H          2.052253       -0.574988       -1.542609  2
  H          0.884315        0.761513       -1.542609  2

%mem=32GB
%nprocshared= 8
#p m062x/aug-cc-pVDZ   counterpoise=2

00400 m062x/aug-cc-pVDZ   counterpoise=2

 0  1  0  1  0  1
  C         -0.624727       -1.102519        0.000028  1
  N         -1.388431       -0.009613       -0.000010  1
  C         -0.720798        1.126503        0.000003  1
  C          0.671678        1.128362        0.000015  1
  N          1.361561       -0.000000       -0.000004  1
  N          0.700718       -1.142733       -0.000033  1
  H         -1.124521       -2.062207       -0.000123  1
  H         -1.288840        2.049293        0.000027  1
  H          1.246313        2.044351        0.000047  1
  C          1.627585        0.592374       -0.999962  2
  H          1.385076        0.052363       -0.088396  2
  H          2.060536        1.556454       -0.745836  2
  H          2.341983        0.016889       -1.582998  2
  H          0.722847        0.744013       -1.582998  2

%mem=32GB
%nprocshared= 8
#p m062x/aug-cc-pVDZ   counterpoise=2

00401 m062x/aug-cc-pVDZ   counterpoise=2

 0  1  0  1  0  1
  C         -0.624727       -1.102519        0.000028  1
  N         -1.388431       -0.009613       -0.000010  1
  C         -0.720798        1.126503        0.000003  1
  C          0.671678        1.128362        0.000015  1
  N          1.361561       -0.000000       -0.000004  1
  N          0.700718       -1.142733       -0.000033  1
  H         -1.124521       -2.062207       -0.000123  1
  H         -1.288840        2.049293        0.000027  1
  H          1.246313        2.044351        0.000047  1
  C          1.499972        0.866034       -0.999966  2
  H          0.820364        1.081272       -0.179490  2
  H          2.464051        0.560702       -0.601466  2
  H          1.089930        0.064998       -1.609624  2
  H          1.625825        1.757076       -1.609624  2

%mem=32GB
%nprocshared= 8
#p m062x/aug-cc-pVDZ   counterpoise=2

00402 m062x/aug-cc-pVDZ   counterpoise=2

 0  1  0  1  0  1
  C         -0.624727       -1.102519        0.000028  1
  N         -1.388431       -0.009613       -0.000010  1
  C         -0.720798        1.126503        0.000003  1
  C          0.671678        1.128362        0.000015  1
  N          1.361561       -0.000000       -0.000004  1
  N          0.700718       -1.142733       -0.000033  1
  H         -1.124521       -2.062207       -0.000123  1
  H         -1.288840        2.049293        0.000027  1
  H          1.246313        2.044351        0.000047  1
  C          1.326803        1.113341       -0.999962  2
  H          0.731215        1.126997       -0.090862  2
  H          2.382295        1.089141       -0.741450  2
  H          1.076633        0.231388       -1.583957  2
  H          1.117317        2.005834       -1.583957  2

%mem=32GB
%nprocshared= 8
#p m062x/aug-cc-pVDZ   counterpoise=2

00403 m062x/aug-cc-pVDZ   counterpoise=2

 0  1  0  1  0  1
  C         -0.624727       -1.102519        0.000028  1
  N         -1.388431       -0.009613       -0.000010  1
  C         -0.720798        1.126503        0.000003  1
  C          0.671678        1.128362        0.000015  1
  N          1.361561       -0.000000       -0.000004  1
  N          0.700718       -1.142733       -0.000033  1
  H         -1.124521       -2.062207       -0.000123  1
  H         -1.288840        2.049293        0.000027  1
  H          1.246313        2.044351        0.000047  1
  C          1.113323        1.326820       -0.999959  2
  H          0.681265        1.132670       -0.021692  2
  H          2.098683        1.769602       -0.879600  2
  H          1.200512        0.393060       -1.549476  2
  H          0.473011        2.012028       -1.549476  2

%mem=32GB
%nprocshared= 8
#p m062x/aug-cc-pVDZ   counterpoise=2

00404 m062x/aug-cc-pVDZ   counterpoise=2

 0  1  0  1  0  1
  C         -0.624727       -1.102519        0.000028  1
  N         -1.388431       -0.009613       -0.000010  1
  C         -0.720798        1.126503        0.000003  1
  C          0.671678        1.128362        0.000015  1
  N          1.361561       -0.000000       -0.000004  1
  N          0.700718       -1.142733       -0.000033  1
  H         -1.124521       -2.062207       -0.000123  1
  H         -1.288840        2.049293        0.000027  1
  H          1.246313        2.044351        0.000047  1
  C          0.866017        1.499985       -0.999959  2
  H          0.671219        1.127485        0.002375  2
  H          1.368900        2.461615       -0.937891  2
  H          1.498430        0.794242       -1.532367  2
  H         -0.074399        1.616751       -1.532367  2

%mem=32GB
%nprocshared= 8
#p m062x/aug-cc-pVDZ   counterpoise=2

00405 m062x/aug-cc-pVDZ   counterpoise=2

 0  1  0  1  0  1
  C         -0.624727       -1.102519        0.000028  1
  N         -1.388431       -0.009613       -0.000010  1
  C         -0.720798        1.126503        0.000003  1
  C          0.671678        1.128362        0.000015  1
  N          1.361561       -0.000000       -0.000004  1
  N          0.700718       -1.142733       -0.000033  1
  H         -1.124521       -2.062207       -0.000123  1
  H         -1.288840        2.049293        0.000027  1
  H          1.246313        2.044351        0.000047  1
  C          0.592399        1.627575       -0.999960  2
  H          0.669304        1.143313       -0.029933  2
  H          0.423315        2.692291       -0.861149  2
  H          1.514946        1.476639       -1.554579  2
  H         -0.237999        1.198259       -1.554579  2

%mem=32GB
%nprocshared= 8
#p m062x/aug-cc-pVDZ   counterpoise=2

00406 m062x/aug-cc-pVDZ   counterpoise=2

 0  1  0  1  0  1
  C         -0.624727       -1.102519        0.000028  1
  N         -1.388431       -0.009613       -0.000010  1
  C         -0.720798        1.126503        0.000003  1
  C          0.671678        1.128362        0.000015  1
  N          1.361561       -0.000000       -0.000004  1
  N          0.700718       -1.142733       -0.000033  1
  H         -1.124521       -2.062207       -0.000123  1
  H         -1.288840        2.049293        0.000027  1
  H          1.246313        2.044351        0.000047  1
  C          0.300781        1.705716       -0.999963  2
  H          0.633182        1.188287       -0.103775  2
  H         -0.266742        2.589147       -0.718992  2
  H          1.164935        2.002483       -1.588728  2
  H         -0.328388        1.043161       -1.588728  2

%mem=32GB
%nprocshared= 8
#p m062x/aug-cc-pVDZ   counterpoise=2

00407 m062x/aug-cc-pVDZ   counterpoise=2

 0  1  0  1  0  1
  C         -0.624727       -1.102519        0.000028  1
  N         -1.388431       -0.009613       -0.000010  1
  C         -0.720798        1.126503        0.000003  1
  C          0.671678        1.128362        0.000015  1
  N          1.361561       -0.000000       -0.000004  1
  N          0.700718       -1.142733       -0.000033  1
  H         -1.124521       -2.062207       -0.000123  1
  H         -1.288840        2.049293        0.000027  1
  H          1.246313        2.044351        0.000047  1
  C          0.000022        1.732031       -0.999967  2
  H          0.541827        1.245069       -0.193312  2
  H         -0.746287        2.402797       -0.582148  2
  H          0.695393        2.300271       -1.612371  2
  H         -0.491068        0.980187       -1.612371  2

%mem=32GB
%nprocshared= 8
#p m062x/aug-cc-pVDZ   counterpoise=2

00408 m062x/aug-cc-pVDZ   counterpoise=2

 0  1  0  1  0  1
  C         -0.624727       -1.102519        0.000028  1
  N         -1.388431       -0.009613       -0.000010  1
  C         -0.720798        1.126503        0.000003  1
  C          0.671678        1.128362        0.000015  1
  N          1.361561       -0.000000       -0.000004  1
  N          0.700718       -1.142733       -0.000033  1
  H         -1.124521       -2.062207       -0.000123  1
  H         -1.288840        2.049293        0.000027  1
  H          1.246313        2.044351        0.000047  1
  C         -0.300783        1.705716       -0.999963  2
  H         -0.672068        1.193704       -0.116014  2
  H          0.312270        2.551133       -0.698446  2
  H          0.296853        1.018142       -1.592880  2
  H         -1.140033        2.060097       -1.592880  2

%mem=32GB
%nprocshared= 8
#p m062x/aug-cc-pVDZ   counterpoise=2

00409 m062x/aug-cc-pVDZ   counterpoise=2

 0  1  0  1  0  1
  C         -0.624727       -1.102519        0.000028  1
  N         -1.388431       -0.009613       -0.000010  1
  C         -0.720798        1.126503        0.000003  1
  C          0.671678        1.128362        0.000015  1
  N          1.361561       -0.000000       -0.000004  1
  N          0.700718       -1.142733       -0.000033  1
  H         -1.124521       -2.062207       -0.000123  1
  H         -1.288840        2.049293        0.000027  1
  H          1.246313        2.044351        0.000047  1
  C         -0.592401        1.627575       -0.999960  2
  H         -0.716360        1.143823       -0.034562  2
  H         -0.325136        2.670590       -0.851073  2
  H          0.195652        1.127757       -1.557303  2
  H         -1.523710        1.568332       -1.557303  2

%mem=32GB
%nprocshared= 8
#p m062x/aug-cc-pVDZ   counterpoise=2

00410 m062x/aug-cc-pVDZ   counterpoise=2

 0  1  0  1  0  1
  C         -0.624727       -1.102519        0.000028  1
  N         -1.388431       -0.009613       -0.000010  1
  C         -0.720798        1.126503        0.000003  1
  C          0.671678        1.128362        0.000015  1
  N          1.361561       -0.000000       -0.000004  1
  N          0.700718       -1.142733       -0.000033  1
  H         -1.124521       -2.062207       -0.000123  1
  H         -1.288840        2.049293        0.000027  1
  H          1.246313        2.044351        0.000047  1
  C         -0.866019        1.499984       -0.999958  2
  H         -0.719498        1.123159        0.008957  2
  H         -1.259599        2.512195       -0.955217  2
  H          0.084608        1.503984       -1.526995  2
  H         -1.569650        0.860756       -1.526995  2

%mem=32GB
%nprocshared= 8
#p m062x/aug-cc-pVDZ   counterpoise=2

00411 m062x/aug-cc-pVDZ   counterpoise=2

 0  1  0  1  0  1
  C         -0.624727       -1.102519        0.000028  1
  N         -1.388431       -0.009613       -0.000010  1
  C         -0.720798        1.126503        0.000003  1
  C          0.671678        1.128362        0.000015  1
  N          1.361561       -0.000000       -0.000004  1
  N          0.700718       -1.142733       -0.000033  1
  H         -1.124521       -2.062207       -0.000123  1
  H         -1.288840        2.049293        0.000027  1
  H          1.246313        2.044351        0.000047  1
  C         -1.113325        1.326820       -0.999959  2
  H         -0.722900        1.127575       -0.005351  2
  H         -2.078766        1.819510       -0.918376  2
  H         -0.422498        1.970611       -1.538261  2
  H         -1.229296        0.389665       -1.538261  2

%mem=32GB
%nprocshared= 8
#p m062x/aug-cc-pVDZ   counterpoise=2

00412 m062x/aug-cc-pVDZ   counterpoise=2

 0  1  0  1  0  1
  C         -0.624727       -1.102519        0.000028  1
  N         -1.388431       -0.009613       -0.000010  1
  C         -0.720798        1.126503        0.000003  1
  C          0.671678        1.128362        0.000015  1
  N          1.361561       -0.000000       -0.000004  1
  N          0.700718       -1.142733       -0.000033  1
  H         -1.124521       -2.062207       -0.000123  1
  H         -1.288840        2.049293        0.000027  1
  H          1.246313        2.044351        0.000047  1
  C         -1.326805        1.113341       -0.999962  2
  H         -0.763515        1.125575       -0.070483  2
  H         -2.390757        1.090234       -0.778718  2
  H         -1.095860        2.006022       -1.575515  2
  H         -1.057320        0.231529       -1.575515  2

%mem=32GB
%nprocshared= 8
#p m062x/aug-cc-pVDZ   counterpoise=2

00413 m062x/aug-cc-pVDZ   counterpoise=2

 0  1  0  1  0  1
  C         -0.624727       -1.102519        0.000028  1
  N         -1.388431       -0.009613       -0.000010  1
  C         -0.720798        1.126503        0.000003  1
  C          0.671678        1.128362        0.000015  1
  N          1.361561       -0.000000       -0.000004  1
  N          0.700718       -1.142733       -0.000033  1
  H         -1.124521       -2.062207       -0.000123  1
  H         -1.288840        2.049293        0.000027  1
  H          1.246313        2.044351        0.000047  1
  C         -1.499973        0.866034       -0.999965  2
  H         -0.845585        1.084788       -0.160145  2
  H         -2.469133        0.542056       -0.629501  2
  H         -1.624083        1.760275       -1.605282  2
  H         -1.061361        0.076928       -1.605282  2

%mem=32GB
%nprocshared= 8
#p m062x/aug-cc-pVDZ   counterpoise=2

00414 m062x/aug-cc-pVDZ   counterpoise=2

 0  1  0  1  0  1
  C         -0.624727       -1.102519        0.000028  1
  N         -1.388431       -0.009613       -0.000010  1
  C         -0.720798        1.126503        0.000003  1
  C          0.671678        1.128362        0.000015  1
  N          1.361561       -0.000000       -0.000004  1
  N          0.700718       -1.142733       -0.000033  1
  H         -1.124521       -2.062207       -0.000123  1
  H         -1.288840        2.049293        0.000027  1
  H          1.246313        2.044351        0.000047  1
  C         -1.627586        0.592374       -0.999962  2
  H         -1.409410        0.043193       -0.087726  2
  H         -2.017884        1.574805       -0.747034  2
  H         -0.716817        0.703518       -1.582734  2
  H         -2.366326        0.048206       -1.582734  2

%mem=32GB
%nprocshared= 8
#p m062x/aug-cc-pVDZ   counterpoise=2

00415 m062x/aug-cc-pVDZ   counterpoise=2

 0  1  0  1  0  1
  C         -0.624727       -1.102519        0.000028  1
  N         -1.388431       -0.009613       -0.000010  1
  C         -0.720798        1.126503        0.000003  1
  C          0.671678        1.128362        0.000015  1
  N          1.361561       -0.000000       -0.000004  1
  N          0.700718       -1.142733       -0.000033  1
  H         -1.124521       -2.062207       -0.000123  1
  H         -1.288840        2.049293        0.000027  1
  H          1.246313        2.044351        0.000047  1
  C         -1.705724        0.300755       -0.999959  2
  H         -1.390496       -0.007594       -0.006516  2
  H         -2.480403        1.058525       -0.915502  2
  H         -0.855500        0.710519       -1.539115  2
  H         -2.096629       -0.558304       -1.539115  2

%mem=32GB
%nprocshared= 8
#p m062x/aug-cc-pVDZ   counterpoise=2

00416 m062x/aug-cc-pVDZ   counterpoise=2

 0  1  0  1  0  1
  C         -0.624727       -1.102519        0.000028  1
  N         -1.388431       -0.009613       -0.000010  1
  C         -0.720798        1.126503        0.000003  1
  C          0.671678        1.128362        0.000015  1
  N          1.361561       -0.000000       -0.000004  1
  N          0.700718       -1.142733       -0.000033  1
  H         -1.124521       -2.062207       -0.000123  1
  H         -1.288840        2.049293        0.000027  1
  H          1.246313        2.044351        0.000047  1
  C         -1.732036       -0.000000       -0.999957  2
  H         -1.378835       -0.009881        0.027917  2
  H         -2.818526        0.030395       -1.009594  2
  H         -1.340648        0.876853       -1.509290  2
  H         -1.390283       -0.897364       -1.509290  2

%mem=32GB
%nprocshared= 8
#p m062x/aug-cc-pVDZ   counterpoise=2

00417 m062x/aug-cc-pVDZ   counterpoise=2

 0  1  0  1  0  1
  C         -0.624727       -1.102519        0.000028  1
  N         -1.388431       -0.009613       -0.000010  1
  C         -0.720798        1.126503        0.000003  1
  C          0.671678        1.128362        0.000015  1
  N          1.361561       -0.000000       -0.000004  1
  N          0.700718       -1.142733       -0.000033  1
  H         -1.124521       -2.062207       -0.000123  1
  H         -1.288840        2.049293        0.000027  1
  H          1.246313        2.044351        0.000047  1
  C         -1.705724       -0.300755       -0.999959  2
  H         -1.388962       -0.010100       -0.001682  2
  H         -2.504834       -1.034005       -0.927538  2
  H         -2.064617        0.574375       -1.535515  2
  H         -0.864614       -0.733412       -1.535515  2

%mem=32GB
%nprocshared= 8
#p m062x/aug-cc-pVDZ   counterpoise=2

00418 m062x/aug-cc-pVDZ   counterpoise=2

 0  1  0  1  0  1
  C         -0.624727       -1.102519        0.000028  1
  N         -1.388431       -0.009613       -0.000010  1
  C         -0.720798        1.126503        0.000003  1
  C          0.671678        1.128362        0.000015  1
  N          1.361561       -0.000000       -0.000004  1
  N          0.700718       -1.142733       -0.000033  1
  H         -1.124521       -2.062207       -0.000123  1
  H         -1.288840        2.049293        0.000027  1
  H          1.246313        2.044351        0.000047  1
  C         -1.627586       -0.592374       -0.999962  2
  H         -1.407638       -0.056415       -0.080317  2
  H         -2.030113       -1.573230       -0.760437  2
  H         -2.357353       -0.033108       -1.579738  2
  H         -0.715333       -0.706966       -1.579738  2

%mem=32GB
%nprocshared= 8
#p m062x/aug-cc-pVDZ   counterpoise=2

00419 m062x/aug-cc-pVDZ   counterpoise=2

 0  1  0  1  0  1
  C         -0.624727       -1.102519        0.000028  1
  N         -1.388431       -0.009613       -0.000010  1
  C         -0.720798        1.126503        0.000003  1
  C          0.671678        1.128362        0.000015  1
  N          1.361561       -0.000000       -0.000004  1
  N          0.700718       -1.142733       -0.000033  1
  H         -1.124521       -2.062207       -0.000123  1
  H         -1.288840        2.049293        0.000027  1
  H          1.246313        2.044351        0.000047  1
  C         -1.499996       -0.865996       -0.999966  2
  H         -1.408220       -0.161512       -0.177375  2
  H         -1.630788       -1.869966       -0.604473  2
  H         -2.360527       -0.601755       -1.609178  2
  H         -0.600488       -0.831044       -1.609178  2

%mem=32GB
%nprocshared= 8
#p m062x/aug-cc-pVDZ   counterpoise=2

00420 m062x/aug-cc-pVDZ   counterpoise=2

 0  1  0  1  0  1
  C         -0.624727       -1.102519        0.000028  1
  N         -1.388431       -0.009613       -0.000010  1
  C         -0.720798        1.126503        0.000003  1
  C          0.671678        1.128362        0.000015  1
  N          1.361561       -0.000000       -0.000004  1
  N          0.700718       -1.142733       -0.000033  1
  H         -1.124521       -2.062207       -0.000123  1
  H         -1.288840        2.049293        0.000027  1
  H          1.246313        2.044351        0.000047  1
  C         -1.326802       -1.113340       -0.999963  2
  H         -0.702282       -1.103714       -0.110437  2
  H         -2.373613       -1.129475       -0.707724  2
  H         -1.129463       -0.222737       -1.591031  2
  H         -1.102109       -1.997439       -1.591031  2

%mem=32GB
%nprocshared= 8
#p m062x/aug-cc-pVDZ   counterpoise=2

00421 m062x/aug-cc-pVDZ   counterpoise=2

 0  1  0  1  0  1
  C         -0.624727       -1.102519        0.000028  1
  N         -1.388431       -0.009613       -0.000010  1
  C         -0.720798        1.126503        0.000003  1
  C          0.671678        1.128362        0.000015  1
  N          1.361561       -0.000000       -0.000004  1
  N          0.700718       -1.142733       -0.000033  1
  H         -1.124521       -2.062207       -0.000123  1
  H         -1.288840        2.049293        0.000027  1
  H          1.246313        2.044351        0.000047  1
  C         -1.113321       -1.326819       -0.999960  2
  H         -0.645571       -1.112088       -0.042633  2
  H         -2.089571       -1.774988       -0.833955  2
  H         -1.229424       -0.403615       -1.561826  2
  H         -0.488914       -2.016674       -1.561826  2

%mem=32GB
%nprocshared= 8
#p m062x/aug-cc-pVDZ   counterpoise=2

00422 m062x/aug-cc-pVDZ   counterpoise=2

 0  1  0  1  0  1
  C         -0.624727       -1.102519        0.000028  1
  N         -1.388431       -0.009613       -0.000010  1
  C         -0.720798        1.126503        0.000003  1
  C          0.671678        1.128362        0.000015  1
  N          1.361561       -0.000000       -0.000004  1
  N          0.700718       -1.142733       -0.000033  1
  H         -1.124521       -2.062207       -0.000123  1
  H         -1.288840        2.049293        0.000027  1
  H          1.246313        2.044351        0.000047  1
  C         -0.866016       -1.499984       -0.999959  2
  H         -0.628204       -1.108246       -0.014382  2
  H         -1.427515       -2.424919       -0.896561  2
  H         -1.462832       -0.772937       -1.544652  2
  H          0.054390       -1.693996       -1.544652  2

%mem=32GB
%nprocshared= 8
#p m062x/aug-cc-pVDZ   counterpoise=2

00423 m062x/aug-cc-pVDZ   counterpoise=2

 0  1  0  1  0  1
  C         -0.624727       -1.102519        0.000028  1
  N         -1.388431       -0.009613       -0.000010  1
  C         -0.720798        1.126503        0.000003  1
  C          0.671678        1.128362        0.000015  1
  N          1.361561       -0.000000       -0.000004  1
  N          0.700718       -1.142733       -0.000033  1
  H         -1.124521       -2.062207       -0.000123  1
  H         -1.288840        2.049293        0.000027  1
  H          1.246313        2.044351        0.000047  1
  C         -0.592398       -1.627574       -0.999960  2
  H         -0.623497       -1.122502       -0.038030  2
  H         -0.526291       -2.701201       -0.843649  2
  H         -1.495673       -1.397943       -1.559280  2
  H          0.275883       -1.288862       -1.559280  2

%mem=32GB
%nprocshared= 8
#p m062x/aug-cc-pVDZ   counterpoise=2

00424 m062x/aug-cc-pVDZ   counterpoise=2

 0  1  0  1  0  1
  C         -0.624727       -1.102519        0.000028  1
  N         -1.388431       -0.009613       -0.000010  1
  C         -0.720798        1.126503        0.000003  1
  C          0.671678        1.128362        0.000015  1
  N          1.361561       -0.000000       -0.000004  1
  N          0.700718       -1.142733       -0.000033  1
  H         -1.124521       -2.062207       -0.000123  1
  H         -1.288840        2.049293        0.000027  1
  H          1.246313        2.044351        0.000047  1
  C         -0.300779       -1.705715       -0.999963  2
  H         -0.591310       -1.164742       -0.103126  2
  H          0.196162       -2.631028       -0.720101  2
  H         -1.185763       -1.933545       -1.588498  2
  H          0.377914       -1.093769       -1.588498  2

%mem=32GB
%nprocshared= 8
#p m062x/aug-cc-pVDZ   counterpoise=2

00425 m062x/aug-cc-pVDZ   counterpoise=2

 0  1  0  1  0  1
  C         -0.624727       -1.102519        0.000028  1
  N         -1.388431       -0.009613       -0.000010  1
  C         -0.720798        1.126503        0.000003  1
  C          0.671678        1.128362        0.000015  1
  N          1.361561       -0.000000       -0.000004  1
  N          0.700718       -1.142733       -0.000033  1
  H         -1.124521       -2.062207       -0.000123  1
  H         -1.288840        2.049293        0.000027  1
  H          1.246313        2.044351        0.000047  1
  C         -0.000021       -1.732030       -0.999966  2
  H         -0.508022       -1.220122       -0.186787  2
  H          0.709420       -2.446927       -0.591197  2
  H         -0.730561       -2.255759       -1.611110  2
  H          0.529290       -1.005524       -1.611110  2

%mem=32GB
%nprocshared= 8
#p m062x/aug-cc-pVDZ   counterpoise=2

00426 m062x/aug-cc-pVDZ   counterpoise=2

 0  1  0  1  0  1
  C         -0.624727       -1.102519        0.000028  1
  N         -1.388431       -0.009613       -0.000010  1
  C         -0.720798        1.126503        0.000003  1
  C          0.671678        1.128362        0.000015  1
  N          1.361561       -0.000000       -0.000004  1
  N          0.700718       -1.142733       -0.000033  1
  H         -1.124521       -2.062207       -0.000123  1
  H         -1.288840        2.049293        0.000027  1
  H          1.246313        2.044351        0.000047  1
  C          0.300782       -1.705716       -0.999963  2
  H          0.658491       -1.202175       -0.105610  2
  H         -0.306828       -2.561039       -0.715867  2
  H         -0.297826       -1.015976       -1.589373  2
  H          1.149143       -2.043883       -1.589373  2

%mem=32GB
%nprocshared= 8
#p m062x/aug-cc-pVDZ   counterpoise=2

00427 m062x/aug-cc-pVDZ   counterpoise=2

 0  1  0  1  0  1
  C         -0.624727       -1.102519        0.000028  1
  N         -1.388431       -0.009613       -0.000010  1
  C         -0.720798        1.126503        0.000003  1
  C          0.671678        1.128362        0.000015  1
  N          1.361561       -0.000000       -0.000004  1
  N          0.700718       -1.142733       -0.000033  1
  H         -1.124521       -2.062207       -0.000123  1
  H         -1.288840        2.049293        0.000027  1
  H          1.246313        2.044351        0.000047  1
  C          0.592401       -1.627576       -0.999960  2
  H          0.697844       -1.155598       -0.026566  2
  H          0.357145       -2.680609       -0.868606  2
  H         -0.208820       -1.143652       -1.552535  2
  H          1.523390       -1.530640       -1.552535  2

%mem=32GB
%nprocshared= 8
#p m062x/aug-cc-pVDZ   counterpoise=2

00428 m062x/aug-cc-pVDZ   counterpoise=2

 0  1  0  1  0  1
  C         -0.624727       -1.102519        0.000028  1
  N         -1.388431       -0.009613       -0.000010  1
  C         -0.720798        1.126503        0.000003  1
  C          0.671678        1.128362        0.000015  1
  N          1.361561       -0.000000       -0.000004  1
  N          0.700718       -1.142733       -0.000033  1
  H         -1.124521       -2.062207       -0.000123  1
  H         -1.288840        2.049293        0.000027  1
  H          1.246313        2.044351        0.000047  1
  C          0.866018       -1.499985       -0.999958  2
  H          0.698827       -1.138646        0.011406  2
  H          1.322181       -2.485856       -0.961847  2
  H         -0.083850       -1.560461       -1.524906  2
  H          1.526985       -0.815127       -1.524906  2

%mem=32GB
%nprocshared= 8
#p m062x/aug-cc-pVDZ   counterpoise=2

00429 m062x/aug-cc-pVDZ   counterpoise=2

 0  1  0  1  0  1
  C         -0.624727       -1.102519        0.000028  1
  N         -1.388431       -0.009613       -0.000010  1
  C         -0.720798        1.126503        0.000003  1
  C          0.671678        1.128362        0.000015  1
  N          1.361561       -0.000000       -0.000004  1
  N          0.700718       -1.142733       -0.000033  1
  H         -1.124521       -2.062207       -0.000123  1
  H         -1.288840        2.049293        0.000027  1
  H          1.246313        2.044351        0.000047  1
  C          1.113324       -1.326820       -0.999959  2
  H          0.704610       -1.144470       -0.009466  2
  H          2.102431       -1.768118       -0.908310  2
  H          0.461622       -2.007836       -1.541236  2
  H          1.184801       -0.386933       -1.541236  2

%mem=32GB
%nprocshared= 8
#p m062x/aug-cc-pVDZ   counterpoise=2

00430 m062x/aug-cc-pVDZ   counterpoise=2

 0  1  0  1  0  1
  C         -0.624727       -1.102519        0.000028  1
  N         -1.388431       -0.009613       -0.000010  1
  C         -0.720798        1.126503        0.000003  1
  C          0.671678        1.128362        0.000015  1
  N          1.361561       -0.000000       -0.000004  1
  N          0.700718       -1.142733       -0.000033  1
  H         -1.124521       -2.062207       -0.000123  1
  H         -1.288840        2.049293        0.000027  1
  H          1.246313        2.044351        0.000047  1
  C          1.326804       -1.113342       -0.999962  2
  H          0.750173       -1.140411       -0.079017  2
  H          2.386411       -1.063600       -0.762821  2
  H          1.127051       -2.011152       -1.579196  2
  H          1.043821       -0.238193       -1.579196  2

%mem=32GB
%nprocshared= 8
#p m062x/aug-cc-pVDZ   counterpoise=2

00431 m062x/aug-cc-pVDZ   counterpoise=2

 0  1  0  1  0  1
  C         -0.624727       -1.102519        0.000028  1
  N         -1.388431       -0.009613       -0.000010  1
  C         -0.720798        1.126503        0.000003  1
  C          0.671678        1.128362        0.000015  1
  N          1.361561       -0.000000       -0.000004  1
  N          0.700718       -1.142733       -0.000033  1
  H         -1.124521       -2.062207       -0.000123  1
  H         -1.288840        2.049293        0.000027  1
  H          1.246313        2.044351        0.000047  1
  C          1.499973       -0.866035       -0.999966  2
  H          0.836661       -1.095670       -0.170109  2
  H          2.460509       -0.533502       -0.614910  2
  H          1.641824       -1.756059       -1.607594  2
  H          1.061170       -0.078813       -1.607594  2

%mem=32GB
%nprocshared= 8
#p m062x/aug-cc-pVDZ   counterpoise=2

00432 m062x/aug-cc-pVDZ   counterpoise=2

 0  1  0  1  0  1
  C         -0.624727       -1.102519        0.000028  1
  N         -1.388431       -0.009613       -0.000010  1
  C         -0.720798        1.126503        0.000003  1
  C          0.671678        1.128362        0.000015  1
  N          1.361561       -0.000000       -0.000004  1
  N          0.700718       -1.142733       -0.000033  1
  H         -1.124521       -2.062207       -0.000123  1
  H         -1.288840        2.049293        0.000027  1
  H          1.246313        2.044351        0.000047  1
  C          1.627585       -0.592374       -0.999962  2
  H          1.385076       -0.052363       -0.088396  2
  H          2.060536       -1.556454       -0.745836  2
  H          0.722847       -0.744013       -1.582998  2
  H          2.341983       -0.016889       -1.582998  2

%mem=32GB
%nprocshared= 8
#p m062x/aug-cc-pVDZ   counterpoise=2

00433 m062x/aug-cc-pVDZ   counterpoise=2

 0  1  0  1  0  1
  C         -0.624727       -1.102519        0.000028  1
  N         -1.388431       -0.009613       -0.000010  1
  C         -0.720798        1.126503        0.000003  1
  C          0.671678        1.128362        0.000015  1
  N          1.361561       -0.000000       -0.000004  1
  N          0.700718       -1.142733       -0.000033  1
  H         -1.124521       -2.062207       -0.000123  1
  H         -1.288840        2.049293        0.000027  1
  H          1.246313        2.044351        0.000047  1
  C          1.705723       -0.300755       -0.999959  2
  H          1.365489       -0.003433       -0.011417  2
  H          2.520976       -1.013186       -0.903612  2
[truncated: 14,350,760 more chars]
