# Supplementary material for: Three-Dimensional CH/π and CH/N Interactions from Quantum-Mechanical and Database Analyses
Source: J Chem Inf Model. 2025 Apr 14;65(8):4116–27. doi: 10.1021/acs.jcim.5c00124 (PMC12042816; doi:10.1021/acs.jcim.5c00124)
Supplement: Supplementary file 4 — ci5c00124_si_004.zip [file ci5c00124_si_004.zip › inp_files/mif_qm_ch4_pyrrole_inp.txt]

%mem=32GB
%nprocshared= 8
#p m062x/aug-cc-pVDZ   counterpoise=2

00001 m062x/aug-cc-pVDZ   counterpoise=2

 0  1  0  1  0  1
  C         -0.941699       -0.710076       -0.000033  1
  C         -0.941704        0.710070        0.000049  1
  C          0.365871        1.118352        0.000002  1
  N          1.151653        0.000003        0.000022  1
  C          0.365879       -1.118349       -0.000040  1
  H          2.154982        0.000008        0.000050  1
  H         -1.801409        1.357331        0.000091  1
  H          0.799143        2.102676        0.000004  1
  H         -1.801399       -1.357343       -0.000059  1
  H          0.799153       -2.102672       -0.000071  1
  C          0.000000       -0.000000        1.999955  2
  H          0.000000       -0.000000        0.913044  2
  H          0.614848       -0.819797        2.362409  2
  H          0.402541        0.942372        2.362409  2
  H         -1.017389       -0.122575        2.362409  2

%mem=32GB
%nprocshared= 8
#p m062x/aug-cc-pVDZ   counterpoise=2

00002 m062x/aug-cc-pVDZ   counterpoise=2

 0  1  0  1  0  1
  C         -0.941699       -0.710076       -0.000033  1
  C         -0.941704        0.710070        0.000049  1
  C          0.365871        1.118352        0.000002  1
  N          1.151653        0.000003        0.000022  1
  C          0.365879       -1.118349       -0.000040  1
  H          2.154982        0.000008        0.000050  1
  H         -1.801409        1.357331        0.000091  1
  H          0.799143        2.102676        0.000004  1
  H         -1.801399       -1.357343       -0.000059  1
  H          0.799153       -2.102672       -0.000071  1
  C          0.347289        0.000000        1.969571  2
  H          0.158548        0.000000        0.899173  2
  H         -0.598950        0.000000        2.504464  2
  H          0.914817       -0.887456        2.237546  2
  H          0.914817        0.887456        2.237546  2

%mem=32GB
%nprocshared= 8
#p m062x/aug-cc-pVDZ   counterpoise=2

00003 m062x/aug-cc-pVDZ   counterpoise=2

 0  1  0  1  0  1
  C         -0.941699       -0.710076       -0.000033  1
  C         -0.941704        0.710070        0.000049  1
  C          0.365871        1.118352        0.000002  1
  N          1.151653        0.000003        0.000022  1
  C          0.365879       -1.118349       -0.000040  1
  H          2.154982        0.000008        0.000050  1
  H         -1.801409        1.357331        0.000091  1
  H          0.799143        2.102676        0.000004  1
  H         -1.801399       -1.357343       -0.000059  1
  H          0.799153       -2.102672       -0.000071  1
  C          0.342012        0.060306        1.969571  2
  H          0.156140        0.027532        0.899173  2
  H         -0.589850       -0.104007        2.504464  2
  H          1.055024       -0.715117        2.237546  2
  H          0.746814        1.032830        2.237546  2

%mem=32GB
%nprocshared= 8
#p m062x/aug-cc-pVDZ   counterpoise=2

00004 m062x/aug-cc-pVDZ   counterpoise=2

 0  1  0  1  0  1
  C         -0.941699       -0.710076       -0.000033  1
  C         -0.941704        0.710070        0.000049  1
  C          0.365871        1.118352        0.000002  1
  N          1.151653        0.000003        0.000022  1
  C          0.365879       -1.118349       -0.000040  1
  H          2.154982        0.000008        0.000050  1
  H         -1.801409        1.357331        0.000091  1
  H          0.799143        2.102676        0.000004  1
  H         -1.801399       -1.357343       -0.000059  1
  H          0.799153       -2.102672       -0.000071  1
  C          0.326344        0.118780        1.969571  2
  H          0.148987        0.054227        0.899173  2
  H         -0.562829       -0.204853        2.504464  2
  H          1.163175       -0.521050        2.237546  2
  H          0.556119        1.146822        2.237546  2

%mem=32GB
%nprocshared= 8
#p m062x/aug-cc-pVDZ   counterpoise=2

00005 m062x/aug-cc-pVDZ   counterpoise=2

 0  1  0  1  0  1
  C         -0.941699       -0.710076       -0.000033  1
  C         -0.941704        0.710070        0.000049  1
  C          0.365871        1.118352        0.000002  1
  N          1.151653        0.000003        0.000022  1
  C          0.365879       -1.118349       -0.000040  1
  H          2.154982        0.000008        0.000050  1
  H         -1.801409        1.357331        0.000091  1
  H          0.799143        2.102676        0.000004  1
  H         -1.801399       -1.357343       -0.000059  1
  H          0.799153       -2.102672       -0.000071  1
  C          0.300761        0.173644        1.969571  2
  H          0.137307        0.079274        0.899173  2
  H         -0.518706       -0.299475        2.504464  2
  H          1.235983       -0.311151        2.237546  2
  H          0.348527        1.225968        2.237546  2

%mem=32GB
%nprocshared= 8
#p m062x/aug-cc-pVDZ   counterpoise=2

00006 m062x/aug-cc-pVDZ   counterpoise=2

 0  1  0  1  0  1
  C         -0.941699       -0.710076       -0.000033  1
  C         -0.941704        0.710070        0.000049  1
  C          0.365871        1.118352        0.000002  1
  N          1.151653        0.000003        0.000022  1
  C          0.365879       -1.118349       -0.000040  1
  H          2.154982        0.000008        0.000050  1
  H         -1.801409        1.357331        0.000091  1
  H          0.799143        2.102676        0.000004  1
  H         -1.801399       -1.357343       -0.000059  1
  H          0.799153       -2.102672       -0.000071  1
  C          0.266038        0.223233        1.969571  2
  H          0.121455        0.101913        0.899173  2
  H         -0.458822       -0.384998        2.504464  2
  H          1.271236       -0.091798        2.237546  2
  H          0.130345        1.267864        2.237546  2

%mem=32GB
%nprocshared= 8
#p m062x/aug-cc-pVDZ   counterpoise=2

00007 m062x/aug-cc-pVDZ   counterpoise=2

 0  1  0  1  0  1
  C         -0.941699       -0.710076       -0.000033  1
  C         -0.941704        0.710070        0.000049  1
  C          0.365871        1.118352        0.000002  1
  N          1.151653        0.000003        0.000022  1
  C          0.365879       -1.118349       -0.000040  1
  H          2.154982        0.000008        0.000050  1
  H         -1.801409        1.357331        0.000091  1
  H          0.799143        2.102676        0.000004  1
  H         -1.801399       -1.357343       -0.000059  1
  H          0.799153       -2.102672       -0.000071  1
  C          0.223233        0.266038        1.969571  2
  H          0.101913        0.121455        0.899173  2
  H         -0.384998       -0.458822        2.504464  2
  H          1.267864        0.130345        2.237546  2
  H         -0.091798        1.271236        2.237546  2

%mem=32GB
%nprocshared= 8
#p m062x/aug-cc-pVDZ   counterpoise=2

00008 m062x/aug-cc-pVDZ   counterpoise=2

 0  1  0  1  0  1
  C         -0.941699       -0.710076       -0.000033  1
  C         -0.941704        0.710070        0.000049  1
  C          0.365871        1.118352        0.000002  1
  N          1.151653        0.000003        0.000022  1
  C          0.365879       -1.118349       -0.000040  1
  H          2.154982        0.000008        0.000050  1
  H         -1.801409        1.357331        0.000091  1
  H          0.799143        2.102676        0.000004  1
  H         -1.801399       -1.357343       -0.000059  1
  H          0.799153       -2.102672       -0.000071  1
  C          0.173644        0.300761        1.969571  2
  H          0.079274        0.137307        0.899173  2
  H         -0.299475       -0.518706        2.504464  2
  H          1.225968        0.348527        2.237546  2
  H         -0.311151        1.235983        2.237546  2

%mem=32GB
%nprocshared= 8
#p m062x/aug-cc-pVDZ   counterpoise=2

00009 m062x/aug-cc-pVDZ   counterpoise=2

 0  1  0  1  0  1
  C         -0.941699       -0.710076       -0.000033  1
  C         -0.941704        0.710070        0.000049  1
  C          0.365871        1.118352        0.000002  1
  N          1.151653        0.000003        0.000022  1
  C          0.365879       -1.118349       -0.000040  1
  H          2.154982        0.000008        0.000050  1
  H         -1.801409        1.357331        0.000091  1
  H          0.799143        2.102676        0.000004  1
  H         -1.801399       -1.357343       -0.000059  1
  H          0.799153       -2.102672       -0.000071  1
  C          0.118780        0.326344        1.969571  2
  H          0.054227        0.148987        0.899173  2
  H         -0.204853       -0.562829        2.504464  2
  H          1.146822        0.556119        2.237546  2
  H         -0.521050        1.163175        2.237546  2

%mem=32GB
%nprocshared= 8
#p m062x/aug-cc-pVDZ   counterpoise=2

00010 m062x/aug-cc-pVDZ   counterpoise=2

 0  1  0  1  0  1
  C         -0.941699       -0.710076       -0.000033  1
  C         -0.941704        0.710070        0.000049  1
  C          0.365871        1.118352        0.000002  1
  N          1.151653        0.000003        0.000022  1
  C          0.365879       -1.118349       -0.000040  1
  H          2.154982        0.000008        0.000050  1
  H         -1.801409        1.357331        0.000091  1
  H          0.799143        2.102676        0.000004  1
  H         -1.801399       -1.357343       -0.000059  1
  H          0.799153       -2.102672       -0.000071  1
  C          0.060306        0.342012        1.969571  2
  H          0.027532        0.156140        0.899173  2
  H         -0.104007       -0.589850        2.504464  2
  H          1.032830        0.746814        2.237546  2
  H         -0.715117        1.055024        2.237546  2

%mem=32GB
%nprocshared= 8
#p m062x/aug-cc-pVDZ   counterpoise=2

00011 m062x/aug-cc-pVDZ   counterpoise=2

 0  1  0  1  0  1
  C         -0.941699       -0.710076       -0.000033  1
  C         -0.941704        0.710070        0.000049  1
  C          0.365871        1.118352        0.000002  1
  N          1.151653        0.000003        0.000022  1
  C          0.365879       -1.118349       -0.000040  1
  H          2.154982        0.000008        0.000050  1
  H         -1.801409        1.357331        0.000091  1
  H          0.799143        2.102676        0.000004  1
  H         -1.801399       -1.357343       -0.000059  1
  H          0.799153       -2.102672       -0.000071  1
  C          0.000000        0.347289        1.969571  2
  H         -0.000000        0.158548        0.899173  2
  H         -0.000000       -0.598950        2.504464  2
  H          0.887456        0.914817        2.237546  2
  H         -0.887456        0.914817        2.237546  2

%mem=32GB
%nprocshared= 8
#p m062x/aug-cc-pVDZ   counterpoise=2

00012 m062x/aug-cc-pVDZ   counterpoise=2

 0  1  0  1  0  1
  C         -0.941699       -0.710076       -0.000033  1
  C         -0.941704        0.710070        0.000049  1
  C          0.365871        1.118352        0.000002  1
  N          1.151653        0.000003        0.000022  1
  C          0.365879       -1.118349       -0.000040  1
  H          2.154982        0.000008        0.000050  1
  H         -1.801409        1.357331        0.000091  1
  H          0.799143        2.102676        0.000004  1
  H         -1.801399       -1.357343       -0.000059  1
  H          0.799153       -2.102672       -0.000071  1
  C         -0.060306        0.342012        1.969571  2
  H         -0.027532        0.156140        0.899173  2
  H          0.104007       -0.589850        2.504464  2
  H          0.715117        1.055024        2.237546  2
  H         -1.032830        0.746814        2.237546  2

%mem=32GB
%nprocshared= 8
#p m062x/aug-cc-pVDZ   counterpoise=2

00013 m062x/aug-cc-pVDZ   counterpoise=2

 0  1  0  1  0  1
  C         -0.941699       -0.710076       -0.000033  1
  C         -0.941704        0.710070        0.000049  1
  C          0.365871        1.118352        0.000002  1
  N          1.151653        0.000003        0.000022  1
  C          0.365879       -1.118349       -0.000040  1
  H          2.154982        0.000008        0.000050  1
  H         -1.801409        1.357331        0.000091  1
  H          0.799143        2.102676        0.000004  1
  H         -1.801399       -1.357343       -0.000059  1
  H          0.799153       -2.102672       -0.000071  1
  C         -0.118780        0.326344        1.969571  2
  H         -0.054227        0.148987        0.899173  2
  H          0.204853       -0.562829        2.504464  2
  H          0.521050        1.163175        2.237546  2
  H         -1.146822        0.556119        2.237546  2

%mem=32GB
%nprocshared= 8
#p m062x/aug-cc-pVDZ   counterpoise=2

00014 m062x/aug-cc-pVDZ   counterpoise=2

 0  1  0  1  0  1
  C         -0.941699       -0.710076       -0.000033  1
  C         -0.941704        0.710070        0.000049  1
  C          0.365871        1.118352        0.000002  1
  N          1.151653        0.000003        0.000022  1
  C          0.365879       -1.118349       -0.000040  1
  H          2.154982        0.000008        0.000050  1
  H         -1.801409        1.357331        0.000091  1
  H          0.799143        2.102676        0.000004  1
  H         -1.801399       -1.357343       -0.000059  1
  H          0.799153       -2.102672       -0.000071  1
  C         -0.173644        0.300761        1.969571  2
  H         -0.079274        0.137307        0.899173  2
  H          0.299475       -0.518706        2.504464  2
  H          0.311151        1.235983        2.237546  2
  H         -1.225968        0.348527        2.237546  2

%mem=32GB
%nprocshared= 8
#p m062x/aug-cc-pVDZ   counterpoise=2

00015 m062x/aug-cc-pVDZ   counterpoise=2

 0  1  0  1  0  1
  C         -0.941699       -0.710076       -0.000033  1
  C         -0.941704        0.710070        0.000049  1
  C          0.365871        1.118352        0.000002  1
  N          1.151653        0.000003        0.000022  1
  C          0.365879       -1.118349       -0.000040  1
  H          2.154982        0.000008        0.000050  1
  H         -1.801409        1.357331        0.000091  1
  H          0.799143        2.102676        0.000004  1
  H         -1.801399       -1.357343       -0.000059  1
  H          0.799153       -2.102672       -0.000071  1
  C         -0.223233        0.266038        1.969571  2
  H         -0.101913        0.121455        0.899173  2
  H          0.384998       -0.458822        2.504464  2
  H          0.091798        1.271236        2.237546  2
  H         -1.267864        0.130345        2.237546  2

%mem=32GB
%nprocshared= 8
#p m062x/aug-cc-pVDZ   counterpoise=2

00016 m062x/aug-cc-pVDZ   counterpoise=2

 0  1  0  1  0  1
  C         -0.941699       -0.710076       -0.000033  1
  C         -0.941704        0.710070        0.000049  1
  C          0.365871        1.118352        0.000002  1
  N          1.151653        0.000003        0.000022  1
  C          0.365879       -1.118349       -0.000040  1
  H          2.154982        0.000008        0.000050  1
  H         -1.801409        1.357331        0.000091  1
  H          0.799143        2.102676        0.000004  1
  H         -1.801399       -1.357343       -0.000059  1
  H          0.799153       -2.102672       -0.000071  1
  C         -0.266038        0.223233        1.969571  2
  H         -0.121455        0.101913        0.899173  2
  H          0.458822       -0.384998        2.504464  2
  H         -0.130345        1.267864        2.237546  2
  H         -1.271236       -0.091798        2.237546  2

%mem=32GB
%nprocshared= 8
#p m062x/aug-cc-pVDZ   counterpoise=2

00017 m062x/aug-cc-pVDZ   counterpoise=2

 0  1  0  1  0  1
  C         -0.941699       -0.710076       -0.000033  1
  C         -0.941704        0.710070        0.000049  1
  C          0.365871        1.118352        0.000002  1
  N          1.151653        0.000003        0.000022  1
  C          0.365879       -1.118349       -0.000040  1
  H          2.154982        0.000008        0.000050  1
  H         -1.801409        1.357331        0.000091  1
  H          0.799143        2.102676        0.000004  1
  H         -1.801399       -1.357343       -0.000059  1
  H          0.799153       -2.102672       -0.000071  1
  C         -0.300761        0.173644        1.969571  2
  H         -0.137307        0.079274        0.899173  2
  H          0.518706       -0.299475        2.504464  2
  H         -0.348527        1.225968        2.237546  2
  H         -1.235983       -0.311151        2.237546  2

%mem=32GB
%nprocshared= 8
#p m062x/aug-cc-pVDZ   counterpoise=2

00018 m062x/aug-cc-pVDZ   counterpoise=2

 0  1  0  1  0  1
  C         -0.941699       -0.710076       -0.000033  1
  C         -0.941704        0.710070        0.000049  1
  C          0.365871        1.118352        0.000002  1
  N          1.151653        0.000003        0.000022  1
  C          0.365879       -1.118349       -0.000040  1
  H          2.154982        0.000008        0.000050  1
  H         -1.801409        1.357331        0.000091  1
  H          0.799143        2.102676        0.000004  1
  H         -1.801399       -1.357343       -0.000059  1
  H          0.799153       -2.102672       -0.000071  1
  C         -0.326344        0.118780        1.969571  2
  H         -0.148987        0.054227        0.899173  2
  H          0.562829       -0.204853        2.504464  2
  H         -0.556119        1.146822        2.237546  2
  H         -1.163175       -0.521050        2.237546  2

%mem=32GB
%nprocshared= 8
#p m062x/aug-cc-pVDZ   counterpoise=2

00019 m062x/aug-cc-pVDZ   counterpoise=2

 0  1  0  1  0  1
  C         -0.941699       -0.710076       -0.000033  1
  C         -0.941704        0.710070        0.000049  1
  C          0.365871        1.118352        0.000002  1
  N          1.151653        0.000003        0.000022  1
  C          0.365879       -1.118349       -0.000040  1
  H          2.154982        0.000008        0.000050  1
  H         -1.801409        1.357331        0.000091  1
  H          0.799143        2.102676        0.000004  1
  H         -1.801399       -1.357343       -0.000059  1
  H          0.799153       -2.102672       -0.000071  1
  C         -0.342012        0.060306        1.969571  2
  H         -0.156140        0.027532        0.899173  2
  H          0.589850       -0.104007        2.504464  2
  H         -0.746814        1.032830        2.237546  2
  H         -1.055024       -0.715117        2.237546  2

%mem=32GB
%nprocshared= 8
#p m062x/aug-cc-pVDZ   counterpoise=2

00020 m062x/aug-cc-pVDZ   counterpoise=2

 0  1  0  1  0  1
  C         -0.941699       -0.710076       -0.000033  1
  C         -0.941704        0.710070        0.000049  1
  C          0.365871        1.118352        0.000002  1
  N          1.151653        0.000003        0.000022  1
  C          0.365879       -1.118349       -0.000040  1
  H          2.154982        0.000008        0.000050  1
  H         -1.801409        1.357331        0.000091  1
  H          0.799143        2.102676        0.000004  1
  H         -1.801399       -1.357343       -0.000059  1
  H          0.799153       -2.102672       -0.000071  1
  C         -0.347289        0.000000        1.969571  2
  H         -0.158548       -0.000000        0.899173  2
  H          0.598950       -0.000000        2.504464  2
  H         -0.914817        0.887456        2.237546  2
  H         -0.914817       -0.887456        2.237546  2

%mem=32GB
%nprocshared= 8
#p m062x/aug-cc-pVDZ   counterpoise=2

00021 m062x/aug-cc-pVDZ   counterpoise=2

 0  1  0  1  0  1
  C         -0.941699       -0.710076       -0.000033  1
  C         -0.941704        0.710070        0.000049  1
  C          0.365871        1.118352        0.000002  1
  N          1.151653        0.000003        0.000022  1
  C          0.365879       -1.118349       -0.000040  1
  H          2.154982        0.000008        0.000050  1
  H         -1.801409        1.357331        0.000091  1
  H          0.799143        2.102676        0.000004  1
  H         -1.801399       -1.357343       -0.000059  1
  H          0.799153       -2.102672       -0.000071  1
  C         -0.342012       -0.060306        1.969571  2
  H         -0.156140       -0.027532        0.899173  2
  H          0.589850        0.104007        2.504464  2
  H         -1.055024        0.715117        2.237546  2
  H         -0.746814       -1.032830        2.237546  2

%mem=32GB
%nprocshared= 8
#p m062x/aug-cc-pVDZ   counterpoise=2

00022 m062x/aug-cc-pVDZ   counterpoise=2

 0  1  0  1  0  1
  C         -0.941699       -0.710076       -0.000033  1
  C         -0.941704        0.710070        0.000049  1
  C          0.365871        1.118352        0.000002  1
  N          1.151653        0.000003        0.000022  1
  C          0.365879       -1.118349       -0.000040  1
  H          2.154982        0.000008        0.000050  1
  H         -1.801409        1.357331        0.000091  1
  H          0.799143        2.102676        0.000004  1
  H         -1.801399       -1.357343       -0.000059  1
  H          0.799153       -2.102672       -0.000071  1
  C         -0.326344       -0.118780        1.969571  2
  H         -0.148987       -0.054227        0.899173  2
  H          0.562829        0.204853        2.504464  2
  H         -1.163175        0.521050        2.237546  2
  H         -0.556119       -1.146822        2.237546  2

%mem=32GB
%nprocshared= 8
#p m062x/aug-cc-pVDZ   counterpoise=2

00023 m062x/aug-cc-pVDZ   counterpoise=2

 0  1  0  1  0  1
  C         -0.941699       -0.710076       -0.000033  1
  C         -0.941704        0.710070        0.000049  1
  C          0.365871        1.118352        0.000002  1
  N          1.151653        0.000003        0.000022  1
  C          0.365879       -1.118349       -0.000040  1
  H          2.154982        0.000008        0.000050  1
  H         -1.801409        1.357331        0.000091  1
  H          0.799143        2.102676        0.000004  1
  H         -1.801399       -1.357343       -0.000059  1
  H          0.799153       -2.102672       -0.000071  1
  C         -0.300761       -0.173644        1.969571  2
  H         -0.137307       -0.079274        0.899173  2
  H          0.518706        0.299475        2.504464  2
  H         -1.235983        0.311151        2.237546  2
  H         -0.348527       -1.225968        2.237546  2

%mem=32GB
%nprocshared= 8
#p m062x/aug-cc-pVDZ   counterpoise=2

00024 m062x/aug-cc-pVDZ   counterpoise=2

 0  1  0  1  0  1
  C         -0.941699       -0.710076       -0.000033  1
  C         -0.941704        0.710070        0.000049  1
  C          0.365871        1.118352        0.000002  1
  N          1.151653        0.000003        0.000022  1
  C          0.365879       -1.118349       -0.000040  1
  H          2.154982        0.000008        0.000050  1
  H         -1.801409        1.357331        0.000091  1
  H          0.799143        2.102676        0.000004  1
  H         -1.801399       -1.357343       -0.000059  1
  H          0.799153       -2.102672       -0.000071  1
  C         -0.266038       -0.223233        1.969571  2
  H         -0.121455       -0.101913        0.899173  2
  H          0.458822        0.384998        2.504464  2
  H         -1.271236        0.091798        2.237546  2
  H         -0.130345       -1.267864        2.237546  2

%mem=32GB
%nprocshared= 8
#p m062x/aug-cc-pVDZ   counterpoise=2

00025 m062x/aug-cc-pVDZ   counterpoise=2

 0  1  0  1  0  1
  C         -0.941699       -0.710076       -0.000033  1
  C         -0.941704        0.710070        0.000049  1
  C          0.365871        1.118352        0.000002  1
  N          1.151653        0.000003        0.000022  1
  C          0.365879       -1.118349       -0.000040  1
  H          2.154982        0.000008        0.000050  1
  H         -1.801409        1.357331        0.000091  1
  H          0.799143        2.102676        0.000004  1
  H         -1.801399       -1.357343       -0.000059  1
  H          0.799153       -2.102672       -0.000071  1
  C         -0.223233       -0.266038        1.969571  2
  H         -0.101913       -0.121455        0.899173  2
  H          0.384998        0.458822        2.504464  2
  H         -1.267864       -0.130345        2.237546  2
  H          0.091798       -1.271236        2.237546  2

%mem=32GB
%nprocshared= 8
#p m062x/aug-cc-pVDZ   counterpoise=2

00026 m062x/aug-cc-pVDZ   counterpoise=2

 0  1  0  1  0  1
  C         -0.941699       -0.710076       -0.000033  1
  C         -0.941704        0.710070        0.000049  1
  C          0.365871        1.118352        0.000002  1
  N          1.151653        0.000003        0.000022  1
  C          0.365879       -1.118349       -0.000040  1
  H          2.154982        0.000008        0.000050  1
  H         -1.801409        1.357331        0.000091  1
  H          0.799143        2.102676        0.000004  1
  H         -1.801399       -1.357343       -0.000059  1
  H          0.799153       -2.102672       -0.000071  1
  C         -0.173644       -0.300761        1.969571  2
  H         -0.079274       -0.137307        0.899173  2
  H          0.299475        0.518706        2.504464  2
  H         -1.225968       -0.348527        2.237546  2
  H          0.311151       -1.235983        2.237546  2

%mem=32GB
%nprocshared= 8
#p m062x/aug-cc-pVDZ   counterpoise=2

00027 m062x/aug-cc-pVDZ   counterpoise=2

 0  1  0  1  0  1
  C         -0.941699       -0.710076       -0.000033  1
  C         -0.941704        0.710070        0.000049  1
  C          0.365871        1.118352        0.000002  1
  N          1.151653        0.000003        0.000022  1
  C          0.365879       -1.118349       -0.000040  1
  H          2.154982        0.000008        0.000050  1
  H         -1.801409        1.357331        0.000091  1
  H          0.799143        2.102676        0.000004  1
  H         -1.801399       -1.357343       -0.000059  1
  H          0.799153       -2.102672       -0.000071  1
  C         -0.118780       -0.326344        1.969571  2
  H         -0.054227       -0.148987        0.899173  2
  H          0.204853        0.562829        2.504464  2
  H         -1.146822       -0.556119        2.237546  2
  H          0.521050       -1.163175        2.237546  2

%mem=32GB
%nprocshared= 8
#p m062x/aug-cc-pVDZ   counterpoise=2

00028 m062x/aug-cc-pVDZ   counterpoise=2

 0  1  0  1  0  1
  C         -0.941699       -0.710076       -0.000033  1
  C         -0.941704        0.710070        0.000049  1
  C          0.365871        1.118352        0.000002  1
  N          1.151653        0.000003        0.000022  1
  C          0.365879       -1.118349       -0.000040  1
  H          2.154982        0.000008        0.000050  1
  H         -1.801409        1.357331        0.000091  1
  H          0.799143        2.102676        0.000004  1
  H         -1.801399       -1.357343       -0.000059  1
  H          0.799153       -2.102672       -0.000071  1
  C         -0.060306       -0.342012        1.969571  2
  H         -0.027532       -0.156140        0.899173  2
  H          0.104007        0.589850        2.504464  2
  H         -1.032830       -0.746814        2.237546  2
  H          0.715117       -1.055024        2.237546  2

%mem=32GB
%nprocshared= 8
#p m062x/aug-cc-pVDZ   counterpoise=2

00029 m062x/aug-cc-pVDZ   counterpoise=2

 0  1  0  1  0  1
  C         -0.941699       -0.710076       -0.000033  1
  C         -0.941704        0.710070        0.000049  1
  C          0.365871        1.118352        0.000002  1
  N          1.151653        0.000003        0.000022  1
  C          0.365879       -1.118349       -0.000040  1
  H          2.154982        0.000008        0.000050  1
  H         -1.801409        1.357331        0.000091  1
  H          0.799143        2.102676        0.000004  1
  H         -1.801399       -1.357343       -0.000059  1
  H          0.799153       -2.102672       -0.000071  1
  C         -0.000000       -0.347289        1.969571  2
  H         -0.000000       -0.158548        0.899173  2
  H          0.000000        0.598950        2.504464  2
  H         -0.887456       -0.914817        2.237546  2
  H          0.887456       -0.914817        2.237546  2

%mem=32GB
%nprocshared= 8
#p m062x/aug-cc-pVDZ   counterpoise=2

00030 m062x/aug-cc-pVDZ   counterpoise=2

 0  1  0  1  0  1
  C         -0.941699       -0.710076       -0.000033  1
  C         -0.941704        0.710070        0.000049  1
  C          0.365871        1.118352        0.000002  1
  N          1.151653        0.000003        0.000022  1
  C          0.365879       -1.118349       -0.000040  1
  H          2.154982        0.000008        0.000050  1
  H         -1.801409        1.357331        0.000091  1
  H          0.799143        2.102676        0.000004  1
  H         -1.801399       -1.357343       -0.000059  1
  H          0.799153       -2.102672       -0.000071  1
  C          0.060306       -0.342012        1.969571  2
  H          0.027532       -0.156140        0.899173  2
  H         -0.104007        0.589850        2.504464  2
  H         -0.715117       -1.055024        2.237546  2
  H          1.032830       -0.746814        2.237546  2

%mem=32GB
%nprocshared= 8
#p m062x/aug-cc-pVDZ   counterpoise=2

00031 m062x/aug-cc-pVDZ   counterpoise=2

 0  1  0  1  0  1
  C         -0.941699       -0.710076       -0.000033  1
  C         -0.941704        0.710070        0.000049  1
  C          0.365871        1.118352        0.000002  1
  N          1.151653        0.000003        0.000022  1
  C          0.365879       -1.118349       -0.000040  1
  H          2.154982        0.000008        0.000050  1
  H         -1.801409        1.357331        0.000091  1
  H          0.799143        2.102676        0.000004  1
  H         -1.801399       -1.357343       -0.000059  1
  H          0.799153       -2.102672       -0.000071  1
  C          0.118780       -0.326344        1.969571  2
  H          0.054227       -0.148987        0.899173  2
  H         -0.204853        0.562829        2.504464  2
  H         -0.521050       -1.163175        2.237546  2
  H          1.146822       -0.556119        2.237546  2

%mem=32GB
%nprocshared= 8
#p m062x/aug-cc-pVDZ   counterpoise=2

00032 m062x/aug-cc-pVDZ   counterpoise=2

 0  1  0  1  0  1
  C         -0.941699       -0.710076       -0.000033  1
  C         -0.941704        0.710070        0.000049  1
  C          0.365871        1.118352        0.000002  1
  N          1.151653        0.000003        0.000022  1
  C          0.365879       -1.118349       -0.000040  1
  H          2.154982        0.000008        0.000050  1
  H         -1.801409        1.357331        0.000091  1
  H          0.799143        2.102676        0.000004  1
  H         -1.801399       -1.357343       -0.000059  1
  H          0.799153       -2.102672       -0.000071  1
  C          0.173644       -0.300761        1.969571  2
  H          0.079274       -0.137307        0.899173  2
  H         -0.299475        0.518706        2.504464  2
  H         -0.311151       -1.235983        2.237546  2
  H          1.225968       -0.348527        2.237546  2

%mem=32GB
%nprocshared= 8
#p m062x/aug-cc-pVDZ   counterpoise=2

00033 m062x/aug-cc-pVDZ   counterpoise=2

 0  1  0  1  0  1
  C         -0.941699       -0.710076       -0.000033  1
  C         -0.941704        0.710070        0.000049  1
  C          0.365871        1.118352        0.000002  1
  N          1.151653        0.000003        0.000022  1
  C          0.365879       -1.118349       -0.000040  1
  H          2.154982        0.000008        0.000050  1
  H         -1.801409        1.357331        0.000091  1
  H          0.799143        2.102676        0.000004  1
  H         -1.801399       -1.357343       -0.000059  1
  H          0.799153       -2.102672       -0.000071  1
  C          0.223233       -0.266038        1.969571  2
  H          0.101913       -0.121455        0.899173  2
  H         -0.384998        0.458822        2.504464  2
  H         -0.091798       -1.271236        2.237546  2
  H          1.267864       -0.130345        2.237546  2

%mem=32GB
%nprocshared= 8
#p m062x/aug-cc-pVDZ   counterpoise=2

00034 m062x/aug-cc-pVDZ   counterpoise=2

 0  1  0  1  0  1
  C         -0.941699       -0.710076       -0.000033  1
  C         -0.941704        0.710070        0.000049  1
  C          0.365871        1.118352        0.000002  1
  N          1.151653        0.000003        0.000022  1
  C          0.365879       -1.118349       -0.000040  1
  H          2.154982        0.000008        0.000050  1
  H         -1.801409        1.357331        0.000091  1
  H          0.799143        2.102676        0.000004  1
  H         -1.801399       -1.357343       -0.000059  1
  H          0.799153       -2.102672       -0.000071  1
  C          0.266038       -0.223233        1.969571  2
  H          0.121455       -0.101913        0.899173  2
  H         -0.458822        0.384998        2.504464  2
  H          0.130345       -1.267864        2.237546  2
  H          1.271236        0.091798        2.237546  2

%mem=32GB
%nprocshared= 8
#p m062x/aug-cc-pVDZ   counterpoise=2

00035 m062x/aug-cc-pVDZ   counterpoise=2

 0  1  0  1  0  1
  C         -0.941699       -0.710076       -0.000033  1
  C         -0.941704        0.710070        0.000049  1
  C          0.365871        1.118352        0.000002  1
  N          1.151653        0.000003        0.000022  1
  C          0.365879       -1.118349       -0.000040  1
  H          2.154982        0.000008        0.000050  1
  H         -1.801409        1.357331        0.000091  1
  H          0.799143        2.102676        0.000004  1
  H         -1.801399       -1.357343       -0.000059  1
  H          0.799153       -2.102672       -0.000071  1
  C          0.300761       -0.173644        1.969571  2
  H          0.137307       -0.079274        0.899173  2
  H         -0.518706        0.299475        2.504464  2
  H          0.348527       -1.225968        2.237546  2
  H          1.235983        0.311151        2.237546  2

%mem=32GB
%nprocshared= 8
#p m062x/aug-cc-pVDZ   counterpoise=2

00036 m062x/aug-cc-pVDZ   counterpoise=2

 0  1  0  1  0  1
  C         -0.941699       -0.710076       -0.000033  1
  C         -0.941704        0.710070        0.000049  1
  C          0.365871        1.118352        0.000002  1
  N          1.151653        0.000003        0.000022  1
  C          0.365879       -1.118349       -0.000040  1
  H          2.154982        0.000008        0.000050  1
  H         -1.801409        1.357331        0.000091  1
  H          0.799143        2.102676        0.000004  1
  H         -1.801399       -1.357343       -0.000059  1
  H          0.799153       -2.102672       -0.000071  1
  C          0.326344       -0.118780        1.969571  2
  H          0.148987       -0.054227        0.899173  2
  H         -0.562829        0.204853        2.504464  2
  H          0.556119       -1.146822        2.237546  2
  H          1.163175        0.521050        2.237546  2

%mem=32GB
%nprocshared= 8
#p m062x/aug-cc-pVDZ   counterpoise=2

00037 m062x/aug-cc-pVDZ   counterpoise=2

 0  1  0  1  0  1
  C         -0.941699       -0.710076       -0.000033  1
  C         -0.941704        0.710070        0.000049  1
  C          0.365871        1.118352        0.000002  1
  N          1.151653        0.000003        0.000022  1
  C          0.365879       -1.118349       -0.000040  1
  H          2.154982        0.000008        0.000050  1
  H         -1.801409        1.357331        0.000091  1
  H          0.799143        2.102676        0.000004  1
  H         -1.801399       -1.357343       -0.000059  1
  H          0.799153       -2.102672       -0.000071  1
  C          0.342012       -0.060306        1.969571  2
  H          0.156140       -0.027532        0.899173  2
  H         -0.589850        0.104007        2.504464  2
  H          0.746814       -1.032830        2.237546  2
  H          1.055024        0.715117        2.237546  2

%mem=32GB
%nprocshared= 8
#p m062x/aug-cc-pVDZ   counterpoise=2

00038 m062x/aug-cc-pVDZ   counterpoise=2

 0  1  0  1  0  1
  C         -0.941699       -0.710076       -0.000033  1
  C         -0.941704        0.710070        0.000049  1
  C          0.365871        1.118352        0.000002  1
  N          1.151653        0.000003        0.000022  1
  C          0.365879       -1.118349       -0.000040  1
  H          2.154982        0.000008        0.000050  1
  H         -1.801409        1.357331        0.000091  1
  H          0.799143        2.102676        0.000004  1
  H         -1.801399       -1.357343       -0.000059  1
  H          0.799153       -2.102672       -0.000071  1
  C          0.684051        0.000000        1.879342  2
  H          0.946489        0.000002        0.824589  2
  H          1.590962        0.000006        2.478499  2
  H          0.099317        0.887452        2.107358  2
  H          0.099328       -0.887460        2.107358  2

%mem=32GB
%nprocshared= 8
#p m062x/aug-cc-pVDZ   counterpoise=2

00039 m062x/aug-cc-pVDZ   counterpoise=2

 0  1  0  1  0  1
  C         -0.941699       -0.710076       -0.000033  1
  C         -0.941704        0.710070        0.000049  1
  C          0.365871        1.118352        0.000002  1
  N          1.151653        0.000003        0.000022  1
  C          0.365879       -1.118349       -0.000040  1
  H          2.154982        0.000008        0.000050  1
  H         -1.801409        1.357331        0.000091  1
  H          0.799143        2.102676        0.000004  1
  H         -1.801399       -1.357343       -0.000059  1
  H          0.799153       -2.102672       -0.000071  1
  C          0.673659        0.118780        1.879342  2
  H          0.941077        0.052329        0.827939  2
  H          1.546495       -0.098111        2.489745  2
  H          0.317492        1.121728        2.100059  2
  H         -0.110539       -0.600800        2.100059  2

%mem=32GB
%nprocshared= 8
#p m062x/aug-cc-pVDZ   counterpoise=2

00040 m062x/aug-cc-pVDZ   counterpoise=2

 0  1  0  1  0  1
  C         -0.941699       -0.710076       -0.000033  1
  C         -0.941704        0.710070        0.000049  1
  C          0.365871        1.118352        0.000002  1
  N          1.151653        0.000003        0.000022  1
  C          0.365879       -1.118349       -0.000040  1
  H          2.154982        0.000008        0.000050  1
  H         -1.801409        1.357331        0.000091  1
  H          0.799143        2.102676        0.000004  1
  H         -1.801399       -1.357343       -0.000059  1
  H          0.799153       -2.102672       -0.000071  1
  C          0.642799        0.233950        1.879342  2
  H          0.924839        0.104282        0.837701  2
  H          1.441027       -0.133038        2.519365  2
  H          0.473316        1.288626        2.080367  2
  H         -0.268102       -0.324015        2.080367  2

%mem=32GB
%nprocshared= 8
#p m062x/aug-cc-pVDZ   counterpoise=2

00041 m062x/aug-cc-pVDZ   counterpoise=2

 0  1  0  1  0  1
  C         -0.941699       -0.710076       -0.000033  1
  C         -0.941704        0.710070        0.000049  1
  C          0.365871        1.118352        0.000002  1
  N          1.151653        0.000003        0.000022  1
  C          0.365879       -1.118349       -0.000040  1
  H          2.154982        0.000008        0.000050  1
  H         -1.801409        1.357331        0.000091  1
  H          0.799143        2.102676        0.000004  1
  H         -1.801399       -1.357343       -0.000059  1
  H          0.799153       -2.102672       -0.000071  1
  C          0.592409        0.342012        1.879343  2
  H          0.897804        0.155246        0.853074  2
  H          1.316017       -0.100515        2.559077  2
  H          0.540854        1.413798        2.052823  2
  H         -0.385165       -0.100402        2.052823  2

%mem=32GB
%nprocshared= 8
#p m062x/aug-cc-pVDZ   counterpoise=2

00042 m062x/aug-cc-pVDZ   counterpoise=2

 0  1  0  1  0  1
  C         -0.941699       -0.710076       -0.000033  1
  C         -0.941704        0.710070        0.000049  1
  C          0.365871        1.118352        0.000002  1
  N          1.151653        0.000003        0.000022  1
  C          0.365879       -1.118349       -0.000040  1
  H          2.154982        0.000008        0.000050  1
  H         -1.801409        1.357331        0.000091  1
  H          0.799143        2.102676        0.000004  1
  H         -1.801399       -1.357343       -0.000059  1
  H          0.799153       -2.102672       -0.000071  1
  C          0.523993        0.439683        1.879343  2
  H          0.239220        0.200729        0.857981  2
  H         -0.118702       -0.099603        2.570422  2
  H          1.558233        0.149021        2.044696  2
  H          0.417341        1.508683        2.044696  2

%mem=32GB
%nprocshared= 8
#p m062x/aug-cc-pVDZ   counterpoise=2

00043 m062x/aug-cc-pVDZ   counterpoise=2

 0  1  0  1  0  1
  C         -0.941699       -0.710076       -0.000033  1
  C         -0.941704        0.710070        0.000049  1
  C          0.365871        1.118352        0.000002  1
  N          1.151653        0.000003        0.000022  1
  C          0.365879       -1.118349       -0.000040  1
  H          2.154982        0.000008        0.000050  1
  H         -1.801409        1.357331        0.000091  1
  H          0.799143        2.102676        0.000004  1
  H         -1.801399       -1.357343       -0.000059  1
  H          0.799153       -2.102672       -0.000071  1
  C          0.439691        0.524019        1.879342  2
  H          0.399013        0.851522        0.843745  2
  H          0.332910        1.383728        2.535829  2
  H         -0.367260       -0.179042        2.069113  2
  H          1.394118        0.039732        2.069113  2

%mem=32GB
%nprocshared= 8
#p m062x/aug-cc-pVDZ   counterpoise=2

00044 m062x/aug-cc-pVDZ   counterpoise=2

 0  1  0  1  0  1
  C         -0.941699       -0.710076       -0.000033  1
  C         -0.941704        0.710070        0.000049  1
  C          0.365871        1.118352        0.000002  1
  N          1.151653        0.000003        0.000022  1
  C          0.365879       -1.118349       -0.000040  1
  H          2.154982        0.000008        0.000050  1
  H         -1.801409        1.357331        0.000091  1
  H          0.799143        2.102676        0.000004  1
  H         -1.801399       -1.357343       -0.000059  1
  H          0.799153       -2.102672       -0.000071  1
  C          0.342021        0.592408        1.879342  2
  H          0.355303        0.885310        0.832725  2
  H          0.382293        1.480478        2.504792  2
  H         -0.571304        0.042065        2.090143  2
  H          1.201786       -0.038341        2.090143  2

%mem=32GB
%nprocshared= 8
#p m062x/aug-cc-pVDZ   counterpoise=2

00045 m062x/aug-cc-pVDZ   counterpoise=2

 0  1  0  1  0  1
  C         -0.941699       -0.710076       -0.000033  1
  C         -0.941704        0.710070        0.000049  1
  C          0.365871        1.118352        0.000002  1
  N          1.151653        0.000003        0.000022  1
  C          0.365879       -1.118349       -0.000040  1
  H          2.154982        0.000008        0.000050  1
  H         -1.801409        1.357331        0.000091  1
  H          0.799143        2.102676        0.000004  1
  H         -1.801399       -1.357343       -0.000059  1
  H          0.799153       -2.102672       -0.000071  1
  C          0.233959        0.642799        1.879342  2
  H          0.307748        0.908815        0.828073  2
  H          0.474279        1.509169        2.490181  2
  H         -0.778277        0.313762        2.099774  2
  H          0.932054       -0.160662        2.099774  2

%mem=32GB
%nprocshared= 8
#p m062x/aug-cc-pVDZ   counterpoise=2

00046 m062x/aug-cc-pVDZ   counterpoise=2

 0  1  0  1  0  1
  C         -0.941699       -0.710076       -0.000033  1
  C         -0.941704        0.710070        0.000049  1
  C          0.365871        1.118352        0.000002  1
  N          1.151653        0.000003        0.000022  1
  C          0.365879       -1.118349       -0.000040  1
  H          2.154982        0.000008        0.000050  1
  H         -1.801409        1.357331        0.000091  1
  H          0.799143        2.102676        0.000004  1
  H         -1.801399       -1.357343       -0.000059  1
  H          0.799153       -2.102672       -0.000071  1
  C          0.118788        0.673658        1.879342  2
  H          0.256724        0.921911        0.830190  2
  H          0.553209        1.455517        2.496960  2
  H         -0.943172        0.589579        2.095326  2
  H          0.608335       -0.272477        2.095326  2

%mem=32GB
%nprocshared= 8
#p m062x/aug-cc-pVDZ   counterpoise=2

00047 m062x/aug-cc-pVDZ   counterpoise=2

 0  1  0  1  0  1
  C         -0.941699       -0.710076       -0.000033  1
  C         -0.941704        0.710070        0.000049  1
  C          0.365871        1.118352        0.000002  1
  N          1.151653        0.000003        0.000022  1
  C          0.365879       -1.118349       -0.000040  1
  H          2.154982        0.000008        0.000050  1
  H         -1.801409        1.357331        0.000091  1
  H          0.799143        2.102676        0.000004  1
  H         -1.801399       -1.357343       -0.000059  1
  H          0.799153       -2.102672       -0.000071  1
  C          0.000008        0.684050        1.879342  2
  H          0.202559        0.924491        0.838892  2
  H          0.564460        1.354089        2.522708  2
  H         -1.062256        0.800526        2.078100  2
  H          0.295186       -0.343005        2.078100  2

%mem=32GB
%nprocshared= 8
#p m062x/aug-cc-pVDZ   counterpoise=2

00048 m062x/aug-cc-pVDZ   counterpoise=2

 0  1  0  1  0  1
  C         -0.941699       -0.710076       -0.000033  1
  C         -0.941704        0.710070        0.000049  1
  C          0.365871        1.118352        0.000002  1
  N          1.151653        0.000003        0.000022  1
  C          0.365879       -1.118349       -0.000040  1
  H          2.154982        0.000008        0.000050  1
  H         -1.801409        1.357331        0.000091  1
  H          0.799143        2.102676        0.000004  1
  H         -1.801399       -1.357343       -0.000059  1
  H          0.799153       -2.102672       -0.000071  1
  C         -0.118771        0.673658        1.879343  2
  H          0.145785        0.916408        0.853449  2
  H          0.505675        1.246632        2.559964  2
  H         -1.163325        0.919644        2.052192  2
  H          0.036670       -0.388151        2.052192  2

%mem=32GB
%nprocshared= 8
#p m062x/aug-cc-pVDZ   counterpoise=2

00049 m062x/aug-cc-pVDZ   counterpoise=2

 0  1  0  1  0  1
  C         -0.941699       -0.710076       -0.000033  1
  C         -0.941704        0.710070        0.000049  1
  C          0.365871        1.118352        0.000002  1
  N          1.151653        0.000003        0.000022  1
  C          0.365879       -1.118349       -0.000040  1
  H          2.154982        0.000008        0.000050  1
  H         -1.801409        1.357331        0.000091  1
  H          0.799143        2.102676        0.000004  1
  H         -1.801399       -1.357343       -0.000059  1
  H          0.799153       -2.102672       -0.000071  1
  C         -0.233950        0.642773        1.879343  2
  H         -0.106806        0.293447        0.857981  2
  H          0.052998       -0.145610        2.570422  2
  H          0.392913        1.515228        2.044696  2
  H         -1.274959        0.908173        2.044696  2

%mem=32GB
%nprocshared= 8
#p m062x/aug-cc-pVDZ   counterpoise=2

00050 m062x/aug-cc-pVDZ   counterpoise=2

 0  1  0  1  0  1
  C         -0.941699       -0.710076       -0.000033  1
  C         -0.941704        0.710070        0.000049  1
  C          0.365871        1.118352        0.000002  1
  N          1.151653        0.000003        0.000022  1
  C          0.365879       -1.118349       -0.000040  1
  H          2.154982        0.000008        0.000050  1
  H         -1.801409        1.357331        0.000091  1
  H          0.799143        2.102676        0.000004  1
  H         -1.801399       -1.357343       -0.000059  1
  H          0.799153       -2.102672       -0.000071  1
  C         -0.342034        0.592399        1.879342  2
  H         -0.671860        0.657120        0.845707  2
  H         -1.188326        0.758464        2.540923  2
  H          0.075211       -0.393856        2.065584  2
  H          0.416977        1.347841        2.065584  2

%mem=32GB
%nprocshared= 8
#p m062x/aug-cc-pVDZ   counterpoise=2

00051 m062x/aug-cc-pVDZ   counterpoise=2

 0  1  0  1  0  1
  C         -0.941699       -0.710076       -0.000033  1
  C         -0.941704        0.710070        0.000049  1
  C          0.365871        1.118352        0.000002  1
  N          1.151653        0.000003        0.000022  1
  C          0.365879       -1.118349       -0.000040  1
  H          2.154982        0.000008        0.000050  1
  H         -1.801409        1.357331        0.000091  1
  H          0.799143        2.102676        0.000004  1
  H         -1.801399       -1.357343       -0.000059  1
  H          0.799153       -2.102672       -0.000071  1
  C         -0.439704        0.524010        1.879342  2
  H         -0.718932        0.627502        0.834021  2
  H         -1.270693        0.832006        2.508685  2
  H         -0.192960       -0.513895        2.087548  2
  H          0.423885        1.150382        2.087548  2

%mem=32GB
%nprocshared= 8
#p m062x/aug-cc-pVDZ   counterpoise=2

00052 m062x/aug-cc-pVDZ   counterpoise=2

 0  1  0  1  0  1
  C         -0.941699       -0.710076       -0.000033  1
  C         -0.941704        0.710070        0.000049  1
  C          0.365871        1.118352        0.000002  1
  N          1.151653        0.000003        0.000022  1
  C          0.365879       -1.118349       -0.000040  1
  H          2.154982        0.000008        0.000050  1
  H         -1.801409        1.357331        0.000091  1
  H          0.799143        2.102676        0.000004  1
  H         -1.801399       -1.357343       -0.000059  1
  H          0.799153       -2.102672       -0.000071  1
  C         -0.524015        0.439699        1.879342  2
  H         -0.757544        0.590863        0.828633  2
  H         -1.277738        0.927585        2.491997  2
  H         -0.512580       -0.624856        2.098587  2
  H          0.451899        0.865141        2.098587  2

%mem=32GB
%nprocshared= 8
#p m062x/aug-cc-pVDZ   counterpoise=2

00053 m062x/aug-cc-pVDZ   counterpoise=2

 0  1  0  1  0  1
  C         -0.941699       -0.710076       -0.000033  1
  C         -0.941704        0.710070        0.000049  1
  C          0.365871        1.118352        0.000002  1
  N          1.151653        0.000003        0.000022  1
  C          0.365879       -1.118349       -0.000040  1
  H          2.154982        0.000008        0.000050  1
  H         -1.801409        1.357331        0.000091  1
  H          0.799143        2.102676        0.000004  1
  H         -1.801399       -1.357343       -0.000059  1
  H          0.799153       -2.102672       -0.000071  1
  C         -0.592404        0.342029        1.879342  2
  H         -0.787442        0.547531        0.830006  2
  H         -1.208410        0.991086        2.496382  2
  H         -0.830544       -0.696216        2.095707  2
  H          0.456859        0.525629        2.095707  2

%mem=32GB
%nprocshared= 8
#p m062x/aug-cc-pVDZ   counterpoise=2

00054 m062x/aug-cc-pVDZ   counterpoise=2

 0  1  0  1  0  1
  C         -0.941699       -0.710076       -0.000033  1
  C         -0.941704        0.710070        0.000049  1
  C          0.365871        1.118352        0.000002  1
  N          1.151653        0.000003        0.000022  1
  C          0.365879       -1.118349       -0.000040  1
  H          2.154982        0.000008        0.000050  1
  H         -1.801409        1.357331        0.000091  1
  H          0.799143        2.102676        0.000004  1
  H         -1.801399       -1.357343       -0.000059  1
  H          0.799153       -2.102672       -0.000071  1
  C         -0.642794        0.233966        1.879342  2
  H         -0.808421        0.497776        0.838022  2
  H         -1.109584        0.977469        2.520270  2
  H         -1.078158       -0.741621        2.079754  2
  H          0.425053        0.202132        2.079754  2

%mem=32GB
%nprocshared= 8
#p m062x/aug-cc-pVDZ   counterpoise=2

00055 m062x/aug-cc-pVDZ   counterpoise=2

 0  1  0  1  0  1
  C         -0.941699       -0.710076       -0.000033  1
  C         -0.941704        0.710070        0.000049  1
  C          0.365871        1.118352        0.000002  1
  N          1.151653        0.000003        0.000022  1
  C          0.365879       -1.118349       -0.000040  1
  H          2.154982        0.000008        0.000050  1
  H         -1.801409        1.357331        0.000091  1
  H          0.799143        2.102676        0.000004  1
  H         -1.801399       -1.357343       -0.000059  1
  H          0.799153       -2.102672       -0.000071  1
  C         -0.673654        0.118796        1.879343  2
  H         -0.820187        0.442023        0.852003  2
  H         -1.024712        0.893173        2.556525  2
  H         -1.233105       -0.796499        2.054635  2
  H          0.383448       -0.063648        2.054635  2

%mem=32GB
%nprocshared= 8
#p m062x/aug-cc-pVDZ   counterpoise=2

00056 m062x/aug-cc-pVDZ   counterpoise=2

 0  1  0  1  0  1
  C         -0.941699       -0.710076       -0.000033  1
  C         -0.941704        0.710070        0.000049  1
  C          0.365871        1.118352        0.000002  1
  N          1.151653        0.000003        0.000022  1
  C          0.365879       -1.118349       -0.000040  1
  H          2.154982        0.000008        0.000050  1
  H         -1.801409        1.357331        0.000091  1
  H          0.799143        2.102676        0.000004  1
  H         -1.801399       -1.357343       -0.000059  1
  H          0.799153       -2.102672       -0.000071  1
  C         -0.684025        0.000000        1.879343  2
  H         -0.312279       -0.000000        0.857981  2
  H          0.154955       -0.000000        2.570422  2
  H         -1.289465        0.887456        2.044696  2
  H         -1.289465       -0.887456        2.044696  2

%mem=32GB
%nprocshared= 8
#p m062x/aug-cc-pVDZ   counterpoise=2

00057 m062x/aug-cc-pVDZ   counterpoise=2

 0  1  0  1  0  1
  C         -0.941699       -0.710076       -0.000033  1
  C         -0.941704        0.710070        0.000049  1
  C          0.365871        1.118352        0.000002  1
  N          1.151653        0.000003        0.000022  1
  C          0.365879       -1.118349       -0.000040  1
  H          2.154982        0.000008        0.000050  1
  H         -1.801409        1.357331        0.000091  1
  H          0.799143        2.102676        0.000004  1
  H         -1.801399       -1.357343       -0.000059  1
  H          0.799153       -2.102672       -0.000071  1
  C         -0.673654       -0.118796        1.879343  2
  H         -0.820179       -0.442014        0.851998  2
  H         -1.024707       -0.893184        2.556515  2
  H          0.383445        0.063657        2.054642  2
  H         -1.233115        0.796491        2.054642  2

%mem=32GB
%nprocshared= 8
#p m062x/aug-cc-pVDZ   counterpoise=2

00058 m062x/aug-cc-pVDZ   counterpoise=2

 0  1  0  1  0  1
  C         -0.941699       -0.710076       -0.000033  1
  C         -0.941704        0.710070        0.000049  1
  C          0.365871        1.118352        0.000002  1
  N          1.151653        0.000003        0.000022  1
  C          0.365879       -1.118349       -0.000040  1
  H          2.154982        0.000008        0.000050  1
  H         -1.801409        1.357331        0.000091  1
  H          0.799143        2.102676        0.000004  1
  H         -1.801399       -1.357343       -0.000059  1
  H          0.799153       -2.102672       -0.000071  1
  C         -0.642794       -0.233966        1.879342  2
  H         -0.808411       -0.497769        0.838019  2
  H         -1.109578       -0.977481        2.520261  2
  H          0.425052       -0.202120        2.079761  2
  H         -1.078172        0.741613        2.079761  2

%mem=32GB
%nprocshared= 8
#p m062x/aug-cc-pVDZ   counterpoise=2

00059 m062x/aug-cc-pVDZ   counterpoise=2

 0  1  0  1  0  1
  C         -0.941699       -0.710076       -0.000033  1
  C         -0.941704        0.710070        0.000049  1
  C          0.365871        1.118352        0.000002  1
  N          1.151653        0.000003        0.000022  1
  C          0.365879       -1.118349       -0.000040  1
  H          2.154982        0.000008        0.000050  1
  H         -1.801409        1.357331        0.000091  1
  H          0.799143        2.102676        0.000004  1
  H         -1.801399       -1.357343       -0.000059  1
  H          0.799153       -2.102672       -0.000071  1
  C         -0.592404       -0.342029        1.879342  2
  H         -0.787431       -0.547526        0.830003  2
  H         -1.208405       -0.991100        2.496373  2
  H          0.456861       -0.525614        2.095713  2
  H         -0.830561        0.696211        2.095713  2

%mem=32GB
%nprocshared= 8
#p m062x/aug-cc-pVDZ   counterpoise=2

00060 m062x/aug-cc-pVDZ   counterpoise=2

 0  1  0  1  0  1
  C         -0.941699       -0.710076       -0.000033  1
  C         -0.941704        0.710070        0.000049  1
  C          0.365871        1.118352        0.000002  1
  N          1.151653        0.000003        0.000022  1
  C          0.365879       -1.118349       -0.000040  1
  H          2.154982        0.000008        0.000050  1
  H         -1.801409        1.357331        0.000091  1
  H          0.799143        2.102676        0.000004  1
  H         -1.801399       -1.357343       -0.000059  1
  H          0.799153       -2.102672       -0.000071  1
  C         -0.524015       -0.439699        1.879342  2
  H         -0.757532       -0.590860        0.828630  2
  H         -1.277736       -0.927601        2.491987  2
  H          0.451903       -0.865127        2.098593  2
  H         -0.512599        0.624855        2.098593  2

%mem=32GB
%nprocshared= 8
#p m062x/aug-cc-pVDZ   counterpoise=2

00061 m062x/aug-cc-pVDZ   counterpoise=2

 0  1  0  1  0  1
  C         -0.941699       -0.710076       -0.000033  1
  C         -0.941704        0.710070        0.000049  1
  C          0.365871        1.118352        0.000002  1
  N          1.151653        0.000003        0.000022  1
  C          0.365879       -1.118349       -0.000040  1
  H          2.154982        0.000008        0.000050  1
  H         -1.801409        1.357331        0.000091  1
  H          0.799143        2.102676        0.000004  1
  H         -1.801399       -1.357343       -0.000059  1
  H          0.799153       -2.102672       -0.000071  1
  C         -0.439704       -0.524010        1.879342  2
  H         -0.718918       -0.627501        0.834017  2
  H         -1.270696       -0.832020        2.508674  2
  H          0.423891       -1.150371        2.087555  2
  H         -0.192977        0.513897        2.087555  2

%mem=32GB
%nprocshared= 8
#p m062x/aug-cc-pVDZ   counterpoise=2

00062 m062x/aug-cc-pVDZ   counterpoise=2

 0  1  0  1  0  1
  C         -0.941699       -0.710076       -0.000033  1
  C         -0.941704        0.710070        0.000049  1
  C          0.365871        1.118352        0.000002  1
  N          1.151653        0.000003        0.000022  1
  C          0.365879       -1.118349       -0.000040  1
  H          2.154982        0.000008        0.000050  1
  H         -1.801409        1.357331        0.000091  1
  H          0.799143        2.102676        0.000004  1
  H         -1.801399       -1.357343       -0.000059  1
  H          0.799153       -2.102672       -0.000071  1
  C         -0.342034       -0.592399        1.879342  2
  H         -0.671844       -0.657120        0.845702  2
  H         -1.188334       -0.758475        2.540910  2
  H          0.416983       -1.347833        2.065593  2
  H          0.075197        0.393860        2.065593  2

%mem=32GB
%nprocshared= 8
#p m062x/aug-cc-pVDZ   counterpoise=2

00063 m062x/aug-cc-pVDZ   counterpoise=2

 0  1  0  1  0  1
  C         -0.941699       -0.710076       -0.000033  1
  C         -0.941704        0.710070        0.000049  1
  C          0.365871        1.118352        0.000002  1
  N          1.151653        0.000003        0.000022  1
  C          0.365879       -1.118349       -0.000040  1
  H          2.154982        0.000008        0.000050  1
  H         -1.801409        1.357331        0.000091  1
  H          0.799143        2.102676        0.000004  1
  H         -1.801399       -1.357343       -0.000059  1
  H          0.799153       -2.102672       -0.000071  1
  C         -0.233950       -0.642773        1.879343  2
  H         -0.106806       -0.293447        0.857981  2
  H          0.052998        0.145610        2.570422  2
  H         -1.274959       -0.908173        2.044696  2
  H          0.392913       -1.515228        2.044696  2

%mem=32GB
%nprocshared= 8
#p m062x/aug-cc-pVDZ   counterpoise=2

00064 m062x/aug-cc-pVDZ   counterpoise=2

 0  1  0  1  0  1
  C         -0.941699       -0.710076       -0.000033  1
  C         -0.941704        0.710070        0.000049  1
  C          0.365871        1.118352        0.000002  1
  N          1.151653        0.000003        0.000022  1
  C          0.365879       -1.118349       -0.000040  1
  H          2.154982        0.000008        0.000050  1
  H         -1.801409        1.357331        0.000091  1
  H          0.799143        2.102676        0.000004  1
  H         -1.801399       -1.357343       -0.000059  1
  H          0.799153       -2.102672       -0.000071  1
  C         -0.118771       -0.673658        1.879343  2
  H          0.145784       -0.916401        0.853447  2
  H          0.505684       -1.246627        2.559960  2
  H          0.036658        0.388152        2.052195  2
  H         -1.163321       -0.919656        2.052195  2

%mem=32GB
%nprocshared= 8
#p m062x/aug-cc-pVDZ   counterpoise=2

00065 m062x/aug-cc-pVDZ   counterpoise=2

 0  1  0  1  0  1
  C         -0.941699       -0.710076       -0.000033  1
  C         -0.941704        0.710070        0.000049  1
  C          0.365871        1.118352        0.000002  1
  N          1.151653        0.000003        0.000022  1
  C          0.365879       -1.118349       -0.000040  1
  H          2.154982        0.000008        0.000050  1
  H         -1.801409        1.357331        0.000091  1
  H          0.799143        2.102676        0.000004  1
  H         -1.801399       -1.357343       -0.000059  1
  H          0.799153       -2.102672       -0.000071  1
  C          0.000008       -0.684050        1.879342  2
  H          0.202559       -0.924484        0.838890  2
  H          0.564471       -1.354084        2.522703  2
  H          0.295172        0.343008        2.078103  2
  H         -1.062254       -0.800542        2.078103  2

%mem=32GB
%nprocshared= 8
#p m062x/aug-cc-pVDZ   counterpoise=2

00066 m062x/aug-cc-pVDZ   counterpoise=2

 0  1  0  1  0  1
  C         -0.941699       -0.710076       -0.000033  1
  C         -0.941704        0.710070        0.000049  1
  C          0.365871        1.118352        0.000002  1
  N          1.151653        0.000003        0.000022  1
  C          0.365879       -1.118349       -0.000040  1
  H          2.154982        0.000008        0.000050  1
  H         -1.801409        1.357331        0.000091  1
  H          0.799143        2.102676        0.000004  1
  H         -1.801399       -1.357343       -0.000059  1
  H          0.799153       -2.102672       -0.000071  1
  C          0.118788       -0.673658        1.879342  2
  H          0.256725       -0.921904        0.830188  2
  H          0.553223       -1.455513        2.496956  2
  H          0.608319        0.272484        2.095329  2
  H         -0.943173       -0.589598        2.095329  2

%mem=32GB
%nprocshared= 8
#p m062x/aug-cc-pVDZ   counterpoise=2

00067 m062x/aug-cc-pVDZ   counterpoise=2

 0  1  0  1  0  1
  C         -0.941699       -0.710076       -0.000033  1
  C         -0.941704        0.710070        0.000049  1
  C          0.365871        1.118352        0.000002  1
  N          1.151653        0.000003        0.000022  1
  C          0.365879       -1.118349       -0.000040  1
  H          2.154982        0.000008        0.000050  1
  H         -1.801409        1.357331        0.000091  1
  H          0.799143        2.102676        0.000004  1
  H         -1.801399       -1.357343       -0.000059  1
  H          0.799153       -2.102672       -0.000071  1
  C          0.233959       -0.642799        1.879342  2
  H          0.307751       -0.908807        0.828071  2
  H          0.474295       -1.509169        2.490176  2
  H          0.932041        0.160673        2.099778  2
  H         -0.778283       -0.313781        2.099778  2

%mem=32GB
%nprocshared= 8
#p m062x/aug-cc-pVDZ   counterpoise=2

00068 m062x/aug-cc-pVDZ   counterpoise=2

 0  1  0  1  0  1
  C         -0.941699       -0.710076       -0.000033  1
  C         -0.941704        0.710070        0.000049  1
  C          0.365871        1.118352        0.000002  1
  N          1.151653        0.000003        0.000022  1
  C          0.365879       -1.118349       -0.000040  1
  H          2.154982        0.000008        0.000050  1
  H         -1.801409        1.357331        0.000091  1
  H          0.799143        2.102676        0.000004  1
  H         -1.801399       -1.357343       -0.000059  1
  H          0.799153       -2.102672       -0.000071  1
  C          0.342021       -0.592408        1.879342  2
  H          0.355307       -0.885302        0.832723  2
  H          0.382306       -1.480482        2.504786  2
  H          1.201776        0.038352        2.090147  2
  H         -0.571313       -0.042080        2.090147  2

%mem=32GB
%nprocshared= 8
#p m062x/aug-cc-pVDZ   counterpoise=2

00069 m062x/aug-cc-pVDZ   counterpoise=2

 0  1  0  1  0  1
  C         -0.941699       -0.710076       -0.000033  1
  C         -0.941704        0.710070        0.000049  1
  C          0.365871        1.118352        0.000002  1
  N          1.151653        0.000003        0.000022  1
  C          0.365879       -1.118349       -0.000040  1
  H          2.154982        0.000008        0.000050  1
  H         -1.801409        1.357331        0.000091  1
  H          0.799143        2.102676        0.000004  1
  H         -1.801399       -1.357343       -0.000059  1
  H          0.799153       -2.102672       -0.000071  1
  C          0.439691       -0.524019        1.879342  2
  H          0.399018       -0.851514        0.843742  2
  H          0.332920       -1.383735        2.535822  2
  H          1.394111       -0.039721        2.069118  2
  H         -0.367269        0.179031        2.069118  2

%mem=32GB
%nprocshared= 8
#p m062x/aug-cc-pVDZ   counterpoise=2

00070 m062x/aug-cc-pVDZ   counterpoise=2

 0  1  0  1  0  1
  C         -0.941699       -0.710076       -0.000033  1
  C         -0.941704        0.710070        0.000049  1
  C          0.365871        1.118352        0.000002  1
  N          1.151653        0.000003        0.000022  1
  C          0.365879       -1.118349       -0.000040  1
  H          2.154982        0.000008        0.000050  1
  H         -1.801409        1.357331        0.000091  1
  H          0.799143        2.102676        0.000004  1
  H         -1.801399       -1.357343       -0.000059  1
  H          0.799153       -2.102672       -0.000071  1
  C          0.523993       -0.439683        1.879343  2
  H          0.239220       -0.200729        0.857981  2
  H         -0.118702        0.099603        2.570422  2
  H          0.417341       -1.508683        2.044696  2
  H          1.558233       -0.149021        2.044696  2

%mem=32GB
%nprocshared= 8
#p m062x/aug-cc-pVDZ   counterpoise=2

00071 m062x/aug-cc-pVDZ   counterpoise=2

 0  1  0  1  0  1
  C         -0.941699       -0.710076       -0.000033  1
  C         -0.941704        0.710070        0.000049  1
  C          0.365871        1.118352        0.000002  1
  N          1.151653        0.000003        0.000022  1
  C          0.365879       -1.118349       -0.000040  1
  H          2.154982        0.000008        0.000050  1
  H         -1.801409        1.357331        0.000091  1
  H          0.799143        2.102676        0.000004  1
  H         -1.801399       -1.357343       -0.000059  1
  H          0.799153       -2.102672       -0.000071  1
  C          0.592409       -0.342012        1.879343  2
  H          0.897804       -0.155243        0.853074  2
  H          1.316012        0.100520        2.559079  2
  H         -0.385169        0.100394        2.052822  2
  H          0.540862       -1.413798        2.052822  2

%mem=32GB
%nprocshared= 8
#p m062x/aug-cc-pVDZ   counterpoise=2

00072 m062x/aug-cc-pVDZ   counterpoise=2

 0  1  0  1  0  1
  C         -0.941699       -0.710076       -0.000033  1
  C         -0.941704        0.710070        0.000049  1
  C          0.365871        1.118352        0.000002  1
  N          1.151653        0.000003        0.000022  1
  C          0.365879       -1.118349       -0.000040  1
  H          2.154982        0.000008        0.000050  1
  H         -1.801409        1.357331        0.000091  1
  H          0.799143        2.102676        0.000004  1
  H         -1.801399       -1.357343       -0.000059  1
  H          0.799153       -2.102672       -0.000071  1
  C          0.642799       -0.233950        1.879342  2
  H          0.924839       -0.104278        0.837702  2
  H          1.441023        0.133045        2.519366  2
  H         -0.268107        0.324006        2.080366  2
  H          0.473326       -1.288628        2.080366  2

%mem=32GB
%nprocshared= 8
#p m062x/aug-cc-pVDZ   counterpoise=2

00073 m062x/aug-cc-pVDZ   counterpoise=2

 0  1  0  1  0  1
  C         -0.941699       -0.710076       -0.000033  1
  C         -0.941704        0.710070        0.000049  1
  C          0.365871        1.118352        0.000002  1
  N          1.151653        0.000003        0.000022  1
  C          0.365879       -1.118349       -0.000040  1
  H          2.154982        0.000008        0.000050  1
  H         -1.801409        1.357331        0.000091  1
  H          0.799143        2.102676        0.000004  1
  H         -1.801399       -1.357343       -0.000059  1
  H          0.799153       -2.102672       -0.000071  1
  C          0.673659       -0.118780        1.879342  2
  H          0.941077       -0.052326        0.827939  2
  H          1.546492        0.098122        2.489746  2
  H         -0.110547        0.600790        2.100059  2
  H          0.317504       -1.121732        2.100059  2

%mem=32GB
%nprocshared= 8
#p m062x/aug-cc-pVDZ   counterpoise=2

00074 m062x/aug-cc-pVDZ   counterpoise=2

 0  1  0  1  0  1
  C         -0.941699       -0.710076       -0.000033  1
  C         -0.941704        0.710070        0.000049  1
  C          0.365871        1.118352        0.000002  1
  N          1.151653        0.000003        0.000022  1
  C          0.365879       -1.118349       -0.000040  1
  H          2.154982        0.000008        0.000050  1
  H         -1.801409        1.357331        0.000091  1
  H          0.799143        2.102676        0.000004  1
  H         -1.801399       -1.357343       -0.000059  1
  H          0.799153       -2.102672       -0.000071  1
  C          1.000004        0.000000        1.732006  2
  H          1.094809        0.000002        0.649238  2
  H          1.989230        0.000020        2.182461  2
  H          0.457951        0.887445        2.048387  2
  H          0.457986       -0.887467        2.048387  2

%mem=32GB
%nprocshared= 8
#p m062x/aug-cc-pVDZ   counterpoise=2

00075 m062x/aug-cc-pVDZ   counterpoise=2

 0  1  0  1  0  1
  C         -0.941699       -0.710076       -0.000033  1
  C         -0.941704        0.710070        0.000049  1
  C          0.365871        1.118352        0.000002  1
  N          1.151653        0.000003        0.000022  1
  C          0.365879       -1.118349       -0.000040  1
  H          2.154982        0.000008        0.000050  1
  H         -1.801409        1.357331        0.000091  1
  H          0.799143        2.102676        0.000004  1
  H         -1.801399       -1.357343       -0.000059  1
  H          0.799153       -2.102672       -0.000071  1
  C          0.984812        0.173644        1.732006  2
  H          1.088516        0.065713        0.655451  2
  H          1.653458       -0.522253        2.232124  2
  H          1.238547        1.190451        2.020448  2
  H         -0.041315       -0.039291        2.020448  2

%mem=32GB
%nprocshared= 8
#p m062x/aug-cc-pVDZ   counterpoise=2

00076 m062x/aug-cc-pVDZ   counterpoise=2

 0  1  0  1  0  1
  C         -0.941699       -0.710076       -0.000033  1
  C         -0.941704        0.710070        0.000049  1
  C          0.365871        1.118352        0.000002  1
  N          1.151653        0.000003        0.000022  1
  C          0.365879       -1.118349       -0.000040  1
  H          2.154982        0.000008        0.000050  1
  H         -1.801409        1.357331        0.000091  1
  H          0.799143        2.102676        0.000004  1
  H         -1.801399       -1.357343       -0.000059  1
  H          0.799153       -2.102672       -0.000071  1
  C          0.939698        0.342011        1.732007  2
  H          1.069261        0.132951        0.673290  2
  H          1.422304       -0.436716        2.316945  2
  H          1.387927        1.303441        1.969116  2
  H         -0.120753        0.368457        1.969116  2

%mem=32GB
%nprocshared= 8
#p m062x/aug-cc-pVDZ   counterpoise=2

00077 m062x/aug-cc-pVDZ   counterpoise=2

 0  1  0  1  0  1
  C         -0.941699       -0.710076       -0.000033  1
  C         -0.941704        0.710070        0.000049  1
  C          0.365871        1.118352        0.000002  1
  N          1.151653        0.000003        0.000022  1
  C          0.365879       -1.118349       -0.000040  1
  H          2.154982        0.000008        0.000050  1
  H         -1.801409        1.357331        0.000091  1
  H          0.799143        2.102676        0.000004  1
  H         -1.801399       -1.357343       -0.000059  1
  H          0.799153       -2.102672       -0.000071  1
  C          0.866032        0.499988        1.732008  2
  H          1.036121        0.202245        0.700604  2
  H          1.291657       -0.245077        2.399241  2
  H          1.338725        1.461656        1.914308  2
  H         -0.202443        0.581250        1.914308  2

%mem=32GB
%nprocshared= 8
#p m062x/aug-cc-pVDZ   counterpoise=2

00078 m062x/aug-cc-pVDZ   counterpoise=2

 0  1  0  1  0  1
  C         -0.941699       -0.710076       -0.000033  1
  C         -0.941704        0.710070        0.000049  1
  C          0.365871        1.118352        0.000002  1
  N          1.151653        0.000003        0.000022  1
  C          0.365879       -1.118349       -0.000040  1
  H          2.154982        0.000008        0.000050  1
  H         -1.801409        1.357331        0.000091  1
  H          0.799143        2.102676        0.000004  1
  H         -1.801399       -1.357343       -0.000059  1
  H          0.799153       -2.102672       -0.000071  1
  C          0.766035        0.642799        1.732008  2
  H          0.529671        0.923692        0.708970  2
  H          0.223843        1.287137        2.419274  2
  H          0.476324       -0.391264        1.900107  2
  H          1.834398        0.751515        1.900107  2

%mem=32GB
%nprocshared= 8
#p m062x/aug-cc-pVDZ   counterpoise=2

00079 m062x/aug-cc-pVDZ   counterpoise=2

 0  1  0  1  0  1
  C         -0.941699       -0.710076       -0.000033  1
  C         -0.941704        0.710070        0.000049  1
  C          0.365871        1.118352        0.000002  1
  N          1.151653        0.000003        0.000022  1
  C          0.365879       -1.118349       -0.000040  1
  H          2.154982        0.000008        0.000050  1
  H         -1.801409        1.357331        0.000091  1
  H          0.799143        2.102676        0.000004  1
  H         -1.801399       -1.357343       -0.000059  1
  H          0.799153       -2.102672       -0.000071  1
  C          0.642781        0.766053        1.732007  2
  H          0.474547        0.980089        0.679742  2
  H          0.085811        1.474659        2.339576  2
  H          0.307694       -0.243728        1.954573  2
  H          1.703141        0.853104        1.954573  2

%mem=32GB
%nprocshared= 8
#p m062x/aug-cc-pVDZ   counterpoise=2

00080 m062x/aug-cc-pVDZ   counterpoise=2

 0  1  0  1  0  1
  C         -0.941699       -0.710076       -0.000033  1
  C         -0.941704        0.710070        0.000049  1
  C          0.365871        1.118352        0.000002  1
  N          1.151653        0.000003        0.000022  1
  C          0.365879       -1.118349       -0.000040  1
  H          2.154982        0.000008        0.000050  1
  H         -1.801409        1.357331        0.000091  1
  H          0.799143        2.102676        0.000004  1
  H         -1.801399       -1.357343       -0.000059  1
  H          0.799153       -2.102672       -0.000071  1
  C          0.499997        0.866032        1.732006  2
  H          0.416949        1.022262        0.659593  2
  H          0.053116        1.706714        2.256438  2
  H         -0.018645       -0.049006        2.006220  2
  H          1.548600        0.784093        2.006220  2

%mem=32GB
%nprocshared= 8
#p m062x/aug-cc-pVDZ   counterpoise=2

00081 m062x/aug-cc-pVDZ   counterpoise=2

 0  1  0  1  0  1
  C         -0.941699       -0.710076       -0.000033  1
  C         -0.941704        0.710070        0.000049  1
  C          0.365871        1.118352        0.000002  1
  N          1.151653        0.000003        0.000022  1
  C          0.365879       -1.118349       -0.000040  1
  H          2.154982        0.000008        0.000050  1
  H         -1.801409        1.357331        0.000091  1
  H          0.799143        2.102676        0.000004  1
  H         -1.801399       -1.357343       -0.000059  1
  H          0.799153       -2.102672       -0.000071  1
  C          0.342021        0.939697        1.732006  2
  H          0.356907        1.051209        0.650933  2
  H          0.471928        1.912790        2.198580  2
  H         -0.610031        0.514804        2.039480  2
  H          1.149273        0.279939        2.039480  2

%mem=32GB
%nprocshared= 8
#p m062x/aug-cc-pVDZ   counterpoise=2

00082 m062x/aug-cc-pVDZ   counterpoise=2

 0  1  0  1  0  1
  C         -0.941699       -0.710076       -0.000033  1
  C         -0.941704        0.710070        0.000049  1
  C          0.365871        1.118352        0.000002  1
  N          1.151653        0.000003        0.000022  1
  C          0.365879       -1.118349       -0.000040  1
  H          2.154982        0.000008        0.000050  1
  H         -1.801409        1.357331        0.000091  1
  H          0.799143        2.102676        0.000004  1
  H         -1.801399       -1.357343       -0.000059  1
  H          0.799153       -2.102672       -0.000071  1
  C          0.173653        0.984811        1.732006  2
  H          0.293192        1.067859        0.654886  2
  H          0.967790        1.536527        2.228426  2
  H         -0.789554        1.396242        2.022580  2
  H          0.223135       -0.061418        2.022580  2

%mem=32GB
%nprocshared= 8
#p m062x/aug-cc-pVDZ   counterpoise=2

00083 m062x/aug-cc-pVDZ   counterpoise=2

 0  1  0  1  0  1
  C         -0.941699       -0.710076       -0.000033  1
  C         -0.941704        0.710070        0.000049  1
  C          0.365871        1.118352        0.000002  1
  N          1.151653        0.000003        0.000022  1
  C          0.365879       -1.118349       -0.000040  1
  H          2.154982        0.000008        0.000050  1
  H         -1.801409        1.357331        0.000091  1
  H          0.799143        2.102676        0.000004  1
  H         -1.801399       -1.357343       -0.000059  1
  H          0.799153       -2.102672       -0.000071  1
  C          0.000009        1.000003        1.732007  2
  H          0.224147        1.072507        0.670931  2
  H          0.877093        1.283722        2.307944  2
  H         -0.823787        1.666254        1.974796  2
  H         -0.277509       -0.022501        1.974796  2

%mem=32GB
%nprocshared= 8
#p m062x/aug-cc-pVDZ   counterpoise=2

00084 m062x/aug-cc-pVDZ   counterpoise=2

 0  1  0  1  0  1
  C         -0.941699       -0.710076       -0.000033  1
  C         -0.941704        0.710070        0.000049  1
  C          0.365871        1.118352        0.000002  1
  N          1.151653        0.000003        0.000022  1
  C          0.365879       -1.118349       -0.000040  1
  H          2.154982        0.000008        0.000050  1
  H         -1.801409        1.357331        0.000091  1
  H          0.799143        2.102676        0.000004  1
  H         -1.801399       -1.357343       -0.000059  1
  H          0.799153       -2.102672       -0.000071  1
  C         -0.173635        0.984811        1.732008  2
  H          0.148738        1.064606        0.697076  2
  H          0.666019        1.192646        2.390236  2
  H         -0.967947        1.702438        1.920575  2
  H         -0.541483       -0.020479        1.920575  2

%mem=32GB
%nprocshared= 8
#p m062x/aug-cc-pVDZ   counterpoise=2

00085 m062x/aug-cc-pVDZ   counterpoise=2

 0  1  0  1  0  1
  C         -0.941699       -0.710076       -0.000033  1
  C         -0.941704        0.710070        0.000049  1
  C          0.365871        1.118352        0.000002  1
  N          1.151653        0.000003        0.000022  1
  C          0.365879       -1.118349       -0.000040  1
  H          2.154982        0.000008        0.000050  1
  H         -1.801409        1.357331        0.000091  1
  H          0.799143        2.102676        0.000004  1
  H         -1.801399       -1.357343       -0.000059  1
  H          0.799153       -2.102672       -0.000071  1
  C         -0.342035        0.939687        1.732009  2
  H         -0.694893        0.804575        0.712886  2
  H         -1.121670        0.641160        2.428088  2
  H          0.541629        0.327758        1.893742  2
  H         -0.093058        1.985311        1.893742  2

%mem=32GB
%nprocshared= 8
#p m062x/aug-cc-pVDZ   counterpoise=2

00086 m062x/aug-cc-pVDZ   counterpoise=2

 0  1  0  1  0  1
  C         -0.941699       -0.710076       -0.000033  1
  C         -0.941704        0.710070        0.000049  1
  C          0.365871        1.118352        0.000002  1
  N          1.151653        0.000003        0.000022  1
  C          0.365879       -1.118349       -0.000040  1
  H          2.154982        0.000008        0.000050  1
  H         -1.801409        1.357331        0.000091  1
  H          0.799143        2.102676        0.000004  1
  H         -1.801399       -1.357343       -0.000059  1
  H          0.799153       -2.102672       -0.000071  1
  C         -0.500011        0.866021        1.732007  2
  H         -0.767587        0.771547        0.682792  2
  H         -1.343554        0.568186        2.349426  2
  H          0.351068        0.225369        1.948123  2
  H         -0.239860        1.899023        1.948123  2

%mem=32GB
%nprocshared= 8
#p m062x/aug-cc-pVDZ   counterpoise=2

00087 m062x/aug-cc-pVDZ   counterpoise=2

 0  1  0  1  0  1
  C         -0.941699       -0.710076       -0.000033  1
  C         -0.941704        0.710070        0.000049  1
  C          0.365871        1.118352        0.000002  1
  N          1.151653        0.000003        0.000022  1
  C          0.365879       -1.118349       -0.000040  1
  H          2.154982        0.000008        0.000050  1
  H         -1.801409        1.357331        0.000091  1
  H          0.799143        2.102676        0.000004  1
  H         -1.801399       -1.357343       -0.000059  1
  H          0.799153       -2.102672       -0.000071  1
  C         -0.642795        0.766043        1.732006  2
  H         -0.827553        0.731446        0.661472  2
  H         -1.573246        0.591809        2.266217  2
  H          0.078191       -0.001828        2.000390  2
  H         -0.248497        1.742760        2.000390  2

%mem=32GB
%nprocshared= 8
#p m062x/aug-cc-pVDZ   counterpoise=2

00088 m062x/aug-cc-pVDZ   counterpoise=2

 0  1  0  1  0  1
  C         -0.941699       -0.710076       -0.000033  1
  C         -0.941704        0.710070        0.000049  1
  C          0.365871        1.118352        0.000002  1
  N          1.151653        0.000003        0.000022  1
  C          0.365879       -1.118349       -0.000040  1
  H          2.154982        0.000008        0.000050  1
  H         -1.801409        1.357331        0.000091  1
  H          0.799143        2.102676        0.000004  1
  H         -1.801399       -1.357343       -0.000059  1
  H          0.799153       -2.102672       -0.000071  1
  C         -0.766049        0.642789        1.732006  2
  H         -0.875639        0.684765        0.651449  2
  H         -1.680860        0.993187        2.202983  2
  H         -0.571257       -0.382149        2.037020  2
  H          0.063606        1.275337        2.037020  2

%mem=32GB
%nprocshared= 8
#p m062x/aug-cc-pVDZ   counterpoise=2

00089 m062x/aug-cc-pVDZ   counterpoise=2

 0  1  0  1  0  1
  C         -0.941699       -0.710076       -0.000033  1
  C         -0.941704        0.710070        0.000049  1
  C          0.365871        1.118352        0.000002  1
  N          1.151653        0.000003        0.000022  1
  C          0.365879       -1.118349       -0.000040  1
  H          2.154982        0.000008        0.000050  1
  H         -1.801409        1.357331        0.000091  1
  H          0.799143        2.102676        0.000004  1
  H         -1.801399       -1.357343       -0.000059  1
  H          0.799153       -2.102672       -0.000071  1
  C         -0.866027        0.500005        1.732006  2
  H         -0.913129        0.630752        0.654016  2
  H         -1.194788        1.412585        2.222509  2
  H         -1.513015       -0.322471        2.025973  2
  H          0.156842        0.279102        2.025973  2

%mem=32GB
%nprocshared= 8
#p m062x/aug-cc-pVDZ   counterpoise=2

00090 m062x/aug-cc-pVDZ   counterpoise=2

 0  1  0  1  0  1
  C         -0.941699       -0.710076       -0.000033  1
  C         -0.941704        0.710070        0.000049  1
  C          0.365871        1.118352        0.000002  1
  N          1.151653        0.000003        0.000022  1
  C          0.365879       -1.118349       -0.000040  1
  H          2.154982        0.000008        0.000050  1
  H         -1.801409        1.357331        0.000091  1
  H          0.799143        2.102676        0.000004  1
  H         -1.801399       -1.357343       -0.000059  1
  H          0.799153       -2.102672       -0.000071  1
  C         -0.939693        0.342029        1.732007  2
  H         -0.940927        0.567953        0.668836  2
  H         -0.944759        1.269039        2.299549  2
  H         -1.823985       -0.239334        1.980042  2
  H         -0.049099       -0.229634        1.980042  2

%mem=32GB
%nprocshared= 8
#p m062x/aug-cc-pVDZ   counterpoise=2

00091 m062x/aug-cc-pVDZ   counterpoise=2

 0  1  0  1  0  1
  C         -0.941699       -0.710076       -0.000033  1
  C         -0.941704        0.710070        0.000049  1
  C          0.365871        1.118352        0.000002  1
  N          1.151653        0.000003        0.000022  1
  C          0.365879       -1.118349       -0.000040  1
  H          2.154982        0.000008        0.000050  1
  H         -1.801409        1.357331        0.000091  1
  H          0.799143        2.102676        0.000004  1
  H         -1.801399       -1.357343       -0.000059  1
  H          0.799153       -2.102672       -0.000071  1
  C         -0.984807        0.173661        1.732008  2
  H         -0.958975        0.495131        0.694046  2
  H         -0.915039        1.041913        2.382199  2
  H         -1.917216       -0.350184        1.926109  2
  H         -0.148007       -0.492348        1.926109  2

%mem=32GB
%nprocshared= 8
#p m062x/aug-cc-pVDZ   counterpoise=2

00092 m062x/aug-cc-pVDZ   counterpoise=2

 0  1  0  1  0  1
  C         -0.941699       -0.710076       -0.000033  1
  C         -0.941704        0.710070        0.000049  1
  C          0.365871        1.118352        0.000002  1
  N          1.151653        0.000003        0.000022  1
  C          0.365879       -1.118349       -0.000040  1
  H          2.154982        0.000008        0.000050  1
  H         -1.801409        1.357331        0.000091  1
  H          0.799143        2.102676        0.000004  1
  H         -1.801399       -1.357343       -0.000059  1
  H          0.799153       -2.102672       -0.000071  1
  C         -0.999999        0.000017        1.732009  2
  H         -0.966166        0.412115        0.726820  2
  H         -0.933737        0.807115        2.457047  2
  H         -1.934533       -0.537051        1.872293  2
  H         -0.165573       -0.682281        1.872293  2

%mem=32GB
%nprocshared= 8
#p m062x/aug-cc-pVDZ   counterpoise=2

00093 m062x/aug-cc-pVDZ   counterpoise=2

 0  1  0  1  0  1
  C         -0.941699       -0.710076       -0.000033  1
  C         -0.941704        0.710070        0.000049  1
  C          0.365871        1.118352        0.000002  1
  N          1.151653        0.000003        0.000022  1
  C          0.365879       -1.118349       -0.000040  1
  H          2.154982        0.000008        0.000050  1
  H         -1.801409        1.357331        0.000091  1
  H          0.799143        2.102676        0.000004  1
  H         -1.801399       -1.357343       -0.000059  1
  H          0.799153       -2.102672       -0.000071  1
  C         -0.984807       -0.173661        1.732008  2
  H         -0.958973       -0.495120        0.694042  2
  H         -0.915031       -1.041919        2.382190  2
  H         -0.148012        0.492353        1.926115  2
  H         -1.917221        0.350174        1.926115  2

%mem=32GB
%nprocshared= 8
#p m062x/aug-cc-pVDZ   counterpoise=2

00094 m062x/aug-cc-pVDZ   counterpoise=2

 0  1  0  1  0  1
  C         -0.941699       -0.710076       -0.000033  1
  C         -0.941704        0.710070        0.000049  1
  C          0.365871        1.118352        0.000002  1
  N          1.151653        0.000003        0.000022  1
  C          0.365879       -1.118349       -0.000040  1
  H          2.154982        0.000008        0.000050  1
  H         -1.801409        1.357331        0.000091  1
  H          0.799143        2.102676        0.000004  1
  H         -1.801399       -1.357343       -0.000059  1
  H          0.799153       -2.102672       -0.000071  1
  C         -0.939693       -0.342029        1.732007  2
  H         -0.940924       -0.567946        0.668834  2
  H         -0.944746       -1.269043        2.299543  2
  H         -0.049107        0.229645        1.980045  2
  H         -1.823993        0.239320        1.980045  2

%mem=32GB
%nprocshared= 8
#p m062x/aug-cc-pVDZ   counterpoise=2

00095 m062x/aug-cc-pVDZ   counterpoise=2

 0  1  0  1  0  1
  C         -0.941699       -0.710076       -0.000033  1
  C         -0.941704        0.710070        0.000049  1
  C          0.365871        1.118352        0.000002  1
  N          1.151653        0.000003        0.000022  1
  C          0.365879       -1.118349       -0.000040  1
  H          2.154982        0.000008        0.000050  1
  H         -1.801409        1.357331        0.000091  1
  H          0.799143        2.102676        0.000004  1
  H         -1.801399       -1.357343       -0.000059  1
  H          0.799153       -2.102672       -0.000071  1
  C         -0.866027       -0.500005        1.732006  2
  H         -0.913124       -0.630750        0.654016  2
  H         -1.194761       -1.412596        2.222505  2
  H          0.156835       -0.279072        2.025975  2
  H         -1.513040        0.322451        2.025975  2

%mem=32GB
%nprocshared= 8
#p m062x/aug-cc-pVDZ   counterpoise=2

00096 m062x/aug-cc-pVDZ   counterpoise=2

 0  1  0  1  0  1
  C         -0.941699       -0.710076       -0.000033  1
  C         -0.941704        0.710070        0.000049  1
  C          0.365871        1.118352        0.000002  1
  N          1.151653        0.000003        0.000022  1
  C          0.365879       -1.118349       -0.000040  1
  H          2.154982        0.000008        0.000050  1
  H         -1.801409        1.357331        0.000091  1
  H          0.799143        2.102676        0.000004  1
  H         -1.801399       -1.357343       -0.000059  1
  H          0.799153       -2.102672       -0.000071  1
  C         -0.766049       -0.642789        1.732006  2
  H         -0.875631       -0.684767        0.651448  2
  H         -1.680849       -0.993224        2.202977  2
  H          0.063629       -1.275305        2.037024  2
  H         -0.571299        0.382156        2.037024  2

%mem=32GB
%nprocshared= 8
#p m062x/aug-cc-pVDZ   counterpoise=2

00097 m062x/aug-cc-pVDZ   counterpoise=2

 0  1  0  1  0  1
  C         -0.941699       -0.710076       -0.000033  1
  C         -0.941704        0.710070        0.000049  1
  C          0.365871        1.118352        0.000002  1
  N          1.151653        0.000003        0.000022  1
  C          0.365879       -1.118349       -0.000040  1
  H          2.154982        0.000008        0.000050  1
  H         -1.801409        1.357331        0.000091  1
  H          0.799143        2.102676        0.000004  1
  H         -1.801399       -1.357343       -0.000059  1
  H          0.799153       -2.102672       -0.000071  1
  C         -0.642795       -0.766043        1.732006  2
  H         -0.827541       -0.731451        0.661470  2
  H         -1.573255       -0.591823        2.266207  2
  H         -0.248484       -1.742753        2.000397  2
  H          0.078175        0.001840        2.000397  2

%mem=32GB
%nprocshared= 8
#p m062x/aug-cc-pVDZ   counterpoise=2

00098 m062x/aug-cc-pVDZ   counterpoise=2

 0  1  0  1  0  1
  C         -0.941699       -0.710076       -0.000033  1
  C         -0.941704        0.710070        0.000049  1
  C          0.365871        1.118352        0.000002  1
  N          1.151653        0.000003        0.000022  1
  C          0.365879       -1.118349       -0.000040  1
  H          2.154982        0.000008        0.000050  1
  H         -1.801409        1.357331        0.000091  1
  H          0.799143        2.102676        0.000004  1
  H         -1.801399       -1.357343       -0.000059  1
  H          0.799153       -2.102672       -0.000071  1
  C         -0.500011       -0.866021        1.732007  2
  H         -0.767573       -0.771554        0.682788  2
  H         -1.343566       -0.568190        2.349412  2
  H         -0.239854       -1.899020        1.948132  2
  H          0.351060       -0.225361        1.948132  2

%mem=32GB
%nprocshared= 8
#p m062x/aug-cc-pVDZ   counterpoise=2

00099 m062x/aug-cc-pVDZ   counterpoise=2

 0  1  0  1  0  1
  C         -0.941699       -0.710076       -0.000033  1
  C         -0.941704        0.710070        0.000049  1
  C          0.365871        1.118352        0.000002  1
  N          1.151653        0.000003        0.000022  1
  C          0.365879       -1.118349       -0.000040  1
  H          2.154982        0.000008        0.000050  1
  H         -1.801409        1.357331        0.000091  1
  H          0.799143        2.102676        0.000004  1
  H         -1.801399       -1.357343       -0.000059  1
  H          0.799153       -2.102672       -0.000071  1
  C         -0.342035       -0.939687        1.732009  2
  H         -0.694876       -0.804584        0.712879  2
  H         -1.121684       -0.641160        2.428073  2
  H         -0.093055       -1.985309        1.893753  2
  H          0.541623       -0.327751        1.893753  2

%mem=32GB
%nprocshared= 8
#p m062x/aug-cc-pVDZ   counterpoise=2

00100 m062x/aug-cc-pVDZ   counterpoise=2

 0  1  0  1  0  1
  C         -0.941699       -0.710076       -0.000033  1
  C         -0.941704        0.710070        0.000049  1
  C          0.365871        1.118352        0.000002  1
  N          1.151653        0.000003        0.000022  1
  C          0.365879       -1.118349       -0.000040  1
  H          2.154982        0.000008        0.000050  1
  H         -1.801409        1.357331        0.000091  1
  H          0.799143        2.102676        0.000004  1
  H         -1.801399       -1.357343       -0.000059  1
  H          0.799153       -2.102672       -0.000071  1
  C         -0.173635       -0.984811        1.732008  2
  H          0.148735       -1.064603        0.697075  2
  H          0.666023       -1.192639        2.390233  2
  H         -0.541491        0.020475        1.920577  2
  H         -0.967940       -1.702445        1.920577  2

%mem=32GB
%nprocshared= 8
#p m062x/aug-cc-pVDZ   counterpoise=2

00101 m062x/aug-cc-pVDZ   counterpoise=2

 0  1  0  1  0  1
  C         -0.941699       -0.710076       -0.000033  1
  C         -0.941704        0.710070        0.000049  1
  C          0.365871        1.118352        0.000002  1
  N          1.151653        0.000003        0.000022  1
  C          0.365879       -1.118349       -0.000040  1
  H          2.154982        0.000008        0.000050  1
  H         -1.801409        1.357331        0.000091  1
  H          0.799143        2.102676        0.000004  1
  H         -1.801399       -1.357343       -0.000059  1
  H          0.799153       -2.102672       -0.000071  1
  C          0.000009       -1.000003        1.732007  2
  H          0.224146       -1.072503        0.670931  2
  H          0.877098       -1.283710        2.307943  2
  H         -0.277522        0.022497        1.974797  2
  H         -0.823778       -1.666265        1.974797  2

%mem=32GB
%nprocshared= 8
#p m062x/aug-cc-pVDZ   counterpoise=2

00102 m062x/aug-cc-pVDZ   counterpoise=2

 0  1  0  1  0  1
  C         -0.941699       -0.710076       -0.000033  1
  C         -0.941704        0.710070        0.000049  1
  C          0.365871        1.118352        0.000002  1
  N          1.151653        0.000003        0.000022  1
  C          0.365879       -1.118349       -0.000040  1
  H          2.154982        0.000008        0.000050  1
  H         -1.801409        1.357331        0.000091  1
  H          0.799143        2.102676        0.000004  1
  H         -1.801399       -1.357343       -0.000059  1
  H          0.799153       -2.102672       -0.000071  1
  C          0.173653       -0.984811        1.732006  2
  H          0.293194       -1.067855        0.654885  2
  H          0.967807       -1.536504        2.228426  2
  H          0.223104        0.061419        2.022580  2
  H         -0.789542       -1.396271        2.022580  2

%mem=32GB
%nprocshared= 8
#p m062x/aug-cc-pVDZ   counterpoise=2

00103 m062x/aug-cc-pVDZ   counterpoise=2

 0  1  0  1  0  1
  C         -0.941699       -0.710076       -0.000033  1
  C         -0.941704        0.710070        0.000049  1
  C          0.365871        1.118352        0.000002  1
  N          1.151653        0.000003        0.000022  1
  C          0.365879       -1.118349       -0.000040  1
  H          2.154982        0.000008        0.000050  1
  H         -1.801409        1.357331        0.000091  1
  H          0.799143        2.102676        0.000004  1
  H         -1.801399       -1.357343       -0.000059  1
  H          0.799153       -2.102672       -0.000071  1
  C          0.342021       -0.939697        1.732006  2
  H          0.356912       -1.051204        0.650933  2
  H          0.471973       -1.912786        2.198576  2
  H          1.149243       -0.279903        2.039482  2
  H         -0.610051       -0.514849        2.039482  2

%mem=32GB
%nprocshared= 8
#p m062x/aug-cc-pVDZ   counterpoise=2

00104 m062x/aug-cc-pVDZ   counterpoise=2

 0  1  0  1  0  1
  C         -0.941699       -0.710076       -0.000033  1
  C         -0.941704        0.710070        0.000049  1
  C          0.365871        1.118352        0.000002  1
  N          1.151653        0.000003        0.000022  1
  C          0.365879       -1.118349       -0.000040  1
  H          2.154982        0.000008        0.000050  1
  H         -1.801409        1.357331        0.000091  1
  H          0.799143        2.102676        0.000004  1
  H         -1.801399       -1.357343       -0.000059  1
  H          0.799153       -2.102672       -0.000071  1
  C          0.499997       -0.866032        1.732006  2
  H          0.416956       -1.022257        0.659592  2
  H          0.053131       -1.706726        2.256431  2
  H          1.548598       -0.784074        2.006224  2
  H         -0.018664        0.048994        2.006224  2

%mem=32GB
%nprocshared= 8
#p m062x/aug-cc-pVDZ   counterpoise=2

00105 m062x/aug-cc-pVDZ   counterpoise=2

 0  1  0  1  0  1
  C         -0.941699       -0.710076       -0.000033  1
  C         -0.941704        0.710070        0.000049  1
  C          0.365871        1.118352        0.000002  1
  N          1.151653        0.000003        0.000022  1
  C          0.365879       -1.118349       -0.000040  1
  H          2.154982        0.000008        0.000050  1
  H         -1.801409        1.357331        0.000091  1
  H          0.799143        2.102676        0.000004  1
  H         -1.801399       -1.357343       -0.000059  1
  H          0.799153       -2.102672       -0.000071  1
  C          0.642781       -0.766053        1.732007  2
  H          0.474555       -0.980083        0.679740  2
  H          0.085814       -1.474669        2.339567  2
  H          1.703140       -0.853096        1.954579  2
  H          0.307683        0.243723        1.954579  2

%mem=32GB
%nprocshared= 8
#p m062x/aug-cc-pVDZ   counterpoise=2

00106 m062x/aug-cc-pVDZ   counterpoise=2

 0  1  0  1  0  1
  C         -0.941699       -0.710076       -0.000033  1
  C         -0.941704        0.710070        0.000049  1
  C          0.365871        1.118352        0.000002  1
  N          1.151653        0.000003        0.000022  1
  C          0.365879       -1.118349       -0.000040  1
  H          2.154982        0.000008        0.000050  1
  H         -1.801409        1.357331        0.000091  1
  H          0.799143        2.102676        0.000004  1
  H         -1.801399       -1.357343       -0.000059  1
  H          0.799153       -2.102672       -0.000071  1
  C          0.766035       -0.642799        1.732008  2
  H          0.529681       -0.923685        0.708966  2
  H          0.223843       -1.287147        2.419265  2
  H          1.834398       -0.751510        1.900114  2
  H          0.476315        0.391261        1.900114  2

%mem=32GB
%nprocshared= 8
#p m062x/aug-cc-pVDZ   counterpoise=2

00107 m062x/aug-cc-pVDZ   counterpoise=2

 0  1  0  1  0  1
  C         -0.941699       -0.710076       -0.000033  1
  C         -0.941704        0.710070        0.000049  1
  C          0.365871        1.118352        0.000002  1
  N          1.151653        0.000003        0.000022  1
  C          0.365879       -1.118349       -0.000040  1
  H          2.154982        0.000008        0.000050  1
  H         -1.801409        1.357331        0.000091  1
  H          0.799143        2.102676        0.000004  1
  H         -1.801399       -1.357343       -0.000059  1
  H          0.799153       -2.102672       -0.000071  1
  C          0.866032       -0.499988        1.732008  2
  H          1.036120       -0.202242        0.700605  2
  H          1.291652        0.245078        2.399243  2
  H         -0.202443       -0.581256        1.914306  2
  H          1.338729       -1.461654        1.914306  2

%mem=32GB
%nprocshared= 8
#p m062x/aug-cc-pVDZ   counterpoise=2

00108 m062x/aug-cc-pVDZ   counterpoise=2

 0  1  0  1  0  1
  C         -0.941699       -0.710076       -0.000033  1
  C         -0.941704        0.710070        0.000049  1
  C          0.365871        1.118352        0.000002  1
  N          1.151653        0.000003        0.000022  1
  C          0.365879       -1.118349       -0.000040  1
  H          2.154982        0.000008        0.000050  1
  H         -1.801409        1.357331        0.000091  1
  H          0.799143        2.102676        0.000004  1
  H         -1.801399       -1.357343       -0.000059  1
  H          0.799153       -2.102672       -0.000071  1
  C          0.939698       -0.342011        1.732007  2
  H          1.069260       -0.132947        0.673290  2
  H          1.422297        0.436718        2.316948  2
  H         -0.120753       -0.368466        1.969115  2
  H          1.387935       -1.303438        1.969115  2

%mem=32GB
%nprocshared= 8
#p m062x/aug-cc-pVDZ   counterpoise=2

00109 m062x/aug-cc-pVDZ   counterpoise=2

 0  1  0  1  0  1
  C         -0.941699       -0.710076       -0.000033  1
  C         -0.941704        0.710070        0.000049  1
  C          0.365871        1.118352        0.000002  1
  N          1.151653        0.000003        0.000022  1
  C          0.365879       -1.118349       -0.000040  1
  H          2.154982        0.000008        0.000050  1
  H         -1.801409        1.357331        0.000091  1
  H          0.799143        2.102676        0.000004  1
  H         -1.801399       -1.357343       -0.000059  1
  H          0.799153       -2.102672       -0.000071  1
  C          0.984812       -0.173644        1.732006  2
  H          1.088516       -0.065710        0.655451  2
  H          1.653445        0.522264        2.232127  2
  H         -0.041319        0.039273        2.020447  2
  H          1.238564       -1.190447        2.020447  2

%mem=32GB
%nprocshared= 8
#p m062x/aug-cc-pVDZ   counterpoise=2

00110 m062x/aug-cc-pVDZ   counterpoise=2

 0  1  0  1  0  1
  C         -0.941699       -0.710076       -0.000033  1
  C         -0.941704        0.710070        0.000049  1
  C          0.365871        1.118352        0.000002  1
  N          1.151653        0.000003        0.000022  1
  C          0.365879       -1.118349       -0.000040  1
  H          2.154982        0.000008        0.000050  1
  H         -1.801409        1.357331        0.000091  1
  H          0.799143        2.102676        0.000004  1
  H         -1.801399       -1.357343       -0.000059  1
  H          0.799153       -2.102672       -0.000071  1
  C          1.285571        0.000000        1.532044  2
  H          1.190922        0.000002        0.449262  2
  H          0.296281        0.000022        1.982357  2
  H          1.827541       -0.887468        1.848503  2
  H          1.827581        0.887444        1.848503  2

%mem=32GB
%nprocshared= 8
#p m062x/aug-cc-pVDZ   counterpoise=2

00111 m062x/aug-cc-pVDZ   counterpoise=2

 0  1  0  1  0  1
  C         -0.941699       -0.710076       -0.000033  1
  C         -0.941704        0.710070        0.000049  1
  C          0.365871        1.118352        0.000002  1
  N          1.151653        0.000003        0.000022  1
  C          0.365879       -1.118349       -0.000040  1
  H          2.154982        0.000008        0.000050  1
  H         -1.801409        1.357331        0.000091  1
  H          0.799143        2.102676        0.000004  1
  H         -1.801399       -1.357343       -0.000059  1
  H          0.799153       -2.102672       -0.000071  1
  C          1.266041        0.223231        1.532044  2
  H          1.185953        0.066940        0.459415  2
  H          0.831564       -0.624650        2.055308  2
  H          2.313140        0.320635        1.806950  2
  H          0.733540        1.130064        1.806950  2

%mem=32GB
%nprocshared= 8
#p m062x/aug-cc-pVDZ   counterpoise=2

00112 m062x/aug-cc-pVDZ   counterpoise=2

 0  1  0  1  0  1
  C         -0.941699       -0.710076       -0.000033  1
  C         -0.941704        0.710070        0.000049  1
  C          0.365871        1.118352        0.000002  1
  N          1.151653        0.000003        0.000022  1
  C          0.365879       -1.118349       -0.000040  1
  H          2.154982        0.000008        0.000050  1
  H         -1.801409        1.357331        0.000091  1
  H          0.799143        2.102676        0.000004  1
  H         -1.801399       -1.357343       -0.000059  1
  H          0.799153       -2.102672       -0.000071  1
  C          1.208044        0.439680        1.532046  2
  H          1.169613        0.140037        0.487961  2
  H          1.095635       -0.436769        2.165038  2
  H          2.163718        0.914892        1.737809  2
  H          0.403226        1.140685        1.737809  2

%mem=32GB
%nprocshared= 8
#p m062x/aug-cc-pVDZ   counterpoise=2

00113 m062x/aug-cc-pVDZ   counterpoise=2

 0  1  0  1  0  1
  C         -0.941699       -0.710076       -0.000033  1
  C         -0.941704        0.710070        0.000049  1
  C          0.365871        1.118352        0.000002  1
  N          1.151653        0.000003        0.000022  1
  C          0.365879       -1.118349       -0.000040  1
  H          2.154982        0.000008        0.000050  1
  H         -1.801409        1.357331        0.000091  1
  H          0.799143        2.102676        0.000004  1
  H         -1.801399       -1.357343       -0.000059  1
  H          0.799153       -2.102672       -0.000071  1
  C          1.113342        0.642770        1.532047  2
  H          1.138399        0.222375        0.530042  2
  H          1.161193       -0.160063        2.263242  2
  H          1.962766        1.307273        1.667661  2
  H          0.190998        1.201670        1.667661  2

%mem=32GB
%nprocshared= 8
#p m062x/aug-cc-pVDZ   counterpoise=2

00114 m062x/aug-cc-pVDZ   counterpoise=2

 0  1  0  1  0  1
  C         -0.941699       -0.710076       -0.000033  1
  C         -0.941704        0.710070        0.000049  1
  C          0.365871        1.118352        0.000002  1
  N          1.151653        0.000003        0.000022  1
  C          0.365879       -1.118349       -0.000040  1
  H          2.154982        0.000008        0.000050  1
  H         -1.801409        1.357331        0.000091  1
  H          0.799143        2.102676        0.000004  1
  H         -1.801399       -1.357343       -0.000059  1
  H          0.799153       -2.102672       -0.000071  1
  C          0.984791        0.826360        1.532048  2
  H          0.583877        1.015502        0.539643  2
  H          0.272283        1.162505        2.280925  2
  H          1.162928       -0.238942        1.654018  2
  H          1.920243        1.366296        1.654018  2

%mem=32GB
%nprocshared= 8
#p m062x/aug-cc-pVDZ   counterpoise=2

00115 m062x/aug-cc-pVDZ   counterpoise=2

 0  1  0  1  0  1
  C         -0.941699       -0.710076       -0.000033  1
  C         -0.941704        0.710070        0.000049  1
  C          0.365871        1.118352        0.000002  1
  N          1.151653        0.000003        0.000022  1
  C          0.365879       -1.118349       -0.000040  1
  H          2.154982        0.000008        0.000050  1
  H         -1.801409        1.357331        0.000091  1
  H          0.799143        2.102676        0.000004  1
  H         -1.801399       -1.357343       -0.000059  1
  H          0.799153       -2.102672       -0.000071  1
  C          0.826339        0.984811        1.532046  2
  H          0.514569        1.075228        0.494742  2
  H         -0.008969        1.227060        2.184007  2
  H          1.152756       -0.033876        1.724932  2
  H          1.647129        1.670797        1.724932  2

%mem=32GB
%nprocshared= 8
#p m062x/aug-cc-pVDZ   counterpoise=2

00116 m062x/aug-cc-pVDZ   counterpoise=2

 0  1  0  1  0  1
  C         -0.941699       -0.710076       -0.000033  1
  C         -0.941704        0.710070        0.000049  1
  C          0.365871        1.118352        0.000002  1
  N          1.151653        0.000003        0.000022  1
  C          0.365879       -1.118349       -0.000040  1
  H          2.154982        0.000008        0.000050  1
  H         -1.801409        1.357331        0.000091  1
  H          0.799143        2.102676        0.000004  1
  H         -1.801399       -1.357343       -0.000059  1
  H          0.799153       -2.102672       -0.000071  1
  C          0.642780        1.113341        1.532045  2
  H          0.449460        1.116839        0.462470  2
  H         -0.300990        1.130420        2.071011  2
  H          1.195307        0.215741        1.797571  2
  H          1.227422        1.990362        1.797571  2

%mem=32GB
%nprocshared= 8
#p m062x/aug-cc-pVDZ   counterpoise=2

00117 m062x/aug-cc-pVDZ   counterpoise=2

 0  1  0  1  0  1
  C         -0.941699       -0.710076       -0.000033  1
  C         -0.941704        0.710070        0.000049  1
  C          0.365871        1.118352        0.000002  1
  N          1.151653        0.000003        0.000022  1
  C          0.365879       -1.118349       -0.000040  1
  H          2.154982        0.000008        0.000050  1
  H         -1.801409        1.357331        0.000091  1
  H          0.799143        2.102676        0.000004  1
  H         -1.801399       -1.357343       -0.000059  1
  H          0.799153       -2.102672       -0.000071  1
  C          0.439690        1.208043        1.532044  2
  H          0.387469        1.144594        0.448244  2
  H         -0.192240        0.440245        1.970937  2
  H          1.466995        1.059716        1.854723  2
  H          0.096560        2.187643        1.854723  2

%mem=32GB
%nprocshared= 8
#p m062x/aug-cc-pVDZ   counterpoise=2

00118 m062x/aug-cc-pVDZ   counterpoise=2

 0  1  0  1  0  1
  C         -0.941699       -0.710076       -0.000033  1
  C         -0.941704        0.710070        0.000049  1
  C          0.365871        1.118352        0.000002  1
  N          1.151653        0.000003        0.000022  1
  C          0.365879       -1.118349       -0.000040  1
  H          2.154982        0.000008        0.000050  1
  H         -1.801409        1.357331        0.000091  1
  H          0.799143        2.102676        0.000004  1
  H         -1.801399       -1.357343       -0.000059  1
  H          0.799153       -2.102672       -0.000071  1
  C          0.223242        1.266040        1.532044  2
  H          0.323534        1.162191        0.454764  2
  H          0.895359        0.570082        2.027401  2
  H          0.475381        2.282462        1.823229  2
  H         -0.801348        1.049468        1.823229  2

%mem=32GB
%nprocshared= 8
#p m062x/aug-cc-pVDZ   counterpoise=2

00119 m062x/aug-cc-pVDZ   counterpoise=2

 0  1  0  1  0  1
  C         -0.941699       -0.710076       -0.000033  1
  C         -0.941704        0.710070        0.000049  1
  C          0.365871        1.118352        0.000002  1
  N          1.151653        0.000003        0.000022  1
  C          0.365879       -1.118349       -0.000040  1
  H          2.154982        0.000008        0.000050  1
  H         -1.801409        1.357331        0.000091  1
  H          0.799143        2.102676        0.000004  1
  H         -1.801399       -1.357343       -0.000059  1
  H          0.799153       -2.102672       -0.000071  1
  C          0.000010        1.285570        1.532045  2
  H          0.251061        1.170826        0.480769  2
  H          0.817747        0.911820        2.142859  2
  H         -0.165526        2.336987        1.752495  2
  H         -0.903346        0.722696        1.752495  2

%mem=32GB
%nprocshared= 8
#p m062x/aug-cc-pVDZ   counterpoise=2

00120 m062x/aug-cc-pVDZ   counterpoise=2

 0  1  0  1  0  1
  C         -0.941699       -0.710076       -0.000033  1
  C         -0.941704        0.710070        0.000049  1
  C          0.365871        1.118352        0.000002  1
  N          1.151653        0.000003        0.000022  1
  C          0.365879       -1.118349       -0.000040  1
  H          2.154982        0.000008        0.000050  1
  H         -1.801409        1.357331        0.000091  1
  H          0.799143        2.102676        0.000004  1
  H         -1.801399       -1.357343       -0.000059  1
  H          0.799153       -2.102672       -0.000071  1
  C         -0.223222        1.266040        1.532047  2
  H          0.165297        1.168637        0.521631  2
  H          0.571248        1.066863        2.246626  2
  H         -0.598986        2.275167        1.680175  2
  H         -1.030607        0.553535        1.680175  2

%mem=32GB
%nprocshared= 8
#p m062x/aug-cc-pVDZ   counterpoise=2

00121 m062x/aug-cc-pVDZ   counterpoise=2

 0  1  0  1  0  1
  C         -0.941699       -0.710076       -0.000033  1
  C         -0.941704        0.710070        0.000049  1
  C          0.365871        1.118352        0.000002  1
  N          1.151653        0.000003        0.000022  1
  C          0.365879       -1.118349       -0.000040  1
  H          2.154982        0.000008        0.000050  1
  H         -1.801409        1.357331        0.000091  1
  H          0.799143        2.102676        0.000004  1
  H         -1.801399       -1.357343       -0.000059  1
  H          0.799153       -2.102672       -0.000071  1
  C         -0.439706        1.208032        1.532048  2
  H         -0.763078        0.887259        0.545179  2
  H         -0.992431        0.659751        2.290573  2
  H          0.623398        1.012572        1.646425  2
  H         -0.626579        2.272679        1.646425  2

%mem=32GB
%nprocshared= 8
#p m062x/aug-cc-pVDZ   counterpoise=2

00122 m062x/aug-cc-pVDZ   counterpoise=2

 0  1  0  1  0  1
  C         -0.941699       -0.710076       -0.000033  1
  C         -0.941704        0.710070        0.000049  1
  C          0.365871        1.118352        0.000002  1
  N          1.151653        0.000003        0.000022  1
  C          0.365879       -1.118349       -0.000040  1
  H          2.154982        0.000008        0.000050  1
  H         -1.801409        1.357331        0.000091  1
  H          0.799143        2.102676        0.000004  1
  H         -1.801399       -1.357343       -0.000059  1
  H          0.799153       -2.102672       -0.000071  1
  C         -0.642796        1.113330        1.532046  2
  H         -0.844322        0.841450        0.499165  2
  H         -1.155477        0.421668        2.195552  2
  H          0.427304        1.066694        1.716948  2
  H         -0.998606        2.123620        1.716948  2

%mem=32GB
%nprocshared= 8
#p m062x/aug-cc-pVDZ   counterpoise=2

00123 m062x/aug-cc-pVDZ   counterpoise=2

 0  1  0  1  0  1
  C         -0.941699       -0.710076       -0.000033  1
  C         -0.941704        0.710070        0.000049  1
  C          0.365871        1.118352        0.000002  1
  N          1.151653        0.000003        0.000022  1
  C          0.365879       -1.118349       -0.000040  1
  H          2.154982        0.000008        0.000050  1
  H         -1.801409        1.357331        0.000091  1
  H          0.799143        2.102676        0.000004  1
  H         -1.801399       -1.357343       -0.000059  1
  H          0.799153       -2.102672       -0.000071  1
  C         -0.826355        0.984800        1.532045  2
  H         -0.906687        0.793471        0.465126  2
  H         -1.188975        0.121138        2.083472  2
  H          0.213396        1.168778        1.790012  2
  H         -1.423121        1.855891        1.790012  2

%mem=32GB
%nprocshared= 8
#p m062x/aug-cc-pVDZ   counterpoise=2

00124 m062x/aug-cc-pVDZ   counterpoise=2

 0  1  0  1  0  1
  C         -0.941699       -0.710076       -0.000033  1
  C         -0.941704        0.710070        0.000049  1
  C          0.365871        1.118352        0.000002  1
  N          1.151653        0.000003        0.000022  1
  C          0.365879       -1.118349       -0.000040  1
  H          2.154982        0.000008        0.000050  1
  H         -1.801409        1.357331        0.000091  1
  H          0.799143        2.102676        0.000004  1
  H         -1.801399       -1.357343       -0.000059  1
  H          0.799153       -2.102672       -0.000071  1
  C         -0.984806        0.826348        1.532044  2
  H         -0.954326        0.744121        0.448677  2
  H         -0.639958       -0.103955        1.975996  2
  H         -0.340351        1.641086        1.851977  2
  H         -2.004603        1.024176        1.851977  2

%mem=32GB
%nprocshared= 8
#p m062x/aug-cc-pVDZ   counterpoise=2

00125 m062x/aug-cc-pVDZ   counterpoise=2

 0  1  0  1  0  1
  C         -0.941699       -0.710076       -0.000033  1
  C         -0.941704        0.710070        0.000049  1
  C          0.365871        1.118352        0.000002  1
  N          1.151653        0.000003        0.000022  1
  C          0.365879       -1.118349       -0.000040  1
  H          2.154982        0.000008        0.000050  1
  H         -1.801409        1.357331        0.000091  1
  H          0.799143        2.102676        0.000004  1
  H         -1.801399       -1.357343       -0.000059  1
  H          0.799153       -2.102672       -0.000071  1
  C         -1.113336        0.642790        1.532044  2
  H         -0.992440        0.690181        0.452918  2
  H         -0.206424        0.998303        2.014329  2
  H         -1.951155        1.267568        1.830689  2
  H         -1.303375       -0.384913        1.830689  2

%mem=32GB
%nprocshared= 8
#p m062x/aug-cc-pVDZ   counterpoise=2

00126 m062x/aug-cc-pVDZ   counterpoise=2

 0  1  0  1  0  1
  C         -0.941699       -0.710076       -0.000033  1
  C         -0.941704        0.710070        0.000049  1
  C          0.365871        1.118352        0.000002  1
  N          1.151653        0.000003        0.000022  1
  C          0.365879       -1.118349       -0.000040  1
  H          2.154982        0.000008        0.000050  1
  H         -1.801409        1.357331        0.000091  1
  H          0.799143        2.102676        0.000004  1
  H         -1.801399       -1.357343       -0.000059  1
  H          0.799153       -2.102672       -0.000071  1
  C         -1.208038        0.439700        1.532045  2
  H         -1.024625        0.625892        0.477025  2
  H         -0.571165        1.086224        2.130274  2
  H         -2.250446        0.646094        1.760660  2
  H         -0.985992       -0.599486        1.760660  2

%mem=32GB
%nprocshared= 8
#p m062x/aug-cc-pVDZ   counterpoise=2

00127 m062x/aug-cc-pVDZ   counterpoise=2

 0  1  0  1  0  1
  C         -0.941699       -0.710076       -0.000033  1
  C         -0.941704        0.710070        0.000049  1
  C          0.365871        1.118352        0.000002  1
  N          1.151653        0.000003        0.000022  1
  C          0.365879       -1.118349       -0.000040  1
  H          2.154982        0.000008        0.000050  1
  H         -1.801409        1.357331        0.000091  1
  H          0.799143        2.102676        0.000004  1
  H         -1.801399       -1.357343       -0.000059  1
  H          0.799153       -2.102672       -0.000071  1
  C         -1.266036        0.223251        1.532047  2
  H         -1.051069        0.545915        0.516639  2
  H         -0.806931        0.912363        2.236196  2
  H         -2.341674        0.209344        1.687887  2
  H         -0.864558       -0.774750        1.687887  2

%mem=32GB
%nprocshared= 8
#p m062x/aug-cc-pVDZ   counterpoise=2

00128 m062x/aug-cc-pVDZ   counterpoise=2

 0  1  0  1  0  1
  C         -0.941699       -0.710076       -0.000033  1
  C         -0.941704        0.710070        0.000049  1
  C          0.365871        1.118352        0.000002  1
  N          1.151653        0.000003        0.000022  1
  C          0.365879       -1.118349       -0.000040  1
  H          2.154982        0.000008        0.000050  1
  H         -1.801409        1.357331        0.000091  1
  H          0.799143        2.102676        0.000004  1
  H         -1.801399       -1.357343       -0.000059  1
  H          0.799153       -2.102672       -0.000071  1
  C         -1.285566        0.000019        1.532049  2
  H         -1.068675        0.447883        0.565741  2
  H         -0.960809        0.670619        2.323443  2
  H         -2.355160       -0.172503        1.619706  2
  H         -0.757711       -0.946112        1.619706  2

%mem=32GB
%nprocshared= 8
#p m062x/aug-cc-pVDZ   counterpoise=2

00129 m062x/aug-cc-pVDZ   counterpoise=2

 0  1  0  1  0  1
  C         -0.941699       -0.710076       -0.000033  1
  C         -0.941704        0.710070        0.000049  1
  C          0.365871        1.118352        0.000002  1
  N          1.151653        0.000003        0.000022  1
  C          0.365879       -1.118349       -0.000040  1
  H          2.154982        0.000008        0.000050  1
  H         -1.801409        1.357331        0.000091  1
  H          0.799143        2.102676        0.000004  1
  H         -1.801399       -1.357343       -0.000059  1
  H          0.799153       -2.102672       -0.000071  1
  C         -1.266036       -0.223251        1.532047  2
  H         -1.051076       -0.545903        0.516634  2
  H         -0.806925       -0.912370        2.236185  2
  H         -0.864558        0.774749        1.687895  2
  H         -2.341673       -0.209347        1.687895  2

%mem=32GB
%nprocshared= 8
#p m062x/aug-cc-pVDZ   counterpoise=2

00130 m062x/aug-cc-pVDZ   counterpoise=2

 0  1  0  1  0  1
  C         -0.941699       -0.710076       -0.000033  1
  C         -0.941704        0.710070        0.000049  1
  C          0.365871        1.118352        0.000002  1
  N          1.151653        0.000003        0.000022  1
  C          0.365879       -1.118349       -0.000040  1
  H          2.154982        0.000008        0.000050  1
  H         -1.801409        1.357331        0.000091  1
  H          0.799143        2.102676        0.000004  1
  H         -1.801399       -1.357343       -0.000059  1
  H          0.799153       -2.102672       -0.000071  1
  C         -1.208038       -0.439700        1.532045  2
  H         -1.024631       -0.625887        0.477023  2
  H         -0.571163       -1.086228        2.130267  2
  H         -0.985989        0.599484        1.760664  2
  H         -2.250445       -0.646093        1.760664  2

%mem=32GB
%nprocshared= 8
#p m062x/aug-cc-pVDZ   counterpoise=2

00131 m062x/aug-cc-pVDZ   counterpoise=2

 0  1  0  1  0  1
  C         -0.941699       -0.710076       -0.000033  1
  C         -0.941704        0.710070        0.000049  1
  C          0.365871        1.118352        0.000002  1
  N          1.151653        0.000003        0.000022  1
  C          0.365879       -1.118349       -0.000040  1
  H          2.154982        0.000008        0.000050  1
  H         -1.801409        1.357331        0.000091  1
  H          0.799143        2.102676        0.000004  1
  H         -1.801399       -1.357343       -0.000059  1
  H          0.799153       -2.102672       -0.000071  1
  C         -1.113336       -0.642790        1.532044  2
  H         -0.992443       -0.690183        0.452918  2
  H         -0.206430       -0.998322        2.014327  2
  H         -1.303353        0.384917        1.830690  2
  H         -1.951167       -1.267551        1.830690  2

%mem=32GB
%nprocshared= 8
#p m062x/aug-cc-pVDZ   counterpoise=2

00132 m062x/aug-cc-pVDZ   counterpoise=2

 0  1  0  1  0  1
  C         -0.941699       -0.710076       -0.000033  1
  C         -0.941704        0.710070        0.000049  1
  C          0.365871        1.118352        0.000002  1
  N          1.151653        0.000003        0.000022  1
  C          0.365879       -1.118349       -0.000040  1
  H          2.154982        0.000008        0.000050  1
  H         -1.801409        1.357331        0.000091  1
  H          0.799143        2.102676        0.000004  1
  H         -1.801399       -1.357343       -0.000059  1
  H          0.799153       -2.102672       -0.000071  1
  C         -0.984806       -0.826348        1.532044  2
  H         -0.954324       -0.744129        0.448676  2
  H         -0.639907        0.103939        1.975989  2
  H         -2.004613       -1.024118        1.851980  2
  H         -0.340395       -1.641119        1.851980  2

%mem=32GB
%nprocshared= 8
#p m062x/aug-cc-pVDZ   counterpoise=2

00133 m062x/aug-cc-pVDZ   counterpoise=2

 0  1  0  1  0  1
  C         -0.941699       -0.710076       -0.000033  1
  C         -0.941704        0.710070        0.000049  1
  C          0.365871        1.118352        0.000002  1
  N          1.151653        0.000003        0.000022  1
  C          0.365879       -1.118349       -0.000040  1
  H          2.154982        0.000008        0.000050  1
  H         -1.801409        1.357331        0.000091  1
  H          0.799143        2.102676        0.000004  1
  H         -1.801399       -1.357343       -0.000059  1
  H          0.799153       -2.102672       -0.000071  1
  C         -0.826355       -0.984800        1.532045  2
  H         -0.906679       -0.793485        0.465123  2
  H         -1.188971       -0.121128        2.083458  2
  H         -1.423130       -1.855883        1.790020  2
  H          0.213393       -1.168783        1.790020  2

%mem=32GB
%nprocshared= 8
#p m062x/aug-cc-pVDZ   counterpoise=2

00134 m062x/aug-cc-pVDZ   counterpoise=2

 0  1  0  1  0  1
  C         -0.941699       -0.710076       -0.000033  1
  C         -0.941704        0.710070        0.000049  1
  C          0.365871        1.118352        0.000002  1
  N          1.151653        0.000003        0.000022  1
  C          0.365879       -1.118349       -0.000040  1
  H          2.154982        0.000008        0.000050  1
  H         -1.801409        1.357331        0.000091  1
  H          0.799143        2.102676        0.000004  1
  H         -1.801399       -1.357343       -0.000059  1
  H          0.799153       -2.102672       -0.000071  1
  C         -0.642796       -1.113330        1.532046  2
  H         -0.844309       -0.841466        0.499158  2
  H         -1.155484       -0.421656        2.195534  2
  H         -0.998609       -2.123617        1.716961  2
  H          0.427302       -1.066691        1.716961  2

%mem=32GB
%nprocshared= 8
#p m062x/aug-cc-pVDZ   counterpoise=2

00135 m062x/aug-cc-pVDZ   counterpoise=2

 0  1  0  1  0  1
  C         -0.941699       -0.710076       -0.000033  1
  C         -0.941704        0.710070        0.000049  1
  C          0.365871        1.118352        0.000002  1
  N          1.151653        0.000003        0.000022  1
  C          0.365879       -1.118349       -0.000040  1
  H          2.154982        0.000008        0.000050  1
  H         -1.801409        1.357331        0.000091  1
  H          0.799143        2.102676        0.000004  1
  H         -1.801399       -1.357343       -0.000059  1
  H          0.799153       -2.102672       -0.000071  1
  C         -0.439706       -1.208032        1.532048  2
  H         -0.763062       -0.887277        0.545168  2
  H         -0.992445       -0.659738        2.290554  2
  H         -0.626580       -2.272678        1.646440  2
  H          0.623396       -1.012569        1.646440  2

%mem=32GB
%nprocshared= 8
#p m062x/aug-cc-pVDZ   counterpoise=2

00136 m062x/aug-cc-pVDZ   counterpoise=2

 0  1  0  1  0  1
  C         -0.941699       -0.710076       -0.000033  1
  C         -0.941704        0.710070        0.000049  1
  C          0.365871        1.118352        0.000002  1
  N          1.151653        0.000003        0.000022  1
  C          0.365879       -1.118349       -0.000040  1
  H          2.154982        0.000008        0.000050  1
  H         -1.801409        1.357331        0.000091  1
  H          0.799143        2.102676        0.000004  1
  H         -1.801399       -1.357343       -0.000059  1
  H          0.799153       -2.102672       -0.000071  1
  C         -0.223222       -1.266040        1.532047  2
  H          0.165293       -1.168637        0.521629  2
  H          0.571251       -1.066861        2.246623  2
  H         -1.030608       -0.553536        1.680178  2
  H         -0.598984       -2.275167        1.680178  2

%mem=32GB
%nprocshared= 8
#p m062x/aug-cc-pVDZ   counterpoise=2

00137 m062x/aug-cc-pVDZ   counterpoise=2

 0  1  0  1  0  1
  C         -0.941699       -0.710076       -0.000033  1
  C         -0.941704        0.710070        0.000049  1
  C          0.365871        1.118352        0.000002  1
  N          1.151653        0.000003        0.000022  1
  C          0.365879       -1.118349       -0.000040  1
  H          2.154982        0.000008        0.000050  1
  H         -1.801409        1.357331        0.000091  1
  H          0.799143        2.102676        0.000004  1
  H         -1.801399       -1.357343       -0.000059  1
  H          0.799153       -2.102672       -0.000071  1
  C          0.000010       -1.285570        1.532045  2
  H          0.251060       -1.170827        0.480768  2
  H          0.817749       -0.911820        2.142858  2
  H         -0.903344       -0.722695        1.752496  2
  H         -0.165527       -2.336987        1.752496  2

%mem=32GB
%nprocshared= 8
#p m062x/aug-cc-pVDZ   counterpoise=2

00138 m062x/aug-cc-pVDZ   counterpoise=2

 0  1  0  1  0  1
  C         -0.941699       -0.710076       -0.000033  1
  C         -0.941704        0.710070        0.000049  1
  C          0.365871        1.118352        0.000002  1
  N          1.151653        0.000003        0.000022  1
  C          0.365879       -1.118349       -0.000040  1
  H          2.154982        0.000008        0.000050  1
  H         -1.801409        1.357331        0.000091  1
  H          0.799143        2.102676        0.000004  1
  H         -1.801399       -1.357343       -0.000059  1
  H          0.799153       -2.102672       -0.000071  1
  C          0.223242       -1.266040        1.532044  2
  H          0.323537       -1.162192        0.454764  2
  H          0.895371       -0.570095        2.027402  2
  H         -0.801345       -1.049450        1.823229  2
  H          0.475363       -2.282467        1.823229  2

%mem=32GB
%nprocshared= 8
#p m062x/aug-cc-pVDZ   counterpoise=2

00139 m062x/aug-cc-pVDZ   counterpoise=2

 0  1  0  1  0  1
  C         -0.941699       -0.710076       -0.000033  1
  C         -0.941704        0.710070        0.000049  1
  C          0.365871        1.118352        0.000002  1
  N          1.151653        0.000003        0.000022  1
  C          0.365879       -1.118349       -0.000040  1
  H          2.154982        0.000008        0.000050  1
  H         -1.801409        1.357331        0.000091  1
  H          0.799143        2.102676        0.000004  1
  H         -1.801399       -1.357343       -0.000059  1
  H          0.799153       -2.102672       -0.000071  1
  C          0.439690       -1.208043        1.532044  2
  H          0.387476       -1.144593        0.448244  2
  H         -0.192188       -0.440199        1.970933  2
  H          0.096491       -2.187618        1.854725  2
  H          1.467005       -1.059787        1.854725  2

%mem=32GB
%nprocshared= 8
#p m062x/aug-cc-pVDZ   counterpoise=2

00140 m062x/aug-cc-pVDZ   counterpoise=2

 0  1  0  1  0  1
  C         -0.941699       -0.710076       -0.000033  1
  C         -0.941704        0.710070        0.000049  1
  C          0.365871        1.118352        0.000002  1
  N          1.151653        0.000003        0.000022  1
  C          0.365879       -1.118349       -0.000040  1
  H          2.154982        0.000008        0.000050  1
  H         -1.801409        1.357331        0.000091  1
  H          0.799143        2.102676        0.000004  1
  H         -1.801399       -1.357343       -0.000059  1
  H          0.799153       -2.102672       -0.000071  1
  C          0.642780       -1.113341        1.532045  2
  H          0.449470       -1.116837        0.462468  2
  H         -0.300996       -1.130410        2.071001  2
  H          1.227410       -1.990368        1.797577  2
  H          1.195314       -0.215747        1.797577  2

%mem=32GB
%nprocshared= 8
#p m062x/aug-cc-pVDZ   counterpoise=2

00141 m062x/aug-cc-pVDZ   counterpoise=2

 0  1  0  1  0  1
  C         -0.941699       -0.710076       -0.000033  1
  C         -0.941704        0.710070        0.000049  1
  C          0.365871        1.118352        0.000002  1
  N          1.151653        0.000003        0.000022  1
  C          0.365879       -1.118349       -0.000040  1
  H          2.154982        0.000008        0.000050  1
  H         -1.801409        1.357331        0.000091  1
  H          0.799143        2.102676        0.000004  1
  H         -1.801399       -1.357343       -0.000059  1
  H          0.799153       -2.102672       -0.000071  1
  C          0.826339       -0.984811        1.532046  2
  H          0.514582       -1.075224        0.494738  2
  H         -0.008977       -1.227061        2.183996  2
  H          1.647126       -1.670798        1.724940  2
  H          1.152755        0.033875        1.724940  2

%mem=32GB
%nprocshared= 8
#p m062x/aug-cc-pVDZ   counterpoise=2

00142 m062x/aug-cc-pVDZ   counterpoise=2

 0  1  0  1  0  1
  C         -0.941699       -0.710076       -0.000033  1
  C         -0.941704        0.710070        0.000049  1
  C          0.365871        1.118352        0.000002  1
  N          1.151653        0.000003        0.000022  1
  C          0.365879       -1.118349       -0.000040  1
  H          2.154982        0.000008        0.000050  1
  H         -1.801409        1.357331        0.000091  1
  H          0.799143        2.102676        0.000004  1
  H         -1.801399       -1.357343       -0.000059  1
  H          0.799153       -2.102672       -0.000071  1
  C          0.984791       -0.826360        1.532048  2
  H          0.583890       -1.015496        0.539636  2
  H          0.272274       -1.162510        2.280913  2
  H          1.920242       -1.366295        1.654027  2
  H          1.162926        0.238941        1.654027  2

%mem=32GB
%nprocshared= 8
#p m062x/aug-cc-pVDZ   counterpoise=2

00143 m062x/aug-cc-pVDZ   counterpoise=2

 0  1  0  1  0  1
  C         -0.941699       -0.710076       -0.000033  1
  C         -0.941704        0.710070        0.000049  1
  C          0.365871        1.118352        0.000002  1
  N          1.151653        0.000003        0.000022  1
  C          0.365879       -1.118349       -0.000040  1
  H          2.154982        0.000008        0.000050  1
  H         -1.801409        1.357331        0.000091  1
  H          0.799143        2.102676        0.000004  1
  H         -1.801399       -1.357343       -0.000059  1
  H          0.799153       -2.102672       -0.000071  1
  C          1.113342       -0.642770        1.532047  2
  H          1.138399       -0.222371        0.530043  2
  H          1.161193        0.160061        2.263245  2
  H          0.190999       -1.201671        1.667659  2
  H          1.962766       -1.307273        1.667659  2

%mem=32GB
%nprocshared= 8
#p m062x/aug-cc-pVDZ   counterpoise=2

00144 m062x/aug-cc-pVDZ   counterpoise=2

 0  1  0  1  0  1
  C         -0.941699       -0.710076       -0.000033  1
  C         -0.941704        0.710070        0.000049  1
  C          0.365871        1.118352        0.000002  1
  N          1.151653        0.000003        0.000022  1
  C          0.365879       -1.118349       -0.000040  1
  H          2.154982        0.000008        0.000050  1
  H         -1.801409        1.357331        0.000091  1
  H          0.799143        2.102676        0.000004  1
  H         -1.801399       -1.357343       -0.000059  1
  H          0.799153       -2.102672       -0.000071  1
  C          1.208044       -0.439680        1.532046  2
  H          1.169613       -0.140033        0.487962  2
  H          1.095636        0.436767        2.165041  2
  H          0.403225       -1.140684        1.737807  2
  H          2.163717       -0.914895        1.737807  2

%mem=32GB
%nprocshared= 8
#p m062x/aug-cc-pVDZ   counterpoise=2

00145 m062x/aug-cc-pVDZ   counterpoise=2

 0  1  0  1  0  1
  C         -0.941699       -0.710076       -0.000033  1
  C         -0.941704        0.710070        0.000049  1
  C          0.365871        1.118352        0.000002  1
  N          1.151653        0.000003        0.000022  1
  C          0.365879       -1.118349       -0.000040  1
  H          2.154982        0.000008        0.000050  1
  H         -1.801409        1.357331        0.000091  1
  H          0.799143        2.102676        0.000004  1
  H         -1.801399       -1.357343       -0.000059  1
  H          0.799153       -2.102672       -0.000071  1
  C          1.266041       -0.223231        1.532044  2
  H          1.185954       -0.066936        0.459415  2
  H          0.831574        0.624653        2.055311  2
  H          0.733530       -1.130060        1.806948  2
  H          2.313140       -0.320648        1.806948  2

%mem=32GB
%nprocshared= 8
#p m062x/aug-cc-pVDZ   counterpoise=2

00146 m062x/aug-cc-pVDZ   counterpoise=2

 0  1  0  1  0  1
  C         -0.941699       -0.710076       -0.000033  1
  C         -0.941704        0.710070        0.000049  1
  C          0.365871        1.118352        0.000002  1
  N          1.151653        0.000003        0.000022  1
  C          0.365879       -1.118349       -0.000040  1
  H          2.154982        0.000008        0.000050  1
  H         -1.801409        1.357331        0.000091  1
  H          0.799143        2.102676        0.000004  1
  H         -1.801399       -1.357343       -0.000059  1
  H          0.799153       -2.102672       -0.000071  1
  C          1.532076        0.000000        1.285532  2
  H          1.223647        0.000002        0.243300  2
  H          0.652306        0.000007        1.923876  2
  H          2.126233       -0.887461        1.487692  2
  H          2.126247        0.887451        1.487692  2

%mem=32GB
%nprocshared= 8
#p m062x/aug-cc-pVDZ   counterpoise=2

00147 m062x/aug-cc-pVDZ   counterpoise=2

 0  1  0  1  0  1
  C         -0.941699       -0.710076       -0.000033  1
  C         -0.941704        0.710070        0.000049  1
  C          0.365871        1.118352        0.000002  1
  N          1.151653        0.000003        0.000022  1
  C          0.365879       -1.118349       -0.000040  1
  H          2.154982        0.000008        0.000050  1
  H         -1.801409        1.357331        0.000091  1
  H          0.799143        2.102676        0.000004  1
  H         -1.801399       -1.357343       -0.000059  1
  H          0.799153       -2.102672       -0.000071  1
  C          1.508801        0.266036        1.285533  2
  H          1.223466        0.053495        0.258505  2
  H          0.827418       -0.241513        1.963462  2
  H          2.522358       -0.085586        1.460295  2
  H          1.462081        1.337834        1.460295  2

%mem=32GB
%nprocshared= 8
#p m062x/aug-cc-pVDZ   counterpoise=2

00148 m062x/aug-cc-pVDZ   counterpoise=2

 0  1  0  1  0  1
  C         -0.941699       -0.710076       -0.000033  1
  C         -0.941704        0.710070        0.000049  1
  C          0.365871        1.118352        0.000002  1
  N          1.151653        0.000003        0.000022  1
  C          0.365879       -1.118349       -0.000040  1
  H          2.154982        0.000008        0.000050  1
  H         -1.801409        1.357331        0.000091  1
  H          0.799143        2.102676        0.000004  1
  H         -1.801399       -1.357343       -0.000059  1
  H          0.799153       -2.102672       -0.000071  1
  C          1.439683        0.523989        1.285534  2
  H          1.218869        0.122283        0.300015  2
  H          1.065735       -0.156299        2.046355  2
  H          2.514815        0.637571        1.398088  2
  H          0.959406        1.492566        1.398088  2

%mem=32GB
%nprocshared= 8
#p m062x/aug-cc-pVDZ   counterpoise=2

00149 m062x/aug-cc-pVDZ   counterpoise=2

 0  1  0  1  0  1
  C         -0.941699       -0.710076       -0.000033  1
  C         -0.941704        0.710070        0.000049  1
  C          0.365871        1.118352        0.000002  1
  N          1.151653        0.000003        0.000022  1
  C          0.365879       -1.118349       -0.000040  1
  H          2.154982        0.000008        0.000050  1
  H         -1.801409        1.357331        0.000091  1
  H          0.799143        2.102676        0.000004  1
  H         -1.801399       -1.357343       -0.000059  1
  H          0.799153       -2.102672       -0.000071  1
  C          1.326823        0.766022        1.285537  2
  H          1.200454        0.213412        0.358159  2
  H          1.174055        0.097966        2.129243  2
  H          2.331541        1.178636        1.327565  2
  H          0.601293        1.574302        1.327565  2

%mem=32GB
%nprocshared= 8
#p m062x/aug-cc-pVDZ   counterpoise=2

00150 m062x/aug-cc-pVDZ   counterpoise=2

 0  1  0  1  0  1
  C         -0.941699       -0.710076       -0.000033  1
  C         -0.941704        0.710070        0.000049  1
  C          0.365871        1.118352        0.000002  1
  N          1.151653        0.000003        0.000022  1
  C          0.365879       -1.118349       -0.000040  1
  H          2.154982        0.000008        0.000050  1
  H         -1.801409        1.357331        0.000091  1
  H          0.799143        2.102676        0.000004  1
  H         -1.801399       -1.357343       -0.000059  1
  H          0.799153       -2.102672       -0.000071  1
  C          1.173624        0.984812        1.285537  2
  H          0.597578        1.080046        0.368762  2
  H          0.512954        1.094036        2.141728  2
  H          1.647350        0.006992        1.316020  2
  H          1.936854        1.758134        1.316020  2

%mem=32GB
%nprocshared= 8
#p m062x/aug-cc-pVDZ   counterpoise=2

00151 m062x/aug-cc-pVDZ   counterpoise=2

 0  1  0  1  0  1
  C         -0.941699       -0.710076       -0.000033  1
  C         -0.941704        0.710070        0.000049  1
  C          0.365871        1.118352        0.000002  1
  N          1.151653        0.000003        0.000022  1
  C          0.365879       -1.118349       -0.000040  1
  H          2.154982        0.000008        0.000050  1
  H         -1.801409        1.357331        0.000091  1
  H          0.799143        2.102676        0.000004  1
  H         -1.801399       -1.357343       -0.000059  1
  H          0.799153       -2.102672       -0.000071  1
  C          0.984788        1.173646        1.285535  2
  H          0.513650        1.131555        0.306948  2
  H          0.222942        1.105583        2.057827  2
  H          1.680350        0.344798        1.388885  2
  H          1.522407        2.112668        1.388885  2

%mem=32GB
%nprocshared= 8
#p m062x/aug-cc-pVDZ   counterpoise=2

00152 m062x/aug-cc-pVDZ   counterpoise=2

 0  1  0  1  0  1
  C         -0.941699       -0.710076       -0.000033  1
  C         -0.941704        0.710070        0.000049  1
  C          0.365871        1.118352        0.000002  1
  N          1.151653        0.000003        0.000022  1
  C          0.365879       -1.118349       -0.000040  1
  H          2.154982        0.000008        0.000050  1
  H         -1.801409        1.357331        0.000091  1
  H          0.799143        2.102676        0.000004  1
  H         -1.801399       -1.357343       -0.000059  1
  H          0.799153       -2.102672       -0.000071  1
  C          0.766031        1.326821        1.285533  2
  H          0.446791        1.160508        0.259959  2
  H          0.014963        0.935542        1.966909  2
  H          1.711279        0.818597        1.457844  2
  H          0.891225        2.392707        1.457844  2

%mem=32GB
%nprocshared= 8
#p m062x/aug-cc-pVDZ   counterpoise=2

00153 m062x/aug-cc-pVDZ   counterpoise=2

 0  1  0  1  0  1
  C         -0.941699       -0.710076       -0.000033  1
  C         -0.941704        0.710070        0.000049  1
  C          0.365871        1.118352        0.000002  1
  N          1.151653        0.000003        0.000022  1
  C          0.365879       -1.118349       -0.000040  1
  H          2.154982        0.000008        0.000050  1
  H         -1.801409        1.357331        0.000091  1
  H          0.799143        2.102676        0.000004  1
  H         -1.801399       -1.357343       -0.000059  1
  H          0.799153       -2.102672       -0.000071  1
  C          0.524000        1.439682        1.285532  2
  H          0.395207        1.177965        0.238492  2
  H          0.131081        0.641240        1.909698  2
  H          1.581145        1.577968        1.497186  2
  H         -0.011380        2.361662        1.497186  2

%mem=32GB
%nprocshared= 8
#p m062x/aug-cc-pVDZ   counterpoise=2

00154 m062x/aug-cc-pVDZ   counterpoise=2

 0  1  0  1  0  1
  C         -0.941699       -0.710076       -0.000033  1
  C         -0.941704        0.710070        0.000049  1
  C          0.365871        1.118352        0.000002  1
  N          1.151653        0.000003        0.000022  1
  C          0.365879       -1.118349       -0.000040  1
  H          2.154982        0.000008        0.000050  1
  H         -1.801409        1.357331        0.000091  1
  H          0.799143        2.102676        0.000004  1
  H         -1.801399       -1.357343       -0.000059  1
  H          0.799153       -2.102672       -0.000071  1
  C          0.266048        1.508800        1.285532  2
  H          0.346583        1.193794        0.248392  2
  H          0.481394        0.666494        1.937931  2
  H          0.977891        2.307341        1.478118  2
  H         -0.741711        1.867702        1.478118  2

%mem=32GB
%nprocshared= 8
#p m062x/aug-cc-pVDZ   counterpoise=2

00155 m062x/aug-cc-pVDZ   counterpoise=2

 0  1  0  1  0  1
  C         -0.941699       -0.710076       -0.000033  1
  C         -0.941704        0.710070        0.000049  1
  C          0.365871        1.118352        0.000002  1
  N          1.151653        0.000003        0.000022  1
  C          0.365879       -1.118349       -0.000040  1
  H          2.154982        0.000008        0.000050  1
  H         -1.801409        1.357331        0.000091  1
  H          0.799143        2.102676        0.000004  1
  H         -1.801399       -1.357343       -0.000059  1
  H          0.799153       -2.102672       -0.000071  1
  C          0.000012        1.532076        1.285534  2
  H          0.284225        1.210679        0.286883  2
  H          0.528949        0.933939        2.023054  2
  H          0.258180        2.579799        1.416306  2
  H         -1.071425        1.404018        1.416306  2

%mem=32GB
%nprocshared= 8
#p m062x/aug-cc-pVDZ   counterpoise=2

00156 m062x/aug-cc-pVDZ   counterpoise=2

 0  1  0  1  0  1
  C         -0.941699       -0.710076       -0.000033  1
  C         -0.941704        0.710070        0.000049  1
  C          0.365871        1.118352        0.000002  1
  N          1.151653        0.000003        0.000022  1
  C          0.365879       -1.118349       -0.000040  1
  H          2.154982        0.000008        0.000050  1
  H         -1.801409        1.357331        0.000091  1
  H          0.799143        2.102676        0.000004  1
  H         -1.801399       -1.357343       -0.000059  1
  H          0.799153       -2.102672       -0.000071  1
  C         -0.266025        1.508801        1.285536  2
  H          0.196569        1.222964        0.344431  2
  H          0.334523        1.137722        2.112047  2
  H         -0.331202        2.592279        1.343029  2
  H         -1.264183        1.082358        1.343029  2

%mem=32GB
%nprocshared= 8
#p m062x/aug-cc-pVDZ   counterpoise=2

00157 m062x/aug-cc-pVDZ   counterpoise=2

 0  1  0  1  0  1
  C         -0.941699       -0.710076       -0.000033  1
  C         -0.941704        0.710070        0.000049  1
  C          0.365871        1.118352        0.000002  1
  N          1.151653        0.000003        0.000022  1
  C          0.365879       -1.118349       -0.000040  1
  H          2.154982        0.000008        0.000050  1
  H         -1.801409        1.357331        0.000091  1
  H          0.799143        2.102676        0.000004  1
  H         -1.801399       -1.357343       -0.000059  1
  H          0.799153       -2.102672       -0.000071  1
  C         -0.524017        1.439671        1.285538  2
  H         -0.819585        0.923384        0.375888  2
  H         -0.851548        0.867552        2.149761  2
  H          0.557769        1.543066        1.308440  2
  H         -0.982584        2.424897        1.308440  2

%mem=32GB
%nprocshared= 8
#p m062x/aug-cc-pVDZ   counterpoise=2

00158 m062x/aug-cc-pVDZ   counterpoise=2

 0  1  0  1  0  1
  C         -0.941699       -0.710076       -0.000033  1
  C         -0.941704        0.710070        0.000049  1
  C          0.365871        1.118352        0.000002  1
  N          1.151653        0.000003        0.000022  1
  C          0.365879       -1.118349       -0.000040  1
  H          2.154982        0.000008        0.000050  1
  H         -1.801409        1.357331        0.000091  1
  H          0.799143        2.102676        0.000004  1
  H         -1.801399       -1.357343       -0.000059  1
  H          0.799153       -2.102672       -0.000071  1
  C         -0.766050        1.326809        1.285535  2
  H         -0.898951        0.860179        0.312925  2
  H         -0.972909        0.600506        2.067309  2
  H          0.257371        1.680281        1.381154  2
  H         -1.449656        2.166462        1.381154  2

%mem=32GB
%nprocshared= 8
#p m062x/aug-cc-pVDZ   counterpoise=2

00159 m062x/aug-cc-pVDZ   counterpoise=2

 0  1  0  1  0  1
  C         -0.941699       -0.710076       -0.000033  1
  C         -0.941704        0.710070        0.000049  1
  C          0.365871        1.118352        0.000002  1
  N          1.151653        0.000003        0.000022  1
  C          0.365879       -1.118349       -0.000040  1
  H          2.154982        0.000008        0.000050  1
  H         -1.801409        1.357331        0.000091  1
  H          0.799143        2.102676        0.000004  1
  H         -1.801399       -1.357343       -0.000059  1
  H          0.799153       -2.102672       -0.000071  1
  C         -0.984806        1.173633        1.285533  2
  H         -0.950540        0.805103        0.263580  2
  H         -0.907031        0.337163        1.975276  2
  H         -0.157190        1.858371        1.451850  2
  H         -1.924479        1.694048        1.451850  2

%mem=32GB
%nprocshared= 8
#p m062x/aug-cc-pVDZ   counterpoise=2

00160 m062x/aug-cc-pVDZ   counterpoise=2

 0  1  0  1  0  1
  C         -0.941699       -0.710076       -0.000033  1
  C         -0.941704        0.710070        0.000049  1
  C          0.365871        1.118352        0.000002  1
  N          1.151653        0.000003        0.000022  1
  C          0.365879       -1.118349       -0.000040  1
  H          2.154982        0.000008        0.000050  1
  H         -1.801409        1.357331        0.000091  1
  H          0.799143        2.102676        0.000004  1
  H         -1.801399       -1.357343       -0.000059  1
  H          0.799153       -2.102672       -0.000071  1
  C         -1.173640        0.984798        1.285532  2
  H         -0.984780        0.761093        0.238793  2
  H         -0.600000        0.305322        1.910612  2
  H         -0.876818        2.008924        1.496579  2
  H         -2.233042        0.863948        1.496579  2

%mem=32GB
%nprocshared= 8
#p m062x/aug-cc-pVDZ   counterpoise=2

00161 m062x/aug-cc-pVDZ   counterpoise=2

 0  1  0  1  0  1
  C         -0.941699       -0.710076       -0.000033  1
  C         -0.941704        0.710070        0.000049  1
  C          0.365871        1.118352        0.000002  1
  N          1.151653        0.000003        0.000022  1
  C          0.365879       -1.118349       -0.000040  1
  H          2.154982        0.000008        0.000050  1
  H         -1.801409        1.357331        0.000091  1
  H          0.799143        2.102676        0.000004  1
  H         -1.801399       -1.357343       -0.000059  1
  H          0.799153       -2.102672       -0.000071  1
  C         -1.326815        0.766043        1.285532  2
  H         -1.015161        0.720746        0.245246  2
  H         -0.460153        0.640081        1.929354  2
  H         -1.788395        1.729910        1.483980  2
  H         -2.043681       -0.026548        1.483980  2

%mem=32GB
%nprocshared= 8
#p m062x/aug-cc-pVDZ   counterpoise=2

00162 m062x/aug-cc-pVDZ   counterpoise=2

 0  1  0  1  0  1
  C         -0.941699       -0.710076       -0.000033  1
  C         -0.941704        0.710070        0.000049  1
  C          0.365871        1.118352        0.000002  1
  N          1.151653        0.000003        0.000022  1
  C          0.365879       -1.118349       -0.000040  1
  H          2.154982        0.000008        0.000050  1
  H         -1.801409        1.357331        0.000091  1
  H          0.799143        2.102676        0.000004  1
  H         -1.801399       -1.357343       -0.000059  1
  H          0.799153       -2.102672       -0.000071  1
  C         -1.439677        0.524011        1.285534  2
  H         -1.050585        0.669388        0.281119  2
  H         -0.682355        0.806971        2.012084  2
  H         -2.323573        1.141137        1.424674  2
  H         -1.702354       -0.521511        1.424674  2

%mem=32GB
%nprocshared= 8
#p m062x/aug-cc-pVDZ   counterpoise=2

00163 m062x/aug-cc-pVDZ   counterpoise=2

 0  1  0  1  0  1
  C         -0.941699       -0.710076       -0.000033  1
  C         -0.941704        0.710070        0.000049  1
  C          0.365871        1.118352        0.000002  1
  N          1.151653        0.000003        0.000022  1
  C          0.365879       -1.118349       -0.000040  1
  H          2.154982        0.000008        0.000050  1
  H         -1.801409        1.357331        0.000091  1
  H          0.799143        2.102676        0.000004  1
  H         -1.801399       -1.357343       -0.000059  1
  H          0.799153       -2.102672       -0.000071  1
  C         -1.508796        0.266058        1.285536  2
  H         -1.090488        0.593577        0.337314  2
  H         -0.944389        0.707967        2.102628  2
  H         -2.547339        0.580031        1.351298  2
  H         -1.453139       -0.817480        1.351298  2

%mem=32GB
%nprocshared= 8
#p m062x/aug-cc-pVDZ   counterpoise=2

00164 m062x/aug-cc-pVDZ   counterpoise=2

 0  1  0  1  0  1
  C         -0.941699       -0.710076       -0.000033  1
  C         -0.941704        0.710070        0.000049  1
  C          0.365871        1.118352        0.000002  1
  N          1.151653        0.000003        0.000022  1
  C          0.365879       -1.118349       -0.000040  1
  H          2.154982        0.000008        0.000050  1
  H         -1.801409        1.357331        0.000091  1
  H          0.799143        2.102676        0.000004  1
  H         -1.801399       -1.357343       -0.000059  1
  H          0.799153       -2.102672       -0.000071  1
  C         -1.532072        0.000020        1.285539  2
  H         -1.126660        0.487619        0.402779  2
  H         -1.135172        0.477381        2.177768  2
  H         -2.615708        0.084814        1.280987  2
  H         -1.250917       -1.049936        1.280987  2

%mem=32GB
%nprocshared= 8
#p m062x/aug-cc-pVDZ   counterpoise=2

00165 m062x/aug-cc-pVDZ   counterpoise=2

 0  1  0  1  0  1
  C         -0.941699       -0.710076       -0.000033  1
  C         -0.941704        0.710070        0.000049  1
  C          0.365871        1.118352        0.000002  1
  N          1.151653        0.000003        0.000022  1
  C          0.365879       -1.118349       -0.000040  1
  H          2.154982        0.000008        0.000050  1
  H         -1.801409        1.357331        0.000091  1
  H          0.799143        2.102676        0.000004  1
  H         -1.801399       -1.357343       -0.000059  1
  H          0.799153       -2.102672       -0.000071  1
  C         -1.508796       -0.266058        1.285536  2
  H         -1.090506       -0.593565        0.337302  2
  H         -0.944376       -0.707980        2.102611  2
  H         -1.453136        0.817479        1.351312  2
  H         -2.547339       -0.580030        1.351312  2

%mem=32GB
%nprocshared= 8
#p m062x/aug-cc-pVDZ   counterpoise=2

00166 m062x/aug-cc-pVDZ   counterpoise=2

 0  1  0  1  0  1
  C         -0.941699       -0.710076       -0.000033  1
  C         -0.941704        0.710070        0.000049  1
  C          0.365871        1.118352        0.000002  1
  N          1.151653        0.000003        0.000022  1
  C          0.365879       -1.118349       -0.000040  1
  H          2.154982        0.000008        0.000050  1
  H         -1.801409        1.357331        0.000091  1
  H          0.799143        2.102676        0.000004  1
  H         -1.801399       -1.357343       -0.000059  1
  H          0.799153       -2.102672       -0.000071  1
  C         -1.439677       -0.524011        1.285534  2
  H         -1.050603       -0.669385        0.281111  2
  H         -0.682345       -0.806981        2.012070  2
  H         -1.702344        0.521512        1.424685  2
  H         -2.323575       -1.141131        1.424685  2

%mem=32GB
%nprocshared= 8
#p m062x/aug-cc-pVDZ   counterpoise=2

00167 m062x/aug-cc-pVDZ   counterpoise=2

 0  1  0  1  0  1
  C         -0.941699       -0.710076       -0.000033  1
  C         -0.941704        0.710070        0.000049  1
  C          0.365871        1.118352        0.000002  1
  N          1.151653        0.000003        0.000022  1
  C          0.365879       -1.118349       -0.000040  1
  H          2.154982        0.000008        0.000050  1
  H         -1.801409        1.357331        0.000091  1
  H          0.799143        2.102676        0.000004  1
  H         -1.801399       -1.357343       -0.000059  1
  H          0.799153       -2.102672       -0.000071  1
  C         -1.326815       -0.766043        1.285532  2
  H         -1.015176       -0.720754        0.245241  2
  H         -0.460141       -0.640094        1.929341  2
  H         -2.043664        0.026560        1.483989  2
  H         -1.788408       -1.729901        1.483989  2

%mem=32GB
%nprocshared= 8
#p m062x/aug-cc-pVDZ   counterpoise=2

00168 m062x/aug-cc-pVDZ   counterpoise=2

 0  1  0  1  0  1
  C         -0.941699       -0.710076       -0.000033  1
  C         -0.941704        0.710070        0.000049  1
  C          0.365871        1.118352        0.000002  1
  N          1.151653        0.000003        0.000022  1
  C          0.365879       -1.118349       -0.000040  1
  H          2.154982        0.000008        0.000050  1
  H         -1.801409        1.357331        0.000091  1
  H          0.799143        2.102676        0.000004  1
  H         -1.801399       -1.357343       -0.000059  1
  H          0.799153       -2.102672       -0.000071  1
  C         -1.173640       -0.984798        1.285532  2
  H         -0.984787       -0.761111        0.238787  2
  H         -0.599978       -0.305325        1.910596  2
  H         -2.233037       -0.863922        1.496589  2
  H         -0.876838       -2.008927        1.496589  2

%mem=32GB
%nprocshared= 8
#p m062x/aug-cc-pVDZ   counterpoise=2

00169 m062x/aug-cc-pVDZ   counterpoise=2

 0  1  0  1  0  1
  C         -0.941699       -0.710076       -0.000033  1
  C         -0.941704        0.710070        0.000049  1
  C          0.365871        1.118352        0.000002  1
  N          1.151653        0.000003        0.000022  1
  C          0.365879       -1.118349       -0.000040  1
  H          2.154982        0.000008        0.000050  1
  H         -1.801409        1.357331        0.000091  1
  H          0.799143        2.102676        0.000004  1
  H         -1.801399       -1.357343       -0.000059  1
  H          0.799153       -2.102672       -0.000071  1
  C         -0.984806       -1.173633        1.285533  2
  H         -0.950538       -0.805128        0.263571  2
  H         -0.907019       -0.337147        1.975256  2
  H         -1.924485       -1.694033        1.451864  2
  H         -0.157198       -1.858377        1.451864  2

%mem=32GB
%nprocshared= 8
#p m062x/aug-cc-pVDZ   counterpoise=2

00170 m062x/aug-cc-pVDZ   counterpoise=2

 0  1  0  1  0  1
  C         -0.941699       -0.710076       -0.000033  1
  C         -0.941704        0.710070        0.000049  1
  C          0.365871        1.118352        0.000002  1
  N          1.151653        0.000003        0.000022  1
  C          0.365879       -1.118349       -0.000040  1
  H          2.154982        0.000008        0.000050  1
  H         -1.801409        1.357331        0.000091  1
  H          0.799143        2.102676        0.000004  1
  H         -1.801399       -1.357343       -0.000059  1
  H          0.799153       -2.102672       -0.000071  1
  C         -0.766050       -1.326809        1.285535  2
  H         -0.898941       -0.860206        0.312911  2
  H         -0.972912       -0.600483        2.067287  2
  H         -1.449661       -2.166456        1.381173  2
  H          0.257369       -1.680284        1.381173  2

%mem=32GB
%nprocshared= 8
#p m062x/aug-cc-pVDZ   counterpoise=2

00171 m062x/aug-cc-pVDZ   counterpoise=2

 0  1  0  1  0  1
  C         -0.941699       -0.710076       -0.000033  1
  C         -0.941704        0.710070        0.000049  1
  C          0.365871        1.118352        0.000002  1
  N          1.151653        0.000003        0.000022  1
  C          0.365879       -1.118349       -0.000040  1
  H          2.154982        0.000008        0.000050  1
  H         -1.801409        1.357331        0.000091  1
  H          0.799143        2.102676        0.000004  1
  H         -1.801399       -1.357343       -0.000059  1
  H          0.799153       -2.102672       -0.000071  1
  C         -0.524017       -1.439671        1.285538  2
  H         -0.819569       -0.923410        0.375868  2
  H         -0.851561       -0.867527        2.149738  2
  H         -0.982586       -2.424895        1.308461  2
  H          0.557768       -1.543067        1.308461  2

%mem=32GB
%nprocshared= 8
#p m062x/aug-cc-pVDZ   counterpoise=2

00172 m062x/aug-cc-pVDZ   counterpoise=2

 0  1  0  1  0  1
  C         -0.941699       -0.710076       -0.000033  1
  C         -0.941704        0.710070        0.000049  1
  C          0.365871        1.118352        0.000002  1
  N          1.151653        0.000003        0.000022  1
  C          0.365879       -1.118349       -0.000040  1
  H          2.154982        0.000008        0.000050  1
  H         -1.801409        1.357331        0.000091  1
  H          0.799143        2.102676        0.000004  1
  H         -1.801399       -1.357343       -0.000059  1
  H          0.799153       -2.102672       -0.000071  1
  C         -0.266025       -1.508801        1.285536  2
  H          0.196562       -1.222969        0.344426  2
  H          0.334530       -1.137720        2.112040  2
  H         -1.264181       -1.082356        1.343035  2
  H         -0.331204       -2.592278        1.343035  2

%mem=32GB
%nprocshared= 8
#p m062x/aug-cc-pVDZ   counterpoise=2

00173 m062x/aug-cc-pVDZ   counterpoise=2

 0  1  0  1  0  1
  C         -0.941699       -0.710076       -0.000033  1
  C         -0.941704        0.710070        0.000049  1
  C          0.365871        1.118352        0.000002  1
  N          1.151653        0.000003        0.000022  1
  C          0.365879       -1.118349       -0.000040  1
  H          2.154982        0.000008        0.000050  1
  H         -1.801409        1.357331        0.000091  1
  H          0.799143        2.102676        0.000004  1
  H         -1.801399       -1.357343       -0.000059  1
  H          0.799153       -2.102672       -0.000071  1
  C          0.000012       -1.532076        1.285534  2
  H          0.284223       -1.210686        0.286881  2
  H          0.528956       -0.933939        2.023049  2
  H         -1.071424       -1.404009        1.416310  2
  H          0.258173       -2.579800        1.416310  2

%mem=32GB
%nprocshared= 8
#p m062x/aug-cc-pVDZ   counterpoise=2

00174 m062x/aug-cc-pVDZ   counterpoise=2

 0  1  0  1  0  1
  C         -0.941699       -0.710076       -0.000033  1
  C         -0.941704        0.710070        0.000049  1
  C          0.365871        1.118352        0.000002  1
  N          1.151653        0.000003        0.000022  1
  C          0.365879       -1.118349       -0.000040  1
  H          2.154982        0.000008        0.000050  1
  H         -1.801409        1.357331        0.000091  1
  H          0.799143        2.102676        0.000004  1
  H         -1.801399       -1.357343       -0.000059  1
  H          0.799153       -2.102672       -0.000071  1
  C          0.266048       -1.508800        1.285532  2
  H          0.346587       -1.193801        0.248390  2
  H          0.481410       -0.666494        1.937926  2
  H         -0.741717       -1.867683        1.478122  2
  H          0.977877       -2.307352        1.478122  2

%mem=32GB
%nprocshared= 8
#p m062x/aug-cc-pVDZ   counterpoise=2

00175 m062x/aug-cc-pVDZ   counterpoise=2

 0  1  0  1  0  1
  C         -0.941699       -0.710076       -0.000033  1
  C         -0.941704        0.710070        0.000049  1
  C          0.365871        1.118352        0.000002  1
  N          1.151653        0.000003        0.000022  1
  C          0.365879       -1.118349       -0.000040  1
  H          2.154982        0.000008        0.000050  1
  H         -1.801409        1.357331        0.000091  1
  H          0.799143        2.102676        0.000004  1
  H         -1.801399       -1.357343       -0.000059  1
  H          0.799153       -2.102672       -0.000071  1
  C          0.524000       -1.439682        1.285532  2
  H          0.395217       -1.177970        0.238490  2
  H          0.131097       -0.641226        1.909689  2
  H         -0.011402       -2.361648        1.497191  2
  H          1.581141       -1.577992        1.497191  2

%mem=32GB
%nprocshared= 8
#p m062x/aug-cc-pVDZ   counterpoise=2

00176 m062x/aug-cc-pVDZ   counterpoise=2

 0  1  0  1  0  1
  C         -0.941699       -0.710076       -0.000033  1
  C         -0.941704        0.710070        0.000049  1
  C          0.365871        1.118352        0.000002  1
  N          1.151653        0.000003        0.000022  1
  C          0.365879       -1.118349       -0.000040  1
  H          2.154982        0.000008        0.000050  1
  H         -1.801409        1.357331        0.000091  1
  H          0.799143        2.102676        0.000004  1
  H         -1.801399       -1.357343       -0.000059  1
  H          0.799153       -2.102672       -0.000071  1
  C          0.766031       -1.326821        1.285533  2
  H          0.446806       -1.160510        0.259954  2
  H          0.014960       -0.935526        1.966897  2
  H          0.891208       -2.392707        1.457853  2
  H          1.711284       -0.818609        1.457853  2

%mem=32GB
%nprocshared= 8
#p m062x/aug-cc-pVDZ   counterpoise=2

00177 m062x/aug-cc-pVDZ   counterpoise=2

 0  1  0  1  0  1
  C         -0.941699       -0.710076       -0.000033  1
  C         -0.941704        0.710070        0.000049  1
  C          0.365871        1.118352        0.000002  1
  N          1.151653        0.000003        0.000022  1
  C          0.365879       -1.118349       -0.000040  1
  H          2.154982        0.000008        0.000050  1
  H         -1.801409        1.357331        0.000091  1
  H          0.799143        2.102676        0.000004  1
  H         -1.801399       -1.357343       -0.000059  1
  H          0.799153       -2.102672       -0.000071  1
  C          0.984788       -1.173646        1.285535  2
  H          0.513667       -1.131553        0.306940  2
  H          0.222929       -1.105577        2.057814  2
  H          1.522400       -2.112671        1.388896  2
  H          1.680353       -0.344802        1.388896  2

%mem=32GB
%nprocshared= 8
#p m062x/aug-cc-pVDZ   counterpoise=2

00178 m062x/aug-cc-pVDZ   counterpoise=2

 0  1  0  1  0  1
  C         -0.941699       -0.710076       -0.000033  1
  C         -0.941704        0.710070        0.000049  1
  C          0.365871        1.118352        0.000002  1
  N          1.151653        0.000003        0.000022  1
  C          0.365879       -1.118349       -0.000040  1
  H          2.154982        0.000008        0.000050  1
  H         -1.801409        1.357331        0.000091  1
  H          0.799143        2.102676        0.000004  1
  H         -1.801399       -1.357343       -0.000059  1
  H          0.799153       -2.102672       -0.000071  1
  C          1.173624       -0.984812        1.285537  2
  H          0.597595       -1.080041        0.368751  2
  H          0.512937       -1.094037        2.141715  2
  H          1.936852       -1.758136        1.316032  2
  H          1.647352       -0.006993        1.316032  2

%mem=32GB
%nprocshared= 8
#p m062x/aug-cc-pVDZ   counterpoise=2

00179 m062x/aug-cc-pVDZ   counterpoise=2

 0  1  0  1  0  1
  C         -0.941699       -0.710076       -0.000033  1
  C         -0.941704        0.710070        0.000049  1
  C          0.365871        1.118352        0.000002  1
  N          1.151653        0.000003        0.000022  1
  C          0.365879       -1.118349       -0.000040  1
  H          2.154982        0.000008        0.000050  1
  H         -1.801409        1.357331        0.000091  1
  H          0.799143        2.102676        0.000004  1
  H         -1.801399       -1.357343       -0.000059  1
  H          0.799153       -2.102672       -0.000071  1
  C          1.326823       -0.766022        1.285537  2
  H          1.200455       -0.213408        0.358161  2
  H          1.174056       -0.097968        2.129246  2
  H          0.601291       -1.574301        1.327563  2
  H          2.331541       -1.178638        1.327563  2

%mem=32GB
%nprocshared= 8
#p m062x/aug-cc-pVDZ   counterpoise=2

00180 m062x/aug-cc-pVDZ   counterpoise=2

 0  1  0  1  0  1
  C         -0.941699       -0.710076       -0.000033  1
  C         -0.941704        0.710070        0.000049  1
  C          0.365871        1.118352        0.000002  1
  N          1.151653        0.000003        0.000022  1
  C          0.365879       -1.118349       -0.000040  1
  H          2.154982        0.000008        0.000050  1
  H         -1.801409        1.357331        0.000091  1
  H          0.799143        2.102676        0.000004  1
  H         -1.801399       -1.357343       -0.000059  1
  H          0.799153       -2.102672       -0.000071  1
  C          1.439683       -0.523989        1.285534  2
  H          1.218869       -0.122279        0.300016  2
  H          1.065740        0.156299        2.046358  2
  H          0.959402       -1.492564        1.398086  2
  H          2.514815       -0.637577        1.398086  2

%mem=32GB
%nprocshared= 8
#p m062x/aug-cc-pVDZ   counterpoise=2

00181 m062x/aug-cc-pVDZ   counterpoise=2

 0  1  0  1  0  1
  C         -0.941699       -0.710076       -0.000033  1
  C         -0.941704        0.710070        0.000049  1
  C          0.365871        1.118352        0.000002  1
  N          1.151653        0.000003        0.000022  1
  C          0.365879       -1.118349       -0.000040  1
  H          2.154982        0.000008        0.000050  1
  H         -1.801409        1.357331        0.000091  1
  H          0.799143        2.102676        0.000004  1
  H         -1.801399       -1.357343       -0.000059  1
  H          0.799153       -2.102672       -0.000071  1
  C          1.508801       -0.266036        1.285533  2
  H          1.223466       -0.053491        0.258506  2
  H          0.827425        0.241520        1.963464  2
  H          1.462070       -1.337834        1.460293  2
  H          2.522362        0.085574        1.460293  2

%mem=32GB
%nprocshared= 8
#p m062x/aug-cc-pVDZ   counterpoise=2

00182 m062x/aug-cc-pVDZ   counterpoise=2

 0  1  0  1  0  1
  C         -0.941699       -0.710076       -0.000033  1
  C         -0.941704        0.710070        0.000049  1
  C          0.365871        1.118352        0.000002  1
  N          1.151653        0.000003        0.000022  1
  C          0.365879       -1.118349       -0.000040  1
  H          2.154982        0.000008        0.000050  1
  H         -1.801409        1.357331        0.000091  1
  H          0.799143        2.102676        0.000004  1
  H         -1.801399       -1.357343       -0.000059  1
  H          0.799153       -2.102672       -0.000071  1
  C          1.732068        0.000000        0.999959  2
  H          2.155467        0.000008       -0.001096  2
  H          2.534677        0.000015        1.732964  2
  H          1.118960        0.887444        1.134191  2
  H          1.118994       -0.887468        1.134191  2

%mem=32GB
%nprocshared= 8
#p m062x/aug-cc-pVDZ   counterpoise=2

00183 m062x/aug-cc-pVDZ   counterpoise=2

 0  1  0  1  0  1
  C         -0.941699       -0.710076       -0.000033  1
  C         -0.941704        0.710070        0.000049  1
  C          0.365871        1.118352        0.000002  1
  N          1.151653        0.000003        0.000022  1
  C          0.365879       -1.118349       -0.000040  1
  H          2.154982        0.000008        0.000050  1
  H         -1.801409        1.357331        0.000091  1
  H          0.799143        2.102676        0.000004  1
  H         -1.801399       -1.357343       -0.000059  1
  H          0.799153       -2.102672       -0.000071  1
  C          1.705755        0.300756        0.999960  2
  H          2.135307        0.013180        0.043843  2
  H          2.311576       -0.104828        1.806162  2
  H          1.681685        1.384845        1.075117  2
  H          0.694273       -0.090055        1.075117  2

%mem=32GB
%nprocshared= 8
#p m062x/aug-cc-pVDZ   counterpoise=2

00184 m062x/aug-cc-pVDZ   counterpoise=2

 0  1  0  1  0  1
  C         -0.941699       -0.710076       -0.000033  1
  C         -0.941704        0.710070        0.000049  1
  C          0.365871        1.118352        0.000002  1
  N          1.151653        0.000003        0.000022  1
  C          0.365879       -1.118349       -0.000040  1
  H          2.154982        0.000008        0.000050  1
  H         -1.801409        1.357331        0.000091  1
  H          0.799143        2.102676        0.000004  1
  H         -1.801399       -1.357343       -0.000059  1
  H          0.799153       -2.102672       -0.000071  1
  C          1.627578        0.592375        0.999964  2
  H          1.215693        0.079712        0.134573  2
  H          1.253918        0.127289        1.908562  2
  H          2.712267        0.525524        0.978540  2
  H          1.328607        1.637188        0.978540  2

%mem=32GB
%nprocshared= 8
#p m062x/aug-cc-pVDZ   counterpoise=2

00185 m062x/aug-cc-pVDZ   counterpoise=2

 0  1  0  1  0  1
  C         -0.941699       -0.710076       -0.000033  1
  C         -0.941704        0.710070        0.000049  1
  C          0.365871        1.118352        0.000002  1
  N          1.151653        0.000003        0.000022  1
  C          0.365879       -1.118349       -0.000040  1
  H          2.154982        0.000008        0.000050  1
  H         -1.801409        1.357331        0.000091  1
  H          0.799143        2.102676        0.000004  1
  H         -1.801399       -1.357343       -0.000059  1
  H          0.799153       -2.102672       -0.000071  1
  C          1.499989        0.865997        0.999967  2
  H          1.223209        0.177897        0.205432  2
  H          1.312741        0.400482        1.964182  2
  H          2.555405        1.111767        0.915292  2
  H          0.908715        1.774128        0.915292  2

%mem=32GB
%nprocshared= 8
#p m062x/aug-cc-pVDZ   counterpoise=2

00186 m062x/aug-cc-pVDZ   counterpoise=2

 0  1  0  1  0  1
  C         -0.941699       -0.710076       -0.000033  1
  C         -0.941704        0.710070        0.000049  1
  C          0.365871        1.118352        0.000002  1
  N          1.151653        0.000003        0.000022  1
  C          0.365879       -1.118349       -0.000040  1
  H          2.154982        0.000008        0.000050  1
  H         -1.801409        1.357331        0.000091  1
  H          0.799143        2.102676        0.000004  1
  H         -1.801399       -1.357343       -0.000059  1
  H          0.799153       -2.102672       -0.000071  1
  C          1.326797        1.113341        0.999968  2
  H          0.573690        1.117268        0.216264  2
  H          0.839067        1.115884        1.971353  2
  H          1.942743        0.222661        0.906289  2
  H          1.951999        1.997549        0.906289  2

%mem=32GB
%nprocshared= 8
#p m062x/aug-cc-pVDZ   counterpoise=2

00187 m062x/aug-cc-pVDZ   counterpoise=2

 0  1  0  1  0  1
  C         -0.941699       -0.710076       -0.000033  1
  C         -0.941704        0.710070        0.000049  1
  C          0.365871        1.118352        0.000002  1
  N          1.151653        0.000003        0.000022  1
  C          0.365879       -1.118349       -0.000040  1
  H          2.154982        0.000008        0.000050  1
  H         -1.801409        1.357331        0.000091  1
  H          0.799143        2.102676        0.000004  1
  H         -1.801399       -1.357343       -0.000059  1
  H          0.799153       -2.102672       -0.000071  1
  C          1.113314        1.326820        0.999964  2
  H          0.471464        1.147803        0.141269  2
  H          0.547533        1.169019        1.914551  2
  H          1.955682        0.640437        0.972197  2
  H          1.478843        2.350097        0.972197  2

%mem=32GB
%nprocshared= 8
#p m062x/aug-cc-pVDZ   counterpoise=2

00188 m062x/aug-cc-pVDZ   counterpoise=2

 0  1  0  1  0  1
  C         -0.941699       -0.710076       -0.000033  1
  C         -0.941704        0.710070        0.000049  1
  C          0.365871        1.118352        0.000002  1
  N          1.151653        0.000003        0.000022  1
  C          0.365879       -1.118349       -0.000040  1
  H          2.154982        0.000008        0.000050  1
  H         -1.801409        1.357331        0.000091  1
  H          0.799143        2.102676        0.000004  1
  H         -1.801399       -1.357343       -0.000059  1
  H          0.799153       -2.102672       -0.000071  1
  C          0.866023        1.500023        0.999962  2
  H          0.803863        2.060148        0.070568  2
  H          0.790104        2.184128        1.841219  2
  H          0.053034        0.779907        1.044222  2
  H          1.817117        0.975677        1.044222  2

%mem=32GB
%nprocshared= 8
#p m062x/aug-cc-pVDZ   counterpoise=2

00189 m062x/aug-cc-pVDZ   counterpoise=2

 0  1  0  1  0  1
  C         -0.941699       -0.710076       -0.000033  1
  C         -0.941704        0.710070        0.000049  1
  C          0.365871        1.118352        0.000002  1
  N          1.151653        0.000003        0.000022  1
  C          0.365879       -1.118349       -0.000040  1
  H          2.154982        0.000008        0.000050  1
  H         -1.801409        1.357331        0.000091  1
  H          0.799143        2.102676        0.000004  1
  H         -1.801399       -1.357343       -0.000059  1
  H          0.799153       -2.102672       -0.000071  1
  C          0.592405        1.627614        0.999960  2
  H          0.791930        2.086101        0.034893  2
  H          0.888938        2.309016        1.793205  2
  H         -0.469407        1.411701        1.086072  2
  H          1.158074        0.703450        1.086072  2

%mem=32GB
%nprocshared= 8
#p m062x/aug-cc-pVDZ   counterpoise=2

00190 m062x/aug-cc-pVDZ   counterpoise=2

 0  1  0  1  0  1
  C         -0.941699       -0.710076       -0.000033  1
  C         -0.941704        0.710070        0.000049  1
  C          0.365871        1.118352        0.000002  1
  N          1.151653        0.000003        0.000022  1
  C          0.365879       -1.118349       -0.000040  1
  H          2.154982        0.000008        0.000050  1
  H         -1.801409        1.357331        0.000091  1
  H          0.799143        2.102676        0.000004  1
  H         -1.801399       -1.357343       -0.000059  1
  H          0.799153       -2.102672       -0.000071  1
  C          0.300770        1.705714        0.999961  2
  H          0.361689        1.156085        0.064241  2
  H          0.377640        1.012167        1.833364  2
  H          1.113918        2.425180        1.051314  2
  H         -0.650192        2.229653        1.051314  2

%mem=32GB
%nprocshared= 8
#p m062x/aug-cc-pVDZ   counterpoise=2

00191 m062x/aug-cc-pVDZ   counterpoise=2

 0  1  0  1  0  1
  C         -0.941699       -0.710076       -0.000033  1
  C         -0.941704        0.710070        0.000049  1
  C          0.365871        1.118352        0.000002  1
  N          1.151653        0.000003        0.000022  1
  C          0.365879       -1.118349       -0.000040  1
  H          2.154982        0.000008        0.000050  1
  H         -1.801409        1.357331        0.000091  1
  H          0.799143        2.102676        0.000004  1
  H         -1.801399       -1.357343       -0.000059  1
  H          0.799153       -2.102672       -0.000071  1
  C          0.000013        1.732028        0.999963  2
  H          0.323580        1.189289        0.115591  2
  H          0.319078        1.196840        1.890608  2
  H          0.440901        2.725550        0.997010  2
  H         -1.083641        1.816659        0.997010  2

%mem=32GB
%nprocshared= 8
#p m062x/aug-cc-pVDZ   counterpoise=2

00192 m062x/aug-cc-pVDZ   counterpoise=2

 0  1  0  1  0  1
  C         -0.941699       -0.710076       -0.000033  1
  C         -0.941704        0.710070        0.000049  1
  C          0.365871        1.118352        0.000002  1
  N          1.151653        0.000003        0.000022  1
  C          0.365879       -1.118349       -0.000040  1
  H          2.154982        0.000008        0.000050  1
  H         -1.801409        1.357331        0.000091  1
  H          0.799143        2.102676        0.000004  1
  H         -1.801399       -1.357343       -0.000059  1
  H          0.799153       -2.102672       -0.000071  1
  C         -0.300745        1.705717        0.999966  2
  H          0.240916        1.228452        0.187442  2
  H          0.093395        1.358435        1.951558  2
  H         -0.182061        2.783947        0.930601  2
  H         -1.355454        1.452233        0.930601  2

%mem=32GB
%nprocshared= 8
#p m062x/aug-cc-pVDZ   counterpoise=2

00193 m062x/aug-cc-pVDZ   counterpoise=2

 0  1  0  1  0  1
  C         -0.941699       -0.710076       -0.000033  1
  C         -0.941704        0.710070        0.000049  1
  C          0.365871        1.118352        0.000002  1
  N          1.151653        0.000003        0.000022  1
  C          0.365879       -1.118349       -0.000040  1
  H          2.154982        0.000008        0.000050  1
  H         -1.801409        1.357331        0.000091  1
  H          0.799143        2.102676        0.000004  1
  H         -1.801399       -1.357343       -0.000059  1
  H          0.799153       -2.102672       -0.000071  1
  C         -0.592407        1.627566        0.999968  2
  H         -0.863337        0.915916        0.224387  2
  H         -0.762225        1.181507        1.976528  2
  H          0.457407        1.890816        0.899639  2
  H         -1.201362        2.522320        0.899639  2

%mem=32GB
%nprocshared= 8
#p m062x/aug-cc-pVDZ   counterpoise=2

00194 m062x/aug-cc-pVDZ   counterpoise=2

 0  1  0  1  0  1
  C         -0.941699       -0.710076       -0.000033  1
  C         -0.941704        0.710070        0.000049  1
  C          0.365871        1.118352        0.000002  1
  N          1.151653        0.000003        0.000022  1
  C          0.365879       -1.118349       -0.000040  1
  H          2.154982        0.000008        0.000050  1
  H         -1.801409        1.357331        0.000091  1
  H          0.799143        2.102676        0.000004  1
  H         -1.801399       -1.357343       -0.000059  1
  H          0.799153       -2.102672       -0.000071  1
  C         -0.866028        1.499972        0.999965  2
  H         -0.930463        0.827399        0.148572  2
  H         -0.921092        0.925217        1.920889  2
  H          0.077146        2.039141        0.965375  2
  H         -1.689676        2.208410        0.965375  2

%mem=32GB
%nprocshared= 8
#p m062x/aug-cc-pVDZ   counterpoise=2

00195 m062x/aug-cc-pVDZ   counterpoise=2

 0  1  0  1  0  1
  C         -0.941699       -0.710076       -0.000033  1
  C         -0.941704        0.710070        0.000049  1
  C          0.365871        1.118352        0.000002  1
  N          1.151653        0.000003        0.000022  1
  C          0.365879       -1.118349       -0.000040  1
  H          2.154982        0.000008        0.000050  1
  H         -1.801409        1.357331        0.000091  1
  H          0.799143        2.102676        0.000004  1
  H         -1.801399       -1.357343       -0.000059  1
  H          0.799153       -2.102672       -0.000071  1
  C         -1.113334        1.326805        0.999962  2
  H         -0.956214        0.762209        0.084582  2
  H         -0.934352        0.683650        1.857747  2
  H         -0.426452        2.168724        1.028950  2
  H         -2.136385        1.692869        1.028950  2

%mem=32GB
%nprocshared= 8
#p m062x/aug-cc-pVDZ   counterpoise=2

00196 m062x/aug-cc-pVDZ   counterpoise=2

 0  1  0  1  0  1
  C         -0.941699       -0.710076       -0.000033  1
  C         -0.941704        0.710070        0.000049  1
  C          0.365871        1.118352        0.000002  1
  N          1.151653        0.000003        0.000022  1
  C          0.365879       -1.118349       -0.000040  1
  H          2.154982        0.000008        0.000050  1
  H         -1.801409        1.357331        0.000091  1
  H          0.799143        2.102676        0.000004  1
  H         -1.801399       -1.357343       -0.000059  1
  H          0.799153       -2.102672       -0.000071  1
  C         -1.326847        1.113350        0.999960  2
  H         -1.781965        1.347335        0.041058  2
  H         -1.979101        1.448686        1.802202  2
  H         -1.178837        0.039384        1.078490  2
  H         -0.367295        1.617900        1.078490  2

%mem=32GB
%nprocshared= 8
#p m062x/aug-cc-pVDZ   counterpoise=2

00197 m062x/aug-cc-pVDZ   counterpoise=2

 0  1  0  1  0  1
  C         -0.941699       -0.710076       -0.000033  1
  C         -0.941704        0.710070        0.000049  1
  C          0.365871        1.118352        0.000002  1
  N          1.151653        0.000003        0.000022  1
  C          0.365879       -1.118349       -0.000040  1
  H          2.154982        0.000008        0.000050  1
  H         -1.801409        1.357331        0.000091  1
  H          0.799143        2.102676        0.000004  1
  H         -1.801399       -1.357343       -0.000059  1
  H          0.799153       -2.102672       -0.000071  1
  C         -1.500012        0.866045        0.999961  2
  H         -1.783863        1.328730        0.058300  2
  H         -1.869608        1.468498        1.825749  2
  H         -1.929679       -0.130692        1.058093  2
  H         -0.416779        0.797450        1.058093  2

%mem=32GB
%nprocshared= 8
#p m062x/aug-cc-pVDZ   counterpoise=2

00198 m062x/aug-cc-pVDZ   counterpoise=2

 0  1  0  1  0  1
  C         -0.941699       -0.710076       -0.000033  1
  C         -0.941704        0.710070        0.000049  1
  C          0.365871        1.118352        0.000002  1
  N          1.151653        0.000003        0.000022  1
  C          0.365879       -1.118349       -0.000040  1
  H          2.154982        0.000008        0.000050  1
  H         -1.801409        1.357331        0.000091  1
  H          0.799143        2.102676        0.000004  1
  H         -1.801399       -1.357343       -0.000059  1
  H          0.799153       -2.102672       -0.000071  1
  C         -1.627570        0.592401        0.999963  2
  H         -1.015637        0.697386        0.107835  2
  H         -1.002641        0.699615        1.882825  2
  H         -2.396190        1.360956        1.004781  2
  H         -2.096066       -0.388398        1.004781  2

%mem=32GB
%nprocshared= 8
#p m062x/aug-cc-pVDZ   counterpoise=2

00199 m062x/aug-cc-pVDZ   counterpoise=2

 0  1  0  1  0  1
  C         -0.941699       -0.710076       -0.000033  1
  C         -0.941704        0.710070        0.000049  1
  C          0.365871        1.118352        0.000002  1
  N          1.151653        0.000003        0.000022  1
  C          0.365879       -1.118349       -0.000040  1
  H          2.154982        0.000008        0.000050  1
  H         -1.801409        1.357331        0.000091  1
  H          0.799143        2.102676        0.000004  1
  H         -1.801399       -1.357343       -0.000059  1
  H          0.799153       -2.102672       -0.000071  1
  C         -1.705711        0.300781        0.999966  2
  H         -1.078172        0.636963        0.178655  2
  H         -1.232415        0.554332        1.945048  2
  H         -2.675334        0.788121        0.938251  2
  H         -1.837184       -0.776429        0.938251  2

%mem=32GB
%nprocshared= 8
#p m062x/aug-cc-pVDZ   counterpoise=2

00200 m062x/aug-cc-pVDZ   counterpoise=2

 0  1  0  1  0  1
  C         -0.941699       -0.710076       -0.000033  1
  C         -0.941704        0.710070        0.000049  1
  C          0.365871        1.118352        0.000002  1
  N          1.151653        0.000003        0.000022  1
  C          0.365879       -1.118349       -0.000040  1
  H          2.154982        0.000008        0.000050  1
  H         -1.801409        1.357331        0.000091  1
  H          0.799143        2.102676        0.000004  1
  H         -1.801399       -1.357343       -0.000059  1
  H          0.799153       -2.102672       -0.000071  1
  C         -1.732026        0.000022        0.999969  2
  H         -1.143251        0.528994        0.255048  2
  H         -1.405931        0.292996        1.994607  2
  H         -2.782687        0.249096        0.875265  2
  H         -1.596481       -1.071217        0.875265  2

%mem=32GB
%nprocshared= 8
#p m062x/aug-cc-pVDZ   counterpoise=2

00201 m062x/aug-cc-pVDZ   counterpoise=2

 0  1  0  1  0  1
  C         -0.941699       -0.710076       -0.000033  1
  C         -0.941704        0.710070        0.000049  1
  C          0.365871        1.118352        0.000002  1
  N          1.151653        0.000003        0.000022  1
  C          0.365879       -1.118349       -0.000040  1
  H          2.154982        0.000008        0.000050  1
  H         -1.801409        1.357331        0.000091  1
  H          0.799143        2.102676        0.000004  1
  H         -1.801399       -1.357343       -0.000059  1
  H          0.799153       -2.102672       -0.000071  1
  C         -1.705711       -0.300781        0.999966  2
  H         -1.078199       -0.636951        0.178629  2
  H         -1.232385       -0.554350        1.945028  2
  H         -1.837182        0.776431        0.938274  2
  H         -2.675338       -0.788116        0.938274  2

%mem=32GB
%nprocshared= 8
#p m062x/aug-cc-pVDZ   counterpoise=2

00202 m062x/aug-cc-pVDZ   counterpoise=2

 0  1  0  1  0  1
  C         -0.941699       -0.710076       -0.000033  1
  C         -0.941704        0.710070        0.000049  1
  C          0.365871        1.118352        0.000002  1
  N          1.151653        0.000003        0.000022  1
  C          0.365879       -1.118349       -0.000040  1
  H          2.154982        0.000008        0.000050  1
  H         -1.801409        1.357331        0.000091  1
  H          0.799143        2.102676        0.000004  1
  H         -1.801399       -1.357343       -0.000059  1
  H          0.799153       -2.102672       -0.000071  1
  C         -1.627570       -0.592401        0.999963  2
  H         -1.015668       -0.697385        0.107814  2
  H         -1.002612       -0.699625        1.882803  2
  H         -2.096058        0.388401        1.004803  2
  H         -2.396196       -1.360950        1.004803  2

%mem=32GB
%nprocshared= 8
#p m062x/aug-cc-pVDZ   counterpoise=2

00203 m062x/aug-cc-pVDZ   counterpoise=2

 0  1  0  1  0  1
  C         -0.941699       -0.710076       -0.000033  1
  C         -0.941704        0.710070        0.000049  1
  C          0.365871        1.118352        0.000002  1
  N          1.151653        0.000003        0.000022  1
  C          0.365879       -1.118349       -0.000040  1
  H          2.154982        0.000008        0.000050  1
  H         -1.801409        1.357331        0.000091  1
  H          0.799143        2.102676        0.000004  1
  H         -1.801399       -1.357343       -0.000059  1
  H          0.799153       -2.102672       -0.000071  1
  C         -1.500012       -0.866045        0.999961  2
  H         -1.783821       -1.328688        0.058266  2
  H         -1.869619       -1.468551        1.825705  2
  H         -0.416783       -0.797425        1.058131  2
  H         -1.929706        0.130678        1.058131  2

%mem=32GB
%nprocshared= 8
#p m062x/aug-cc-pVDZ   counterpoise=2

00204 m062x/aug-cc-pVDZ   counterpoise=2

 0  1  0  1  0  1
  C         -0.941699       -0.710076       -0.000033  1
  C         -0.941704        0.710070        0.000049  1
  C          0.365871        1.118352        0.000002  1
  N          1.151653        0.000003        0.000022  1
  C          0.365879       -1.118349       -0.000040  1
  H          2.154982        0.000008        0.000050  1
  H         -1.801409        1.357331        0.000091  1
  H          0.799143        2.102676        0.000004  1
  H         -1.801399       -1.357343       -0.000059  1
  H          0.799153       -2.102672       -0.000071  1
  C         -1.326847       -1.113350        0.999960  2
  H         -1.781903       -1.347319        0.041024  2
  H         -1.979138       -1.448728        1.802154  2
  H         -0.367285       -1.617875        1.078530  2
  H         -1.178872       -0.039382        1.078530  2

%mem=32GB
%nprocshared= 8
#p m062x/aug-cc-pVDZ   counterpoise=2

00205 m062x/aug-cc-pVDZ   counterpoise=2

 0  1  0  1  0  1
  C         -0.941699       -0.710076       -0.000033  1
  C         -0.941704        0.710070        0.000049  1
  C          0.365871        1.118352        0.000002  1
  N          1.151653        0.000003        0.000022  1
  C          0.365879       -1.118349       -0.000040  1
  H          2.154982        0.000008        0.000050  1
  H         -1.801409        1.357331        0.000091  1
  H          0.799143        2.102676        0.000004  1
  H         -1.801399       -1.357343       -0.000059  1
  H          0.799153       -2.102672       -0.000071  1
  C         -1.113334       -1.326805        0.999962  2
  H         -0.956218       -0.762246        0.084558  2
  H         -0.934336       -0.683619        1.857720  2
  H         -2.136389       -1.692857        1.028975  2
  H         -0.426460       -2.168730        1.028975  2

%mem=32GB
%nprocshared= 8
#p m062x/aug-cc-pVDZ   counterpoise=2

00206 m062x/aug-cc-pVDZ   counterpoise=2

 0  1  0  1  0  1
  C         -0.941699       -0.710076       -0.000033  1
  C         -0.941704        0.710070        0.000049  1
  C          0.365871        1.118352        0.000002  1
  N          1.151653        0.000003        0.000022  1
  C          0.365879       -1.118349       -0.000040  1
  H          2.154982        0.000008        0.000050  1
  H         -1.801409        1.357331        0.000091  1
  H          0.799143        2.102676        0.000004  1
  H         -1.801399       -1.357343       -0.000059  1
  H          0.799153       -2.102672       -0.000071  1
  C         -0.866028       -1.499972        0.999965  2
  H         -0.930456       -0.827436        0.148543  2
  H         -0.921093       -0.925177        1.920864  2
  H         -1.689680       -2.208407        0.965403  2
  H          0.077143       -2.039148        0.965403  2

%mem=32GB
%nprocshared= 8
#p m062x/aug-cc-pVDZ   counterpoise=2

00207 m062x/aug-cc-pVDZ   counterpoise=2

 0  1  0  1  0  1
  C         -0.941699       -0.710076       -0.000033  1
  C         -0.941704        0.710070        0.000049  1
  C          0.365871        1.118352        0.000002  1
  N          1.151653        0.000003        0.000022  1
  C          0.365879       -1.118349       -0.000040  1
  H          2.154982        0.000008        0.000050  1
  H         -1.801409        1.357331        0.000091  1
  H          0.799143        2.102676        0.000004  1
  H         -1.801399       -1.357343       -0.000059  1
  H          0.799153       -2.102672       -0.000071  1
  C         -0.592407       -1.627566        0.999968  2
  H         -0.863323       -0.915947        0.224353  2
  H         -0.762239       -1.181465        1.976507  2
  H         -1.201363       -2.522323        0.899667  2
  H          0.457408       -1.890823        0.899667  2

%mem=32GB
%nprocshared= 8
#p m062x/aug-cc-pVDZ   counterpoise=2

00208 m062x/aug-cc-pVDZ   counterpoise=2

 0  1  0  1  0  1
  C         -0.941699       -0.710076       -0.000033  1
  C         -0.941704        0.710070        0.000049  1
  C          0.365871        1.118352        0.000002  1
  N          1.151653        0.000003        0.000022  1
  C          0.365879       -1.118349       -0.000040  1
  H          2.154982        0.000008        0.000050  1
  H         -1.801409        1.357331        0.000091  1
  H          0.799143        2.102676        0.000004  1
  H         -1.801399       -1.357343       -0.000059  1
  H          0.799153       -2.102672       -0.000071  1
  C         -0.300745       -1.705717        0.999966  2
  H          0.240908       -1.228462        0.187430  2
  H          0.093408       -1.358426        1.951549  2
  H         -1.355454       -1.452231        0.930612  2
  H         -0.182066       -2.783948        0.930612  2

%mem=32GB
%nprocshared= 8
#p m062x/aug-cc-pVDZ   counterpoise=2

00209 m062x/aug-cc-pVDZ   counterpoise=2

 0  1  0  1  0  1
  C         -0.941699       -0.710076       -0.000033  1
  C         -0.941704        0.710070        0.000049  1
  C          0.365871        1.118352        0.000002  1
  N          1.151653        0.000003        0.000022  1
  C          0.365879       -1.118349       -0.000040  1
  H          2.154982        0.000008        0.000050  1
  H         -1.801409        1.357331        0.000091  1
  H          0.799143        2.102676        0.000004  1
  H         -1.801399       -1.357343       -0.000059  1
  H          0.799153       -2.102672       -0.000071  1
  C          0.000013       -1.732028        0.999963  2
  H          0.323577       -1.189303        0.115581  2
  H          0.319089       -1.196831        1.890599  2
  H         -1.083641       -1.816651        0.997020  2
  H          0.440894       -2.725554        0.997020  2

%mem=32GB
%nprocshared= 8
#p m062x/aug-cc-pVDZ   counterpoise=2

00210 m062x/aug-cc-pVDZ   counterpoise=2

 0  1  0  1  0  1
  C         -0.941699       -0.710076       -0.000033  1
  C         -0.941704        0.710070        0.000049  1
  C          0.365871        1.118352        0.000002  1
  N          1.151653        0.000003        0.000022  1
  C          0.365879       -1.118349       -0.000040  1
  H          2.154982        0.000008        0.000050  1
  H         -1.801409        1.357331        0.000091  1
  H          0.799143        2.102676        0.000004  1
  H         -1.801399       -1.357343       -0.000059  1
  H          0.799153       -2.102672       -0.000071  1
  C          0.300770       -1.705714        0.999961  2
  H          0.361694       -1.156100        0.064233  2
  H          0.377651       -1.012155        1.833353  2
  H         -0.650198       -2.229640        1.051324  2
  H          1.113908       -2.425190        1.051324  2

%mem=32GB
%nprocshared= 8
#p m062x/aug-cc-pVDZ   counterpoise=2

00211 m062x/aug-cc-pVDZ   counterpoise=2

 0  1  0  1  0  1
  C         -0.941699       -0.710076       -0.000033  1
  C         -0.941704        0.710070        0.000049  1
  C          0.365871        1.118352        0.000002  1
  N          1.151653        0.000003        0.000022  1
  C          0.365879       -1.118349       -0.000040  1
  H          2.154982        0.000008        0.000050  1
  H         -1.801409        1.357331        0.000091  1
  H          0.799143        2.102676        0.000004  1
  H         -1.801399       -1.357343       -0.000059  1
  H          0.799153       -2.102672       -0.000071  1
  C          0.592405       -1.627614        0.999960  2
  H          0.791928       -2.086070        0.034877  2
  H          0.888962       -2.309032        1.793182  2
  H          1.158056       -0.703440        1.086090  2
  H         -0.469410       -1.411725        1.086090  2

%mem=32GB
%nprocshared= 8
#p m062x/aug-cc-pVDZ   counterpoise=2

00212 m062x/aug-cc-pVDZ   counterpoise=2

 0  1  0  1  0  1
  C         -0.941699       -0.710076       -0.000033  1
  C         -0.941704        0.710070        0.000049  1
  C          0.365871        1.118352        0.000002  1
  N          1.151653        0.000003        0.000022  1
  C          0.365879       -1.118349       -0.000040  1
  H          2.154982        0.000008        0.000050  1
  H         -1.801409        1.357331        0.000091  1
  H          0.799143        2.102676        0.000004  1
  H         -1.801399       -1.357343       -0.000059  1
  H          0.799153       -2.102672       -0.000071  1
  C          0.866023       -1.500023        0.999962  2
  H          0.803875       -2.060115        0.070548  2
  H          0.790111       -2.184160        1.841193  2
  H          1.817108       -0.975664        1.044245  2
  H          0.053023       -0.779921        1.044245  2

%mem=32GB
%nprocshared= 8
#p m062x/aug-cc-pVDZ   counterpoise=2

00213 m062x/aug-cc-pVDZ   counterpoise=2

 0  1  0  1  0  1
  C         -0.941699       -0.710076       -0.000033  1
  C         -0.941704        0.710070        0.000049  1
  C          0.365871        1.118352        0.000002  1
  N          1.151653        0.000003        0.000022  1
  C          0.365879       -1.118349       -0.000040  1
  H          2.154982        0.000008        0.000050  1
  H         -1.801409        1.357331        0.000091  1
  H          0.799143        2.102676        0.000004  1
  H         -1.801399       -1.357343       -0.000059  1
  H          0.799153       -2.102672       -0.000071  1
  C          1.113314       -1.326820        0.999964  2
  H          0.471486       -1.147804        0.141253  2
  H          0.547513       -1.169010        1.914536  2
  H          1.478837       -2.350100        0.972212  2
  H          1.955687       -0.640443        0.972212  2

%mem=32GB
%nprocshared= 8
#p m062x/aug-cc-pVDZ   counterpoise=2

00214 m062x/aug-cc-pVDZ   counterpoise=2

 0  1  0  1  0  1
  C         -0.941699       -0.710076       -0.000033  1
  C         -0.941704        0.710070        0.000049  1
  C          0.365871        1.118352        0.000002  1
  N          1.151653        0.000003        0.000022  1
  C          0.365879       -1.118349       -0.000040  1
  H          2.154982        0.000008        0.000050  1
  H         -1.801409        1.357331        0.000091  1
  H          0.799143        2.102676        0.000004  1
  H         -1.801399       -1.357343       -0.000059  1
  H          0.799153       -2.102672       -0.000071  1
  C          1.326797       -1.113341        0.999968  2
  H          0.573710       -1.117266        0.216245  2
  H          0.839042       -1.115883        1.971341  2
  H          1.951999       -1.997551        0.906305  2
  H          1.942749       -0.222663        0.906305  2

%mem=32GB
%nprocshared= 8
#p m062x/aug-cc-pVDZ   counterpoise=2

00215 m062x/aug-cc-pVDZ   counterpoise=2

 0  1  0  1  0  1
  C         -0.941699       -0.710076       -0.000033  1
  C         -0.941704        0.710070        0.000049  1
  C          0.365871        1.118352        0.000002  1
  N          1.151653        0.000003        0.000022  1
  C          0.365879       -1.118349       -0.000040  1
  H          2.154982        0.000008        0.000050  1
  H         -1.801409        1.357331        0.000091  1
  H          0.799143        2.102676        0.000004  1
  H         -1.801399       -1.357343       -0.000059  1
  H          0.799153       -2.102672       -0.000071  1
  C          1.499989       -0.865997        0.999967  2
  H          1.223209       -0.177894        0.205434  2
  H          1.312743       -0.400484        1.964184  2
  H          0.908712       -1.774127        0.915290  2
  H          2.555405       -1.111769        0.915290  2

%mem=32GB
%nprocshared= 8
#p m062x/aug-cc-pVDZ   counterpoise=2

00216 m062x/aug-cc-pVDZ   counterpoise=2

 0  1  0  1  0  1
  C         -0.941699       -0.710076       -0.000033  1
  C         -0.941704        0.710070        0.000049  1
  C          0.365871        1.118352        0.000002  1
  N          1.151653        0.000003        0.000022  1
  C          0.365879       -1.118349       -0.000040  1
  H          2.154982        0.000008        0.000050  1
  H         -1.801409        1.357331        0.000091  1
  H          0.799143        2.102676        0.000004  1
  H         -1.801399       -1.357343       -0.000059  1
  H          0.799153       -2.102672       -0.000071  1
  C          1.627578       -0.592375        0.999964  2
  H          1.215694       -0.079708        0.134575  2
  H          1.253922       -0.127290        1.908564  2
  H          1.328602       -1.637186        0.978539  2
  H          2.712267       -0.525529        0.978539  2

%mem=32GB
%nprocshared= 8
#p m062x/aug-cc-pVDZ   counterpoise=2

00217 m062x/aug-cc-pVDZ   counterpoise=2

 0  1  0  1  0  1
  C         -0.941699       -0.710076       -0.000033  1
  C         -0.941704        0.710070        0.000049  1
  C          0.365871        1.118352        0.000002  1
  N          1.151653        0.000003        0.000022  1
  C          0.365879       -1.118349       -0.000040  1
  H          2.154982        0.000008        0.000050  1
  H         -1.801409        1.357331        0.000091  1
  H          0.799143        2.102676        0.000004  1
  H         -1.801399       -1.357343       -0.000059  1
  H          0.799153       -2.102672       -0.000071  1
  C          1.705755       -0.300756        0.999960  2
  H          2.135306       -0.013166        0.043847  2
  H          2.311561        0.104840        1.806167  2
  H          0.694263        0.090030        1.075113  2
  H          1.681712       -1.384846        1.075113  2

%mem=32GB
%nprocshared= 8
#p m062x/aug-cc-pVDZ   counterpoise=2

00218 m062x/aug-cc-pVDZ   counterpoise=2

 0  1  0  1  0  1
  C         -0.941699       -0.710076       -0.000033  1
  C         -0.941704        0.710070        0.000049  1
  C          0.365871        1.118352        0.000002  1
  N          1.151653        0.000003        0.000022  1
  C          0.365879       -1.118349       -0.000040  1
  H          2.154982        0.000008        0.000050  1
  H         -1.801409        1.357331        0.000091  1
  H          0.799143        2.102676        0.000004  1
  H         -1.801399       -1.357343       -0.000059  1
  H          0.799153       -2.102672       -0.000071  1
  C          1.879402        0.000000        0.683999  2
  H          2.285611        0.000012       -0.324153  2
  H          2.694434        0.000024        1.403165  2
  H          1.268671        0.887438        0.828700  2
  H          1.268723       -0.887474        0.828700  2

%mem=32GB
%nprocshared= 8
#p m062x/aug-cc-pVDZ   counterpoise=2

00219 m062x/aug-cc-pVDZ   counterpoise=2

 0  1  0  1  0  1
  C         -0.941699       -0.710076       -0.000033  1
  C         -0.941704        0.710070        0.000049  1
  C          0.365871        1.118352        0.000002  1
  N          1.151653        0.000003        0.000022  1
  C          0.365879       -1.118349       -0.000040  1
  H          2.154982        0.000008        0.000050  1
  H         -1.801409        1.357331        0.000091  1
  H          0.799143        2.102676        0.000004  1
  H         -1.801399       -1.357343       -0.000059  1
  H          0.799153       -2.102672       -0.000071  1
  C          1.850850        0.326334        0.684003  2
  H          2.255674       -0.108032       -0.226393  2
  H          2.301053       -0.156722        1.547398  2
  H          2.072467        1.390196        0.707691  2
  H          0.774038        0.180074        0.707691  2

%mem=32GB
%nprocshared= 8
#p m062x/aug-cc-pVDZ   counterpoise=2

00220 m062x/aug-cc-pVDZ   counterpoise=2

 0  1  0  1  0  1
  C         -0.941699       -0.710076       -0.000033  1
  C         -0.941704        0.710070        0.000049  1
  C          0.365871        1.118352        0.000002  1
  N          1.151653        0.000003        0.000022  1
  C          0.365879       -1.118349       -0.000040  1
  H          2.154982        0.000008        0.000050  1
  H         -1.801409        1.357331        0.000091  1
  H          0.799143        2.102676        0.000004  1
  H         -1.801399       -1.357343       -0.000059  1
  H          0.799153       -2.102672       -0.000071  1
  C          1.766062        0.642759        0.684010  2
  H          2.182140       -0.044875       -0.047710  2
  H          1.984452        0.281836        1.685767  2
  H          2.208019        1.626610        0.549143  2
  H          0.689463        0.707751        0.549143  2

%mem=32GB
%nprocshared= 8
#p m062x/aug-cc-pVDZ   counterpoise=2

00221 m062x/aug-cc-pVDZ   counterpoise=2

 0  1  0  1  0  1
  C         -0.941699       -0.710076       -0.000033  1
  C         -0.941704        0.710070        0.000049  1
  C          0.365871        1.118352        0.000002  1
  N          1.151653        0.000003        0.000022  1
  C          0.365879       -1.118349       -0.000040  1
  H          2.154982        0.000008        0.000050  1
  H         -1.801409        1.357331        0.000091  1
  H          0.799143        2.102676        0.000004  1
  H         -1.801399       -1.357343       -0.000059  1
  H          0.799153       -2.102672       -0.000071  1
  C          1.627578        0.939659        0.684016  2
  H          1.215694        0.126445        0.092061  2
  H          1.512760        0.712964        1.740852  2
  H          2.682714        1.058795        0.451698  2
  H          1.099316        1.860769        0.451698  2

%mem=32GB
%nprocshared= 8
#p m062x/aug-cc-pVDZ   counterpoise=2

00222 m062x/aug-cc-pVDZ   counterpoise=2

 0  1  0  1  0  1
  C         -0.941699       -0.710076       -0.000033  1
  C         -0.941704        0.710070        0.000049  1
  C          0.365871        1.118352        0.000002  1
  N          1.151653        0.000003        0.000022  1
  C          0.365879       -1.118349       -0.000040  1
  H          2.154982        0.000008        0.000050  1
  H         -1.801409        1.357331        0.000091  1
  H          0.799143        2.102676        0.000004  1
  H         -1.801399       -1.357343       -0.000059  1
  H          0.799153       -2.102672       -0.000071  1
  C          1.439655        1.208042        0.684016  2
  H          0.525206        1.131661        0.101500  2
  H          1.197304        1.187799        1.743419  2
  H          2.092114        0.371994        0.445694  2
  H          1.944375        2.140747        0.445694  2

%mem=32GB
%nprocshared= 8
#p m062x/aug-cc-pVDZ   counterpoise=2

00223 m062x/aug-cc-pVDZ   counterpoise=2

 0  1  0  1  0  1
  C         -0.941699       -0.710076       -0.000033  1
  C         -0.941704        0.710070        0.000049  1
  C          0.365871        1.118352        0.000002  1
  N          1.151653        0.000003        0.000022  1
  C          0.365879       -1.118349       -0.000040  1
  H          2.154982        0.000008        0.000050  1
  H         -1.801409        1.357331        0.000091  1
  H          0.799143        2.102676        0.000004  1
  H         -1.801399       -1.357343       -0.000059  1
  H          0.799153       -2.102672       -0.000071  1
  C          1.208028        1.439721        0.684011  2
  H          0.779302        2.134845       -0.033187  2
  H          0.996038        1.783436        1.693168  2
  H          0.773130        0.454290        0.538180  2
  H          2.283819        1.386025        0.538180  2

%mem=32GB
%nprocshared= 8
#p m062x/aug-cc-pVDZ   counterpoise=2

00224 m062x/aug-cc-pVDZ   counterpoise=2

 0  1  0  1  0  1
  C         -0.941699       -0.710076       -0.000033  1
  C         -0.941704        0.710070        0.000049  1
  C          0.365871        1.118352        0.000002  1
  N          1.151653        0.000003        0.000022  1
  C          0.365879       -1.118349       -0.000040  1
  H          2.154982        0.000008        0.000050  1
  H         -1.801409        1.357331        0.000091  1
  H          0.799143        2.102676        0.000004  1
  H         -1.801399       -1.357343       -0.000059  1
  H          0.799153       -2.102672       -0.000071  1
  C          0.939685        1.627621        0.684004  2
  H          0.758814        2.238994       -0.196271  2
  H          0.764559        2.219577        1.578652  2
  H          0.266725        0.774067        0.677000  2
  H          1.968717        1.277591        0.677000  2

%mem=32GB
%nprocshared= 8
#p m062x/aug-cc-pVDZ   counterpoise=2

00225 m062x/aug-cc-pVDZ   counterpoise=2

 0  1  0  1  0  1
  C         -0.941699       -0.710076       -0.000033  1
  C         -0.941704        0.710070        0.000049  1
  C          0.365871        1.118352        0.000002  1
  N          1.151653        0.000003        0.000022  1
  C          0.365879       -1.118349       -0.000040  1
  H          2.154982        0.000008        0.000050  1
  H         -1.801409        1.357331        0.000091  1
  H          0.799143        2.102676        0.000004  1
  H         -1.801399       -1.357343       -0.000059  1
  H          0.799153       -2.102672       -0.000071  1
  C          0.642797        1.766064        0.684001  2
  H          0.861164        2.236206       -0.271330  2
  H          0.949393        2.426162        1.491309  2
  H         -0.424604        1.574686        0.758210  2
  H          1.185143        0.827006        0.758210  2

%mem=32GB
%nprocshared= 8
#p m062x/aug-cc-pVDZ   counterpoise=2

00226 m062x/aug-cc-pVDZ   counterpoise=2

 0  1  0  1  0  1
  C         -0.941699       -0.710076       -0.000033  1
  C         -0.941704        0.710070        0.000049  1
  C          0.365871        1.118352        0.000002  1
  N          1.151653        0.000003        0.000022  1
  C          0.365879       -1.118349       -0.000040  1
  H          2.154982        0.000008        0.000050  1
  H         -1.801409        1.357331        0.000091  1
  H          0.799143        2.102676        0.000004  1
  H         -1.801399       -1.357343       -0.000059  1
  H          0.799153       -2.102672       -0.000071  1
  C          0.326376        1.850846        0.684005  2
  H          0.917842        2.165904       -0.171730  2
  H          0.841210        2.125084        1.601184  2
  H         -0.644119        2.339397        0.653460  2
  H          0.190327        0.772869        0.653460  2

%mem=32GB
%nprocshared= 8
#p m062x/aug-cc-pVDZ   counterpoise=2

00227 m062x/aug-cc-pVDZ   counterpoise=2

 0  1  0  1  0  1
  C         -0.941699       -0.710076       -0.000033  1
  C         -0.941704        0.710070        0.000049  1
  C          0.365871        1.118352        0.000002  1
  N          1.151653        0.000003        0.000022  1
  C          0.365879       -1.118349       -0.000040  1
  H          2.154982        0.000008        0.000050  1
  H         -1.801409        1.357331        0.000091  1
  H          0.799143        2.102676        0.000004  1
  H         -1.801399       -1.357343       -0.000059  1
  H          0.799153       -2.102672       -0.000071  1
  C          0.000033        1.879395        0.684012  2
  H          0.807762        2.105084       -0.007374  2
  H          0.358475        1.979548        1.705269  2
  H         -0.822039        2.571145        0.519219  2
  H         -0.344400        0.861708        0.519219  2

%mem=32GB
%nprocshared= 8
#p m062x/aug-cc-pVDZ   counterpoise=2

00228 m062x/aug-cc-pVDZ   counterpoise=2

 0  1  0  1  0  1
  C         -0.941699       -0.710076       -0.000033  1
  C         -0.941704        0.710070        0.000049  1
  C          0.365871        1.118352        0.000002  1
  N          1.151653        0.000003        0.000022  1
  C          0.365879       -1.118349       -0.000040  1
  H          2.154982        0.000008        0.000050  1
  H         -1.801409        1.357331        0.000091  1
  H          0.799143        2.102676        0.000004  1
  H         -1.801399       -1.357343       -0.000059  1
  H          0.799153       -2.102672       -0.000071  1
  C         -0.326326        1.850806        0.684015  2
  H          0.291377        1.197178        0.073615  2
  H         -0.137037        1.650509        1.735456  2
  H         -0.084950        2.887455        0.463621  2
  H         -1.374951        1.668354        0.463621  2

%mem=32GB
%nprocshared= 8
#p m062x/aug-cc-pVDZ   counterpoise=2

00229 m062x/aug-cc-pVDZ   counterpoise=2

 0  1  0  1  0  1
  C         -0.941699       -0.710076       -0.000033  1
  C         -0.941704        0.710070        0.000049  1
  C          0.365871        1.118352        0.000002  1
  N          1.151653        0.000003        0.000022  1
  C          0.365879       -1.118349       -0.000040  1
  H          2.154982        0.000008        0.000050  1
  H         -1.801409        1.357331        0.000091  1
  H          0.799143        2.102676        0.000004  1
  H         -1.801399       -1.357343       -0.000059  1
  H          0.799153       -2.102672       -0.000071  1
  C         -0.642798        1.766008        0.684016  2
  H         -0.894038        0.878457        0.109119  2
  H         -0.706645        1.540456        1.745396  2
  H          0.368702        2.081027        0.440895  2
  H         -1.339106        2.564459        0.440895  2

%mem=32GB
%nprocshared= 8
#p m062x/aug-cc-pVDZ   counterpoise=2

00230 m062x/aug-cc-pVDZ   counterpoise=2

 0  1  0  1  0  1
  C         -0.941699       -0.710076       -0.000033  1
  C         -0.941704        0.710070        0.000049  1
  C          0.365871        1.118352        0.000002  1
  N          1.151653        0.000003        0.000022  1
  C          0.365879       -1.118349       -0.000040  1
  H          2.154982        0.000008        0.000050  1
  H         -1.801409        1.357331        0.000091  1
  H          0.799143        2.102676        0.000004  1
  H         -1.801399       -1.357343       -0.000059  1
  H          0.799153       -2.102672       -0.000071  1
  C         -0.939727        1.627585        0.684013  2
  H         -1.766488        1.368284        0.027808  2
  H         -1.254346        1.528909        1.719752  2
  H         -0.103284        0.959842        0.494382  2
  H         -0.634447        2.653412        0.494382  2

%mem=32GB
%nprocshared= 8
#p m062x/aug-cc-pVDZ   counterpoise=2

00231 m062x/aug-cc-pVDZ   counterpoise=2

 0  1  0  1  0  1
  C         -0.941699       -0.710076       -0.000033  1
  C         -0.941704        0.710070        0.000049  1
  C          0.365871        1.118352        0.000002  1
  N          1.151653        0.000003        0.000022  1
  C          0.365879       -1.118349       -0.000040  1
  H          2.154982        0.000008        0.000050  1
  H         -1.801409        1.357331        0.000091  1
  H          0.799143        2.102676        0.000004  1
  H         -1.801399       -1.357343       -0.000059  1
  H          0.799153       -2.102672       -0.000071  1
  C         -1.208075        1.439689        0.684006  2
  H         -1.917414        1.341229       -0.133624  2
  H         -1.735077        1.366538        1.631844  2
  H         -0.467744        0.646486        0.619073  2
  H         -0.711771        2.404542        0.619073  2

%mem=32GB
%nprocshared= 8
#p m062x/aug-cc-pVDZ   counterpoise=2

00232 m062x/aug-cc-pVDZ   counterpoise=2

 0  1  0  1  0  1
  C         -0.941699       -0.710076       -0.000033  1
  C         -0.941704        0.710070        0.000049  1
  C          0.365871        1.118352        0.000002  1
  N          1.151653        0.000003        0.000022  1
  C          0.365879       -1.118349       -0.000040  1
  H          2.154982        0.000008        0.000050  1
  H         -1.801409        1.357331        0.000091  1
  H          0.799143        2.102676        0.000004  1
  H         -1.801399       -1.357343       -0.000059  1
  H          0.799153       -2.102672       -0.000071  1
  C         -1.439713        1.208054        0.684001  2
  H         -1.938652        1.413973       -0.259414  2
  H         -2.095518        1.478714        1.507494  2
  H         -1.200802        0.149385        0.744158  2
  H         -0.523673        1.790058        0.744158  2

%mem=32GB
%nprocshared= 8
#p m062x/aug-cc-pVDZ   counterpoise=2

00233 m062x/aug-cc-pVDZ   counterpoise=2

 0  1  0  1  0  1
  C         -0.941699       -0.710076       -0.000033  1
  C         -0.941704        0.710070        0.000049  1
  C          0.365871        1.118352        0.000002  1
  N          1.151653        0.000003        0.000022  1
  C          0.365879       -1.118349       -0.000040  1
  H          2.154982        0.000008        0.000050  1
  H         -1.801409        1.357331        0.000091  1
  H          0.799143        2.102676        0.000004  1
  H         -1.801399       -1.357343       -0.000059  1
  H          0.799153       -2.102672       -0.000071  1
  C         -1.627605        0.939716        0.684003  2
  H         -1.857992        1.493288       -0.222560  2
  H         -1.879187        1.544216        1.551622  2
  H         -2.205904        0.019574        0.703662  2
  H         -0.567242        0.701555        0.703662  2

%mem=32GB
%nprocshared= 8
#p m062x/aug-cc-pVDZ   counterpoise=2

00234 m062x/aug-cc-pVDZ   counterpoise=2

 0  1  0  1  0  1
  C         -0.941699       -0.710076       -0.000033  1
  C         -0.941704        0.710070        0.000049  1
  C          0.365871        1.118352        0.000002  1
  N          1.151653        0.000003        0.000022  1
  C          0.365879       -1.118349       -0.000040  1
  H          2.154982        0.000008        0.000050  1
  H         -1.801409        1.357331        0.000091  1
  H          0.799143        2.102676        0.000004  1
  H         -1.801399       -1.357343       -0.000059  1
  H          0.799153       -2.102672       -0.000071  1
  C         -1.766046        0.642820        0.684009  2
  H         -1.804882        1.427506       -0.067080  2
  H         -1.788100        1.088415        1.675188  2
  H         -2.621964       -0.016352        0.564120  2
  H         -0.849222        0.071386        0.564120  2

%mem=32GB
%nprocshared= 8
#p m062x/aug-cc-pVDZ   counterpoise=2

00235 m062x/aug-cc-pVDZ   counterpoise=2

 0  1  0  1  0  1
  C         -0.941699       -0.710076       -0.000033  1
  C         -0.941704        0.710070        0.000049  1
  C          0.365871        1.118352        0.000002  1
  N          1.151653        0.000003        0.000022  1
  C          0.365879       -1.118349       -0.000040  1
  H          2.154982        0.000008        0.000050  1
  H         -1.801409        1.357331        0.000091  1
  H          0.799143        2.102676        0.000004  1
  H         -1.801399       -1.357343       -0.000059  1
  H          0.799153       -2.102672       -0.000071  1
  C         -1.850799        0.326366        0.684015  2
  H         -1.027804        0.673730        0.064827  2
  H         -1.587415        0.437534        1.732703  2
  H         -2.739251        0.914641        0.469393  2
  H         -2.049068       -0.720584        0.469393  2

%mem=32GB
%nprocshared= 8
#p m062x/aug-cc-pVDZ   counterpoise=2

00236 m062x/aug-cc-pVDZ   counterpoise=2

 0  1  0  1  0  1
  C         -0.941699       -0.710076       -0.000033  1
  C         -0.941704        0.710070        0.000049  1
  C          0.365871        1.118352        0.000002  1
  N          1.151653        0.000003        0.000022  1
  C          0.365879       -1.118349       -0.000040  1
  H          2.154982        0.000008        0.000050  1
  H         -1.801409        1.357331        0.000091  1
  H          0.799143        2.102676        0.000004  1
  H         -1.801399       -1.357343       -0.000059  1
  H          0.799153       -2.102672       -0.000071  1
  C         -1.879354        0.000023        0.684018  2
  H         -1.130302        0.567252        0.137622  2
  H         -1.718462        0.121861        1.752075  2
  H         -2.870238        0.362864        0.423300  2
  H         -1.798726       -1.052118        0.423300  2

%mem=32GB
%nprocshared= 8
#p m062x/aug-cc-pVDZ   counterpoise=2

00237 m062x/aug-cc-pVDZ   counterpoise=2

 0  1  0  1  0  1
  C         -0.941699       -0.710076       -0.000033  1
  C         -0.941704        0.710070        0.000049  1
  C          0.365871        1.118352        0.000002  1
  N          1.151653        0.000003        0.000022  1
  C          0.365879       -1.118349       -0.000040  1
  H          2.154982        0.000008        0.000050  1
  H         -1.801409        1.357331        0.000091  1
  H          0.799143        2.102676        0.000004  1
  H         -1.801399       -1.357343       -0.000059  1
  H          0.799153       -2.102672       -0.000071  1
  C         -1.850799       -0.326366        0.684015  2
  H         -1.027835       -0.673720        0.064780  2
  H         -1.587364       -0.437556        1.732688  2
  H         -2.049075        0.720589        0.469424  2
  H         -2.739264       -0.914634        0.469424  2

%mem=32GB
%nprocshared= 8
#p m062x/aug-cc-pVDZ   counterpoise=2

00238 m062x/aug-cc-pVDZ   counterpoise=2

 0  1  0  1  0  1
  C         -0.941699       -0.710076       -0.000033  1
  C         -0.941704        0.710070        0.000049  1
  C          0.365871        1.118352        0.000002  1
  N          1.151653        0.000003        0.000022  1
  C          0.365879       -1.118349       -0.000040  1
  H          2.154982        0.000008        0.000050  1
  H         -1.801409        1.357331        0.000091  1
  H          0.799143        2.102676        0.000004  1
  H         -1.801399       -1.357343       -0.000059  1
  H          0.799153       -2.102672       -0.000071  1
  C         -1.766046       -0.642820        0.684009  2
  H         -1.804867       -1.427431       -0.067160  2
  H         -1.788098       -1.088516        1.675143  2
  H         -0.849230       -0.071360        0.564182  2
  H         -2.621973        0.016351        0.564182  2

%mem=32GB
%nprocshared= 8
#p m062x/aug-cc-pVDZ   counterpoise=2

00239 m062x/aug-cc-pVDZ   counterpoise=2

 0  1  0  1  0  1
  C         -0.941699       -0.710076       -0.000033  1
  C         -0.941704        0.710070        0.000049  1
  C          0.365871        1.118352        0.000002  1
  N          1.151653        0.000003        0.000022  1
  C          0.365879       -1.118349       -0.000040  1
  H          2.154982        0.000008        0.000050  1
  H         -1.801409        1.357331        0.000091  1
  H          0.799143        2.102676        0.000004  1
  H         -1.801399       -1.357343       -0.000059  1
  H          0.799153       -2.102672       -0.000071  1
  C         -1.627605       -0.939716        0.684003  2
  H         -1.857942       -1.493216       -0.222616  2
  H         -1.879200       -1.544298        1.551561  2
  H         -0.567250       -0.701525        0.703721  2
  H         -2.205932       -0.019593        0.703721  2

%mem=32GB
%nprocshared= 8
#p m062x/aug-cc-pVDZ   counterpoise=2

00240 m062x/aug-cc-pVDZ   counterpoise=2

 0  1  0  1  0  1
  C         -0.941699       -0.710076       -0.000033  1
  C         -0.941704        0.710070        0.000049  1
  C          0.365871        1.118352        0.000002  1
  N          1.151653        0.000003        0.000022  1
  C          0.365879       -1.118349       -0.000040  1
  H          2.154982        0.000008        0.000050  1
  H         -1.801409        1.357331        0.000091  1
  H          0.799143        2.102676        0.000004  1
  H         -1.801399       -1.357343       -0.000059  1
  H          0.799153       -2.102672       -0.000071  1
  C         -1.439713       -1.208054        0.684001  2
  H         -1.938557       -1.413956       -0.259468  2
  H         -2.095584       -1.478770        1.507423  2
  H         -0.523657       -1.790026        0.744221  2
  H         -1.200848       -0.149378        0.744221  2

%mem=32GB
%nprocshared= 8
#p m062x/aug-cc-pVDZ   counterpoise=2

00241 m062x/aug-cc-pVDZ   counterpoise=2

 0  1  0  1  0  1
  C         -0.941699       -0.710076       -0.000033  1
  C         -0.941704        0.710070        0.000049  1
  C          0.365871        1.118352        0.000002  1
  N          1.151653        0.000003        0.000022  1
  C          0.365879       -1.118349       -0.000040  1
  H          2.154982        0.000008        0.000050  1
  H         -1.801409        1.357331        0.000091  1
  H          0.799143        2.102676        0.000004  1
  H         -1.801399       -1.357343       -0.000059  1
  H          0.799153       -2.102672       -0.000071  1
  C         -1.208075       -1.439689        0.684006  2
  H         -1.917320       -1.341255       -0.133709  2
  H         -1.735189       -1.366532        1.631781  2
  H         -0.711746       -2.404535        0.619146  2
  H         -0.467750       -0.646474        0.619146  2

%mem=32GB
%nprocshared= 8
#p m062x/aug-cc-pVDZ   counterpoise=2

00242 m062x/aug-cc-pVDZ   counterpoise=2

 0  1  0  1  0  1
  C         -0.941699       -0.710076       -0.000033  1
  C         -0.941704        0.710070        0.000049  1
  C          0.365871        1.118352        0.000002  1
  N          1.151653        0.000003        0.000022  1
  C          0.365879       -1.118349       -0.000040  1
  H          2.154982        0.000008        0.000050  1
  H         -1.801409        1.357331        0.000091  1
  H          0.799143        2.102676        0.000004  1
  H         -1.801399       -1.357343       -0.000059  1
  H          0.799153       -2.102672       -0.000071  1
  C         -0.939727       -1.627585        0.684013  2
  H         -1.766420       -1.368313        0.027711  2
  H         -1.254458       -1.528877        1.719715  2
  H         -0.634417       -2.653415        0.494450  2
  H         -0.103270       -0.959840        0.494450  2

%mem=32GB
%nprocshared= 8
#p m062x/aug-cc-pVDZ   counterpoise=2

00243 m062x/aug-cc-pVDZ   counterpoise=2

 0  1  0  1  0  1
  C         -0.941699       -0.710076       -0.000033  1
  C         -0.941704        0.710070        0.000049  1
  C          0.365871        1.118352        0.000002  1
  N          1.151653        0.000003        0.000022  1
  C          0.365879       -1.118349       -0.000040  1
  H          2.154982        0.000008        0.000050  1
  H         -1.801409        1.357331        0.000091  1
  H          0.799143        2.102676        0.000004  1
  H         -1.801399       -1.357343       -0.000059  1
  H          0.799153       -2.102672       -0.000071  1
  C         -0.642798       -1.766008        0.684016  2
  H         -0.894027       -0.878487        0.109067  2
  H         -0.706661       -1.540398        1.745383  2
  H         -1.339104       -2.564470        0.440927  2
  H          0.368705       -2.081043        0.440927  2

%mem=32GB
%nprocshared= 8
#p m062x/aug-cc-pVDZ   counterpoise=2

00244 m062x/aug-cc-pVDZ   counterpoise=2

 0  1  0  1  0  1
  C         -0.941699       -0.710076       -0.000033  1
  C         -0.941704        0.710070        0.000049  1
  C          0.365871        1.118352        0.000002  1
  N          1.151653        0.000003        0.000022  1
  C          0.365879       -1.118349       -0.000040  1
  H          2.154982        0.000008        0.000050  1
  H         -1.801409        1.357331        0.000091  1
  H          0.799143        2.102676        0.000004  1
  H         -1.801399       -1.357343       -0.000059  1
  H          0.799153       -2.102672       -0.000071  1
  C         -0.326326       -1.850806        0.684015  2
  H          0.291369       -1.197191        0.073592  2
  H         -0.137019       -1.650490        1.735449  2
  H         -1.374955       -1.668354        0.463636  2
  H         -0.084957       -2.887460        0.463636  2

%mem=32GB
%nprocshared= 8
#p m062x/aug-cc-pVDZ   counterpoise=2

00245 m062x/aug-cc-pVDZ   counterpoise=2

 0  1  0  1  0  1
  C         -0.941699       -0.710076       -0.000033  1
  C         -0.941704        0.710070        0.000049  1
  C          0.365871        1.118352        0.000002  1
  N          1.151653        0.000003        0.000022  1
  C          0.365879       -1.118349       -0.000040  1
  H          2.154982        0.000008        0.000050  1
  H         -1.801409        1.357331        0.000091  1
  H          0.799143        2.102676        0.000004  1
  H         -1.801399       -1.357343       -0.000059  1
  H          0.799153       -2.102672       -0.000071  1
  C          0.000033       -1.879395        0.684012  2
  H          0.807732       -2.105069       -0.007415  2
  H          0.358524       -1.979558        1.705251  2
  H         -0.344416       -0.861708        0.519249  2
  H         -0.822041       -2.571149        0.519249  2

%mem=32GB
%nprocshared= 8
#p m062x/aug-cc-pVDZ   counterpoise=2

00246 m062x/aug-cc-pVDZ   counterpoise=2

 0  1  0  1  0  1
  C         -0.941699       -0.710076       -0.000033  1
  C         -0.941704        0.710070        0.000049  1
  C          0.365871        1.118352        0.000002  1
  N          1.151653        0.000003        0.000022  1
  C          0.365879       -1.118349       -0.000040  1
  H          2.154982        0.000008        0.000050  1
  H         -1.801409        1.357331        0.000091  1
  H          0.799143        2.102676        0.000004  1
  H         -1.801399       -1.357343       -0.000059  1
  H          0.799153       -2.102672       -0.000071  1
  C          0.326376       -1.850846        0.684005  2
  H          0.917811       -2.165876       -0.171762  2
  H          0.841252       -2.125096        1.601156  2
  H          0.190309       -0.772870        0.653490  2
  H         -0.644113       -2.339412        0.653490  2

%mem=32GB
%nprocshared= 8
#p m062x/aug-cc-pVDZ   counterpoise=2

00247 m062x/aug-cc-pVDZ   counterpoise=2

 0  1  0  1  0  1
  C         -0.941699       -0.710076       -0.000033  1
  C         -0.941704        0.710070        0.000049  1
  C          0.365871        1.118352        0.000002  1
  N          1.151653        0.000003        0.000022  1
  C          0.365879       -1.118349       -0.000040  1
  H          2.154982        0.000008        0.000050  1
  H         -1.801409        1.357331        0.000091  1
  H          0.799143        2.102676        0.000004  1
  H         -1.801399       -1.357343       -0.000059  1
  H          0.799153       -2.102672       -0.000071  1
  C          0.642797       -1.766064        0.684001  2
  H          0.861159       -2.236161       -0.271354  2
  H          0.949427       -2.426187        1.491276  2
  H          1.185118       -0.826993        0.758239  2
  H         -0.424608       -1.574720        0.758239  2

%mem=32GB
%nprocshared= 8
#p m062x/aug-cc-pVDZ   counterpoise=2

00248 m062x/aug-cc-pVDZ   counterpoise=2

 0  1  0  1  0  1
  C         -0.941699       -0.710076       -0.000033  1
  C         -0.941704        0.710070        0.000049  1
  C          0.365871        1.118352        0.000002  1
  N          1.151653        0.000003        0.000022  1
  C          0.365879       -1.118349       -0.000040  1
  H          2.154982        0.000008        0.000050  1
  H         -1.801409        1.357331        0.000091  1
  H          0.799143        2.102676        0.000004  1
  H         -1.801399       -1.357343       -0.000059  1
  H          0.799153       -2.102672       -0.000071  1
  C          0.939685       -1.627621        0.684004  2
  H          0.758839       -2.238948       -0.196308  2
  H          0.764554       -2.219630        1.578616  2
  H          1.968711       -1.277573        0.677036  2
  H          0.266711       -0.774078        0.677036  2

%mem=32GB
%nprocshared= 8
#p m062x/aug-cc-pVDZ   counterpoise=2

00249 m062x/aug-cc-pVDZ   counterpoise=2

 0  1  0  1  0  1
  C         -0.941699       -0.710076       -0.000033  1
  C         -0.941704        0.710070        0.000049  1
  C          0.365871        1.118352        0.000002  1
  N          1.151653        0.000003        0.000022  1
  C          0.365879       -1.118349       -0.000040  1
  H          2.154982        0.000008        0.000050  1
  H         -1.801409        1.357331        0.000091  1
  H          0.799143        2.102676        0.000004  1
  H         -1.801399       -1.357343       -0.000059  1
  H          0.799153       -2.102672       -0.000071  1
  C          1.208028       -1.439721        0.684011  2
  H          0.779330       -2.134812       -0.033236  2
  H          0.996009       -1.783489        1.693143  2
  H          2.283823       -1.386009        0.538216  2
  H          0.773126       -0.454287        0.538216  2

%mem=32GB
%nprocshared= 8
#p m062x/aug-cc-pVDZ   counterpoise=2

00250 m062x/aug-cc-pVDZ   counterpoise=2

 0  1  0  1  0  1
  C         -0.941699       -0.710076       -0.000033  1
  C         -0.941704        0.710070        0.000049  1
  C          0.365871        1.118352        0.000002  1
  N          1.151653        0.000003        0.000022  1
  C          0.365879       -1.118349       -0.000040  1
  H          2.154982        0.000008        0.000050  1
  H         -1.801409        1.357331        0.000091  1
  H          0.799143        2.102676        0.000004  1
  H         -1.801399       -1.357343       -0.000059  1
  H          0.799153       -2.102672       -0.000071  1
  C          1.439655       -1.208042        0.684016  2
  H          0.525224       -1.131659        0.101472  2
  H          1.197271       -1.187796        1.743411  2
  H          1.944379       -2.140749        0.445712  2
  H          2.092124       -0.371997        0.445712  2

%mem=32GB
%nprocshared= 8
#p m062x/aug-cc-pVDZ   counterpoise=2

00251 m062x/aug-cc-pVDZ   counterpoise=2

 0  1  0  1  0  1
  C         -0.941699       -0.710076       -0.000033  1
  C         -0.941704        0.710070        0.000049  1
  C          0.365871        1.118352        0.000002  1
  N          1.151653        0.000003        0.000022  1
  C          0.365879       -1.118349       -0.000040  1
  H          2.154982        0.000008        0.000050  1
  H         -1.801409        1.357331        0.000091  1
  H          0.799143        2.102676        0.000004  1
  H         -1.801399       -1.357343       -0.000059  1
  H          0.799153       -2.102672       -0.000071  1
  C          1.627578       -0.939659        0.684016  2
  H          1.215696       -0.126443        0.092064  2
  H          1.512761       -0.712966        1.740853  2
  H          1.099313       -1.860767        0.451696  2
  H          2.682714       -1.058798        0.451696  2

%mem=32GB
%nprocshared= 8
#p m062x/aug-cc-pVDZ   counterpoise=2

00252 m062x/aug-cc-pVDZ   counterpoise=2

 0  1  0  1  0  1
  C         -0.941699       -0.710076       -0.000033  1
  C         -0.941704        0.710070        0.000049  1
  C          0.365871        1.118352        0.000002  1
  N          1.151653        0.000003        0.000022  1
  C          0.365879       -1.118349       -0.000040  1
  H          2.154982        0.000008        0.000050  1
  H         -1.801409        1.357331        0.000091  1
  H          0.799143        2.102676        0.000004  1
  H         -1.801399       -1.357343       -0.000059  1
  H          0.799153       -2.102672       -0.000071  1
  C          1.766062       -0.642759        0.684010  2
  H          2.182136        0.044885       -0.047703  2
  H          1.984443       -0.281841        1.685771  2
  H          0.689465       -0.707762        0.549138  2
  H          2.208031       -1.626604        0.549138  2

%mem=32GB
%nprocshared= 8
#p m062x/aug-cc-pVDZ   counterpoise=2

00253 m062x/aug-cc-pVDZ   counterpoise=2

 0  1  0  1  0  1
  C         -0.941699       -0.710076       -0.000033  1
  C         -0.941704        0.710070        0.000049  1
  C          0.365871        1.118352        0.000002  1
  N          1.151653        0.000003        0.000022  1
  C          0.365879       -1.118349       -0.000040  1
  H          2.154982        0.000008        0.000050  1
  H         -1.801409        1.357331        0.000091  1
  H          0.799143        2.102676        0.000004  1
  H         -1.801399       -1.357343       -0.000059  1
  H          0.799153       -2.102672       -0.000071  1
  C          1.850850       -0.326334        0.684003  2
  H          2.255671        0.108050       -0.226386  2
  H          2.301034        0.156726        1.547406  2
  H          0.774034       -0.180100        0.707684  2
  H          2.072493       -1.390190        0.707684  2

%mem=32GB
%nprocshared= 8
#p m062x/aug-cc-pVDZ   counterpoise=2

00254 m062x/aug-cc-pVDZ   counterpoise=2

 0  1  0  1  0  1
  C         -0.941699       -0.710076       -0.000033  1
  C         -0.941704        0.710070        0.000049  1
  C          0.365871        1.118352        0.000002  1
  N          1.151653        0.000003        0.000022  1
  C          0.365879       -1.118349       -0.000040  1
  H          2.154982        0.000008        0.000050  1
  H         -1.801409        1.357331        0.000091  1
  H          0.799143        2.102676        0.000004  1
  H         -1.801399       -1.357343       -0.000059  1
  H          0.799153       -2.102672       -0.000071  1
  C          1.969637        0.000000        0.347257  2
  H          2.481486        0.000022       -0.611589  2
  H          2.702955        0.000032        1.149579  2
  H          1.346908        0.887429        0.425717  2
  H          1.346985       -0.887483        0.425717  2

%mem=32GB
%nprocshared= 8
#p m062x/aug-cc-pVDZ   counterpoise=2

00255 m062x/aug-cc-pVDZ   counterpoise=2

 0  1  0  1  0  1
  C         -0.941699       -0.710076       -0.000033  1
  C         -0.941704        0.710070        0.000049  1
  C          0.365871        1.118352        0.000002  1
  N          1.151653        0.000003        0.000022  1
  C          0.365879       -1.118349       -0.000040  1
  H          2.154982        0.000008        0.000050  1
  H         -1.801409        1.357331        0.000091  1
  H          0.799143        2.102676        0.000004  1
  H         -1.801399       -1.357343       -0.000059  1
  H          0.799153       -2.102672       -0.000071  1
  C          1.939711        0.341991        0.347267  2
  H          2.378881       -0.355681       -0.361082  2
  H          2.149031        0.009462        1.360720  2
  H          2.366420        1.330004        0.194862  2
  H          0.864329        0.384470        0.194862  2

%mem=32GB
%nprocshared= 8
#p m062x/aug-cc-pVDZ   counterpoise=2

00256 m062x/aug-cc-pVDZ   counterpoise=2

 0  1  0  1  0  1
  C         -0.941699       -0.710076       -0.000033  1
  C         -0.941704        0.710070        0.000049  1
  C          0.365871        1.118352        0.000002  1
  N          1.151653        0.000003        0.000022  1
  C          0.365879       -1.118349       -0.000040  1
  H          2.154982        0.000008        0.000050  1
  H         -1.801409        1.357331        0.000091  1
  H          0.799143        2.102676        0.000004  1
  H         -1.801399       -1.357343       -0.000059  1
  H          0.799153       -2.102672       -0.000071  1
  C          1.850850        0.673611        0.347277  2
  H          2.255665       -0.222989       -0.114900  2
  H          1.895165        0.575461        1.428887  2
  H          2.435036        1.536362        0.037657  2
  H          0.817365        0.805983        0.037657  2

%mem=32GB
%nprocshared= 8
#p m062x/aug-cc-pVDZ   counterpoise=2

00257 m062x/aug-cc-pVDZ   counterpoise=2

 0  1  0  1  0  1
  C         -0.941699       -0.710076       -0.000033  1
  C         -0.941704        0.710070        0.000049  1
  C          0.365871        1.118352        0.000002  1
  N          1.151653        0.000003        0.000022  1
  C          0.365879       -1.118349       -0.000040  1
  H          2.154982        0.000008        0.000050  1
  H         -1.801409        1.357331        0.000091  1
  H          0.799143        2.102676        0.000004  1
  H         -1.801399       -1.357343       -0.000059  1
  H          0.799153       -2.102672       -0.000071  1
  C          1.705755        0.984769        0.347283  2
  H          2.135298        0.043157        0.015265  2
  H          1.692432        1.013974        1.433766  2
  H          2.304968        1.809492       -0.029881  2
  H          0.690143        1.072842       -0.029881  2

%mem=32GB
%nprocshared= 8
#p m062x/aug-cc-pVDZ   counterpoise=2

00258 m062x/aug-cc-pVDZ   counterpoise=2

 0  1  0  1  0  1
  C         -0.941699       -0.710076       -0.000033  1
  C         -0.941704        0.710070        0.000049  1
  C          0.365871        1.118352        0.000002  1
  N          1.151653        0.000003        0.000022  1
  C          0.365879       -1.118349       -0.000040  1
  H          2.154982        0.000008        0.000050  1
  H         -1.801409        1.357331        0.000091  1
  H          0.799143        2.102676        0.000004  1
  H         -1.801399       -1.357343       -0.000059  1
  H          0.799153       -2.102672       -0.000071  1
  C          1.508785        1.266077        0.347283  2
  H          0.838477        2.056305        0.019253  2
  H          1.532257        1.238406        1.433635  2
  H          1.155570        0.310565       -0.031810  2
  H          2.509115        1.458705       -0.031810  2

%mem=32GB
%nprocshared= 8
#p m062x/aug-cc-pVDZ   counterpoise=2

00259 m062x/aug-cc-pVDZ   counterpoise=2

 0  1  0  1  0  1
  C         -0.941699       -0.710076       -0.000033  1
  C         -0.941704        0.710070        0.000049  1
  C          0.365871        1.118352        0.000002  1
  N          1.151653        0.000003        0.000022  1
  C          0.365879       -1.118349       -0.000040  1
  H          2.154982        0.000008        0.000050  1
  H         -1.801409        1.357331        0.000091  1
  H          0.799143        2.102676        0.000004  1
  H         -1.801399       -1.357343       -0.000059  1
  H          0.799153       -2.102672       -0.000071  1
  C          1.266019        1.508845        0.347278  2
  H          0.655652        2.285186       -0.106728  2
  H          1.205004        1.586452        1.429743  2
  H          0.904182        0.533207        0.033142  2
  H          2.299492        1.630214        0.033142  2

%mem=32GB
%nprocshared= 8
#p m062x/aug-cc-pVDZ   counterpoise=2

00260 m062x/aug-cc-pVDZ   counterpoise=2

 0  1  0  1  0  1
  C         -0.941699       -0.710076       -0.000033  1
  C         -0.941704        0.710070        0.000049  1
  C          0.365871        1.118352        0.000002  1
  N          1.151653        0.000003        0.000022  1
  C          0.365879       -1.118349       -0.000040  1
  H          2.154982        0.000008        0.000050  1
  H         -1.801409        1.357331        0.000091  1
  H          0.799143        2.102676        0.000004  1
  H         -1.801399       -1.357343       -0.000059  1
  H          0.799153       -2.102672       -0.000071  1
  C          0.984793        1.705769        0.347268  2
  H          0.623883        2.477370       -0.327826  2
  H          0.835478        2.024994        1.375509  2
  H          0.436114        0.784194        0.170835  2
  H          2.043846        1.536197        0.170835  2

%mem=32GB
%nprocshared= 8
#p m062x/aug-cc-pVDZ   counterpoise=2

00261 m062x/aug-cc-pVDZ   counterpoise=2

 0  1  0  1  0  1
  C         -0.941699       -0.710076       -0.000033  1
  C         -0.941704        0.710070        0.000049  1
  C          0.365871        1.118352        0.000002  1
  N          1.151653        0.000003        0.000022  1
  C          0.365879       -1.118349       -0.000040  1
  H          2.154982        0.000008        0.000050  1
  H         -1.801409        1.357331        0.000091  1
  H          0.799143        2.102676        0.000004  1
  H         -1.801399       -1.357343       -0.000059  1
  H          0.799153       -2.102672       -0.000071  1
  C          0.673661        1.850859        0.347261  2
  H          0.978828        2.463267       -0.497253  2
  H          0.927007        2.359274        1.273979  2
  H         -0.399962        1.686125        0.306335  2
  H          1.188643        0.894514        0.306335  2

%mem=32GB
%nprocshared= 8
#p m062x/aug-cc-pVDZ   counterpoise=2

00262 m062x/aug-cc-pVDZ   counterpoise=2

 0  1  0  1  0  1
  C         -0.941699       -0.710076       -0.000033  1
  C         -0.941704        0.710070        0.000049  1
  C          0.365871        1.118352        0.000002  1
  N          1.151653        0.000003        0.000022  1
  C          0.365879       -1.118349       -0.000040  1
  H          2.154982        0.000008        0.000050  1
  H         -1.801409        1.357331        0.000091  1
  H          0.799143        2.102676        0.000004  1
  H         -1.801399       -1.357343       -0.000059  1
  H          0.799153       -2.102672       -0.000071  1
  C          0.342055        1.939705        0.347270  2
  H          1.174620        2.236549       -0.285259  2
  H          0.626135        2.040991        1.391548  2
  H         -0.514479        2.576492        0.141527  2
  H          0.081597        0.904664        0.141527  2

%mem=32GB
%nprocshared= 8
#p m062x/aug-cc-pVDZ   counterpoise=2

00263 m062x/aug-cc-pVDZ   counterpoise=2

 0  1  0  1  0  1
  C         -0.941699       -0.710076       -0.000033  1
  C         -0.941704        0.710070        0.000049  1
  C          0.365871        1.118352        0.000002  1
  N          1.151653        0.000003        0.000022  1
  C          0.365879       -1.118349       -0.000040  1
  H          2.154982        0.000008        0.000050  1
  H         -1.801409        1.357331        0.000091  1
  H          0.799143        2.102676        0.000004  1
  H         -1.801399       -1.357343       -0.000059  1
  H          0.799153       -2.102672       -0.000071  1
  C          0.000041        1.969622        0.347279  2
  H          0.985464        2.133699       -0.080968  2
  H          0.069700        1.981221        1.431940  2
  H         -0.673463        2.757155        0.019160  2
  H         -0.381947        1.006346        0.019160  2

%mem=32GB
%nprocshared= 8
#p m062x/aug-cc-pVDZ   counterpoise=2

00264 m062x/aug-cc-pVDZ   counterpoise=2

 0  1  0  1  0  1
  C         -0.941699       -0.710076       -0.000033  1
  C         -0.941704        0.710070        0.000049  1
  C          0.365871        1.118352        0.000002  1
  N          1.151653        0.000003        0.000022  1
  C          0.365879       -1.118349       -0.000040  1
  H          2.154982        0.000008        0.000050  1
  H         -1.801409        1.357331        0.000091  1
  H          0.799143        2.102676        0.000004  1
  H         -1.801399       -1.357343       -0.000059  1
  H          0.799153       -2.102672       -0.000071  1
  C         -0.341992        1.939660        0.347283  2
  H          0.333785        1.155580        0.015743  2
  H         -0.363277        1.964357        1.433751  2
  H          0.002855        2.898894       -0.030113  2
  H         -1.341612        1.740135       -0.030113  2

%mem=32GB
%nprocshared= 8
#p m062x/aug-cc-pVDZ   counterpoise=2

00265 m062x/aug-cc-pVDZ   counterpoise=2

 0  1  0  1  0  1
  C         -0.941699       -0.710076       -0.000033  1
  C         -0.941704        0.710070        0.000049  1
  C          0.365871        1.118352        0.000002  1
  N          1.151653        0.000003        0.000022  1
  C          0.365879       -1.118349       -0.000040  1
  H          2.154982        0.000008        0.000050  1
  H         -1.801409        1.357331        0.000091  1
  H          0.799143        2.102676        0.000004  1
  H         -1.801399       -1.357343       -0.000059  1
  H          0.799153       -2.102672       -0.000071  1
  C         -0.673658        1.850791        0.347284  2
  H         -0.912042        0.836303        0.038474  2
  H         -0.660763        1.905667        1.432779  2
  H          0.303061        2.127803       -0.040995  2
  H         -1.424790        2.533813       -0.040995  2

%mem=32GB
%nprocshared= 8
#p m062x/aug-cc-pVDZ   counterpoise=2

00266 m062x/aug-cc-pVDZ   counterpoise=2

 0  1  0  1  0  1
  C         -0.941699       -0.710076       -0.000033  1
  C         -0.941704        0.710070        0.000049  1
  C          0.365871        1.118352        0.000002  1
  N          1.151653        0.000003        0.000022  1
  C          0.365879       -1.118349       -0.000040  1
  H          2.154982        0.000008        0.000050  1
  H         -1.801409        1.357331        0.000091  1
  H          0.799143        2.102676        0.000004  1
  H         -1.801399       -1.357343       -0.000059  1
  H          0.799153       -2.102672       -0.000071  1
  C         -0.984846        1.705721        0.347280  2
  H         -1.915902        1.308482       -0.048589  2
  H         -1.017654        1.691723        1.433652  2
  H         -0.154458        1.095155        0.002111  2
  H         -0.850985        2.727688        0.002111  2

%mem=32GB
%nprocshared= 8
#p m062x/aug-cc-pVDZ   counterpoise=2

00267 m062x/aug-cc-pVDZ   counterpoise=2

 0  1  0  1  0  1
  C         -0.941699       -0.710076       -0.000033  1
  C         -0.941704        0.710070        0.000049  1
  C          0.365871        1.118352        0.000002  1
  N          1.151653        0.000003        0.000022  1
  C          0.365879       -1.118349       -0.000040  1
  H          2.154982        0.000008        0.000050  1
  H         -1.801409        1.357331        0.000091  1
  H          0.799143        2.102676        0.000004  1
  H         -1.801399       -1.357343       -0.000059  1
  H          0.799153       -2.102672       -0.000071  1
  C         -1.266081        1.508803        0.347273  2
  H         -2.153343        1.257751       -0.228153  2
  H         -1.492224        1.444815        1.408518  2
  H         -0.467574        0.812444        0.104482  2
  H         -0.950815        2.520305        0.104482  2

%mem=32GB
%nprocshared= 8
#p m062x/aug-cc-pVDZ   counterpoise=2

00268 m062x/aug-cc-pVDZ   counterpoise=2

 0  1  0  1  0  1
  C         -0.941699       -0.710076       -0.000033  1
  C         -0.941704        0.710070        0.000049  1
  C          0.365871        1.118352        0.000002  1
  N          1.151653        0.000003        0.000022  1
  C          0.365879       -1.118349       -0.000040  1
  H          2.154982        0.000008        0.000050  1
  H         -1.801409        1.357331        0.000091  1
  H          0.799143        2.102676        0.000004  1
  H         -1.801399       -1.357343       -0.000059  1
  H          0.799153       -2.102672       -0.000071  1
  C         -1.508841        1.266053        0.347263  2
  H         -2.195517        1.480288       -0.467572  2
  H         -2.013222        1.423414        1.297165  2
  H         -1.177482        0.233029        0.279898  2
  H         -0.648860        1.927393        0.279898  2

%mem=32GB
%nprocshared= 8
#p m062x/aug-cc-pVDZ   counterpoise=2

00269 m062x/aug-cc-pVDZ   counterpoise=2

 0  1  0  1  0  1
  C         -0.941699       -0.710076       -0.000033  1
  C         -0.941704        0.710070        0.000049  1
  C          0.365871        1.118352        0.000002  1
  N          1.151653        0.000003        0.000022  1
  C          0.365879       -1.118349       -0.000040  1
  H          2.154982        0.000008        0.000050  1
  H         -1.801409        1.357331        0.000091  1
  H          0.799143        2.102676        0.000004  1
  H         -1.801399       -1.357343       -0.000059  1
  H          0.799153       -2.102672       -0.000071  1
  C         -1.705745        0.984840        0.347266  2
  H         -1.906435        1.766275       -0.381060  2
  H         -1.809630        1.389340        1.350792  2
  H         -2.412978        0.170957        0.209817  2
  H         -0.693856        0.612464        0.209817  2

%mem=32GB
%nprocshared= 8
#p m062x/aug-cc-pVDZ   counterpoise=2

00270 m062x/aug-cc-pVDZ   counterpoise=2

 0  1  0  1  0  1
  C         -0.941699       -0.710076       -0.000033  1
  C         -0.941704        0.710070        0.000049  1
  C          0.365871        1.118352        0.000002  1
  N          1.151653        0.000003        0.000022  1
  C          0.365879       -1.118349       -0.000040  1
  H          2.154982        0.000008        0.000050  1
  H         -1.801409        1.357331        0.000091  1
  H          0.799143        2.102676        0.000004  1
  H         -1.801399       -1.357343       -0.000059  1
  H          0.799153       -2.102672       -0.000071  1
  C         -1.850830        0.673688        0.347276  2
  H         -1.780918        1.640784       -0.143859  2
  H         -1.840757        0.813029        1.425218  2
  H         -2.775984        0.184257        0.053974  2
  H         -1.005691        0.056281        0.053974  2

%mem=32GB
%nprocshared= 8
#p m062x/aug-cc-pVDZ   counterpoise=2

00271 m062x/aug-cc-pVDZ   counterpoise=2

 0  1  0  1  0  1
  C         -0.941699       -0.710076       -0.000033  1
  C         -0.941704        0.710070        0.000049  1
  C          0.365871        1.118352        0.000002  1
  N          1.151653        0.000003        0.000022  1
  C          0.365879       -1.118349       -0.000040  1
  H          2.154982        0.000008        0.000050  1
  H         -1.801409        1.357331        0.000091  1
  H          0.799143        2.102676        0.000004  1
  H         -1.801399       -1.357343       -0.000059  1
  H          0.799153       -2.102672       -0.000071  1
  C         -1.939687        0.342062        0.347282  2
  H         -1.800764        1.362066       -0.001528  2
  H         -1.941633        0.327772        1.434144  2
  H         -2.887542       -0.041242       -0.021672  2
  H         -1.128866       -0.280770       -0.021672  2

%mem=32GB
%nprocshared= 8
#p m062x/aug-cc-pVDZ   counterpoise=2

00272 m062x/aug-cc-pVDZ   counterpoise=2

 0  1  0  1  0  1
  C         -0.941699       -0.710076       -0.000033  1
  C         -0.941704        0.710070        0.000049  1
  C          0.365871        1.118352        0.000002  1
  N          1.151653        0.000003        0.000022  1
  C          0.365879       -1.118349       -0.000040  1
  H          2.154982        0.000008        0.000050  1
  H         -1.801409        1.357331        0.000091  1
  H          0.799143        2.102676        0.000004  1
  H         -1.801399       -1.357343       -0.000059  1
  H          0.799153       -2.102672       -0.000071  1
  C         -1.969580        0.000025        0.347284  2
  H         -1.107958        0.595223        0.056213  2
  H         -2.031117       -0.042484        1.431666  2
  H         -2.874200        0.453734       -0.049310  2
  H         -1.865402       -1.006622       -0.049310  2

%mem=32GB
%nprocshared= 8
#p m062x/aug-cc-pVDZ   counterpoise=2

00273 m062x/aug-cc-pVDZ   counterpoise=2

 0  1  0  1  0  1
  C         -0.941699       -0.710076       -0.000033  1
  C         -0.941704        0.710070        0.000049  1
  C          0.365871        1.118352        0.000002  1
  N          1.151653        0.000003        0.000022  1
  C          0.365879       -1.118349       -0.000040  1
  H          2.154982        0.000008        0.000050  1
  H         -1.801409        1.357331        0.000091  1
  H          0.799143        2.102676        0.000004  1
  H         -1.801399       -1.357343       -0.000059  1
  H          0.799153       -2.102672       -0.000071  1
  C         -1.939687       -0.342062        0.347282  2
  H         -1.800762       -1.362021       -0.001659  2
  H         -1.941615       -0.327909        1.434146  2
  H         -1.128878        0.280823       -0.021607  2
  H         -2.887551        0.041280       -0.021607  2

%mem=32GB
%nprocshared= 8
#p m062x/aug-cc-pVDZ   counterpoise=2

00274 m062x/aug-cc-pVDZ   counterpoise=2

 0  1  0  1  0  1
  C         -0.941699       -0.710076       -0.000033  1
  C         -0.941704        0.710070        0.000049  1
  C          0.365871        1.118352        0.000002  1
  N          1.151653        0.000003        0.000022  1
  C          0.365879       -1.118349       -0.000040  1
  H          2.154982        0.000008        0.000050  1
  H         -1.801409        1.357331        0.000091  1
  H          0.799143        2.102676        0.000004  1
  H         -1.801399       -1.357343       -0.000059  1
  H          0.799153       -2.102672       -0.000071  1
  C         -1.850830       -0.673688        0.347276  2
  H         -1.780911       -1.640701       -0.144021  2
  H         -1.840742       -0.813208        1.425195  2
  H         -1.005703       -0.056221        0.054067  2
  H         -2.775994       -0.184221        0.054067  2

%mem=32GB
%nprocshared= 8
#p m062x/aug-cc-pVDZ   counterpoise=2

00275 m062x/aug-cc-pVDZ   counterpoise=2

 0  1  0  1  0  1
  C         -0.941699       -0.710076       -0.000033  1
  C         -0.941704        0.710070        0.000049  1
  C          0.365871        1.118352        0.000002  1
  N          1.151653        0.000003        0.000022  1
  C          0.365879       -1.118349       -0.000040  1
  H          2.154982        0.000008        0.000050  1
  H         -1.801409        1.357331        0.000091  1
  H          0.799143        2.102676        0.000004  1
  H         -1.801399       -1.357343       -0.000059  1
  H          0.799153       -2.102672       -0.000071  1
  C         -1.705745       -0.984840        0.347266  2
  H         -1.906372       -1.766138       -0.381224  2
  H         -1.809667       -1.389541        1.350708  2
  H         -0.693861       -0.612404        0.209942  2
  H         -2.412998       -0.170953        0.209942  2

%mem=32GB
%nprocshared= 8
#p m062x/aug-cc-pVDZ   counterpoise=2

00276 m062x/aug-cc-pVDZ   counterpoise=2

 0  1  0  1  0  1
  C         -0.941699       -0.710076       -0.000033  1
  C         -0.941704        0.710070        0.000049  1
  C          0.365871        1.118352        0.000002  1
  N          1.151653        0.000003        0.000022  1
  C          0.365879       -1.118349       -0.000040  1
  H          2.154982        0.000008        0.000050  1
  H         -1.801409        1.357331        0.000091  1
  H          0.799143        2.102676        0.000004  1
  H         -1.801399       -1.357343       -0.000059  1
  H          0.799153       -2.102672       -0.000071  1
  C         -1.508841       -1.266053        0.347263  2
  H         -2.195333       -1.480266       -0.467733  2
  H         -2.013418       -1.423501        1.297047  2
  H         -0.648814       -1.927348        0.280038  2
  H         -1.177516       -0.233009        0.280038  2

%mem=32GB
%nprocshared= 8
#p m062x/aug-cc-pVDZ   counterpoise=2

00277 m062x/aug-cc-pVDZ   counterpoise=2

 0  1  0  1  0  1
  C         -0.941699       -0.710076       -0.000033  1
  C         -0.941704        0.710070        0.000049  1
  C          0.365871        1.118352        0.000002  1
  N          1.151653        0.000003        0.000022  1
  C          0.365879       -1.118349       -0.000040  1
  H          2.154982        0.000008        0.000050  1
  H         -1.801409        1.357331        0.000091  1
  H          0.799143        2.102676        0.000004  1
  H         -1.801399       -1.357343       -0.000059  1
  H          0.799153       -2.102672       -0.000071  1
  C         -1.266081       -1.508803        0.347273  2
  H         -2.153234       -1.257797       -0.228341  2
  H         -1.492434       -1.444760        1.408470  2
  H         -0.950751       -2.520314        0.104600  2
  H         -0.467537       -0.812444        0.104600  2

%mem=32GB
%nprocshared= 8
#p m062x/aug-cc-pVDZ   counterpoise=2

00278 m062x/aug-cc-pVDZ   counterpoise=2

 0  1  0  1  0  1
  C         -0.941699       -0.710076       -0.000033  1
  C         -0.941704        0.710070        0.000049  1
  C          0.365871        1.118352        0.000002  1
  N          1.151653        0.000003        0.000022  1
  C          0.365879       -1.118349       -0.000040  1
  H          2.154982        0.000008        0.000050  1
  H         -1.801409        1.357331        0.000091  1
  H          0.799143        2.102676        0.000004  1
  H         -1.801399       -1.357343       -0.000059  1
  H          0.799153       -2.102672       -0.000071  1
  C         -0.984846       -1.705721        0.347280  2
  H         -1.915850       -1.308513       -0.048743  2
  H         -1.017806       -1.691659        1.433647  2
  H         -0.850928       -2.727707        0.002190  2
  H         -0.154415       -1.095169        0.002190  2

%mem=32GB
%nprocshared= 8
#p m062x/aug-cc-pVDZ   counterpoise=2

00279 m062x/aug-cc-pVDZ   counterpoise=2

 0  1  0  1  0  1
  C         -0.941699       -0.710076       -0.000033  1
  C         -0.941704        0.710070        0.000049  1
  C          0.365871        1.118352        0.000002  1
  N          1.151653        0.000003        0.000022  1
  C          0.365879       -1.118349       -0.000040  1
  H          2.154982        0.000008        0.000050  1
  H         -1.801409        1.357331        0.000091  1
  H          0.799143        2.102676        0.000004  1
  H         -1.801399       -1.357343       -0.000059  1
  H          0.799153       -2.102672       -0.000071  1
  C         -0.673658       -1.850791        0.347284  2
  H         -0.912034       -0.836322        0.038406  2
  H         -0.660780       -1.905597        1.432782  2
  H         -1.424786       -2.533835       -0.040963  2
  H          0.303066       -2.127831       -0.040963  2

%mem=32GB
%nprocshared= 8
#p m062x/aug-cc-pVDZ   counterpoise=2

00280 m062x/aug-cc-pVDZ   counterpoise=2

 0  1  0  1  0  1
  C         -0.941699       -0.710076       -0.000033  1
  C         -0.941704        0.710070        0.000049  1
  C          0.365871        1.118352        0.000002  1
  N          1.151653        0.000003        0.000022  1
  C          0.365879       -1.118349       -0.000040  1
  H          2.154982        0.000008        0.000050  1
  H         -1.801409        1.357331        0.000091  1
  H          0.799143        2.102676        0.000004  1
  H         -1.801399       -1.357343       -0.000059  1
  H          0.799153       -2.102672       -0.000071  1
  C         -0.341992       -1.939660        0.347283  2
  H          0.333781       -1.155591        0.015709  2
  H         -0.363254       -1.964329        1.433752  2
  H         -1.341619       -1.740141       -0.030097  2
  H          0.002843       -2.898905       -0.030097  2

%mem=32GB
%nprocshared= 8
#p m062x/aug-cc-pVDZ   counterpoise=2

00281 m062x/aug-cc-pVDZ   counterpoise=2

 0  1  0  1  0  1
  C         -0.941699       -0.710076       -0.000033  1
  C         -0.941704        0.710070        0.000049  1
  C          0.365871        1.118352        0.000002  1
  N          1.151653        0.000003        0.000022  1
  C          0.365879       -1.118349       -0.000040  1
  H          2.154982        0.000008        0.000050  1
  H         -1.801409        1.357331        0.000091  1
  H          0.799143        2.102676        0.000004  1
  H         -1.801399       -1.357343       -0.000059  1
  H          0.799153       -2.102672       -0.000071  1
  C          0.000041       -1.969622        0.347279  2
  H          0.985434       -2.133687       -0.081042  2
  H          0.069779       -1.981234        1.431935  2
  H         -0.381977       -1.006345        0.019200  2
  H         -0.673482       -2.757155        0.019200  2

%mem=32GB
%nprocshared= 8
#p m062x/aug-cc-pVDZ   counterpoise=2

00282 m062x/aug-cc-pVDZ   counterpoise=2

 0  1  0  1  0  1
  C         -0.941699       -0.710076       -0.000033  1
  C         -0.941704        0.710070        0.000049  1
  C          0.365871        1.118352        0.000002  1
  N          1.151653        0.000003        0.000022  1
  C          0.365879       -1.118349       -0.000040  1
  H          2.154982        0.000008        0.000050  1
  H         -1.801409        1.357331        0.000091  1
  H          0.799143        2.102676        0.000004  1
  H         -1.801399       -1.357343       -0.000059  1
  H          0.799153       -2.102672       -0.000071  1
  C          0.342055       -1.939705        0.347270  2
  H          1.174568       -2.236517       -0.285343  2
  H          0.626229       -2.041020        1.391520  2
  H          0.081564       -0.904662        0.141583  2
  H         -0.514488       -2.576498        0.141583  2

%mem=32GB
%nprocshared= 8
#p m062x/aug-cc-pVDZ   counterpoise=2

00283 m062x/aug-cc-pVDZ   counterpoise=2

 0  1  0  1  0  1
  C         -0.941699       -0.710076       -0.000033  1
  C         -0.941704        0.710070        0.000049  1
  C          0.365871        1.118352        0.000002  1
  N          1.151653        0.000003        0.000022  1
  C          0.365879       -1.118349       -0.000040  1
  H          2.154982        0.000008        0.000050  1
  H         -1.801409        1.357331        0.000091  1
  H          0.799143        2.102676        0.000004  1
  H         -1.801399       -1.357343       -0.000059  1
  H          0.799153       -2.102672       -0.000071  1
  C          0.673661       -1.850859        0.347261  2
  H          0.978812       -2.463177       -0.497324  2
  H          0.927070       -2.359351        1.273920  2
  H          1.188605       -0.894490        0.306400  2
  H         -0.399970       -1.686162        0.306400  2

%mem=32GB
%nprocshared= 8
#p m062x/aug-cc-pVDZ   counterpoise=2

00284 m062x/aug-cc-pVDZ   counterpoise=2

 0  1  0  1  0  1
  C         -0.941699       -0.710076       -0.000033  1
  C         -0.941704        0.710070        0.000049  1
  C          0.365871        1.118352        0.000002  1
  N          1.151653        0.000003        0.000022  1
  C          0.365879       -1.118349       -0.000040  1
  H          2.154982        0.000008        0.000050  1
  H         -1.801409        1.357331        0.000091  1
  H          0.799143        2.102676        0.000004  1
  H         -1.801399       -1.357343       -0.000059  1
  H          0.799153       -2.102672       -0.000071  1
  C          0.984793       -1.705769        0.347268  2
  H          0.623929       -2.477306       -0.327923  2
  H          0.835434       -2.025103        1.375468  2
  H          2.043852       -1.536161        0.170904  2
  H          0.436107       -0.784185        0.170904  2

%mem=32GB
%nprocshared= 8
#p m062x/aug-cc-pVDZ   counterpoise=2

00285 m062x/aug-cc-pVDZ   counterpoise=2

 0  1  0  1  0  1
  C         -0.941699       -0.710076       -0.000033  1
  C         -0.941704        0.710070        0.000049  1
  C          0.365871        1.118352        0.000002  1
  N          1.151653        0.000003        0.000022  1
  C          0.365879       -1.118349       -0.000040  1
  H          2.154982        0.000008        0.000050  1
  H         -1.801409        1.357331        0.000091  1
  H          0.799143        2.102676        0.000004  1
  H         -1.801399       -1.357343       -0.000059  1
  H          0.799153       -2.102672       -0.000071  1
  C          1.266019       -1.508845        0.347278  2
  H          0.655681       -2.285160       -0.106814  2
  H          1.204947       -1.586526        1.429735  2
  H          2.299509       -1.630185        0.033189  2
  H          0.904192       -0.533188        0.033189  2

%mem=32GB
%nprocshared= 8
#p m062x/aug-cc-pVDZ   counterpoise=2

00286 m062x/aug-cc-pVDZ   counterpoise=2

 0  1  0  1  0  1
  C         -0.941699       -0.710076       -0.000033  1
  C         -0.941704        0.710070        0.000049  1
  C          0.365871        1.118352        0.000002  1
  N          1.151653        0.000003        0.000022  1
  C          0.365879       -1.118349       -0.000040  1
  H          2.154982        0.000008        0.000050  1
  H         -1.801409        1.357331        0.000091  1
  H          0.799143        2.102676        0.000004  1
  H         -1.801399       -1.357343       -0.000059  1
  H          0.799153       -2.102672       -0.000071  1
  C          1.508785       -1.266077        0.347283  2
  H          0.838495       -2.056292        0.019186  2
  H          1.532211       -1.238460        1.433637  2
  H          2.509132       -1.458682       -0.031778  2
  H          1.155581       -0.310548       -0.031778  2

%mem=32GB
%nprocshared= 8
#p m062x/aug-cc-pVDZ   counterpoise=2

00287 m062x/aug-cc-pVDZ   counterpoise=2

 0  1  0  1  0  1
  C         -0.941699       -0.710076       -0.000033  1
  C         -0.941704        0.710070        0.000049  1
  C          0.365871        1.118352        0.000002  1
  N          1.151653        0.000003        0.000022  1
  C          0.365879       -1.118349       -0.000040  1
  H          2.154982        0.000008        0.000050  1
  H         -1.801409        1.357331        0.000091  1
  H          0.799143        2.102676        0.000004  1
  H         -1.801399       -1.357343       -0.000059  1
  H          0.799153       -2.102672       -0.000071  1
  C          1.705755       -0.984769        0.347283  2
  H          2.135293       -0.043153        0.015269  2
  H          1.692430       -1.013978        1.433766  2
  H          0.690144       -1.072847       -0.029883  2
  H          2.304974       -1.809487       -0.029883  2

%mem=32GB
%nprocshared= 8
#p m062x/aug-cc-pVDZ   counterpoise=2

00288 m062x/aug-cc-pVDZ   counterpoise=2

 0  1  0  1  0  1
  C         -0.941699       -0.710076       -0.000033  1
  C         -0.941704        0.710070        0.000049  1
  C          0.365871        1.118352        0.000002  1
  N          1.151653        0.000003        0.000022  1
  C          0.365879       -1.118349       -0.000040  1
  H          2.154982        0.000008        0.000050  1
  H         -1.801409        1.357331        0.000091  1
  H          0.799143        2.102676        0.000004  1
  H         -1.801399       -1.357343       -0.000059  1
  H          0.799153       -2.102672       -0.000071  1
  C          1.850850       -0.673611        0.347277  2
  H          2.255659        0.222996       -0.114893  2
  H          1.895160       -0.575468        1.428888  2
  H          0.817368       -0.805990        0.037653  2
  H          2.435045       -1.536354        0.037653  2

%mem=32GB
%nprocshared= 8
#p m062x/aug-cc-pVDZ   counterpoise=2

00289 m062x/aug-cc-pVDZ   counterpoise=2

 0  1  0  1  0  1
  C         -0.941699       -0.710076       -0.000033  1
  C         -0.941704        0.710070        0.000049  1
  C          0.365871        1.118352        0.000002  1
  N          1.151653        0.000003        0.000022  1
  C          0.365879       -1.118349       -0.000040  1
  H          2.154982        0.000008        0.000050  1
  H         -1.801409        1.357331        0.000091  1
  H          0.799143        2.102676        0.000004  1
  H         -1.801399       -1.357343       -0.000059  1
  H          0.799153       -2.102672       -0.000071  1
  C          1.939711       -0.341991        0.347267  2
  H          2.378872        0.355700       -0.361069  2
  H          2.149015       -0.009472        1.360726  2
  H          0.864331       -0.384490        0.194852  2
  H          2.366442       -1.329993        0.194852  2

%mem=32GB
%nprocshared= 8
#p m062x/aug-cc-pVDZ   counterpoise=2

00290 m062x/aug-cc-pVDZ   counterpoise=2

 0  1  0  1  0  1
  C         -0.941699       -0.710076       -0.000033  1
  C         -0.941704        0.710070        0.000049  1
  C          0.365871        1.118352        0.000002  1
  N          1.151653        0.000003        0.000022  1
  C          0.365879       -1.118349       -0.000040  1
  H          2.154982        0.000008        0.000050  1
  H         -1.801409        1.357331        0.000091  1
  H          0.799143        2.102676        0.000004  1
  H         -1.801399       -1.357343       -0.000059  1
  H          0.799153       -2.102672       -0.000071  1
  C          2.000045        0.000000        0.000000  2
  H          3.086956        0.000056        0.000351  2
  H          1.637260       -0.000019        1.024629  2
  H          1.637711        0.887437       -0.512490  2
  H          1.637802       -0.887475       -0.512490  2

%mem=32GB
%nprocshared= 8
#p m062x/aug-cc-pVDZ   counterpoise=2

00291 m062x/aug-cc-pVDZ   counterpoise=2

 0  1  0  1  0  1
  C         -0.941699       -0.710076       -0.000033  1
  C         -0.941704        0.710070        0.000049  1
  C          0.365871        1.118352        0.000002  1
  N          1.151653        0.000003        0.000022  1
  C          0.365879       -1.118349       -0.000040  1
  H          2.154982        0.000008        0.000050  1
  H         -1.801409        1.357331        0.000091  1
  H          0.799143        2.102676        0.000004  1
  H         -1.801399       -1.357343       -0.000059  1
  H          0.799153       -2.102672       -0.000071  1
  C          1.969637        0.347257        0.000000  2
  H          2.481438       -0.611615        0.000138  2
  H          1.798904        0.667128        1.024700  2
  H          2.581909        1.084838       -0.512419  2
  H          1.016083        0.249073       -0.512419  2

%mem=32GB
%nprocshared= 8
#p m062x/aug-cc-pVDZ   counterpoise=2

00292 m062x/aug-cc-pVDZ   counterpoise=2

 0  1  0  1  0  1
  C         -0.941699       -0.710076       -0.000033  1
  C         -0.941704        0.710070        0.000049  1
  C          0.365871        1.118352        0.000002  1
  N          1.151653        0.000003        0.000022  1
  C          0.365879       -1.118349       -0.000040  1
  H          2.154982        0.000008        0.000050  1
  H         -1.801409        1.357331        0.000091  1
  H          0.799143        2.102676        0.000004  1
  H         -1.801399       -1.357343       -0.000059  1
  H          0.799153       -2.102672       -0.000071  1
  C          1.879402        0.683999        0.000000  2
  H          2.285590       -0.324162        0.000074  2
  H          1.743924        1.020256        1.024721  2
  H          2.567119        1.351809       -0.512398  2
  H          0.920806        0.688509       -0.512398  2

%mem=32GB
%nprocshared= 8
#p m062x/aug-cc-pVDZ   counterpoise=2

00293 m062x/aug-cc-pVDZ   counterpoise=2

 0  1  0  1  0  1
  C         -0.941699       -0.710076       -0.000033  1
  C         -0.941704        0.710070        0.000049  1
  C          0.365871        1.118352        0.000002  1
  N          1.151653        0.000003        0.000022  1
  C          0.365879       -1.118349       -0.000040  1
  H          2.154982        0.000008        0.000050  1
  H         -1.801409        1.357331        0.000091  1
  H          0.799143        2.102676        0.000004  1
  H         -1.801399       -1.357343       -0.000059  1
  H          0.799153       -2.102672       -0.000071  1
  C          1.732068        0.999959        0.000000  2
  H          2.155451       -0.001102        0.000050  2
  H          1.590864        1.333827        1.024729  2
  H          2.408251        1.679452       -0.512390  2
  H          0.773532        0.988072       -0.512390  2

%mem=32GB
%nprocshared= 8
#p m062x/aug-cc-pVDZ   counterpoise=2

00294 m062x/aug-cc-pVDZ   counterpoise=2

 0  1  0  1  0  1
  C         -0.941699       -0.710076       -0.000033  1
  C         -0.941704        0.710070        0.000049  1
  C          0.365871        1.118352        0.000002  1
  N          1.151653        0.000003        0.000022  1
  C          0.365879       -1.118349       -0.000040  1
  H          2.154982        0.000008        0.000050  1
  H         -1.801409        1.357331        0.000091  1
  H          0.799143        2.102676        0.000004  1
  H         -1.801399       -1.357343       -0.000059  1
  H          0.799153       -2.102672       -0.000071  1
  C          1.532059        1.285609        0.000000  2
  H          0.806292        2.094706        0.000004  2
  H          1.774084        1.015795        1.024745  2
  H          1.113457        0.423215       -0.512374  2
  H          2.434703        1.608383       -0.512374  2

%mem=32GB
%nprocshared= 8
#p m062x/aug-cc-pVDZ   counterpoise=2

00295 m062x/aug-cc-pVDZ   counterpoise=2

 0  1  0  1  0  1
  C         -0.941699       -0.710076       -0.000033  1
  C         -0.941704        0.710070        0.000049  1
  C          0.365871        1.118352        0.000002  1
  N          1.151653        0.000003        0.000022  1
  C          0.365879       -1.118349       -0.000040  1
  H          2.154982        0.000008        0.000050  1
  H         -1.801409        1.357331        0.000091  1
  H          0.799143        2.102676        0.000004  1
  H         -1.801399       -1.357343       -0.000059  1
  H          0.799153       -2.102672       -0.000071  1
  C          1.285546        1.532123        0.000000  2
  H          0.580404        2.359257        0.000006  2
  H          1.520694        1.256293        1.024744  2
  H          0.845339        0.680556       -0.512375  2
  H          2.196039        1.832043       -0.512375  2

%mem=32GB
%nprocshared= 8
#p m062x/aug-cc-pVDZ   counterpoise=2

00296 m062x/aug-cc-pVDZ   counterpoise=2

 0  1  0  1  0  1
  C         -0.941699       -0.710076       -0.000033  1
  C         -0.941704        0.710070        0.000049  1
  C          0.365871        1.118352        0.000002  1
  N          1.151653        0.000003        0.000022  1
  C          0.365879       -1.118349       -0.000040  1
  H          2.154982        0.000008        0.000050  1
  H         -1.801409        1.357331        0.000091  1
  H          0.799143        2.102676        0.000004  1
  H         -1.801399       -1.357343       -0.000059  1
  H          0.799153       -2.102672       -0.000071  1
  C          0.999979        1.732090        0.000000  2
  H          0.482098        2.687693        0.000010  2
  H          1.172682        1.413416        1.024743  2
  H          0.392431        0.990583       -0.512376  2
  H          1.952918        1.836274       -0.512376  2

%mem=32GB
%nprocshared= 8
#p m062x/aug-cc-pVDZ   counterpoise=2

00297 m062x/aug-cc-pVDZ   counterpoise=2

 0  1  0  1  0  1
  C         -0.941699       -0.710076       -0.000033  1
  C         -0.941704        0.710070        0.000049  1
  C          0.365871        1.118352        0.000002  1
  N          1.151653        0.000003        0.000022  1
  C          0.365879       -1.118349       -0.000040  1
  H          2.154982        0.000008        0.000050  1
  H         -1.801409        1.357331        0.000091  1
  H          0.799143        2.102676        0.000004  1
  H         -1.801399       -1.357343       -0.000059  1
  H          0.799153       -2.102672       -0.000071  1
  C          0.684061        1.879425        0.000000  2
  H          1.182072        2.845531        0.000017  2
  H          0.517981        1.557242        1.024740  2
  H         -0.270827        1.963887       -0.512379  2
  H          1.306811        1.150640       -0.512379  2

%mem=32GB
%nprocshared= 8
#p m062x/aug-cc-pVDZ   counterpoise=2

00298 m062x/aug-cc-pVDZ   counterpoise=2

 0  1  0  1  0  1
  C         -0.941699       -0.710076       -0.000033  1
  C         -0.941704        0.710070        0.000049  1
  C          0.365871        1.118352        0.000002  1
  N          1.151653        0.000003        0.000022  1
  C          0.365879       -1.118349       -0.000040  1
  H          2.154982        0.000008        0.000050  1
  H         -1.801409        1.357331        0.000091  1
  H          0.799143        2.102676        0.000004  1
  H         -1.801399       -1.357343       -0.000059  1
  H          0.799153       -2.102672       -0.000071  1
  C          0.347340        1.969628        0.000000  2
  H          1.389982        2.276667        0.000009  2
  H         -0.000360        1.867237        1.024743  2
  H         -0.251043        2.718551       -0.512376  2
  H          0.250347        1.015930       -0.512376  2

%mem=32GB
%nprocshared= 8
#p m062x/aug-cc-pVDZ   counterpoise=2

00299 m062x/aug-cc-pVDZ   counterpoise=2

 0  1  0  1  0  1
  C         -0.941699       -0.710076       -0.000033  1
  C         -0.941704        0.710070        0.000049  1
  C          0.365871        1.118352        0.000002  1
  N          1.151653        0.000003        0.000022  1
  C          0.365879       -1.118349       -0.000040  1
  H          2.154982        0.000008        0.000050  1
  H         -1.801409        1.357331        0.000091  1
  H          0.799143        2.102676        0.000004  1
  H         -1.801399       -1.357343       -0.000059  1
  H          0.799153       -2.102672       -0.000071  1
  C          0.000045        2.000006        0.000000  2
  H          1.078094        2.138516        0.000005  2
  H         -0.359459        1.953816        1.024744  2
  H         -0.472545        2.834037       -0.512375  2
  H         -0.246359        1.073596       -0.512375  2

%mem=32GB
%nprocshared= 8
#p m062x/aug-cc-pVDZ   counterpoise=2

00300 m062x/aug-cc-pVDZ   counterpoise=2

 0  1  0  1  0  1
  C         -0.941699       -0.710076       -0.000033  1
  C         -0.941704        0.710070        0.000049  1
  C          0.365871        1.118352        0.000002  1
  N          1.151653        0.000003        0.000022  1
  C          0.365879       -1.118349       -0.000040  1
  H          2.154982        0.000008        0.000050  1
  H         -1.801409        1.357331        0.000091  1
  H          0.799143        2.102676        0.000004  1
  H         -1.801399       -1.357343       -0.000059  1
  H          0.799153       -2.102672       -0.000071  1
  C         -0.347267        1.969581        0.000000  2
  H          0.350738        1.136416        0.000002  2
  H         -0.580034        2.247419        1.024745  2
  H          0.100242        2.817334       -0.512374  2
  H         -1.260306        1.677501       -0.512374  2

%mem=32GB
%nprocshared= 8
#p m062x/aug-cc-pVDZ   counterpoise=2

00301 m062x/aug-cc-pVDZ   counterpoise=2

 0  1  0  1  0  1
  C         -0.941699       -0.710076       -0.000033  1
  C         -0.941704        0.710070        0.000049  1
  C          0.365871        1.118352        0.000002  1
  N          1.151653        0.000003        0.000022  1
  C          0.365879       -1.118349       -0.000040  1
  H          2.154982        0.000008        0.000050  1
  H         -1.801409        1.357331        0.000091  1
  H          0.799143        2.102676        0.000004  1
  H         -1.801399       -1.357343       -0.000059  1
  H          0.799153       -2.102672       -0.000071  1
  C         -0.684050        1.879341        0.000000  2
  H         -0.917944        0.817895        0.000044  2
  H         -0.606044        2.233345        1.024731  2
  H          0.260607        2.042310       -0.512388  2
  H         -1.472722        2.424256       -0.512388  2

%mem=32GB
%nprocshared= 8
#p m062x/aug-cc-pVDZ   counterpoise=2

00302 m062x/aug-cc-pVDZ   counterpoise=2

 0  1  0  1  0  1
  C         -0.941699       -0.710076       -0.000033  1
  C         -0.941704        0.710070        0.000049  1
  C          0.365871        1.118352        0.000002  1
  N          1.151653        0.000003        0.000022  1
  C          0.365879       -1.118349       -0.000040  1
  H          2.154982        0.000008        0.000050  1
  H         -1.801409        1.357331        0.000091  1
  H          0.799143        2.102676        0.000004  1
  H         -1.801399       -1.357343       -0.000059  1
  H          0.799153       -2.102672       -0.000071  1
  C         -1.000041        1.732032        0.000000  2
  H         -1.984638        1.271658        0.000112  2
  H         -0.671610        1.885598        1.024709  2
  H         -0.295861        1.081614       -0.512410  2
  H         -1.047646        2.689448       -0.512410  2

%mem=32GB
%nprocshared= 8
#p m062x/aug-cc-pVDZ   counterpoise=2

00303 m062x/aug-cc-pVDZ   counterpoise=2

 0  1  0  1  0  1
  C         -0.941699       -0.710076       -0.000033  1
  C         -0.941704        0.710070        0.000049  1
  C          0.365871        1.118352        0.000002  1
  N          1.151653        0.000003        0.000022  1
  C          0.365879       -1.118349       -0.000040  1
  H          2.154982        0.000008        0.000050  1
  H         -1.801409        1.357331        0.000091  1
  H          0.799143        2.102676        0.000004  1
  H         -1.801399       -1.357343       -0.000059  1
  H          0.799153       -2.102672       -0.000071  1
  C         -1.285618        1.532074        0.000000  2
  H         -2.315055        1.183314        0.000182  2
  H         -0.942167        1.648431        1.024685  2
  H         -0.657650        0.807819       -0.512434  2
  H         -1.227171        2.488878       -0.512434  2

%mem=32GB
%nprocshared= 8
#p m062x/aug-cc-pVDZ   counterpoise=2

00304 m062x/aug-cc-pVDZ   counterpoise=2

 0  1  0  1  0  1
  C         -0.941699       -0.710076       -0.000033  1
  C         -0.941704        0.710070        0.000049  1
  C          0.365871        1.118352        0.000002  1
  N          1.151653        0.000003        0.000022  1
  C          0.365879       -1.118349       -0.000040  1
  H          2.154982        0.000008        0.000050  1
  H         -1.801409        1.357331        0.000091  1
  H          0.799143        2.102676        0.000004  1
  H         -1.801399       -1.357343       -0.000059  1
  H          0.799153       -2.102672       -0.000071  1
  C         -1.532132        1.285587        0.000000  2
  H         -2.582405        1.565414        0.000355  2
  H         -1.181573        1.192186        1.024628  2
  H         -1.410535        0.334775       -0.512491  2
  H         -0.953581        2.049856       -0.512491  2

%mem=32GB
%nprocshared= 8
#p m062x/aug-cc-pVDZ   counterpoise=2

00305 m062x/aug-cc-pVDZ   counterpoise=2

 0  1  0  1  0  1
  C         -0.941699       -0.710076       -0.000033  1
  C         -0.941704        0.710070        0.000049  1
  C          0.365871        1.118352        0.000002  1
  N          1.151653        0.000003        0.000022  1
  C          0.365879       -1.118349       -0.000040  1
  H          2.154982        0.000008        0.000050  1
  H         -1.801409        1.357331        0.000091  1
  H          0.799143        2.102676        0.000004  1
  H         -1.801399       -1.357343       -0.000059  1
  H          0.799153       -2.102672       -0.000071  1
  C         -1.732059        1.000044        0.000000  2
  H         -1.939164        2.067041        0.000272  2
  H         -1.662947        0.643979        1.024655  2
  H         -2.534217        0.475257       -0.512464  2
  H         -0.791824        0.813456       -0.512464  2

%mem=32GB
%nprocshared= 8
#p m062x/aug-cc-pVDZ   counterpoise=2

00306 m062x/aug-cc-pVDZ   counterpoise=2

 0  1  0  1  0  1
  C         -0.941699       -0.710076       -0.000033  1
  C         -0.941704        0.710070        0.000049  1
  C          0.365871        1.118352        0.000002  1
  N          1.151653        0.000003        0.000022  1
  C          0.365879       -1.118349       -0.000040  1
  H          2.154982        0.000008        0.000050  1
  H         -1.801409        1.357331        0.000091  1
  H          0.799143        2.102676        0.000004  1
  H         -1.801399       -1.357343       -0.000059  1
  H          0.799153       -2.102672       -0.000071  1
  C         -1.879380        0.684085        0.000000  2
  H         -1.754337        1.763779        0.000146  2
  H         -1.921094        0.323901        1.024697  2
  H         -2.802634        0.426203       -0.512422  2
  H         -1.039507        0.222009       -0.512422  2

%mem=32GB
%nprocshared= 8
#p m062x/aug-cc-pVDZ   counterpoise=2

00307 m062x/aug-cc-pVDZ   counterpoise=2

 0  1  0  1  0  1
  C         -0.941699       -0.710076       -0.000033  1
  C         -0.941704        0.710070        0.000049  1
  C          0.365871        1.118352        0.000002  1
  N          1.151653        0.000003        0.000022  1
  C          0.365879       -1.118349       -0.000040  1
  H          2.154982        0.000008        0.000050  1
  H         -1.801409        1.357331        0.000091  1
  H          0.799143        2.102676        0.000004  1
  H         -1.801399       -1.357343       -0.000059  1
  H          0.799153       -2.102672       -0.000071  1
  C         -1.969608        0.347341        0.000000  2
  H         -1.791058        1.419486        0.000097  2
  H         -2.029164       -0.010279        1.024714  2
  H         -2.904542        0.135641       -0.512405  2
  H         -1.153742       -0.155929       -0.512405  2

%mem=32GB
%nprocshared= 8
#p m062x/aug-cc-pVDZ   counterpoise=2

00308 m062x/aug-cc-pVDZ   counterpoise=2

 0  1  0  1  0  1
  C         -0.941699       -0.710076       -0.000033  1
  C         -0.941704        0.710070        0.000049  1
  C          0.365871        1.118352        0.000002  1
  N          1.151653        0.000003        0.000022  1
  C          0.365879       -1.118349       -0.000040  1
  H          2.154982        0.000008        0.000050  1
  H         -1.801409        1.357331        0.000091  1
  H          0.799143        2.102676        0.000004  1
  H         -1.801399       -1.357343       -0.000059  1
  H          0.799153       -2.102672       -0.000071  1
  C         -1.999963        0.000025        0.000000  2
  H         -1.097389        0.605612        0.000042  2
  H         -2.300978       -0.201943        1.024732  2
  H         -2.795387        0.535036       -0.512387  2
  H         -1.806471       -0.938856       -0.512387  2

%mem=32GB
%nprocshared= 8
#p m062x/aug-cc-pVDZ   counterpoise=2

00309 m062x/aug-cc-pVDZ   counterpoise=2

 0  1  0  1  0  1
  C         -0.941699       -0.710076       -0.000033  1
  C         -0.941704        0.710070        0.000049  1
  C          0.365871        1.118352        0.000002  1
  N          1.151653        0.000003        0.000022  1
  C          0.365879       -1.118349       -0.000040  1
  H          2.154982        0.000008        0.000050  1
  H         -1.801409        1.357331        0.000091  1
  H          0.799143        2.102676        0.000004  1
  H         -1.801399       -1.357343       -0.000059  1
  H          0.799153       -2.102672       -0.000071  1
  C         -1.969608       -0.347341       -0.000000  2
  H         -1.791050       -1.419485       -0.000063  2
  H         -2.029143        0.010131        1.024767  2
  H         -1.153758        0.156010       -0.512352  2
  H         -2.904556       -0.135574       -0.512352  2

%mem=32GB
%nprocshared= 8
#p m062x/aug-cc-pVDZ   counterpoise=2

00310 m062x/aug-cc-pVDZ   counterpoise=2

 0  1  0  1  0  1
  C         -0.941699       -0.710076       -0.000033  1
  C         -0.941704        0.710070        0.000049  1
  C          0.365871        1.118352        0.000002  1
  N          1.151653        0.000003        0.000022  1
  C          0.365879       -1.118349       -0.000040  1
  H          2.154982        0.000008        0.000050  1
  H         -1.801409        1.357331        0.000091  1
  H          0.799143        2.102676        0.000004  1
  H         -1.801399       -1.357343       -0.000059  1
  H          0.799153       -2.102672       -0.000071  1
  C         -1.879380       -0.684085       -0.000000  2
  H         -1.754323       -1.763778       -0.000095  2
  H         -1.921073       -0.324127        1.024778  2
  H         -1.039526       -0.221886       -0.512341  2
  H         -2.802650       -0.426102       -0.512341  2

%mem=32GB
%nprocshared= 8
#p m062x/aug-cc-pVDZ   counterpoise=2

00311 m062x/aug-cc-pVDZ   counterpoise=2

 0  1  0  1  0  1
  C         -0.941699       -0.710076       -0.000033  1
  C         -0.941704        0.710070        0.000049  1
  C          0.365871        1.118352        0.000002  1
  N          1.151653        0.000003        0.000022  1
  C          0.365879       -1.118349       -0.000040  1
  H          2.154982        0.000008        0.000050  1
  H         -1.801409        1.357331        0.000091  1
  H          0.799143        2.102676        0.000004  1
  H         -1.801399       -1.357343       -0.000059  1
  H          0.799153       -2.102672       -0.000071  1
  C         -1.732059       -1.000044       -0.000000  2
  H         -1.939129       -2.067048       -0.000176  2
  H         -1.663039       -0.644392        1.024805  2
  H         -0.791790       -0.813218       -0.512314  2
  H         -2.534194       -0.475076       -0.512314  2

%mem=32GB
%nprocshared= 8
#p m062x/aug-cc-pVDZ   counterpoise=2

00312 m062x/aug-cc-pVDZ   counterpoise=2

 0  1  0  1  0  1
  C         -0.941699       -0.710076       -0.000033  1
  C         -0.941704        0.710070        0.000049  1
  C          0.365871        1.118352        0.000002  1
  N          1.151653        0.000003        0.000022  1
  C          0.365879       -1.118349       -0.000040  1
  H          2.154982        0.000008        0.000050  1
  H         -1.801409        1.357331        0.000091  1
  H          0.799143        2.102676        0.000004  1
  H         -1.801399       -1.357343       -0.000059  1
  H          0.799153       -2.102672       -0.000071  1
  C         -1.532132       -1.285587       -0.000000  2
  H         -2.582391       -1.565467       -0.000230  2
  H         -1.182111       -1.192310        1.024823  2
  H         -0.953275       -2.049756       -0.512296  2
  H         -1.410317       -0.334697       -0.512296  2

%mem=32GB
%nprocshared= 8
#p m062x/aug-cc-pVDZ   counterpoise=2

00313 m062x/aug-cc-pVDZ   counterpoise=2

 0  1  0  1  0  1
  C         -0.941699       -0.710076       -0.000033  1
  C         -0.941704        0.710070        0.000049  1
  C          0.365871        1.118352        0.000002  1
  N          1.151653        0.000003        0.000022  1
  C          0.365879       -1.118349       -0.000040  1
  H          2.154982        0.000008        0.000050  1
  H         -1.801409        1.357331        0.000091  1
  H          0.799143        2.102676        0.000004  1
  H         -1.801399       -1.357343       -0.000059  1
  H          0.799153       -2.102672       -0.000071  1
  C         -1.285618       -1.532074       -0.000000  2
  H         -2.315061       -1.183330       -0.000118  2
  H         -0.942433       -1.648335        1.024785  2
  H         -1.227023       -2.488922       -0.512334  2
  H         -0.657527       -0.807855       -0.512334  2

%mem=32GB
%nprocshared= 8
#p m062x/aug-cc-pVDZ   counterpoise=2

00314 m062x/aug-cc-pVDZ   counterpoise=2

 0  1  0  1  0  1
  C         -0.941699       -0.710076       -0.000033  1
  C         -0.941704        0.710070        0.000049  1
  C          0.365871        1.118352        0.000002  1
  N          1.151653        0.000003        0.000022  1
  C          0.365879       -1.118349       -0.000040  1
  H          2.154982        0.000008        0.000050  1
  H         -1.801409        1.357331        0.000091  1
  H          0.799143        2.102676        0.000004  1
  H         -1.801399       -1.357343       -0.000059  1
  H          0.799153       -2.102672       -0.000071  1
  C         -1.000041       -1.732032       -0.000000  2
  H         -1.984641       -1.271665       -0.000072  2
  H         -0.671766       -1.885522        1.024770  2
  H         -1.047560       -2.689486       -0.512349  2
  H         -0.295787       -1.081645       -0.512349  2

%mem=32GB
%nprocshared= 8
#p m062x/aug-cc-pVDZ   counterpoise=2

00315 m062x/aug-cc-pVDZ   counterpoise=2

 0  1  0  1  0  1
  C         -0.941699       -0.710076       -0.000033  1
  C         -0.941704        0.710070        0.000049  1
  C          0.365871        1.118352        0.000002  1
  N          1.151653        0.000003        0.000022  1
  C          0.365879       -1.118349       -0.000040  1
  H          2.154982        0.000008        0.000050  1
  H         -1.801409        1.357331        0.000091  1
  H          0.799143        2.102676        0.000004  1
  H         -1.801399       -1.357343       -0.000059  1
  H          0.799153       -2.102672       -0.000071  1
  C         -0.684050       -1.879341       -0.000000  2
  H         -0.917941       -0.817894       -0.000030  2
  H         -0.606060       -2.233276        1.024756  2
  H         -1.472716       -2.424288       -0.512363  2
  H          0.260614       -2.042347       -0.512363  2

%mem=32GB
%nprocshared= 8
#p m062x/aug-cc-pVDZ   counterpoise=2

00316 m062x/aug-cc-pVDZ   counterpoise=2

 0  1  0  1  0  1
  C         -0.941699       -0.710076       -0.000033  1
  C         -0.941704        0.710070        0.000049  1
  C          0.365871        1.118352        0.000002  1
  N          1.151653        0.000003        0.000022  1
  C          0.365879       -1.118349       -0.000040  1
  H          2.154982        0.000008        0.000050  1
  H         -1.801409        1.357331        0.000091  1
  H          0.799143        2.102676        0.000004  1
  H         -1.801399       -1.357343       -0.000059  1
  H          0.799153       -2.102672       -0.000071  1
  C         -0.347267       -1.969581       -0.000000  2
  H          0.350741       -1.136418       -0.000039  2
  H         -0.580010       -2.247389        1.024759  2
  H         -1.260317       -1.677512       -0.512360  2
  H          0.100227       -2.817351       -0.512360  2

%mem=32GB
%nprocshared= 8
#p m062x/aug-cc-pVDZ   counterpoise=2

00317 m062x/aug-cc-pVDZ   counterpoise=2

 0  1  0  1  0  1
  C         -0.941699       -0.710076       -0.000033  1
  C         -0.941704        0.710070        0.000049  1
  C          0.365871        1.118352        0.000002  1
  N          1.151653        0.000003        0.000022  1
  C          0.365879       -1.118349       -0.000040  1
  H          2.154982        0.000008        0.000050  1
  H         -1.801409        1.357331        0.000091  1
  H          0.799143        2.102676        0.000004  1
  H         -1.801399       -1.357343       -0.000059  1
  H          0.799153       -2.102672       -0.000071  1
  C          0.000045       -2.000006       -0.000000  2
  H          1.078095       -2.138509       -0.000096  2
  H         -0.359365       -1.953830        1.024778  2
  H         -0.246412       -1.073592       -0.512341  2
  H         -0.472587       -2.834034       -0.512341  2

%mem=32GB
%nprocshared= 8
#p m062x/aug-cc-pVDZ   counterpoise=2

00318 m062x/aug-cc-pVDZ   counterpoise=2

 0  1  0  1  0  1
  C         -0.941699       -0.710076       -0.000033  1
  C         -0.941704        0.710070        0.000049  1
  C          0.365871        1.118352        0.000002  1
  N          1.151653        0.000003        0.000022  1
  C          0.365879       -1.118349       -0.000040  1
  H          2.154982        0.000008        0.000050  1
  H         -1.801409        1.357331        0.000091  1
  H          0.799143        2.102676        0.000004  1
  H         -1.801399       -1.357343       -0.000059  1
  H          0.799153       -2.102672       -0.000071  1
  C          0.347340       -1.969628       -0.000000  2
  H          1.389986       -2.276652       -0.000164  2
  H         -0.000205       -1.867288        1.024801  2
  H          0.250256       -1.015908       -0.512318  2
  H         -0.251111       -2.718537       -0.512318  2

%mem=32GB
%nprocshared= 8
#p m062x/aug-cc-pVDZ   counterpoise=2

00319 m062x/aug-cc-pVDZ   counterpoise=2

 0  1  0  1  0  1
  C         -0.941699       -0.710076       -0.000033  1
  C         -0.941704        0.710070        0.000049  1
  C          0.365871        1.118352        0.000002  1
  N          1.151653        0.000003        0.000022  1
  C          0.365879       -1.118349       -0.000040  1
  H          2.154982        0.000008        0.000050  1
  H         -1.801409        1.357331        0.000091  1
  H          0.799143        2.102676        0.000004  1
  H         -1.801399       -1.357343       -0.000059  1
  H          0.799153       -2.102672       -0.000071  1
  C          0.684061       -1.879425       -0.000000  2
  H          1.182114       -2.845510       -0.000307  2
  H          0.518107       -1.557521        1.024848  2
  H          1.306710       -1.150478       -0.512271  2
  H         -0.270894       -1.963792       -0.512271  2

%mem=32GB
%nprocshared= 8
#p m062x/aug-cc-pVDZ   counterpoise=2

00320 m062x/aug-cc-pVDZ   counterpoise=2

 0  1  0  1  0  1
  C         -0.941699       -0.710076       -0.000033  1
  C         -0.941704        0.710070        0.000049  1
  C          0.365871        1.118352        0.000002  1
  N          1.151653        0.000003        0.000022  1
  C          0.365879       -1.118349       -0.000040  1
  H          2.154982        0.000008        0.000050  1
  H         -1.801409        1.357331        0.000091  1
  H          0.799143        2.102676        0.000004  1
  H         -1.801399       -1.357343       -0.000059  1
  H          0.799153       -2.102672       -0.000071  1
  C          0.999979       -1.732090       -0.000000  2
  H          0.482114       -2.687701       -0.000183  2
  H          1.172589       -1.413573        1.024807  2
  H          1.952963       -1.836179       -0.512312  2
  H          0.392463       -0.990512       -0.512312  2

%mem=32GB
%nprocshared= 8
#p m062x/aug-cc-pVDZ   counterpoise=2

00321 m062x/aug-cc-pVDZ   counterpoise=2

 0  1  0  1  0  1
  C         -0.941699       -0.710076       -0.000033  1
  C         -0.941704        0.710070        0.000049  1
  C          0.365871        1.118352        0.000002  1
  N          1.151653        0.000003        0.000022  1
  C          0.365879       -1.118349       -0.000040  1
  H          2.154982        0.000008        0.000050  1
  H         -1.801409        1.357331        0.000091  1
  H          0.799143        2.102676        0.000004  1
  H         -1.801399       -1.357343       -0.000059  1
  H          0.799153       -2.102672       -0.000071  1
  C          1.285546       -1.532123       -0.000000  2
  H          0.580410       -2.359262       -0.000103  2
  H          1.520626       -1.256370        1.024780  2
  H          2.196074       -1.831998       -0.512339  2
  H          0.845367       -0.680520       -0.512339  2

%mem=32GB
%nprocshared= 8
#p m062x/aug-cc-pVDZ   counterpoise=2

00322 m062x/aug-cc-pVDZ   counterpoise=2

 0  1  0  1  0  1
  C         -0.941699       -0.710076       -0.000033  1
  C         -0.941704        0.710070        0.000049  1
  C          0.365871        1.118352        0.000002  1
  N          1.151653        0.000003        0.000022  1
  C          0.365879       -1.118349       -0.000040  1
  H          2.154982        0.000008        0.000050  1
  H         -1.801409        1.357331        0.000091  1
  H          0.799143        2.102676        0.000004  1
  H         -1.801399       -1.357343       -0.000059  1
  H          0.799153       -2.102672       -0.000071  1
  C          1.532059       -1.285609       -0.000000  2
  H          0.806296       -2.094709       -0.000070  2
  H          1.774036       -1.015846        1.024769  2
  H          2.434728       -1.608353       -0.512350  2
  H          1.113477       -0.423191       -0.512350  2

%mem=32GB
%nprocshared= 8
#p m062x/aug-cc-pVDZ   counterpoise=2

00323 m062x/aug-cc-pVDZ   counterpoise=2

 0  1  0  1  0  1
  C         -0.941699       -0.710076       -0.000033  1
  C         -0.941704        0.710070        0.000049  1
  C          0.365871        1.118352        0.000002  1
  N          1.151653        0.000003        0.000022  1
  C          0.365879       -1.118349       -0.000040  1
  H          2.154982        0.000008        0.000050  1
  H         -1.801409        1.357331        0.000091  1
  H          0.799143        2.102676        0.000004  1
  H         -1.801399       -1.357343       -0.000059  1
  H          0.799153       -2.102672       -0.000071  1
  C          1.732068       -0.999959        0.000000  2
  H          2.155446        0.001104        0.000050  2
  H          1.590866       -1.333828        1.024729  2
  H          0.773532       -0.988078       -0.512390  2
  H          2.408255       -1.679448       -0.512390  2

%mem=32GB
%nprocshared= 8
#p m062x/aug-cc-pVDZ   counterpoise=2

00324 m062x/aug-cc-pVDZ   counterpoise=2

 0  1  0  1  0  1
  C         -0.941699       -0.710076       -0.000033  1
  C         -0.941704        0.710070        0.000049  1
  C          0.365871        1.118352        0.000002  1
  N          1.151653        0.000003        0.000022  1
  C          0.365879       -1.118349       -0.000040  1
  H          2.154982        0.000008        0.000050  1
  H         -1.801409        1.357331        0.000091  1
  H          0.799143        2.102676        0.000004  1
  H         -1.801399       -1.357343       -0.000059  1
  H          0.799153       -2.102672       -0.000071  1
  C          1.879402       -0.683999        0.000000  2
  H          2.285582        0.324165        0.000074  2
  H          1.743927       -1.020257        1.024721  2
  H          0.920806       -0.688517       -0.512398  2
  H          2.567125       -1.351803       -0.512398  2

%mem=32GB
%nprocshared= 8
#p m062x/aug-cc-pVDZ   counterpoise=2

00325 m062x/aug-cc-pVDZ   counterpoise=2

 0  1  0  1  0  1
  C         -0.941699       -0.710076       -0.000033  1
  C         -0.941704        0.710070        0.000049  1
  C          0.365871        1.118352        0.000002  1
  N          1.151653        0.000003        0.000022  1
  C          0.365879       -1.118349       -0.000040  1
  H          2.154982        0.000008        0.000050  1
  H         -1.801409        1.357331        0.000091  1
  H          0.799143        2.102676        0.000004  1
  H         -1.801399       -1.357343       -0.000059  1
  H          0.799153       -2.102672       -0.000071  1
  C          1.969637       -0.347257        0.000000  2
  H          2.481420        0.611625        0.000138  2
  H          1.798910       -0.667131        1.024700  2
  H          1.016082       -0.249091       -0.512419  2
  H          2.581923       -1.084827       -0.512419  2

%mem=32GB
%nprocshared= 8
#p m062x/aug-cc-pVDZ   counterpoise=2

00326 m062x/aug-cc-pVDZ   counterpoise=2

 0  1  0  1  0  1
  C         -0.941699       -0.710076       -0.000033  1
  C         -0.941704        0.710070        0.000049  1
  C          0.365871        1.118352        0.000002  1
  N          1.151653        0.000003        0.000022  1
  C          0.365879       -1.118349       -0.000040  1
  H          2.154982        0.000008        0.000050  1
  H         -1.801409        1.357331        0.000091  1
  H          0.799143        2.102676        0.000004  1
  H         -1.801399       -1.357343       -0.000059  1
  H          0.799153       -2.102672       -0.000071  1
  C          1.969637        0.000000       -0.347257  2
  H          2.481372        0.000022        0.611650  2
  H          0.894924       -0.000046       -0.184558  2
  H          2.250981        0.887468       -0.908258  2
  H          2.251058       -0.887444       -0.908258  2

%mem=32GB
%nprocshared= 8
#p m062x/aug-cc-pVDZ   counterpoise=2

00327 m062x/aug-cc-pVDZ   counterpoise=2

 0  1  0  1  0  1
  C         -0.941699       -0.710076       -0.000033  1
  C         -0.941704        0.710070        0.000049  1
  C          0.365871        1.118352        0.000002  1
  N          1.151653        0.000003        0.000022  1
  C          0.365879       -1.118349       -0.000040  1
  H          2.154982        0.000008        0.000050  1
  H         -1.801409        1.357331        0.000091  1
  H          0.799143        2.102676        0.000004  1
  H         -1.801399       -1.357343       -0.000059  1
  H          0.799153       -2.102672       -0.000071  1
  C          1.939711        0.341991       -0.347267  2
  H          2.378827       -0.355596        0.361200  2
  H          1.437448        1.139893        0.193623  2
  H          2.722238        0.764745       -0.972092  2
  H          1.220147       -0.180789       -0.972092  2

%mem=32GB
%nprocshared= 8
#p m062x/aug-cc-pVDZ   counterpoise=2

00328 m062x/aug-cc-pVDZ   counterpoise=2

 0  1  0  1  0  1
  C         -0.941699       -0.710076       -0.000033  1
  C         -0.941704        0.710070        0.000049  1
  C          0.365871        1.118352        0.000002  1
  N          1.151653        0.000003        0.000022  1
  C          0.365879       -1.118349       -0.000040  1
  H          2.154982        0.000008        0.000050  1
  H         -1.801409        1.357331        0.000091  1
  H          0.799143        2.102676        0.000004  1
  H         -1.801399       -1.357343       -0.000059  1
  H          0.799153       -2.102672       -0.000071  1
  C          1.850850        0.673611       -0.347277  2
  H          2.255644       -0.222943        0.115009  2
  H          1.536511        1.369820        0.426002  2
  H          2.614374        1.139159       -0.965156  2
  H          0.996703        0.408780       -0.965156  2

%mem=32GB
%nprocshared= 8
#p m062x/aug-cc-pVDZ   counterpoise=2

00329 m062x/aug-cc-pVDZ   counterpoise=2

 0  1  0  1  0  1
  C         -0.941699       -0.710076       -0.000033  1
  C         -0.941704        0.710070        0.000049  1
  C          0.365871        1.118352        0.000002  1
  N          1.151653        0.000003        0.000022  1
  C          0.365879       -1.118349       -0.000040  1
  H          2.154982        0.000008        0.000050  1
  H         -1.801409        1.357331        0.000091  1
  H          0.799143        2.102676        0.000004  1
  H         -1.801399       -1.357343       -0.000059  1
  H          0.799153       -2.102672       -0.000071  1
  C          1.705755        0.984769       -0.347283  2
  H          2.135287        0.043183       -0.015178  2
  H          1.432567        1.583630        0.517709  2
  H          2.434906        1.524651       -0.945900  2
  H          0.820081        0.788002       -0.945900  2

%mem=32GB
%nprocshared= 8
#p m062x/aug-cc-pVDZ   counterpoise=2

00330 m062x/aug-cc-pVDZ   counterpoise=2

 0  1  0  1  0  1
  C         -0.941699       -0.710076       -0.000033  1
  C         -0.941704        0.710070        0.000049  1
  C          0.365871        1.118352        0.000002  1
  N          1.151653        0.000003        0.000022  1
  C          0.365879       -1.118349       -0.000040  1
  H          2.154982        0.000008        0.000050  1
  H         -1.801409        1.357331        0.000091  1
  H          0.799143        2.102676        0.000004  1
  H         -1.801399       -1.357343       -0.000059  1
  H          0.799153       -2.102672       -0.000071  1
  C          1.508785        1.266077       -0.347283  2
  H          0.838479        2.056303       -0.019246  2
  H          1.932375        0.766707        0.520288  2
  H          0.955510        0.546415       -0.945154  2
  H          2.309056        1.694556       -0.945154  2

%mem=32GB
%nprocshared= 8
#p m062x/aug-cc-pVDZ   counterpoise=2

00331 m062x/aug-cc-pVDZ   counterpoise=2

 0  1  0  1  0  1
  C         -0.941699       -0.710076       -0.000033  1
  C         -0.941704        0.710070        0.000049  1
  C          0.365871        1.118352        0.000002  1
  N          1.151653        0.000003        0.000022  1
  C          0.365879       -1.118349       -0.000040  1
  H          2.154982        0.000008        0.000050  1
  H         -1.801409        1.357331        0.000091  1
  H          0.799143        2.102676        0.000004  1
  H         -1.801399       -1.357343       -0.000059  1
  H          0.799153       -2.102672       -0.000071  1
  C          1.266019        1.508845       -0.347278  2
  H          0.655654        2.285183        0.106737  2
  H          1.734119        0.913458        0.432385  2
  H          0.639624        0.869705       -0.964210  2
  H          2.034933        1.966712       -0.964210  2

%mem=32GB
%nprocshared= 8
#p m062x/aug-cc-pVDZ   counterpoise=2

00332 m062x/aug-cc-pVDZ   counterpoise=2

 0  1  0  1  0  1
  C         -0.941699       -0.710076       -0.000033  1
  C         -0.941704        0.710070        0.000049  1
  C          0.365871        1.118352        0.000002  1
  N          1.151653        0.000003        0.000022  1
  C          0.365879       -1.118349       -0.000040  1
  H          2.154982        0.000008        0.000050  1
  H         -1.801409        1.357331        0.000091  1
  H          0.799143        2.102676        0.000004  1
  H         -1.801399       -1.357343       -0.000059  1
  H          0.799153       -2.102672       -0.000071  1
  C          0.984793        1.705769       -0.347268  2
  H          0.623886        2.477363        0.327835  2
  H          1.374817        0.871924        0.230712  2
  H          0.166443        1.360733       -0.973950  2
  H          1.774175        2.112736       -0.973950  2

%mem=32GB
%nprocshared= 8
#p m062x/aug-cc-pVDZ   counterpoise=2

00333 m062x/aug-cc-pVDZ   counterpoise=2

 0  1  0  1  0  1
  C         -0.941699       -0.710076       -0.000033  1
  C         -0.941704        0.710070        0.000049  1
  C          0.365871        1.118352        0.000002  1
  N          1.151653        0.000003        0.000022  1
  C          0.365879       -1.118349       -0.000040  1
  H          2.154982        0.000008        0.000050  1
  H         -1.801409        1.357331        0.000091  1
  H          0.799143        2.102676        0.000004  1
  H         -1.801399       -1.357343       -0.000059  1
  H          0.799153       -2.102672       -0.000071  1
  C          0.673661        1.850859       -0.347261  2
  H          0.978824        2.463259        0.497261  2
  H          0.216783        0.933997        0.016202  2
  H         -0.044847        2.398768       -0.951429  2
  H          1.543757        1.607156       -0.951429  2

%mem=32GB
%nprocshared= 8
#p m062x/aug-cc-pVDZ   counterpoise=2

00334 m062x/aug-cc-pVDZ   counterpoise=2

 0  1  0  1  0  1
  C         -0.941699       -0.710076       -0.000033  1
  C         -0.941704        0.710070        0.000049  1
  C          0.365871        1.118352        0.000002  1
  N          1.151653        0.000003        0.000022  1
  C          0.365879       -1.118349       -0.000040  1
  H          2.154982        0.000008        0.000050  1
  H         -1.801409        1.357331        0.000091  1
  H          0.799143        2.102676        0.000004  1
  H         -1.801399       -1.357343       -0.000059  1
  H          0.799153       -2.102672       -0.000071  1
  C          0.342055        1.939705       -0.347270  2
  H          1.174614        2.236547        0.285269  2
  H         -0.497306        1.640438        0.275137  2
  H          0.047244        2.776769       -0.974875  2
  H          0.643321        1.104942       -0.974875  2

%mem=32GB
%nprocshared= 8
#p m062x/aug-cc-pVDZ   counterpoise=2

00335 m062x/aug-cc-pVDZ   counterpoise=2

 0  1  0  1  0  1
  C         -0.941699       -0.710076       -0.000033  1
  C         -0.941704        0.710070        0.000049  1
  C          0.365871        1.118352        0.000002  1
  N          1.151653        0.000003        0.000022  1
  C          0.365879       -1.118349       -0.000040  1
  H          2.154982        0.000008        0.000050  1
  H         -1.801409        1.357331        0.000091  1
  H          0.799143        2.102676        0.000004  1
  H         -1.801399       -1.357343       -0.000059  1
  H          0.799153       -2.102672       -0.000071  1
  C          0.000041        1.969622       -0.347279  2
  H          0.985461        2.133699        0.080976  2
  H         -0.726847        1.848593        0.451761  2
  H         -0.275188        2.823469       -0.961014  2
  H          0.016328        1.072661       -0.961014  2

%mem=32GB
%nprocshared= 8
#p m062x/aug-cc-pVDZ   counterpoise=2

00336 m062x/aug-cc-pVDZ   counterpoise=2

 0  1  0  1  0  1
  C         -0.941699       -0.710076       -0.000033  1
  C         -0.941704        0.710070        0.000049  1
  C          0.365871        1.118352        0.000002  1
  N          1.151653        0.000003        0.000022  1
  C          0.365879       -1.118349       -0.000040  1
  H          2.154982        0.000008        0.000050  1
  H         -1.801409        1.357331        0.000091  1
  H          0.799143        2.102676        0.000004  1
  H         -1.801399       -1.357343       -0.000059  1
  H          0.799153       -2.102672       -0.000071  1
  C         -0.341992        1.939660       -0.347283  2
  H          0.333785        1.155581       -0.015740  2
  H         -0.771414        2.437903        0.518066  2
  H          0.206923        2.662121       -0.945797  2
  H         -1.137543        1.503362       -0.945797  2

%mem=32GB
%nprocshared= 8
#p m062x/aug-cc-pVDZ   counterpoise=2

00337 m062x/aug-cc-pVDZ   counterpoise=2

 0  1  0  1  0  1
  C         -0.941699       -0.710076       -0.000033  1
  C         -0.941704        0.710070        0.000049  1
  C          0.365871        1.118352        0.000002  1
  N          1.151653        0.000003        0.000022  1
  C          0.365879       -1.118349       -0.000040  1
  H          2.154982        0.000008        0.000050  1
  H         -1.801409        1.357331        0.000091  1
  H          0.799143        2.102676        0.000004  1
  H         -1.801399       -1.357343       -0.000059  1
  H          0.799153       -2.102672       -0.000071  1
  C         -0.673658        1.850791       -0.347284  2
  H         -0.912036        0.836326       -0.038394  2
  H         -0.527549        2.472587        0.532204  2
  H          0.236451        1.844331       -0.941536  2
  H         -1.491400        2.250341       -0.941536  2

%mem=32GB
%nprocshared= 8
#p m062x/aug-cc-pVDZ   counterpoise=2

00338 m062x/aug-cc-pVDZ   counterpoise=2

 0  1  0  1  0  1
  C         -0.941699       -0.710076       -0.000033  1
  C         -0.941704        0.710070        0.000049  1
  C          0.365871        1.118352        0.000002  1
  N          1.151653        0.000003        0.000022  1
  C          0.365879       -1.118349       -0.000040  1
  H          2.154982        0.000008        0.000050  1
  H         -1.801409        1.357331        0.000091  1
  H          0.799143        2.102676        0.000004  1
  H         -1.801399       -1.357343       -0.000059  1
  H          0.799153       -2.102672       -0.000071  1
  C         -0.984846        1.705721       -0.347280  2
  H         -1.915837        1.308510        0.048769  2
  H         -0.330943        1.984711        0.474944  2
  H         -0.497846        0.948647       -0.956499  2
  H         -1.194373        2.581180       -0.956499  2

%mem=32GB
%nprocshared= 8
#p m062x/aug-cc-pVDZ   counterpoise=2

00339 m062x/aug-cc-pVDZ   counterpoise=2

 0  1  0  1  0  1
  C         -0.941699       -0.710076       -0.000033  1
  C         -0.941704        0.710070        0.000049  1
  C          0.365871        1.118352        0.000002  1
  N          1.151653        0.000003        0.000022  1
  C          0.365879       -1.118349       -0.000040  1
  H          2.154982        0.000008        0.000050  1
  H         -1.801409        1.357331        0.000091  1
  H          0.799143        2.102676        0.000004  1
  H         -1.801399       -1.357343       -0.000059  1
  H          0.799153       -2.102672       -0.000071  1
  C         -1.266081        1.508803       -0.347273  2
  H         -2.153213        1.257788        0.228370  2
  H         -0.448031        1.740271        0.329997  2
  H         -0.989735        0.664697       -0.973848  2
  H         -1.472977        2.372559       -0.973848  2

%mem=32GB
%nprocshared= 8
#p m062x/aug-cc-pVDZ   counterpoise=2

00340 m062x/aug-cc-pVDZ   counterpoise=2

 0  1  0  1  0  1
  C         -0.941699       -0.710076       -0.000033  1
  C         -0.941704        0.710070        0.000049  1
  C          0.365871        1.118352        0.000002  1
  N          1.151653        0.000003        0.000022  1
  C          0.365879       -1.118349       -0.000040  1
  H          2.154982        0.000008        0.000050  1
  H         -1.801409        1.357331        0.000091  1
  H          0.799143        2.102676        0.000004  1
  H         -1.801399       -1.357343       -0.000059  1
  H          0.799153       -2.102672       -0.000071  1
  C         -1.508841        1.266053       -0.347263  2
  H         -2.195315        1.480225        0.467759  2
  H         -0.546386        0.965778        0.058929  2
  H         -1.911001        0.461878       -0.958038  2
  H         -1.382379        2.156243       -0.958038  2

%mem=32GB
%nprocshared= 8
#p m062x/aug-cc-pVDZ   counterpoise=2

00341 m062x/aug-cc-pVDZ   counterpoise=2

 0  1  0  1  0  1
  C         -0.941699       -0.710076       -0.000033  1
  C         -0.941704        0.710070        0.000049  1
  C          0.365871        1.118352        0.000002  1
  N          1.151653        0.000003        0.000022  1
  C          0.365879       -1.118349       -0.000040  1
  H          2.154982        0.000008        0.000050  1
  H         -1.801409        1.357331        0.000091  1
  H          0.799143        2.102676        0.000004  1
  H         -1.801399       -1.357343       -0.000059  1
  H          0.799153       -2.102672       -0.000071  1
  C         -1.705745        0.984840       -0.347266  2
  H         -1.906387        1.766091        0.381270  2
  H         -1.467979        0.059036        0.170259  2
  H         -2.583827        0.836201       -0.970448  2
  H         -0.864704        1.277708       -0.970448  2

%mem=32GB
%nprocshared= 8
#p m062x/aug-cc-pVDZ   counterpoise=2

00342 m062x/aug-cc-pVDZ   counterpoise=2

 0  1  0  1  0  1
  C         -0.941699       -0.710076       -0.000033  1
  C         -0.941704        0.710070        0.000049  1
  C          0.365871        1.118352        0.000002  1
  N          1.151653        0.000003        0.000022  1
  C          0.365879       -1.118349       -0.000040  1
  H          2.154982        0.000008        0.000050  1
  H         -1.801409        1.357331        0.000091  1
  H          0.799143        2.102676        0.000004  1
  H         -1.801399       -1.357343       -0.000059  1
  H          0.799153       -2.102672       -0.000071  1
  C         -1.850830        0.673688       -0.347276  2
  H         -1.780925        1.640680        0.144064  2
  H         -1.907542       -0.110809        0.402941  2
  H         -2.742587        0.646228       -0.968156  2
  H         -0.972295        0.518252       -0.968156  2

%mem=32GB
%nprocshared= 8
#p m062x/aug-cc-pVDZ   counterpoise=2

00343 m062x/aug-cc-pVDZ   counterpoise=2

 0  1  0  1  0  1
  C         -0.941699       -0.710076       -0.000033  1
  C         -0.941704        0.710070        0.000049  1
  C          0.365871        1.118352        0.000002  1
  N          1.151653        0.000003        0.000022  1
  C          0.365879       -1.118349       -0.000040  1
  H          2.154982        0.000008        0.000050  1
  H         -1.801409        1.357331        0.000091  1
  H          0.799143        2.102676        0.000004  1
  H         -1.801399       -1.357343       -0.000059  1
  H          0.799153       -2.102672       -0.000071  1
  C         -1.939687        0.342062       -0.347282  2
  H         -1.800772        1.362011        0.001692  2
  H         -2.030413       -0.324067        0.506837  2
  H         -2.843148        0.284705       -0.948901  2
  H         -1.084473        0.045177       -0.948901  2

%mem=32GB
%nprocshared= 8
#p m062x/aug-cc-pVDZ   counterpoise=2

00344 m062x/aug-cc-pVDZ   counterpoise=2

 0  1  0  1  0  1
  C         -0.941699       -0.710076       -0.000033  1
  C         -0.941704        0.710070        0.000049  1
  C          0.365871        1.118352        0.000002  1
  N          1.151653        0.000003        0.000022  1
  C          0.365879       -1.118349       -0.000040  1
  H          2.154982        0.000008        0.000050  1
  H         -1.801409        1.357331        0.000091  1
  H          0.799143        2.102676        0.000004  1
  H         -1.801399       -1.357343       -0.000059  1
  H          0.799153       -2.102672       -0.000071  1
  C         -1.969580       -0.000025       -0.347284  2
  H         -1.107962       -0.595223       -0.056202  2
  H         -2.482703        0.354436        0.542963  2
  H         -1.639606        0.850645       -0.938009  2
  H         -2.648406       -0.609710       -0.938009  2

%mem=32GB
%nprocshared= 8
#p m062x/aug-cc-pVDZ   counterpoise=2

00345 m062x/aug-cc-pVDZ   counterpoise=2

 0  1  0  1  0  1
  C         -0.941699       -0.710076       -0.000033  1
  C         -0.941704        0.710070        0.000049  1
  C          0.365871        1.118352        0.000002  1
  N          1.151653        0.000003        0.000022  1
  C          0.365879       -1.118349       -0.000040  1
  H          2.154982        0.000008        0.000050  1
  H         -1.801409        1.357331        0.000091  1
  H          0.799143        2.102676        0.000004  1
  H         -1.801399       -1.357343       -0.000059  1
  H          0.799153       -2.102672       -0.000071  1
  C         -1.939687       -0.342062       -0.347282  2
  H         -1.800757       -1.362057        0.001553  2
  H         -2.030402        0.323951        0.506927  2
  H         -1.084486       -0.045089       -0.948876  2
  H         -2.843160       -0.284632       -0.948876  2

%mem=32GB
%nprocshared= 8
#p m062x/aug-cc-pVDZ   counterpoise=2

00346 m062x/aug-cc-pVDZ   counterpoise=2

 0  1  0  1  0  1
  C         -0.941699       -0.710076       -0.000033  1
  C         -0.941704        0.710070        0.000049  1
  C          0.365871        1.118352        0.000002  1
  N          1.151653        0.000003        0.000022  1
  C          0.365879       -1.118349       -0.000040  1
  H          2.154982        0.000008        0.000050  1
  H         -1.801409        1.357331        0.000091  1
  H          0.799143        2.102676        0.000004  1
  H         -1.801399       -1.357343       -0.000059  1
  H          0.799153       -2.102672       -0.000071  1
  C         -1.850830       -0.673688       -0.347276  2
  H         -1.780906       -1.640768        0.143888  2
  H         -1.907543        0.110672        0.403084  2
  H         -0.972305       -0.518128       -0.968140  2
  H         -2.742596       -0.646128       -0.968140  2

%mem=32GB
%nprocshared= 8
#p m062x/aug-cc-pVDZ   counterpoise=2

00347 m062x/aug-cc-pVDZ   counterpoise=2

 0  1  0  1  0  1
  C         -0.941699       -0.710076       -0.000033  1
  C         -0.941704        0.710070        0.000049  1
  C          0.365871        1.118352        0.000002  1
  N          1.151653        0.000003        0.000022  1
  C          0.365879       -1.118349       -0.000040  1
  H          2.154982        0.000008        0.000050  1
  H         -1.801409        1.357331        0.000091  1
  H          0.799143        2.102676        0.000004  1
  H         -1.801399       -1.357343       -0.000059  1
  H          0.799153       -2.102672       -0.000071  1
  C         -1.705745       -0.984840       -0.347266  2
  H         -1.906403       -1.766258        0.381087  2
  H         -1.468039       -0.059142        0.170475  2
  H         -0.864660       -1.277544       -0.970465  2
  H         -2.583797       -0.836093       -0.970465  2

%mem=32GB
%nprocshared= 8
#p m062x/aug-cc-pVDZ   counterpoise=2

00348 m062x/aug-cc-pVDZ   counterpoise=2

 0  1  0  1  0  1
  C         -0.941699       -0.710076       -0.000033  1
  C         -0.941704        0.710070        0.000049  1
  C          0.365871        1.118352        0.000002  1
  N          1.151653        0.000003        0.000022  1
  C          0.365879       -1.118349       -0.000040  1
  H          2.154982        0.000008        0.000050  1
  H         -1.801409        1.357331        0.000091  1
  H          0.799143        2.102676        0.000004  1
  H         -1.801399       -1.357343       -0.000059  1
  H          0.799153       -2.102672       -0.000071  1
  C         -1.508841       -1.266053       -0.347263  2
  H         -2.195464       -1.480307        0.467612  2
  H         -0.546479       -0.965758        0.059135  2
  H         -1.382218       -2.156200       -0.958068  2
  H         -1.910920       -0.461860       -0.958068  2

%mem=32GB
%nprocshared= 8
#p m062x/aug-cc-pVDZ   counterpoise=2

00349 m062x/aug-cc-pVDZ   counterpoise=2

 0  1  0  1  0  1
  C         -0.941699       -0.710076       -0.000033  1
  C         -0.941704        0.710070        0.000049  1
  C          0.365871        1.118352        0.000002  1
  N          1.151653        0.000003        0.000022  1
  C          0.365879       -1.118349       -0.000040  1
  H          2.154982        0.000008        0.000050  1
  H         -1.801409        1.357331        0.000091  1
  H          0.799143        2.102676        0.000004  1
  H         -1.801399       -1.357343       -0.000059  1
  H          0.799153       -2.102672       -0.000071  1
  C         -1.266081       -1.508803       -0.347273  2
  H         -2.153319       -1.257773        0.228200  2
  H         -0.448147       -1.740224        0.330153  2
  H         -1.472852       -2.372593       -0.973841  2
  H         -0.989638       -0.664724       -0.973841  2

%mem=32GB
%nprocshared= 8
#p m062x/aug-cc-pVDZ   counterpoise=2

00350 m062x/aug-cc-pVDZ   counterpoise=2

 0  1  0  1  0  1
  C         -0.941699       -0.710076       -0.000033  1
  C         -0.941704        0.710070        0.000049  1
  C          0.365871        1.118352        0.000002  1
  N          1.151653        0.000003        0.000022  1
  C          0.365879       -1.118349       -0.000040  1
  H          2.154982        0.000008        0.000050  1
  H         -1.801409        1.357331        0.000091  1
  H          0.799143        2.102676        0.000004  1
  H         -1.801399       -1.357343       -0.000059  1
  H          0.799153       -2.102672       -0.000071  1
  C         -0.984846       -1.705721       -0.347280  2
  H         -1.915892       -1.308495        0.048627  2
  H         -0.331047       -1.984660        0.475044  2
  H         -1.194287       -2.581215       -0.956477  2
  H         -0.497773       -0.948677       -0.956477  2

%mem=32GB
%nprocshared= 8
#p m062x/aug-cc-pVDZ   counterpoise=2

00351 m062x/aug-cc-pVDZ   counterpoise=2

 0  1  0  1  0  1
  C         -0.941699       -0.710076       -0.000033  1
  C         -0.941704        0.710070        0.000049  1
  C          0.365871        1.118352        0.000002  1
  N          1.151653        0.000003        0.000022  1
  C          0.365879       -1.118349       -0.000040  1
  H          2.154982        0.000008        0.000050  1
  H         -1.801409        1.357331        0.000091  1
  H          0.799143        2.102676        0.000004  1
  H         -1.801399       -1.357343       -0.000059  1
  H          0.799153       -2.102672       -0.000071  1
  C         -0.673658       -1.850791       -0.347284  2
  H         -0.912038       -0.836307       -0.038460  2
  H         -0.527563       -2.472534        0.532244  2
  H         -1.491392       -2.250374       -0.941524  2
  H          0.236460       -1.844370       -0.941524  2

%mem=32GB
%nprocshared= 8
#p m062x/aug-cc-pVDZ   counterpoise=2

00352 m062x/aug-cc-pVDZ   counterpoise=2

 0  1  0  1  0  1
  C         -0.941699       -0.710076       -0.000033  1
  C         -0.941704        0.710070        0.000049  1
  C          0.365871        1.118352        0.000002  1
  N          1.151653        0.000003        0.000022  1
  C          0.365879       -1.118349       -0.000040  1
  H          2.154982        0.000008        0.000050  1
  H         -1.801409        1.357331        0.000091  1
  H          0.799143        2.102676        0.000004  1
  H         -1.801399       -1.357343       -0.000059  1
  H          0.799153       -2.102672       -0.000071  1
  C         -0.341992       -1.939660       -0.347283  2
  H          0.333796       -1.155574       -0.015778  2
  H         -0.771395       -2.437877        0.518090  2
  H         -1.137556       -1.503375       -0.945790  2
  H          0.206906       -2.662140       -0.945790  2

%mem=32GB
%nprocshared= 8
#p m062x/aug-cc-pVDZ   counterpoise=2

00353 m062x/aug-cc-pVDZ   counterpoise=2

 0  1  0  1  0  1
  C         -0.941699       -0.710076       -0.000033  1
  C         -0.941704        0.710070        0.000049  1
  C          0.365871        1.118352        0.000002  1
  N          1.151653        0.000003        0.000022  1
  C          0.365879       -1.118349       -0.000040  1
  H          2.154982        0.000008        0.000050  1
  H         -1.801409        1.357331        0.000091  1
  H          0.799143        2.102676        0.000004  1
  H         -1.801399       -1.357343       -0.000059  1
  H          0.799153       -2.102672       -0.000071  1
  C          0.000041       -1.969622       -0.347279  2
  H          0.985497       -2.133698        0.080894  2
  H         -0.726783       -1.848608        0.451821  2
  H          0.016272       -1.072652       -0.961004  2
  H         -0.275232       -2.823463       -0.961004  2

%mem=32GB
%nprocshared= 8
#p m062x/aug-cc-pVDZ   counterpoise=2

00354 m062x/aug-cc-pVDZ   counterpoise=2

 0  1  0  1  0  1
  C         -0.941699       -0.710076       -0.000033  1
  C         -0.941704        0.710070        0.000049  1
  C          0.365871        1.118352        0.000002  1
  N          1.151653        0.000003        0.000022  1
  C          0.365879       -1.118349       -0.000040  1
  H          2.154982        0.000008        0.000050  1
  H         -1.801409        1.357331        0.000091  1
  H          0.799143        2.102676        0.000004  1
  H         -1.801399       -1.357343       -0.000059  1
  H          0.799153       -2.102672       -0.000071  1
  C          0.342055       -1.939705       -0.347270  2
  H          1.174684       -2.236558        0.285172  2
  H         -0.497246       -1.640473        0.275235  2
  H          0.643243       -1.104915       -0.974875  2
  H          0.047192       -2.776750       -0.974875  2

%mem=32GB
%nprocshared= 8
#p m062x/aug-cc-pVDZ   counterpoise=2

00355 m062x/aug-cc-pVDZ   counterpoise=2

 0  1  0  1  0  1
  C         -0.941699       -0.710076       -0.000033  1
  C         -0.941704        0.710070        0.000049  1
  C          0.365871        1.118352        0.000002  1
  N          1.151653        0.000003        0.000022  1
  C          0.365879       -1.118349       -0.000040  1
  H          2.154982        0.000008        0.000050  1
  H         -1.801409        1.357331        0.000091  1
  H          0.799143        2.102676        0.000004  1
  H         -1.801399       -1.357343       -0.000059  1
  H          0.799153       -2.102672       -0.000071  1
  C          0.673661       -1.850859       -0.347261  2
  H          0.978887       -2.463328        0.497187  2
  H          0.216766       -0.934050        0.016312  2
  H          1.543719       -1.607065       -0.951447  2
  H         -0.044855       -2.398737       -0.951447  2

%mem=32GB
%nprocshared= 8
#p m062x/aug-cc-pVDZ   counterpoise=2

00356 m062x/aug-cc-pVDZ   counterpoise=2

 0  1  0  1  0  1
  C         -0.941699       -0.710076       -0.000033  1
  C         -0.941704        0.710070        0.000049  1
  C          0.365871        1.118352        0.000002  1
  N          1.151653        0.000003        0.000022  1
  C          0.365879       -1.118349       -0.000040  1
  H          2.154982        0.000008        0.000050  1
  H         -1.801409        1.357331        0.000091  1
  H          0.799143        2.102676        0.000004  1
  H         -1.801399       -1.357343       -0.000059  1
  H          0.799153       -2.102672       -0.000071  1
  C          0.984793       -1.705769       -0.347268  2
  H          0.623872       -2.477428        0.327753  2
  H          1.374779       -0.871968        0.230801  2
  H          1.774208       -2.112668       -0.973954  2
  H          0.166463       -1.360692       -0.973954  2

%mem=32GB
%nprocshared= 8
#p m062x/aug-cc-pVDZ   counterpoise=2

00357 m062x/aug-cc-pVDZ   counterpoise=2

 0  1  0  1  0  1
  C         -0.941699       -0.710076       -0.000033  1
  C         -0.941704        0.710070        0.000049  1
  C          0.365871        1.118352        0.000002  1
  N          1.151653        0.000003        0.000022  1
  C          0.365879       -1.118349       -0.000040  1
  H          2.154982        0.000008        0.000050  1
  H         -1.801409        1.357331        0.000091  1
  H          0.799143        2.102676        0.000004  1
  H         -1.801399       -1.357343       -0.000059  1
  H          0.799153       -2.102672       -0.000071  1
  C          1.266019       -1.508845       -0.347278  2
  H          0.655638       -2.285215        0.106661  2
  H          1.734077       -0.913502        0.432444  2
  H          2.034966       -1.966669       -0.964201  2
  H          0.639649       -0.869672       -0.964201  2

%mem=32GB
%nprocshared= 8
#p m062x/aug-cc-pVDZ   counterpoise=2

00358 m062x/aug-cc-pVDZ   counterpoise=2

 0  1  0  1  0  1
  C         -0.941699       -0.710076       -0.000033  1
  C         -0.941704        0.710070        0.000049  1
  C          0.365871        1.118352        0.000002  1
  N          1.151653        0.000003        0.000022  1
  C          0.365879       -1.118349       -0.000040  1
  H          2.154982        0.000008        0.000050  1
  H         -1.801409        1.357331        0.000091  1
  H          0.799143        2.102676        0.000004  1
  H         -1.801399       -1.357343       -0.000059  1
  H          0.799153       -2.102672       -0.000071  1
  C          1.508785       -1.266077       -0.347283  2
  H          0.838470       -2.056321       -0.019308  2
  H          1.932339       -0.766744        0.520327  2
  H          2.309081       -1.694525       -0.945143  2
  H          0.955530       -0.546391       -0.945143  2

%mem=32GB
%nprocshared= 8
#p m062x/aug-cc-pVDZ   counterpoise=2

00359 m062x/aug-cc-pVDZ   counterpoise=2

 0  1  0  1  0  1
  C         -0.941699       -0.710076       -0.000033  1
  C         -0.941704        0.710070        0.000049  1
  C          0.365871        1.118352        0.000002  1
  N          1.151653        0.000003        0.000022  1
  C          0.365879       -1.118349       -0.000040  1
  H          2.154982        0.000008        0.000050  1
  H         -1.801409        1.357331        0.000091  1
  H          0.799143        2.102676        0.000004  1
  H         -1.801399       -1.357343       -0.000059  1
  H          0.799153       -2.102672       -0.000071  1
  C          1.705755       -0.984769       -0.347283  2
  H          2.135281       -0.043179       -0.015182  2
  H          1.432572       -1.583629        0.517711  2
  H          0.820079       -0.788009       -0.945899  2
  H          2.434909       -1.524649       -0.945899  2

%mem=32GB
%nprocshared= 8
#p m062x/aug-cc-pVDZ   counterpoise=2

00360 m062x/aug-cc-pVDZ   counterpoise=2

 0  1  0  1  0  1
  C         -0.941699       -0.710076       -0.000033  1
  C         -0.941704        0.710070        0.000049  1
  C          0.365871        1.118352        0.000002  1
  N          1.151653        0.000003        0.000022  1
  C          0.365879       -1.118349       -0.000040  1
  H          2.154982        0.000008        0.000050  1
  H         -1.801409        1.357331        0.000091  1
  H          0.799143        2.102676        0.000004  1
  H         -1.801399       -1.357343       -0.000059  1
  H          0.799153       -2.102672       -0.000071  1
  C          1.850850       -0.673611       -0.347277  2
  H          2.255638        0.222949        0.115002  2
  H          1.536520       -1.369818        0.426008  2
  H          0.996698       -0.408792       -0.965155  2
  H          2.614376       -1.139156       -0.965155  2

%mem=32GB
%nprocshared= 8
#p m062x/aug-cc-pVDZ   counterpoise=2

00361 m062x/aug-cc-pVDZ   counterpoise=2

 0  1  0  1  0  1
  C         -0.941699       -0.710076       -0.000033  1
  C         -0.941704        0.710070        0.000049  1
  C          0.365871        1.118352        0.000002  1
  N          1.151653        0.000003        0.000022  1
  C          0.365879       -1.118349       -0.000040  1
  H          2.154982        0.000008        0.000050  1
  H         -1.801409        1.357331        0.000091  1
  H          0.799143        2.102676        0.000004  1
  H         -1.801399       -1.357343       -0.000059  1
  H          0.799153       -2.102672       -0.000071  1
  C          1.939711       -0.341991       -0.347267  2
  H          2.378818        0.355615        0.361186  2
  H          1.437470       -1.139896        0.193638  2
  H          1.220131        0.180765       -0.972093  2
  H          2.722242       -0.764738       -0.972093  2

%mem=32GB
%nprocshared= 8
#p m062x/aug-cc-pVDZ   counterpoise=2

00362 m062x/aug-cc-pVDZ   counterpoise=2

 0  1  0  1  0  1
  C         -0.941699       -0.710076       -0.000033  1
  C         -0.941704        0.710070        0.000049  1
  C          0.365871        1.118352        0.000002  1
  N          1.151653        0.000003        0.000022  1
  C          0.365879       -1.118349       -0.000040  1
  H          2.154982        0.000008        0.000050  1
  H         -1.801409        1.357331        0.000091  1
  H          0.799143        2.102676        0.000004  1
  H         -1.801399       -1.357343       -0.000059  1
  H          0.799153       -2.102672       -0.000071  1
  C          1.879402        0.000000       -0.683999  2
  H          2.285560        0.000012        0.324174  2
  H          0.793449       -0.000032       -0.637267  2
  H          2.219189        0.887466       -1.211660  2
  H          2.219241       -0.887446       -1.211660  2

%mem=32GB
%nprocshared= 8
#p m062x/aug-cc-pVDZ   counterpoise=2

00363 m062x/aug-cc-pVDZ   counterpoise=2

 0  1  0  1  0  1
  C         -0.941699       -0.710076       -0.000033  1
  C         -0.941704        0.710070        0.000049  1
  C          0.365871        1.118352        0.000002  1
  N          1.151653        0.000003        0.000022  1
  C          0.365879       -1.118349       -0.000040  1
  H          2.154982        0.000008        0.000050  1
  H         -1.801409        1.357331        0.000091  1
  H          0.799143        2.102676        0.000004  1
  H         -1.801399       -1.357343       -0.000059  1
  H          0.799153       -2.102672       -0.000071  1
  C          1.850850        0.326334       -0.684003  2
  H          2.255632       -0.107987        0.226432  2
  H          1.130641        1.099100       -0.427860  2
  H          2.657694        0.762262       -1.267480  2
  H          1.359265       -0.447859       -1.267480  2

%mem=32GB
%nprocshared= 8
#p m062x/aug-cc-pVDZ   counterpoise=2

00364 m062x/aug-cc-pVDZ   counterpoise=2

 0  1  0  1  0  1
  C         -0.941699       -0.710076       -0.000033  1
  C         -0.941704        0.710070        0.000049  1
  C          0.365871        1.118352        0.000002  1
  N          1.151653        0.000003        0.000022  1
  C          0.365879       -1.118349       -0.000040  1
  H          2.154982        0.000008        0.000050  1
  H         -1.801409        1.357331        0.000091  1
  H          0.799143        2.102676        0.000004  1
  H         -1.801399       -1.357343       -0.000059  1
  H          0.799153       -2.102672       -0.000071  1
  C          1.766062        0.642759       -0.684010  2
  H          2.182112       -0.044829        0.047769  2
  H          1.270152        1.462327       -0.170338  2
  H          2.565183        1.036341       -1.306887  2
  H          1.046627        0.117483       -1.306887  2

%mem=32GB
%nprocshared= 8
#p m062x/aug-cc-pVDZ   counterpoise=2

00365 m062x/aug-cc-pVDZ   counterpoise=2

 0  1  0  1  0  1
  C         -0.941699       -0.710076       -0.000033  1
  C         -0.941704        0.710070        0.000049  1
  C          0.365871        1.118352        0.000002  1
  N          1.151653        0.000003        0.000022  1
  C          0.365879       -1.118349       -0.000040  1
  H          2.154982        0.000008        0.000050  1
  H         -1.801409        1.357331        0.000091  1
  H          0.799143        2.102676        0.000004  1
  H         -1.801399       -1.357343       -0.000059  1
  H          0.799153       -2.102672       -0.000071  1
  C          1.627578        0.939659       -0.684016  2
  H          1.215702        0.126460       -0.092035  2
  H          2.017109        1.708739       -0.022005  2
  H          2.430536        0.560900       -1.311135  2
  H          0.847137        1.362874       -1.311135  2

%mem=32GB
%nprocshared= 8
#p m062x/aug-cc-pVDZ   counterpoise=2

00366 m062x/aug-cc-pVDZ   counterpoise=2

 0  1  0  1  0  1
  C         -0.941699       -0.710076       -0.000033  1
  C         -0.941704        0.710070        0.000049  1
  C          0.365871        1.118352        0.000002  1
  N          1.151653        0.000003        0.000022  1
  C          0.365879       -1.118349       -0.000040  1
  H          2.154982        0.000008        0.000050  1
  H         -1.801409        1.357331        0.000091  1
  H          0.799143        2.102676        0.000004  1
  H         -1.801399       -1.357343       -0.000059  1
  H          0.799153       -2.102672       -0.000071  1
  C          1.439655        1.208042       -0.684016  2
  H          0.525207        1.131661       -0.101498  2
  H          2.291893        1.279228       -0.013121  2
  H          1.544819        0.326280       -1.310844  2
  H          1.397080        2.095033       -1.310844  2

%mem=32GB
%nprocshared= 8
#p m062x/aug-cc-pVDZ   counterpoise=2

00367 m062x/aug-cc-pVDZ   counterpoise=2

 0  1  0  1  0  1
  C         -0.941699       -0.710076       -0.000033  1
  C         -0.941704        0.710070        0.000049  1
  C          0.365871        1.118352        0.000002  1
  N          1.151653        0.000003        0.000022  1
  C          0.365879       -1.118349       -0.000040  1
  H          2.154982        0.000008        0.000050  1
  H         -1.801409        1.357331        0.000091  1
  H          0.799143        2.102676        0.000004  1
  H         -1.801399       -1.357343       -0.000059  1
  H          0.799153       -2.102672       -0.000071  1
  C          1.208028        1.439721       -0.684011  2
  H          0.779304        2.134842        0.033192  2
  H          1.705955        0.632396       -0.153189  2
  H          0.418170        1.029812       -1.308171  2
  H          1.928860        1.961547       -1.308171  2

%mem=32GB
%nprocshared= 8
#p m062x/aug-cc-pVDZ   counterpoise=2

00368 m062x/aug-cc-pVDZ   counterpoise=2

 0  1  0  1  0  1
  C         -0.941699       -0.710076       -0.000033  1
  C         -0.941704        0.710070        0.000049  1
  C          0.365871        1.118352        0.000002  1
  N          1.151653        0.000003        0.000022  1
  C          0.365879       -1.118349       -0.000040  1
  H          2.154982        0.000008        0.000050  1
  H         -1.801409        1.357331        0.000091  1
  H          0.799143        2.102676        0.000004  1
  H         -1.801399       -1.357343       -0.000059  1
  H          0.799153       -2.102672       -0.000071  1
  C          0.939685        1.627621       -0.684004  2
  H          0.758816        2.238989        0.196275  2
  H          1.235443        0.627912       -0.376454  2
  H          0.031283        1.569902       -1.278100  2
  H          1.733275        2.073426       -1.278100  2

%mem=32GB
%nprocshared= 8
#p m062x/aug-cc-pVDZ   counterpoise=2

00369 m062x/aug-cc-pVDZ   counterpoise=2

 0  1  0  1  0  1
  C         -0.941699       -0.710076       -0.000033  1
  C         -0.941704        0.710070        0.000049  1
  C          0.365871        1.118352        0.000002  1
  N          1.151653        0.000003        0.000022  1
  C          0.365879       -1.118349       -0.000040  1
  H          2.154982        0.000008        0.000050  1
  H         -1.801409        1.357331        0.000091  1
  H          0.799143        2.102676        0.000004  1
  H         -1.801399       -1.357343       -0.000059  1
  H          0.799153       -2.102672       -0.000071  1
  C          0.642797        1.766064       -0.684001  2
  H          0.861162        2.236202        0.271333  2
  H          0.190561        0.792406       -0.513850  2
  H         -0.045187        2.391566       -1.246941  2
  H          1.564560        1.643886       -1.246941  2

%mem=32GB
%nprocshared= 8
#p m062x/aug-cc-pVDZ   counterpoise=2

00370 m062x/aug-cc-pVDZ   counterpoise=2

 0  1  0  1  0  1
  C         -0.941699       -0.710076       -0.000033  1
  C         -0.941704        0.710070        0.000049  1
  C          0.365871        1.118352        0.000002  1
  N          1.151653        0.000003        0.000022  1
  C          0.365879       -1.118349       -0.000040  1
  H          2.154982        0.000008        0.000050  1
  H         -1.801409        1.357331        0.000091  1
  H          0.799143        2.102676        0.000004  1
  H         -1.801399       -1.357343       -0.000059  1
  H          0.799153       -2.102672       -0.000071  1
  C          0.326376        1.850846       -0.684005  2
  H          0.917838        2.165901        0.171734  2
  H         -0.582933        1.366482       -0.337558  2
  H          0.067954        2.718700       -1.285275  2
  H          0.902401        1.152171       -1.285275  2

%mem=32GB
%nprocshared= 8
#p m062x/aug-cc-pVDZ   counterpoise=2

00371 m062x/aug-cc-pVDZ   counterpoise=2

 0  1  0  1  0  1
  C         -0.941699       -0.710076       -0.000033  1
  C         -0.941704        0.710070        0.000049  1
  C          0.365871        1.118352        0.000002  1
  N          1.151653        0.000003        0.000022  1
  C          0.365879       -1.118349       -0.000040  1
  H          2.154982        0.000008        0.000050  1
  H         -1.801409        1.357331        0.000091  1
  H          0.799143        2.102676        0.000004  1
  H         -1.801399       -1.357343       -0.000059  1
  H          0.799153       -2.102672       -0.000071  1
  C          0.000033        1.879395       -0.684012  2
  H          0.807758        2.105083        0.007379  2
  H         -0.897121        1.628718       -0.123875  2
  H         -0.194239        2.746560       -1.309919  2
  H          0.283400        1.037123       -1.309919  2

%mem=32GB
%nprocshared= 8
#p m062x/aug-cc-pVDZ   counterpoise=2

00372 m062x/aug-cc-pVDZ   counterpoise=2

 0  1  0  1  0  1
  C         -0.941699       -0.710076       -0.000033  1
  C         -0.941704        0.710070        0.000049  1
  C          0.365871        1.118352        0.000002  1
  N          1.151653        0.000003        0.000022  1
  C          0.365879       -1.118349       -0.000040  1
  H          2.154982        0.000008        0.000050  1
  H         -1.801409        1.357331        0.000091  1
  H          0.799143        2.102676        0.000004  1
  H         -1.801399       -1.357343       -0.000059  1
  H          0.799153       -2.102672       -0.000071  1
  C         -0.326326        1.850806       -0.684015  2
  H          0.291376        1.197179       -0.073612  2
  H         -0.927589        2.487038       -0.039679  2
  H          0.310327        2.469190       -1.311511  2
  H         -0.979675        1.250089       -1.311511  2

%mem=32GB
%nprocshared= 8
#p m062x/aug-cc-pVDZ   counterpoise=2

00373 m062x/aug-cc-pVDZ   counterpoise=2

 0  1  0  1  0  1
  C         -0.941699       -0.710076       -0.000033  1
  C         -0.941704        0.710070        0.000049  1
  C          0.365871        1.118352        0.000002  1
  N          1.151653        0.000003        0.000022  1
  C          0.365879       -1.118349       -0.000040  1
  H          2.154982        0.000008        0.000050  1
  H         -1.801409        1.357331        0.000091  1
  H          0.799143        2.102676        0.000004  1
  H         -1.801399       -1.357343       -0.000059  1
  H          0.799153       -2.102672       -0.000071  1
  C         -0.642798        1.766008       -0.684016  2
  H         -0.894028        0.878492       -0.109060  2
  H         -0.411376        2.583547       -0.006115  2
  H          0.221062        1.559464       -1.310565  2
  H         -1.486746        2.042896       -1.310565  2

%mem=32GB
%nprocshared= 8
#p m062x/aug-cc-pVDZ   counterpoise=2

00374 m062x/aug-cc-pVDZ   counterpoise=2

 0  1  0  1  0  1
  C         -0.941699       -0.710076       -0.000033  1
  C         -0.941704        0.710070        0.000049  1
  C          0.365871        1.118352        0.000002  1
  N          1.151653        0.000003        0.000022  1
  C          0.365879       -1.118349       -0.000040  1
  H          2.154982        0.000008        0.000050  1
  H         -1.801409        1.357331        0.000091  1
  H          0.799143        2.102676        0.000004  1
  H         -1.801399       -1.357343       -0.000059  1
  H          0.799153       -2.102672       -0.000071  1
  C         -0.939727        1.627585       -0.684013  2
  H         -1.766408        1.368309       -0.027697  2
  H         -0.073632        1.899222       -0.086042  2
  H         -0.693681        0.774673       -1.311293  2
  H         -1.224844        2.468242       -1.311293  2

%mem=32GB
%nprocshared= 8
#p m062x/aug-cc-pVDZ   counterpoise=2

00375 m062x/aug-cc-pVDZ   counterpoise=2

 0  1  0  1  0  1
  C         -0.941699       -0.710076       -0.000033  1
  C         -0.941704        0.710070        0.000049  1
  C          0.365871        1.118352        0.000002  1
  N          1.151653        0.000003        0.000022  1
  C          0.365879       -1.118349       -0.000040  1
  H          2.154982        0.000008        0.000050  1
  H         -1.801409        1.357331        0.000091  1
  H          0.799143        2.102676        0.000004  1
  H         -1.801399       -1.357343       -0.000059  1
  H          0.799153       -2.102672       -0.000071  1
  C         -1.208075        1.439689       -0.684006  2
  H         -1.917307        1.341244        0.133718  2
  H         -0.207932        1.578513       -0.281615  2
  H         -1.231370        0.540491       -1.294234  2
  H         -1.475396        2.298547       -1.294234  2

%mem=32GB
%nprocshared= 8
#p m062x/aug-cc-pVDZ   counterpoise=2

00376 m062x/aug-cc-pVDZ   counterpoise=2

 0  1  0  1  0  1
  C         -0.941699       -0.710076       -0.000033  1
  C         -0.941704        0.710070        0.000049  1
  C          0.365871        1.118352        0.000002  1
  N          1.151653        0.000003        0.000022  1
  C          0.365879       -1.118349       -0.000040  1
  H          2.154982        0.000008        0.000050  1
  H         -1.801409        1.357331        0.000091  1
  H          0.799143        2.102676        0.000004  1
  H         -1.801399       -1.357343       -0.000059  1
  H          0.799153       -2.102672       -0.000071  1
  C         -1.439713        1.208054       -0.684001  2
  H         -1.938552        1.413932        0.259476  2
  H         -0.451124        0.800049       -0.489836  2
  H         -2.023050        0.488738       -1.253018  2
  H         -1.345921        2.129412       -1.253018  2

%mem=32GB
%nprocshared= 8
#p m062x/aug-cc-pVDZ   counterpoise=2

00377 m062x/aug-cc-pVDZ   counterpoise=2

 0  1  0  1  0  1
  C         -0.941699       -0.710076       -0.000033  1
  C         -0.941704        0.710070        0.000049  1
  C          0.365871        1.118352        0.000002  1
  N          1.151653        0.000003        0.000022  1
  C          0.365879       -1.118349       -0.000040  1
  H          2.154982        0.000008        0.000050  1
  H         -1.801409        1.357331        0.000091  1
  H          0.799143        2.102676        0.000004  1
  H         -1.801399       -1.357343       -0.000059  1
  H          0.799153       -2.102672       -0.000071  1
  C         -1.627605        0.939716       -0.684003  2
  H         -1.857949        1.493185        0.222633  2
  H         -1.222355       -0.034016       -0.421138  2
  H         -2.534341        0.808741       -1.268941  2
  H         -0.895679        1.490722       -1.268941  2

%mem=32GB
%nprocshared= 8
#p m062x/aug-cc-pVDZ   counterpoise=2

00378 m062x/aug-cc-pVDZ   counterpoise=2

 0  1  0  1  0  1
  C         -0.941699       -0.710076       -0.000033  1
  C         -0.941704        0.710070        0.000049  1
  C          0.365871        1.118352        0.000002  1
  N          1.151653        0.000003        0.000022  1
  C          0.365879       -1.118349       -0.000040  1
  H          2.154982        0.000008        0.000050  1
  H         -1.801409        1.357331        0.000091  1
  H          0.799143        2.102676        0.000004  1
  H         -1.801399       -1.357343       -0.000059  1
  H          0.799153       -2.102672       -0.000071  1
  C         -1.766046        0.642820       -0.684009  2
  H         -1.804877        1.427407        0.067184  2
  H         -1.718088       -0.326181       -0.193893  2
  H         -2.656973        0.690996       -1.304820  2
  H         -0.884230        0.778733       -1.304820  2

%mem=32GB
%nprocshared= 8
#p m062x/aug-cc-pVDZ   counterpoise=2

00379 m062x/aug-cc-pVDZ   counterpoise=2

 0  1  0  1  0  1
  C         -0.941699       -0.710076       -0.000033  1
  C         -0.941704        0.710070        0.000049  1
  C          0.365871        1.118352        0.000002  1
  N          1.151653        0.000003        0.000022  1
  C          0.365879       -1.118349       -0.000040  1
  H          2.154982        0.000008        0.000050  1
  H         -1.801409        1.357331        0.000091  1
  H          0.799143        2.102676        0.000004  1
  H         -1.801399       -1.357343       -0.000059  1
  H          0.799153       -2.102672       -0.000071  1
  C         -1.850799        0.326366       -0.684015  2
  H         -1.027842        0.673713       -0.064767  2
  H         -2.663114       -0.016489       -0.048348  2
  H         -2.201382        1.141661       -1.311600  2
  H         -1.511199       -0.493564       -1.311600  2

%mem=32GB
%nprocshared= 8
#p m062x/aug-cc-pVDZ   counterpoise=2

00380 m062x/aug-cc-pVDZ   counterpoise=2

 0  1  0  1  0  1
  C         -0.941699       -0.710076       -0.000033  1
  C         -0.941704        0.710070        0.000049  1
  C          0.365871        1.118352        0.000002  1
  N          1.151653        0.000003        0.000022  1
  C          0.365879       -1.118349       -0.000040  1
  H          2.154982        0.000008        0.000050  1
  H         -1.801409        1.357331        0.000091  1
  H          0.799143        2.102676        0.000004  1
  H         -1.801399       -1.357343       -0.000059  1
  H          0.799153       -2.102672       -0.000071  1
  C         -1.879354       -0.000023       -0.684018  2
  H         -1.130306       -0.567251       -0.137615  2
  H         -2.539825        0.500128        0.019619  2
  H         -1.388041        0.741123       -1.309150  2
  H         -2.459555       -0.673858       -1.309150  2

%mem=32GB
%nprocshared= 8
#p m062x/aug-cc-pVDZ   counterpoise=2

00381 m062x/aug-cc-pVDZ   counterpoise=2

 0  1  0  1  0  1
  C         -0.941699       -0.710076       -0.000033  1
  C         -0.941704        0.710070        0.000049  1
  C          0.365871        1.118352        0.000002  1
  N          1.151653        0.000003        0.000022  1
  C          0.365879       -1.118349       -0.000040  1
  H          2.154982        0.000008        0.000050  1
  H         -1.801409        1.357331        0.000091  1
  H          0.799143        2.102676        0.000004  1
  H         -1.801399       -1.357343       -0.000059  1
  H          0.799153       -2.102672       -0.000071  1
  C         -1.850799       -0.326366       -0.684015  2
  H         -1.027810       -0.673731       -0.064820  2
  H         -2.663078        0.016478       -0.048296  2
  H         -1.511231        0.493577       -1.311600  2
  H         -2.201420       -1.141645       -1.311600  2

%mem=32GB
%nprocshared= 8
#p m062x/aug-cc-pVDZ   counterpoise=2

00382 m062x/aug-cc-pVDZ   counterpoise=2

 0  1  0  1  0  1
  C         -0.941699       -0.710076       -0.000033  1
  C         -0.941704        0.710070        0.000049  1
  C          0.365871        1.118352        0.000002  1
  N          1.151653        0.000003        0.000022  1
  C          0.365879       -1.118349       -0.000040  1
  H          2.154982        0.000008        0.000050  1
  H         -1.801409        1.357331        0.000091  1
  H          0.799143        2.102676        0.000004  1
  H         -1.801399       -1.357343       -0.000059  1
  H          0.799153       -2.102672       -0.000071  1
  C         -1.766046       -0.642820       -0.684009  2
  H         -1.804870       -1.427495        0.067092  2
  H         -1.718105        0.326124       -0.193779  2
  H         -0.884225       -0.778647       -1.304831  2
  H         -2.656968       -0.690936       -1.304831  2

%mem=32GB
%nprocshared= 8
#p m062x/aug-cc-pVDZ   counterpoise=2

00383 m062x/aug-cc-pVDZ   counterpoise=2

 0  1  0  1  0  1
  C         -0.941699       -0.710076       -0.000033  1
  C         -0.941704        0.710070        0.000049  1
  C          0.365871        1.118352        0.000002  1
  N          1.151653        0.000003        0.000022  1
  C          0.365879       -1.118349       -0.000040  1
  H          2.154982        0.000008        0.000050  1
  H         -1.801409        1.357331        0.000091  1
  H          0.799143        2.102676        0.000004  1
  H         -1.801399       -1.357343       -0.000059  1
  H          0.799153       -2.102672       -0.000071  1
  C         -1.627605       -0.939716       -0.684003  2
  H         -1.857970       -1.493283        0.222568  2
  H         -1.222396        0.034002       -0.421024  2
  H         -0.895638       -1.490642       -1.268966  2
  H         -2.534320       -0.808710       -1.268966  2

%mem=32GB
%nprocshared= 8
#p m062x/aug-cc-pVDZ   counterpoise=2

00384 m062x/aug-cc-pVDZ   counterpoise=2

 0  1  0  1  0  1
  C         -0.941699       -0.710076       -0.000033  1
  C         -0.941704        0.710070        0.000049  1
  C          0.365871        1.118352        0.000002  1
  N          1.151653        0.000003        0.000022  1
  C          0.365879       -1.118349       -0.000040  1
  H          2.154982        0.000008        0.000050  1
  H         -1.801409        1.357331        0.000091  1
  H          0.799143        2.102676        0.000004  1
  H         -1.801399       -1.357343       -0.000059  1
  H          0.799153       -2.102672       -0.000071  1
  C         -1.439713       -1.208054       -0.684001  2
  H         -1.938622       -1.413983        0.259428  2
  H         -0.451155       -0.800018       -0.489740  2
  H         -1.345838       -2.129389       -1.253042  2
  H         -2.023030       -0.488741       -1.253042  2

%mem=32GB
%nprocshared= 8
#p m062x/aug-cc-pVDZ   counterpoise=2

00385 m062x/aug-cc-pVDZ   counterpoise=2

 0  1  0  1  0  1
  C         -0.941699       -0.710076       -0.000033  1
  C         -0.941704        0.710070        0.000049  1
  C          0.365871        1.118352        0.000002  1
  N          1.151653        0.000003        0.000022  1
  C          0.365879       -1.118349       -0.000040  1
  H          2.154982        0.000008        0.000050  1
  H         -1.801409        1.357331        0.000091  1
  H          0.799143        2.102676        0.000004  1
  H         -1.801399       -1.357343       -0.000059  1
  H          0.799153       -2.102672       -0.000071  1
  C         -1.208075       -1.439689       -0.684006  2
  H         -1.917389       -1.341245        0.133647  2
  H         -0.207969       -1.578490       -0.281515  2
  H         -1.475322       -2.298560       -1.294249  2
  H         -1.231326       -0.540499       -1.294249  2

%mem=32GB
%nprocshared= 8
#p m062x/aug-cc-pVDZ   counterpoise=2

00386 m062x/aug-cc-pVDZ   counterpoise=2

 0  1  0  1  0  1
  C         -0.941699       -0.710076       -0.000033  1
  C         -0.941704        0.710070        0.000049  1
  C          0.365871        1.118352        0.000002  1
  N          1.151653        0.000003        0.000022  1
  C          0.365879       -1.118349       -0.000040  1
  H          2.154982        0.000008        0.000050  1
  H         -1.801409        1.357331        0.000091  1
  H          0.799143        2.102676        0.000004  1
  H         -1.801399       -1.357343       -0.000059  1
  H          0.799153       -2.102672       -0.000071  1
  C         -0.939727       -1.627585       -0.684013  2
  H         -1.766472       -1.368297       -0.027783  2
  H         -0.073685       -1.899197       -0.085952  2
  H         -1.224777       -2.468264       -1.311295  2
  H         -0.693630       -0.774689       -1.311295  2

%mem=32GB
%nprocshared= 8
#p m062x/aug-cc-pVDZ   counterpoise=2

00387 m062x/aug-cc-pVDZ   counterpoise=2

 0  1  0  1  0  1
  C         -0.941699       -0.710076       -0.000033  1
  C         -0.941704        0.710070        0.000049  1
  C          0.365871        1.118352        0.000002  1
  N          1.151653        0.000003        0.000022  1
  C          0.365879       -1.118349       -0.000040  1
  H          2.154982        0.000008        0.000050  1
  H         -1.801409        1.357331        0.000091  1
  H          0.799143        2.102676        0.000004  1
  H         -1.801399       -1.357343       -0.000059  1
  H          0.799153       -2.102672       -0.000071  1
  C         -0.642798       -1.766008       -0.684016  2
  H         -0.894034       -0.878463       -0.109107  2
  H         -0.411388       -2.583515       -0.006072  2
  H         -1.486738       -2.042924       -1.310563  2
  H          0.221071       -1.559497       -1.310563  2

%mem=32GB
%nprocshared= 8
#p m062x/aug-cc-pVDZ   counterpoise=2

00388 m062x/aug-cc-pVDZ   counterpoise=2

 0  1  0  1  0  1
  C         -0.941699       -0.710076       -0.000033  1
  C         -0.941704        0.710070        0.000049  1
  C          0.365871        1.118352        0.000002  1
  N          1.151653        0.000003        0.000022  1
  C          0.365879       -1.118349       -0.000040  1
  H          2.154982        0.000008        0.000050  1
  H         -1.801409        1.357331        0.000091  1
  H          0.799143        2.102676        0.000004  1
  H         -1.801399       -1.357343       -0.000059  1
  H          0.799153       -2.102672       -0.000071  1
  C         -0.326326       -1.850806       -0.684015  2
  H          0.291392       -1.197167       -0.073641  2
  H         -0.927578       -2.487020       -0.039651  2
  H         -0.979686       -1.250101       -1.311511  2
  H          0.310311       -2.469207       -1.311511  2

%mem=32GB
%nprocshared= 8
#p m062x/aug-cc-pVDZ   counterpoise=2

00389 m062x/aug-cc-pVDZ   counterpoise=2

 0  1  0  1  0  1
  C         -0.941699       -0.710076       -0.000033  1
  C         -0.941704        0.710070        0.000049  1
  C          0.365871        1.118352        0.000002  1
  N          1.151653        0.000003        0.000022  1
  C          0.365879       -1.118349       -0.000040  1
  H          2.154982        0.000008        0.000050  1
  H         -1.801409        1.357331        0.000091  1
  H          0.799143        2.102676        0.000004  1
  H         -1.801399       -1.357343       -0.000059  1
  H          0.799153       -2.102672       -0.000071  1
  C          0.000033       -1.879395       -0.684012  2
  H          0.807799       -2.105088        0.007329  2
  H         -0.897091       -1.628734       -0.123820  2
  H          0.283357       -1.037111       -1.309921  2
  H         -0.194268       -2.746552       -1.309921  2

%mem=32GB
%nprocshared= 8
#p m062x/aug-cc-pVDZ   counterpoise=2

00390 m062x/aug-cc-pVDZ   counterpoise=2

 0  1  0  1  0  1
  C         -0.941699       -0.710076       -0.000033  1
  C         -0.941704        0.710070        0.000049  1
  C          0.365871        1.118352        0.000002  1
  N          1.151653        0.000003        0.000022  1
  C          0.365879       -1.118349       -0.000040  1
  H          2.154982        0.000008        0.000050  1
  H         -1.801409        1.357331        0.000091  1
  H          0.799143        2.102676        0.000004  1
  H         -1.801399       -1.357343       -0.000059  1
  H          0.799153       -2.102672       -0.000071  1
  C          0.326376       -1.850846       -0.684005  2
  H          0.917888       -2.165916        0.171694  2
  H         -0.582922       -1.366506       -0.337497  2
  H          0.902359       -1.152145       -1.285286  2
  H          0.067936       -2.718687       -1.285286  2

%mem=32GB
%nprocshared= 8
#p m062x/aug-cc-pVDZ   counterpoise=2

00391 m062x/aug-cc-pVDZ   counterpoise=2

 0  1  0  1  0  1
  C         -0.941699       -0.710076       -0.000033  1
  C         -0.941704        0.710070        0.000049  1
  C          0.365871        1.118352        0.000002  1
  N          1.151653        0.000003        0.000022  1
  C          0.365879       -1.118349       -0.000040  1
  H          2.154982        0.000008        0.000050  1
  H         -1.801409        1.357331        0.000091  1
  H          0.799143        2.102676        0.000004  1
  H         -1.801399       -1.357343       -0.000059  1
  H          0.799153       -2.102672       -0.000071  1
  C          0.642797       -1.766064       -0.684001  2
  H          0.861194       -2.236236        0.271309  2
  H          0.190537       -0.792427       -0.513800  2
  H          1.564545       -1.643836       -1.246954  2
  H         -0.045180       -2.391562       -1.246954  2

%mem=32GB
%nprocshared= 8
#p m062x/aug-cc-pVDZ   counterpoise=2

00392 m062x/aug-cc-pVDZ   counterpoise=2

 0  1  0  1  0  1
  C         -0.941699       -0.710076       -0.000033  1
  C         -0.941704        0.710070        0.000049  1
  C          0.365871        1.118352        0.000002  1
  N          1.151653        0.000003        0.000022  1
  C          0.365879       -1.118349       -0.000040  1
  H          2.154982        0.000008        0.000050  1
  H         -1.801409        1.357331        0.000091  1
  H          0.799143        2.102676        0.000004  1
  H         -1.801399       -1.357343       -0.000059  1
  H          0.799153       -2.102672       -0.000071  1
  C          0.939685       -1.627621       -0.684004  2
  H          0.758815       -2.239031        0.196245  2
  H          1.235422       -0.627920       -0.376407  2
  H          1.733290       -2.073386       -1.278110  2
  H          0.031289       -1.569892       -1.278110  2

%mem=32GB
%nprocshared= 8
#p m062x/aug-cc-pVDZ   counterpoise=2

00393 m062x/aug-cc-pVDZ   counterpoise=2

 0  1  0  1  0  1
  C         -0.941699       -0.710076       -0.000033  1
  C         -0.941704        0.710070        0.000049  1
  C          0.365871        1.118352        0.000002  1
  N          1.151653        0.000003        0.000022  1
  C          0.365879       -1.118349       -0.000040  1
  H          2.154982        0.000008        0.000050  1
  H         -1.801409        1.357331        0.000091  1
  H          0.799143        2.102676        0.000004  1
  H         -1.801399       -1.357343       -0.000059  1
  H          0.799153       -2.102672       -0.000071  1
  C          1.208028       -1.439721       -0.684011  2
  H          0.779292       -2.134875        0.033152  2
  H          1.705935       -0.632414       -0.153143  2
  H          1.928880       -1.961515       -1.308174  2
  H          0.418183       -1.029793       -1.308174  2

%mem=32GB
%nprocshared= 8
#p m062x/aug-cc-pVDZ   counterpoise=2

00394 m062x/aug-cc-pVDZ   counterpoise=2

 0  1  0  1  0  1
  C         -0.941699       -0.710076       -0.000033  1
  C         -0.941704        0.710070        0.000049  1
  C          0.365871        1.118352        0.000002  1
  N          1.151653        0.000003        0.000022  1
  C          0.365879       -1.118349       -0.000040  1
  H          2.154982        0.000008        0.000050  1
  H         -1.801409        1.357331        0.000091  1
  H          0.799143        2.102676        0.000004  1
  H         -1.801399       -1.357343       -0.000059  1
  H          0.799153       -2.102672       -0.000071  1
  C          1.439655       -1.208042       -0.684016  2
  H          0.525193       -1.131657       -0.101520  2
  H          2.291876       -1.279229       -0.013100  2
  H          1.397092       -2.095034       -1.310843  2
  H          1.544837       -0.326282       -1.310843  2

%mem=32GB
%nprocshared= 8
#p m062x/aug-cc-pVDZ   counterpoise=2

00395 m062x/aug-cc-pVDZ   counterpoise=2

 0  1  0  1  0  1
  C         -0.941699       -0.710076       -0.000033  1
  C         -0.941704        0.710070        0.000049  1
  C          0.365871        1.118352        0.000002  1
  N          1.151653        0.000003        0.000022  1
  C          0.365879       -1.118349       -0.000040  1
  H          2.154982        0.000008        0.000050  1
  H         -1.801409        1.357331        0.000091  1
  H          0.799143        2.102676        0.000004  1
  H         -1.801399       -1.357343       -0.000059  1
  H          0.799153       -2.102672       -0.000071  1
  C          1.627578       -0.939659       -0.684016  2
  H          1.215704       -0.126458       -0.092037  2
  H          2.017106       -1.708739       -0.022003  2
  H          0.847137       -1.362873       -1.311135  2
  H          2.430537       -0.560903       -1.311135  2

%mem=32GB
%nprocshared= 8
#p m062x/aug-cc-pVDZ   counterpoise=2

00396 m062x/aug-cc-pVDZ   counterpoise=2

 0  1  0  1  0  1
  C         -0.941699       -0.710076       -0.000033  1
  C         -0.941704        0.710070        0.000049  1
  C          0.365871        1.118352        0.000002  1
  N          1.151653        0.000003        0.000022  1
  C          0.365879       -1.118349       -0.000040  1
  H          2.154982        0.000008        0.000050  1
  H         -1.801409        1.357331        0.000091  1
  H          0.799143        2.102676        0.000004  1
  H         -1.801399       -1.357343       -0.000059  1
  H          0.799153       -2.102672       -0.000071  1
  C          1.766062       -0.642759       -0.684010  2
  H          2.182108        0.044839        0.047761  2
  H          1.270163       -1.462329       -0.170330  2
  H          1.046618       -0.117495       -1.306888  2
  H          2.565184       -1.036337       -1.306888  2

%mem=32GB
%nprocshared= 8
#p m062x/aug-cc-pVDZ   counterpoise=2

00397 m062x/aug-cc-pVDZ   counterpoise=2

 0  1  0  1  0  1
  C         -0.941699       -0.710076       -0.000033  1
  C         -0.941704        0.710070        0.000049  1
  C          0.365871        1.118352        0.000002  1
  N          1.151653        0.000003        0.000022  1
  C          0.365879       -1.118349       -0.000040  1
  H          2.154982        0.000008        0.000050  1
  H         -1.801409        1.357331        0.000091  1
  H          0.799143        2.102676        0.000004  1
  H         -1.801399       -1.357343       -0.000059  1
  H          0.799153       -2.102672       -0.000071  1
  C          1.850850       -0.326334       -0.684003  2
  H          2.255629        0.108005        0.226425  2
  H          1.130662       -1.099115       -0.427847  2
  H          1.359241        0.447842       -1.267483  2
  H          2.657700       -0.762248       -1.267483  2

%mem=32GB
%nprocshared= 8
#p m062x/aug-cc-pVDZ   counterpoise=2

00398 m062x/aug-cc-pVDZ   counterpoise=2

 0  1  0  1  0  1
  C         -0.941699       -0.710076       -0.000033  1
  C         -0.941704        0.710070        0.000049  1
  C          0.365871        1.118352        0.000002  1
  N          1.151653        0.000003        0.000022  1
  C          0.365879       -1.118349       -0.000040  1
  H          2.154982        0.000008        0.000050  1
  H         -1.801409        1.357331        0.000091  1
  H          0.799143        2.102676        0.000004  1
  H         -1.801399       -1.357343       -0.000059  1
  H          0.799153       -2.102672       -0.000071  1
  C          1.732068        0.000000       -0.999959  2
  H          2.155431        0.000008        0.001111  2
  H          0.647075       -0.000021       -0.934638  2
  H          2.062779        0.887462       -1.533361  2
  H          2.062813       -0.887450       -1.533361  2

%mem=32GB
%nprocshared= 8
#p m062x/aug-cc-pVDZ   counterpoise=2

00399 m062x/aug-cc-pVDZ   counterpoise=2

 0  1  0  1  0  1
  C         -0.941699       -0.710076       -0.000033  1
  C         -0.941704        0.710070        0.000049  1
  C          0.365871        1.118352        0.000002  1
  N          1.151653        0.000003        0.000022  1
  C          0.365879       -1.118349       -0.000040  1
  H          2.154982        0.000008        0.000050  1
  H         -1.801409        1.357331        0.000091  1
  H          0.799143        2.102676        0.000004  1
  H         -1.801399       -1.357343       -0.000059  1
  H          0.799153       -2.102672       -0.000071  1
  C          1.705755        0.300756       -0.999960  2
  H          2.135274        0.013202       -0.043821  2
  H          0.813441        0.898140       -0.831480  2
  H          2.430769        0.883350       -1.562468  2
  H          1.443357       -0.591550       -1.562468  2

%mem=32GB
%nprocshared= 8
#p m062x/aug-cc-pVDZ   counterpoise=2

00400 m062x/aug-cc-pVDZ   counterpoise=2

 0  1  0  1  0  1
  C         -0.941699       -0.710076       -0.000033  1
  C         -0.941704        0.710070        0.000049  1
  C          0.365871        1.118352        0.000002  1
  N          1.151653        0.000003        0.000022  1
  C          0.365879       -1.118349       -0.000040  1
  H          2.154982        0.000008        0.000050  1
  H         -1.801409        1.357331        0.000091  1
  H          0.799143        2.102676        0.000004  1
  H         -1.801399       -1.357343       -0.000059  1
  H          0.799153       -2.102672       -0.000071  1
  C          1.627578        0.592375       -0.999964  2
  H          1.215704        0.079726       -0.134559  2
  H          2.275947        1.399384       -0.668555  2
  H          2.201246       -0.110530       -1.598551  2
  H          0.817586        1.001134       -1.598551  2

%mem=32GB
%nprocshared= 8
#p m062x/aug-cc-pVDZ   counterpoise=2

00401 m062x/aug-cc-pVDZ   counterpoise=2

 0  1  0  1  0  1
  C         -0.941699       -0.710076       -0.000033  1
  C         -0.941704        0.710070        0.000049  1
  C          0.365871        1.118352        0.000002  1
  N          1.151653        0.000003        0.000022  1
  C          0.365879       -1.118349       -0.000040  1
  H          2.154982        0.000008        0.000050  1
  H         -1.801409        1.357331        0.000091  1
  H          0.799143        2.102676        0.000004  1
  H         -1.801399       -1.357343       -0.000059  1
  H          0.799153       -2.102672       -0.000071  1
  C          1.499989        0.865997       -0.999967  2
  H          1.223215        0.177913       -0.205416  2
  H          1.871837        1.790445       -0.565684  2
  H          2.275854        0.416777       -1.614549  2
  H          0.629163        1.079138       -1.614549  2

%mem=32GB
%nprocshared= 8
#p m062x/aug-cc-pVDZ   counterpoise=2

00402 m062x/aug-cc-pVDZ   counterpoise=2

 0  1  0  1  0  1
  C         -0.941699       -0.710076       -0.000033  1
  C         -0.941704        0.710070        0.000049  1
  C          0.365871        1.118352        0.000002  1
  N          1.151653        0.000003        0.000022  1
  C          0.365879       -1.118349       -0.000040  1
  H          2.154982        0.000008        0.000050  1
  H         -1.801409        1.357331        0.000091  1
  H          0.799143        2.102676        0.000004  1
  H         -1.801399       -1.357343       -0.000059  1
  H          0.799153       -2.102672       -0.000071  1
  C          1.326797        1.113341       -0.999968  2
  H          0.573692        1.117268       -0.216263  2
  H          2.316807        1.108178       -0.551269  2
  H          1.203872        0.226514       -1.616332  2
  H          1.213128        2.001402       -1.616332  2

%mem=32GB
%nprocshared= 8
#p m062x/aug-cc-pVDZ   counterpoise=2

00403 m062x/aug-cc-pVDZ   counterpoise=2

 0  1  0  1  0  1
  C         -0.941699       -0.710076       -0.000033  1
  C         -0.941704        0.710070        0.000049  1
  C          0.365871        1.118352        0.000002  1
  N          1.151653        0.000003        0.000022  1
  C          0.365879       -1.118349       -0.000040  1
  H          2.154982        0.000008        0.000050  1
  H         -1.801409        1.357331        0.000091  1
  H          0.799143        2.102676        0.000004  1
  H         -1.801399       -1.357343       -0.000059  1
  H          0.799153       -2.102672       -0.000071  1
  C          1.113314        1.326820       -0.999964  2
  H          0.471466        1.147803       -0.141268  2
  H          2.107173        1.604016       -0.658081  2
  H          1.175862        0.422938       -1.600432  2
  H          0.699023        2.132598       -1.600432  2

%mem=32GB
%nprocshared= 8
#p m062x/aug-cc-pVDZ   counterpoise=2

00404 m062x/aug-cc-pVDZ   counterpoise=2

 0  1  0  1  0  1
  C         -0.941699       -0.710076       -0.000033  1
  C         -0.941704        0.710070        0.000049  1
  C          0.365871        1.118352        0.000002  1
  N          1.151653        0.000003        0.000022  1
  C          0.365879       -1.118349       -0.000040  1
  H          2.154982        0.000008        0.000050  1
  H         -1.801409        1.357331        0.000091  1
  H          0.799143        2.102676        0.000004  1
  H         -1.801399       -1.357343       -0.000059  1
  H          0.799153       -2.102672       -0.000071  1
  C          0.866023        1.500023       -0.999962  2
  H          0.803863        2.060145       -0.070566  2
  H          0.983399        0.442346       -0.778560  2
  H         -0.043614        1.650800       -1.575552  2
  H          1.720469        1.846570       -1.575552  2

%mem=32GB
%nprocshared= 8
#p m062x/aug-cc-pVDZ   counterpoise=2

00405 m062x/aug-cc-pVDZ   counterpoise=2

 0  1  0  1  0  1
  C         -0.941699       -0.710076       -0.000033  1
  C         -0.941704        0.710070        0.000049  1
  C          0.365871        1.118352        0.000002  1
  N          1.151653        0.000003        0.000022  1
  C          0.365879       -1.118349       -0.000040  1
  H          2.154982        0.000008        0.000050  1
  H         -1.801409        1.357331        0.000091  1
  H          0.799143        2.102676        0.000004  1
  H         -1.801399       -1.357343       -0.000059  1
  H          0.799153       -2.102672       -0.000071  1
  C          0.592405        1.627614       -0.999960  2
  H          0.791929        2.086098       -0.034891  2
  H          0.162798        0.640428       -0.850364  2
  H         -0.106336        2.245996       -1.557493  2
  H          1.521144        1.537745       -1.557493  2

%mem=32GB
%nprocshared= 8
#p m062x/aug-cc-pVDZ   counterpoise=2

00406 m062x/aug-cc-pVDZ   counterpoise=2

 0  1  0  1  0  1
  C         -0.941699       -0.710076       -0.000033  1
  C         -0.941704        0.710070        0.000049  1
  C          0.365871        1.118352        0.000002  1
  N          1.151653        0.000003        0.000022  1
  C          0.365879       -1.118349       -0.000040  1
  H          2.154982        0.000008        0.000050  1
  H         -1.801409        1.357331        0.000091  1
  H          0.799143        2.102676        0.000004  1
  H         -1.801399       -1.357343       -0.000059  1
  H          0.799153       -2.102672       -0.000071  1
  C          0.300770        1.705714       -0.999961  2
  H          0.361689        1.156087       -0.064240  2
  H          0.183270        2.765833       -0.790633  2
  H          1.211102        1.548346       -1.572680  2
  H         -0.553007        1.352819       -1.572680  2

%mem=32GB
%nprocshared= 8
#p m062x/aug-cc-pVDZ   counterpoise=2

00407 m062x/aug-cc-pVDZ   counterpoise=2

 0  1  0  1  0  1
  C         -0.941699       -0.710076       -0.000033  1
  C         -0.941704        0.710070        0.000049  1
  C          0.365871        1.118352        0.000002  1
  N          1.151653        0.000003        0.000022  1
  C          0.365879       -1.118349       -0.000040  1
  H          2.154982        0.000008        0.000050  1
  H         -1.801409        1.357331        0.000091  1
  H          0.799143        2.102676        0.000004  1
  H         -1.801399       -1.357343       -0.000059  1
  H          0.799153       -2.102672       -0.000071  1
  C          0.000013        1.732028       -0.999963  2
  H          0.323579        1.189291       -0.115590  2
  H         -0.534853        2.629193       -0.699146  2
  H          0.867867        2.009373       -1.592742  2
  H         -0.656675        1.100482       -1.592742  2

%mem=32GB
%nprocshared= 8
#p m062x/aug-cc-pVDZ   counterpoise=2

00408 m062x/aug-cc-pVDZ   counterpoise=2

 0  1  0  1  0  1
  C         -0.941699       -0.710076       -0.000033  1
  C         -0.941704        0.710070        0.000049  1
  C          0.365871        1.118352        0.000002  1
  N          1.151653        0.000003        0.000022  1
  C          0.365879       -1.118349       -0.000040  1
  H          2.154982        0.000008        0.000050  1
  H         -1.801409        1.357331        0.000091  1
  H          0.799143        2.102676        0.000004  1
  H         -1.801399       -1.357343       -0.000059  1
  H          0.799153       -2.102672       -0.000071  1
[truncated: 15,260,723 more chars]
