# Supplementary material for: Three-Dimensional CH/π and CH/N Interactions from Quantum-Mechanical and Database Analyses
Source: J Chem Inf Model. 2025 Apr 14;65(8):4116–27. doi: 10.1021/acs.jcim.5c00124 (PMC12042816; doi:10.1021/acs.jcim.5c00124)
Supplement: Supplementary file 4 — ci5c00124_si_004.zip [file ci5c00124_si_004.zip › inp_files/mif_qm_ch4_indazole_inp.txt]

%mem=32GB
%nprocshared= 8
#p m062x/aug-cc-pVDZ   counterpoise=2

00001 m062x/aug-cc-pVDZ   counterpoise=2

 0  1  0  1  0  1
  C          0.258502       -0.720939        0.000003  1
  C         -0.959433       -1.414956        0.000001  1
  C         -2.126314       -0.688709       -0.000000  1
  C         -2.106740        0.721834       -0.000003  1
  C         -0.928408        1.429829       -0.000003  1
  C          0.256574        0.685020       -0.000001  1
  C          1.642003       -1.068549        0.000022  1
  N          2.399027        0.000000       -0.000024  1
  N          1.564789        1.056470        0.000005  1
  H         -0.979088       -2.496313        0.000007  1
  H         -3.078675       -1.199860        0.000003  1
  H         -3.045394        1.258875       -0.000001  1
  H         -0.919886        2.510899       -0.000003  1
  H          1.950073        1.983172        0.000012  1
  H          2.093343       -2.046819        0.000032  1
  C          0.000005        0.000014        1.999958  2
  H          0.130958        0.349641        0.979179  2
  H          0.293900        0.784676        2.692351  2
  H         -1.043519       -0.255924        2.164362  2
  H          0.618629       -0.878481        2.164362  2

%mem=32GB
%nprocshared= 8
#p m062x/aug-cc-pVDZ   counterpoise=2

00002 m062x/aug-cc-pVDZ   counterpoise=2

 0  1  0  1  0  1
  C          0.258502       -0.720939        0.000003  1
  C         -0.959433       -1.414956        0.000001  1
  C         -2.126314       -0.688709       -0.000000  1
  C         -2.106740        0.721834       -0.000003  1
  C         -0.928408        1.429829       -0.000003  1
  C          0.256574        0.685020       -0.000001  1
  C          1.642003       -1.068549        0.000022  1
  N          2.399027        0.000000       -0.000024  1
  N          1.564789        1.056470        0.000005  1
  H         -0.979088       -2.496313        0.000007  1
  H         -3.078675       -1.199860        0.000003  1
  H         -3.045394        1.258875       -0.000001  1
  H         -0.919886        2.510899       -0.000003  1
  H          1.950073        1.983172        0.000012  1
  H          2.093343       -2.046819        0.000032  1
  C          0.347294        0.000015        1.969573  2
  H          0.300053        0.356720        0.943949  2
  H          0.236094        0.839658        2.650830  2
  H         -0.453249       -0.714749        2.141969  2
  H          1.306299       -0.481718        2.141969  2

%mem=32GB
%nprocshared= 8
#p m062x/aug-cc-pVDZ   counterpoise=2

00003 m062x/aug-cc-pVDZ   counterpoise=2

 0  1  0  1  0  1
  C          0.258502       -0.720939        0.000003  1
  C         -0.959433       -1.414956        0.000001  1
  C         -2.126314       -0.688709       -0.000000  1
  C         -2.106740        0.721834       -0.000003  1
  C         -0.928408        1.429829       -0.000003  1
  C          0.256574        0.685020       -0.000001  1
  C          1.642003       -1.068549        0.000022  1
  N          2.399027        0.000000       -0.000024  1
  N          1.564789        1.056470        0.000005  1
  H         -0.979088       -2.496313        0.000007  1
  H         -3.078675       -1.199860        0.000003  1
  H         -3.045394        1.258875       -0.000001  1
  H         -0.919886        2.510899       -0.000003  1
  H          1.950073        1.983172        0.000012  1
  H          2.093343       -2.046819        0.000032  1
  C          0.342018        0.060321        1.969573  2
  H          0.297111        0.388648        0.934411  2
  H          0.224737        0.917787        2.627201  2
  H         -0.456147       -0.652907        2.158554  2
  H          1.302392       -0.412380        2.158554  2

%mem=32GB
%nprocshared= 8
#p m062x/aug-cc-pVDZ   counterpoise=2

00004 m062x/aug-cc-pVDZ   counterpoise=2

 0  1  0  1  0  1
  C          0.258502       -0.720939        0.000003  1
  C         -0.959433       -1.414956        0.000001  1
  C         -2.126314       -0.688709       -0.000000  1
  C         -2.106740        0.721834       -0.000003  1
  C         -0.928408        1.429829       -0.000003  1
  C          0.256574        0.685020       -0.000001  1
  C          1.642003       -1.068549        0.000022  1
  N          2.399027        0.000000       -0.000024  1
  N          1.564789        1.056470        0.000005  1
  H         -0.979088       -2.496313        0.000007  1
  H         -3.078675       -1.199860        0.000003  1
  H         -3.045394        1.258875       -0.000001  1
  H         -0.919886        2.510899       -0.000003  1
  H          1.950073        1.983172        0.000012  1
  H          2.093343       -2.046819        0.000032  1
  C          0.326350        0.118795        1.969572  2
  H          0.289365        0.418929        0.925577  2
  H          0.218301        0.995604        2.602824  2
  H         -0.481918       -0.578280        2.175161  2
  H          1.279669       -0.361199        2.175161  2

%mem=32GB
%nprocshared= 8
#p m062x/aug-cc-pVDZ   counterpoise=2

00005 m062x/aug-cc-pVDZ   counterpoise=2

 0  1  0  1  0  1
  C          0.258502       -0.720939        0.000003  1
  C         -0.959433       -1.414956        0.000001  1
  C         -2.126314       -0.688709       -0.000000  1
  C         -2.106740        0.721834       -0.000003  1
  C         -0.928408        1.429829       -0.000003  1
  C          0.256574        0.685020       -0.000001  1
  C          1.642003       -1.068549        0.000022  1
  N          2.399027        0.000000       -0.000024  1
  N          1.564789        1.056470        0.000005  1
  H         -0.979088       -2.496313        0.000007  1
  H         -3.078675       -1.199860        0.000003  1
  H         -3.045394        1.258875       -0.000001  1
  H         -0.919886        2.510899       -0.000003  1
  H          1.950073        1.983172        0.000012  1
  H          2.093343       -2.046819        0.000032  1
  C          0.300766        0.173659        1.969572  2
  H          0.277167        0.446734        0.917788  2
  H          0.223257        1.070542        2.578728  2
  H         -0.532834       -0.487786        2.191104  2
  H          1.235486       -0.334965        2.191104  2

%mem=32GB
%nprocshared= 8
#p m062x/aug-cc-pVDZ   counterpoise=2

00006 m062x/aug-cc-pVDZ   counterpoise=2

 0  1  0  1  0  1
  C          0.258502       -0.720939        0.000003  1
  C         -0.959433       -1.414956        0.000001  1
  C         -2.126314       -0.688709       -0.000000  1
  C         -2.106740        0.721834       -0.000003  1
  C         -0.928408        1.429829       -0.000003  1
  C          0.256574        0.685020       -0.000001  1
  C          1.642003       -1.068549        0.000022  1
  N          2.399027        0.000000       -0.000024  1
  N          1.564789        1.056470        0.000005  1
  H         -0.979088       -2.496313        0.000007  1
  H         -3.078675       -1.199860        0.000003  1
  H         -3.045394        1.258875       -0.000001  1
  H         -0.919886        2.510899       -0.000003  1
  H          1.950073        1.983172        0.000012  1
  H          2.093343       -2.046819        0.000032  1
  C          0.266044        0.223248        1.969572  2
  H          0.260956        0.471347        0.911367  2
  H          0.247284        1.137986        2.556411  2
  H         -0.609300       -0.376418        2.205474  2
  H          1.165239       -0.340025        2.205474  2

%mem=32GB
%nprocshared= 8
#p m062x/aug-cc-pVDZ   counterpoise=2

00007 m062x/aug-cc-pVDZ   counterpoise=2

 0  1  0  1  0  1
  C          0.258502       -0.720939        0.000003  1
  C         -0.959433       -1.414956        0.000001  1
  C         -2.126314       -0.688709       -0.000000  1
  C         -2.106740        0.721834       -0.000003  1
  C         -0.928408        1.429829       -0.000003  1
  C          0.256574        0.685020       -0.000001  1
  C          1.642003       -1.068549        0.000022  1
  N          2.399027        0.000000       -0.000024  1
  N          1.564789        1.056470        0.000005  1
  H         -0.979088       -2.496313        0.000007  1
  H         -3.078675       -1.199860        0.000003  1
  H         -3.045394        1.258875       -0.000001  1
  H         -0.919886        2.510899       -0.000003  1
  H          1.950073        1.983172        0.000012  1
  H          2.093343       -2.046819        0.000032  1
  C          0.223239        0.266054        1.969571  2
  H          0.241230        0.492170        0.906593  2
  H          0.296727        1.189676        2.537902  2
  H         -0.707165       -0.238473        2.217116  2
  H          1.062155       -0.379251        2.217116  2

%mem=32GB
%nprocshared= 8
#p m062x/aug-cc-pVDZ   counterpoise=2

00008 m062x/aug-cc-pVDZ   counterpoise=2

 0  1  0  1  0  1
  C          0.258502       -0.720939        0.000003  1
  C         -0.959433       -1.414956        0.000001  1
  C         -2.126314       -0.688709       -0.000000  1
  C         -2.106740        0.721834       -0.000003  1
  C         -0.928408        1.429829       -0.000003  1
  C          0.256574        0.685020       -0.000001  1
  C          1.642003       -1.068549        0.000022  1
  N          2.399027        0.000000       -0.000024  1
  N          1.564789        1.056470        0.000005  1
  H         -0.979088       -2.496313        0.000007  1
  H         -3.078675       -1.199860        0.000003  1
  H         -3.045394        1.258875       -0.000001  1
  H         -0.919886        2.510899       -0.000003  1
  H          1.950073        1.983172        0.000012  1
  H          2.093343       -2.046819        0.000032  1
  C          0.173650        0.300776        1.969571  2
  H          0.218527        0.508721        0.903682  2
  H          0.370678        1.213745        2.525580  2
  H         -0.814796       -0.072511        2.224733  2
  H          0.920173       -0.446936        2.224733  2

%mem=32GB
%nprocshared= 8
#p m062x/aug-cc-pVDZ   counterpoise=2

00009 m062x/aug-cc-pVDZ   counterpoise=2

 0  1  0  1  0  1
  C          0.258502       -0.720939        0.000003  1
  C         -0.959433       -1.414956        0.000001  1
  C         -2.126314       -0.688709       -0.000000  1
  C         -2.106740        0.721834       -0.000003  1
  C         -0.928408        1.429829       -0.000003  1
  C          0.256574        0.685020       -0.000001  1
  C          1.642003       -1.068549        0.000022  1
  N          2.399027        0.000000       -0.000024  1
  N          1.564789        1.056470        0.000005  1
  H         -0.979088       -2.496313        0.000007  1
  H         -3.078675       -1.199860        0.000003  1
  H         -3.045394        1.258875       -0.000001  1
  H         -0.919886        2.510899       -0.000003  1
  H          1.950073        1.983172        0.000012  1
  H          2.093343       -2.046819        0.000032  1
  C          0.118785        0.326360        1.969571  2
  H          0.193417        0.520625        0.902769  2
  H          0.454595        1.200463        2.521525  2
  H         -0.914876        0.110396        2.227217  2
  H          0.741974       -0.526126        2.227217  2

%mem=32GB
%nprocshared= 8
#p m062x/aug-cc-pVDZ   counterpoise=2

00010 m062x/aug-cc-pVDZ   counterpoise=2

 0  1  0  1  0  1
  C          0.258502       -0.720939        0.000003  1
  C         -0.959433       -1.414956        0.000001  1
  C         -2.126314       -0.688709       -0.000000  1
  C         -2.106740        0.721834       -0.000003  1
  C         -0.928408        1.429829       -0.000003  1
  C          0.256574        0.685020       -0.000001  1
  C          1.642003       -1.068549        0.000022  1
  N          2.399027        0.000000       -0.000024  1
  N          1.564789        1.056470        0.000005  1
  H         -0.979088       -2.496313        0.000007  1
  H         -3.078675       -1.199860        0.000003  1
  H         -3.045394        1.258875       -0.000001  1
  H         -0.919886        2.510899       -0.000003  1
  H          1.950073        1.983172        0.000012  1
  H          2.093343       -2.046819        0.000032  1
  C          0.060312        0.342028        1.969571  2
  H          0.166503        0.527610        0.903899  2
  H          0.523893        1.152193        2.526530  2
  H         -0.994866        0.284869        2.224150  2
  H          0.545673       -0.596637        2.224150  2

%mem=32GB
%nprocshared= 8
#p m062x/aug-cc-pVDZ   counterpoise=2

00011 m062x/aug-cc-pVDZ   counterpoise=2

 0  1  0  1  0  1
  C          0.258502       -0.720939        0.000003  1
  C         -0.959433       -1.414956        0.000001  1
  C         -2.126314       -0.688709       -0.000000  1
  C         -2.106740        0.721834       -0.000003  1
  C         -0.928408        1.429829       -0.000003  1
  C          0.256574        0.685020       -0.000001  1
  C          1.642003       -1.068549        0.000022  1
  N          2.399027        0.000000       -0.000024  1
  N          1.564789        1.056470        0.000005  1
  H         -0.979088       -2.496313        0.000007  1
  H         -3.078675       -1.199860        0.000003  1
  H         -3.045394        1.258875       -0.000001  1
  H         -0.919886        2.510899       -0.000003  1
  H          1.950073        1.983172        0.000012  1
  H          2.093343       -2.046819        0.000032  1
  C          0.000006        0.347304        1.969572  2
  H          0.138420        0.529497        0.907017  2
  H          0.559867        1.084239        2.539624  2
  H         -1.055816        0.424560        2.216043  2
  H          0.357495       -0.649155        2.216043  2

%mem=32GB
%nprocshared= 8
#p m062x/aug-cc-pVDZ   counterpoise=2

00012 m062x/aug-cc-pVDZ   counterpoise=2

 0  1  0  1  0  1
  C          0.258502       -0.720939        0.000003  1
  C         -0.959433       -1.414956        0.000001  1
  C         -2.126314       -0.688709       -0.000000  1
  C         -2.106740        0.721834       -0.000003  1
  C         -0.928408        1.429829       -0.000003  1
  C          0.256574        0.685020       -0.000001  1
  C          1.642003       -1.068549        0.000022  1
  N          2.399027        0.000000       -0.000024  1
  N          1.564789        1.056470        0.000005  1
  H         -0.979088       -2.496313        0.000007  1
  H         -3.078675       -1.199860        0.000003  1
  H         -3.045394        1.258875       -0.000001  1
  H         -0.919886        2.510899       -0.000003  1
  H          1.950073        1.983172        0.000012  1
  H          2.093343       -2.046819        0.000032  1
  C         -0.060300        0.342028        1.969572  2
  H          0.109850        0.526203        0.911978  2
  H          0.559583        1.013004        2.558651  2
  H         -1.107206        0.516631        2.204048  2
  H          0.196501       -0.687803        2.204048  2

%mem=32GB
%nprocshared= 8
#p m062x/aug-cc-pVDZ   counterpoise=2

00013 m062x/aug-cc-pVDZ   counterpoise=2

 0  1  0  1  0  1
  C          0.258502       -0.720939        0.000003  1
  C         -0.959433       -1.414956        0.000001  1
  C         -2.126314       -0.688709       -0.000000  1
  C         -2.106740        0.721834       -0.000003  1
  C         -0.928408        1.429829       -0.000003  1
  C          0.256574        0.685020       -0.000001  1
  C          1.642003       -1.068549        0.000022  1
  N          2.399027        0.000000       -0.000024  1
  N          1.564789        1.056470        0.000005  1
  H         -0.979088       -2.496313        0.000007  1
  H         -3.078675       -1.199860        0.000003  1
  H         -3.045394        1.258875       -0.000001  1
  H         -0.919886        2.510899       -0.000003  1
  H          1.950073        1.983172        0.000012  1
  H          2.093343       -2.046819        0.000032  1
  C         -0.118774        0.326360        1.969572  2
  H          0.081521        0.517750        0.918559  2
  H          0.530851        0.947102        2.581245  2
  H         -1.156876        0.561881        2.189460  2
  H          0.069325       -0.721374        2.189460  2

%mem=32GB
%nprocshared= 8
#p m062x/aug-cc-pVDZ   counterpoise=2

00014 m062x/aug-cc-pVDZ   counterpoise=2

 0  1  0  1  0  1
  C          0.258502       -0.720939        0.000003  1
  C         -0.959433       -1.414956        0.000001  1
  C         -2.126314       -0.688709       -0.000000  1
  C         -2.106740        0.721834       -0.000003  1
  C         -0.928408        1.429829       -0.000003  1
  C          0.256574        0.685020       -0.000001  1
  C          1.642003       -1.068549        0.000022  1
  N          2.399027        0.000000       -0.000024  1
  N          1.564789        1.056470        0.000005  1
  H         -0.979088       -2.496313        0.000007  1
  H         -3.078675       -1.199860        0.000003  1
  H         -3.045394        1.258875       -0.000001  1
  H         -0.919886        2.510899       -0.000003  1
  H          1.950073        1.983172        0.000012  1
  H          2.093343       -2.046819        0.000032  1
  C         -0.173639        0.300776        1.969572  2
  H          0.054204        0.504274        0.926475  2
  H          0.483859        0.888020        2.605433  2
  H         -1.207524        0.567254        2.173407  2
  H         -0.025189       -0.756528        2.173407  2

%mem=32GB
%nprocshared= 8
#p m062x/aug-cc-pVDZ   counterpoise=2

00015 m062x/aug-cc-pVDZ   counterpoise=2

 0  1  0  1  0  1
  C          0.258502       -0.720939        0.000003  1
  C         -0.959433       -1.414956        0.000001  1
  C         -2.126314       -0.688709       -0.000000  1
  C         -2.106740        0.721834       -0.000003  1
  C         -0.928408        1.429829       -0.000003  1
  C          0.256574        0.685020       -0.000001  1
  C          1.642003       -1.068549        0.000022  1
  N          2.399027        0.000000       -0.000024  1
  N          1.564789        1.056470        0.000005  1
  H         -0.979088       -2.496313        0.000007  1
  H         -3.078675       -1.199860        0.000003  1
  H         -3.045394        1.258875       -0.000001  1
  H         -0.919886        2.510899       -0.000003  1
  H          1.950073        1.983172        0.000012  1
  H          2.093343       -2.046819        0.000032  1
  C         -0.223227        0.266054        1.969573  2
  H          0.028704        0.486042        0.935401  2
  H          0.427192        0.834005        2.629771  2
  H         -1.258170        0.540510        2.156774  2
  H         -0.090740       -0.796434        2.156774  2

%mem=32GB
%nprocshared= 8
#p m062x/aug-cc-pVDZ   counterpoise=2

00016 m062x/aug-cc-pVDZ   counterpoise=2

 0  1  0  1  0  1
  C          0.258502       -0.720939        0.000003  1
  C         -0.959433       -1.414956        0.000001  1
  C         -2.126314       -0.688709       -0.000000  1
  C         -2.106740        0.721834       -0.000003  1
  C         -0.928408        1.429829       -0.000003  1
  C          0.256574        0.685020       -0.000001  1
  C          1.642003       -1.068549        0.000022  1
  N          2.399027        0.000000       -0.000024  1
  N          1.564789        1.056470        0.000005  1
  H         -0.979088       -2.496313        0.000007  1
  H         -3.078675       -1.199860        0.000003  1
  H         -3.045394        1.258875       -0.000001  1
  H         -0.919886        2.510899       -0.000003  1
  H          1.950073        1.983172        0.000012  1
  H          2.093343       -2.046819        0.000032  1
  C         -0.266033        0.223248        1.969573  2
  H          0.005829        0.463463        0.944994  2
  H          0.367191        0.782760        2.653277  2
  H         -1.306256        0.488373        2.140224  2
  H         -0.131009       -0.841705        2.140224  2

%mem=32GB
%nprocshared= 8
#p m062x/aug-cc-pVDZ   counterpoise=2

00017 m062x/aug-cc-pVDZ   counterpoise=2

 0  1  0  1  0  1
  C          0.258502       -0.720939        0.000003  1
  C         -0.959433       -1.414956        0.000001  1
  C         -2.126314       -0.688709       -0.000000  1
  C         -2.106740        0.721834       -0.000003  1
  C         -0.928408        1.429829       -0.000003  1
  C          0.256574        0.685020       -0.000001  1
  C          1.642003       -1.068549        0.000022  1
  N          2.399027        0.000000       -0.000024  1
  N          1.564789        1.056470        0.000005  1
  H         -0.979088       -2.496313        0.000007  1
  H         -3.078675       -1.199860        0.000003  1
  H         -3.045394        1.258875       -0.000001  1
  H         -0.919886        2.510899       -0.000003  1
  H          1.950073        1.983172        0.000012  1
  H          2.093343       -2.046819        0.000032  1
  C         -0.300781        0.173644        1.969573  2
  H         -0.632458        0.083788        0.938413  2
  H         -1.128534       -0.050607        2.637415  2
  H          0.511063       -0.525861        2.151446  2
  H          0.046942        1.187295        2.151446  2

%mem=32GB
%nprocshared= 8
#p m062x/aug-cc-pVDZ   counterpoise=2

00018 m062x/aug-cc-pVDZ   counterpoise=2

 0  1  0  1  0  1
  C          0.258502       -0.720939        0.000003  1
  C         -0.959433       -1.414956        0.000001  1
  C         -2.126314       -0.688709       -0.000000  1
  C         -2.106740        0.721834       -0.000003  1
  C         -0.928408        1.429829       -0.000003  1
  C          0.256574        0.685020       -0.000001  1
  C          1.642003       -1.068549        0.000022  1
  N          2.399027        0.000000       -0.000024  1
  N          1.564789        1.056470        0.000005  1
  H         -0.979088       -2.496313        0.000007  1
  H         -3.078675       -1.199860        0.000003  1
  H         -3.045394        1.258875       -0.000001  1
  H         -0.919886        2.510899       -0.000003  1
  H          1.950073        1.983172        0.000012  1
  H          2.093343       -2.046819        0.000032  1
  C         -0.326365        0.118780        1.969573  2
  H         -0.646420        0.057307        0.932673  2
  H         -1.179683       -0.045117        2.622614  2
  H          0.427782       -0.640049        2.161717  2
  H          0.092994        1.103003        2.161717  2

%mem=32GB
%nprocshared= 8
#p m062x/aug-cc-pVDZ   counterpoise=2

00019 m062x/aug-cc-pVDZ   counterpoise=2

 0  1  0  1  0  1
  C          0.258502       -0.720939        0.000003  1
  C         -0.959433       -1.414956        0.000001  1
  C         -2.126314       -0.688709       -0.000000  1
  C         -2.106740        0.721834       -0.000003  1
  C         -0.928408        1.429829       -0.000003  1
  C          0.256574        0.685020       -0.000001  1
  C          1.642003       -1.068549        0.000022  1
  N          2.399027        0.000000       -0.000024  1
  N          1.564789        1.056470        0.000005  1
  H         -0.979088       -2.496313        0.000007  1
  H         -3.078675       -1.199860        0.000003  1
  H         -3.045394        1.258875       -0.000001  1
  H         -0.919886        2.510899       -0.000003  1
  H          1.950073        1.983172        0.000012  1
  H          2.093343       -2.046819        0.000032  1
  C         -0.342033        0.060306        1.969572  2
  H         -0.654907        0.029512        0.929122  2
  H         -1.213924       -0.025508        2.612938  2
  H          0.337340       -0.764572        2.168331  2
  H          0.163488        1.001805        2.168331  2

%mem=32GB
%nprocshared= 8
#p m062x/aug-cc-pVDZ   counterpoise=2

00020 m062x/aug-cc-pVDZ   counterpoise=2

 0  1  0  1  0  1
  C          0.258502       -0.720939        0.000003  1
  C         -0.959433       -1.414956        0.000001  1
  C         -2.126314       -0.688709       -0.000000  1
  C         -2.106740        0.721834       -0.000003  1
  C         -0.928408        1.429829       -0.000003  1
  C          0.256574        0.685020       -0.000001  1
  C          1.642003       -1.068549        0.000022  1
  N          2.399027        0.000000       -0.000024  1
  N          1.564789        1.056470        0.000005  1
  H         -0.979088       -2.496313        0.000007  1
  H         -3.078675       -1.199860        0.000003  1
  H         -3.045394        1.258875       -0.000001  1
  H         -0.919886        2.510899       -0.000003  1
  H          1.950073        1.983172        0.000012  1
  H          2.093343       -2.046819        0.000032  1
  C         -0.347309        0.000000        1.969572  2
  H         -0.657749        0.001065        0.927938  2
  H         -1.225839        0.003013        2.609614  2
  H          0.244196       -0.889490        2.170585  2
  H          0.250284        0.885412        2.170585  2

%mem=32GB
%nprocshared= 8
#p m062x/aug-cc-pVDZ   counterpoise=2

00021 m062x/aug-cc-pVDZ   counterpoise=2

 0  1  0  1  0  1
  C          0.258502       -0.720939        0.000003  1
  C         -0.959433       -1.414956        0.000001  1
  C         -2.126314       -0.688709       -0.000000  1
  C         -2.106740        0.721834       -0.000003  1
  C         -0.928408        1.429829       -0.000003  1
  C          0.256574        0.685020       -0.000001  1
  C          1.642003       -1.068549        0.000022  1
  N          2.399027        0.000000       -0.000024  1
  N          1.564789        1.056470        0.000005  1
  H         -0.979088       -2.496313        0.000007  1
  H         -3.078675       -1.199860        0.000003  1
  H         -3.045394        1.258875       -0.000001  1
  H         -0.919886        2.510899       -0.000003  1
  H          1.950073        1.983172        0.000012  1
  H          2.093343       -2.046819        0.000032  1
  C         -0.342033       -0.060306        1.969572  2
  H         -0.654889       -0.027387        0.929182  2
  H         -1.213206        0.031360        2.613104  2
  H          0.157180       -1.005189        2.168218  2
  H          0.342912        0.759979        2.168218  2

%mem=32GB
%nprocshared= 8
#p m062x/aug-cc-pVDZ   counterpoise=2

00022 m062x/aug-cc-pVDZ   counterpoise=2

 0  1  0  1  0  1
  C          0.258502       -0.720939        0.000003  1
  C         -0.959433       -1.414956        0.000001  1
  C         -2.126314       -0.688709       -0.000000  1
  C         -2.106740        0.721834       -0.000003  1
  C         -0.928408        1.429829       -0.000003  1
  C          0.256574        0.685020       -0.000001  1
  C          1.642003       -1.068549        0.000022  1
  N          2.399027        0.000000       -0.000024  1
  N          1.564789        1.056470        0.000005  1
  H         -0.979088       -2.496313        0.000007  1
  H         -3.078675       -1.199860        0.000003  1
  H         -3.045394        1.258875       -0.000001  1
  H         -0.919886        2.510899       -0.000003  1
  H          1.950073        1.983172        0.000012  1
  H          2.093343       -2.046819        0.000032  1
  C         -0.326365       -0.118780        1.969573  2
  H         -0.646384       -0.055194        0.932789  2
  H         -1.178392        0.050512        2.622924  2
  H          0.086774       -1.105672        2.161504  2
  H          0.432674        0.635209        2.161504  2

%mem=32GB
%nprocshared= 8
#p m062x/aug-cc-pVDZ   counterpoise=2

00023 m062x/aug-cc-pVDZ   counterpoise=2

 0  1  0  1  0  1
  C          0.258502       -0.720939        0.000003  1
  C         -0.959433       -1.414956        0.000001  1
  C         -2.126314       -0.688709       -0.000000  1
  C         -2.106740        0.721834       -0.000003  1
  C         -0.928408        1.429829       -0.000003  1
  C          0.256574        0.685020       -0.000001  1
  C          1.642003       -1.068549        0.000022  1
  N          2.399027        0.000000       -0.000024  1
  N          1.564789        1.056470        0.000005  1
  H         -0.979088       -2.496313        0.000007  1
  H         -3.078675       -1.199860        0.000003  1
  H         -3.045394        1.258875       -0.000001  1
  H         -0.919886        2.510899       -0.000003  1
  H          1.950073        1.983172        0.000012  1
  H          2.093343       -2.046819        0.000032  1
  C         -0.300781       -0.173644        1.969573  2
  H         -0.632405       -0.081695        0.938580  2
  H         -1.126881        0.055410        2.637832  2
  H          0.041029       -1.189357        2.151154  2
  H          0.515269        0.521026        2.151154  2

%mem=32GB
%nprocshared= 8
#p m062x/aug-cc-pVDZ   counterpoise=2

00024 m062x/aug-cc-pVDZ   counterpoise=2

 0  1  0  1  0  1
  C          0.258502       -0.720939        0.000003  1
  C         -0.959433       -1.414956        0.000001  1
  C         -2.126314       -0.688709       -0.000000  1
  C         -2.106740        0.721834       -0.000003  1
  C         -0.928408        1.429829       -0.000003  1
  C          0.256574        0.685020       -0.000001  1
  C          1.642003       -1.068549        0.000022  1
  N          2.399027        0.000000       -0.000024  1
  N          1.564789        1.056470        0.000005  1
  H         -0.979088       -2.496313        0.000007  1
  H         -3.078675       -1.199860        0.000003  1
  H         -3.045394        1.258875       -0.000001  1
  H         -0.919886        2.510899       -0.000003  1
  H          1.950073        1.983172        0.000012  1
  H          2.093343       -2.046819        0.000032  1
  C         -0.266059       -0.223233        1.969573  2
  H         -0.613247       -0.106206        0.946274  2
  H         -1.064514        0.045903        2.656241  2
  H          0.023369       -1.257306        2.138101  2
  H          0.590301        0.424628        2.138101  2

%mem=32GB
%nprocshared= 8
#p m062x/aug-cc-pVDZ   counterpoise=2

00025 m062x/aug-cc-pVDZ   counterpoise=2

 0  1  0  1  0  1
  C          0.258502       -0.720939        0.000003  1
  C         -0.959433       -1.414956        0.000001  1
  C         -2.126314       -0.688709       -0.000000  1
  C         -2.106740        0.721834       -0.000003  1
  C         -0.928408        1.429829       -0.000003  1
  C          0.256574        0.685020       -0.000001  1
  C          1.642003       -1.068549        0.000022  1
  N          2.399027        0.000000       -0.000024  1
  N          1.564789        1.056470        0.000005  1
  H         -0.979088       -2.496313        0.000007  1
  H         -3.078675       -1.199860        0.000003  1
  H         -3.045394        1.258875       -0.000001  1
  H         -0.919886        2.510899       -0.000003  1
  H          1.950073        1.983172        0.000012  1
  H          2.093343       -2.046819        0.000032  1
  C         -0.223227       -0.266054        1.969573  2
  H          0.028741       -0.503982        0.939389  2
  H          0.398929       -0.853541        2.639840  2
  H         -0.051052        0.791949        2.149745  2
  H         -1.269632       -0.498545        2.149745  2

%mem=32GB
%nprocshared= 8
#p m062x/aug-cc-pVDZ   counterpoise=2

00026 m062x/aug-cc-pVDZ   counterpoise=2

 0  1  0  1  0  1
  C          0.258502       -0.720939        0.000003  1
  C         -0.959433       -1.414956        0.000001  1
  C         -2.126314       -0.688709       -0.000000  1
  C         -2.106740        0.721834       -0.000003  1
  C         -0.928408        1.429829       -0.000003  1
  C          0.256574        0.685020       -0.000001  1
  C          1.642003       -1.068549        0.000022  1
  N          2.399027        0.000000       -0.000024  1
  N          1.564789        1.056470        0.000005  1
  H         -0.979088       -2.496313        0.000007  1
  H         -3.078675       -1.199860        0.000003  1
  H         -3.045394        1.258875       -0.000001  1
  H         -0.919886        2.510899       -0.000003  1
  H          1.950073        1.983172        0.000012  1
  H          2.093343       -2.046819        0.000032  1
  C         -0.173639       -0.300777        1.969572  2
  H          0.054400       -0.522495        0.930239  2
  H          0.452872       -0.909921        2.616027  2
  H          0.017685        0.750983        2.166228  2
  H         -1.219607       -0.521582        2.166228  2

%mem=32GB
%nprocshared= 8
#p m062x/aug-cc-pVDZ   counterpoise=2

00027 m062x/aug-cc-pVDZ   counterpoise=2

 0  1  0  1  0  1
  C          0.258502       -0.720939        0.000003  1
  C         -0.959433       -1.414956        0.000001  1
  C         -2.126314       -0.688709       -0.000000  1
  C         -2.106740        0.721834       -0.000003  1
  C         -0.928408        1.429829       -0.000003  1
  C          0.256574        0.685020       -0.000001  1
  C          1.642003       -1.068549        0.000022  1
  N          2.399027        0.000000       -0.000024  1
  N          1.564789        1.056470        0.000005  1
  H         -0.979088       -2.496313        0.000007  1
  H         -3.078675       -1.199860        0.000003  1
  H         -3.045394        1.258875       -0.000001  1
  H         -0.919886        2.510899       -0.000003  1
  H          1.950073        1.983172        0.000012  1
  H          2.093343       -2.046819        0.000032  1
  C         -0.118774       -0.326361        1.969572  2
  H          0.081862       -0.536198        0.922152  2
  H          0.496773       -0.970137        2.592574  2
  H          0.114525        0.713795        2.181999  2
  H         -1.168339       -0.512815        2.181999  2

%mem=32GB
%nprocshared= 8
#p m062x/aug-cc-pVDZ   counterpoise=2

00028 m062x/aug-cc-pVDZ   counterpoise=2

 0  1  0  1  0  1
  C          0.258502       -0.720939        0.000003  1
  C         -0.959433       -1.414956        0.000001  1
  C         -2.126314       -0.688709       -0.000000  1
  C         -2.106740        0.721834       -0.000003  1
  C         -0.928408        1.429829       -0.000003  1
  C          0.256574        0.685020       -0.000001  1
  C          1.642003       -1.068549        0.000022  1
  N          2.399027        0.000000       -0.000024  1
  N          1.564789        1.056470        0.000005  1
  H         -0.979088       -2.496313        0.000007  1
  H         -3.078675       -1.199860        0.000003  1
  H         -3.045394        1.258875       -0.000001  1
  H         -0.919886        2.510899       -0.000003  1
  H          1.950073        1.983172        0.000012  1
  H          2.093343       -2.046819        0.000032  1
  C         -0.060300       -0.342029        1.969572  2
  H          0.110321       -0.544820        0.915466  2
  H          0.522626       -1.034862        2.570950  2
  H          0.241962        0.677174        2.196155  2
  H         -1.116182       -0.465522        2.196155  2

%mem=32GB
%nprocshared= 8
#p m062x/aug-cc-pVDZ   counterpoise=2

00029 m062x/aug-cc-pVDZ   counterpoise=2

 0  1  0  1  0  1
  C          0.258502       -0.720939        0.000003  1
  C         -0.959433       -1.414956        0.000001  1
  C         -2.126314       -0.688709       -0.000000  1
  C         -2.106740        0.721834       -0.000003  1
  C         -0.928408        1.429829       -0.000003  1
  C          0.256574        0.685020       -0.000001  1
  C          1.642003       -1.068549        0.000022  1
  N          2.399027        0.000000       -0.000024  1
  N          1.564789        1.056470        0.000005  1
  H         -0.979088       -2.496313        0.000007  1
  H         -3.078675       -1.199860        0.000003  1
  H         -3.045394        1.258875       -0.000001  1
  H         -0.919886        2.510899       -0.000003  1
  H          1.950073        1.983172        0.000012  1
  H          2.093343       -2.046819        0.000032  1
  C          0.000006       -0.347305        1.969572  2
  H          0.139007       -0.548219        0.910474  2
  H          0.521764       -1.101462        2.553089  2
  H          0.399415        0.635192        2.207582  2
  H         -1.060221       -0.374646        2.207582  2

%mem=32GB
%nprocshared= 8
#p m062x/aug-cc-pVDZ   counterpoise=2

00030 m062x/aug-cc-pVDZ   counterpoise=2

 0  1  0  1  0  1
  C          0.258502       -0.720939        0.000003  1
  C         -0.959433       -1.414956        0.000001  1
  C         -2.126314       -0.688709       -0.000000  1
  C         -2.106740        0.721834       -0.000003  1
  C         -0.928408        1.429829       -0.000003  1
  C          0.256574        0.685020       -0.000001  1
  C          1.642003       -1.068549        0.000022  1
  N          2.399027        0.000000       -0.000024  1
  N          1.564789        1.056470        0.000005  1
  H         -0.979088       -2.496313        0.000007  1
  H         -3.078675       -1.199860        0.000003  1
  H         -3.045394        1.258875       -0.000001  1
  H         -0.919886        2.510899       -0.000003  1
  H          1.950073        1.983172        0.000012  1
  H          2.093343       -2.046819        0.000032  1
  C          0.060312       -0.342029        1.969572  2
  H          0.167194       -0.546371        0.907406  2
  H          0.488807       -1.161248        2.541191  2
  H          0.578982        0.581113        2.215065  2
  H         -0.993780       -0.241524        2.215065  2

%mem=32GB
%nprocshared= 8
#p m062x/aug-cc-pVDZ   counterpoise=2

00031 m062x/aug-cc-pVDZ   counterpoise=2

 0  1  0  1  0  1
  C          0.258502       -0.720939        0.000003  1
  C         -0.959433       -1.414956        0.000001  1
  C         -2.126314       -0.688709       -0.000000  1
  C         -2.106740        0.721834       -0.000003  1
  C         -0.928408        1.429829       -0.000003  1
  C          0.256574        0.685020       -0.000001  1
  C          1.642003       -1.068549        0.000022  1
  N          2.399027        0.000000       -0.000024  1
  N          1.564789        1.056470        0.000005  1
  H         -0.979088       -2.496313        0.000007  1
  H         -3.078675       -1.199860        0.000003  1
  H         -3.045394        1.258875       -0.000001  1
  H         -0.919886        2.510899       -0.000003  1
  H          1.950073        1.983172        0.000012  1
  H          2.093343       -2.046819        0.000032  1
  C          0.118785       -0.326361        1.969571  2
  H          0.194204       -0.539353        0.906405  2
  H          0.428206       -1.200207        2.537134  2
  H          0.762910        0.513321        2.217594  2
  H         -0.910210       -0.079115        2.217594  2

%mem=32GB
%nprocshared= 8
#p m062x/aug-cc-pVDZ   counterpoise=2

00032 m062x/aug-cc-pVDZ   counterpoise=2

 0  1  0  1  0  1
  C          0.258502       -0.720939        0.000003  1
  C         -0.959433       -1.414956        0.000001  1
  C         -2.126314       -0.688709       -0.000000  1
  C         -2.106740        0.721834       -0.000003  1
  C         -0.928408        1.429829       -0.000003  1
  C          0.256574        0.685020       -0.000001  1
  C          1.642003       -1.068549        0.000022  1
  N          2.399027        0.000000       -0.000024  1
  N          1.564789        1.056470        0.000005  1
  H         -0.979088       -2.496313        0.000007  1
  H         -3.078675       -1.199860        0.000003  1
  H         -3.045394        1.258875       -0.000001  1
  H         -0.919886        2.510899       -0.000003  1
  H          1.950073        1.983172        0.000012  1
  H          2.093343       -2.046819        0.000032  1
  C          0.173650       -0.300777        1.969572  2
  H          0.219405       -0.527341        0.907521  2
  H          0.356605       -1.206717        2.541653  2
  H          0.929180        0.441198        2.214776  2
  H         -0.810609        0.089847        2.214776  2

%mem=32GB
%nprocshared= 8
#p m062x/aug-cc-pVDZ   counterpoise=2

00033 m062x/aug-cc-pVDZ   counterpoise=2

 0  1  0  1  0  1
  C          0.258502       -0.720939        0.000003  1
  C         -0.959433       -1.414956        0.000001  1
  C         -2.126314       -0.688709       -0.000000  1
  C         -2.106740        0.721834       -0.000003  1
  C         -0.928408        1.429829       -0.000003  1
  C          0.256574        0.685020       -0.000001  1
  C          1.642003       -1.068549        0.000022  1
  N          2.399027        0.000000       -0.000024  1
  N          1.564789        1.056470        0.000005  1
  H         -0.979088       -2.496313        0.000007  1
  H         -3.078675       -1.199860        0.000003  1
  H         -3.045394        1.258875       -0.000001  1
  H         -0.919886        2.510899       -0.000003  1
  H          1.950073        1.983172        0.000012  1
  H          2.093343       -2.046819        0.000032  1
  C          0.223239       -0.266055        1.969572  2
  H          0.242197       -0.510608        0.910700  2
  H          0.294076       -1.179827        2.553933  2
  H          1.063138        0.381750        2.207046  2
  H         -0.706464        0.244568        2.207046  2

%mem=32GB
%nprocshared= 8
#p m062x/aug-cc-pVDZ   counterpoise=2

00034 m062x/aug-cc-pVDZ   counterpoise=2

 0  1  0  1  0  1
  C          0.258502       -0.720939        0.000003  1
  C         -0.959433       -1.414956        0.000001  1
  C         -2.126314       -0.688709       -0.000000  1
  C         -2.106740        0.721834       -0.000003  1
  C         -0.928408        1.429829       -0.000003  1
  C          0.256574        0.685020       -0.000001  1
  C          1.642003       -1.068549        0.000022  1
  N          2.399027        0.000000       -0.000024  1
  N          1.564789        1.056470        0.000005  1
  H         -0.979088       -2.496313        0.000007  1
  H         -3.078675       -1.199860        0.000003  1
  H         -3.045394        1.258875       -0.000001  1
  H         -0.919886        2.510899       -0.000003  1
  H          1.950073        1.983172        0.000012  1
  H          2.093343       -2.046819        0.000032  1
  C          0.266044       -0.223249        1.969572  2
  H          0.262009       -0.489529        0.915791  2
  H          0.252335       -1.127849        2.572057  2
  H          1.162271        0.348799        2.195438  2
  H         -0.612437        0.375694        2.195438  2

%mem=32GB
%nprocshared= 8
#p m062x/aug-cc-pVDZ   counterpoise=2

00035 m062x/aug-cc-pVDZ   counterpoise=2

 0  1  0  1  0  1
  C          0.258502       -0.720939        0.000003  1
  C         -0.959433       -1.414956        0.000001  1
  C         -2.126314       -0.688709       -0.000000  1
  C         -2.106740        0.721834       -0.000003  1
  C         -0.928408        1.429829       -0.000003  1
  C          0.256574        0.685020       -0.000001  1
  C          1.642003       -1.068549        0.000022  1
  N          2.399027        0.000000       -0.000024  1
  N          1.564789        1.056470        0.000005  1
  H         -0.979088       -2.496313        0.000007  1
  H         -3.078675       -1.199860        0.000003  1
  H         -3.045394        1.258875       -0.000001  1
  H         -0.919886        2.510899       -0.000003  1
  H          1.950073        1.983172        0.000012  1
  H          2.093343       -2.046819        0.000032  1
  C          0.300767       -0.173660        1.969572  2
  H          0.278299       -0.464590        0.922562  2
  H          0.232253       -1.060840        2.593827  2
  H          1.231083        0.347123        2.181167  2
  H         -0.538559        0.483787        2.181167  2

%mem=32GB
%nprocshared= 8
#p m062x/aug-cc-pVDZ   counterpoise=2

00036 m062x/aug-cc-pVDZ   counterpoise=2

 0  1  0  1  0  1
  C          0.258502       -0.720939        0.000003  1
  C         -0.959433       -1.414956        0.000001  1
  C         -2.126314       -0.688709       -0.000000  1
  C         -2.106740        0.721834       -0.000003  1
  C         -0.928408        1.429829       -0.000003  1
  C          0.256574        0.685020       -0.000001  1
  C          1.642003       -1.068549        0.000022  1
  N          2.399027        0.000000       -0.000024  1
  N          1.564789        1.056470        0.000005  1
  H         -0.979088       -2.496313        0.000007  1
  H         -3.078675       -1.199860        0.000003  1
  H         -3.045394        1.258875       -0.000001  1
  H         -0.919886        2.510899       -0.000003  1
  H          1.950073        1.983172        0.000012  1
  H          2.093343       -2.046819        0.000032  1
  C          0.326350       -0.118795        1.969572  2
  H          0.290563       -0.436398        0.930716  2
  H          0.228617       -0.986165        2.617334  2
  H          1.274993        0.374389        2.165335  2
  H         -0.488757        0.573125        2.165335  2

%mem=32GB
%nprocshared= 8
#p m062x/aug-cc-pVDZ   counterpoise=2

00037 m062x/aug-cc-pVDZ   counterpoise=2

 0  1  0  1  0  1
  C          0.258502       -0.720939        0.000003  1
  C         -0.959433       -1.414956        0.000001  1
  C         -2.126314       -0.688709       -0.000000  1
  C         -2.106740        0.721834       -0.000003  1
  C         -0.928408        1.429829       -0.000003  1
  C          0.256574        0.685020       -0.000001  1
  C          1.642003       -1.068549        0.000022  1
  N          2.399027        0.000000       -0.000024  1
  N          1.564789        1.056470        0.000005  1
  H         -0.979088       -2.496313        0.000007  1
  H         -3.078675       -1.199860        0.000003  1
  H         -3.045394        1.258875       -0.000001  1
  H         -0.919886        2.510899       -0.000003  1
  H          1.950073        1.983172        0.000012  1
  H          2.093343       -2.046819        0.000032  1
  C          0.342018       -0.060322        1.969573  2
  H          0.298357       -0.405681        0.939915  2
  H          0.234821       -0.908256        2.641133  2
  H          1.297905        0.425089        2.148835  2
  H         -0.462992        0.647705        2.148835  2

%mem=32GB
%nprocshared= 8
#p m062x/aug-cc-pVDZ   counterpoise=2

00038 m062x/aug-cc-pVDZ   counterpoise=2

 0  1  0  1  0  1
  C          0.258502       -0.720939        0.000003  1
  C         -0.959433       -1.414956        0.000001  1
  C         -2.126314       -0.688709       -0.000000  1
  C         -2.106740        0.721834       -0.000003  1
  C         -0.928408        1.429829       -0.000003  1
  C          0.256574        0.685020       -0.000001  1
  C          1.642003       -1.068549        0.000022  1
  N          2.399027        0.000000       -0.000024  1
  N          1.564789        1.056470        0.000005  1
  H         -0.979088       -2.496313        0.000007  1
  H         -3.078675       -1.199860        0.000003  1
  H         -3.045394        1.258875       -0.000001  1
  H         -0.919886        2.510899       -0.000003  1
  H          1.950073        1.983172        0.000012  1
  H          2.093343       -2.046819        0.000032  1
  C          0.684053       -0.000000        1.879342  2
  H          0.984276       -0.005336        0.834731  2
  H          1.568647       -0.015722        2.510787  2
  H          0.107351        0.897845        2.086142  2
  H          0.075812       -0.876786        2.086142  2

%mem=32GB
%nprocshared= 8
#p m062x/aug-cc-pVDZ   counterpoise=2

00039 m062x/aug-cc-pVDZ   counterpoise=2

 0  1  0  1  0  1
  C          0.258502       -0.720939        0.000003  1
  C         -0.959433       -1.414956        0.000001  1
  C         -2.126314       -0.688709       -0.000000  1
  C         -2.106740        0.721834       -0.000003  1
  C         -0.928408        1.429829       -0.000003  1
  C          0.256574        0.685020       -0.000001  1
  C          1.642003       -1.068549        0.000022  1
  N          2.399027        0.000000       -0.000024  1
  N          1.564789        1.056470        0.000005  1
  H         -0.979088       -2.496313        0.000007  1
  H         -3.078675       -1.199860        0.000003  1
  H         -3.045394        1.258875       -0.000001  1
  H         -0.919886        2.510899       -0.000003  1
  H          1.950073        1.983172        0.000012  1
  H          2.093343       -2.046819        0.000032  1
  C          0.673661        0.118779        1.879342  2
  H          0.978557        0.047679        0.838497  2
  H          1.527660       -0.080370        2.521605  2
  H          0.295694        1.118187        2.078849  2
  H         -0.107395       -0.610348        2.078849  2

%mem=32GB
%nprocshared= 8
#p m062x/aug-cc-pVDZ   counterpoise=2

00040 m062x/aug-cc-pVDZ   counterpoise=2

 0  1  0  1  0  1
  C          0.258502       -0.720939        0.000003  1
  C         -0.959433       -1.414956        0.000001  1
  C         -2.126314       -0.688709       -0.000000  1
  C         -2.106740        0.721834       -0.000003  1
  C         -0.928408        1.429829       -0.000003  1
  C          0.256574        0.685020       -0.000001  1
  C          1.642003       -1.068549        0.000022  1
  N          2.399027        0.000000       -0.000024  1
  N          1.564789        1.056470        0.000005  1
  H         -0.979088       -2.496313        0.000007  1
  H         -3.078675       -1.199860        0.000003  1
  H         -3.045394        1.258875       -0.000001  1
  H         -0.919886        2.510899       -0.000003  1
  H          1.950073        1.983172        0.000012  1
  H          2.093343       -2.046819        0.000032  1
  C          0.642779        0.233966        1.879342  2
  H          0.429797        0.482710        0.842935  2
  H          0.078286        0.893246        2.533693  2
  H          0.357449       -0.797291        2.070586  2
  H          1.705672        0.357095        2.070586  2

%mem=32GB
%nprocshared= 8
#p m062x/aug-cc-pVDZ   counterpoise=2

00041 m062x/aug-cc-pVDZ   counterpoise=2

 0  1  0  1  0  1
  C          0.258502       -0.720939        0.000003  1
  C         -0.959433       -1.414956        0.000001  1
  C         -2.126314       -0.688709       -0.000000  1
  C         -2.106740        0.721834       -0.000003  1
  C         -0.928408        1.429829       -0.000003  1
  C          0.256574        0.685020       -0.000001  1
  C          1.642003       -1.068549        0.000022  1
  N          2.399027        0.000000       -0.000024  1
  N          1.564789        1.056470        0.000005  1
  H         -0.979088       -2.496313        0.000007  1
  H         -3.078675       -1.199860        0.000003  1
  H         -3.045394        1.258875       -0.000001  1
  H         -0.919886        2.510899       -0.000003  1
  H          1.950073        1.983172        0.000012  1
  H          2.093343       -2.046819        0.000032  1
  C          0.592388        0.342028        1.879342  2
  H          0.404213        0.534226        0.826239  2
  H         -0.039464        0.987385        2.484117  2
  H          0.368316       -0.697646        2.103724  2
  H          1.636568        0.544067        2.103724  2

%mem=32GB
%nprocshared= 8
#p m062x/aug-cc-pVDZ   counterpoise=2

00042 m062x/aug-cc-pVDZ   counterpoise=2

 0  1  0  1  0  1
  C          0.258502       -0.720939        0.000003  1
  C         -0.959433       -1.414956        0.000001  1
  C         -2.126314       -0.688709       -0.000000  1
  C         -2.106740        0.721834       -0.000003  1
  C         -0.928408        1.429829       -0.000003  1
  C          0.256574        0.685020       -0.000001  1
  C          1.642003       -1.068549        0.000022  1
  N          2.399027        0.000000       -0.000024  1
  N          1.564789        1.056470        0.000005  1
  H         -0.979088       -2.496313        0.000007  1
  H         -3.078675       -1.199860        0.000003  1
  H         -3.045394        1.258875       -0.000001  1
  H         -0.919886        2.510899       -0.000003  1
  H          1.950073        1.983172        0.000012  1
  H          2.093343       -2.046819        0.000032  1
  C          0.523999        0.439698        1.879341  2
  H          0.372140        0.579006        0.812145  2
  H         -0.166803        1.073404        2.429511  2
  H          0.345443       -0.600807        2.138075  2
  H          1.545279        0.707133        2.138075  2

%mem=32GB
%nprocshared= 8
#p m062x/aug-cc-pVDZ   counterpoise=2

00043 m062x/aug-cc-pVDZ   counterpoise=2

 0  1  0  1  0  1
  C          0.258502       -0.720939        0.000003  1
  C         -0.959433       -1.414956        0.000001  1
  C         -2.126314       -0.688709       -0.000000  1
  C         -2.106740        0.721834       -0.000003  1
  C         -0.928408        1.429829       -0.000003  1
  C          0.256574        0.685020       -0.000001  1
  C          1.642003       -1.068549        0.000022  1
  N          2.399027        0.000000       -0.000024  1
  N          1.564789        1.056470        0.000005  1
  H         -0.979088       -2.496313        0.000007  1
  H         -3.078675       -1.199860        0.000003  1
  H         -3.045394        1.258875       -0.000001  1
  H         -0.919886        2.510899       -0.000003  1
  H          1.950073        1.983172        0.000012  1
  H          2.093343       -2.046819        0.000032  1
  C          0.439688        0.524009        1.879341  2
  H          0.334665        0.616355        0.801464  2
  H         -0.288454        1.164258        2.370632  2
  H          0.270280       -0.508767        2.172857  2
  H          1.442305        0.824151        2.172857  2

%mem=32GB
%nprocshared= 8
#p m062x/aug-cc-pVDZ   counterpoise=2

00044 m062x/aug-cc-pVDZ   counterpoise=2

 0  1  0  1  0  1
  C          0.258502       -0.720939        0.000003  1
  C         -0.959433       -1.414956        0.000001  1
  C         -2.126314       -0.688709       -0.000000  1
  C         -2.106740        0.721834       -0.000003  1
  C         -0.928408        1.429829       -0.000003  1
  C          0.256574        0.685020       -0.000001  1
  C          1.642003       -1.068549        0.000022  1
  N          2.399027        0.000000       -0.000024  1
  N          1.564789        1.056470        0.000005  1
  H         -0.979088       -2.496313        0.000007  1
  H         -3.078675       -1.199860        0.000003  1
  H         -3.045394        1.258875       -0.000001  1
  H         -0.919886        2.510899       -0.000003  1
  H          1.950073        1.983172        0.000012  1
  H          2.093343       -2.046819        0.000032  1
  C          0.342018        0.592398        1.879340  2
  H          0.292712        0.645846        0.794864  2
  H         -0.334817        1.326088        2.309540  2
  H          0.052808       -0.402925        2.206704  2
  H          1.357389        0.800562        2.206704  2

%mem=32GB
%nprocshared= 8
#p m062x/aug-cc-pVDZ   counterpoise=2

00045 m062x/aug-cc-pVDZ   counterpoise=2

 0  1  0  1  0  1
  C          0.258502       -0.720939        0.000003  1
  C         -0.959433       -1.414956        0.000001  1
  C         -2.126314       -0.688709       -0.000000  1
  C         -2.106740        0.721834       -0.000003  1
  C         -0.928408        1.429829       -0.000003  1
  C          0.256574        0.685020       -0.000001  1
  C          1.642003       -1.068549        0.000022  1
  N          2.399027        0.000000       -0.000024  1
  N          1.564789        1.056470        0.000005  1
  H         -0.979088       -2.496313        0.000007  1
  H         -3.078675       -1.199860        0.000003  1
  H         -3.045394        1.258875       -0.000001  1
  H         -0.919886        2.510899       -0.000003  1
  H          1.950073        1.983172        0.000012  1
  H          2.093343       -2.046819        0.000032  1
  C          0.233956        0.642789        1.879340  2
  H          0.247033        0.667205        0.792782  2
  H          0.713245        1.537700        2.267790  2
  H         -0.794551        0.602108        2.228620  2
  H          0.770092       -0.235869        2.228620  2

%mem=32GB
%nprocshared= 8
#p m062x/aug-cc-pVDZ   counterpoise=2

00046 m062x/aug-cc-pVDZ   counterpoise=2

 0  1  0  1  0  1
  C          0.258502       -0.720939        0.000003  1
  C         -0.959433       -1.414956        0.000001  1
  C         -2.126314       -0.688709       -0.000000  1
  C         -2.106740        0.721834       -0.000003  1
  C         -0.928408        1.429829       -0.000003  1
  C          0.256574        0.685020       -0.000001  1
  C          1.642003       -1.068549        0.000022  1
  N          2.399027        0.000000       -0.000024  1
  N          1.564789        1.056470        0.000005  1
  H         -0.979088       -2.496313        0.000007  1
  H         -3.078675       -1.199860        0.000003  1
  H         -3.045394        1.258875       -0.000001  1
  H         -0.919886        2.510899       -0.000003  1
  H          1.950073        1.983172        0.000012  1
  H          2.093343       -2.046819        0.000032  1
  C          0.118786        0.673648        1.879340  2
  H          0.198260        0.680207        0.795359  2
  H          1.110805        0.755519        2.316001  2
  H         -0.489970        1.513881        2.203226  2
  H         -0.343985       -0.255017        2.203226  2

%mem=32GB
%nprocshared= 8
#p m062x/aug-cc-pVDZ   counterpoise=2

00047 m062x/aug-cc-pVDZ   counterpoise=2

 0  1  0  1  0  1
  C          0.258502       -0.720939        0.000003  1
  C         -0.959433       -1.414956        0.000001  1
  C         -2.126314       -0.688709       -0.000000  1
  C         -2.106740        0.721834       -0.000003  1
  C         -0.928408        1.429829       -0.000003  1
  C          0.256574        0.685020       -0.000001  1
  C          1.642003       -1.068549        0.000022  1
  N          2.399027        0.000000       -0.000024  1
  N          1.564789        1.056470        0.000005  1
  H         -0.979088       -2.496313        0.000007  1
  H         -3.078675       -1.199860        0.000003  1
  H         -3.045394        1.258875       -0.000001  1
  H         -0.919886        2.510899       -0.000003  1
  H          1.950073        1.983172        0.000012  1
  H          2.093343       -2.046819        0.000032  1
  C          0.000006        0.684040        1.879341  2
  H          0.147028        0.684602        0.802419  2
  H          0.966299        0.687730        2.377077  2
  H         -0.560070        1.569364        2.169157  2
  H         -0.553293       -0.205535        2.169157  2

%mem=32GB
%nprocshared= 8
#p m062x/aug-cc-pVDZ   counterpoise=2

00048 m062x/aug-cc-pVDZ   counterpoise=2

 0  1  0  1  0  1
  C          0.258502       -0.720939        0.000003  1
  C         -0.959433       -1.414956        0.000001  1
  C         -2.126314       -0.688709       -0.000000  1
  C         -2.106740        0.721834       -0.000003  1
  C         -0.928408        1.429829       -0.000003  1
  C          0.256574        0.685020       -0.000001  1
  C          1.642003       -1.068549        0.000022  1
  N          2.399027        0.000000       -0.000024  1
  N          1.564789        1.056470        0.000005  1
  H         -0.979088       -2.496313        0.000007  1
  H         -3.078675       -1.199860        0.000003  1
  H         -3.045394        1.258875       -0.000001  1
  H         -0.919886        2.510899       -0.000003  1
  H          1.950073        1.983172        0.000012  1
  H          2.093343       -2.046819        0.000032  1
  C         -0.118774        0.673648        1.879341  2
  H          0.094099        0.680098        0.813499  2
  H          0.814660        0.701928        2.435559  2
  H         -0.718845        1.543332        2.134374  2
  H         -0.665097       -0.230766        2.134374  2

%mem=32GB
%nprocshared= 8
#p m062x/aug-cc-pVDZ   counterpoise=2

00049 m062x/aug-cc-pVDZ   counterpoise=2

 0  1  0  1  0  1
  C          0.258502       -0.720939        0.000003  1
  C         -0.959433       -1.414956        0.000001  1
  C         -2.126314       -0.688709       -0.000000  1
  C         -2.106740        0.721834       -0.000003  1
  C         -0.928408        1.429829       -0.000003  1
  C          0.256574        0.685020       -0.000001  1
  C          1.642003       -1.068549        0.000022  1
  N          2.399027        0.000000       -0.000024  1
  N          1.564789        1.056470        0.000005  1
  H         -0.979088       -2.496313        0.000007  1
  H         -3.078675       -1.199860        0.000003  1
  H         -3.045394        1.258875       -0.000001  1
  H         -0.919886        2.510899       -0.000003  1
  H          1.950073        1.983172        0.000012  1
  H          2.093343       -2.046819        0.000032  1
  C         -0.233944        0.642789        1.879342  2
  H          0.040485        0.666416        0.827911  2
  H          0.662183        0.719941        2.489654  2
  H         -0.895403        1.476579        2.100119  2
  H         -0.743155       -0.291791        2.100119  2

%mem=32GB
%nprocshared= 8
#p m062x/aug-cc-pVDZ   counterpoise=2

00050 m062x/aug-cc-pVDZ   counterpoise=2

 0  1  0  1  0  1
  C          0.258502       -0.720939        0.000003  1
  C         -0.959433       -1.414956        0.000001  1
  C         -2.126314       -0.688709       -0.000000  1
  C         -2.106740        0.721834       -0.000003  1
  C         -0.928408        1.429829       -0.000003  1
  C          0.256574        0.685020       -0.000001  1
  C          1.642003       -1.068549        0.000022  1
  N          2.399027        0.000000       -0.000024  1
  N          1.564789        1.056470        0.000005  1
  H         -0.979088       -2.496313        0.000007  1
  H         -3.078675       -1.199860        0.000003  1
  H         -3.045394        1.258875       -0.000001  1
  H         -0.919886        2.510899       -0.000003  1
  H          1.950073        1.983172        0.000012  1
  H          2.093343       -2.046819        0.000032  1
  C         -0.342007        0.592398        1.879342  2
  H         -0.012510        0.643383        0.844834  2
  H          0.511986        0.724541        2.538670  2
  H         -1.069525        1.377843        2.067148  2
  H         -0.798113       -0.376195        2.067148  2

%mem=32GB
%nprocshared= 8
#p m062x/aug-cc-pVDZ   counterpoise=2

00051 m062x/aug-cc-pVDZ   counterpoise=2

 0  1  0  1  0  1
  C          0.258502       -0.720939        0.000003  1
  C         -0.959433       -1.414956        0.000001  1
  C         -2.126314       -0.688709       -0.000000  1
  C         -2.106740        0.721834       -0.000003  1
  C         -0.928408        1.429829       -0.000003  1
  C          0.256574        0.685020       -0.000001  1
  C          1.642003       -1.068549        0.000022  1
  N          2.399027        0.000000       -0.000024  1
  N          1.564789        1.056470        0.000005  1
  H         -0.979088       -2.496313        0.000007  1
  H         -3.078675       -1.199860        0.000003  1
  H         -3.045394        1.258875       -0.000001  1
  H         -0.919886        2.510899       -0.000003  1
  H          1.950073        1.983172        0.000012  1
  H          2.093343       -2.046819        0.000032  1
  C         -0.439677        0.524009        1.879343  2
  H         -0.063296        0.611049        0.863402  2
  H          0.368017        0.710792        2.582350  2
  H         -1.231744        1.251717        2.036021  2
  H         -0.831842       -0.477558        2.036021  2

%mem=32GB
%nprocshared= 8
#p m062x/aug-cc-pVDZ   counterpoise=2

00052 m062x/aug-cc-pVDZ   counterpoise=2

 0  1  0  1  0  1
  C          0.258502       -0.720939        0.000003  1
  C         -0.959433       -1.414956        0.000001  1
  C         -2.126314       -0.688709       -0.000000  1
  C         -2.106740        0.721834       -0.000003  1
  C         -0.928408        1.429829       -0.000003  1
  C          0.256574        0.685020       -0.000001  1
  C          1.642003       -1.068549        0.000022  1
  N          2.399027        0.000000       -0.000024  1
  N          1.564789        1.056470        0.000005  1
  H         -0.979088       -2.496313        0.000007  1
  H         -3.078675       -1.199860        0.000003  1
  H         -3.045394        1.258875       -0.000001  1
  H         -0.919886        2.510899       -0.000003  1
  H          1.950073        1.983172        0.000012  1
  H          2.093343       -2.046819        0.000032  1
  C         -0.524015        0.439683        1.879342  2
  H         -0.750066        0.198546        0.843906  2
  H         -1.116284       -0.192112        2.536251  2
  H          0.532644        0.269252        2.068821  2
  H         -0.762259        1.483145        2.068821  2

%mem=32GB
%nprocshared= 8
#p m062x/aug-cc-pVDZ   counterpoise=2

00053 m062x/aug-cc-pVDZ   counterpoise=2

 0  1  0  1  0  1
  C          0.258502       -0.720939        0.000003  1
  C         -0.959433       -1.414956        0.000001  1
  C         -2.126314       -0.688709       -0.000000  1
  C         -2.106740        0.721834       -0.000003  1
  C         -0.928408        1.429829       -0.000003  1
  C          0.256574        0.685020       -0.000001  1
  C          1.642003       -1.068549        0.000022  1
  N          2.399027        0.000000       -0.000024  1
  N          1.564789        1.056470        0.000005  1
  H         -0.979088       -2.496313        0.000007  1
  H         -3.078675       -1.199860        0.000003  1
  H         -3.045394        1.258875       -0.000001  1
  H         -0.919886        2.510899       -0.000003  1
  H          1.950073        1.983172        0.000012  1
  H          2.093343       -2.046819        0.000032  1
  C         -0.592404        0.342012        1.879342  2
  H         -0.783937        0.151544        0.826530  2
  H         -1.232358       -0.294386        2.485092  2
  H          0.449154        0.126213        2.103091  2
  H         -0.802396        1.384757        2.103091  2

%mem=32GB
%nprocshared= 8
#p m062x/aug-cc-pVDZ   counterpoise=2

00054 m062x/aug-cc-pVDZ   counterpoise=2

 0  1  0  1  0  1
  C          0.258502       -0.720939        0.000003  1
  C         -0.959433       -1.414956        0.000001  1
  C         -2.126314       -0.688709       -0.000000  1
  C         -2.106740        0.721834       -0.000003  1
  C         -0.928408        1.429829       -0.000003  1
  C          0.256574        0.685020       -0.000001  1
  C          1.642003       -1.068549        0.000022  1
  N          2.399027        0.000000       -0.000024  1
  N          1.564789        1.056470        0.000005  1
  H         -0.979088       -2.496313        0.000007  1
  H         -3.078675       -1.199860        0.000003  1
  H         -3.045394        1.258875       -0.000001  1
  H         -0.919886        2.510899       -0.000003  1
  H          1.950073        1.983172        0.000012  1
  H          2.093343       -2.046819        0.000032  1
  C         -0.642794        0.233950        1.879341  2
  H         -0.808170        0.102370        0.813174  2
  H         -1.374236       -0.348016        2.434125  2
  H          0.358191       -0.103710        2.135254  2
  H         -0.746894        1.285211        2.135254  2

%mem=32GB
%nprocshared= 8
#p m062x/aug-cc-pVDZ   counterpoise=2

00055 m062x/aug-cc-pVDZ   counterpoise=2

 0  1  0  1  0  1
  C          0.258502       -0.720939        0.000003  1
  C         -0.959433       -1.414956        0.000001  1
  C         -2.126314       -0.688709       -0.000000  1
  C         -2.106740        0.721834       -0.000003  1
  C         -0.928408        1.429829       -0.000003  1
  C          0.256574        0.685020       -0.000001  1
  C          1.642003       -1.068549        0.000022  1
  N          2.399027        0.000000       -0.000024  1
  N          1.564789        1.056470        0.000005  1
  H         -0.979088       -2.496313        0.000007  1
  H         -3.078675       -1.199860        0.000003  1
  H         -3.045394        1.258875       -0.000001  1
  H         -0.919886        2.510899       -0.000003  1
  H          1.950073        1.983172        0.000012  1
  H          2.093343       -2.046819        0.000032  1
  C         -0.673654        0.118780        1.879341  2
  H         -0.822689        0.052015        0.804768  2
  H         -1.548532       -0.273151        2.391646  2
  H          0.201155       -0.461759        2.160698  2
  H         -0.524490        1.158042        2.160698  2

%mem=32GB
%nprocshared= 8
#p m062x/aug-cc-pVDZ   counterpoise=2

00056 m062x/aug-cc-pVDZ   counterpoise=2

 0  1  0  1  0  1
  C          0.258502       -0.720939        0.000003  1
  C         -0.959433       -1.414956        0.000001  1
  C         -2.126314       -0.688709       -0.000000  1
  C         -2.106740        0.721834       -0.000003  1
  C         -0.928408        1.429829       -0.000003  1
  C          0.256574        0.685020       -0.000001  1
  C          1.642003       -1.068549        0.000022  1
  N          2.399027        0.000000       -0.000024  1
  N          1.564789        1.056470        0.000005  1
  H         -0.979088       -2.496313        0.000007  1
  H         -3.078675       -1.199860        0.000003  1
  H         -3.045394        1.258875       -0.000001  1
  H         -0.919886        2.510899       -0.000003  1
  H          1.950073        1.983172        0.000012  1
  H          2.093343       -2.046819        0.000032  1
  C         -0.684046        0.000000        1.879341  2
  H         -0.827515        0.001154        0.801941  2
  H         -1.651950        0.007786        2.373891  2
  H         -0.135469       -0.891898        2.170989  2
  H         -0.121192        0.882957        2.170989  2

%mem=32GB
%nprocshared= 8
#p m062x/aug-cc-pVDZ   counterpoise=2

00057 m062x/aug-cc-pVDZ   counterpoise=2

 0  1  0  1  0  1
  C          0.258502       -0.720939        0.000003  1
  C         -0.959433       -1.414956        0.000001  1
  C         -2.126314       -0.688709       -0.000000  1
  C         -2.106740        0.721834       -0.000003  1
  C         -0.928408        1.429829       -0.000003  1
  C          0.256574        0.685020       -0.000001  1
  C          1.642003       -1.068549        0.000022  1
  N          2.399027        0.000000       -0.000024  1
  N          1.564789        1.056470        0.000005  1
  H         -0.979088       -2.496313        0.000007  1
  H         -3.078675       -1.199860        0.000003  1
  H         -3.045394        1.258875       -0.000001  1
  H         -0.919886        2.510899       -0.000003  1
  H          1.950073        1.983172        0.000012  1
  H          2.093343       -2.046819        0.000032  1
  C         -0.673654       -0.118779        1.879341  2
  H         -0.822669       -0.049722        0.804910  2
  H         -1.543044        0.284122        2.392478  2
  H         -0.537573       -1.159967        2.160210  2
  H          0.208730        0.450420        2.160210  2

%mem=32GB
%nprocshared= 8
#p m062x/aug-cc-pVDZ   counterpoise=2

00058 m062x/aug-cc-pVDZ   counterpoise=2

 0  1  0  1  0  1
  C          0.258502       -0.720939        0.000003  1
  C         -0.959433       -1.414956        0.000001  1
  C         -2.126314       -0.688709       -0.000000  1
  C         -2.106740        0.721834       -0.000003  1
  C         -0.928408        1.429829       -0.000003  1
  C          0.256574        0.685020       -0.000001  1
  C          1.642003       -1.068549        0.000022  1
  N          2.399027        0.000000       -0.000024  1
  N          1.564789        1.056470        0.000005  1
  H         -0.979088       -2.496313        0.000007  1
  H         -3.078675       -1.199860        0.000003  1
  H         -3.045394        1.258875       -0.000001  1
  H         -0.919886        2.510899       -0.000003  1
  H          1.950073        1.983172        0.000012  1
  H          2.093343       -2.046819        0.000032  1
  C         -0.642794       -0.233950        1.879341  2
  H         -0.808128       -0.100120        0.813447  2
  H         -1.368764        0.353690        2.435331  2
  H         -0.755466       -1.284506        2.134515  2
  H          0.361248        0.095081        2.134515  2

%mem=32GB
%nprocshared= 8
#p m062x/aug-cc-pVDZ   counterpoise=2

00059 m062x/aug-cc-pVDZ   counterpoise=2

 0  1  0  1  0  1
  C          0.258502       -0.720939        0.000003  1
  C         -0.959433       -1.414956        0.000001  1
  C         -2.126314       -0.688709       -0.000000  1
  C         -2.106740        0.721834       -0.000003  1
  C         -0.928408        1.429829       -0.000003  1
  C          0.256574        0.685020       -0.000001  1
  C          1.642003       -1.068549        0.000022  1
  N          2.399027        0.000000       -0.000024  1
  N          1.564789        1.056470        0.000005  1
  H         -0.979088       -2.496313        0.000007  1
  H         -3.078675       -1.199860        0.000003  1
  H         -3.045394        1.258875       -0.000001  1
  H         -0.919886        2.510899       -0.000003  1
  H          1.950073        1.983172        0.000012  1
  H          2.093343       -2.046819        0.000032  1
  C         -0.592404       -0.342012        1.879342  2
  H         -0.783867       -0.149359        0.826915  2
  H         -1.227994        0.297531        2.486374  2
  H         -0.808307       -1.383728        2.102257  2
  H          0.450630       -0.132572        2.102257  2

%mem=32GB
%nprocshared= 8
#p m062x/aug-cc-pVDZ   counterpoise=2

00060 m062x/aug-cc-pVDZ   counterpoise=2

 0  1  0  1  0  1
  C          0.258502       -0.720939        0.000003  1
  C         -0.959433       -1.414956        0.000001  1
  C         -2.126314       -0.688709       -0.000000  1
  C         -2.106740        0.721834       -0.000003  1
  C         -0.928408        1.429829       -0.000003  1
  C          0.256574        0.685020       -0.000001  1
  C          1.642003       -1.068549        0.000022  1
  N          2.399027        0.000000       -0.000024  1
  N          1.564789        1.056470        0.000005  1
  H         -0.979088       -2.496313        0.000007  1
  H         -3.078675       -1.199860        0.000003  1
  H         -3.045394        1.258875       -0.000001  1
  H         -0.919886        2.510899       -0.000003  1
  H          1.950073        1.983172        0.000012  1
  H          2.093343       -2.046819        0.000032  1
  C         -0.524015       -0.439683        1.879342  2
  H         -0.749963       -0.196438        0.844376  2
  H         -1.112756        0.194127        2.537481  2
  H         -0.766840       -1.482243        2.067971  2
  H          0.533595       -0.274277        2.067971  2

%mem=32GB
%nprocshared= 8
#p m062x/aug-cc-pVDZ   counterpoise=2

00061 m062x/aug-cc-pVDZ   counterpoise=2

 0  1  0  1  0  1
  C          0.258502       -0.720939        0.000003  1
  C         -0.959433       -1.414956        0.000001  1
  C         -2.126314       -0.688709       -0.000000  1
  C         -2.106740        0.721834       -0.000003  1
  C         -0.928408        1.429829       -0.000003  1
  C          0.256574        0.685020       -0.000001  1
  C          1.642003       -1.068549        0.000022  1
  N          2.399027        0.000000       -0.000024  1
  N          1.564789        1.056470        0.000005  1
  H         -0.979088       -2.496313        0.000007  1
  H         -3.078675       -1.199860        0.000003  1
  H         -3.045394        1.258875       -0.000001  1
  H         -0.919886        2.510899       -0.000003  1
  H          1.950073        1.983172        0.000012  1
  H          2.093343       -2.046819        0.000032  1
  C         -0.439704       -0.523994        1.879343  2
  H         -0.706725       -0.240016        0.864734  2
  H         -1.005938        0.078197        2.585192  2
  H         -0.669551       -1.575064        2.033934  2
  H          0.623511       -0.359209        2.033934  2

%mem=32GB
%nprocshared= 8
#p m062x/aug-cc-pVDZ   counterpoise=2

00062 m062x/aug-cc-pVDZ   counterpoise=2

 0  1  0  1  0  1
  C          0.258502       -0.720939        0.000003  1
  C         -0.959433       -1.414956        0.000001  1
  C         -2.126314       -0.688709       -0.000000  1
  C         -2.106740        0.721834       -0.000003  1
  C         -0.928408        1.429829       -0.000003  1
  C          0.256574        0.685020       -0.000001  1
  C          1.642003       -1.068549        0.000022  1
  N          2.399027        0.000000       -0.000024  1
  N          1.564789        1.056470        0.000005  1
  H         -0.979088       -2.496313        0.000007  1
  H         -3.078675       -1.199860        0.000003  1
  H         -3.045394        1.258875       -0.000001  1
  H         -0.919886        2.510899       -0.000003  1
  H          1.950073        1.983172        0.000012  1
  H          2.093343       -2.046819        0.000032  1
  C         -0.342006       -0.592399        1.879342  2
  H         -0.011882       -0.663063        0.846192  2
  H          0.500391       -0.772716        2.542162  2
  H         -0.742582        0.400904        2.064722  2
  H         -1.114089       -1.334693        2.064722  2

%mem=32GB
%nprocshared= 8
#p m062x/aug-cc-pVDZ   counterpoise=2

00063 m062x/aug-cc-pVDZ   counterpoise=2

 0  1  0  1  0  1
  C          0.258502       -0.720939        0.000003  1
  C         -0.959433       -1.414956        0.000001  1
  C         -2.126314       -0.688709       -0.000000  1
  C         -2.106740        0.721834       -0.000003  1
  C         -0.928408        1.429829       -0.000003  1
  C          0.256574        0.685020       -0.000001  1
  C          1.642003       -1.068549        0.000022  1
  N          2.399027        0.000000       -0.000024  1
  N          1.564789        1.056470        0.000005  1
  H         -0.979088       -2.496313        0.000007  1
  H         -3.078675       -1.199860        0.000003  1
  H         -3.045394        1.258875       -0.000001  1
  H         -0.919886        2.510899       -0.000003  1
  H          1.950073        1.983172        0.000012  1
  H          2.093343       -2.046819        0.000032  1
  C         -0.233944       -0.642789        1.879342  2
  H          0.041337       -0.686476        0.828777  2
  H          0.652495       -0.783464        2.492460  2
  H         -0.675766        0.325888        2.098283  2
  H         -0.953957       -1.427087        2.098283  2

%mem=32GB
%nprocshared= 8
#p m062x/aug-cc-pVDZ   counterpoise=2

00064 m062x/aug-cc-pVDZ   counterpoise=2

 0  1  0  1  0  1
  C          0.258502       -0.720939        0.000003  1
  C         -0.959433       -1.414956        0.000001  1
  C         -2.126314       -0.688709       -0.000000  1
  C         -2.106740        0.721834       -0.000003  1
  C         -0.928408        1.429829       -0.000003  1
  C          0.256574        0.685020       -0.000001  1
  C          1.642003       -1.068549        0.000022  1
  N          2.399027        0.000000       -0.000024  1
  N          1.564789        1.056470        0.000005  1
  H         -0.979088       -2.496313        0.000007  1
  H         -3.078675       -1.199860        0.000003  1
  H         -3.045394        1.258875       -0.000001  1
  H         -0.919886        2.510899       -0.000003  1
  H          1.950073        1.983172        0.000012  1
  H          2.093343       -2.046819        0.000032  1
  C         -0.118773       -0.673649        1.879341  2
  H          0.095090       -0.700456        0.814015  2
  H          0.806506       -0.789629        2.437806  2
  H         -0.578015        0.278315        2.132992  2
  H         -0.798764       -1.482816        2.132992  2

%mem=32GB
%nprocshared= 8
#p m062x/aug-cc-pVDZ   counterpoise=2

00065 m062x/aug-cc-pVDZ   counterpoise=2

 0  1  0  1  0  1
  C          0.258502       -0.720939        0.000003  1
  C         -0.959433       -1.414956        0.000001  1
  C         -2.126314       -0.688709       -0.000000  1
  C         -2.106740        0.721834       -0.000003  1
  C         -0.928408        1.429829       -0.000003  1
  C          0.256574        0.685020       -0.000001  1
  C          1.642003       -1.068549        0.000022  1
  N          2.399027        0.000000       -0.000024  1
  N          1.564789        1.056470        0.000005  1
  H         -0.979088       -2.496313        0.000007  1
  H         -3.078675       -1.199860        0.000003  1
  H         -3.045394        1.258875       -0.000001  1
  H         -0.919886        2.510899       -0.000003  1
  H          1.950073        1.983172        0.000012  1
  H          2.093343       -2.046819        0.000032  1
  C          0.000006       -0.684041        1.879341  2
  H          0.148084       -0.705178        0.802771  2
  H          0.955437       -0.820420        2.379370  2
  H         -0.426374        0.273272        2.167834  2
  H         -0.677184       -1.483830        2.167834  2

%mem=32GB
%nprocshared= 8
#p m062x/aug-cc-pVDZ   counterpoise=2

00066 m062x/aug-cc-pVDZ   counterpoise=2

 0  1  0  1  0  1
  C          0.258502       -0.720939        0.000003  1
  C         -0.959433       -1.414956        0.000001  1
  C         -2.126314       -0.688709       -0.000000  1
  C         -2.106740        0.721834       -0.000003  1
  C         -0.928408        1.429829       -0.000003  1
  C          0.256574        0.685020       -0.000001  1
  C          1.642003       -1.068549        0.000022  1
  N          2.399027        0.000000       -0.000024  1
  N          1.564789        1.056470        0.000005  1
  H         -0.979088       -2.496313        0.000007  1
  H         -3.078675       -1.199860        0.000003  1
  H         -3.045394        1.258875       -0.000001  1
  H         -0.919886        2.510899       -0.000003  1
  H          1.950073        1.983172        0.000012  1
  H          2.093343       -2.046819        0.000032  1
  C          0.118786       -0.673649        1.879340  2
  H          0.199343       -0.700915        0.795762  2
  H          1.059600       -0.992086        2.320865  2
  H         -0.107396        0.339818        2.200592  2
  H         -0.676437       -1.341403        2.200592  2

%mem=32GB
%nprocshared= 8
#p m062x/aug-cc-pVDZ   counterpoise=2

00067 m062x/aug-cc-pVDZ   counterpoise=2

 0  1  0  1  0  1
  C          0.258502       -0.720939        0.000003  1
  C         -0.959433       -1.414956        0.000001  1
  C         -2.126314       -0.688709       -0.000000  1
  C         -2.106740        0.721834       -0.000003  1
  C         -0.928408        1.429829       -0.000003  1
  C          0.256574        0.685020       -0.000001  1
  C          1.642003       -1.068549        0.000022  1
  N          2.399027        0.000000       -0.000024  1
  N          1.564789        1.056470        0.000005  1
  H         -0.979088       -2.496313        0.000007  1
  H         -3.078675       -1.199860        0.000003  1
  H         -3.045394        1.258875       -0.000001  1
  H         -0.919886        2.510899       -0.000003  1
  H          1.950073        1.983172        0.000012  1
  H          2.093343       -2.046819        0.000032  1
  C          0.233956       -0.642789        1.879340  2
  H          0.248139       -0.687944        0.793460  2
  H          0.536006       -1.604461        2.286073  2
  H          0.922512        0.126564        2.219139  2
  H         -0.770838       -0.405298        2.219139  2

%mem=32GB
%nprocshared= 8
#p m062x/aug-cc-pVDZ   counterpoise=2

00068 m062x/aug-cc-pVDZ   counterpoise=2

 0  1  0  1  0  1
  C          0.258502       -0.720939        0.000003  1
  C         -0.959433       -1.414956        0.000001  1
  C         -2.126314       -0.688709       -0.000000  1
  C         -2.106740        0.721834       -0.000003  1
  C         -0.928408        1.429829       -0.000003  1
  C          0.256574        0.685020       -0.000001  1
  C          1.642003       -1.068549        0.000022  1
  N          2.399027        0.000000       -0.000024  1
  N          1.564789        1.056470        0.000005  1
  H         -0.979088       -2.496313        0.000007  1
  H         -3.078675       -1.199860        0.000003  1
  H         -3.045394        1.258875       -0.000001  1
  H         -0.919886        2.510899       -0.000003  1
  H          1.950073        1.983172        0.000012  1
  H          2.093343       -2.046819        0.000032  1
  C          0.342018       -0.592399        1.879340  2
  H          0.293877       -0.666494        0.796027  2
  H         -0.198392       -1.424144        2.323902  2
  H          1.380477       -0.622976        2.198941  2
  H         -0.107869        0.344048        2.198941  2

%mem=32GB
%nprocshared= 8
#p m062x/aug-cc-pVDZ   counterpoise=2

00069 m062x/aug-cc-pVDZ   counterpoise=2

 0  1  0  1  0  1
  C          0.258502       -0.720939        0.000003  1
  C         -0.959433       -1.414956        0.000001  1
  C         -2.126314       -0.688709       -0.000000  1
  C         -2.106740        0.721834       -0.000003  1
  C         -0.928408        1.429829       -0.000003  1
  C          0.256574        0.685020       -0.000001  1
  C          1.642003       -1.068549        0.000022  1
  N          2.399027        0.000000       -0.000024  1
  N          1.564789        1.056470        0.000005  1
  H         -0.979088       -2.496313        0.000007  1
  H         -3.078675       -1.199860        0.000003  1
  H         -3.045394        1.258875       -0.000001  1
  H         -0.919886        2.510899       -0.000003  1
  H          1.950073        1.983172        0.000012  1
  H          2.093343       -2.046819        0.000032  1
  C          0.439688       -0.524010        1.879341  2
  H          0.335946       -0.636766        0.803283  2
  H         -0.212623       -1.232999        2.382632  2
  H          1.470824       -0.713993        2.165947  2
  H          0.164649        0.487765        2.165947  2

%mem=32GB
%nprocshared= 8
#p m062x/aug-cc-pVDZ   counterpoise=2

00070 m062x/aug-cc-pVDZ   counterpoise=2

 0  1  0  1  0  1
  C          0.258502       -0.720939        0.000003  1
  C         -0.959433       -1.414956        0.000001  1
  C         -2.126314       -0.688709       -0.000000  1
  C         -2.106740        0.721834       -0.000003  1
  C         -0.928408        1.429829       -0.000003  1
  C          0.256574        0.685020       -0.000001  1
  C          1.642003       -1.068549        0.000022  1
  N          2.399027        0.000000       -0.000024  1
  N          1.564789        1.056470        0.000005  1
  H         -0.979088       -2.496313        0.000007  1
  H         -3.078675       -1.199860        0.000003  1
  H         -3.045394        1.258875       -0.000001  1
  H         -0.919886        2.510899       -0.000003  1
  H          1.950073        1.983172        0.000012  1
  H          2.093343       -2.046819        0.000032  1
  C          0.523999       -0.439699        1.879341  2
  H          0.373601       -0.599015        0.814741  2
  H         -0.114857       -1.116437        2.440916  2
  H          1.563985       -0.630844        2.131075  2
  H          0.273330        0.587565        2.131075  2

%mem=32GB
%nprocshared= 8
#p m062x/aug-cc-pVDZ   counterpoise=2

00071 m062x/aug-cc-pVDZ   counterpoise=2

 0  1  0  1  0  1
  C          0.258502       -0.720939        0.000003  1
  C         -0.959433       -1.414956        0.000001  1
  C         -2.126314       -0.688709       -0.000000  1
  C         -2.106740        0.721834       -0.000003  1
  C         -0.928408        1.429829       -0.000003  1
  C          0.256574        0.685020       -0.000001  1
  C          1.642003       -1.068549        0.000022  1
  N          2.399027        0.000000       -0.000024  1
  N          1.564789        1.056470        0.000005  1
  H         -0.979088       -2.496313        0.000007  1
  H         -3.078675       -1.199860        0.000003  1
  H         -3.045394        1.258875       -0.000001  1
  H         -0.919886        2.510899       -0.000003  1
  H          1.950073        1.983172        0.000012  1
  H          2.093343       -2.046819        0.000032  1
  C          0.592389       -0.342029        1.879342  2
  H          0.405902       -0.553662        0.829671  2
  H          0.000303       -1.013955        2.495319  2
  H          1.647550       -0.486925        2.096407  2
  H          0.315876        0.686514        2.096407  2

%mem=32GB
%nprocshared= 8
#p m062x/aug-cc-pVDZ   counterpoise=2

00072 m062x/aug-cc-pVDZ   counterpoise=2

 0  1  0  1  0  1
  C          0.258502       -0.720939        0.000003  1
  C         -0.959433       -1.414956        0.000001  1
  C         -2.126314       -0.688709       -0.000000  1
  C         -2.106740        0.721834       -0.000003  1
  C         -0.928408        1.429829       -0.000003  1
  C          0.256574        0.685020       -0.000001  1
  C          1.642003       -1.068549        0.000022  1
  N          2.399027        0.000000       -0.000024  1
  N          1.564789        1.056470        0.000005  1
  H         -0.979088       -2.496313        0.000007  1
  H         -3.078675       -1.199860        0.000003  1
  H         -3.045394        1.258875       -0.000001  1
  H         -0.919886        2.510899       -0.000003  1
  H          1.950073        1.983172        0.000012  1
  H          2.093343       -2.046819        0.000032  1
  C          0.642779       -0.233967        1.879343  2
  H          0.431733       -0.501413        0.847205  2
  H          0.110347       -0.908688        2.544733  2
  H          1.711232       -0.312580        2.062930  2
  H          0.317891        0.786925        2.062930  2

%mem=32GB
%nprocshared= 8
#p m062x/aug-cc-pVDZ   counterpoise=2

00073 m062x/aug-cc-pVDZ   counterpoise=2

 0  1  0  1  0  1
  C          0.258502       -0.720939        0.000003  1
  C         -0.959433       -1.414956        0.000001  1
  C         -2.126314       -0.688709       -0.000000  1
  C         -2.106740        0.721834       -0.000003  1
  C         -0.928408        1.429829       -0.000003  1
  C          0.256574        0.685020       -0.000001  1
  C          1.642003       -1.068549        0.000022  1
  N          2.399027        0.000000       -0.000024  1
  N          1.564789        1.056470        0.000005  1
  H         -0.979088       -2.496313        0.000007  1
  H         -3.078675       -1.199860        0.000003  1
  H         -3.045394        1.258875       -0.000001  1
  H         -0.919886        2.510899       -0.000003  1
  H          1.950073        1.983172        0.000012  1
  H          2.093343       -2.046819        0.000032  1
  C          0.673661       -0.118780        1.879342  2
  H          0.978738       -0.058276        0.837880  2
  H          1.535064        0.052056        2.519870  2
  H         -0.082283        0.636040        2.080025  2
  H          0.262998       -1.104964        2.080025  2

%mem=32GB
%nprocshared= 8
#p m062x/aug-cc-pVDZ   counterpoise=2

00074 m062x/aug-cc-pVDZ   counterpoise=2

 0  1  0  1  0  1
  C          0.258502       -0.720939        0.000003  1
  C         -0.959433       -1.414956        0.000001  1
  C         -2.126314       -0.688709       -0.000000  1
  C         -2.106740        0.721834       -0.000003  1
  C         -0.928408        1.429829       -0.000003  1
  C          0.256574        0.685020       -0.000001  1
  C          1.642003       -1.068549        0.000022  1
  N          2.399027        0.000000       -0.000024  1
  N          1.564789        1.056470        0.000005  1
  H         -0.979088       -2.496313        0.000007  1
  H         -3.078675       -1.199860        0.000003  1
  H         -3.045394        1.258875       -0.000001  1
  H         -0.919886        2.510899       -0.000003  1
  H          1.950073        1.983172        0.000012  1
  H          2.093343       -2.046819        0.000032  1
  C          1.000006       -0.000000        1.732006  2
  H          1.139519       -0.005974        0.654103  2
  H          1.968805       -0.041485        2.223111  2
  H          0.483788        0.910374        2.025629  2
  H          0.407853       -0.862913        2.025629  2

%mem=32GB
%nprocshared= 8
#p m062x/aug-cc-pVDZ   counterpoise=2

00075 m062x/aug-cc-pVDZ   counterpoise=2

 0  1  0  1  0  1
  C          0.258502       -0.720939        0.000003  1
  C         -0.959433       -1.414956        0.000001  1
  C         -2.126314       -0.688709       -0.000000  1
  C         -2.106740        0.721834       -0.000003  1
  C         -0.928408        1.429829       -0.000003  1
  C          0.256574        0.685020       -0.000001  1
  C          1.642003       -1.068549        0.000022  1
  N          2.399027        0.000000       -0.000024  1
  N          1.564789        1.056470        0.000005  1
  H         -0.979088       -2.496313        0.000007  1
  H         -3.078675       -1.199860        0.000003  1
  H         -3.045394        1.258875       -0.000001  1
  H         -0.919886        2.510899       -0.000003  1
  H          1.950073        1.983172        0.000012  1
  H          2.093343       -2.046819        0.000032  1
  C          0.984814        0.173643        1.732006  2
  H          1.132801        0.060353        0.661193  2
  H          1.737101       -0.402261        2.264806  2
  H          1.074101        1.222939        2.001235  2
  H         -0.004809       -0.186410        2.001235  2

%mem=32GB
%nprocshared= 8
#p m062x/aug-cc-pVDZ   counterpoise=2

00076 m062x/aug-cc-pVDZ   counterpoise=2

 0  1  0  1  0  1
  C          0.258502       -0.720939        0.000003  1
  C         -0.959433       -1.414956        0.000001  1
  C         -2.126314       -0.688709       -0.000000  1
  C         -2.106740        0.721834       -0.000003  1
  C         -0.928408        1.429829       -0.000003  1
  C          0.256574        0.685020       -0.000001  1
  C          1.642003       -1.068549        0.000022  1
  N          2.399027        0.000000       -0.000024  1
  N          1.564789        1.056470        0.000005  1
  H         -0.979088       -2.496313        0.000007  1
  H         -3.078675       -1.199860        0.000003  1
  H         -3.045394        1.258875       -0.000001  1
  H         -0.919886        2.510899       -0.000003  1
  H          1.950073        1.983172        0.000012  1
  H          2.093343       -2.046819        0.000032  1
  C          0.939700        0.342011        1.732007  2
  H          1.112431        0.128519        0.680361  2
  H          1.505738       -0.357602        2.341613  2
  H          1.260201        1.356807        1.953246  2
  H         -0.119643        0.240410        1.953246  2

%mem=32GB
%nprocshared= 8
#p m062x/aug-cc-pVDZ   counterpoise=2

00077 m062x/aug-cc-pVDZ   counterpoise=2

 0  1  0  1  0  1
  C          0.258502       -0.720939        0.000003  1
  C         -0.959433       -1.414956        0.000001  1
  C         -2.126314       -0.688709       -0.000000  1
  C         -2.106740        0.721834       -0.000003  1
  C         -0.928408        1.429829       -0.000003  1
  C          0.256574        0.685020       -0.000001  1
  C          1.642003       -1.068549        0.000022  1
  N          2.399027        0.000000       -0.000024  1
  N          1.564789        1.056470        0.000005  1
  H         -0.979088       -2.496313        0.000007  1
  H         -3.078675       -1.199860        0.000003  1
  H         -3.045394        1.258875       -0.000001  1
  H         -0.919886        2.510899       -0.000003  1
  H          1.950073        1.983172        0.000012  1
  H          2.093343       -2.046819        0.000032  1
  C          0.866034        0.499988        1.732008  2
  H          1.077526        0.199066        0.709222  2
  H          1.349980       -0.188596        2.419851  2
  H          1.244343        1.505095        1.899693  2
  H         -0.207800        0.484510        1.899693  2

%mem=32GB
%nprocshared= 8
#p m062x/aug-cc-pVDZ   counterpoise=2

00078 m062x/aug-cc-pVDZ   counterpoise=2

 0  1  0  1  0  1
  C          0.258502       -0.720939        0.000003  1
  C         -0.959433       -1.414956        0.000001  1
  C         -2.126314       -0.688709       -0.000000  1
  C         -2.106740        0.721834       -0.000003  1
  C         -0.928408        1.429829       -0.000003  1
  C          0.256574        0.685020       -0.000001  1
  C          1.642003       -1.068549        0.000022  1
  N          2.399027        0.000000       -0.000024  1
  N          1.564789        1.056470        0.000005  1
  H         -0.979088       -2.496313        0.000007  1
  H         -3.078675       -1.199860        0.000003  1
  H         -3.045394        1.258875       -0.000001  1
  H         -0.919886        2.510899       -0.000003  1
  H          1.950073        1.983172        0.000012  1
  H          2.093343       -2.046819        0.000032  1
  C          0.766032        0.642789        1.732008  2
  H          0.459402        0.668207        0.689555  2
  H         -0.111187        0.715505        2.369720  2
  H          1.284706       -0.290707        1.934594  2
  H          1.431334        1.478139        1.934594  2

%mem=32GB
%nprocshared= 8
#p m062x/aug-cc-pVDZ   counterpoise=2

00079 m062x/aug-cc-pVDZ   counterpoise=2

 0  1  0  1  0  1
  C          0.258502       -0.720939        0.000003  1
  C         -0.959433       -1.414956        0.000001  1
  C         -2.126314       -0.688709       -0.000000  1
  C         -2.106740        0.721834       -0.000003  1
  C         -0.928408        1.429829       -0.000003  1
  C          0.256574        0.685020       -0.000001  1
  C          1.642003       -1.068549        0.000022  1
  N          2.399027        0.000000       -0.000024  1
  N          1.564789        1.056470        0.000005  1
  H         -0.979088       -2.496313        0.000007  1
  H         -3.078675       -1.199860        0.000003  1
  H         -3.045394        1.258875       -0.000001  1
  H         -0.919886        2.510899       -0.000003  1
  H          1.950073        1.983172        0.000012  1
  H          2.093343       -2.046819        0.000032  1
  C          0.642778        0.766042        1.732007  2
  H          0.406473        0.716468        0.672253  2
  H         -0.256276        0.577428        2.313044  2
  H          1.392720        0.016599        1.971585  2
  H          1.028292        1.753695        1.971585  2

%mem=32GB
%nprocshared= 8
#p m062x/aug-cc-pVDZ   counterpoise=2

00080 m062x/aug-cc-pVDZ   counterpoise=2

 0  1  0  1  0  1
  C          0.258502       -0.720939        0.000003  1
  C         -0.959433       -1.414956        0.000001  1
  C         -2.126314       -0.688709       -0.000000  1
  C         -2.106740        0.721834       -0.000003  1
  C         -0.928408        1.429829       -0.000003  1
  C          0.256574        0.685020       -0.000001  1
  C          1.642003       -1.068549        0.000022  1
  N          2.399027        0.000000       -0.000024  1
  N          1.564789        1.056470        0.000005  1
  H         -0.979088       -2.496313        0.000007  1
  H         -3.078675       -1.199860        0.000003  1
  H         -3.045394        1.258875       -0.000001  1
  H         -0.919886        2.510899       -0.000003  1
  H          1.950073        1.983172        0.000012  1
  H          2.093343       -2.046819        0.000032  1
  C          0.499994        0.866021        1.732006  2
  H          0.349527        0.754138        0.661391  2
  H         -0.259827        0.301037        2.265807  2
  H          1.484709        0.492322        2.000636  2
  H          0.425628        1.916632        2.000636  2

%mem=32GB
%nprocshared= 8
#p m062x/aug-cc-pVDZ   counterpoise=2

00081 m062x/aug-cc-pVDZ   counterpoise=2

 0  1  0  1  0  1
  C          0.258502       -0.720939        0.000003  1
  C         -0.959433       -1.414956        0.000001  1
  C         -2.126314       -0.688709       -0.000000  1
  C         -2.106740        0.721834       -0.000003  1
  C         -0.928408        1.429829       -0.000003  1
  C          0.256574        0.685020       -0.000001  1
  C          1.642003       -1.068549        0.000022  1
  N          2.399027        0.000000       -0.000024  1
  N          1.564789        1.056470        0.000005  1
  H         -0.979088       -2.496313        0.000007  1
  H         -3.078675       -1.199860        0.000003  1
  H         -3.045394        1.258875       -0.000001  1
  H         -0.919886        2.510899       -0.000003  1
  H          1.950073        1.983172        0.000012  1
  H          2.093343       -2.046819        0.000032  1
  C          0.342018        0.939686        1.732006  2
  H          0.289032        0.781760        0.657936  2
  H          0.037579        0.032305        2.247229  2
  H          1.362104        1.190084        2.011653  2
  H         -0.320621        1.754661        2.011653  2

%mem=32GB
%nprocshared= 8
#p m062x/aug-cc-pVDZ   counterpoise=2

00082 m062x/aug-cc-pVDZ   counterpoise=2

 0  1  0  1  0  1
  C          0.258502       -0.720939        0.000003  1
  C         -0.959433       -1.414956        0.000001  1
  C         -2.126314       -0.688709       -0.000000  1
  C         -2.106740        0.721834       -0.000003  1
  C         -0.928408        1.429829       -0.000003  1
  C          0.256574        0.685020       -0.000001  1
  C          1.642003       -1.068549        0.000022  1
  N          2.399027        0.000000       -0.000024  1
  N          1.564789        1.056470        0.000005  1
  H         -0.979088       -2.496313        0.000007  1
  H         -3.078675       -1.199860        0.000003  1
  H         -3.045394        1.258875       -0.000001  1
  H         -0.919886        2.510899       -0.000003  1
  H          1.950073        1.983172        0.000012  1
  H          2.093343       -2.046819        0.000032  1
  C          0.173650        0.984800        1.732007  2
  H          0.224869        0.799637        0.662209  2
  H          0.425469        0.074441        2.269882  2
  H          0.877456        1.769199        1.998189  2
  H         -0.833215        1.296001        1.998189  2

%mem=32GB
%nprocshared= 8
#p m062x/aug-cc-pVDZ   counterpoise=2

00083 m062x/aug-cc-pVDZ   counterpoise=2

 0  1  0  1  0  1
  C          0.258502       -0.720939        0.000003  1
  C         -0.959433       -1.414956        0.000001  1
  C         -2.126314       -0.688709       -0.000000  1
  C         -2.106740        0.721834       -0.000003  1
  C         -0.928408        1.429829       -0.000003  1
  C          0.256574        0.685020       -0.000001  1
  C          1.642003       -1.068549        0.000022  1
  N          2.399027        0.000000       -0.000024  1
  N          1.564789        1.056470        0.000005  1
  H         -0.979088       -2.496313        0.000007  1
  H         -3.078675       -1.199860        0.000003  1
  H         -3.045394        1.258875       -0.000001  1
  H         -0.919886        2.510899       -0.000003  1
  H          1.950073        1.983172        0.000012  1
  H          2.093343       -2.046819        0.000032  1
  C          0.000006        0.999992        1.732007  2
  H          0.156760        0.807556        0.673814  2
  H          0.577822        0.290643        2.318889  2
  H          0.320758        2.011406        1.967882  2
  H         -1.055379        0.890443        1.967882  2

%mem=32GB
%nprocshared= 8
#p m062x/aug-cc-pVDZ   counterpoise=2

00084 m062x/aug-cc-pVDZ   counterpoise=2

 0  1  0  1  0  1
  C          0.258502       -0.720939        0.000003  1
  C         -0.959433       -1.414956        0.000001  1
  C         -2.126314       -0.688709       -0.000000  1
  C         -2.106740        0.721834       -0.000003  1
  C         -0.928408        1.429829       -0.000003  1
  C          0.256574        0.685020       -0.000001  1
  C          1.642003       -1.068549        0.000022  1
  N          2.399027        0.000000       -0.000024  1
  N          1.564789        1.056470        0.000005  1
  H         -0.979088       -2.496313        0.000007  1
  H         -3.078675       -1.199860        0.000003  1
  H         -3.045394        1.258875       -0.000001  1
  H         -0.919886        2.510899       -0.000003  1
  H          1.950073        1.983172        0.000012  1
  H          2.093343       -2.046819        0.000032  1
  C         -0.173637        0.984800        1.732008  2
  H          0.084757        0.804746        0.691725  2
  H          0.544885        0.484119        2.375840  2
  H         -0.154782        2.053324        1.930449  2
  H         -1.169518        0.597088        1.930449  2

%mem=32GB
%nprocshared= 8
#p m062x/aug-cc-pVDZ   counterpoise=2

00085 m062x/aug-cc-pVDZ   counterpoise=2

 0  1  0  1  0  1
  C          0.258502       -0.720939        0.000003  1
  C         -0.959433       -1.414956        0.000001  1
  C         -2.126314       -0.688709       -0.000000  1
  C         -2.106740        0.721834       -0.000003  1
  C         -0.928408        1.429829       -0.000003  1
  C          0.256574        0.685020       -0.000001  1
  C          1.642003       -1.068549        0.000022  1
  N          2.399027        0.000000       -0.000024  1
  N          1.564789        1.056470        0.000005  1
  H         -0.979088       -2.496313        0.000007  1
  H         -3.078675       -1.199860        0.000003  1
  H         -3.045394        1.258875       -0.000001  1
  H         -0.919886        2.510899       -0.000003  1
  H          1.950073        1.983172        0.000012  1
  H          2.093343       -2.046819        0.000032  1
  C         -0.342006        0.939686        1.732009  2
  H          0.009645        0.790076        0.714495  2
  H          0.423475        0.614012        2.431618  2
  H         -0.553212        1.993980        1.891172  2
  H         -1.248077        0.360739        1.891172  2

%mem=32GB
%nprocshared= 8
#p m062x/aug-cc-pVDZ   counterpoise=2

00086 m062x/aug-cc-pVDZ   counterpoise=2

 0  1  0  1  0  1
  C          0.258502       -0.720939        0.000003  1
  C         -0.959433       -1.414956        0.000001  1
  C         -2.126314       -0.688709       -0.000000  1
  C         -2.106740        0.721834       -0.000003  1
  C         -0.928408        1.429829       -0.000003  1
  C          0.256574        0.685020       -0.000001  1
  C          1.642003       -1.068549        0.000022  1
  N          2.399027        0.000000       -0.000024  1
  N          1.564789        1.056470        0.000005  1
  H         -0.979088       -2.496313        0.000007  1
  H         -3.078675       -1.199860        0.000003  1
  H         -3.045394        1.258875       -0.000001  1
  H         -0.919886        2.510899       -0.000003  1
  H          1.950073        1.983172        0.000012  1
  H          2.093343       -2.046819        0.000032  1
  C         -0.500010        0.866039        1.732009  2
  H         -0.748856        1.193530        0.725927  2
  H         -0.990903        1.512075        2.455293  2
  H         -0.836699       -0.157712        1.873617  2
  H          0.576519        0.916126        1.873617  2

%mem=32GB
%nprocshared= 8
#p m062x/aug-cc-pVDZ   counterpoise=2

00087 m062x/aug-cc-pVDZ   counterpoise=2

 0  1  0  1  0  1
  C          0.258502       -0.720939        0.000003  1
  C         -0.959433       -1.414956        0.000001  1
  C         -2.126314       -0.688709       -0.000000  1
  C         -2.106740        0.721834       -0.000003  1
  C         -0.928408        1.429829       -0.000003  1
  C          0.256574        0.685020       -0.000001  1
  C          1.642003       -1.068549        0.000022  1
  N          2.399027        0.000000       -0.000024  1
  N          1.564789        1.056470        0.000005  1
  H         -0.979088       -2.496313        0.000007  1
  H         -3.078675       -1.199860        0.000003  1
  H         -3.045394        1.258875       -0.000001  1
  H         -0.919886        2.510899       -0.000003  1
  H          1.950073        1.983172        0.000012  1
  H          2.093343       -2.046819        0.000032  1
  C         -0.642794        0.766060        1.732009  2
  H         -0.808210        1.150488        0.728900  2
  H         -0.961439        1.506593        2.461087  2
  H         -1.215923       -0.147269        1.869233  2
  H          0.414462        0.554270        1.869233  2

%mem=32GB
%nprocshared= 8
#p m062x/aug-cc-pVDZ   counterpoise=2

00088 m062x/aug-cc-pVDZ   counterpoise=2

 0  1  0  1  0  1
  C          0.258502       -0.720939        0.000003  1
  C         -0.959433       -1.414956        0.000001  1
  C         -2.126314       -0.688709       -0.000000  1
  C         -2.106740        0.721834       -0.000003  1
  C         -0.928408        1.429829       -0.000003  1
  C          0.256574        0.685020       -0.000001  1
  C          1.642003       -1.068549        0.000022  1
  N          2.399027        0.000000       -0.000024  1
  N          1.564789        1.056470        0.000005  1
  H         -0.979088       -2.496313        0.000007  1
  H         -3.078675       -1.199860        0.000003  1
  H         -3.045394        1.258875       -0.000001  1
  H         -0.919886        2.510899       -0.000003  1
  H          1.950073        1.983172        0.000012  1
  H          2.093343       -2.046819        0.000032  1
  C         -0.766049        0.642772        1.732009  2
  H         -0.864668        0.267204        0.716825  2
  H         -0.976248       -0.157724        2.436636  2
  H          0.246738        1.005489        1.887498  2
  H         -1.469975        1.456275        1.887498  2

%mem=32GB
%nprocshared= 8
#p m062x/aug-cc-pVDZ   counterpoise=2

00089 m062x/aug-cc-pVDZ   counterpoise=2

 0  1  0  1  0  1
  C          0.258502       -0.720939        0.000003  1
  C         -0.959433       -1.414956        0.000001  1
  C         -2.126314       -0.688709       -0.000000  1
  C         -2.106740        0.721834       -0.000003  1
  C         -0.928408        1.429829       -0.000003  1
  C          0.256574        0.685020       -0.000001  1
  C          1.642003       -1.068549        0.000022  1
  N          2.399027        0.000000       -0.000024  1
  N          1.564789        1.056470        0.000005  1
  H         -0.979088       -2.496313        0.000007  1
  H         -3.078675       -1.199860        0.000003  1
  H         -3.045394        1.258875       -0.000001  1
  H         -0.919886        2.510899       -0.000003  1
  H          1.950073        1.983172        0.000012  1
  H          2.093343       -2.046819        0.000032  1
  C         -0.866027        0.499988        1.732008  2
  H         -0.907176        0.199869        0.688163  2
  H         -0.985988       -0.374952        2.365701  2
  H          0.093767        0.967030        1.937300  2
  H         -1.664694        1.208128        1.937300  2

%mem=32GB
%nprocshared= 8
#p m062x/aug-cc-pVDZ   counterpoise=2

00090 m062x/aug-cc-pVDZ   counterpoise=2

 0  1  0  1  0  1
  C          0.258502       -0.720939        0.000003  1
  C         -0.959433       -1.414956        0.000001  1
  C         -2.126314       -0.688709       -0.000000  1
  C         -2.106740        0.721834       -0.000003  1
  C         -0.928408        1.429829       -0.000003  1
  C          0.256574        0.685020       -0.000001  1
  C          1.642003       -1.068549        0.000022  1
  N          2.399027        0.000000       -0.000024  1
  N          1.564789        1.056470        0.000005  1
  H         -0.979088       -2.496313        0.000007  1
  H         -3.078675       -1.199860        0.000003  1
  H         -3.045394        1.258875       -0.000001  1
  H         -0.919886        2.510899       -0.000003  1
  H          1.950073        1.983172        0.000012  1
  H          2.093343       -2.046819        0.000032  1
  C         -0.939692        0.342011        1.732007  2
  H         -0.936374        0.132644        0.665456  2
  H         -0.924862       -0.593594        2.285088  2
  H         -0.061423        0.928607        1.988962  2
  H         -1.836112        0.900476        1.988962  2

%mem=32GB
%nprocshared= 8
#p m062x/aug-cc-pVDZ   counterpoise=2

00091 m062x/aug-cc-pVDZ   counterpoise=2

 0  1  0  1  0  1
  C          0.258502       -0.720939        0.000003  1
  C         -0.959433       -1.414956        0.000001  1
  C         -2.126314       -0.688709       -0.000000  1
  C         -2.106740        0.721834       -0.000003  1
  C         -0.928408        1.429829       -0.000003  1
  C          0.256574        0.685020       -0.000001  1
  C          1.642003       -1.068549        0.000022  1
  N          2.399027        0.000000       -0.000024  1
  N          1.564789        1.056470        0.000005  1
  H         -0.979088       -2.496313        0.000007  1
  H         -3.078675       -1.199860        0.000003  1
  H         -3.045394        1.258875       -0.000001  1
  H         -0.919886        2.510899       -0.000003  1
  H          1.950073        1.983172        0.000012  1
  H          2.093343       -2.046819        0.000032  1
  C         -0.984806        0.173644        1.732006  2
  H         -0.953281        0.066508        0.650848  2
  H         -0.707576       -0.768496        2.197832  2
  H         -0.287828        0.948822        2.039897  2
  H         -1.990553        0.447785        2.039897  2

%mem=32GB
%nprocshared= 8
#p m062x/aug-cc-pVDZ   counterpoise=2

00092 m062x/aug-cc-pVDZ   counterpoise=2

 0  1  0  1  0  1
  C          0.258502       -0.720939        0.000003  1
  C         -0.959433       -1.414956        0.000001  1
  C         -2.126314       -0.688709       -0.000000  1
  C         -2.106740        0.721834       -0.000003  1
  C         -0.928408        1.429829       -0.000003  1
  C          0.256574        0.685020       -0.000001  1
  C          1.642003       -1.068549        0.000022  1
  N          2.399027        0.000000       -0.000024  1
  N          1.564789        1.056470        0.000005  1
  H         -0.979088       -2.496313        0.000007  1
  H         -3.078675       -1.199860        0.000003  1
  H         -3.045394        1.258875       -0.000001  1
  H         -0.919886        2.510899       -0.000003  1
  H          1.950073        1.983172        0.000012  1
  H          2.093343       -2.046819        0.000032  1
  C         -0.999998        0.000000        1.732006  2
  H         -0.958801        0.001262        0.645877  2
  H          0.009792        0.030943        2.133058  2
  H         -1.552682        0.870937        2.074770  2
  H         -1.498319       -0.903143        2.074770  2

%mem=32GB
%nprocshared= 8
#p m062x/aug-cc-pVDZ   counterpoise=2

00093 m062x/aug-cc-pVDZ   counterpoise=2

 0  1  0  1  0  1
  C          0.258502       -0.720939        0.000003  1
  C         -0.959433       -1.414956        0.000001  1
  C         -2.126314       -0.688709       -0.000000  1
  C         -2.106740        0.721834       -0.000003  1
  C         -0.928408        1.429829       -0.000003  1
  C          0.256574        0.685020       -0.000001  1
  C          1.642003       -1.068549        0.000022  1
  N          2.399027        0.000000       -0.000024  1
  N          1.564789        1.056470        0.000005  1
  H         -0.979088       -2.496313        0.000007  1
  H         -3.078675       -1.199860        0.000003  1
  H         -3.045394        1.258875       -0.000001  1
  H         -0.919886        2.510899       -0.000003  1
  H          1.950073        1.983172        0.000012  1
  H          2.093343       -2.046819        0.000032  1
  C         -0.984806       -0.173644        1.732006  2
  H         -0.953288       -0.064020        0.651097  2
  H         -0.713725        0.769211        2.199999  2
  H         -1.989017       -0.454686        2.038688  2
  H         -0.283208       -0.945125        2.038688  2

%mem=32GB
%nprocshared= 8
#p m062x/aug-cc-pVDZ   counterpoise=2

00094 m062x/aug-cc-pVDZ   counterpoise=2

 0  1  0  1  0  1
  C          0.258502       -0.720939        0.000003  1
  C         -0.959433       -1.414956        0.000001  1
  C         -2.126314       -0.688709       -0.000000  1
  C         -2.106740        0.721834       -0.000003  1
  C         -0.928408        1.429829       -0.000003  1
  C          0.256574        0.685020       -0.000001  1
  C          1.642003       -1.068549        0.000022  1
  N          2.399027        0.000000       -0.000024  1
  N          1.564789        1.056470        0.000005  1
  H         -0.979088       -2.496313        0.000007  1
  H         -3.078675       -1.199860        0.000003  1
  H         -3.045394        1.258875       -0.000001  1
  H         -0.919886        2.510899       -0.000003  1
  H          1.950073        1.983172        0.000012  1
  H          2.093343       -2.046819        0.000032  1
  C         -0.939692       -0.342011        1.732007  2
  H         -0.936375       -0.130259        0.665927  2
  H         -0.925055        0.592358        2.287180  2
  H         -1.836018       -0.901215        1.987681  2
  H         -0.061323       -0.929017        1.987681  2

%mem=32GB
%nprocshared= 8
#p m062x/aug-cc-pVDZ   counterpoise=2

00095 m062x/aug-cc-pVDZ   counterpoise=2

 0  1  0  1  0  1
  C          0.258502       -0.720939        0.000003  1
  C         -0.959433       -1.414956        0.000001  1
  C         -2.126314       -0.688709       -0.000000  1
  C         -2.106740        0.721834       -0.000003  1
  C         -0.928408        1.429829       -0.000003  1
  C          0.256574        0.685020       -0.000001  1
  C          1.642003       -1.068549        0.000022  1
  N          2.399027        0.000000       -0.000024  1
  N          1.564789        1.056470        0.000005  1
  H         -0.979088       -2.496313        0.000007  1
  H         -3.078675       -1.199860        0.000003  1
  H         -3.045394        1.258875       -0.000001  1
  H         -0.919886        2.510899       -0.000003  1
  H          1.950073        1.983172        0.000012  1
  H          2.093343       -2.046819        0.000032  1
  C         -0.866027       -0.499987        1.732008  2
  H         -0.907150       -0.197629        0.688809  2
  H         -0.984862        0.373746        2.367574  2
  H         -1.665400       -1.207696        1.936040  2
  H          0.093320       -0.968496        1.936040  2

%mem=32GB
%nprocshared= 8
#p m062x/aug-cc-pVDZ   counterpoise=2

00096 m062x/aug-cc-pVDZ   counterpoise=2

 0  1  0  1  0  1
  C          0.258502       -0.720939        0.000003  1
  C         -0.959433       -1.414956        0.000001  1
  C         -2.126314       -0.688709       -0.000000  1
  C         -2.106740        0.721834       -0.000003  1
  C         -0.928408        1.429829       -0.000003  1
  C          0.256574        0.685020       -0.000001  1
  C          1.642003       -1.068549        0.000022  1
  N          2.399027        0.000000       -0.000024  1
  N          1.564789        1.056470        0.000005  1
  H         -0.979088       -2.496313        0.000007  1
  H         -3.078675       -1.199860        0.000003  1
  H         -3.045394        1.258875       -0.000001  1
  H         -0.919886        2.510899       -0.000003  1
  H          1.950073        1.983172        0.000012  1
  H          2.093343       -2.046819        0.000032  1
  C         -0.766049       -0.642772        1.732009  2
  H         -0.864594       -0.265128        0.717588  2
  H         -0.974670        0.156708        2.438257  2
  H         -1.471146       -1.455488        1.886305  2
  H          0.246257       -1.007337        1.886305  2

%mem=32GB
%nprocshared= 8
#p m062x/aug-cc-pVDZ   counterpoise=2

00097 m062x/aug-cc-pVDZ   counterpoise=2

 0  1  0  1  0  1
  C          0.258502       -0.720939        0.000003  1
  C         -0.959433       -1.414956        0.000001  1
  C         -2.126314       -0.688709       -0.000000  1
  C         -2.106740        0.721834       -0.000003  1
  C         -0.928408        1.429829       -0.000003  1
  C          0.256574        0.685020       -0.000001  1
  C          1.642003       -1.068549        0.000022  1
  N          2.399027        0.000000       -0.000024  1
  N          1.564789        1.056470        0.000005  1
  H         -0.979088       -2.496313        0.000007  1
  H         -3.078675       -1.199860        0.000003  1
  H         -3.045394        1.258875       -0.000001  1
  H         -0.919886        2.510899       -0.000003  1
  H          1.950073        1.983172        0.000012  1
  H          2.093343       -2.046819        0.000032  1
  C         -0.642795       -0.766060        1.732009  2
  H         -0.826201       -1.141919        0.728781  2
  H         -0.996427       -1.490768        2.460858  2
  H          0.423329       -0.604882        1.869408  2
  H         -1.171806        0.173486        1.869408  2

%mem=32GB
%nprocshared= 8
#p m062x/aug-cc-pVDZ   counterpoise=2

00098 m062x/aug-cc-pVDZ   counterpoise=2

 0  1  0  1  0  1
  C          0.258502       -0.720939        0.000003  1
  C         -0.959433       -1.414956        0.000001  1
  C         -2.126314       -0.688709       -0.000000  1
  C         -2.106740        0.721834       -0.000003  1
  C         -0.928408        1.429829       -0.000003  1
  C          0.256574        0.685020       -0.000001  1
  C          1.642003       -1.068549        0.000022  1
  N          2.399027        0.000000       -0.000024  1
  N          1.564789        1.056470        0.000005  1
  H         -0.979088       -2.496313        0.000007  1
  H         -3.078675       -1.199860        0.000003  1
  H         -3.045394        1.258875       -0.000001  1
  H         -0.919886        2.510899       -0.000003  1
  H          1.950073        1.983172        0.000012  1
  H          2.093343       -2.046819        0.000032  1
  C         -0.500011       -0.866039        1.732009  2
  H         -0.766460       -1.184392        0.727504  2
  H         -1.019000       -1.486127        2.458383  2
  H          0.573310       -0.966343        1.871284  2
  H         -0.787784        0.172839        1.871284  2

%mem=32GB
%nprocshared= 8
#p m062x/aug-cc-pVDZ   counterpoise=2

00099 m062x/aug-cc-pVDZ   counterpoise=2

 0  1  0  1  0  1
  C          0.258502       -0.720939        0.000003  1
  C         -0.959433       -1.414956        0.000001  1
  C         -2.126314       -0.688709       -0.000000  1
  C         -2.106740        0.721834       -0.000003  1
  C         -0.928408        1.429829       -0.000003  1
  C          0.256574        0.685020       -0.000001  1
  C          1.642003       -1.068549        0.000022  1
  N          2.399027        0.000000       -0.000024  1
  N          1.564789        1.056470        0.000005  1
  H         -0.979088       -2.496313        0.000007  1
  H         -3.078675       -1.199860        0.000003  1
  H         -3.045394        1.258875       -0.000001  1
  H         -0.919886        2.510899       -0.000003  1
  H          1.950073        1.983172        0.000012  1
  H          2.093343       -2.046819        0.000032  1
  C         -0.342006       -0.939687        1.732009  2
  H          0.011538       -0.810901        0.712305  2
  H          0.443414       -0.653581        2.426801  2
  H         -1.215311       -0.313306        1.894676  2
  H         -0.607810       -1.981015        1.894676  2

%mem=32GB
%nprocshared= 8
#p m062x/aug-cc-pVDZ   counterpoise=2

00100 m062x/aug-cc-pVDZ   counterpoise=2

 0  1  0  1  0  1
  C          0.258502       -0.720939        0.000003  1
  C         -0.959433       -1.414956        0.000001  1
  C         -2.126314       -0.688709       -0.000000  1
  C         -2.106740        0.721834       -0.000003  1
  C         -0.928408        1.429829       -0.000003  1
  C          0.256574        0.685020       -0.000001  1
  C          1.642003       -1.068549        0.000022  1
  N          2.399027        0.000000       -0.000024  1
  N          1.564789        1.056470        0.000005  1
  H         -0.979088       -2.496313        0.000007  1
  H         -3.078675       -1.199860        0.000003  1
  H         -3.045394        1.258875       -0.000001  1
  H         -0.919886        2.510899       -0.000003  1
  H          1.950073        1.983172        0.000012  1
  H          2.093343       -2.046819        0.000032  1
  C         -0.173637       -0.984801        1.732008  2
  H          0.086655       -0.825868        0.688761  2
  H          0.579025       -0.525229        2.367437  2
  H         -1.142648       -0.536663        1.936133  2
  H         -0.217690       -2.051511        1.936133  2

%mem=32GB
%nprocshared= 8
#p m062x/aug-cc-pVDZ   counterpoise=2

00101 m062x/aug-cc-pVDZ   counterpoise=2

 0  1  0  1  0  1
  C          0.258502       -0.720939        0.000003  1
  C         -0.959433       -1.414956        0.000001  1
  C         -2.126314       -0.688709       -0.000000  1
  C         -2.106740        0.721834       -0.000003  1
  C         -0.928408        1.429829       -0.000003  1
  C          0.256574        0.685020       -0.000001  1
  C          1.642003       -1.068549        0.000022  1
  N          2.399027        0.000000       -0.000024  1
  N          1.564789        1.056470        0.000005  1
  H         -0.979088       -2.496313        0.000007  1
  H         -3.078675       -1.199860        0.000003  1
  H         -3.045394        1.258875       -0.000001  1
  H         -0.919886        2.510899       -0.000003  1
  H          1.950073        1.983172        0.000012  1
  H          2.093343       -2.046819        0.000032  1
  C          0.000007       -0.999993        1.732007  2
  H          0.158448       -0.828950        0.670397  2
  H          0.627344       -0.322763        2.305840  2
  H         -1.043966       -0.821079        1.976116  2
  H          0.258134       -2.027251        1.976116  2

%mem=32GB
%nprocshared= 8
#p m062x/aug-cc-pVDZ   counterpoise=2

00102 m062x/aug-cc-pVDZ   counterpoise=2

 0  1  0  1  0  1
  C          0.258502       -0.720939        0.000003  1
  C         -0.959433       -1.414956        0.000001  1
  C         -2.126314       -0.688709       -0.000000  1
  C         -2.106740        0.721834       -0.000003  1
  C         -0.928408        1.429829       -0.000003  1
  C          0.256574        0.685020       -0.000001  1
  C          1.642003       -1.068549        0.000022  1
  N          2.399027        0.000000       -0.000024  1
  N          1.564789        1.056470        0.000005  1
  H         -0.979088       -2.496313        0.000007  1
  H         -3.078675       -1.199860        0.000003  1
  H         -3.045394        1.258875       -0.000001  1
  H         -0.919886        2.510899       -0.000003  1
  H          1.950073        1.983172        0.000012  1
  H          2.093343       -2.046819        0.000032  1
  C          0.173650       -0.984801        1.732006  2
  H          0.226230       -0.821296        0.658751  2
  H          0.465887       -0.076036        2.251835  2
  H         -0.843616       -1.249287        2.008943  2
  H          0.846079       -1.792652        2.008943  2

%mem=32GB
%nprocshared= 8
#p m062x/aug-cc-pVDZ   counterpoise=2

00103 m062x/aug-cc-pVDZ   counterpoise=2

 0  1  0  1  0  1
  C          0.258502       -0.720939        0.000003  1
  C         -0.959433       -1.414956        0.000001  1
  C         -2.126314       -0.688709       -0.000000  1
  C         -2.106740        0.721834       -0.000003  1
  C         -0.928408        1.429829       -0.000003  1
  C          0.256574        0.685020       -0.000001  1
  C          1.642003       -1.068549        0.000022  1
  N          2.399027        0.000000       -0.000024  1
  N          1.564789        1.056470        0.000005  1
  H         -0.979088       -2.496313        0.000007  1
  H         -3.078675       -1.199860        0.000003  1
  H         -3.045394        1.258875       -0.000001  1
  H         -0.919886        2.510899       -0.000003  1
  H          1.950073        1.983172        0.000012  1
  H          2.093343       -2.046819        0.000032  1
  C          0.342018       -0.939687        1.732006  2
  H          0.290080       -0.803650        0.654893  2
  H         -0.002873       -0.036336        2.228479  2
  H         -0.288642       -1.775946        2.022550  2
  H          1.369528       -1.142872        2.022550  2

%mem=32GB
%nprocshared= 8
#p m062x/aug-cc-pVDZ   counterpoise=2

00104 m062x/aug-cc-pVDZ   counterpoise=2

 0  1  0  1  0  1
  C          0.258502       -0.720939        0.000003  1
  C         -0.959433       -1.414956        0.000001  1
  C         -2.126314       -0.688709       -0.000000  1
  C         -2.106740        0.721834       -0.000003  1
  C         -0.928408        1.429829       -0.000003  1
  C          0.256574        0.685020       -0.000001  1
  C          1.642003       -1.068549        0.000022  1
  N          2.399027        0.000000       -0.000024  1
  N          1.564789        1.056470        0.000005  1
  H         -0.979088       -2.496313        0.000007  1
  H         -3.078675       -1.199860        0.000003  1
  H         -3.045394        1.258875       -0.000001  1
  H         -0.919886        2.510899       -0.000003  1
  H          1.950073        1.983172        0.000012  1
  H          2.093343       -2.046819        0.000032  1
  C          0.499994       -0.866022        1.732006  2
  H          0.350413       -0.776157        0.659195  2
  H         -0.317142       -0.375106        2.254278  2
  H          0.526356       -1.917157        2.007499  2
  H          1.440410       -0.395704        2.007499  2

%mem=32GB
%nprocshared= 8
#p m062x/aug-cc-pVDZ   counterpoise=2

00105 m062x/aug-cc-pVDZ   counterpoise=2

 0  1  0  1  0  1
  C          0.258502       -0.720939        0.000003  1
  C         -0.959433       -1.414956        0.000001  1
  C         -2.126314       -0.688709       -0.000000  1
  C         -2.106740        0.721834       -0.000003  1
  C         -0.928408        1.429829       -0.000003  1
  C          0.256574        0.685020       -0.000001  1
  C          1.642003       -1.068549        0.000022  1
  N          2.399027        0.000000       -0.000024  1
  N          1.564789        1.056470        0.000005  1
  H         -0.979088       -2.496313        0.000007  1
  H         -3.078675       -1.199860        0.000003  1
  H         -3.045394        1.258875       -0.000001  1
  H         -0.919886        2.510899       -0.000003  1
  H          1.950073        1.983172        0.000012  1
  H          2.093343       -2.046819        0.000032  1
  C          0.642778       -0.766043        1.732007  2
  H          0.407428       -0.738419        0.671242  2
  H         -0.272017       -0.658669        2.309154  2
  H          1.114444       -1.714953        1.974036  2
  H          1.321354        0.047857        1.974036  2

%mem=32GB
%nprocshared= 8
#p m062x/aug-cc-pVDZ   counterpoise=2

00106 m062x/aug-cc-pVDZ   counterpoise=2

 0  1  0  1  0  1
  C          0.258502       -0.720939        0.000003  1
  C         -0.959433       -1.414956        0.000001  1
  C         -2.126314       -0.688709       -0.000000  1
  C         -2.106740        0.721834       -0.000003  1
  C         -0.928408        1.429829       -0.000003  1
  C          0.256574        0.685020       -0.000001  1
  C          1.642003       -1.068549        0.000022  1
  N          2.399027        0.000000       -0.000024  1
  N          1.564789        1.056470        0.000005  1
  H         -0.979088       -2.496313        0.000007  1
  H         -3.078675       -1.199860        0.000003  1
  H         -3.045394        1.258875       -0.000001  1
  H         -0.919886        2.510899       -0.000003  1
  H          1.950073        1.983172        0.000012  1
  H          2.093343       -2.046819        0.000032  1
  C          0.766032       -0.642790        1.732008  2
  H          0.460672       -0.689809        0.689933  2
  H         -0.103170       -0.776629        2.370798  2
  H          1.488434       -1.429469        1.933866  2
  H          1.218317        0.324768        1.933866  2

%mem=32GB
%nprocshared= 8
#p m062x/aug-cc-pVDZ   counterpoise=2

00107 m062x/aug-cc-pVDZ   counterpoise=2

 0  1  0  1  0  1
  C          0.258502       -0.720939        0.000003  1
  C         -0.959433       -1.414956        0.000001  1
  C         -2.126314       -0.688709       -0.000000  1
  C         -2.106740        0.721834       -0.000003  1
  C         -0.928408        1.429829       -0.000003  1
  C          0.256574        0.685020       -0.000001  1
  C          1.642003       -1.068549        0.000022  1
  N          2.399027        0.000000       -0.000024  1
  N          1.564789        1.056470        0.000005  1
  H         -0.979088       -2.496313        0.000007  1
  H         -3.078675       -1.199860        0.000003  1
  H         -3.045394        1.258875       -0.000001  1
  H         -0.919886        2.510899       -0.000003  1
  H          1.950073        1.983172        0.000012  1
  H          2.093343       -2.046819        0.000032  1
  C          0.866034       -0.499988        1.732008  2
  H          1.078128       -0.209579        0.706311  2
  H          1.365648        0.184107        2.413094  2
  H         -0.206538       -0.463892        1.904527  2
  H          1.226811       -1.510708        1.904527  2

%mem=32GB
%nprocshared= 8
#p m062x/aug-cc-pVDZ   counterpoise=2

00108 m062x/aug-cc-pVDZ   counterpoise=2

 0  1  0  1  0  1
  C          0.258502       -0.720939        0.000003  1
  C         -0.959433       -1.414956        0.000001  1
  C         -2.126314       -0.688709       -0.000000  1
  C         -2.106740        0.721834       -0.000003  1
  C         -0.928408        1.429829       -0.000003  1
  C          0.256574        0.685020       -0.000001  1
  C          1.642003       -1.068549        0.000022  1
  N          2.399027        0.000000       -0.000024  1
  N          1.564789        1.056470        0.000005  1
  H         -0.979088       -2.496313        0.000007  1
  H         -3.078675       -1.199860        0.000003  1
  H         -3.045394        1.258875       -0.000001  1
  H         -0.919886        2.510899       -0.000003  1
  H          1.950073        1.983172        0.000012  1
  H          2.093343       -2.046819        0.000032  1
  C          0.939700       -0.342012        1.732007  2
  H          1.112786       -0.139762        0.678199  2
  H          1.527982        0.345392        2.334400  2
  H         -0.115273       -0.209853        1.957933  2
  H          1.233233       -1.363908        1.957933  2

%mem=32GB
%nprocshared= 8
#p m062x/aug-cc-pVDZ   counterpoise=2

00109 m062x/aug-cc-pVDZ   counterpoise=2

 0  1  0  1  0  1
  C          0.258502       -0.720939        0.000003  1
  C         -0.959433       -1.414956        0.000001  1
  C         -2.126314       -0.688709       -0.000000  1
  C         -2.106740        0.721834       -0.000003  1
  C         -0.928408        1.429829       -0.000003  1
  C          0.256574        0.685020       -0.000001  1
  C          1.642003       -1.068549        0.000022  1
  N          2.399027        0.000000       -0.000024  1
  N          1.564789        1.056470        0.000005  1
  H         -0.979088       -2.496313        0.000007  1
  H         -3.078675       -1.199860        0.000003  1
  H         -3.045394        1.258875       -0.000001  1
  H         -0.919886        2.510899       -0.000003  1
  H          1.950073        1.983172        0.000012  1
  H          2.093343       -2.046819        0.000032  1
  C          0.984814       -0.173644        1.732006  2
  H          1.132961       -0.072114        0.660037  2
  H          1.769080        0.363838        2.258806  2
  H          0.016886        0.238870        2.004814  2
  H          1.020267       -1.225212        2.004814  2

%mem=32GB
%nprocshared= 8
#p m062x/aug-cc-pVDZ   counterpoise=2

00110 m062x/aug-cc-pVDZ   counterpoise=2

 0  1  0  1  0  1
  C          0.258502       -0.720939        0.000003  1
  C         -0.959433       -1.414956        0.000001  1
  C         -2.126314       -0.688709       -0.000000  1
  C         -2.106740        0.721834       -0.000003  1
  C         -0.928408        1.429829       -0.000003  1
  C          0.256574        0.685020       -0.000001  1
  C          1.642003       -1.068549        0.000022  1
  N          2.399027        0.000000       -0.000024  1
  N          1.564789        1.056470        0.000005  1
  H         -0.979088       -2.496313        0.000007  1
  H         -3.078675       -1.199860        0.000003  1
  H         -3.045394        1.258875       -0.000001  1
  H         -0.919886        2.510899       -0.000003  1
  H          1.950073        1.983172        0.000012  1
  H          2.093343       -2.046819        0.000032  1
  C          1.285573       -0.000000        1.532044  2
  H          1.242053       -0.006805        0.446026  2
  H          0.288473       -0.155902        1.935730  2
  H          1.942985       -0.795449        1.873435  2
  H          1.668801        0.958157        1.873435  2

%mem=32GB
%nprocshared= 8
#p m062x/aug-cc-pVDZ   counterpoise=2

00111 m062x/aug-cc-pVDZ   counterpoise=2

 0  1  0  1  0  1
  C          0.258502       -0.720939        0.000003  1
  C         -0.959433       -1.414956        0.000001  1
  C         -2.126314       -0.688709       -0.000000  1
  C         -2.106740        0.721834       -0.000003  1
  C         -0.928408        1.429829       -0.000003  1
  C          0.256574        0.685020       -0.000001  1
  C          1.642003       -1.068549        0.000022  1
  N          2.399027        0.000000       -0.000024  1
  N          1.564789        1.056470        0.000005  1
  H         -0.979088       -2.496313        0.000007  1
  H         -3.078675       -1.199860        0.000003  1
  H         -3.045394        1.258875       -0.000001  1
  H         -0.919886        2.510899       -0.000003  1
  H          1.950073        1.983172        0.000012  1
  H          2.093343       -2.046819        0.000032  1
  C          1.266043        0.223231        1.532044  2
  H          1.236690        0.059984        0.457864  2
  H          1.096609       -0.719090        2.046632  2
  H          2.238892        0.618998        1.812064  2
  H          0.491994        0.933100        1.812064  2

%mem=32GB
%nprocshared= 8
#p m062x/aug-cc-pVDZ   counterpoise=2

00112 m062x/aug-cc-pVDZ   counterpoise=2

 0  1  0  1  0  1
  C          0.258502       -0.720939        0.000003  1
  C         -0.959433       -1.414956        0.000001  1
  C         -2.126314       -0.688709       -0.000000  1
  C         -2.106740        0.721834       -0.000003  1
  C         -0.928408        1.429829       -0.000003  1
  C          0.256574        0.685020       -0.000001  1
  C          1.642003       -1.068549        0.000022  1
  N          2.399027        0.000000       -0.000024  1
  N          1.564789        1.056470        0.000005  1
  H         -0.979088       -2.496313        0.000007  1
  H         -3.078675       -1.199860        0.000003  1
  H         -3.045394        1.258875       -0.000001  1
  H         -0.919886        2.510899       -0.000003  1
  H          1.950073        1.983172        0.000012  1
  H          2.093343       -2.046819        0.000032  1
  C          1.208046        0.439680        1.532046  2
  H          1.219028        0.133834        0.489111  2
  H          1.239669       -0.440981        2.168374  2
  H          2.073625        1.064844        1.735565  2
  H          0.299856        1.001150        1.735565  2

%mem=32GB
%nprocshared= 8
#p m062x/aug-cc-pVDZ   counterpoise=2

00113 m062x/aug-cc-pVDZ   counterpoise=2

 0  1  0  1  0  1
  C          0.258502       -0.720939        0.000003  1
  C         -0.959433       -1.414956        0.000001  1
  C         -2.126314       -0.688709       -0.000000  1
  C         -2.106740        0.721834       -0.000003  1
  C         -0.928408        1.429829       -0.000003  1
  C          0.256574        0.685020       -0.000001  1
  C          1.642003       -1.068549        0.000022  1
  N          2.399027        0.000000       -0.000024  1
  N          1.564789        1.056470        0.000005  1
  H         -0.979088       -2.496313        0.000007  1
  H         -3.078675       -1.199860        0.000003  1
  H         -3.045394        1.258875       -0.000001  1
  H         -0.919886        2.510899       -0.000003  1
  H          1.950073        1.983172        0.000012  1
  H          2.093343       -2.046819        0.000032  1
  C          1.113353        0.642799        1.532047  2
  H          1.410753        0.915320        0.522759  2
  H          1.715739        1.194792        2.248923  2
  H          0.063837        0.884782        1.678462  2
  H          1.262960       -0.423811        1.678462  2

%mem=32GB
%nprocshared= 8
#p m062x/aug-cc-pVDZ   counterpoise=2

00114 m062x/aug-cc-pVDZ   counterpoise=2

 0  1  0  1  0  1
  C          0.258502       -0.720939        0.000003  1
  C         -0.959433       -1.414956        0.000001  1
  C         -2.126314       -0.688709       -0.000000  1
  C         -2.106740        0.721834       -0.000003  1
  C         -0.928408        1.429829       -0.000003  1
  C          0.256574        0.685020       -0.000001  1
  C          1.642003       -1.068549        0.000022  1
  N          2.399027        0.000000       -0.000024  1
  N          1.564789        1.056470        0.000005  1
  H         -0.979088       -2.496313        0.000007  1
  H         -3.078675       -1.199860        0.000003  1
  H         -3.045394        1.258875       -0.000001  1
  H         -0.919886        2.510899       -0.000003  1
  H          1.950073        1.983172        0.000012  1
  H          2.093343       -2.046819        0.000032  1
  C          0.984824        0.826358        1.532047  2
  H          1.365890        0.977553        0.525417  2
  H          1.739905        1.125950        2.254248  2
  H          0.089377        1.425831        1.674471  2
  H          0.743964       -0.223965        1.674471  2

%mem=32GB
%nprocshared= 8
#p m062x/aug-cc-pVDZ   counterpoise=2

00115 m062x/aug-cc-pVDZ   counterpoise=2

 0  1  0  1  0  1
  C          0.258502       -0.720939        0.000003  1
  C         -0.959433       -1.414956        0.000001  1
  C         -2.126314       -0.688709       -0.000000  1
  C         -2.106740        0.721834       -0.000003  1
  C         -0.928408        1.429829       -0.000003  1
  C          0.256574        0.685020       -0.000001  1
  C          1.642003       -1.068549        0.000022  1
  N          2.399027        0.000000       -0.000024  1
  N          1.564789        1.056470        0.000005  1
  H         -0.979088       -2.496313        0.000007  1
  H         -3.078675       -1.199860        0.000003  1
  H         -3.045394        1.258875       -0.000001  1
  H         -0.919886        2.510899       -0.000003  1
  H          1.950073        1.983172        0.000012  1
  H          2.093343       -2.046819        0.000032  1
  C          0.826336        0.984800        1.532047  2
  H          0.453686        0.788730        0.530018  2
  H          0.114548        0.610293        2.263196  2
  H          1.781860        0.484748        1.667696  2
  H          0.955407        2.055509        1.667696  2

%mem=32GB
%nprocshared= 8
#p m062x/aug-cc-pVDZ   counterpoise=2

00116 m062x/aug-cc-pVDZ   counterpoise=2

 0  1  0  1  0  1
  C          0.258502       -0.720939        0.000003  1
  C         -0.959433       -1.414956        0.000001  1
  C         -2.126314       -0.688709       -0.000000  1
  C         -2.106740        0.721834       -0.000003  1
  C         -0.928408        1.429829       -0.000003  1
  C          0.256574        0.685020       -0.000001  1
  C          1.642003       -1.068549        0.000022  1
  N          2.399027        0.000000       -0.000024  1
  N          1.564789        1.056470        0.000005  1
  H         -0.979088       -2.496313        0.000007  1
  H         -3.078675       -1.199860        0.000003  1
  H         -3.045394        1.258875       -0.000001  1
  H         -0.919886        2.510899       -0.000003  1
  H          1.950073        1.983172        0.000012  1
  H          2.093343       -2.046819        0.000032  1
  C          0.642777        1.113329        1.532047  2
  H          0.386352        0.828947        0.514821  2
  H          0.086054        0.495908        2.232281  2
  H          1.708490        0.969997        1.690754  2
  H          0.390319        2.158582        1.690754  2

%mem=32GB
%nprocshared= 8
#p m062x/aug-cc-pVDZ   counterpoise=2

00117 m062x/aug-cc-pVDZ   counterpoise=2

 0  1  0  1  0  1
  C          0.258502       -0.720939        0.000003  1
  C         -0.959433       -1.414956        0.000001  1
  C         -2.126314       -0.688709       -0.000000  1
  C         -2.106740        0.721834       -0.000003  1
  C         -0.928408        1.429829       -0.000003  1
  C          0.256574        0.685020       -0.000001  1
  C          1.642003       -1.068549        0.000022  1
  N          2.399027        0.000000       -0.000024  1
  N          1.564789        1.056470        0.000005  1
  H         -0.979088       -2.496313        0.000007  1
  H         -3.078675       -1.199860        0.000003  1
  H         -3.045394        1.258875       -0.000001  1
  H         -0.919886        2.510899       -0.000003  1
  H          1.950073        1.983172        0.000012  1
  H          2.093343       -2.046819        0.000032  1
  C          0.439688        1.208031        1.532047  2
  H          0.317523        0.859104        0.509940  2
  H          0.161992        0.414874        2.221440  2
  H          1.477246        1.485889        1.698615  2
  H         -0.197960        2.072402        1.698615  2

%mem=32GB
%nprocshared= 8
#p m062x/aug-cc-pVDZ   counterpoise=2

00118 m062x/aug-cc-pVDZ   counterpoise=2

 0  1  0  1  0  1
  C          0.258502       -0.720939        0.000003  1
  C         -0.959433       -1.414956        0.000001  1
  C         -2.126314       -0.688709       -0.000000  1
  C         -2.106740        0.721834       -0.000003  1
  C         -0.928408        1.429829       -0.000003  1
  C          0.256574        0.685020       -0.000001  1
  C          1.642003       -1.068549        0.000022  1
  N          2.399027        0.000000       -0.000024  1
  N          1.564789        1.056470        0.000005  1
  H         -0.979088       -2.496313        0.000007  1
  H         -3.078675       -1.199860        0.000003  1
  H         -3.045394        1.258875       -0.000001  1
  H         -0.919886        2.510899       -0.000003  1
  H          1.950073        1.983172        0.000012  1
  H          2.093343       -2.046819        0.000032  1
  C          0.223239        1.266028        1.532047  2
  H          0.245347        0.880696        0.515973  2
  H          0.270739        0.438139        2.234770  2
  H          1.074429        1.923554        1.688933  2
  H         -0.697569        1.821885        1.688933  2

%mem=32GB
%nprocshared= 8
#p m062x/aug-cc-pVDZ   counterpoise=2

00119 m062x/aug-cc-pVDZ   counterpoise=2

 0  1  0  1  0  1
  C          0.258502       -0.720939        0.000003  1
  C         -0.959433       -1.414956        0.000001  1
  C         -2.126314       -0.688709       -0.000000  1
  C         -2.106740        0.721834       -0.000003  1
  C         -0.928408        1.429829       -0.000003  1
  C          0.256574        0.685020       -0.000001  1
  C          1.642003       -1.068549        0.000022  1
  N          2.399027        0.000000       -0.000024  1
  N          1.564789        1.056470        0.000005  1
  H         -0.979088       -2.496313        0.000007  1
  H         -3.078675       -1.199860        0.000003  1
  H         -3.045394        1.258875       -0.000001  1
  H         -0.919886        2.510899       -0.000003  1
  H          1.950073        1.983172        0.000012  1
  H          2.093343       -2.046819        0.000032  1
  C          0.000007        1.285559        1.532047  2
  H          0.167451        0.893628        0.532183  2
  H          0.314524        0.549378        2.267299  2
  H          0.575089        2.198356        1.664561  2
  H         -1.057105        1.501037        1.664561  2

%mem=32GB
%nprocshared= 8
#p m062x/aug-cc-pVDZ   counterpoise=2

00120 m062x/aug-cc-pVDZ   counterpoise=2

 0  1  0  1  0  1
  C          0.258502       -0.720939        0.000003  1
  C         -0.959433       -1.414956        0.000001  1
  C         -2.126314       -0.688709       -0.000000  1
  C         -2.106740        0.721834       -0.000003  1
  C         -0.928408        1.429829       -0.000003  1
  C          0.256574        0.685020       -0.000001  1
  C          1.642003       -1.068549        0.000022  1
  N          2.399027        0.000000       -0.000024  1
  N          1.564789        1.056470        0.000005  1
  H         -0.979088       -2.496313        0.000007  1
  H         -3.078675       -1.199860        0.000003  1
  H         -3.045394        1.258875       -0.000001  1
  H         -0.919886        2.510899       -0.000003  1
  H          1.950073        1.983172        0.000012  1
  H          2.093343       -2.046819        0.000032  1
  C         -0.223257        1.266049        1.532048  2
  H         -0.675572        1.371105        0.549323  2
  H         -0.974918        1.440632        2.297556  2
  H          0.178048        0.261762        1.640861  2
  H          0.579604        1.990653        1.640861  2

%mem=32GB
%nprocshared= 8
#p m062x/aug-cc-pVDZ   counterpoise=2

00121 m062x/aug-cc-pVDZ   counterpoise=2

 0  1  0  1  0  1
  C          0.258502       -0.720939        0.000003  1
  C         -0.959433       -1.414956        0.000001  1
  C         -2.126314       -0.688709       -0.000000  1
  C         -2.106740        0.721834       -0.000003  1
  C         -0.928408        1.429829       -0.000003  1
  C          0.256574        0.685020       -0.000001  1
  C          1.642003       -1.068549        0.000022  1
  N          2.399027        0.000000       -0.000024  1
  N          1.564789        1.056470        0.000005  1
  H         -0.979088       -2.496313        0.000007  1
  H         -3.078675       -1.199860        0.000003  1
  H         -3.045394        1.258875       -0.000001  1
  H         -0.919886        2.510899       -0.000003  1
  H          1.950073        1.983172        0.000012  1
  H          2.093343       -2.046819        0.000032  1
  C         -0.439706        1.208052        1.532046  2
  H         -0.766920        1.356544        0.506251  2
  H         -1.211273        1.558196        2.212900  2
  H         -0.256987        0.150568        1.704730  2
  H          0.476491        1.766837        1.704730  2

%mem=32GB
%nprocshared= 8
#p m062x/aug-cc-pVDZ   counterpoise=2

00122 m062x/aug-cc-pVDZ   counterpoise=2

 0  1  0  1  0  1
  C          0.258502       -0.720939        0.000003  1
  C         -0.959433       -1.414956        0.000001  1
  C         -2.126314       -0.688709       -0.000000  1
  C         -2.106740        0.721834       -0.000003  1
  C         -0.928408        1.429829       -0.000003  1
  C          0.256574        0.685020       -0.000001  1
  C          1.642003       -1.068549        0.000022  1
  N          2.399027        0.000000       -0.000024  1
  N          1.564789        1.056470        0.000005  1
  H         -0.979088       -2.496313        0.000007  1
  H         -3.078675       -1.199860        0.000003  1
  H         -3.045394        1.258875       -0.000001  1
  H         -0.919886        2.510899       -0.000003  1
  H          1.950073        1.983172        0.000012  1
  H          2.093343       -2.046819        0.000032  1
  C         -0.642796        1.113350        1.532046  2
  H         -0.838007        1.329658        0.484917  2
  H         -1.239125        1.774126        2.155939  2
  H         -0.905817        0.080188        1.743881  2
  H          0.411847        1.269337        1.743881  2

%mem=32GB
%nprocshared= 8
#p m062x/aug-cc-pVDZ   counterpoise=2

00123 m062x/aug-cc-pVDZ   counterpoise=2

 0  1  0  1  0  1
  C          0.258502       -0.720939        0.000003  1
  C         -0.959433       -1.414956        0.000001  1
  C         -2.126314       -0.688709       -0.000000  1
  C         -2.106740        0.721834       -0.000003  1
  C         -0.928408        1.429829       -0.000003  1
  C          0.256574        0.685020       -0.000001  1
  C          1.642003       -1.068549        0.000022  1
  N          2.399027        0.000000       -0.000024  1
  N          1.564789        1.056470        0.000005  1
  H         -0.979088       -2.496313        0.000007  1
  H         -3.078675       -1.199860        0.000003  1
  H         -3.045394        1.258875       -0.000001  1
  H         -0.919886        2.510899       -0.000003  1
  H          1.950073        1.983172        0.000012  1
  H          2.093343       -2.046819        0.000032  1
  C         -0.826355        0.984820        1.532046  2
  H         -0.895741        1.287382        0.490404  2
  H         -1.022734        1.841142        2.172066  2
  H         -1.558459        0.206946        1.733073  2
  H          0.171544        0.603685        1.733073  2

%mem=32GB
%nprocshared= 8
#p m062x/aug-cc-pVDZ   counterpoise=2

00124 m062x/aug-cc-pVDZ   counterpoise=2

 0  1  0  1  0  1
  C          0.258502       -0.720939        0.000003  1
  C         -0.959433       -1.414956        0.000001  1
  C         -2.126314       -0.688709       -0.000000  1
  C         -2.106740        0.721834       -0.000003  1
  C         -0.928408        1.429829       -0.000003  1
  C          0.256574        0.685020       -0.000001  1
  C          1.642003       -1.068549        0.000022  1
  N          2.399027        0.000000       -0.000024  1
  N          1.564789        1.056470        0.000005  1
  H         -0.979088       -2.496313        0.000007  1
  H         -3.078675       -1.199860        0.000003  1
  H         -3.045394        1.258875       -0.000001  1
  H         -0.919886        2.510899       -0.000003  1
  H          1.950073        1.983172        0.000012  1
  H          2.093343       -2.046819        0.000032  1
  C         -0.984806        0.826368        1.532047  2
  H         -0.947600        1.224472        0.521352  2
  H         -0.908545        1.642367        2.246055  2
  H         -1.925153        0.301815        1.680600  2
  H         -0.157942        0.136655        1.680600  2

%mem=32GB
%nprocshared= 8
#p m062x/aug-cc-pVDZ   counterpoise=2

00125 m062x/aug-cc-pVDZ   counterpoise=2

 0  1  0  1  0  1
  C          0.258502       -0.720939        0.000003  1
  C         -0.959433       -1.414956        0.000001  1
  C         -2.126314       -0.688709       -0.000000  1
  C         -2.106740        0.721834       -0.000003  1
  C         -0.928408        1.429829       -0.000003  1
  C          0.256574        0.685020       -0.000001  1
  C          1.642003       -1.068549        0.000022  1
  N          2.399027        0.000000       -0.000024  1
  N          1.564789        1.056470        0.000005  1
  H         -0.979088       -2.496313        0.000007  1
  H         -3.078675       -1.199860        0.000003  1
  H         -3.045394        1.258875       -0.000001  1
  H         -0.919886        2.510899       -0.000003  1
  H          1.950073        1.983172        0.000012  1
  H          2.093343       -2.046819        0.000032  1
  C         -1.113336        0.642770        1.532048  2
  H         -0.996832        0.225804        0.535082  2
  H         -0.899246       -0.123456        2.272683  2
  H         -0.423938        1.473269        1.660420  2
  H         -2.133376        0.995638        1.660420  2

%mem=32GB
%nprocshared= 8
#p m062x/aug-cc-pVDZ   counterpoise=2

00126 m062x/aug-cc-pVDZ   counterpoise=2

 0  1  0  1  0  1
  C          0.258502       -0.720939        0.000003  1
  C         -0.959433       -1.414956        0.000001  1
  C         -2.126314       -0.688709       -0.000000  1
  C         -2.106740        0.721834       -0.000003  1
  C         -0.928408        1.429829       -0.000003  1
  C          0.256574        0.685020       -0.000001  1
  C          1.642003       -1.068549        0.000022  1
  N          2.399027        0.000000       -0.000024  1
  N          1.564789        1.056470        0.000005  1
  H         -0.979088       -2.496313        0.000007  1
  H         -3.078675       -1.199860        0.000003  1
  H         -3.045394        1.258875       -0.000001  1
  H         -0.919886        2.510899       -0.000003  1
  H          1.950073        1.983172        0.000012  1
  H          2.093343       -2.046819        0.000032  1
  C         -1.208038        0.439680        1.532046  2
  H         -1.024003        0.145432        0.502034  2
  H         -0.754465       -0.285525        2.202737  2
  H         -0.774468        1.420058        1.711921  2
  H         -2.279292        0.478880        1.711921  2

%mem=32GB
%nprocshared= 8
#p m062x/aug-cc-pVDZ   counterpoise=2

00127 m062x/aug-cc-pVDZ   counterpoise=2

 0  1  0  1  0  1
  C          0.258502       -0.720939        0.000003  1
  C         -0.959433       -1.414956        0.000001  1
  C         -2.126314       -0.688709       -0.000000  1
  C         -2.106740        0.721834       -0.000003  1
  C         -0.928408        1.429829       -0.000003  1
  C          0.256574        0.685020       -0.000001  1
  C          1.642003       -1.068549        0.000022  1
  N          2.399027        0.000000       -0.000024  1
  N          1.564789        1.056470        0.000005  1
  H         -0.979088       -2.496313        0.000007  1
  H         -3.078675       -1.199860        0.000003  1
  H         -3.045394        1.258875       -0.000001  1
  H         -0.919886        2.510899       -0.000003  1
  H          1.950073        1.983172        0.000012  1
  H          2.093343       -2.046819        0.000032  1
  C         -1.266035        0.223232        1.532045  2
  H         -1.038275        0.071348        0.480175  2
  H         -0.516907       -0.276331        2.140915  2
  H         -1.262156        1.287329        1.753764  2
  H         -2.246896       -0.189356        1.753764  2

%mem=32GB
%nprocshared= 8
#p m062x/aug-cc-pVDZ   counterpoise=2

00128 m062x/aug-cc-pVDZ   counterpoise=2

 0  1  0  1  0  1
  C          0.258502       -0.720939        0.000003  1
  C         -0.959433       -1.414956        0.000001  1
  C         -2.126314       -0.688709       -0.000000  1
  C         -2.106740        0.721834       -0.000003  1
  C         -0.928408        1.429829       -0.000003  1
  C          0.256574        0.685020       -0.000001  1
  C          1.642003       -1.068549        0.000022  1
  N          2.399027        0.000000       -0.000024  1
  N          1.564789        1.056470        0.000005  1
  H         -0.979088       -2.496313        0.000007  1
  H         -3.078675       -1.199860        0.000003  1
  H         -3.045394        1.258875       -0.000001  1
  H         -0.919886        2.510899       -0.000003  1
  H          1.950073        1.983172        0.000012  1
  H          2.093343       -2.046819        0.000032  1
  C         -1.285565        0.000000        1.532045  2
  H         -1.042665        0.001392        0.472624  2
  H         -0.367754        0.005260        2.114344  2
  H         -1.871057        0.884115        1.770826  2
  H         -1.860886       -0.890768        1.770826  2

%mem=32GB
%nprocshared= 8
#p m062x/aug-cc-pVDZ   counterpoise=2

00129 m062x/aug-cc-pVDZ   counterpoise=2

 0  1  0  1  0  1
  C          0.258502       -0.720939        0.000003  1
  C         -0.959433       -1.414956        0.000001  1
  C         -2.126314       -0.688709       -0.000000  1
  C         -2.106740        0.721834       -0.000003  1
  C         -0.928408        1.429829       -0.000003  1
  C          0.256574        0.685020       -0.000001  1
  C          1.642003       -1.068549        0.000022  1
  N          2.399027        0.000000       -0.000024  1
  N          1.564789        1.056470        0.000005  1
  H         -0.979088       -2.496313        0.000007  1
  H         -3.078675       -1.199860        0.000003  1
  H         -3.045394        1.258875       -0.000001  1
  H         -0.919886        2.510899       -0.000003  1
  H          1.950073        1.983172        0.000012  1
  H          2.093343       -2.046819        0.000032  1
  C         -1.266035       -0.223231        1.532045  2
  H         -1.038356       -0.068639        0.480552  2
  H         -0.521799        0.282102        2.142151  2
  H         -2.250561        0.180977        1.752957  2
  H         -1.253518       -1.287430        1.752957  2

%mem=32GB
%nprocshared= 8
#p m062x/aug-cc-pVDZ   counterpoise=2

00130 m062x/aug-cc-pVDZ   counterpoise=2

 0  1  0  1  0  1
  C          0.258502       -0.720939        0.000003  1
  C         -0.959433       -1.414956        0.000001  1
  C         -2.126314       -0.688709       -0.000000  1
  C         -2.106740        0.721834       -0.000003  1
  C         -0.928408        1.429829       -0.000003  1
  C          0.256574        0.685020       -0.000001  1
  C          1.642003       -1.068549        0.000022  1
  N          2.399027        0.000000       -0.000024  1
  N          1.564789        1.056470        0.000005  1
  H         -0.979088       -2.496313        0.000007  1
  H         -3.078675       -1.199860        0.000003  1
  H         -3.045394        1.258875       -0.000001  1
  H         -0.919886        2.510899       -0.000003  1
  H          1.950073        1.983172        0.000012  1
  H          2.093343       -2.046819        0.000032  1
  C         -1.208038       -0.439680        1.532046  2
  H         -1.024128       -0.142926        0.502731  2
  H         -0.758157        0.286240        2.204448  2
  H         -2.279311       -0.483586        1.710716  2
  H         -0.770633       -1.418573        1.710716  2

%mem=32GB
%nprocshared= 8
#p m062x/aug-cc-pVDZ   counterpoise=2

00131 m062x/aug-cc-pVDZ   counterpoise=2

 0  1  0  1  0  1
  C          0.258502       -0.720939        0.000003  1
  C         -0.959433       -1.414956        0.000001  1
  C         -2.126314       -0.688709       -0.000000  1
  C         -2.106740        0.721834       -0.000003  1
  C         -0.928408        1.429829       -0.000003  1
  C          0.256574        0.685020       -0.000001  1
  C          1.642003       -1.068549        0.000022  1
  N          2.399027        0.000000       -0.000024  1
  N          1.564789        1.056470        0.000005  1
  H         -0.979088       -2.496313        0.000007  1
  H         -3.078675       -1.199860        0.000003  1
  H         -3.045394        1.258875       -0.000001  1
  H         -0.919886        2.510899       -0.000003  1
  H          1.950073        1.983172        0.000012  1
  H          2.093343       -2.046819        0.000032  1
  C         -1.113336       -0.642770        1.532048  2
  H         -0.996940       -0.223572        0.536005  2
  H         -0.900909        0.122281        2.274374  2
  H         -2.132876       -0.997550        1.659112  2
  H         -0.422667       -1.472413        1.659112  2

%mem=32GB
%nprocshared= 8
#p m062x/aug-cc-pVDZ   counterpoise=2

00132 m062x/aug-cc-pVDZ   counterpoise=2

 0  1  0  1  0  1
  C          0.258502       -0.720939        0.000003  1
  C         -0.959433       -1.414956        0.000001  1
  C         -2.126314       -0.688709       -0.000000  1
  C         -2.106740        0.721834       -0.000003  1
  C         -0.928408        1.429829       -0.000003  1
  C          0.256574        0.685020       -0.000001  1
  C          1.642003       -1.068549        0.000022  1
  N          2.399027        0.000000       -0.000024  1
  N          1.564789        1.056470        0.000005  1
  H         -0.979088       -2.496313        0.000007  1
  H         -3.078675       -1.199860        0.000003  1
  H         -3.045394        1.258875       -0.000001  1
  H         -0.919886        2.510899       -0.000003  1
  H          1.950073        1.983172        0.000012  1
  H          2.093343       -2.046819        0.000032  1
  C         -0.984807       -0.826368        1.532047  2
  H         -0.968005       -1.216119        0.517558  2
  H         -0.949215       -1.651976        2.238151  2
  H         -0.124375       -0.180385        1.686450  2
  H         -1.897640       -0.256831        1.686450  2

%mem=32GB
%nprocshared= 8
#p m062x/aug-cc-pVDZ   counterpoise=2

00133 m062x/aug-cc-pVDZ   counterpoise=2

 0  1  0  1  0  1
  C          0.258502       -0.720939        0.000003  1
  C         -0.959433       -1.414956        0.000001  1
  C         -2.126314       -0.688709       -0.000000  1
  C         -2.106740        0.721834       -0.000003  1
  C         -0.928408        1.429829       -0.000003  1
  C          0.256574        0.685020       -0.000001  1
  C          1.642003       -1.068549        0.000022  1
  N          2.399027        0.000000       -0.000024  1
  N          1.564789        1.056470        0.000005  1
  H         -0.979088       -2.496313        0.000007  1
  H         -3.078675       -1.199860        0.000003  1
  H         -3.045394        1.258875       -0.000001  1
  H         -0.919886        2.510899       -0.000003  1
  H          1.950073        1.983172        0.000012  1
  H          2.093343       -2.046819        0.000032  1
  C         -0.826356       -0.984820        1.532046  2
  H         -0.916937       -1.277599        0.489236  2
  H         -1.086736       -1.826429        2.168735  2
  H          0.196952       -0.679864        1.735322  2
  H         -1.498663       -0.155267        1.735322  2

%mem=32GB
%nprocshared= 8
#p m062x/aug-cc-pVDZ   counterpoise=2

00134 m062x/aug-cc-pVDZ   counterpoise=2

 0  1  0  1  0  1
  C          0.258502       -0.720939        0.000003  1
  C         -0.959433       -1.414956        0.000001  1
  C         -2.126314       -0.688709       -0.000000  1
  C         -2.106740        0.721834       -0.000003  1
  C         -0.928408        1.429829       -0.000003  1
  C          0.256574        0.685020       -0.000001  1
  C          1.642003       -1.068549        0.000022  1
  N          2.399027        0.000000       -0.000024  1
  N          1.564789        1.056470        0.000005  1
  H         -0.979088       -2.496313        0.000007  1
  H         -3.078675       -1.199860        0.000003  1
  H         -3.045394        1.258875       -0.000001  1
  H         -0.919886        2.510899       -0.000003  1
  H          1.950073        1.983172        0.000012  1
  H          2.093343       -2.046819        0.000032  1
  C         -0.642797       -1.113349        1.532046  2
  H         -0.858808       -1.319107        0.486876  2
  H         -1.284268       -1.724372        2.161841  2
  H          0.398079       -1.347508        1.739949  2
  H         -0.826100       -0.062325        1.739949  2

%mem=32GB
%nprocshared= 8
#p m062x/aug-cc-pVDZ   counterpoise=2

00135 m062x/aug-cc-pVDZ   counterpoise=2

 0  1  0  1  0  1
  C          0.258502       -0.720939        0.000003  1
  C         -0.959433       -1.414956        0.000001  1
  C         -2.126314       -0.688709       -0.000000  1
  C         -2.106740        0.721834       -0.000003  1
  C         -0.928408        1.429829       -0.000003  1
  C          0.256574        0.685020       -0.000001  1
  C          1.642003       -1.068549        0.000022  1
  N          2.399027        0.000000       -0.000024  1
  N          1.564789        1.056470        0.000005  1
  H         -0.979088       -2.496313        0.000007  1
  H         -3.078675       -1.199860        0.000003  1
  H         -3.045394        1.258875       -0.000001  1
  H         -0.919886        2.510899       -0.000003  1
  H          1.950073        1.983172        0.000012  1
  H          2.093343       -2.046819        0.000032  1
  C         -0.439707       -1.208051        1.532047  2
  H         -0.786061       -1.345936        0.511066  2
  H         -1.218531       -1.518104        2.223985  2
  H          0.451198       -1.808574        1.696780  2
  H         -0.205291       -0.159534        1.696780  2

%mem=32GB
%nprocshared= 8
#p m062x/aug-cc-pVDZ   counterpoise=2

00136 m062x/aug-cc-pVDZ   counterpoise=2

 0  1  0  1  0  1
  C          0.258502       -0.720939        0.000003  1
  C         -0.959433       -1.414956        0.000001  1
  C         -2.126314       -0.688709       -0.000000  1
  C         -2.106740        0.721834       -0.000003  1
  C         -0.928408        1.429829       -0.000003  1
  C          0.256574        0.685020       -0.000001  1
  C          1.642003       -1.068549        0.000022  1
  N          2.399027        0.000000       -0.000024  1
  N          1.564789        1.056470        0.000005  1
  H         -0.979088       -2.496313        0.000007  1
  H         -3.078675       -1.199860        0.000003  1
  H         -3.045394        1.258875       -0.000001  1
  H         -0.919886        2.510899       -0.000003  1
  H          1.950073        1.983172        0.000012  1
  H          2.093343       -2.046819        0.000032  1
  C         -0.223225       -1.266030        1.532048  2
  H          0.085502       -0.916695        0.550199  2
  H          0.286829       -0.688886        2.299008  2
  H         -1.297665       -1.141658        1.639697  2
  H          0.032306       -2.317026        1.639697  2

%mem=32GB
%nprocshared= 8
#p m062x/aug-cc-pVDZ   counterpoise=2

00137 m062x/aug-cc-pVDZ   counterpoise=2

 0  1  0  1  0  1
  C          0.258502       -0.720939        0.000003  1
  C         -0.959433       -1.414956        0.000001  1
  C         -2.126314       -0.688709       -0.000000  1
  C         -2.106740        0.721834       -0.000003  1
  C         -0.928408        1.429829       -0.000003  1
  C          0.256574        0.685020       -0.000001  1
  C          1.642003       -1.068549        0.000022  1
  N          2.399027        0.000000       -0.000024  1
  N          1.564789        1.056470        0.000005  1
  H         -0.979088       -2.496313        0.000007  1
  H         -3.078675       -1.199860        0.000003  1
  H         -3.045394        1.258875       -0.000001  1
  H         -0.919886        2.510899       -0.000003  1
  H          1.950073        1.983172        0.000012  1
  H          2.093343       -2.046819        0.000032  1
  C          0.000007       -1.285560        1.532047  2
  H          0.169966       -0.914325        0.524737  2
  H          0.338661       -0.545851        2.252896  2
  H         -1.061246       -1.471688        1.675487  2
  H          0.552577       -2.210529        1.675487  2

%mem=32GB
%nprocshared= 8
#p m062x/aug-cc-pVDZ   counterpoise=2

00138 m062x/aug-cc-pVDZ   counterpoise=2

 0  1  0  1  0  1
  C          0.258502       -0.720939        0.000003  1
  C         -0.959433       -1.414956        0.000001  1
  C         -2.126314       -0.688709       -0.000000  1
  C         -2.106740        0.721834       -0.000003  1
  C         -0.928408        1.429829       -0.000003  1
  C          0.256574        0.685020       -0.000001  1
  C          1.642003       -1.068549        0.000022  1
  N          2.399027        0.000000       -0.000024  1
  N          1.564789        1.056470        0.000005  1
  H         -0.979088       -2.496313        0.000007  1
  H         -3.078675       -1.199860        0.000003  1
  H         -3.045394        1.258875       -0.000001  1
  H         -0.919886        2.510899       -0.000003  1
  H          1.950073        1.983172        0.000012  1
  H          2.093343       -2.046819        0.000032  1
  C          0.223239       -1.266029        1.532046  2
  H          0.246803       -0.901773        0.508260  2
  H          0.277694       -0.424280        2.217591  2
  H         -0.701381       -1.811815        1.701380  2
  H          1.069829       -1.926399        1.701380  2

%mem=32GB
%nprocshared= 8
#p m062x/aug-cc-pVDZ   counterpoise=2

00139 m062x/aug-cc-pVDZ   counterpoise=2

 0  1  0  1  0  1
  C          0.258502       -0.720939        0.000003  1
  C         -0.959433       -1.414956        0.000001  1
  C         -2.126314       -0.688709       -0.000000  1
  C         -2.106740        0.721834       -0.000003  1
  C         -0.928408        1.429829       -0.000003  1
  C          0.256574        0.685020       -0.000001  1
  C          1.642003       -1.068549        0.000022  1
  N          2.399027        0.000000       -0.000024  1
  N          1.564789        1.056470        0.000005  1
  H         -0.979088       -2.496313        0.000007  1
  H         -3.078675       -1.199860        0.000003  1
  H         -3.045394        1.258875       -0.000001  1
  H         -0.919886        2.510899       -0.000003  1
  H          1.950073        1.983172        0.000012  1
  H          2.093343       -2.046819        0.000032  1
  C          0.439688       -1.208032        1.532046  2
  H          0.317958       -0.880779        0.502744  2
  H          0.141954       -0.407616        2.204479  2
  H         -0.182331       -2.081333        1.710694  2
  H          1.481220       -1.462536        1.710694  2

%mem=32GB
%nprocshared= 8
#p m062x/aug-cc-pVDZ   counterpoise=2

00140 m062x/aug-cc-pVDZ   counterpoise=2

 0  1  0  1  0  1
  C          0.258502       -0.720939        0.000003  1
  C         -0.959433       -1.414956        0.000001  1
  C         -2.126314       -0.688709       -0.000000  1
  C         -2.106740        0.721834       -0.000003  1
  C         -0.928408        1.429829       -0.000003  1
  C          0.256574        0.685020       -0.000001  1
  C          1.642003       -1.068549        0.000022  1
  N          2.399027        0.000000       -0.000024  1
  N          1.564789        1.056470        0.000005  1
  H         -0.979088       -2.496313        0.000007  1
  H         -3.078675       -1.199860        0.000003  1
  H         -3.045394        1.258875       -0.000001  1
  H         -0.919886        2.510899       -0.000003  1
  H          1.950073        1.983172        0.000012  1
  H          2.093343       -2.046819        0.000032  1
  C          0.642777       -1.113330        1.532047  2
  H          0.386144       -0.851277        0.508893  2
  H          0.053421       -0.511527        2.219047  2
  H          0.431775       -2.166247        1.700335  2
  H          1.699873       -0.924378        1.700335  2

%mem=32GB
%nprocshared= 8
#p m062x/aug-cc-pVDZ   counterpoise=2

00141 m062x/aug-cc-pVDZ   counterpoise=2

 0  1  0  1  0  1
  C          0.258502       -0.720939        0.000003  1
  C         -0.959433       -1.414956        0.000001  1
  C         -2.126314       -0.688709       -0.000000  1
  C         -2.106740        0.721834       -0.000003  1
  C         -0.928408        1.429829       -0.000003  1
  C          0.256574        0.685020       -0.000001  1
  C          1.642003       -1.068549        0.000022  1
  N          2.399027        0.000000       -0.000024  1
  N          1.564789        1.056470        0.000005  1
  H         -0.979088       -2.496313        0.000007  1
  H         -3.078675       -1.199860        0.000003  1
  H         -3.045394        1.258875       -0.000001  1
  H         -0.919886        2.510899       -0.000003  1
  H          1.950073        1.983172        0.000012  1
  H          2.093343       -2.046819        0.000032  1
  C          0.826336       -0.984801        1.532047  2
  H          0.453428       -0.811517        0.525922  2
  H          0.090450       -0.642848        2.255246  2
  H          1.006832       -2.047263        1.673719  2
  H          1.754791       -0.437645        1.673719  2

%mem=32GB
%nprocshared= 8
#p m062x/aug-cc-pVDZ   counterpoise=2

00142 m062x/aug-cc-pVDZ   counterpoise=2

 0  1  0  1  0  1
  C          0.258502       -0.720939        0.000003  1
  C         -0.959433       -1.414956        0.000001  1
  C         -2.126314       -0.688709       -0.000000  1
  C         -2.106740        0.721834       -0.000003  1
  C         -0.928408        1.429829       -0.000003  1
  C          0.256574        0.685020       -0.000001  1
  C          1.642003       -1.068549        0.000022  1
  N          2.399027        0.000000       -0.000024  1
  N          1.564789        1.056470        0.000005  1
  H         -0.979088       -2.496313        0.000007  1
  H         -3.078675       -1.199860        0.000003  1
  H         -3.045394        1.258875       -0.000001  1
  H         -0.919886        2.510899       -0.000003  1
  H          1.950073        1.983172        0.000012  1
  H          2.093343       -2.046819        0.000032  1
  C          0.984825       -0.826358        1.532048  2
  H          1.408857       -0.982627        0.543537  2
  H          1.717902       -1.096520        2.287751  2
  H          0.713062        0.219598        1.648657  2
  H          0.099304       -1.445819        1.648657  2

%mem=32GB
%nprocshared= 8
#p m062x/aug-cc-pVDZ   counterpoise=2

00143 m062x/aug-cc-pVDZ   counterpoise=2

 0  1  0  1  0  1
  C          0.258502       -0.720939        0.000003  1
  C         -0.959433       -1.414956        0.000001  1
  C         -2.126314       -0.688709       -0.000000  1
  C         -2.106740        0.721834       -0.000003  1
  C         -0.928408        1.429829       -0.000003  1
  C          0.256574        0.685020       -0.000001  1
  C          1.642003       -1.068549        0.000022  1
  N          2.399027        0.000000       -0.000024  1
  N          1.564789        1.056470        0.000005  1
  H         -0.979088       -2.496313        0.000007  1
  H         -3.078675       -1.199860        0.000003  1
  H         -3.045394        1.258875       -0.000001  1
  H         -0.919886        2.510899       -0.000003  1
  H          1.950073        1.983172        0.000012  1
  H          2.093343       -2.046819        0.000032  1
  C          1.113344       -0.642770        1.532047  2
  H          1.185852       -0.228549        0.529781  2
  H          1.252097        0.149889        2.262743  2
  H          0.133534       -1.093276        1.668041  2
  H          1.881862       -1.399317        1.668041  2

%mem=32GB
%nprocshared= 8
#p m062x/aug-cc-pVDZ   counterpoise=2

00144 m062x/aug-cc-pVDZ   counterpoise=2

 0  1  0  1  0  1
  C          0.258502       -0.720939        0.000003  1
  C         -0.959433       -1.414956        0.000001  1
  C         -2.126314       -0.688709       -0.000000  1
  C         -2.106740        0.721834       -0.000003  1
  C         -0.928408        1.429829       -0.000003  1
  C          0.256574        0.685020       -0.000001  1
  C          1.642003       -1.068549        0.000022  1
  N          2.399027        0.000000       -0.000024  1
  N          1.564789        1.056470        0.000005  1
  H         -0.979088       -2.496313        0.000007  1
  H         -3.078675       -1.199860        0.000003  1
  H         -3.045394        1.258875       -0.000001  1
  H         -0.919886        2.510899       -0.000003  1
  H          1.950073        1.983172        0.000012  1
  H          2.093343       -2.046819        0.000032  1
  C          1.208046       -0.439680        1.532046  2
  H          1.219065       -0.145930        0.485640  2
  H          1.241353        0.448226        2.158137  2
  H          0.299049       -0.997303        1.742420  2
  H          2.072713       -1.063836        1.742420  2

%mem=32GB
%nprocshared= 8
#p m062x/aug-cc-pVDZ   counterpoise=2

00145 m062x/aug-cc-pVDZ   counterpoise=2

 0  1  0  1  0  1
  C          0.258502       -0.720939        0.000003  1
  C         -0.959433       -1.414956        0.000001  1
  C         -2.126314       -0.688709       -0.000000  1
  C         -2.106740        0.721834       -0.000003  1
  C         -0.928408        1.429829       -0.000003  1
  C          0.256574        0.685020       -0.000001  1
  C          1.642003       -1.068549        0.000022  1
  N          2.399027        0.000000       -0.000024  1
  N          1.564789        1.056470        0.000005  1
  H         -0.979088       -2.496313        0.000007  1
  H         -3.078675       -1.199860        0.000003  1
  H         -3.045394        1.258875       -0.000001  1
  H         -0.919886        2.510899       -0.000003  1
  H          1.950073        1.983172        0.000012  1
  H          2.093343       -2.046819        0.000032  1
  C          1.266043       -0.223232        1.532044  2
  H          1.236638       -0.073177        0.455943  2
  H          1.080744        0.722348        2.035057  2
  H          0.502510       -0.941743        1.818812  2
  H          2.244293       -0.600416        1.818812  2

%mem=32GB
%nprocshared= 8
#p m062x/aug-cc-pVDZ   counterpoise=2

00146 m062x/aug-cc-pVDZ   counterpoise=2

 0  1  0  1  0  1
  C          0.258502       -0.720939        0.000003  1
  C         -0.959433       -1.414956        0.000001  1
  C         -2.126314       -0.688709       -0.000000  1
  C         -2.106740        0.721834       -0.000003  1
  C         -0.928408        1.429829       -0.000003  1
  C          0.256574        0.685020       -0.000001  1
  C          1.642003       -1.068549        0.000022  1
  N          2.399027        0.000000       -0.000024  1
  N          1.564789        1.056470        0.000005  1
  H         -0.979088       -2.496313        0.000007  1
  H         -3.078675       -1.199860        0.000003  1
  H         -3.045394        1.258875       -0.000001  1
  H         -0.919886        2.510899       -0.000003  1
  H          1.950073        1.983172        0.000012  1
  H          2.093343       -2.046819        0.000032  1
  C          1.532078       -0.000000        1.285531  2
  H          1.278918       -0.007893        0.228544  2
  H          0.620450       -0.028422        1.876804  2
  H          2.142180       -0.868867        1.518608  2
  H          2.086871        0.905183        1.518608  2

%mem=32GB
%nprocshared= 8
#p m062x/aug-cc-pVDZ   counterpoise=2

00147 m062x/aug-cc-pVDZ   counterpoise=2

 0  1  0  1  0  1
  C          0.258502       -0.720939        0.000003  1
  C         -0.959433       -1.414956        0.000001  1
  C         -2.126314       -0.688709       -0.000000  1
  C         -2.106740        0.721834       -0.000003  1
  C         -0.928408        1.429829       -0.000003  1
  C          0.256574        0.685020       -0.000001  1
  C          1.642003       -1.068549        0.000022  1
  N          2.399027        0.000000       -0.000024  1
  N          1.564789        1.056470        0.000005  1
  H         -0.979088       -2.496313        0.000007  1
  H         -3.078675       -1.199860        0.000003  1
  H         -3.045394        1.258875       -0.000001  1
  H         -0.919886        2.510899       -0.000003  1
  H          1.950073        1.983172        0.000012  1
  H          2.093343       -2.046819        0.000032  1
  C          1.508803        0.266035        1.285532  2
  H          1.278830        0.043325        0.246837  2
  H          0.882012       -0.340960        1.933734  2
  H          2.554612        0.043421        1.480994  2
  H          1.319856        1.318447        1.480994  2

%mem=32GB
%nprocshared= 8
#p m062x/aug-cc-pVDZ   counterpoise=2

00148 m062x/aug-cc-pVDZ   counterpoise=2

 0  1  0  1  0  1
  C          0.258502       -0.720939        0.000003  1
  C         -0.959433       -1.414956        0.000001  1
  C         -2.126314       -0.688709       -0.000000  1
  C         -2.106740        0.721834       -0.000003  1
  C         -0.928408        1.429829       -0.000003  1
  C          0.256574        0.685020       -0.000001  1
  C          1.642003       -1.068549        0.000022  1
  N          2.399027        0.000000       -0.000024  1
  N          1.564789        1.056470        0.000005  1
  H         -0.979088       -2.496313        0.000007  1
  H         -3.078675       -1.199860        0.000003  1
  H         -3.045394        1.258875       -0.000001  1
  H         -0.919886        2.510899       -0.000003  1
  H          1.950073        1.983172        0.000012  1
  H          2.093343       -2.046819        0.000032  1
  C          1.439697        0.524022        1.285534  2
  H          1.537019        0.938271        0.285383  2
  H          1.622905        1.303837        2.020245  2
  H          0.435477        0.129876        1.418461  2
  H          2.163344       -0.276066        1.418461  2

%mem=32GB
%nprocshared= 8
#p m062x/aug-cc-pVDZ   counterpoise=2

00149 m062x/aug-cc-pVDZ   counterpoise=2

 0  1  0  1  0  1
  C          0.258502       -0.720939        0.000003  1
  C         -0.959433       -1.414956        0.000001  1
  C         -2.126314       -0.688709       -0.000000  1
  C         -2.106740        0.721834       -0.000003  1
  C         -0.928408        1.429829       -0.000003  1
  C          0.256574        0.685020       -0.000001  1
  C          1.642003       -1.068549        0.000022  1
  N          2.399027        0.000000       -0.000024  1
  N          1.564789        1.056470        0.000005  1
  H         -0.979088       -2.496313        0.000007  1
  H         -3.078675       -1.199860        0.000003  1
  H         -3.045394        1.258875       -0.000001  1
  H         -0.919886        2.510899       -0.000003  1
  H          1.950073        1.983172        0.000012  1
  H          2.093343       -2.046819        0.000032  1
  C          1.326836        0.766054        1.285532  2
  H          1.519957        1.001754        0.242208  2
  H          1.885855        1.448323        1.920736  2
  H          0.264267        0.869473        1.489809  2
  H          1.637185       -0.255431        1.489809  2

%mem=32GB
%nprocshared= 8
#p m062x/aug-cc-pVDZ   counterpoise=2

00150 m062x/aug-cc-pVDZ   counterpoise=2

 0  1  0  1  0  1
  C          0.258502       -0.720939        0.000003  1
  C         -0.959433       -1.414956        0.000001  1
  C         -2.126314       -0.688709       -0.000000  1
  C         -2.106740        0.721834       -0.000003  1
  C         -0.928408        1.429829       -0.000003  1
  C          0.256574        0.685020       -0.000001  1
  C          1.642003       -1.068549        0.000022  1
  N          2.399027        0.000000       -0.000024  1
  N          1.564789        1.056470        0.000005  1
  H         -0.979088       -2.496313        0.000007  1
  H         -3.078675       -1.199860        0.000003  1
  H         -3.045394        1.258875       -0.000001  1
  H         -0.919886        2.510899       -0.000003  1
  H          1.950073        1.983172        0.000012  1
  H          2.093343       -2.046819        0.000032  1
  C          1.173661        0.984810        1.285532  2
  H          1.489590        1.042693        0.247161  2
  H          2.031261        1.141934        1.934617  2
  H          0.426899        1.750221        1.480391  2
  H          0.746763        0.004369        1.480391  2

%mem=32GB
%nprocshared= 8
#p m062x/aug-cc-pVDZ   counterpoise=2

00151 m062x/aug-cc-pVDZ   counterpoise=2

 0  1  0  1  0  1
  C          0.258502       -0.720939        0.000003  1
  C         -0.959433       -1.414956        0.000001  1
  C         -2.126314       -0.688709       -0.000000  1
  C         -2.106740        0.721834       -0.000003  1
  C         -0.928408        1.429829       -0.000003  1
  C          0.256574        0.685020       -0.000001  1
  C          1.642003       -1.068549        0.000022  1
  N          2.399027        0.000000       -0.000024  1
  N          1.564789        1.056470        0.000005  1
  H         -0.979088       -2.496313        0.000007  1
  H         -3.078675       -1.199860        0.000003  1
  H         -3.045394        1.258875       -0.000001  1
  H         -0.919886        2.510899       -0.000003  1
  H          1.950073        1.983172        0.000012  1
  H          2.093343       -2.046819        0.000032  1
  C          0.984826        1.173644        1.285534  2
  H          1.430266        1.083649        0.298185  2
  H          1.748727        1.019307        2.043236  2
  H          0.555812        2.165709        1.400563  2
  H          0.204315        0.425950        1.400563  2

%mem=32GB
%nprocshared= 8
#p m062x/aug-cc-pVDZ   counterpoise=2

00152 m062x/aug-cc-pVDZ   counterpoise=2

 0  1  0  1  0  1
  C          0.258502       -0.720939        0.000003  1
  C         -0.959433       -1.414956        0.000001  1
  C         -2.126314       -0.688709       -0.000000  1
  C         -2.106740        0.721834       -0.000003  1
  C         -0.928408        1.429829       -0.000003  1
  C          0.256574        0.685020       -0.000001  1
  C          1.642003       -1.068549        0.000022  1
  N          2.399027        0.000000       -0.000024  1
  N          1.564789        1.056470        0.000005  1
  H         -0.979088       -2.496313        0.000007  1
  H         -3.078675       -1.199860        0.000003  1
  H         -3.045394        1.258875       -0.000001  1
  H         -0.919886        2.510899       -0.000003  1
  H          1.950073        1.983172        0.000012  1
  H          2.093343       -2.046819        0.000032  1
  C          0.766029        1.326809        1.285537  2
  H          0.402803        0.869232        0.368986  2
  H          0.349898        0.802586        2.141985  2
  H          1.850866        1.266044        1.315779  2
  H          0.460702        2.369564        1.315779  2

%mem=32GB
%nprocshared= 8
#p m062x/aug-cc-pVDZ   counterpoise=2

00153 m062x/aug-cc-pVDZ   counterpoise=2

 0  1  0  1  0  1
  C          0.258502       -0.720939        0.000003  1
  C         -0.959433       -1.414956        0.000001  1
  C         -2.126314       -0.688709       -0.000000  1
  C         -2.106740        0.721834       -0.000003  1
  C         -0.928408        1.429829       -0.000003  1
  C          0.256574        0.685020       -0.000001  1
  C          1.642003       -1.068549        0.000022  1
  N          2.399027        0.000000       -0.000024  1
  N          1.564789        1.056470        0.000005  1
  H         -0.979088       -2.496313        0.000007  1
  H         -3.078675       -1.199860        0.000003  1
  H         -3.045394        1.258875       -0.000001  1
  H         -0.919886        2.510899       -0.000003  1
  H          1.950073        1.983172        0.000012  1
  H          2.093343       -2.046819        0.000032  1
  C          0.523997        1.439670        1.285537  2
  H          0.332072        0.898070        0.362927  2
  H          0.297459        0.800394        2.134938  2
  H          1.569757        1.733797        1.322333  2
  H         -0.103218        2.326645        1.322333  2

%mem=32GB
%nprocshared= 8
#p m062x/aug-cc-pVDZ   counterpoise=2

00154 m062x/aug-cc-pVDZ   counterpoise=2

 0  1  0  1  0  1
  C          0.258502       -0.720939        0.000003  1
  C         -0.959433       -1.414956        0.000001  1
  C         -2.126314       -0.688709       -0.000000  1
  C         -2.106740        0.721834       -0.000003  1
  C         -0.928408        1.429829       -0.000003  1
  C          0.256574        0.685020       -0.000001  1
  C          1.642003       -1.068549        0.000022  1
  N          2.399027        0.000000       -0.000024  1
  N          1.564789        1.056470        0.000005  1
  H         -0.979088       -2.496313        0.000007  1
  H         -3.078675       -1.199860        0.000003  1
  H         -3.045394        1.258875       -0.000001  1
  H         -0.919886        2.510899       -0.000003  1
  H          1.950073        1.983172        0.000012  1
  H          2.093343       -2.046819        0.000032  1
  C          0.266044        1.508789        1.285537  2
  H          0.259303        0.922379        0.370412  2
  H          0.258374        0.841611        2.143612  2
  H          1.160649        2.125502        1.314252  2
  H         -0.614146        2.145905        1.314252  2

%mem=32GB
%nprocshared= 8
#p m062x/aug-cc-pVDZ   counterpoise=2

00155 m062x/aug-cc-pVDZ   counterpoise=2

 0  1  0  1  0  1
  C          0.258502       -0.720939        0.000003  1
  C         -0.959433       -1.414956        0.000001  1
  C         -2.126314       -0.688709       -0.000000  1
  C         -2.106740        0.721834       -0.000003  1
  C         -0.928408        1.429829       -0.000003  1
  C          0.256574        0.685020       -0.000001  1
  C          1.642003       -1.068549        0.000022  1
  N          2.399027        0.000000       -0.000024  1
  N          1.564789        1.056470        0.000005  1
  H         -0.979088       -2.496313        0.000007  1
  H         -3.078675       -1.199860        0.000003  1
  H         -3.045394        1.258875       -0.000001  1
  H         -0.919886        2.510899       -0.000003  1
  H          1.950073        1.983172        0.000012  1
  H          2.093343       -2.046819        0.000032  1
  C          0.000007        1.532064        1.285538  2
  H          0.178682        0.942178        0.390281  2
  H          0.185107        0.920965        2.165182  2
  H          0.667432        2.389944        1.293530  2
  H         -1.031265        1.875415        1.293530  2

%mem=32GB
%nprocshared= 8
#p m062x/aug-cc-pVDZ   counterpoise=2

00156 m062x/aug-cc-pVDZ   counterpoise=2

 0  1  0  1  0  1
  C          0.258502       -0.720939        0.000003  1
  C         -0.959433       -1.414956        0.000001  1
  C         -2.126314       -0.688709       -0.000000  1
  C         -2.106740        0.721834       -0.000003  1
  C         -0.928408        1.429829       -0.000003  1
  C          0.256574        0.685020       -0.000001  1
  C          1.642003       -1.068549        0.000022  1
  N          2.399027        0.000000       -0.000024  1
  N          1.564789        1.056470        0.000005  1
  H         -0.979088       -2.496313        0.000007  1
  H         -3.078675       -1.199860        0.000003  1
  H         -3.045394        1.258875       -0.000001  1
  H         -0.919886        2.510899       -0.000003  1
  H          1.950073        1.983172        0.000012  1
  H          2.093343       -2.046819        0.000032  1
  C         -0.266065        1.508811        1.285535  2
  H         -0.763139        1.449537        0.320766  2
  H         -1.003496        1.420875        2.079223  2
  H          0.456372        0.701215        1.371276  2
  H          0.246210        2.463640        1.371276  2

%mem=32GB
%nprocshared= 8
#p m062x/aug-cc-pVDZ   counterpoise=2

00157 m062x/aug-cc-pVDZ   counterpoise=2

 0  1  0  1  0  1
  C          0.258502       -0.720939        0.000003  1
  C         -0.959433       -1.414956        0.000001  1
  C         -2.126314       -0.688709       -0.000000  1
  C         -2.106740        0.721834       -0.000003  1
  C         -0.928408        1.429829       -0.000003  1
  C          0.256574        0.685020       -0.000001  1
  C          1.642003       -1.068549        0.000022  1
  N          2.399027        0.000000       -0.000024  1
  N          1.564789        1.056470        0.000005  1
  H         -0.979088       -2.496313        0.000007  1
  H         -3.078675       -1.199860        0.000003  1
  H         -3.045394        1.258875       -0.000001  1
  H         -0.919886        2.510899       -0.000003  1
  H          1.950073        1.983172        0.000012  1
  H          2.093343       -2.046819        0.000032  1
  C         -0.524019        1.439692        1.285532  2
  H         -0.850162        1.431737        0.248738  2
  H         -1.392465        1.418510        1.938855  2
  H          0.094983        0.567070        1.477483  2
  H          0.051704        2.341454        1.477483  2

%mem=32GB
%nprocshared= 8
#p m062x/aug-cc-pVDZ   counterpoise=2

00158 m062x/aug-cc-pVDZ   counterpoise=2

 0  1  0  1  0  1
  C          0.258502       -0.720939        0.000003  1
  C         -0.959433       -1.414956        0.000001  1
  C         -2.126314       -0.688709       -0.000000  1
  C         -2.106740        0.721834       -0.000003  1
  C         -0.928408        1.429829       -0.000003  1
  C          0.256574        0.685020       -0.000001  1
  C          1.642003       -1.068549        0.000022  1
  N          2.399027        0.000000       -0.000024  1
  N          1.564789        1.056470        0.000005  1
  H         -0.979088       -2.496313        0.000007  1
  H         -3.078675       -1.199860        0.000003  1
  H         -3.045394        1.258875       -0.000001  1
  H         -0.919886        2.510899       -0.000003  1
  H          1.950073        1.983172        0.000012  1
  H          2.093343       -2.046819        0.000032  1
  C         -0.766050        1.326831        1.285531  2
  H         -0.901813        1.412957        0.210577  2
  H         -1.576571        1.841014        1.795579  2
  H         -0.768278        0.277276        1.568207  2
  H          0.182518        1.776042        1.568207  2

%mem=32GB
%nprocshared= 8
#p m062x/aug-cc-pVDZ   counterpoise=2

00159 m062x/aug-cc-pVDZ   counterpoise=2

 0  1  0  1  0  1
  C          0.258502       -0.720939        0.000003  1
  C         -0.959433       -1.414956        0.000001  1
  C         -2.126314       -0.688709       -0.000000  1
  C         -2.106740        0.721834       -0.000003  1
  C         -0.928408        1.429829       -0.000003  1
  C          0.256574        0.685020       -0.000001  1
  C          1.642003       -1.068549        0.000022  1
  N          2.399027        0.000000       -0.000024  1
  N          1.564789        1.056470        0.000005  1
  H         -0.979088       -2.496313        0.000007  1
  H         -3.078675       -1.199860        0.000003  1
  H         -3.045394        1.258875       -0.000001  1
  H         -0.919886        2.510899       -0.000003  1
  H          1.950073        1.983172        0.000012  1
  H          2.093343       -2.046819        0.000032  1
  C         -0.984806        1.173657        1.285531  2
  H         -0.938085        1.385876        0.220564  2
  H         -0.784507        2.083463        1.845540  2
  H         -1.975026        0.803410        1.538231  2
  H         -0.241625        0.421791        1.538231  2

%mem=32GB
%nprocshared= 8
#p m062x/aug-cc-pVDZ   counterpoise=2

00160 m062x/aug-cc-pVDZ   counterpoise=2

 0  1  0  1  0  1
  C          0.258502       -0.720939        0.000003  1
  C         -0.959433       -1.414956        0.000001  1
  C         -2.126314       -0.688709       -0.000000  1
  C         -2.106740        0.721834       -0.000003  1
  C         -0.928408        1.429829       -0.000003  1
  C          0.256574        0.685020       -0.000001  1
  C          1.642003       -1.068549        0.000022  1
  N          2.399027        0.000000       -0.000024  1
  N          1.564789        1.056470        0.000005  1
  H         -0.979088       -2.496313        0.000007  1
  H         -3.078675       -1.199860        0.000003  1
  H         -3.045394        1.258875       -0.000001  1
  H         -0.919886        2.510899       -0.000003  1
  H          1.950073        1.983172        0.000012  1
  H          2.093343       -2.046819        0.000032  1
  C         -1.173640        0.984822        1.285533  2
  H         -0.980814        1.334732        0.274714  2
  H         -0.777982        1.702798        1.999286  2
  H         -2.245173        0.879130        1.434277  2
  H         -0.690673        0.022484        1.434277  2

%mem=32GB
%nprocshared= 8
#p m062x/aug-cc-pVDZ   counterpoise=2

00161 m062x/aug-cc-pVDZ   counterpoise=2

 0  1  0  1  0  1
  C          0.258502       -0.720939        0.000003  1
  C         -0.959433       -1.414956        0.000001  1
  C         -2.126314       -0.688709       -0.000000  1
  C         -2.106740        0.721834       -0.000003  1
  C         -0.928408        1.429829       -0.000003  1
  C          0.256574        0.685020       -0.000001  1
  C          1.642003       -1.068549        0.000022  1
  N          2.399027        0.000000       -0.000024  1
  N          1.564789        1.056470        0.000005  1
  H         -0.979088       -2.496313        0.000007  1
  H         -3.078675       -1.199860        0.000003  1
  H         -3.045394        1.258875       -0.000001  1
  H         -0.919886        2.510899       -0.000003  1
  H          1.950073        1.983172        0.000012  1
  H          2.093343       -2.046819        0.000032  1
  C         -1.326816        0.766064        1.285537  2
  H         -1.038250        1.246828        0.354423  2
  H         -0.971265        1.358427        2.124684  2
  H         -2.409846        0.686120        1.331713  2
  H         -0.888022       -0.227316        1.331713  2

%mem=32GB
%nprocshared= 8
#p m062x/aug-cc-pVDZ   counterpoise=2

00162 m062x/aug-cc-pVDZ   counterpoise=2

 0  1  0  1  0  1
  C          0.258502       -0.720939        0.000003  1
  C         -0.959433       -1.414956        0.000001  1
  C         -2.126314       -0.688709       -0.000000  1
  C         -2.106740        0.721834       -0.000003  1
  C         -0.928408        1.429829       -0.000003  1
  C          0.256574        0.685020       -0.000001  1
  C          1.642003       -1.068549        0.000022  1
  N          2.399027        0.000000       -0.000024  1
  N          1.564789        1.056470        0.000005  1
  H         -0.979088       -2.496313        0.000007  1
  H         -3.078675       -1.199860        0.000003  1
  H         -3.045394        1.258875       -0.000001  1
  H         -0.919886        2.510899       -0.000003  1
  H          1.950073        1.983172        0.000012  1
  H          2.093343       -2.046819        0.000032  1
  C         -1.439713        0.524011        1.285536  2
  H         -1.935698        0.671108        0.329640  2
  H         -2.138343        0.731207        2.092049  2
  H         -1.094636       -0.503992        1.360425  2
  H         -0.589970        1.197662        1.360425  2

%mem=32GB
%nprocshared= 8
#p m062x/aug-cc-pVDZ   counterpoise=2

00163 m062x/aug-cc-pVDZ   counterpoise=2

 0  1  0  1  0  1
  C          0.258502       -0.720939        0.000003  1
  C         -0.959433       -1.414956        0.000001  1
  C         -2.126314       -0.688709       -0.000000  1
  C         -2.106740        0.721834       -0.000003  1
  C         -0.928408        1.429829       -0.000003  1
  C          0.256574        0.685020       -0.000001  1
  C          1.642003       -1.068549        0.000022  1
  N          2.399027        0.000000       -0.000024  1
  N          1.564789        1.056470        0.000005  1
  H         -0.979088       -2.496313        0.000007  1
  H         -3.078675       -1.199860        0.000003  1
  H         -3.045394        1.258875       -0.000001  1
  H         -0.919886        2.510899       -0.000003  1
  H          1.950073        1.983172        0.000012  1
  H          2.093343       -2.046819        0.000032  1
  C         -1.508795        0.266036        1.285535  2
  H         -1.072930        0.065723        0.310203  2
  H         -0.818609       -0.051157        2.063036  2
  H         -1.701320        1.331206        1.384652  2
  H         -2.442502       -0.281544        1.384652  2

%mem=32GB
%nprocshared= 8
#p m062x/aug-cc-pVDZ   counterpoise=2

00164 m062x/aug-cc-pVDZ   counterpoise=2

 0  1  0  1  0  1
  C          0.258502       -0.720939        0.000003  1
  C         -0.959433       -1.414956        0.000001  1
  C         -2.126314       -0.688709       -0.000000  1
  C         -2.106740        0.721834       -0.000003  1
  C         -0.928408        1.429829       -0.000003  1
  C          0.256574        0.685020       -0.000001  1
  C          1.642003       -1.068549        0.000022  1
  N          2.399027        0.000000       -0.000024  1
  N          1.564789        1.056470        0.000005  1
  H         -0.979088       -2.496313        0.000007  1
  H         -3.078675       -1.199860        0.000003  1
  H         -3.045394        1.258875       -0.000001  1
  H         -0.919886        2.510899       -0.000003  1
  H          1.950073        1.983172        0.000012  1
  H          2.093343       -2.046819        0.000032  1
  C         -1.532070        0.000000        1.285534  2
  H         -1.073785        0.001543        0.299964  2
  H         -0.755699        0.002615        2.046270  2
  H         -2.152481        0.885372        1.398156  2
  H         -2.146504       -0.889530        1.398156  2

%mem=32GB
%nprocshared= 8
#p m062x/aug-cc-pVDZ   counterpoise=2

00165 m062x/aug-cc-pVDZ   counterpoise=2

 0  1  0  1  0  1
  C          0.258502       -0.720939        0.000003  1
  C         -0.959433       -1.414956        0.000001  1
  C         -2.126314       -0.688709       -0.000000  1
  C         -2.106740        0.721834       -0.000003  1
  C         -0.928408        1.429829       -0.000003  1
  C          0.256574        0.685020       -0.000001  1
  C          1.642003       -1.068549        0.000022  1
  N          2.399027        0.000000       -0.000024  1
  N          1.564789        1.056470        0.000005  1
  H         -0.979088       -2.496313        0.000007  1
  H         -3.078675       -1.199860        0.000003  1
  H         -3.045394        1.258875       -0.000001  1
  H         -0.919886        2.510899       -0.000003  1
  H          1.950073        1.983172        0.000012  1
  H          2.093343       -2.046819        0.000032  1
  C         -1.508795       -0.266036        1.285535  2
  H         -1.073157       -0.062774        0.310712  2
  H         -0.821197        0.054787        2.063840  2
  H         -2.445741        0.276102        1.383996  2
  H         -1.695265       -1.332343        1.383996  2

%mem=32GB
%nprocshared= 8
#p m062x/aug-cc-pVDZ   counterpoise=2

00166 m062x/aug-cc-pVDZ   counterpoise=2

 0  1  0  1  0  1
  C          0.258502       -0.720939        0.000003  1
  C         -0.959433       -1.414956        0.000001  1
  C         -2.126314       -0.688709       -0.000000  1
  C         -2.106740        0.721834       -0.000003  1
  C         -0.928408        1.429829       -0.000003  1
  C          0.256574        0.685020       -0.000001  1
  C          1.642003       -1.068549        0.000022  1
  N          2.399027        0.000000       -0.000024  1
  N          1.564789        1.056470        0.000005  1
  H         -0.979088       -2.496313        0.000007  1
  H         -3.078675       -1.199860        0.000003  1
  H         -3.045394        1.258875       -0.000001  1
  H         -0.919886        2.510899       -0.000003  1
  H          1.950073        1.983172        0.000012  1
  H          2.093343       -2.046819        0.000032  1
  C         -1.439714       -0.524010        1.285536  2
  H         -1.948532       -0.646063        0.332865  2
  H         -2.143444       -0.692818        2.096550  2
  H         -0.626327       -1.241530        1.356562  2
  H         -1.040340        0.484421        1.356562  2

%mem=32GB
%nprocshared= 8
#p m062x/aug-cc-pVDZ   counterpoise=2

00167 m062x/aug-cc-pVDZ   counterpoise=2

 0  1  0  1  0  1
  C          0.258502       -0.720939        0.000003  1
  C         -0.959433       -1.414956        0.000001  1
  C         -2.126314       -0.688709       -0.000000  1
  C         -2.106740        0.721834       -0.000003  1
  C         -0.928408        1.429829       -0.000003  1
  C          0.256574        0.685020       -0.000001  1
  C          1.642003       -1.068549        0.000022  1
  N          2.399027        0.000000       -0.000024  1
  N          1.564789        1.056470        0.000005  1
  H         -0.979088       -2.496313        0.000007  1
  H         -3.078675       -1.199860        0.000003  1
  H         -3.045394        1.258875       -0.000001  1
  H         -0.919886        2.510899       -0.000003  1
  H          1.950073        1.983172        0.000012  1
  H          2.093343       -2.046819        0.000032  1
  C         -1.326817       -0.766064        1.285536  2
  H         -1.058126       -1.240639        0.345345  2
  H         -0.979692       -1.379174        2.113230  2
  H         -0.862510        0.215114        1.341980  2
  H         -2.407051       -0.659360        1.341980  2

%mem=32GB
%nprocshared= 8
#p m062x/aug-cc-pVDZ   counterpoise=2

00168 m062x/aug-cc-pVDZ   counterpoise=2

 0  1  0  1  0  1
  C          0.258502       -0.720939        0.000003  1
  C         -0.959433       -1.414956        0.000001  1
  C         -2.126314       -0.688709       -0.000000  1
  C         -2.106740        0.721834       -0.000003  1
  C         -0.928408        1.429829       -0.000003  1
  C          0.256574        0.685020       -0.000001  1
  C          1.642003       -1.068549        0.000022  1
  N          2.399027        0.000000       -0.000024  1
  N          1.564789        1.056470        0.000005  1
  H         -0.979088       -2.496313        0.000007  1
  H         -3.078675       -1.199860        0.000003  1
  H         -3.045394        1.258875       -0.000001  1
  H         -0.919886        2.510899       -0.000003  1
  H          1.950073        1.983172        0.000012  1
  H          2.093343       -2.046819        0.000032  1
  C         -1.173641       -0.984822        1.285533  2
  H         -1.003993       -1.325478        0.267423  2
  H         -0.802315       -1.730451        1.983839  2
  H         -0.649765       -0.045996        1.445646  2
  H         -2.238561       -0.837221        1.445646  2

%mem=32GB
%nprocshared= 8
#p m062x/aug-cc-pVDZ   counterpoise=2

00169 m062x/aug-cc-pVDZ   counterpoise=2

 0  1  0  1  0  1
  C          0.258502       -0.720939        0.000003  1
  C         -0.959433       -1.414956        0.000001  1
  C         -2.126314       -0.688709       -0.000000  1
  C         -2.106740        0.721834       -0.000003  1
  C         -0.928408        1.429829       -0.000003  1
  C          0.256574        0.685020       -0.000001  1
  C          1.642003       -1.068549        0.000022  1
  N          2.399027        0.000000       -0.000024  1
  N          1.564789        1.056470        0.000005  1
  H         -0.979088       -2.496313        0.000007  1
  H         -3.078675       -1.199860        0.000003  1
  H         -3.045394        1.258875       -0.000001  1
  H         -0.919886        2.510899       -0.000003  1
  H          1.950073        1.983172        0.000012  1
  H          2.093343       -2.046819        0.000032  1
  C         -0.984807       -1.173656        1.285531  2
  H         -0.963726       -1.374135        0.217477  2
  H         -0.886530       -2.108249        1.831751  2
  H         -0.161901       -0.513271        1.546670  2
  H         -1.927080       -0.698888        1.546670  2

%mem=32GB
%nprocshared= 8
#p m062x/aug-cc-pVDZ   counterpoise=2

00170 m062x/aug-cc-pVDZ   counterpoise=2

 0  1  0  1  0  1
  C          0.258502       -0.720939        0.000003  1
  C         -0.959433       -1.414956        0.000001  1
  C         -2.126314       -0.688709       -0.000000  1
  C         -2.106740        0.721834       -0.000003  1
  C         -0.928408        1.429829       -0.000003  1
  C          0.256574        0.685020       -0.000001  1
  C          1.642003       -1.068549        0.000022  1
  N          2.399027        0.000000       -0.000024  1
  N          1.564789        1.056470        0.000005  1
  H         -0.979088       -2.496313        0.000007  1
  H         -3.078675       -1.199860        0.000003  1
  H         -3.045394        1.258875       -0.000001  1
  H         -0.919886        2.510899       -0.000003  1
  H          1.950073        1.983172        0.000012  1
  H          2.093343       -2.046819        0.000032  1
  C         -0.766051       -1.326831        1.285531  2
  H         -0.927365       -1.400343        0.213174  2
  H         -1.632258       -1.721565        1.810267  2
  H          0.115751       -1.900250        1.559564  2
  H         -0.620265       -0.285135        1.559564  2

%mem=32GB
%nprocshared= 8
#p m062x/aug-cc-pVDZ   counterpoise=2

00171 m062x/aug-cc-pVDZ   counterpoise=2

 0  1  0  1  0  1
  C          0.258502       -0.720939        0.000003  1
  C         -0.959433       -1.414956        0.000001  1
  C         -2.126314       -0.688709       -0.000000  1
  C         -2.106740        0.721834       -0.000003  1
  C         -0.928408        1.429829       -0.000003  1
  C          0.256574        0.685020       -0.000001  1
  C          1.642003       -1.068549        0.000022  1
  N          2.399027        0.000000       -0.000024  1
  N          1.564789        1.056470        0.000005  1
  H         -0.979088       -2.496313        0.000007  1
  H         -3.078675       -1.199860        0.000003  1
  H         -3.045394        1.258875       -0.000001  1
  H         -0.919886        2.510899       -0.000003  1
  H          1.950073        1.983172        0.000012  1
  H          2.093343       -2.046819        0.000032  1
  C         -0.524020       -1.439692        1.285533  2
  H         -0.872644       -1.419886        0.256240  2
  H         -1.376625       -1.391255        1.957988  2
  H          0.026332       -2.359844        1.464165  2
  H          0.127003       -0.587789        1.464165  2

%mem=32GB
%nprocshared= 8
#p m062x/aug-cc-pVDZ   counterpoise=2

00172 m062x/aug-cc-pVDZ   counterpoise=2

 0  1  0  1  0  1
  C          0.258502       -0.720939        0.000003  1
  C         -0.959433       -1.414956        0.000001  1
  C         -2.126314       -0.688709       -0.000000  1
  C         -2.106740        0.721834       -0.000003  1
  C         -0.928408        1.429829       -0.000003  1
  C          0.256574        0.685020       -0.000001  1
  C          1.642003       -1.068549        0.000022  1
  N          2.399027        0.000000       -0.000024  1
  N          1.564789        1.056470        0.000005  1
  H         -0.979088       -2.496313        0.000007  1
  H         -3.078675       -1.199860        0.000003  1
  H         -3.045394        1.258875       -0.000001  1
  H         -0.919886        2.510899       -0.000003  1
  H          1.950073        1.983172        0.000012  1
  H          2.093343       -2.046819        0.000032  1
  C         -0.266066       -1.508810        1.285536  2
  H         -0.780975       -1.439112        0.330870  2
  H         -0.986288       -1.411321        2.093776  2
  H          0.232567       -2.471854        1.358946  2
  H          0.470647       -0.712982        1.358946  2

%mem=32GB
%nprocshared= 8
#p m062x/aug-cc-pVDZ   counterpoise=2

00173 m062x/aug-cc-pVDZ   counterpoise=2

 0  1  0  1  0  1
  C          0.258502       -0.720939        0.000003  1
  C         -0.959433       -1.414956        0.000001  1
  C         -2.126314       -0.688709       -0.000000  1
  C         -2.106740        0.721834       -0.000003  1
  C         -0.928408        1.429829       -0.000003  1
  C          0.256574        0.685020       -0.000001  1
  C          1.642003       -1.068549        0.000022  1
  N          2.399027        0.000000       -0.000024  1
  N          1.564789        1.056470        0.000005  1
  H         -0.979088       -2.496313        0.000007  1
  H         -3.078675       -1.199860        0.000003  1
  H         -3.045394        1.258875       -0.000001  1
  H         -0.919886        2.510899       -0.000003  1
  H          1.950073        1.983172        0.000012  1
  H          2.093343       -2.046819        0.000032  1
  C          0.000008       -1.532065        1.285538  2
  H          0.182229       -0.960275        0.379322  2
  H          0.198667       -0.908693        2.153535  2
  H         -1.036027       -1.860298        1.304835  2
  H          0.655086       -2.399232        1.304835  2

%mem=32GB
%nprocshared= 8
#p m062x/aug-cc-pVDZ   counterpoise=2

00174 m062x/aug-cc-pVDZ   counterpoise=2

 0  1  0  1  0  1
  C          0.258502       -0.720939        0.000003  1
  C         -0.959433       -1.414956        0.000001  1
  C         -2.126314       -0.688709       -0.000000  1
  C         -2.106740        0.721834       -0.000003  1
  C         -0.928408        1.429829       -0.000003  1
  C          0.256574        0.685020       -0.000001  1
  C          1.642003       -1.068549        0.000022  1
  N          2.399027        0.000000       -0.000024  1
  N          1.564789        1.056470        0.000005  1
  H         -0.979088       -2.496313        0.000007  1
  H         -3.078675       -1.199860        0.000003  1
  H         -3.045394        1.258875       -0.000001  1
  H         -0.919886        2.510899       -0.000003  1
  H          1.950073        1.983172        0.000012  1
  H          2.093343       -2.046819        0.000032  1
  C          0.266044       -1.508789        1.285537  2
  H          0.260607       -0.940848        0.358828  2
  H          0.259494       -0.824516        2.130051  2
  H         -0.615376       -2.143510        1.326826  2
  H          1.159455       -2.126520        1.326826  2

%mem=32GB
%nprocshared= 8
#p m062x/aug-cc-pVDZ   counterpoise=2

00175 m062x/aug-cc-pVDZ   counterpoise=2

 0  1  0  1  0  1
  C          0.258502       -0.720939        0.000003  1
  C         -0.959433       -1.414956        0.000001  1
  C         -2.126314       -0.688709       -0.000000  1
  C         -2.106740        0.721834       -0.000003  1
  C         -0.928408        1.429829       -0.000003  1
  C          0.256574        0.685020       -0.000001  1
  C          1.642003       -1.068549        0.000022  1
  N          2.399027        0.000000       -0.000024  1
  N          1.564789        1.056470        0.000005  1
  H         -0.979088       -2.496313        0.000007  1
  H         -3.078675       -1.199860        0.000003  1
  H         -3.045394        1.258875       -0.000001  1
  H         -0.919886        2.510899       -0.000003  1
  H          1.950073        1.983172        0.000012  1
  H          2.093343       -2.046819        0.000032  1
  C          0.523997       -1.439671        1.285537  2
  H          0.331174       -0.917672        0.351882  2
  H          0.283282       -0.788022        2.121532  2
  H         -0.091669       -2.334115        1.334560  2
  H          1.573282       -1.719092        1.334560  2

%mem=32GB
%nprocshared= 8
#p m062x/aug-cc-pVDZ   counterpoise=2

00176 m062x/aug-cc-pVDZ   counterpoise=2

 0  1  0  1  0  1
  C          0.258502       -0.720939        0.000003  1
  C         -0.959433       -1.414956        0.000001  1
  C         -2.126314       -0.688709       -0.000000  1
  C         -2.106740        0.721834       -0.000003  1
  C         -0.928408        1.429829       -0.000003  1
  C          0.256574        0.685020       -0.000001  1
  C          1.642003       -1.068549        0.000022  1
  N          2.399027        0.000000       -0.000024  1
  N          1.564789        1.056470        0.000005  1
  H         -0.979088       -2.496313        0.000007  1
  H         -3.078675       -1.199860        0.000003  1
  H         -3.045394        1.258875       -0.000001  1
  H         -0.919886        2.510899       -0.000003  1
  H          1.950073        1.983172        0.000012  1
  H          2.093343       -2.046819        0.000032  1
  C          0.766029       -1.326810        1.285537  2
  H          0.400479       -0.890427        0.359622  2
  H          0.327360       -0.803140        2.131005  2
  H          0.487910       -2.376807        1.325952  2
  H          1.848520       -1.237047        1.325952  2

%mem=32GB
%nprocshared= 8
#p m062x/aug-cc-pVDZ   counterpoise=2

00177 m062x/aug-cc-pVDZ   counterpoise=2

 0  1  0  1  0  1
  C          0.258502       -0.720939        0.000003  1
  C         -0.959433       -1.414956        0.000001  1
  C         -2.126314       -0.688709       -0.000000  1
  C         -2.106740        0.721834       -0.000003  1
  C         -0.928408        1.429829       -0.000003  1
  C          0.256574        0.685020       -0.000001  1
  C          1.642003       -1.068549        0.000022  1
  N          2.399027        0.000000       -0.000024  1
  N          1.564789        1.056470        0.000005  1
  H         -0.979088       -2.496313        0.000007  1
  H         -3.078675       -1.199860        0.000003  1
  H         -3.045394        1.258875       -0.000001  1
  H         -0.919886        2.510899       -0.000003  1
  H          1.950073        1.983172        0.000012  1
  H          2.093343       -2.046819        0.000032  1
  C          0.984828       -1.173645        1.285535  2
  H          1.478268       -1.094734        0.320307  2
  H          1.718884       -1.056254        2.078541  2
  H          0.230836       -0.395491        1.371847  2
  H          0.511120       -2.148133        1.371847  2

%mem=32GB
%nprocshared= 8
#p m062x/aug-cc-pVDZ   counterpoise=2

00178 m062x/aug-cc-pVDZ   counterpoise=2

 0  1  0  1  0  1
  C          0.258502       -0.720939        0.000003  1
  C         -0.959433       -1.414956        0.000001  1
  C         -2.126314       -0.688709       -0.000000  1
  C         -2.106740        0.721834       -0.000003  1
  C         -0.928408        1.429829       -0.000003  1
  C          0.256574        0.685020       -0.000001  1
  C          1.642003       -1.068549        0.000022  1
  N          2.399027        0.000000       -0.000024  1
  N          1.564789        1.056470        0.000005  1
  H         -0.979088       -2.496313        0.000007  1
  H         -3.078675       -1.199860        0.000003  1
  H         -3.045394        1.258875       -0.000001  1
  H         -0.919886        2.510899       -0.000003  1
  H          1.950073        1.983172        0.000012  1
  H          2.093343       -2.046819        0.000032  1
  C          1.173664       -0.984811        1.285533  2
  H          1.545031       -1.051211        0.266194  2
  H          1.995859       -1.131818        1.981134  2
  H          0.733004       -0.004491        1.447614  2
  H          0.420606       -1.751695        1.447614  2

%mem=32GB
%nprocshared= 8
#p m062x/aug-cc-pVDZ   counterpoise=2

00179 m062x/aug-cc-pVDZ   counterpoise=2

 0  1  0  1  0  1
  C          0.258502       -0.720939        0.000003  1
  C         -0.959433       -1.414956        0.000001  1
  C         -2.126314       -0.688709       -0.000000  1
  C         -2.106740        0.721834       -0.000003  1
  C         -0.928408        1.429829       -0.000003  1
  C          0.256574        0.685020       -0.000001  1
  C          1.642003       -1.068549        0.000022  1
  N          2.399027        0.000000       -0.000024  1
  N          1.564789        1.056470        0.000005  1
  H         -0.979088       -2.496313        0.000007  1
  H         -3.078675       -1.199860        0.000003  1
  H         -3.045394        1.258875       -0.000001  1
  H         -0.919886        2.510899       -0.000003  1
  H          1.950073        1.983172        0.000012  1
  H          2.093343       -2.046819        0.000032  1
  C          1.326838       -0.766054        1.285533  2
  H          1.579143       -1.008216        0.256419  2
  H          1.942702       -1.357159        1.958425  2
  H          1.507226        0.290893        1.463857  2
  H          0.278178       -0.989635        1.463857  2

%mem=32GB
%nprocshared= 8
#p m062x/aug-cc-pVDZ   counterpoise=2

00180 m062x/aug-cc-pVDZ   counterpoise=2

 0  1  0  1  0  1
  C          0.258502       -0.720939        0.000003  1
  C         -0.959433       -1.414956        0.000001  1
  C         -2.126314       -0.688709       -0.000000  1
  C         -2.106740        0.721834       -0.000003  1
  C         -0.928408        1.429829       -0.000003  1
  C          0.256574        0.685020       -0.000001  1
  C          1.642003       -1.068549        0.000022  1
  N          2.399027        0.000000       -0.000024  1
  N          1.564789        1.056470        0.000005  1
  H         -0.979088       -2.496313        0.000007  1
  H         -3.078675       -1.199860        0.000003  1
  H         -3.045394        1.258875       -0.000001  1
  H         -0.919886        2.510899       -0.000003  1
  H          1.950073        1.983172        0.000012  1
  H          2.093343       -2.046819        0.000032  1
  C          1.439686       -0.523989        1.285534  2
  H          1.272529       -0.125005        0.288415  2
  H          1.132164        0.210030        2.025888  2
  H          0.858537       -1.433498        1.414123  2
  H          2.495583       -0.747647        1.414123  2

%mem=32GB
%nprocshared= 8
#p m062x/aug-cc-pVDZ   counterpoise=2

00181 m062x/aug-cc-pVDZ   counterpoise=2

 0  1  0  1  0  1
  C          0.258502       -0.720939        0.000003  1
  C         -0.959433       -1.414956        0.000001  1
  C         -2.126314       -0.688709       -0.000000  1
  C         -2.106740        0.721834       -0.000003  1
  C         -0.928408        1.429829       -0.000003  1
  C          0.256574        0.685020       -0.000001  1
  C          1.642003       -1.068549        0.000022  1
  N          2.399027        0.000000       -0.000024  1
  N          1.564789        1.056470        0.000005  1
  H         -0.979088       -2.496313        0.000007  1
  H         -3.078675       -1.199860        0.000003  1
  H         -3.045394        1.258875       -0.000001  1
  H         -0.919886        2.510899       -0.000003  1
  H          1.950073        1.983172        0.000012  1
  H          2.093343       -2.046819        0.000032  1
  C          1.508803       -0.266036        1.285532  2
  H          1.278178       -0.058251        0.243893  2
  H          0.856098        0.322028        1.925558  2
  H          1.356489       -1.323328        1.486555  2
  H          2.544544       -0.004679        1.486555  2

%mem=32GB
%nprocshared= 8
#p m062x/aug-cc-pVDZ   counterpoise=2

00182 m062x/aug-cc-pVDZ   counterpoise=2

 0  1  0  1  0  1
  C          0.258502       -0.720939        0.000003  1
  C         -0.959433       -1.414956        0.000001  1
  C         -2.126314       -0.688709       -0.000000  1
  C         -2.106740        0.721834       -0.000003  1
  C         -0.928408        1.429829       -0.000003  1
  C          0.256574        0.685020       -0.000001  1
  C          1.642003       -1.068549        0.000022  1
  N          2.399027        0.000000       -0.000024  1
  N          1.564789        1.056470        0.000005  1
  H         -0.979088       -2.496313        0.000007  1
  H         -3.078675       -1.199860        0.000003  1
  H         -3.045394        1.258875       -0.000001  1
  H         -0.919886        2.510899       -0.000003  1
  H          1.950073        1.983172        0.000012  1
  H          2.093343       -2.046819        0.000032  1
  C          1.732030       -0.000000        0.999960  2
  H          1.239873       -0.009303        0.030903  2
  H          0.982682       -0.014164        1.787204  2
  H          2.369657       -0.875563        1.091067  2
  H          2.336114        0.899032        1.091067  2

%mem=32GB
%nprocshared= 8
#p m062x/aug-cc-pVDZ   counterpoise=2

00183 m062x/aug-cc-pVDZ   counterpoise=2

 0  1  0  1  0  1
  C          0.258502       -0.720939        0.000003  1
  C         -0.959433       -1.414956        0.000001  1
  C         -2.126314       -0.688709       -0.000000  1
  C         -2.106740        0.721834       -0.000003  1
  C         -0.928408        1.429829       -0.000003  1
  C          0.256574        0.685020       -0.000001  1
  C          1.642003       -1.068549        0.000022  1
  N          2.399027        0.000000       -0.000024  1
  N          1.564789        1.056470        0.000005  1
  H         -0.979088       -2.496313        0.000007  1
  H         -3.078675       -1.199860        0.000003  1
  H         -3.045394        1.258875       -0.000001  1
  H         -0.919886        2.510899       -0.000003  1
  H          1.950073        1.983172        0.000012  1
  H          2.093343       -2.046819        0.000032  1
  C          1.705718        0.300755        0.999961  2
  H          1.251560        0.008048        0.056861  2
  H          1.109785       -0.083327        1.823868  2
  H          2.711626       -0.106738        1.059753  2
  H          1.750089        1.385160        1.059753  2

%mem=32GB
%nprocshared= 8
#p m062x/aug-cc-pVDZ   counterpoise=2

00184 m062x/aug-cc-pVDZ   counterpoise=2

 0  1  0  1  0  1
  C          0.258502       -0.720939        0.000003  1
  C         -0.959433       -1.414956        0.000001  1
  C         -2.126314       -0.688709       -0.000000  1
  C         -2.106740        0.721834       -0.000003  1
  C         -0.928408        1.429829       -0.000003  1
  C          0.256574        0.685020       -0.000001  1
  C          1.642003       -1.068549        0.000022  1
  N          2.399027        0.000000       -0.000024  1
  N          1.564789        1.056470        0.000005  1
  H         -0.979088       -2.496313        0.000007  1
  H         -3.078675       -1.199860        0.000003  1
  H         -3.045394        1.258875       -0.000001  1
  H         -0.919886        2.510899       -0.000003  1
  H          1.950073        1.983172        0.000012  1
  H          2.093343       -2.046819        0.000032  1
  C          1.627593        0.592415        0.999959  2
  H          1.565771        1.049215        0.015638  2
  H          1.523747        1.359725        1.762802  2
  H          0.831001       -0.138755        1.110903  2
  H          2.589878        0.099286        1.110903  2

%mem=32GB
%nprocshared= 8
#p m062x/aug-cc-pVDZ   counterpoise=2

00185 m062x/aug-cc-pVDZ   counterpoise=2

 0  1  0  1  0  1
  C          0.258502       -0.720939        0.000003  1
  C         -0.959433       -1.414956        0.000001  1
  C         -2.126314       -0.688709       -0.000000  1
  C         -2.106740        0.721834       -0.000003  1
  C         -0.928408        1.429829       -0.000003  1
  C          0.256574        0.685020       -0.000001  1
  C          1.642003       -1.068549        0.000022  1
  N          2.399027        0.000000       -0.000024  1
  N          1.564789        1.056470        0.000005  1
  H         -0.979088       -2.496313        0.000007  1
  H         -3.078675       -1.199860        0.000003  1
  H         -3.045394        1.258875       -0.000001  1
  H         -0.919886        2.510899       -0.000003  1
  H          1.950073        1.983172        0.000012  1
  H          2.093343       -2.046819        0.000032  1
  C          1.500003        0.866034        0.999956  2
  H          1.569040        1.068966       -0.065609  2
  H          1.800540        1.749451        1.557385  2
  H          0.475033        0.608641        1.254244  2
  H          2.155369        0.036993        1.254244  2

%mem=32GB
%nprocshared= 8
#p m062x/aug-cc-pVDZ   counterpoise=2

00186 m062x/aug-cc-pVDZ   counterpoise=2

 0  1  0  1  0  1
  C          0.258502       -0.720939        0.000003  1
  C         -0.959433       -1.414956        0.000001  1
  C         -2.126314       -0.688709       -0.000000  1
  C         -2.106740        0.721834       -0.000003  1
  C         -0.928408        1.429829       -0.000003  1
  C          0.256574        0.685020       -0.000001  1
  C          1.642003       -1.068549        0.000022  1
  N          2.399027        0.000000       -0.000024  1
  N          1.564789        1.056470        0.000005  1
  H         -0.979088       -2.496313        0.000007  1
  H         -3.078675       -1.199860        0.000003  1
  H         -3.045394        1.258875       -0.000001  1
  H         -0.919886        2.510899       -0.000003  1
  H          1.950073        1.983172        0.000012  1
  H          2.093343       -2.046819        0.000032  1
  C          1.326838        1.113338        0.999956  2
  H          1.578072        1.053295       -0.055815  2
  H          2.211182        0.901987        1.595561  2
  H          0.965283        2.112196        1.230258  2
  H          0.552712        0.385900        1.230258  2

%mem=32GB
%nprocshared= 8
#p m062x/aug-cc-pVDZ   counterpoise=2

00187 m062x/aug-cc-pVDZ   counterpoise=2

 0  1  0  1  0  1
  C          0.258502       -0.720939        0.000003  1
  C         -0.959433       -1.414956        0.000001  1
  C         -2.126314       -0.688709       -0.000000  1
  C         -2.106740        0.721834       -0.000003  1
  C         -0.928408        1.429829       -0.000003  1
  C          0.256574        0.685020       -0.000001  1
  C          1.642003       -1.068549        0.000022  1
  N          2.399027        0.000000       -0.000024  1
  N          1.564789        1.056470        0.000005  1
  H         -0.979088       -2.496313        0.000007  1
  H         -3.078675       -1.199860        0.000003  1
  H         -3.045394        1.258875       -0.000001  1
  H         -0.919886        2.510899       -0.000003  1
  H          1.950073        1.983172        0.000012  1
  H          2.093343       -2.046819        0.000032  1
  C          1.113359        1.326817        0.999960  2
  H          1.547594        1.066767        0.038093  2
  H          1.746563        0.947611        1.797916  2
  H          1.035507        2.407866        1.082116  2
  H          0.123590        0.885132        1.082116  2

%mem=32GB
%nprocshared= 8
#p m062x/aug-cc-pVDZ   counterpoise=2

00188 m062x/aug-cc-pVDZ   counterpoise=2

 0  1  0  1  0  1
  C          0.258502       -0.720939        0.000003  1
  C         -0.959433       -1.414956        0.000001  1
  C         -2.126314       -0.688709       -0.000000  1
  C         -2.106740        0.721834       -0.000003  1
  C         -0.928408        1.429829       -0.000003  1
  C          0.256574        0.685020       -0.000001  1
  C          1.642003       -1.068549        0.000022  1
  N          2.399027        0.000000       -0.000024  1
  N          1.564789        1.056470        0.000005  1
  H         -0.979088       -2.496313        0.000007  1
  H         -3.078675       -1.199860        0.000003  1
  H         -3.045394        1.258875       -0.000001  1
  H         -0.919886        2.510899       -0.000003  1
  H          1.950073        1.983172        0.000012  1
  H          2.093343       -2.046819        0.000032  1
  C          0.866050        1.499985        0.999965  2
  H          1.451145        1.128604        0.162639  2
  H          1.337444        1.200774        1.932562  2
  H          0.813268        2.584622        0.952504  2
  H         -0.137902        1.086093        0.952504  2

%mem=32GB
%nprocshared= 8
#p m062x/aug-cc-pVDZ   counterpoise=2

00189 m062x/aug-cc-pVDZ   counterpoise=2

 0  1  0  1  0  1
  C          0.258502       -0.720939        0.000003  1
  C         -0.959433       -1.414956        0.000001  1
  C         -2.126314       -0.688709       -0.000000  1
  C         -2.106740        0.721834       -0.000003  1
  C         -0.928408        1.429829       -0.000003  1
  C          0.256574        0.685020       -0.000001  1
  C          1.642003       -1.068549        0.000022  1
  N          2.399027        0.000000       -0.000024  1
  N          1.564789        1.056470        0.000005  1
  H         -0.979088       -2.496313        0.000007  1
  H         -3.078675       -1.199860        0.000003  1
  H         -3.045394        1.258875       -0.000001  1
  H         -0.919886        2.510899       -0.000003  1
  H          1.950073        1.983172        0.000012  1
  H          2.093343       -2.046819        0.000032  1
  C          0.592386        1.627565        0.999968  2
  H          0.334364        0.903360        0.231641  2
  H          0.435313        1.186699        1.981010  2
  H          1.635968        1.912406        0.893770  2
  H         -0.035996        2.508097        0.893770  2

%mem=32GB
%nprocshared= 8
#p m062x/aug-cc-pVDZ   counterpoise=2

00190 m062x/aug-cc-pVDZ   counterpoise=2

 0  1  0  1  0  1
  C          0.258502       -0.720939        0.000003  1
  C         -0.959433       -1.414956        0.000001  1
  C         -2.126314       -0.688709       -0.000000  1
  C         -2.106740        0.721834       -0.000003  1
  C         -0.928408        1.429829       -0.000003  1
  C          0.256574        0.685020       -0.000001  1
  C          1.642003       -1.068549        0.000022  1
  N          2.399027        0.000000       -0.000024  1
  N          1.564789        1.056470        0.000005  1
  H         -0.979088       -2.496313        0.000007  1
  H         -3.078675       -1.199860        0.000003  1
  H         -3.045394        1.258875       -0.000001  1
  H         -0.919886        2.510899       -0.000003  1
  H          1.950073        1.983172        0.000012  1
  H          2.093343       -2.046819        0.000032  1
  C          0.300766        1.705705        0.999969  2
  H          0.267167        0.929675        0.239689  2
  H          0.280965        1.248364        1.985831  2
  H          1.214099        2.284163        0.887335  2
  H         -0.559152        2.360939        0.887335  2

%mem=32GB
%nprocshared= 8
#p m062x/aug-cc-pVDZ   counterpoise=2

00191 m062x/aug-cc-pVDZ   counterpoise=2

 0  1  0  1  0  1
  C          0.258502       -0.720939        0.000003  1
  C         -0.959433       -1.414956        0.000001  1
  C         -2.126314       -0.688709       -0.000000  1
  C         -2.106740        0.721834       -0.000003  1
  C         -0.928408        1.429829       -0.000003  1
  C          0.256574        0.685020       -0.000001  1
  C          1.642003       -1.068549        0.000022  1
  N          2.399027        0.000000       -0.000024  1
  N          1.564789        1.056470        0.000005  1
  H         -0.979088       -2.496313        0.000007  1
  H         -3.078675       -1.199860        0.000003  1
  H         -3.045394        1.258875       -0.000001  1
  H         -0.919886        2.510899       -0.000003  1
  H          1.950073        1.983172        0.000012  1
  H          2.093343       -2.046819        0.000032  1
  C         -0.000030        1.732041        0.999968  2
  H         -0.722051        1.497004        0.222267  2
  H         -0.456466        1.583459        1.975194  2
  H          0.864051        1.080030        0.901366  2
  H          0.314646        2.767770        0.901366  2

%mem=32GB
%nprocshared= 8
#p m062x/aug-cc-pVDZ   counterpoise=2

00192 m062x/aug-cc-pVDZ   counterpoise=2

 0  1  0  1  0  1
  C          0.258502       -0.720939        0.000003  1
  C         -0.959433       -1.414956        0.000001  1
  C         -2.126314       -0.688709       -0.000000  1
  C         -2.106740        0.721834       -0.000003  1
  C         -0.928408        1.429829       -0.000003  1
  C          0.256574        0.685020       -0.000001  1
  C          1.642003       -1.068549        0.000022  1
  N          2.399027        0.000000       -0.000024  1
  N          1.564789        1.056470        0.000005  1
  H         -0.979088       -2.496313        0.000007  1
  H         -3.078675       -1.199860        0.000003  1
  H         -3.045394        1.258875       -0.000001  1
  H         -0.919886        2.510899       -0.000003  1
  H          1.950073        1.983172        0.000012  1
  H          2.093343       -2.046819        0.000032  1
  C         -0.300791        1.705727        0.999963  2
  H         -0.863439        1.458389        0.103511  2
  H         -0.886885        1.448082        1.878365  2
  H          0.630835        1.145846        1.009174  2
  H         -0.083440        2.770692        1.009174  2

%mem=32GB
%nprocshared= 8
#p m062x/aug-cc-pVDZ   counterpoise=2

00193 m062x/aug-cc-pVDZ   counterpoise=2

 0  1  0  1  0  1
  C          0.258502       -0.720939        0.000003  1
  C         -0.959433       -1.414956        0.000001  1
  C         -2.126314       -0.688709       -0.000000  1
  C         -2.106740        0.721834       -0.000003  1
  C         -0.928408        1.429829       -0.000003  1
  C          0.256574        0.685020       -0.000001  1
  C          1.642003       -1.068549        0.000022  1
  N          2.399027        0.000000       -0.000024  1
  N          1.564789        1.056470        0.000005  1
  H         -0.979088       -2.496313        0.000007  1
  H         -3.078675       -1.199860        0.000003  1
  H         -3.045394        1.258875       -0.000001  1
  H         -0.919886        2.510899       -0.000003  1
  H          1.950073        1.983172        0.000012  1
  H          2.093343       -2.046819        0.000032  1
  C         -0.592410        1.627587        0.999958  2
  H         -0.932676        1.427317       -0.012705  2
  H         -1.301748        1.210092        1.709898  2
  H          0.382610        1.171694        1.151530  2
  H         -0.517686        2.701328        1.151530  2

%mem=32GB
%nprocshared= 8
#p m062x/aug-cc-pVDZ   counterpoise=2

00194 m062x/aug-cc-pVDZ   counterpoise=2

 0  1  0  1  0  1
  C          0.258502       -0.720939        0.000003  1
  C         -0.959433       -1.414956        0.000001  1
  C         -2.126314       -0.688709       -0.000000  1
  C         -2.106740        0.721834       -0.000003  1
  C         -0.928408        1.429829       -0.000003  1
  C          0.256574        0.685020       -0.000001  1
  C          1.642003       -1.068549        0.000022  1
  N          2.399027        0.000000       -0.000024  1
  N          1.564789        1.056470        0.000005  1
  H         -0.979088       -2.496313        0.000007  1
  H         -3.078675       -1.199860        0.000003  1
  H         -3.045394        1.258875       -0.000001  1
  H         -0.919886        2.510899       -0.000003  1
  H          1.950073        1.983172        0.000012  1
  H          2.093343       -2.046819        0.000032  1
  C         -0.866028        1.499997        0.999955  2
  H         -0.933535        1.424061       -0.082196  2
  H         -1.521390        0.762813        1.456615  2
  H          0.158674        1.316934        1.312926  2
  H         -1.167833        2.496210        1.312926  2

%mem=32GB
%nprocshared= 8
#p m062x/aug-cc-pVDZ   counterpoise=2

00195 m062x/aug-cc-pVDZ   counterpoise=2

 0  1  0  1  0  1
  C          0.258502       -0.720939        0.000003  1
  C         -0.959433       -1.414956        0.000001  1
  C         -2.126314       -0.688709       -0.000000  1
  C         -2.106740        0.721834       -0.000003  1
  C         -0.928408        1.429829       -0.000003  1
  C          0.256574        0.685020       -0.000001  1
  C          1.642003       -1.068549        0.000022  1
  N          2.399027        0.000000       -0.000024  1
  N          1.564789        1.056470        0.000005  1
  H         -0.979088       -2.496313        0.000007  1
  H         -3.078675       -1.199860        0.000003  1
  H         -3.045394        1.258875       -0.000001  1
  H         -0.919886        2.510899       -0.000003  1
  H          1.950073        1.983172        0.000012  1
  H          2.093343       -2.046819        0.000032  1
  C         -1.113333        1.326832        0.999956  2
  H         -0.916685        1.436358       -0.063392  2
  H         -0.303064        1.778124        1.566770  2
  H         -2.048653        1.821713        1.248444  2
  H         -1.185010        0.271089        1.248444  2

%mem=32GB
%nprocshared= 8
#p m062x/aug-cc-pVDZ   counterpoise=2

00196 m062x/aug-cc-pVDZ   counterpoise=2

 0  1  0  1  0  1
  C          0.258502       -0.720939        0.000003  1
  C         -0.959433       -1.414956        0.000001  1
  C         -2.126314       -0.688709       -0.000000  1
  C         -2.106740        0.721834       -0.000003  1
  C         -0.928408        1.429829       -0.000003  1
  C          0.256574        0.685020       -0.000001  1
  C          1.642003       -1.068549        0.000022  1
  N          2.399027        0.000000       -0.000024  1
  N          1.564789        1.056470        0.000005  1
  H         -0.979088       -2.496313        0.000007  1
  H         -3.078675       -1.199860        0.000003  1
  H         -3.045394        1.258875       -0.000001  1
  H         -0.919886        2.510899       -0.000003  1
  H          1.950073        1.983172        0.000012  1
  H          2.093343       -2.046819        0.000032  1
  C         -1.326812        1.113353        0.999960  2
  H         -0.940856        1.419941        0.031240  2
  H         -0.740375        1.579195        1.787717  2
  H         -2.365084        1.421970        1.090642  2
  H         -1.261093        0.032181        1.090642  2

%mem=32GB
%nprocshared= 8
#p m062x/aug-cc-pVDZ   counterpoise=2

00197 m062x/aug-cc-pVDZ   counterpoise=2

 0  1  0  1  0  1
  C          0.258502       -0.720939        0.000003  1
  C         -0.959433       -1.414956        0.000001  1
  C         -2.126314       -0.688709       -0.000000  1
  C         -2.106740        0.721834       -0.000003  1
  C         -0.928408        1.429829       -0.000003  1
  C          0.256574        0.685020       -0.000001  1
  C          1.642003       -1.068549        0.000022  1
  N          2.399027        0.000000       -0.000024  1
  N          1.564789        1.056470        0.000005  1
  H         -0.979088       -2.496313        0.000007  1
  H         -3.078675       -1.199860        0.000003  1
  H         -3.045394        1.258875       -0.000001  1
  H         -0.919886        2.510899       -0.000003  1
  H          1.950073        1.983172        0.000012  1
  H          2.093343       -2.046819        0.000032  1
  C         -1.500023        0.866020        0.999962  2
  H         -2.059596        0.733038        0.077698  2
  H         -2.159376        0.709325        1.849772  2
  H         -0.685255        0.147477        1.036380  2
  H         -1.095633        1.874295        1.036380  2

%mem=32GB
%nprocshared= 8
#p m062x/aug-cc-pVDZ   counterpoise=2

00198 m062x/aug-cc-pVDZ   counterpoise=2

 0  1  0  1  0  1
  C          0.258502       -0.720939        0.000003  1
  C         -0.959433       -1.414956        0.000001  1
  C         -2.126314       -0.688709       -0.000000  1
  C         -2.106740        0.721834       -0.000003  1
  C         -0.928408        1.429829       -0.000003  1
  C          0.256574        0.685020       -0.000001  1
  C          1.642003       -1.068549        0.000022  1
  N          2.399027        0.000000       -0.000024  1
  N          1.564789        1.056470        0.000005  1
  H         -0.979088       -2.496313        0.000007  1
  H         -3.078675       -1.199860        0.000003  1
  H         -3.045394        1.258875       -0.000001  1
  H         -0.919886        2.510899       -0.000003  1
  H          1.950073        1.983172        0.000012  1
  H          2.093343       -2.046819        0.000032  1
  C         -1.627615        0.592401        0.999960  2
  H         -2.094105        0.718421        0.026368  2
  H         -2.358197        0.789763        1.780200  2
  H         -1.260426       -0.426060        1.096838  2
  H         -0.797538        1.287430        1.096838  2

%mem=32GB
%nprocshared= 8
#p m062x/aug-cc-pVDZ   counterpoise=2

00199 m062x/aug-cc-pVDZ   counterpoise=2

 0  1  0  1  0  1
  C          0.258502       -0.720939        0.000003  1
  C         -0.959433       -1.414956        0.000001  1
  C         -2.126314       -0.688709       -0.000000  1
  C         -2.106740        0.721834       -0.000003  1
  C         -0.928408        1.429829       -0.000003  1
  C          0.256574        0.685020       -0.000001  1
  C          1.642003       -1.068549        0.000022  1
  N          2.399027        0.000000       -0.000024  1
  N          1.564789        1.056470        0.000005  1
  H         -0.979088       -2.496313        0.000007  1
  H         -3.078675       -1.199860        0.000003  1
  H         -3.045394        1.258875       -0.000001  1
  H         -0.919886        2.510899       -0.000003  1
  H          1.950073        1.983172        0.000012  1
  H          2.093343       -2.046819        0.000032  1
  C         -1.705753        0.300784        0.999961  2
  H         -2.082540        0.696423        0.060346  2
  H         -2.191043        0.810354        1.828399  2
  H         -1.917286       -0.763932        1.055745  2
  H         -0.631986        0.460125        1.055745  2

%mem=32GB
%nprocshared= 8
#p m062x/aug-cc-pVDZ   counterpoise=2

00200 m062x/aug-cc-pVDZ   counterpoise=2

 0  1  0  1  0  1
  C          0.258502       -0.720939        0.000003  1
  C         -0.959433       -1.414956        0.000001  1
  C         -2.126314       -0.688709       -0.000000  1
  C         -2.106740        0.721834       -0.000003  1
  C         -0.928408        1.429829       -0.000003  1
  C          0.256574        0.685020       -0.000001  1
  C          1.642003       -1.068549        0.000022  1
  N          2.399027        0.000000       -0.000024  1
  N          1.564789        1.056470        0.000005  1
  H         -0.979088       -2.496313        0.000007  1
  H         -3.078675       -1.199860        0.000003  1
  H         -3.045394        1.258875       -0.000001  1
  H         -0.919886        2.510899       -0.000003  1
  H          1.950073        1.983172        0.000012  1
  H          2.093343       -2.046819        0.000032  1
  C         -1.732065       -0.000024        0.999965  2
  H         -2.067739       -0.586388        0.148569  2
  H         -2.018923       -0.501116        1.920886  2
  H         -0.650546        0.102921        0.965379  2
  H         -2.190911        0.984730        0.965379  2

%mem=32GB
%nprocshared= 8
#p m062x/aug-cc-pVDZ   counterpoise=2

00201 m062x/aug-cc-pVDZ   counterpoise=2

 0  1  0  1  0  1
  C          0.258502       -0.720939        0.000003  1
  C         -0.959433       -1.414956        0.000001  1
  C         -2.126314       -0.688709       -0.000000  1
  C         -2.106740        0.721834       -0.000003  1
  C         -0.928408        1.429829       -0.000003  1
  C          0.256574        0.685020       -0.000001  1
  C          1.642003       -1.068549        0.000022  1
  N          2.399027        0.000000       -0.000024  1
  N          1.564789        1.056470        0.000005  1
  H         -0.979088       -2.496313        0.000007  1
  H         -3.078675       -1.199860        0.000003  1
  H         -3.045394        1.258875       -0.000001  1
  H         -0.919886        2.510899       -0.000003  1
  H          1.950073        1.983172        0.000012  1
  H          2.093343       -2.046819        0.000032  1
  C         -1.705753       -0.300783        0.999961  2
  H         -2.102526       -0.666767        0.056561  2
  H         -2.227226       -0.781791        1.823474  2
  H         -0.644842       -0.529535        1.060100  2
  H         -1.848255        0.775114        1.060100  2

%mem=32GB
%nprocshared= 8
#p m062x/aug-cc-pVDZ   counterpoise=2

00202 m062x/aug-cc-pVDZ   counterpoise=2

 0  1  0  1  0  1
  C          0.258502       -0.720939        0.000003  1
  C         -0.959433       -1.414956        0.000001  1
  C         -2.126314       -0.688709       -0.000000  1
  C         -2.106740        0.721834       -0.000003  1
  C         -0.928408        1.429829       -0.000003  1
  C          0.256574        0.685020       -0.000001  1
  C          1.642003       -1.068549        0.000022  1
  N          2.399027        0.000000       -0.000024  1
  N          1.564789        1.056470        0.000005  1
  H         -0.979088       -2.496313        0.000007  1
  H         -3.078675       -1.199860        0.000003  1
  H         -3.045394        1.258875       -0.000001  1
  H         -0.919886        2.510899       -0.000003  1
  H          1.950073        1.983172        0.000012  1
  H          2.093343       -2.046819        0.000032  1
  C         -1.627615       -0.592400        0.999960  2
  H         -2.110908       -0.685734        0.030892  2
  H         -2.363519       -0.734518        1.787186  2
  H         -0.849641       -1.346011        1.091082  2
  H         -1.186194        0.396701        1.091082  2

%mem=32GB
%nprocshared= 8
#p m062x/aug-cc-pVDZ   counterpoise=2

00203 m062x/aug-cc-pVDZ   counterpoise=2

 0  1  0  1  0  1
  C          0.258502       -0.720939        0.000003  1
  C         -0.959433       -1.414956        0.000001  1
  C         -2.126314       -0.688709       -0.000000  1
  C         -2.106740        0.721834       -0.000003  1
  C         -0.928408        1.429829       -0.000003  1
  C          0.256574        0.685020       -0.000001  1
  C          1.642003       -1.068549        0.000022  1
  N          2.399027        0.000000       -0.000024  1
  N          1.564789        1.056470        0.000005  1
  H         -0.979088       -2.496313        0.000007  1
  H         -3.078675       -1.199860        0.000003  1
  H         -3.045394        1.258875       -0.000001  1
  H         -0.919886        2.510899       -0.000003  1
  H          1.950073        1.983172        0.000012  1
  H          2.093343       -2.046819        0.000032  1
  C         -1.500024       -0.866019        0.999962  2
  H         -2.070549       -0.704497        0.089036  2
  H         -2.136117       -0.685934        1.862767  2
  H         -1.138342       -1.890751        1.024212  2
  H         -0.654848       -0.182961        1.024212  2

%mem=32GB
%nprocshared= 8
#p m062x/aug-cc-pVDZ   counterpoise=2

00204 m062x/aug-cc-pVDZ   counterpoise=2

 0  1  0  1  0  1
  C          0.258502       -0.720939        0.000003  1
  C         -0.959433       -1.414956        0.000001  1
  C         -2.126314       -0.688709       -0.000000  1
  C         -2.106740        0.721834       -0.000003  1
  C         -0.928408        1.429829       -0.000003  1
  C          0.256574        0.685020       -0.000001  1
  C          1.642003       -1.068549        0.000022  1
  N          2.399027        0.000000       -0.000024  1
  N          1.564789        1.056470        0.000005  1
  H         -0.979088       -2.496313        0.000007  1
  H         -3.078675       -1.199860        0.000003  1
  H         -3.045394        1.258875       -0.000001  1
  H         -0.919886        2.510899       -0.000003  1
  H          1.950073        1.983172        0.000012  1
  H          2.093343       -2.046819        0.000032  1
  C         -1.326813       -1.113353        0.999959  2
  H         -0.966159       -1.409434        0.018308  2
  H         -0.731752       -1.601872        1.767246  2
  H         -1.241636       -0.035072        1.107346  2
  H         -2.367855       -1.406911        1.107346  2

%mem=32GB
%nprocshared= 8
#p m062x/aug-cc-pVDZ   counterpoise=2

00205 m062x/aug-cc-pVDZ   counterpoise=2

 0  1  0  1  0  1
  C          0.258502       -0.720939        0.000003  1
  C         -0.959433       -1.414956        0.000001  1
  C         -2.126314       -0.688709       -0.000000  1
  C         -2.106740        0.721834       -0.000003  1
  C         -0.928408        1.429829       -0.000003  1
  C          0.256574        0.685020       -0.000001  1
  C          1.642003       -1.068549        0.000022  1
  N          2.399027        0.000000       -0.000024  1
  N          1.564789        1.056470        0.000005  1
  H         -0.979088       -2.496313        0.000007  1
  H         -3.078675       -1.199860        0.000003  1
  H         -3.045394        1.258875       -0.000001  1
  H         -0.919886        2.510899       -0.000003  1
  H          1.950073        1.983172        0.000012  1
  H          2.093343       -2.046819        0.000032  1
  C         -1.113334       -1.326832        0.999956  2
  H         -0.948620       -1.421147       -0.070254  2
  H         -0.292647       -1.796760        1.535790  2
  H         -1.165085       -0.274553        1.267366  2
  H         -2.047052       -1.814828        1.267366  2

%mem=32GB
%nprocshared= 8
#p m062x/aug-cc-pVDZ   counterpoise=2

00206 m062x/aug-cc-pVDZ   counterpoise=2

 0  1  0  1  0  1
  C          0.258502       -0.720939        0.000003  1
  C         -0.959433       -1.414956        0.000001  1
  C         -2.126314       -0.688709       -0.000000  1
  C         -2.106740        0.721834       -0.000003  1
  C         -0.928408        1.429829       -0.000003  1
  C          0.256574        0.685020       -0.000001  1
  C          1.642003       -1.068549        0.000022  1
  N          2.399027        0.000000       -0.000024  1
  N          1.564789        1.056470        0.000005  1
  H         -0.979088       -2.496313        0.000007  1
  H         -3.078675       -1.199860        0.000003  1
  H         -3.045394        1.258875       -0.000001  1
  H         -0.919886        2.510899       -0.000003  1
  H          1.950073        1.983172        0.000012  1
  H          2.093343       -2.046819        0.000032  1
  C         -0.866030       -1.499996        0.999955  2
  H         -0.966755       -1.408290       -0.078386  2
  H         -1.584200       -0.846130        1.487980  2
  H         -1.054021       -2.529018        1.295337  2
  H          0.140899       -1.216585        1.295337  2

%mem=32GB
%nprocshared= 8
#p m062x/aug-cc-pVDZ   counterpoise=2

00207 m062x/aug-cc-pVDZ   counterpoise=2

 0  1  0  1  0  1
  C          0.258502       -0.720939        0.000003  1
  C         -0.959433       -1.414956        0.000001  1
  C         -2.126314       -0.688709       -0.000000  1
  C         -2.106740        0.721834       -0.000003  1
  C         -0.928408        1.429829       -0.000003  1
  C          0.256574        0.685020       -0.000001  1
  C          1.642003       -1.068549        0.000022  1
  N          2.399027        0.000000       -0.000024  1
  N          1.564789        1.056470        0.000005  1
  H         -0.979088       -2.496313        0.000007  1
  H         -3.078675       -1.199860        0.000003  1
  H         -3.045394        1.258875       -0.000001  1
  H         -0.919886        2.510899       -0.000003  1
  H          1.950073        1.983172        0.000012  1
  H          2.093343       -2.046819        0.000032  1
  C         -0.592411       -1.627587        0.999959  2
  H         -0.959673       -1.414817       -0.000653  2
  H         -1.286229       -1.225630        1.733802  2
  H         -0.506670       -2.702891        1.133550  2
  H          0.383078       -1.167097        1.133550  2

%mem=32GB
%nprocshared= 8
#p m062x/aug-cc-pVDZ   counterpoise=2

00208 m062x/aug-cc-pVDZ   counterpoise=2

 0  1  0  1  0  1
  C          0.258502       -0.720939        0.000003  1
  C         -0.959433       -1.414956        0.000001  1
  C         -2.126314       -0.688709       -0.000000  1
  C         -2.106740        0.721834       -0.000003  1
  C         -0.928408        1.429829       -0.000003  1
  C          0.256574        0.685020       -0.000001  1
  C          1.642003       -1.068549        0.000022  1
  N          2.399027        0.000000       -0.000024  1
  N          1.564789        1.056470        0.000005  1
  H         -0.979088       -2.496313        0.000007  1
  H         -3.078675       -1.199860        0.000003  1
  H         -3.045394        1.258875       -0.000001  1
  H         -0.919886        2.510899       -0.000003  1
  H          1.950073        1.983172        0.000012  1
  H          2.093343       -2.046819        0.000032  1
  C         -0.300792       -1.705726        0.999963  2
  H         -0.881779       -1.449238        0.117896  2
  H         -0.867828       -1.455397        1.892870  2
  H         -0.085071       -2.771050        0.994727  2
  H          0.631754       -1.147328        0.994727  2

%mem=32GB
%nprocshared= 8
#p m062x/aug-cc-pVDZ   counterpoise=2

00209 m062x/aug-cc-pVDZ   counterpoise=2

 0  1  0  1  0  1
  C          0.258502       -0.720939        0.000003  1
  C         -0.959433       -1.414956        0.000001  1
  C         -2.126314       -0.688709       -0.000000  1
  C         -2.106740        0.721834       -0.000003  1
  C         -0.928408        1.429829       -0.000003  1
  C          0.256574        0.685020       -0.000001  1
  C          1.642003       -1.068549        0.000022  1
  N          2.399027        0.000000       -0.000024  1
  N          1.564789        1.056470        0.000005  1
  H         -0.979088       -2.496313        0.000007  1
  H         -3.078675       -1.199860        0.000003  1
  H         -3.045394        1.258875       -0.000001  1
  H         -0.919886        2.510899       -0.000003  1
  H          1.950073        1.983172        0.000012  1
  H          2.093343       -2.046819        0.000032  1
  C         -0.000030       -1.732041        0.999968  2
  H         -0.733563       -1.489607        0.235422  2
  H         -0.439826       -1.586687        1.983294  2
  H          0.308296       -2.768612        0.890738  2
  H          0.865276       -1.083357        0.890738  2

%mem=32GB
%nprocshared= 8
#p m062x/aug-cc-pVDZ   counterpoise=2

00210 m062x/aug-cc-pVDZ   counterpoise=2

 0  1  0  1  0  1
  C          0.258502       -0.720939        0.000003  1
  C         -0.959433       -1.414956        0.000001  1
  C         -2.126314       -0.688709       -0.000000  1
  C         -2.106740        0.721834       -0.000003  1
  C         -0.928408        1.429829       -0.000003  1
  C          0.256574        0.685020       -0.000001  1
  C          1.642003       -1.068549        0.000022  1
  N          2.399027        0.000000       -0.000024  1
  N          1.564789        1.056470        0.000005  1
  H         -0.979088       -2.496313        0.000007  1
  H         -3.078675       -1.199860        0.000003  1
  H         -3.045394        1.258875       -0.000001  1
  H         -0.919886        2.510899       -0.000003  1
  H          1.950073        1.983172        0.000012  1
  H          2.093343       -2.046819        0.000032  1
  C          0.300766       -1.705706        0.999968  2
  H          0.268049       -0.943397        0.225894  2
  H          0.280383       -1.230784        1.977470  2
  H         -0.559317       -2.362532        0.898414  2
  H          1.213962       -2.286426        0.898414  2

%mem=32GB
%nprocshared= 8
#p m062x/aug-cc-pVDZ   counterpoise=2

00211 m062x/aug-cc-pVDZ   counterpoise=2

 0  1  0  1  0  1
  C          0.258502       -0.720939        0.000003  1
  C         -0.959433       -1.414956        0.000001  1
  C         -2.126314       -0.688709       -0.000000  1
  C         -2.106740        0.721834       -0.000003  1
  C         -0.928408        1.429829       -0.000003  1
  C          0.256574        0.685020       -0.000001  1
  C          1.642003       -1.068549        0.000022  1
  N          2.399027        0.000000       -0.000024  1
  N          1.564789        1.056470        0.000005  1
  H         -0.979088       -2.496313        0.000007  1
  H         -3.078675       -1.199860        0.000003  1
  H         -3.045394        1.258875       -0.000001  1
  H         -0.919886        2.510899       -0.000003  1
  H          1.950073        1.983172        0.000012  1
  H          2.093343       -2.046819        0.000032  1
  C          0.592385       -1.627566        0.999968  2
  H          0.331392       -0.918863        0.218304  2
  H          0.424741       -1.172346        1.972669  2
  H         -0.026021       -2.516362        0.904611  2
  H          1.639538       -1.902987        0.904611  2

%mem=32GB
%nprocshared= 8
#p m062x/aug-cc-pVDZ   counterpoise=2

00212 m062x/aug-cc-pVDZ   counterpoise=2

 0  1  0  1  0  1
  C          0.258502       -0.720939        0.000003  1
  C         -0.959433       -1.414956        0.000001  1
  C         -2.126314       -0.688709       -0.000000  1
  C         -2.106740        0.721834       -0.000003  1
  C         -0.928408        1.429829       -0.000003  1
  C          0.256574        0.685020       -0.000001  1
  C          1.642003       -1.068549        0.000022  1
  N          2.399027        0.000000       -0.000024  1
  N          1.564789        1.056470        0.000005  1
  H         -0.979088       -2.496313        0.000007  1
  H         -3.078675       -1.199860        0.000003  1
  H         -3.045394        1.258875       -0.000001  1
  H         -0.919886        2.510899       -0.000003  1
  H          1.950073        1.983172        0.000012  1
  H          2.093343       -2.046819        0.000032  1
  C          0.866052       -1.499985        0.999966  2
  H          1.496761       -1.149305        0.187191  2
  H          1.325456       -1.244552        1.951375  2
  H         -0.110392       -1.027489        0.930818  2
  H          0.752119       -2.578742        0.930818  2

%mem=32GB
%nprocshared= 8
#p m062x/aug-cc-pVDZ   counterpoise=2

00213 m062x/aug-cc-pVDZ   counterpoise=2

 0  1  0  1  0  1
  C          0.258502       -0.720939        0.000003  1
  C         -0.959433       -1.414956        0.000001  1
  C         -2.126314       -0.688709       -0.000000  1
  C         -2.106740        0.721834       -0.000003  1
  C         -0.928408        1.429829       -0.000003  1
  C          0.256574        0.685020       -0.000001  1
  C          1.642003       -1.068549        0.000022  1
  N          2.399027        0.000000       -0.000024  1
  N          1.564789        1.056470        0.000005  1
  H         -0.979088       -2.496313        0.000007  1
  H         -3.078675       -1.199860        0.000003  1
  H         -3.045394        1.258875       -0.000001  1
  H         -0.919886        2.510899       -0.000003  1
  H          1.950073        1.983172        0.000012  1
  H          2.093343       -2.046819        0.000032  1
  C          1.113361       -1.326818        0.999961  2
  H          1.608613       -1.084862        0.063180  2
  H          1.741770       -1.019808        1.832022  2
  H          0.161866       -0.803969        1.052516  2
  H          0.940991       -2.398734        1.052516  2

%mem=32GB
%nprocshared= 8
#p m062x/aug-cc-pVDZ   counterpoise=2

00214 m062x/aug-cc-pVDZ   counterpoise=2

 0  1  0  1  0  1
  C          0.258502       -0.720939        0.000003  1
  C         -0.959433       -1.414956        0.000001  1
  C         -2.126314       -0.688709       -0.000000  1
  C         -2.106740        0.721834       -0.000003  1
  C         -0.928408        1.429829       -0.000003  1
  C          0.256574        0.685020       -0.000001  1
  C          1.642003       -1.068549        0.000022  1
  N          2.399027        0.000000       -0.000024  1
  N          1.564789        1.056470        0.000005  1
  H         -0.979088       -2.496313        0.000007  1
  H         -3.078675       -1.199860        0.000003  1
  H         -3.045394        1.258875       -0.000001  1
  H         -0.919886        2.510899       -0.000003  1
  H          1.950073        1.983172        0.000012  1
  H          2.093343       -2.046819        0.000032  1
  C          1.326841       -1.113339        0.999957  2
  H          1.653274       -1.066947       -0.035738  2
  H          2.184731       -0.991418        1.656187  2
  H          0.609745       -0.318877        1.189905  2
  H          0.859481       -2.076132        1.189905  2

%mem=32GB
%nprocshared= 8
#p m062x/aug-cc-pVDZ   counterpoise=2

00215 m062x/aug-cc-pVDZ   counterpoise=2

 0  1  0  1  0  1
  C          0.258502       -0.720939        0.000003  1
  C         -0.959433       -1.414956        0.000001  1
  C         -2.126314       -0.688709       -0.000000  1
  C         -2.106740        0.721834       -0.000003  1
  C         -0.928408        1.429829       -0.000003  1
  C          0.256574        0.685020       -0.000001  1
  C          1.642003       -1.068549        0.000022  1
  N          2.399027        0.000000       -0.000024  1
  N          1.564789        1.056470        0.000005  1
  H         -0.979088       -2.496313        0.000007  1
  H         -3.078675       -1.199860        0.000003  1
  H         -3.045394        1.258875       -0.000001  1
  H         -0.919886        2.510899       -0.000003  1
  H          1.950073        1.983172        0.000012  1
  H          2.093343       -2.046819        0.000032  1
  C          1.500006       -0.866034        0.999956  2
  H          1.649839       -1.079724       -0.055156  2
  H          2.021140       -1.609272        1.597865  2
  H          1.891125        0.121966        1.228777  2
  H          0.437858       -0.897018        1.228777  2

%mem=32GB
%nprocshared= 8
#p m062x/aug-cc-pVDZ   counterpoise=2

00216 m062x/aug-cc-pVDZ   counterpoise=2

 0  1  0  1  0  1
  C          0.258502       -0.720939        0.000003  1
  C         -0.959433       -1.414956        0.000001  1
  C         -2.126314       -0.688709       -0.000000  1
  C         -2.106740        0.721834       -0.000003  1
  C         -0.928408        1.429829       -0.000003  1
  C          0.256574        0.685020       -0.000001  1
  C          1.642003       -1.068549        0.000022  1
  N          2.399027        0.000000       -0.000024  1
  N          1.564789        1.056470        0.000005  1
  H         -0.979088       -2.496313        0.000007  1
  H         -3.078675       -1.199860        0.000003  1
  H         -3.045394        1.258875       -0.000001  1
  H         -0.919886        2.510899       -0.000003  1
  H          1.950073        1.983172        0.000012  1
  H          2.093343       -2.046819        0.000032  1
  C          1.627596       -0.592416        0.999959  2
  H          1.641734       -1.059654        0.018703  2
  H          1.650862       -1.361316        1.767897  2
  H          2.495941        0.052591        1.106822  2
  H          0.721841       -0.001090        1.106822  2

%mem=32GB
%nprocshared= 8
#p m062x/aug-cc-pVDZ   counterpoise=2

00217 m062x/aug-cc-pVDZ   counterpoise=2

 0  1  0  1  0  1
  C          0.258502       -0.720939        0.000003  1
  C         -0.959433       -1.414956        0.000001  1
  C         -2.126314       -0.688709       -0.000000  1
  C         -2.106740        0.721834       -0.000003  1
  C         -0.928408        1.429829       -0.000003  1
  C          0.256574        0.685020       -0.000001  1
  C          1.642003       -1.068549        0.000022  1
  N          2.399027        0.000000       -0.000024  1
  N          1.564789        1.056470        0.000005  1
  H         -0.979088       -2.496313        0.000007  1
  H         -3.078675       -1.199860        0.000003  1
  H         -3.045394        1.258875       -0.000001  1
  H         -0.919886        2.510899       -0.000003  1
  H          1.950073        1.983172        0.000012  1
  H          2.093343       -2.046819        0.000032  1
  C          1.705718       -0.300756        0.999961  2
  H          1.249573       -0.024954        0.052733  2
  H          1.093612        0.069346        1.818391  2
  H          1.780759       -1.383195        1.064556  2
  H          2.699118        0.135664        1.064556  2

%mem=32GB
%nprocshared= 8
#p m062x/aug-cc-pVDZ   counterpoise=2

00218 m062x/aug-cc-pVDZ   counterpoise=2

 0  1  0  1  0  1
  C          0.258502       -0.720939        0.000003  1
  C         -0.959433       -1.414956        0.000001  1
  C         -2.126314       -0.688709       -0.000000  1
  C         -2.106740        0.721834       -0.000003  1
  C         -0.928408        1.429829       -0.000003  1
  C          0.256574        0.685020       -0.000001  1
  C          1.642003       -1.068549        0.000022  1
  N          2.399027        0.000000       -0.000024  1
  N          1.564789        1.056470        0.000005  1
  H         -0.979088       -2.496313        0.000007  1
  H         -3.078675       -1.199860        0.000003  1
  H         -3.045394        1.258875       -0.000001  1
  H         -0.919886        2.510899       -0.000003  1
  H          1.950073        1.983172        0.000012  1
  H          2.093343       -2.046819        0.000032  1
  C          1.879412       -0.000000        0.684004  2
  H          2.536886       -0.000000       -0.181504  2
  H          2.476170       -0.000000        1.592497  2
  H          1.252161        0.887456        0.662692  2
  H          1.252161       -0.887456        0.662692  2

%mem=32GB
%nprocshared= 8
#p m062x/aug-cc-pVDZ   counterpoise=2

00219 m062x/aug-cc-pVDZ   counterpoise=2

 0  1  0  1  0  1
  C          0.258502       -0.720939        0.000003  1
  C         -0.959433       -1.414956        0.000001  1
  C         -2.126314       -0.688709       -0.000000  1
  C         -2.106740        0.721834       -0.000003  1
  C         -0.928408        1.429829       -0.000003  1
  C          0.256574        0.685020       -0.000001  1
  C          1.642003       -1.068549        0.000022  1
  N          2.399027        0.000000       -0.000024  1
  N          1.564789        1.056470        0.000005  1
  H         -0.979088       -2.496313        0.000007  1
  H         -3.078675       -1.199860        0.000003  1
  H         -3.045394        1.258875       -0.000001  1
  H         -0.919886        2.510899       -0.000003  1
  H          1.950073        1.983172        0.000012  1
  H          2.093343       -2.046819        0.000032  1
  C          1.850860        0.326336        0.684007  2
  H          2.487849       -0.052878       -0.110861  2
  H          2.282378        0.069444        1.647997  2
  H          1.770440        1.407024        0.599612  2
  H          0.862507       -0.118089        0.599612  2

%mem=32GB
%nprocshared= 8
#p m062x/aug-cc-pVDZ   counterpoise=2

00220 m062x/aug-cc-pVDZ   counterpoise=2

 0  1  0  1  0  1
  C          0.258502       -0.720939        0.000003  1
  C         -0.959433       -1.414956        0.000001  1
  C         -2.126314       -0.688709       -0.000000  1
  C         -2.106740        0.721834       -0.000003  1
  C         -0.928408        1.429829       -0.000003  1
  C          0.256574        0.685020       -0.000001  1
  C          1.642003       -1.068549        0.000022  1
  N          2.399027        0.000000       -0.000024  1
  N          1.564789        1.056470        0.000005  1
  H         -0.979088       -2.496313        0.000007  1
  H         -3.078675       -1.199860        0.000003  1
  H         -3.045394        1.258875       -0.000001  1
  H         -0.919886        2.510899       -0.000003  1
  H          1.950073        1.983172        0.000012  1
  H          2.093343       -2.046819        0.000032  1
  C          1.766033        0.642810        0.684003  2
  H          1.500675        1.188258       -0.217910  2
  H          1.482527        1.225561        1.556644  2
  H          1.242493       -0.309641        0.698826  2
  H          2.838550        0.466836        0.698826  2

%mem=32GB
%nprocshared= 8
#p m062x/aug-cc-pVDZ   counterpoise=2

00221 m062x/aug-cc-pVDZ   counterpoise=2

 0  1  0  1  0  1
  C          0.258502       -0.720939        0.000003  1
  C         -0.959433       -1.414956        0.000001  1
  C         -2.126314       -0.688709       -0.000000  1
  C         -2.106740        0.721834       -0.000003  1
  C         -0.928408        1.429829       -0.000003  1
  C          0.256574        0.685020       -0.000001  1
  C          1.642003       -1.068549        0.000022  1
  N          2.399027        0.000000       -0.000024  1
  N          1.564789        1.056470        0.000005  1
  H         -0.979088       -2.496313        0.000007  1
  H         -3.078675       -1.199860        0.000003  1
  H         -3.045394        1.258875       -0.000001  1
  H         -0.919886        2.510899       -0.000003  1
  H          1.950073        1.983172        0.000012  1
  H          2.093343       -2.046819        0.000032  1
  C          1.627591        0.939700        0.683996  2
  H          1.529618        1.121865       -0.383052  2
  H          1.183743        1.764958        1.234837  2
  H          1.116937        0.015591        0.942322  2
  H          2.680108        0.856311        0.942322  2

%mem=32GB
%nprocshared= 8
#p m062x/aug-cc-pVDZ   counterpoise=2

00222 m062x/aug-cc-pVDZ   counterpoise=2

 0  1  0  1  0  1
  C          0.258502       -0.720939        0.000003  1
  C         -0.959433       -1.414956        0.000001  1
  C         -2.126314       -0.688709       -0.000000  1
  C         -2.106740        0.721834       -0.000003  1
  C         -0.928408        1.429829       -0.000003  1
  C          0.256574        0.685020       -0.000001  1
  C          1.642003       -1.068549        0.000022  1
  N          2.399027        0.000000       -0.000024  1
  N          1.564789        1.056470        0.000005  1
  H         -0.979088       -2.496313        0.000007  1
  H         -3.078675       -1.199860        0.000003  1
  H         -3.045394        1.258875       -0.000001  1
  H         -0.919886        2.510899       -0.000003  1
  H          1.950073        1.983172        0.000012  1
  H          2.093343       -2.046819        0.000032  1
  C          1.439701        1.208036        0.683997  2
  H          1.630746        0.976552       -0.360652  2
  H          2.002906        0.525617        1.315331  2
  H          1.746992        2.229922        0.890872  2
  H          0.378079        1.100148        0.890872  2

%mem=32GB
%nprocshared= 8
#p m062x/aug-cc-pVDZ   counterpoise=2

00223 m062x/aug-cc-pVDZ   counterpoise=2

 0  1  0  1  0  1
  C          0.258502       -0.720939        0.000003  1
  C         -0.959433       -1.414956        0.000001  1
  C         -2.126314       -0.688709       -0.000000  1
  C         -2.106740        0.721834       -0.000003  1
  C         -0.928408        1.429829       -0.000003  1
  C          0.256574        0.685020       -0.000001  1
  C          1.642003       -1.068549        0.000022  1
  N          2.399027        0.000000       -0.000024  1
  N          1.564789        1.056470        0.000005  1
  H         -0.979088       -2.496313        0.000007  1
  H         -3.078675       -1.199860        0.000003  1
  H         -3.045394        1.258875       -0.000001  1
  H         -0.919886        2.510899       -0.000003  1
  H          1.950073        1.983172        0.000012  1
  H          2.093343       -2.046819        0.000032  1
  C          1.208064        1.439673        0.684005  2
  H          1.658196        0.956130       -0.179097  2
  H          1.612412        1.005312        1.594670  2
  H          1.430297        2.503408        0.660402  2
  H          0.131165        1.294041        0.660402  2

%mem=32GB
%nprocshared= 8
#p m062x/aug-cc-pVDZ   counterpoise=2

00224 m062x/aug-cc-pVDZ   counterpoise=2

 0  1  0  1  0  1
  C          0.258502       -0.720939        0.000003  1
  C         -0.959433       -1.414956        0.000001  1
  C         -2.126314       -0.688709       -0.000000  1
  C         -2.106740        0.721834       -0.000003  1
  C         -0.928408        1.429829       -0.000003  1
  C          0.256574        0.685020       -0.000001  1
  C          1.642003       -1.068549        0.000022  1
  N          2.399027        0.000000       -0.000024  1
  N          1.564789        1.056470        0.000005  1
  H         -0.979088       -2.496313        0.000007  1
  H         -3.078675       -1.199860        0.000003  1
  H         -3.045394        1.258875       -0.000001  1
  H         -0.919886        2.510899       -0.000003  1
  H          1.950073        1.983172        0.000012  1
  H          2.093343       -2.046819        0.000032  1
  C          0.939718        1.627572        0.684012  2
  H          1.563902        1.057281        0.000976  2
  H          1.206988        1.383378        1.708909  2
  H          1.092467        2.690105        0.513223  2
  H         -0.104742        1.379760        0.513223  2

%mem=32GB
%nprocshared= 8
#p m062x/aug-cc-pVDZ   counterpoise=2

00225 m062x/aug-cc-pVDZ   counterpoise=2

 0  1  0  1  0  1
  C          0.258502       -0.720939        0.000003  1
  C         -0.959433       -1.414956        0.000001  1
  C         -2.126314       -0.688709       -0.000000  1
  C         -2.106740        0.721834       -0.000003  1
  C         -0.928408        1.429829       -0.000003  1
  C          0.256574        0.685020       -0.000001  1
  C          1.642003       -1.068549        0.000022  1
  N          2.399027        0.000000       -0.000024  1
  N          1.564789        1.056470        0.000005  1
  H         -0.979088       -2.496313        0.000007  1
  H         -3.078675       -1.199860        0.000003  1
  H         -3.045394        1.258875       -0.000001  1
  H         -0.919886        2.510899       -0.000003  1
  H          1.950073        1.983172        0.000012  1
  H          2.093343       -2.046819        0.000032  1
  C          0.642775        1.766008        0.684017  2
  H          0.328638        0.886729        0.127635  2
  H          0.571047        1.565241        1.749862  2
  H          1.671494        2.007638        0.429402  2
  H          0.000050        2.604789        0.429402  2

%mem=32GB
%nprocshared= 8
#p m062x/aug-cc-pVDZ   counterpoise=2

00226 m062x/aug-cc-pVDZ   counterpoise=2

 0  1  0  1  0  1
  C          0.258502       -0.720939        0.000003  1
  C         -0.959433       -1.414956        0.000001  1
  C         -2.126314       -0.688709       -0.000000  1
  C         -2.106740        0.721834       -0.000003  1
  C         -0.928408        1.429829       -0.000003  1
  C          0.256574        0.685020       -0.000001  1
  C          1.642003       -1.068549        0.000022  1
  N          2.399027        0.000000       -0.000024  1
  N          1.564789        1.056470        0.000005  1
  H         -0.979088       -2.496313        0.000007  1
  H         -3.078675       -1.199860        0.000003  1
  H         -3.045394        1.258875       -0.000001  1
  H         -0.919886        2.510899       -0.000003  1
  H          1.950073        1.983172        0.000012  1
  H          2.093343       -2.046819        0.000032  1
  C          0.326350        1.850794        0.684018  2
  H          0.270314        0.914587        0.134698  2
  H          0.314093        1.646016        1.751441  2
  H          1.246378        2.368459        0.425080  2
  H         -0.525364        2.474504        0.425080  2

%mem=32GB
%nprocshared= 8
#p m062x/aug-cc-pVDZ   counterpoise=2

00227 m062x/aug-cc-pVDZ   counterpoise=2

 0  1  0  1  0  1
  C          0.258502       -0.720939        0.000003  1
  C         -0.959433       -1.414956        0.000001  1
  C         -2.126314       -0.688709       -0.000000  1
  C         -2.106740        0.721834       -0.000003  1
  C         -0.928408        1.429829       -0.000003  1
  C          0.256574        0.685020       -0.000001  1
  C          1.642003       -1.068549        0.000022  1
  N          2.399027        0.000000       -0.000024  1
  N          1.564789        1.056470        0.000005  1
  H         -0.979088       -2.496313        0.000007  1
  H         -3.078675       -1.199860        0.000003  1
  H         -3.045394        1.258875       -0.000001  1
  H         -0.919886        2.510899       -0.000003  1
  H          1.950073        1.983172        0.000012  1
  H          2.093343       -2.046819        0.000032  1
  C         -0.000034        1.879369        0.684015  2
  H         -0.815319        1.484589        0.083320  2
  H         -0.237884        1.764196        1.738359  2
  H          0.913472        1.335685        0.457316  2
  H          0.139934        2.933168        0.457316  2

%mem=32GB
%nprocshared= 8
#p m062x/aug-cc-pVDZ   counterpoise=2

00228 m062x/aug-cc-pVDZ   counterpoise=2

 0  1  0  1  0  1
  C          0.258502       -0.720939        0.000003  1
  C         -0.959433       -1.414956        0.000001  1
  C         -2.126314       -0.688709       -0.000000  1
  C         -2.106740        0.721834       -0.000003  1
  C         -0.928408        1.429829       -0.000003  1
  C          0.256574        0.685020       -0.000001  1
  C          1.642003       -1.068549        0.000022  1
  N          2.399027        0.000000       -0.000024  1
  N          1.564789        1.056470        0.000005  1
  H         -0.979088       -2.496313        0.000007  1
  H         -3.078675       -1.199860        0.000003  1
  H         -3.045394        1.258875       -0.000001  1
  H         -0.919886        2.510899       -0.000003  1
  H          1.950073        1.983172        0.000012  1
  H          2.093343       -2.046819        0.000032  1
  C         -0.326379        1.850814        0.684010  2
  H         -0.978278        1.394956       -0.056664  2
  H         -0.681262        1.602652        1.680980  2
  H          0.685717        1.475640        0.556015  2
  H         -0.331422        2.930198        0.556015  2

%mem=32GB
%nprocshared= 8
#p m062x/aug-cc-pVDZ   counterpoise=2

00229 m062x/aug-cc-pVDZ   counterpoise=2

 0  1  0  1  0  1
  C          0.258502       -0.720939        0.000003  1
  C         -0.959433       -1.414956        0.000001  1
  C         -2.126314       -0.688709       -0.000000  1
  C         -2.106740        0.721834       -0.000003  1
  C         -0.928408        1.429829       -0.000003  1
  C          0.256574        0.685020       -0.000001  1
  C          1.642003       -1.068549        0.000022  1
  N          2.399027        0.000000       -0.000024  1
  N          1.564789        1.056470        0.000005  1
  H         -0.979088       -2.496313        0.000007  1
  H         -3.078675       -1.199860        0.000003  1
  H         -3.045394        1.258875       -0.000001  1
  H         -0.919886        2.510899       -0.000003  1
  H          1.950073        1.983172        0.000012  1
  H          2.093343       -2.046819        0.000032  1
  C         -0.642803        1.766026        0.684002  2
  H         -1.024202        1.317066       -0.229423  2
  H         -1.073177        1.259415        1.544003  2
  H          0.439511        1.669335        0.710904  2
  H         -0.913187        2.818473        0.710904  2

%mem=32GB
%nprocshared= 8
#p m062x/aug-cc-pVDZ   counterpoise=2

00230 m062x/aug-cc-pVDZ   counterpoise=2

 0  1  0  1  0  1
  C          0.258502       -0.720939        0.000003  1
  C         -0.959433       -1.414956        0.000001  1
  C         -2.126314       -0.688709       -0.000000  1
  C         -2.106740        0.721834       -0.000003  1
  C         -0.928408        1.429829       -0.000003  1
  C          0.256574        0.685020       -0.000001  1
  C          1.642003       -1.068549        0.000022  1
  N          2.399027        0.000000       -0.000024  1
  N          1.564789        1.056470        0.000005  1
  H         -0.979088       -2.496313        0.000007  1
  H         -3.078675       -1.199860        0.000003  1
  H         -3.045394        1.258875       -0.000001  1
  H         -0.919886        2.510899       -0.000003  1
  H          1.950073        1.983172        0.000012  1
  H          2.093343       -2.046819        0.000032  1
  C         -0.939692        1.627583        0.683997  2
  H         -0.922469        1.325743       -0.360020  2
  H         -0.889362        0.745531        1.317186  2
  H         -0.087457        2.270148        0.889628  2
  H         -1.859487        2.169035        0.889628  2

%mem=32GB
%nprocshared= 8
#p m062x/aug-cc-pVDZ   counterpoise=2

00231 m062x/aug-cc-pVDZ   counterpoise=2

 0  1  0  1  0  1
  C          0.258502       -0.720939        0.000003  1
  C         -0.959433       -1.414956        0.000001  1
  C         -2.126314       -0.688709       -0.000000  1
  C         -2.106740        0.721834       -0.000003  1
  C         -0.928408        1.429829       -0.000003  1
  C          0.256574        0.685020       -0.000001  1
  C          1.642003       -1.068549        0.000022  1
  N          2.399027        0.000000       -0.000024  1
  N          1.564789        1.056470        0.000005  1
  H         -0.979088       -2.496313        0.000007  1
  H         -3.078675       -1.199860        0.000003  1
  H         -3.045394        1.258875       -0.000001  1
  H         -0.919886        2.510899       -0.000003  1
  H          1.950073        1.983172        0.000012  1
  H          2.093343       -2.046819        0.000032  1
  C         -1.208029        1.439692        0.683999  2
  H         -0.796775        1.425186       -0.322001  2
  H         -0.397297        1.411095        1.407445  2
  H         -1.787823        2.348151        0.825484  2
  H         -1.850390        0.574342        0.825484  2

%mem=32GB
%nprocshared= 8
#p m062x/aug-cc-pVDZ   counterpoise=2

00232 m062x/aug-cc-pVDZ   counterpoise=2

 0  1  0  1  0  1
  C          0.258502       -0.720939        0.000003  1
  C         -0.959433       -1.414956        0.000001  1
  C         -2.126314       -0.688709       -0.000000  1
  C         -2.106740        0.721834       -0.000003  1
  C         -0.928408        1.429829       -0.000003  1
  C          0.256574        0.685020       -0.000001  1
  C          1.642003       -1.068549        0.000022  1
  N          2.399027        0.000000       -0.000024  1
  N          1.564789        1.056470        0.000005  1
  H         -0.979088       -2.496313        0.000007  1
  H         -3.078675       -1.199860        0.000003  1
  H         -3.045394        1.258875       -0.000001  1
  H         -0.919886        2.510899       -0.000003  1
  H          1.950073        1.983172        0.000012  1
  H          2.093343       -2.046819        0.000032  1
  C         -1.439667        1.208057        0.684005  2
  H         -0.809837        1.481262       -0.158638  2
  H         -0.920863        1.433102        1.612270  2
  H         -2.367277        1.773033        0.641370  2
  H         -1.660951        0.144717        0.641370  2

%mem=32GB
%nprocshared= 8
#p m062x/aug-cc-pVDZ   counterpoise=2

00233 m062x/aug-cc-pVDZ   counterpoise=2

 0  1  0  1  0  1
  C          0.258502       -0.720939        0.000003  1
  C         -0.959433       -1.414956        0.000001  1
  C         -2.126314       -0.688709       -0.000000  1
  C         -2.106740        0.721834       -0.000003  1
  C         -0.928408        1.429829       -0.000003  1
  C          0.256574        0.685020       -0.000001  1
  C          1.642003       -1.068549        0.000022  1
  N          2.399027        0.000000       -0.000024  1
  N          1.564789        1.056470        0.000005  1
  H         -0.979088       -2.496313        0.000007  1
  H         -3.078675       -1.199860        0.000003  1
  H         -3.045394        1.258875       -0.000001  1
  H         -0.919886        2.510899       -0.000003  1
  H          1.950073        1.983172        0.000012  1
  H          2.093343       -2.046819        0.000032  1
  C         -1.627620        0.939681        0.684005  2
  H         -2.231006        0.665332       -0.177409  2
  H         -2.165721        0.695016        1.596180  2
  H         -0.689429        0.391376        0.658803  2
  H         -1.424076        2.007113        0.658803  2

%mem=32GB
%nprocshared= 8
#p m062x/aug-cc-pVDZ   counterpoise=2

00234 m062x/aug-cc-pVDZ   counterpoise=2

 0  1  0  1  0  1
  C          0.258502       -0.720939        0.000003  1
  C         -0.959433       -1.414956        0.000001  1
  C         -2.126314       -0.688709       -0.000000  1
  C         -2.106740        0.721834       -0.000003  1
  C         -0.928408        1.429829       -0.000003  1
  C          0.256574        0.685020       -0.000001  1
  C          1.642003       -1.068549        0.000022  1
  N          2.399027        0.000000       -0.000024  1
  N          1.564789        1.056470        0.000005  1
  H         -0.979088       -2.496313        0.000007  1
  H         -3.078675       -1.199860        0.000003  1
  H         -3.045394        1.258875       -0.000001  1
  H         -0.919886        2.510899       -0.000003  1
  H          1.950073        1.983172        0.000012  1
  H          2.093343       -2.046819        0.000032  1
  C         -1.766064        0.642792        0.684000  2
  H         -2.248065        0.754623       -0.283752  2
  H         -2.494125        0.811713        1.473222  2
  H         -1.361509       -0.362100        0.773467  2
  H         -0.960359        1.366886        0.773467  2

%mem=32GB
%nprocshared= 8
#p m062x/aug-cc-pVDZ   counterpoise=2

00235 m062x/aug-cc-pVDZ   counterpoise=2

 0  1  0  1  0  1
  C          0.258502       -0.720939        0.000003  1
  C         -0.959433       -1.414956        0.000001  1
  C         -2.126314       -0.688709       -0.000000  1
  C         -2.106740        0.721834       -0.000003  1
  C         -0.928408        1.429829       -0.000003  1
  C          0.256574        0.685020       -0.000001  1
  C          1.642003       -1.068549        0.000022  1
  N          2.399027        0.000000       -0.000024  1
  N          1.564789        1.056470        0.000005  1
  H         -0.979088       -2.496313        0.000007  1
  H         -3.078675       -1.199860        0.000003  1
  H         -3.045394        1.258875       -0.000001  1
  H         -0.919886        2.510899       -0.000003  1
  H          1.950073        1.983172        0.000012  1
  H          2.093343       -2.046819        0.000032  1
  C         -1.850847        0.326373        0.684003  2
  H         -2.185744        0.843928       -0.211182  2
  H         -2.197673        0.862363        1.563721  2
  H         -2.254992       -0.682627        0.691923  2
  H         -0.764840        0.281614        0.691923  2

%mem=32GB
%nprocshared= 8
#p m062x/aug-cc-pVDZ   counterpoise=2

00236 m062x/aug-cc-pVDZ   counterpoise=2

 0  1  0  1  0  1
  C          0.258502       -0.720939        0.000003  1
  C         -0.959433       -1.414956        0.000001  1
  C         -2.126314       -0.688709       -0.000000  1
  C         -2.106740        0.721834       -0.000003  1
  C         -0.928408        1.429829       -0.000003  1
  C          0.256574        0.685020       -0.000001  1
  C          1.642003       -1.068549        0.000022  1
  N          2.399027        0.000000       -0.000024  1
  N          1.564789        1.056470        0.000005  1
  H         -0.979088       -2.496313        0.000007  1
  H         -3.078675       -1.199860        0.000003  1
  H         -3.045394        1.258875       -0.000001  1
  H         -0.919886        2.510899       -0.000003  1
  H          1.950073        1.983172        0.000012  1
  H          2.093343       -2.046819        0.000032  1
  C         -1.879396       -0.000031        0.684010  2
  H         -2.147357       -0.747400       -0.058293  2
  H         -2.026238       -0.409588        1.680091  2
  H         -0.836555        0.279069        0.557274  2
  H         -2.507324        0.878105        0.557274  2

%mem=32GB
%nprocshared= 8
#p m062x/aug-cc-pVDZ   counterpoise=2

00237 m062x/aug-cc-pVDZ   counterpoise=2

 0  1  0  1  0  1
  C          0.258502       -0.720939        0.000003  1
  C         -0.959433       -1.414956        0.000001  1
  C         -2.126314       -0.688709       -0.000000  1
  C         -2.106740        0.721834       -0.000003  1
  C         -0.928408        1.429829       -0.000003  1
  C          0.256574        0.685020       -0.000001  1
  C          1.642003       -1.068549        0.000022  1
  N          2.399027        0.000000       -0.000024  1
  N          1.564789        1.056470        0.000005  1
  H         -0.979088       -2.496313        0.000007  1
  H         -3.078675       -1.199860        0.000003  1
  H         -3.045394        1.258875       -0.000001  1
  H         -0.919886        2.510899       -0.000003  1
  H          1.950073        1.983172        0.000012  1
  H          2.093343       -2.046819        0.000032  1
  C         -1.850848       -0.326372        0.684003  2
  H         -2.215267       -0.805714       -0.220876  2
  H         -2.245643       -0.845670        1.553453  2
  H         -0.764691       -0.364047        0.701905  2
  H         -2.177641        0.710143        0.701905  2

%mem=32GB
%nprocshared= 8
#p m062x/aug-cc-pVDZ   counterpoise=2

00238 m062x/aug-cc-pVDZ   counterpoise=2

 0  1  0  1  0  1
  C          0.258502       -0.720939        0.000003  1
  C         -0.959433       -1.414956        0.000001  1
  C         -2.126314       -0.688709       -0.000000  1
  C         -2.106740        0.721834       -0.000003  1
  C         -0.928408        1.429829       -0.000003  1
  C          0.256574        0.685020       -0.000001  1
  C          1.642003       -1.068549        0.000022  1
  N          2.399027        0.000000       -0.000024  1
  N          1.564789        1.056470        0.000005  1
  H         -0.979088       -2.496313        0.000007  1
  H         -3.078675       -1.199860        0.000003  1
  H         -3.045394        1.258875       -0.000001  1
  H         -0.919886        2.510899       -0.000003  1
  H          1.950073        1.983172        0.000012  1
  H          2.093343       -2.046819        0.000032  1
  C         -1.766065       -0.642790        0.684001  2
  H         -2.271673       -0.707237       -0.275991  2
  H         -2.495281       -0.735739        1.484677  2
  H         -1.036338       -1.444413        0.763857  2
  H         -1.260760        0.316254        0.763857  2

%mem=32GB
%nprocshared= 8
#p m062x/aug-cc-pVDZ   counterpoise=2

00239 m062x/aug-cc-pVDZ   counterpoise=2

 0  1  0  1  0  1
  C          0.258502       -0.720939        0.000003  1
  C         -0.959433       -1.414956        0.000001  1
  C         -2.126314       -0.688709       -0.000000  1
  C         -2.106740        0.721834       -0.000003  1
  C         -0.928408        1.429829       -0.000003  1
  C          0.256574        0.685020       -0.000001  1
  C          1.642003       -1.068549        0.000022  1
  N          2.399027        0.000000       -0.000024  1
  N          1.564789        1.056470        0.000005  1
  H         -0.979088       -2.496313        0.000007  1
  H         -3.078675       -1.199860        0.000003  1
  H         -3.045394        1.258875       -0.000001  1
  H         -0.919886        2.510899       -0.000003  1
  H          1.950073        1.983172        0.000012  1
  H          2.093343       -2.046819        0.000032  1
  C         -1.627621       -0.939680        0.684005  2
  H         -2.241534       -0.630724       -0.158035  2
  H         -2.132040       -0.685827        1.612766  2
  H         -1.467274       -2.013878        0.640820  2
  H         -0.669380       -0.428419        0.640820  2

%mem=32GB
%nprocshared= 8
#p m062x/aug-cc-pVDZ   counterpoise=2

00240 m062x/aug-cc-pVDZ   counterpoise=2

 0  1  0  1  0  1
  C          0.258502       -0.720939        0.000003  1
  C         -0.959433       -1.414956        0.000001  1
  C         -2.126314       -0.688709       -0.000000  1
  C         -2.106740        0.721834       -0.000003  1
  C         -0.928408        1.429829       -0.000003  1
  C          0.256574        0.685020       -0.000001  1
  C          1.642003       -1.068549        0.000022  1
  N          2.399027        0.000000       -0.000024  1
  N          1.564789        1.056470        0.000005  1
  H         -0.979088       -2.496313        0.000007  1
  H         -3.078675       -1.199860        0.000003  1
  H         -3.045394        1.258875       -0.000001  1
  H         -0.919886        2.510899       -0.000003  1
  H          1.950073        1.983172        0.000012  1
  H          2.093343       -2.046819        0.000032  1
  C         -1.439668       -1.208056        0.684005  2
  H         -0.833417       -1.469248       -0.179485  2
  H         -0.894169       -1.443074        1.594321  2
  H         -1.664527       -0.144865        0.660771  2
  H         -2.366809       -1.774931        0.660771  2

%mem=32GB
%nprocshared= 8
#p m062x/aug-cc-pVDZ   counterpoise=2

00241 m062x/aug-cc-pVDZ   counterpoise=2

 0  1  0  1  0  1
  C          0.258502       -0.720939        0.000003  1
  C         -0.959433       -1.414956        0.000001  1
  C         -2.126314       -0.688709       -0.000000  1
  C         -2.106740        0.721834       -0.000003  1
  C         -0.928408        1.429829       -0.000003  1
  C          0.256574        0.685020       -0.000001  1
  C          1.642003       -1.068549        0.000022  1
  N          2.399027        0.000000       -0.000024  1
  N          1.564789        1.056470        0.000005  1
  H         -0.979088       -2.496313        0.000007  1
  H         -3.078675       -1.199860        0.000003  1
  H         -3.045394        1.258875       -0.000001  1
  H         -0.919886        2.510899       -0.000003  1
  H          1.950073        1.983172        0.000012  1
  H          2.093343       -2.046819        0.000032  1
  C         -1.208030       -1.439691        0.683998  2
  H         -0.836970       -1.402771       -0.336946  2
  H         -0.373946       -1.356701        1.376019  2
  H         -1.898546       -0.616558        0.848672  2
  H         -1.722813       -2.382749        0.848672  2

%mem=32GB
%nprocshared= 8
#p m062x/aug-cc-pVDZ   counterpoise=2

00242 m062x/aug-cc-pVDZ   counterpoise=2

 0  1  0  1  0  1
  C          0.258502       -0.720939        0.000003  1
  C         -0.959433       -1.414956        0.000001  1
  C         -2.126314       -0.688709       -0.000000  1
  C         -2.106740        0.721834       -0.000003  1
  C         -0.928408        1.429829       -0.000003  1
  C          0.256574        0.685020       -0.000001  1
  C          1.642003       -1.068549        0.000022  1
  N          2.399027        0.000000       -0.000024  1
  N          1.564789        1.056470        0.000005  1
  H         -0.979088       -2.496313        0.000007  1
  H         -3.078675       -1.199860        0.000003  1
  H         -3.045394        1.258875       -0.000001  1
  H         -0.919886        2.510899       -0.000003  1
  H          1.950073        1.983172        0.000012  1
  H          2.093343       -2.046819        0.000032  1
  C         -0.939694       -1.627582        0.683997  2
  H         -0.969635       -1.305059       -0.353527  2
  H         -1.020130       -0.761138        1.335367  2
  H         -1.768155       -2.304167        0.877290  2
  H         -0.000842       -2.140098        0.877290  2

%mem=32GB
%nprocshared= 8
#p m062x/aug-cc-pVDZ   counterpoise=2

00243 m062x/aug-cc-pVDZ   counterpoise=2

 0  1  0  1  0  1
  C          0.258502       -0.720939        0.000003  1
  C         -0.959433       -1.414956        0.000001  1
  C         -2.126314       -0.688709       -0.000000  1
  C         -2.106740        0.721834       -0.000003  1
  C         -0.928408        1.429829       -0.000003  1
  C          0.256574        0.685020       -0.000001  1
  C          1.642003       -1.068549        0.000022  1
  N          2.399027        0.000000       -0.000024  1
  N          1.564789        1.056470        0.000005  1
  H         -0.979088       -2.496313        0.000007  1
  H         -3.078675       -1.199860        0.000003  1
  H         -3.045394        1.258875       -0.000001  1
  H         -0.919886        2.510899       -0.000003  1
  H          1.950073        1.983172        0.000012  1
  H          2.093343       -2.046819        0.000032  1
  C         -0.642805       -1.766025        0.684003  2
  H         -1.056700       -1.307108       -0.210123  2
  H         -1.069366       -1.293065        1.564816  2
  H         -0.881509       -2.826427        0.690846  2
  H          0.436529       -1.637693        0.690846  2

%mem=32GB
%nprocshared= 8
#p m062x/aug-cc-pVDZ   counterpoise=2

00244 m062x/aug-cc-pVDZ   counterpoise=2

 0  1  0  1  0  1
  C          0.258502       -0.720939        0.000003  1
  C         -0.959433       -1.414956        0.000001  1
  C         -2.126314       -0.688709       -0.000000  1
  C         -2.106740        0.721834       -0.000003  1
  C         -0.928408        1.429829       -0.000003  1
  C          0.256574        0.685020       -0.000001  1
  C          1.642003       -1.068549        0.000022  1
  N          2.399027        0.000000       -0.000024  1
  N          1.564789        1.056470        0.000005  1
  H         -0.979088       -2.496313        0.000007  1
  H         -3.078675       -1.199860        0.000003  1
  H         -3.045394        1.258875       -0.000001  1
  H         -0.919886        2.510899       -0.000003  1
  H          1.950073        1.983172        0.000012  1
  H          2.093343       -2.046819        0.000032  1
  C         -0.326380       -1.850814        0.684010  2
  H         -0.995137       -1.390374       -0.038577  2
  H         -0.664492       -1.618023        1.690472  2
  H         -0.326072       -2.928484        0.542223  2
  H          0.680461       -1.466566        0.542223  2

%mem=32GB
%nprocshared= 8
#p m062x/aug-cc-pVDZ   counterpoise=2

00245 m062x/aug-cc-pVDZ   counterpoise=2

 0  1  0  1  0  1
  C          0.258502       -0.720939        0.000003  1
  C         -0.959433       -1.414956        0.000001  1
  C         -2.126314       -0.688709       -0.000000  1
  C         -2.106740        0.721834       -0.000003  1
  C         -0.928408        1.429829       -0.000003  1
  C          0.256574        0.685020       -0.000001  1
  C          1.642003       -1.068549        0.000022  1
  N          2.399027        0.000000       -0.000024  1
  N          1.564789        1.056470        0.000005  1
  H         -0.979088       -2.496313        0.000007  1
  H         -3.078675       -1.199860        0.000003  1
  H         -3.045394        1.258875       -0.000001  1
  H         -0.919886        2.510899       -0.000003  1
  H          1.950073        1.983172        0.000012  1
  H          2.093343       -2.046819        0.000032  1
  C         -0.000034       -1.879369        0.684016  2
  H         -0.823396       -1.480807        0.096990  2
  H         -0.223622       -1.771137        1.742209  2
  H          0.136944       -2.931639        0.448554  2
  H          0.910279       -1.334058        0.448554  2

%mem=32GB
%nprocshared= 8
#p m062x/aug-cc-pVDZ   counterpoise=2

00246 m062x/aug-cc-pVDZ   counterpoise=2

 0  1  0  1  0  1
  C          0.258502       -0.720939        0.000003  1
  C         -0.959433       -1.414956        0.000001  1
  C         -2.126314       -0.688709       -0.000000  1
  C         -2.106740        0.721834       -0.000003  1
  C         -0.928408        1.429829       -0.000003  1
  C          0.256574        0.685020       -0.000001  1
  C          1.642003       -1.068549        0.000022  1
  N          2.399027        0.000000       -0.000024  1
  N          1.564789        1.056470        0.000005  1
  H         -0.979088       -2.496313        0.000007  1
  H         -3.078675       -1.199860        0.000003  1
  H         -3.045394        1.258875       -0.000001  1
  H         -0.919886        2.510899       -0.000003  1
  H          1.950073        1.983172        0.000012  1
  H          2.093343       -2.046819        0.000032  1
  C          0.326350       -1.850795        0.684017  2
  H          0.270589       -0.922223        0.121860  2
  H          0.313175       -1.631395        1.748520  2
  H         -0.525031       -2.478169        0.432960  2
  H          1.246689       -2.371777        0.432960  2

%mem=32GB
%nprocshared= 8
#p m062x/aug-cc-pVDZ   counterpoise=2

00247 m062x/aug-cc-pVDZ   counterpoise=2

 0  1  0  1  0  1
  C          0.258502       -0.720939        0.000003  1
  C         -0.959433       -1.414956        0.000001  1
  C         -2.126314       -0.688709       -0.000000  1
  C         -2.106740        0.721834       -0.000003  1
  C         -0.928408        1.429829       -0.000003  1
  C          0.256574        0.685020       -0.000001  1
  C          1.642003       -1.068549        0.000022  1
  N          2.399027        0.000000       -0.000024  1
  N          1.564789        1.056470        0.000005  1
  H         -0.979088       -2.496313        0.000007  1
  H         -3.078675       -1.199860        0.000003  1
  H         -3.045394        1.258875       -0.000001  1
  H         -0.919886        2.510899       -0.000003  1
  H          1.950073        1.983172        0.000012  1
  H          2.093343       -2.046819        0.000032  1
  C          0.642774       -1.766008        0.684017  2
  H          0.323160       -0.896784        0.115096  2
  H          0.564246       -1.552443        1.746890  2
  H          0.008979       -2.613854        0.437158  2
  H          1.674845       -2.001314        0.437158  2

%mem=32GB
%nprocshared= 8
#p m062x/aug-cc-pVDZ   counterpoise=2

00248 m062x/aug-cc-pVDZ   counterpoise=2

 0  1  0  1  0  1
  C          0.258502       -0.720939        0.000003  1
  C         -0.959433       -1.414956        0.000001  1
  C         -2.126314       -0.688709       -0.000000  1
  C         -2.106740        0.721834       -0.000003  1
  C         -0.928408        1.429829       -0.000003  1
  C          0.256574        0.685020       -0.000001  1
  C          1.642003       -1.068549        0.000022  1
  N          2.399027        0.000000       -0.000024  1
  N          1.564789        1.056470        0.000005  1
  H         -0.979088       -2.496313        0.000007  1
  H         -3.078675       -1.199860        0.000003  1
  H         -3.045394        1.258875       -0.000001  1
  H         -0.919886        2.510899       -0.000003  1
  H          1.950073        1.983172        0.000012  1
  H          2.093343       -2.046819        0.000032  1
  C          0.939721       -1.627573        0.684013  2
  H          1.616111       -1.089159        0.025240  2
  H          1.200102       -1.420307        1.718769  2
  H         -0.081504       -1.306189        0.496158  2
  H          1.023893       -2.694861        0.496158  2

%mem=32GB
%nprocshared= 8
#p m062x/aug-cc-pVDZ   counterpoise=2

00249 m062x/aug-cc-pVDZ   counterpoise=2

 0  1  0  1  0  1
  C          0.258502       -0.720939        0.000003  1
  C         -0.959433       -1.414956        0.000001  1
  C         -2.126314       -0.688709       -0.000000  1
  C         -2.106740        0.721834       -0.000003  1
  C         -0.928408        1.429829       -0.000003  1
  C          0.256574        0.685020       -0.000001  1
  C          1.642003       -1.068549        0.000022  1
  N          2.399027        0.000000       -0.000024  1
  N          1.564789        1.056470        0.000005  1
  H         -0.979088       -2.496313        0.000007  1
  H         -3.078675       -1.199860        0.000003  1
  H         -3.045394        1.258875       -0.000001  1
  H         -0.919886        2.510899       -0.000003  1
  H          1.950073        1.983172        0.000012  1
  H          2.093343       -2.046819        0.000032  1
  C          1.208067       -1.439674        0.684006  2
  H          1.737420       -0.986943       -0.150378  2
  H          1.629379       -1.079346        1.618959  2
  H          0.155812       -1.171861        0.633894  2
  H          1.309439       -2.520733        0.633894  2

%mem=32GB
%nprocshared= 8
#p m062x/aug-cc-pVDZ   counterpoise=2

00250 m062x/aug-cc-pVDZ   counterpoise=2

 0  1  0  1  0  1
  C          0.258502       -0.720939        0.000003  1
  C         -0.959433       -1.414956        0.000001  1
  C         -2.126314       -0.688709       -0.000000  1
  C         -2.106740        0.721834       -0.000003  1
  C         -0.928408        1.429829       -0.000003  1
  C          0.256574        0.685020       -0.000001  1
  C          1.642003       -1.068549        0.000022  1
  N          2.399027        0.000000       -0.000024  1
  N          1.564789        1.056470        0.000005  1
  H         -0.979088       -2.496313        0.000007  1
  H         -3.078675       -1.199860        0.000003  1
  H         -3.045394        1.258875       -0.000001  1
  H         -0.919886        2.510899       -0.000003  1
  H          1.950073        1.983172        0.000012  1
  H          2.093343       -2.046819        0.000032  1
  C          1.439705       -1.208037        0.683998  2
  H          1.742246       -0.999430       -0.338904  2
  H          2.132772       -0.730155        1.371577  2
  H          0.438069       -0.820712        0.851871  2
  H          1.445608       -2.281937        0.851871  2

%mem=32GB
%nprocshared= 8
#p m062x/aug-cc-pVDZ   counterpoise=2

00251 m062x/aug-cc-pVDZ   counterpoise=2

 0  1  0  1  0  1
  C          0.258502       -0.720939        0.000003  1
  C         -0.959433       -1.414956        0.000001  1
  C         -2.126314       -0.688709       -0.000000  1
  C         -2.106740        0.721834       -0.000003  1
  C         -0.928408        1.429829       -0.000003  1
  C          0.256574        0.685020       -0.000001  1
  C          1.642003       -1.068549        0.000022  1
  N          2.399027        0.000000       -0.000024  1
  N          1.564789        1.056470        0.000005  1
  H         -0.979088       -2.496313        0.000007  1
  H         -3.078675       -1.199860        0.000003  1
  H         -3.045394        1.258875       -0.000001  1
  H         -0.919886        2.510899       -0.000003  1
  H          1.950073        1.983172        0.000012  1
  H          2.093343       -2.046819        0.000032  1
  C          1.627596       -0.939701        0.683996  2
  H          1.650090       -1.140873       -0.383899  2
  H          1.731972       -1.873198        1.230956  2
  H          2.446117       -0.273711        0.944685  2
  H          0.682197       -0.470938        0.944685  2

%mem=32GB
%nprocshared= 8
#p m062x/aug-cc-pVDZ   counterpoise=2

00252 m062x/aug-cc-pVDZ   counterpoise=2

 0  1  0  1  0  1
  C          0.258502       -0.720939        0.000003  1
  C         -0.959433       -1.414956        0.000001  1
  C         -2.126314       -0.688709       -0.000000  1
  C         -2.106740        0.721834       -0.000003  1
  C         -0.928408        1.429829       -0.000003  1
  C          0.256574        0.685020       -0.000001  1
  C          1.642003       -1.068549        0.000022  1
  N          2.399027        0.000000       -0.000024  1
  N          1.564789        1.056470        0.000005  1
  H         -0.979088       -2.496313        0.000007  1
  H         -3.078675       -1.199860        0.000003  1
  H         -3.045394        1.258875       -0.000001  1
  H         -0.919886        2.510899       -0.000003  1
  H          1.950073        1.983172        0.000012  1
  H          2.093343       -2.046819        0.000032  1
  C          1.766038       -0.642811        0.684003  2
  H          1.600651       -1.210486       -0.228011  2
  H          1.580679       -1.279037        1.545592  2
  H          2.793477       -0.288974        0.709404  2
  H          1.089412        0.207489        0.709404  2

%mem=32GB
%nprocshared= 8
#p m062x/aug-cc-pVDZ   counterpoise=2

00253 m062x/aug-cc-pVDZ   counterpoise=2

 0  1  0  1  0  1
  C          0.258502       -0.720939        0.000003  1
  C         -0.959433       -1.414956        0.000001  1
  C         -2.126314       -0.688709       -0.000000  1
  C         -2.106740        0.721834       -0.000003  1
  C         -0.928408        1.429829       -0.000003  1
  C          0.256574        0.685020       -0.000001  1
  C          1.642003       -1.068549        0.000022  1
  N          2.399027        0.000000       -0.000024  1
  N          1.564789        1.056470        0.000005  1
  H         -0.979088       -2.496313        0.000007  1
  H         -3.078675       -1.199860        0.000003  1
  H         -3.045394        1.258875       -0.000001  1
  H         -0.919886        2.510899       -0.000003  1
  H          1.950073        1.983172        0.000012  1
  H          2.093343       -2.046819        0.000032  1
  C          1.850860       -0.326336        0.684007  2
  H          2.487849        0.052878       -0.110861  2
  H          2.282378       -0.069444        1.647997  2
  H          0.862507        0.118089        0.599612  2
  H          1.770440       -1.407024        0.599612  2

%mem=32GB
%nprocshared= 8
#p m062x/aug-cc-pVDZ   counterpoise=2

00254 m062x/aug-cc-pVDZ   counterpoise=2

 0  1  0  1  0  1
  C          0.258502       -0.720939        0.000003  1
  C         -0.959433       -1.414956        0.000001  1
  C         -2.126314       -0.688709       -0.000000  1
  C         -2.106740        0.721834       -0.000003  1
  C         -0.928408        1.429829       -0.000003  1
  C          0.256574        0.685020       -0.000001  1
  C          1.642003       -1.068549        0.000022  1
  N          2.399027        0.000000       -0.000024  1
  N          1.564789        1.056470        0.000005  1
  H         -0.979088       -2.496313        0.000007  1
  H         -3.078675       -1.199860        0.000003  1
  H         -3.045394        1.258875       -0.000001  1
  H         -0.919886        2.510899       -0.000003  1
  H          1.950073        1.983172        0.000012  1
  H          2.093343       -2.046819        0.000032  1
  C          1.969650       -0.000000        0.347268  2
  H          2.814734       -0.000000       -0.336260  2
  H          2.332273       -0.000000        1.371954  2
  H          1.365622        0.887456        0.176830  2
  H          1.365622       -0.887456        0.176830  2

%mem=32GB
%nprocshared= 8
#p m062x/aug-cc-pVDZ   counterpoise=2

00255 m062x/aug-cc-pVDZ   counterpoise=2

 0  1  0  1  0  1
  C          0.258502       -0.720939        0.000003  1
  C         -0.959433       -1.414956        0.000001  1
  C         -2.126314       -0.688709       -0.000000  1
  C         -2.106740        0.721834       -0.000003  1
  C         -0.928408        1.429829       -0.000003  1
  C          0.256574        0.685020       -0.000001  1
  C          1.642003       -1.068549        0.000022  1
  N          2.399027        0.000000       -0.000024  1
  N          1.564789        1.056470        0.000005  1
  H         -0.979088       -2.496313        0.000007  1
  H         -3.078675       -1.199860        0.000003  1
  H         -3.045394        1.258875       -0.000001  1
  H         -0.919886        2.510899       -0.000003  1
  H          1.950073        1.983172        0.000012  1
  H          2.093343       -2.046819        0.000032  1
  C          1.939723        0.341997        0.347273  2
  H          2.685132       -0.213034       -0.216359  2
  H          2.117370        0.209722        1.411426  2
  H          2.008051        1.397571        0.097129  2
  H          0.948031       -0.026040        0.097129  2

%mem=32GB
%nprocshared= 8
#p m062x/aug-cc-pVDZ   counterpoise=2

00256 m062x/aug-cc-pVDZ   counterpoise=2

 0  1  0  1  0  1
  C          0.258502       -0.720939        0.000003  1
  C         -0.959433       -1.414956        0.000001  1
  C         -2.126314       -0.688709       -0.000000  1
  C         -2.106740        0.721834       -0.000003  1
  C         -0.928408        1.429829       -0.000003  1
  C          0.256574        0.685020       -0.000001  1
  C          1.642003       -1.068549        0.000022  1
  N          2.399027        0.000000       -0.000024  1
  N          1.564789        1.056470        0.000005  1
  H         -0.979088       -2.496313        0.000007  1
  H         -3.078675       -1.199860        0.000003  1
  H         -3.045394        1.258875       -0.000001  1
  H         -0.919886        2.510899       -0.000003  1
  H          1.950073        1.983172        0.000012  1
  H          2.093343       -2.046819        0.000032  1
  C          1.850811        0.673677        0.347270  2
  H          1.324523        1.378025       -0.291706  2
  H          1.665721        0.921389        1.389315  2
  H          1.495690       -0.333697        0.145868  2
  H          2.917529        0.728700        0.145868  2

%mem=32GB
%nprocshared= 8
#p m062x/aug-cc-pVDZ   counterpoise=2

00257 m062x/aug-cc-pVDZ   counterpoise=2

 0  1  0  1  0  1
  C          0.258502       -0.720939        0.000003  1
  C         -0.959433       -1.414956        0.000001  1
  C         -2.126314       -0.688709       -0.000000  1
  C         -2.106740        0.721834       -0.000003  1
  C         -0.928408        1.429829       -0.000003  1
  C          0.256574        0.685020       -0.000001  1
  C          1.642003       -1.068549        0.000022  1
  N          2.399027        0.000000       -0.000024  1
  N          1.564789        1.056470        0.000005  1
  H         -0.979088       -2.496313        0.000007  1
  H         -3.078675       -1.199860        0.000003  1
  H         -3.045394        1.258875       -0.000001  1
  H         -0.919886        2.510899       -0.000003  1
  H          1.950073        1.983172        0.000012  1
  H          2.093343       -2.046819        0.000032  1
  C          1.705720        0.984816        0.347255  2
  H          1.304251        1.188936       -0.641953  2
  H          1.008251        1.339431        1.101750  2
  H          1.853065       -0.085672        0.464818  2
  H          2.657482        1.496486        0.464818  2

%mem=32GB
%nprocshared= 8
#p m062x/aug-cc-pVDZ   counterpoise=2

00258 m062x/aug-cc-pVDZ   counterpoise=2

 0  1  0  1  0  1
  C          0.258502       -0.720939        0.000003  1
  C         -0.959433       -1.414956        0.000001  1
  C         -2.126314       -0.688709       -0.000000  1
  C         -2.106740        0.721834       -0.000003  1
  C         -0.928408        1.429829       -0.000003  1
  C          0.256574        0.685020       -0.000001  1
  C          1.642003       -1.068549        0.000022  1
  N          2.399027        0.000000       -0.000024  1
  N          1.564789        1.056470        0.000005  1
  H         -0.979088       -2.496313        0.000007  1
  H         -3.078675       -1.199860        0.000003  1
  H         -3.045394        1.258875       -0.000001  1
  H         -0.919886        2.510899       -0.000003  1
  H          1.950073        1.983172        0.000012  1
  H          2.093343       -2.046819        0.000032  1
  C          1.508819        1.266021        0.347258  2
  H          1.657404        0.709721       -0.574603  2
  H          1.683549        0.611832        1.197542  2
  H          2.204531        2.100388        0.383238  2
  H          0.489731        1.642376        0.383238  2

%mem=32GB
%nprocshared= 8
#p m062x/aug-cc-pVDZ   counterpoise=2

00259 m062x/aug-cc-pVDZ   counterpoise=2

 0  1  0  1  0  1
  C          0.258502       -0.720939        0.000003  1
  C         -0.959433       -1.414956        0.000001  1
  C         -2.126314       -0.688709       -0.000000  1
  C         -2.106740        0.721834       -0.000003  1
  C         -0.928408        1.429829       -0.000003  1
  C          0.256574        0.685020       -0.000001  1
  C          1.642003       -1.068549        0.000022  1
  N          2.399027        0.000000       -0.000024  1
  N          1.564789        1.056470        0.000005  1
  H         -0.979088       -2.496313        0.000007  1
  H         -3.078675       -1.199860        0.000003  1
  H         -3.045394        1.258875       -0.000001  1
  H         -0.919886        2.510899       -0.000003  1
  H          1.950073        1.983172        0.000012  1
  H          2.093343       -2.046819        0.000032  1
  C          1.266065        1.508781        0.347272  2
  H          1.770431        0.745098       -0.239054  2
  H          1.402516        1.302176        1.405654  2
  H          1.686083        2.483159        0.111366  2
  H          0.205023        1.505010        0.111366  2

%mem=32GB
%nprocshared= 8
#p m062x/aug-cc-pVDZ   counterpoise=2

00260 m062x/aug-cc-pVDZ   counterpoise=2

 0  1  0  1  0  1
  C          0.258502       -0.720939        0.000003  1
  C         -0.959433       -1.414956        0.000001  1
  C         -2.126314       -0.688709       -0.000000  1
  C         -2.106740        0.721834       -0.000003  1
  C         -0.928408        1.429829       -0.000003  1
  C          0.256574        0.685020       -0.000001  1
  C          1.642003       -1.068549        0.000022  1
  N          2.399027        0.000000       -0.000024  1
  N          1.564789        1.056470        0.000005  1
  H         -0.979088       -2.496313        0.000007  1
  H         -3.078675       -1.199860        0.000003  1
  H         -3.045394        1.258875       -0.000001  1
  H         -0.919886        2.510899       -0.000003  1
  H          1.950073        1.983172        0.000012  1
  H          2.093343       -2.046819        0.000032  1
  C          0.984836        1.705706        0.347280  2
  H          1.657391        0.952806       -0.055445  2
  H          1.013505        1.673611        1.433385  2
  H          1.295930        2.689577        0.005673  2
  H         -0.027762        1.507142        0.005673  2

%mem=32GB
%nprocshared= 8
#p m062x/aug-cc-pVDZ   counterpoise=2

00261 m062x/aug-cc-pVDZ   counterpoise=2

 0  1  0  1  0  1
  C          0.258502       -0.720939        0.000003  1
  C         -0.959433       -1.414956        0.000001  1
  C         -2.126314       -0.688709       -0.000000  1
  C         -2.106740        0.721834       -0.000003  1
  C         -0.928408        1.429829       -0.000003  1
  C          0.256574        0.685020       -0.000001  1
  C          1.642003       -1.068549        0.000022  1
  N          2.399027        0.000000       -0.000024  1
  N          1.564789        1.056470        0.000005  1
  H         -0.979088       -2.496313        0.000007  1
  H         -3.078675       -1.199860        0.000003  1
  H         -3.045394        1.258875       -0.000001  1
  H         -0.919886        2.510899       -0.000003  1
  H          1.950073        1.983172        0.000012  1
  H          2.093343       -2.046819        0.000032  1
  C          0.673680        1.850804        0.347284  2
  H          1.452739        1.156352        0.043673  2
  H          0.627563        1.891913        1.432484  2
  H          0.897571        2.840086       -0.043448  2
  H         -0.283474        1.515154       -0.043448  2

%mem=32GB
%nprocshared= 8
#p m062x/aug-cc-pVDZ   counterpoise=2

00262 m062x/aug-cc-pVDZ   counterpoise=2

 0  1  0  1  0  1
  C          0.258502       -0.720939        0.000003  1
  C         -0.959433       -1.414956        0.000001  1
  C         -2.126314       -0.688709       -0.000000  1
  C         -2.106740        0.721834       -0.000003  1
  C         -0.928408        1.429829       -0.000003  1
  C          0.256574        0.685020       -0.000001  1
  C          1.642003       -1.068549        0.000022  1
  N          2.399027        0.000000       -0.000024  1
  N          1.564789        1.056470        0.000005  1
  H         -0.979088       -2.496313        0.000007  1
  H         -3.078675       -1.199860        0.000003  1
  H         -3.045394        1.258875       -0.000001  1
  H         -0.919886        2.510899       -0.000003  1
  H          1.950073        1.983172        0.000012  1
  H          2.093343       -2.046819        0.000032  1
  C          0.342017        1.939649        0.347284  2
  H          0.270832        0.894377        0.057950  2
  H          0.347221        2.016062        1.431540  2
  H          1.260428        2.363998       -0.050116  2
  H         -0.510382        2.484594       -0.050116  2

%mem=32GB
%nprocshared= 8
#p m062x/aug-cc-pVDZ   counterpoise=2

00263 m062x/aug-cc-pVDZ   counterpoise=2

 0  1  0  1  0  1
  C          0.258502       -0.720939        0.000003  1
  C         -0.959433       -1.414956        0.000001  1
  C         -2.126314       -0.688709       -0.000000  1
  C         -2.106740        0.721834       -0.000003  1
  C         -0.928408        1.429829       -0.000003  1
  C          0.256574        0.685020       -0.000001  1
  C          1.642003       -1.068549        0.000022  1
  N          2.399027        0.000000       -0.000024  1
  N          1.564789        1.056470        0.000005  1
  H         -0.979088       -2.496313        0.000007  1
  H         -3.078675       -1.199860        0.000003  1
  H         -3.045394        1.258875       -0.000001  1
  H         -0.919886        2.510899       -0.000003  1
  H          1.950073        1.983172        0.000012  1
  H          2.093343       -2.046819        0.000032  1
  C         -0.000037        1.969637        0.347282  2
  H         -0.890832        2.493803        0.010966  2
  H          0.023738        1.955648        1.433890  2
  H         -0.016407        0.949575       -0.027793  2
  H          0.883724        2.479306       -0.027793  2

%mem=32GB
%nprocshared= 8
#p m062x/aug-cc-pVDZ   counterpoise=2

00264 m062x/aug-cc-pVDZ   counterpoise=2

 0  1  0  1  0  1
  C          0.258502       -0.720939        0.000003  1
  C         -0.959433       -1.414956        0.000001  1
  C         -2.126314       -0.688709       -0.000000  1
  C         -2.106740        0.721834       -0.000003  1
  C         -0.928408        1.429829       -0.000003  1
  C          0.256574        0.685020       -0.000001  1
  C          1.642003       -1.068549        0.000022  1
  N          2.399027        0.000000       -0.000024  1
  N          1.564789        1.056470        0.000005  1
  H         -0.979088       -2.496313        0.000007  1
  H         -3.078675       -1.199860        0.000003  1
  H         -3.045394        1.258875       -0.000001  1
  H         -0.919886        2.510899       -0.000003  1
  H          1.950073        1.983172        0.000012  1
  H          2.093343       -2.046819        0.000032  1
  C         -0.342051        1.939666        0.347278  2
  H         -1.090878        1.288562       -0.096229  2
  H         -0.407880        1.882427        1.430730  2
  H          0.647737        1.624271        0.027398  2
  H         -0.516872        2.963673        0.027398  2

%mem=32GB
%nprocshared= 8
#p m062x/aug-cc-pVDZ   counterpoise=2

00265 m062x/aug-cc-pVDZ   counterpoise=2

 0  1  0  1  0  1
  C          0.258502       -0.720939        0.000003  1
  C         -0.959433       -1.414956        0.000001  1
  C         -2.126314       -0.688709       -0.000000  1
  C         -2.106740        0.721834       -0.000003  1
  C         -0.928408        1.429829       -0.000003  1
  C          0.256574        0.685020       -0.000001  1
  C          1.642003       -1.068549        0.000022  1
  N          2.399027        0.000000       -0.000024  1
  N          1.564789        1.056470        0.000005  1
  H         -0.979088       -2.496313        0.000007  1
  H         -3.078675       -1.199860        0.000003  1
  H         -3.045394        1.258875       -0.000001  1
  H         -0.919886        2.510899       -0.000003  1
  H          1.950073        1.983172        0.000012  1
  H          2.093343       -2.046819        0.000032  1
  C         -0.673667        1.850802        0.347270  2
  H         -1.133408        1.091056       -0.279467  2
  H         -0.826271        1.598616        1.393498  2
  H          0.391866        1.897475        0.137656  2
  H         -1.126665        2.816375        0.137656  2

%mem=32GB
%nprocshared= 8
#p m062x/aug-cc-pVDZ   counterpoise=2

00266 m062x/aug-cc-pVDZ   counterpoise=2

 0  1  0  1  0  1
  C          0.258502       -0.720939        0.000003  1
  C         -0.959433       -1.414956        0.000001  1
  C         -2.126314       -0.688709       -0.000000  1
  C         -2.106740        0.721834       -0.000003  1
  C         -0.928408        1.429829       -0.000003  1
  C          0.256574        0.685020       -0.000001  1
  C          1.642003       -1.068549        0.000022  1
  N          2.399027        0.000000       -0.000024  1
  N          1.564789        1.056470        0.000005  1
  H         -0.979088       -2.496313        0.000007  1
  H         -3.078675       -1.199860        0.000003  1
  H         -3.045394        1.258875       -0.000001  1
  H         -0.919886        2.510899       -0.000003  1
  H          1.950073        1.983172        0.000012  1
  H          2.093343       -2.046819        0.000032  1
  C         -0.984802        1.705709        0.347261  2
  H         -0.847701        1.035011       -0.496980  2
  H         -0.871112        1.149539        1.274206  2
  H         -0.240750        2.497017        0.306085  2
  H         -1.979702        2.141549        0.306085  2

%mem=32GB
%nprocshared= 8
#p m062x/aug-cc-pVDZ   counterpoise=2

00267 m062x/aug-cc-pVDZ   counterpoise=2

 0  1  0  1  0  1
  C          0.258502       -0.720939        0.000003  1
  C         -0.959433       -1.414956        0.000001  1
  C         -2.126314       -0.688709       -0.000000  1
  C         -2.106740        0.721834       -0.000003  1
  C         -0.928408        1.429829       -0.000003  1
  C          0.256574        0.685020       -0.000001  1
  C          1.642003       -1.068549        0.000022  1
  N          2.399027        0.000000       -0.000024  1
  N          1.564789        1.056470        0.000005  1
  H         -0.979088       -2.496313        0.000007  1
  H         -3.078675       -1.199860        0.000003  1
  H         -3.045394        1.258875       -0.000001  1
  H         -0.919886        2.510899       -0.000003  1
  H          1.950073        1.983172        0.000012  1
  H          2.093343       -2.046819        0.000032  1
  C         -1.266013        1.508806        0.347265  2
  H         -0.518246        1.333879       -0.421904  2
  H         -0.809260        1.401956        1.327793  2
  H         -1.666282        2.513857        0.241744  2
  H         -2.070576        0.785604        0.241744  2

%mem=32GB
%nprocshared= 8
#p m062x/aug-cc-pVDZ   counterpoise=2

00268 m062x/aug-cc-pVDZ   counterpoise=2

 0  1  0  1  0  1
  C          0.258502       -0.720939        0.000003  1
  C         -0.959433       -1.414956        0.000001  1
  C         -2.126314       -0.688709       -0.000000  1
  C         -2.106740        0.721834       -0.000003  1
  C         -0.928408        1.429829       -0.000003  1
  C          0.256574        0.685020       -0.000001  1
  C          1.642003       -1.068549        0.000022  1
  N          2.399027        0.000000       -0.000024  1
  N          1.564789        1.056470        0.000005  1
  H         -0.979088       -2.496313        0.000007  1
  H         -3.078675       -1.199860        0.000003  1
  H         -3.045394        1.258875       -0.000001  1
  H         -0.919886        2.510899       -0.000003  1
  H          1.950073        1.983172        0.000012  1
  H          2.093343       -2.046819        0.000032  1
  C         -1.508775        1.266055        0.347274  2
  H         -0.602287        1.521857       -0.195146  2
  H         -1.318889        1.319639        1.416175  2
  H         -2.298170        1.965410        0.084146  2
  H         -1.816133        0.257208        0.084146  2

%mem=32GB
%nprocshared= 8
#p m062x/aug-cc-pVDZ   counterpoise=2

00269 m062x/aug-cc-pVDZ   counterpoise=2

 0  1  0  1  0  1
  C          0.258502       -0.720939        0.000003  1
  C         -0.959433       -1.414956        0.000001  1
  C         -2.126314       -0.688709       -0.000000  1
  C         -2.106740        0.721834       -0.000003  1
  C         -0.928408        1.429829       -0.000003  1
  C          0.256574        0.685020       -0.000001  1
  C          1.642003       -1.068549        0.000022  1
  N          2.399027        0.000000       -0.000024  1
  N          1.564789        1.056470        0.000005  1
  H         -0.979088       -2.496313        0.000007  1
  H         -3.078675       -1.199860        0.000003  1
  H         -3.045394        1.258875       -0.000001  1
  H         -0.919886        2.510899       -0.000003  1
  H          1.950073        1.983172        0.000012  1
  H          2.093343       -2.046819        0.000032  1
  C         -1.705768        0.984788        0.347270  2
  H         -2.441891        0.502045       -0.290270  2
  H         -1.962926        0.816146        1.389818  2
  H         -0.722304        0.568468        0.144898  2
  H         -1.695644        2.052692        0.144898  2

%mem=32GB
%nprocshared= 8
#p m062x/aug-cc-pVDZ   counterpoise=2

00270 m062x/aug-cc-pVDZ   counterpoise=2

 0  1  0  1  0  1
  C          0.258502       -0.720939        0.000003  1
  C         -0.959433       -1.414956        0.000001  1
  C         -2.126314       -0.688709       -0.000000  1
  C         -2.106740        0.721834       -0.000003  1
  C         -0.928408        1.429829       -0.000003  1
  C          0.256574        0.685020       -0.000001  1
  C          1.642003       -1.068549        0.000022  1
  N          2.399027        0.000000       -0.000024  1
  N          1.564789        1.056470        0.000005  1
  H         -0.979088       -2.496313        0.000007  1
  H         -3.078675       -1.199860        0.000003  1
  H         -3.045394        1.258875       -0.000001  1
  H         -0.919886        2.510899       -0.000003  1
  H          1.950073        1.983172        0.000012  1
  H          2.093343       -2.046819        0.000032  1
  C         -1.850860        0.673653        0.347260  2
  H         -2.491633        0.794307       -0.522353  2
  H         -2.442898        0.785131        1.251993  2
  H         -1.398538       -0.314568        0.329881  2
  H         -1.070104        1.429692        0.329881  2

%mem=32GB
%nprocshared= 8
#p m062x/aug-cc-pVDZ   counterpoise=2

00271 m062x/aug-cc-pVDZ   counterpoise=2

 0  1  0  1  0  1
  C          0.258502       -0.720939        0.000003  1
  C         -0.959433       -1.414956        0.000001  1
  C         -2.126314       -0.688709       -0.000000  1
  C         -2.106740        0.721834       -0.000003  1
  C         -0.928408        1.429829       -0.000003  1
  C          0.256574        0.685020       -0.000001  1
  C          1.642003       -1.068549        0.000022  1
  N          2.399027        0.000000       -0.000024  1
  N          1.564789        1.056470        0.000005  1
  H         -0.979088       -2.496313        0.000007  1
  H         -3.078675       -1.199860        0.000003  1
  H         -3.045394        1.258875       -0.000001  1
  H         -0.919886        2.510899       -0.000003  1
  H          1.950073        1.983172        0.000012  1
  H          2.093343       -2.046819        0.000032  1
  C         -1.939707        0.342052        0.347267  2
  H         -2.275261        1.104998       -0.350366  2
  H         -2.092609        0.689705        1.365715  2
  H         -2.507766       -0.570692        0.187005  2
  H         -0.883051        0.143880        0.187005  2

%mem=32GB
%nprocshared= 8
#p m062x/aug-cc-pVDZ   counterpoise=2

00272 m062x/aug-cc-pVDZ   counterpoise=2

 0  1  0  1  0  1
  C          0.258502       -0.720939        0.000003  1
  C         -0.959433       -1.414956        0.000001  1
  C         -2.126314       -0.688709       -0.000000  1
  C         -2.106740        0.721834       -0.000003  1
  C         -0.928408        1.429829       -0.000003  1
  C          0.256574        0.685020       -0.000001  1
  C          1.642003       -1.068549        0.000022  1
  N          2.399027        0.000000       -0.000024  1
  N          1.564789        1.056470        0.000005  1
  H         -0.979088       -2.496313        0.000007  1
  H         -3.078675       -1.199860        0.000003  1
  H         -3.045394        1.258875       -0.000001  1
  H         -0.919886        2.510899       -0.000003  1
  H          1.950073        1.983172        0.000012  1
  H          2.093343       -2.046819        0.000032  1
  C         -1.969624       -0.000039        0.347276  2
  H         -2.186017       -0.951110       -0.132321  2
  H         -1.997779       -0.123784        1.426800  2
  H         -0.981966        0.340679        0.047413  2
  H         -2.712646        0.734452        0.047413  2

%mem=32GB
%nprocshared= 8
#p m062x/aug-cc-pVDZ   counterpoise=2

00273 m062x/aug-cc-pVDZ   counterpoise=2

 0  1  0  1  0  1
  C          0.258502       -0.720939        0.000003  1
  C         -0.959433       -1.414956        0.000001  1
  C         -2.126314       -0.688709       -0.000000  1
  C         -2.106740        0.721834       -0.000003  1
  C         -0.928408        1.429829       -0.000003  1
  C          0.256574        0.685020       -0.000001  1
  C          1.642003       -1.068549        0.000022  1
  N          2.399027        0.000000       -0.000024  1
  N          1.564789        1.056470        0.000005  1
  H         -0.979088       -2.496313        0.000007  1
  H         -3.078675       -1.199860        0.000003  1
  H         -3.045394        1.258875       -0.000001  1
  H         -0.919886        2.510899       -0.000003  1
  H          1.950073        1.983172        0.000012  1
  H          2.093343       -2.046819        0.000032  1
  C         -1.939709       -0.342050        0.347267  2
  H         -2.326065       -1.059788       -0.371730  2
  H         -2.132173       -0.699594        1.355531  2
  H         -0.868785       -0.224902        0.202782  2
  H         -2.431651        0.616383        0.202782  2

%mem=32GB
%nprocshared= 8
#p m062x/aug-cc-pVDZ   counterpoise=2

00274 m062x/aug-cc-pVDZ   counterpoise=2

 0  1  0  1  0  1
  C          0.258502       -0.720939        0.000003  1
  C         -0.959433       -1.414956        0.000001  1
  C         -2.126314       -0.688709       -0.000000  1
  C         -2.106740        0.721834       -0.000003  1
  C         -0.928408        1.429829       -0.000003  1
  C          0.256574        0.685020       -0.000001  1
  C          1.642003       -1.068549        0.000022  1
  N          2.399027        0.000000       -0.000024  1
  N          1.564789        1.056470        0.000005  1
  H         -0.979088       -2.496313        0.000007  1
  H         -3.078675       -1.199860        0.000003  1
  H         -3.045394        1.258875       -0.000001  1
  H         -0.919886        2.510899       -0.000003  1
  H          1.950073        1.983172        0.000012  1
  H          2.093343       -2.046819        0.000032  1
  C         -1.850861       -0.673650        0.347261  2
  H         -2.525931       -0.710556       -0.503794  2
  H         -2.426927       -0.705144        1.268474  2
  H         -1.176707       -1.525574        0.312359  2
  H         -1.273599        0.246691        0.312359  2

%mem=32GB
%nprocshared= 8
#p m062x/aug-cc-pVDZ   counterpoise=2

00275 m062x/aug-cc-pVDZ   counterpoise=2

 0  1  0  1  0  1
  C          0.258502       -0.720939        0.000003  1
  C         -0.959433       -1.414956        0.000001  1
  C         -2.126314       -0.688709       -0.000000  1
  C         -2.106740        0.721834       -0.000003  1
  C         -0.928408        1.429829       -0.000003  1
  C          0.256574        0.685020       -0.000001  1
  C          1.642003       -1.068549        0.000022  1
  N          2.399027        0.000000       -0.000024  1
  N          1.564789        1.056470        0.000005  1
  H         -0.979088       -2.496313        0.000007  1
  H         -3.078675       -1.199860        0.000003  1
  H         -3.045394        1.258875       -0.000001  1
  H         -0.919886        2.510899       -0.000003  1
  H          1.950073        1.983172        0.000012  1
  H          2.093343       -2.046819        0.000032  1
  C         -1.705768       -0.984786        0.347271  2
  H         -2.442332       -0.466223       -0.260956  2
  H         -1.929035       -0.827599        1.399374  2
  H         -1.736582       -2.048425        0.125459  2
  H         -0.714815       -0.597113        0.125459  2

%mem=32GB
%nprocshared= 8
#p m062x/aug-cc-pVDZ   counterpoise=2

00276 m062x/aug-cc-pVDZ   counterpoise=2

 0  1  0  1  0  1
  C          0.258502       -0.720939        0.000003  1
  C         -0.959433       -1.414956        0.000001  1
  C         -2.126314       -0.688709       -0.000000  1
  C         -2.106740        0.721834       -0.000003  1
  C         -0.928408        1.429829       -0.000003  1
  C          0.256574        0.685020       -0.000001  1
  C          1.642003       -1.068549        0.000022  1
  N          2.399027        0.000000       -0.000024  1
  N          1.564789        1.056470        0.000005  1
  H         -0.979088       -2.496313        0.000007  1
  H         -3.078675       -1.199860        0.000003  1
  H         -3.045394        1.258875       -0.000001  1
  H         -0.919886        2.510899       -0.000003  1
  H          1.950073        1.983172        0.000012  1
  H          2.093343       -2.046819        0.000032  1
  C         -1.508776       -1.266054        0.347273  2
  H         -0.613249       -1.508790       -0.218842  2
  H         -1.292261       -1.324742        1.410830  2
  H         -1.832812       -0.258744        0.098669  2
  H         -2.297153       -1.971841        0.098669  2

%mem=32GB
%nprocshared= 8
#p m062x/aug-cc-pVDZ   counterpoise=2

00277 m062x/aug-cc-pVDZ   counterpoise=2

 0  1  0  1  0  1
  C          0.258502       -0.720939        0.000003  1
  C         -0.959433       -1.414956        0.000001  1
  C         -2.126314       -0.688709       -0.000000  1
  C         -2.106740        0.721834       -0.000003  1
  C         -0.928408        1.429829       -0.000003  1
  C          0.256574        0.685020       -0.000001  1
  C          1.642003       -1.068549        0.000022  1
  N          2.399027        0.000000       -0.000024  1
  N          1.564789        1.056470        0.000005  1
  H         -0.979088       -2.496313        0.000007  1
  H         -3.078675       -1.199860        0.000003  1
  H         -3.045394        1.258875       -0.000001  1
  H         -0.919886        2.510899       -0.000003  1
  H          1.950073        1.983172        0.000012  1
  H          2.093343       -2.046819        0.000032  1
  C         -1.266015       -1.508804        0.347263  2
  H         -0.560985       -1.292987       -0.451317  2
  H         -0.781192       -1.360394        1.308720  2
  H         -2.120850       -0.842374        0.265991  2
  H         -1.601327       -2.539551        0.265991  2

%mem=32GB
%nprocshared= 8
#p m062x/aug-cc-pVDZ   counterpoise=2

00278 m062x/aug-cc-pVDZ   counterpoise=2

 0  1  0  1  0  1
  C          0.258502       -0.720939        0.000003  1
  C         -0.959433       -1.414956        0.000001  1
  C         -2.126314       -0.688709       -0.000000  1
  C         -2.106740        0.721834       -0.000003  1
  C         -0.928408        1.429829       -0.000003  1
  C          0.256574        0.685020       -0.000001  1
  C          1.642003       -1.068549        0.000022  1
  N          2.399027        0.000000       -0.000024  1
  N          1.564789        1.056470        0.000005  1
  H         -0.979088       -2.496313        0.000007  1
  H         -3.078675       -1.199860        0.000003  1
  H         -3.045394        1.258875       -0.000001  1
  H         -0.919886        2.510899       -0.000003  1
  H          1.950073        1.983172        0.000012  1
  H          2.093343       -2.046819        0.000032  1
  C         -0.984805       -1.705708        0.347262  2
  H         -0.924011       -1.009041       -0.484805  2
  H         -0.936881       -1.156520        1.284050  2
  H         -1.923273       -2.251631        0.295074  2
  H         -0.155081       -2.405930        0.295074  2

%mem=32GB
%nprocshared= 8
#p m062x/aug-cc-pVDZ   counterpoise=2

00279 m062x/aug-cc-pVDZ   counterpoise=2

 0  1  0  1  0  1
  C          0.258502       -0.720939        0.000003  1
  C         -0.959433       -1.414956        0.000001  1
  C         -2.126314       -0.688709       -0.000000  1
  C         -2.106740        0.721834       -0.000003  1
  C         -0.928408        1.429829       -0.000003  1
  C          0.256574        0.685020       -0.000001  1
  C          1.642003       -1.068549        0.000022  1
  N          2.399027        0.000000       -0.000024  1
  N          1.564789        1.056470        0.000005  1
  H         -0.979088       -2.496313        0.000007  1
  H         -3.078675       -1.199860        0.000003  1
  H         -3.045394        1.258875       -0.000001  1
  H         -0.919886        2.510899       -0.000003  1
  H          1.950073        1.983172        0.000012  1
  H          2.093343       -2.046819        0.000032  1
  C         -0.673669       -1.850802        0.347271  2
  H         -1.169618       -1.094383       -0.255423  2
  H         -0.819845       -1.627854        1.401028  2
  H         -1.094661       -2.827242        0.121865  2
  H          0.389656       -1.854043        0.121865  2

%mem=32GB
%nprocshared= 8
#p m062x/aug-cc-pVDZ   counterpoise=2

00280 m062x/aug-cc-pVDZ   counterpoise=2

 0  1  0  1  0  1
  C          0.258502       -0.720939        0.000003  1
  C         -0.959433       -1.414956        0.000001  1
  C         -2.126314       -0.688709       -0.000000  1
  C         -2.106740        0.721834       -0.000003  1
  C         -0.928408        1.429829       -0.000003  1
  C          0.256574        0.685020       -0.000001  1
  C          1.642003       -1.068549        0.000022  1
  N          2.399027        0.000000       -0.000024  1
  N          1.564789        1.056470        0.000005  1
  H         -0.979088       -2.496313        0.000007  1
  H         -3.078675       -1.199860        0.000003  1
  H         -3.045394        1.258875       -0.000001  1
  H         -0.919886        2.510899       -0.000003  1
  H          1.950073        1.983172        0.000012  1
  H          2.093343       -2.046819        0.000032  1
  C         -0.342052       -1.939666        0.347279  2
  H         -1.103278       -1.292702       -0.080912  2
  H         -0.395815       -1.893972        1.431944  2
  H         -0.509117       -2.962351        0.019130  2
  H          0.640320       -1.609906        0.019130  2

%mem=32GB
%nprocshared= 8
#p m062x/aug-cc-pVDZ   counterpoise=2

00281 m062x/aug-cc-pVDZ   counterpoise=2

 0  1  0  1  0  1
  C          0.258502       -0.720939        0.000003  1
  C         -0.959433       -1.414956        0.000001  1
  C         -2.126314       -0.688709       -0.000000  1
  C         -2.106740        0.721834       -0.000003  1
  C         -0.928408        1.429829       -0.000003  1
  C          0.256574        0.685020       -0.000001  1
  C          1.642003       -1.068549        0.000022  1
  N          2.399027        0.000000       -0.000024  1
  N          1.564789        1.056470        0.000005  1
  H         -0.979088       -2.496313        0.000007  1
  H         -3.078675       -1.199860        0.000003  1
  H         -3.045394        1.258875       -0.000001  1
  H         -0.919886        2.510899       -0.000003  1
  H          1.950073        1.983172        0.000012  1
  H          2.093343       -2.046819        0.000032  1
  C         -0.000037       -1.969594        0.347283  2
  H         -0.897960       -1.450494        0.022253  2
  H          0.034097       -1.989328        1.433525  2
  H         -0.012123       -2.987691       -0.033256  2
  H          0.876210       -1.451079       -0.033256  2

%mem=32GB
%nprocshared= 8
#p m062x/aug-cc-pVDZ   counterpoise=2

00282 m062x/aug-cc-pVDZ   counterpoise=2

 0  1  0  1  0  1
  C          0.258502       -0.720939        0.000003  1
  C         -0.959433       -1.414956        0.000001  1
  C         -2.126314       -0.688709       -0.000000  1
  C         -2.106740        0.721834       -0.000003  1
  C         -0.928408        1.429829       -0.000003  1
  C          0.256574        0.685020       -0.000001  1
  C          1.642003       -1.068549        0.000022  1
  N          2.399027        0.000000       -0.000024  1
  N          1.564789        1.056470        0.000005  1
  H         -0.979088       -2.496313        0.000007  1
  H         -3.078675       -1.199860        0.000003  1
  H         -3.045394        1.258875       -0.000001  1
  H         -0.919886        2.510899       -0.000003  1
  H          1.950073        1.983172        0.000012  1
  H          2.093343       -2.046819        0.000032  1
  C          0.342017       -1.939649        0.347284  2
  H          0.270540       -0.896613        0.050063  2
  H          0.346695       -2.007906        1.432087  2
  H         -0.509948       -2.487929       -0.046445  2
  H          1.260811       -2.366583       -0.046445  2

%mem=32GB
%nprocshared= 8
#p m062x/aug-cc-pVDZ   counterpoise=2

00283 m062x/aug-cc-pVDZ   counterpoise=2

 0  1  0  1  0  1
  C          0.258502       -0.720939        0.000003  1
  C         -0.959433       -1.414956        0.000001  1
  C         -2.126314       -0.688709       -0.000000  1
  C         -2.106740        0.721834       -0.000003  1
  C         -0.928408        1.429829       -0.000003  1
  C          0.256574        0.685020       -0.000001  1
  C          1.642003       -1.068549        0.000022  1
  N          2.399027        0.000000       -0.000024  1
  N          1.564789        1.056470        0.000005  1
  H         -0.979088       -2.496313        0.000007  1
  H         -3.078675       -1.199860        0.000003  1
  H         -3.045394        1.258875       -0.000001  1
  H         -0.919886        2.510899       -0.000003  1
  H          1.950073        1.983172        0.000012  1
  H          2.093343       -2.046819        0.000032  1
  C          0.673633       -1.850793        0.347284  2
  H          0.313471       -0.870548        0.045988  2
  H          0.695770       -1.911041        1.432345  2
  H          0.009712       -2.617058       -0.044536  2
  H          1.675729       -2.004930       -0.044536  2

%mem=32GB
%nprocshared= 8
#p m062x/aug-cc-pVDZ   counterpoise=2

00284 m062x/aug-cc-pVDZ   counterpoise=2

 0  1  0  1  0  1
  C          0.258502       -0.720939        0.000003  1
  C         -0.959433       -1.414956        0.000001  1
  C         -2.126314       -0.688709       -0.000000  1
  C         -2.106740        0.721834       -0.000003  1
  C         -0.928408        1.429829       -0.000003  1
  C          0.256574        0.685020       -0.000001  1
  C          1.642003       -1.068549        0.000022  1
  N          2.399027        0.000000       -0.000024  1
  N          1.564789        1.056470        0.000005  1
  H         -0.979088       -2.496313        0.000007  1
  H         -3.078675       -1.199860        0.000003  1
  H         -3.045394        1.258875       -0.000001  1
  H         -0.919886        2.510899       -0.000003  1
  H          1.950073        1.983172        0.000012  1
  H          2.093343       -2.046819        0.000032  1
  C          0.984838       -1.705708        0.347280  2
  H          1.714445       -0.998312       -0.038258  2
  H          1.002501       -1.688583        1.433960  2
  H         -0.006701       -1.430965       -0.003210  2
  H          1.228804       -2.705265       -0.003210  2

%mem=32GB
%nprocshared= 8
#p m062x/aug-cc-pVDZ   counterpoise=2

00285 m062x/aug-cc-pVDZ   counterpoise=2

 0  1  0  1  0  1
  C          0.258502       -0.720939        0.000003  1
  C         -0.959433       -1.414956        0.000001  1
  C         -2.126314       -0.688709       -0.000000  1
  C         -2.106740        0.721834       -0.000003  1
  C         -0.928408        1.429829       -0.000003  1
  C          0.256574        0.685020       -0.000001  1
  C          1.642003       -1.068549        0.000022  1
  N          2.399027        0.000000       -0.000024  1
  N          1.564789        1.056470        0.000005  1
  H         -0.979088       -2.496313        0.000007  1
  H         -3.078675       -1.199860        0.000003  1
  H         -3.045394        1.258875       -0.000001  1
  H         -0.919886        2.510899       -0.000003  1
  H          1.950073        1.983172        0.000012  1
  H          2.093343       -2.046819        0.000032  1
  C          1.266070       -1.508784        0.347273  2
  H          1.871352       -0.799972       -0.211828  2
  H          1.406532       -1.344296        1.412492  2
  H          0.218198       -1.369279        0.094330  2
  H          1.567946       -2.521882        0.094330  2

%mem=32GB
%nprocshared= 8
#p m062x/aug-cc-pVDZ   counterpoise=2

00286 m062x/aug-cc-pVDZ   counterpoise=2

 0  1  0  1  0  1
  C          0.258502       -0.720939        0.000003  1
  C         -0.959433       -1.414956        0.000001  1
  C         -2.126314       -0.688709       -0.000000  1
  C         -2.106740        0.721834       -0.000003  1
  C         -0.928408        1.429829       -0.000003  1
  C          0.256574        0.685020       -0.000001  1
  C          1.642003       -1.068549        0.000022  1
  N          2.399027        0.000000       -0.000024  1
  N          1.564789        1.056470        0.000005  1
  H         -0.979088       -2.496313        0.000007  1
  H         -3.078675       -1.199860        0.000003  1
  H         -3.045394        1.258875       -0.000001  1
  H         -0.919886        2.510899       -0.000003  1
  H          1.950073        1.983172        0.000012  1
  H          2.093343       -2.046819        0.000032  1
  C          1.508827       -1.266023        0.347259  2
  H          1.852589       -0.756290       -0.549052  2
  H          1.866683       -0.735392        1.225808  2
  H          0.422174       -1.290110        0.356327  2
  H          1.893720       -2.282514        0.356327  2

%mem=32GB
%nprocshared= 8
#p m062x/aug-cc-pVDZ   counterpoise=2

00287 m062x/aug-cc-pVDZ   counterpoise=2

 0  1  0  1  0  1
  C          0.258502       -0.720939        0.000003  1
  C         -0.959433       -1.414956        0.000001  1
  C         -2.126314       -0.688709       -0.000000  1
  C         -2.106740        0.721834       -0.000003  1
  C         -0.928408        1.429829       -0.000003  1
  C          0.256574        0.685020       -0.000001  1
  C          1.642003       -1.068549        0.000022  1
  N          2.399027        0.000000       -0.000024  1
  N          1.564789        1.056470        0.000005  1
  H         -0.979088       -2.496313        0.000007  1
  H         -3.078675       -1.199860        0.000003  1
  H         -3.045394        1.258875       -0.000001  1
  H         -0.919886        2.510899       -0.000003  1
  H          1.950073        1.983172        0.000012  1
  H          2.093343       -2.046819        0.000032  1
  C          1.705729       -0.984818        0.347253  2
  H          1.514825       -1.235650       -0.692946  2
  H          1.175446       -1.681566        0.991318  2
  H          2.772553       -1.048446        0.545536  2
  H          1.360172        0.026494        0.545536  2

%mem=32GB
%nprocshared= 8
#p m062x/aug-cc-pVDZ   counterpoise=2

00288 m062x/aug-cc-pVDZ   counterpoise=2

 0  1  0  1  0  1
  C          0.258502       -0.720939        0.000003  1
  C         -0.959433       -1.414956        0.000001  1
  C         -2.126314       -0.688709       -0.000000  1
  C         -2.106740        0.721834       -0.000003  1
  C         -0.928408        1.429829       -0.000003  1
  C          0.256574        0.685020       -0.000001  1
  C          1.642003       -1.068549        0.000022  1
  N          2.399027        0.000000       -0.000024  1
  N          1.564789        1.056470        0.000005  1
  H         -0.979088       -2.496313        0.000007  1
  H         -3.078675       -1.199860        0.000003  1
  H         -3.045394        1.258875       -0.000001  1
  H         -0.919886        2.510899       -0.000003  1
  H          1.950073        1.983172        0.000012  1
  H          2.093343       -2.046819        0.000032  1
  C          1.850817       -0.673680        0.347269  2
  H          1.449667       -1.432259       -0.319823  2
  H          1.690574       -0.976700        1.378762  2
  H          2.916111       -0.557588        0.165206  2
  H          1.347080        0.272143        0.165206  2

%mem=32GB
%nprocshared= 8
#p m062x/aug-cc-pVDZ   counterpoise=2

00289 m062x/aug-cc-pVDZ   counterpoise=2

 0  1  0  1  0  1
  C          0.258502       -0.720939        0.000003  1
  C         -0.959433       -1.414956        0.000001  1
  C         -2.126314       -0.688709       -0.000000  1
  C         -2.106740        0.721834       -0.000003  1
  C         -0.928408        1.429829       -0.000003  1
  C          0.256574        0.685020       -0.000001  1
  C          1.642003       -1.068549        0.000022  1
  N          2.399027        0.000000       -0.000024  1
  N          1.564789        1.056470        0.000005  1
  H         -0.979088       -2.496313        0.000007  1
  H         -3.078675       -1.199860        0.000003  1
  H         -3.045394        1.258875       -0.000001  1
  H         -0.919886        2.510899       -0.000003  1
  H          1.950073        1.983172        0.000012  1
  H          2.093343       -2.046819        0.000032  1
  C          1.939723       -0.341997        0.347273  2
  H          2.685132        0.213034       -0.216359  2
  H          2.117370       -0.209722        1.411426  2
  H          0.948031        0.026040        0.097129  2
  H          2.008051       -1.397571        0.097129  2

%mem=32GB
%nprocshared= 8
#p m062x/aug-cc-pVDZ   counterpoise=2

00290 m062x/aug-cc-pVDZ   counterpoise=2

 0  1  0  1  0  1
  C          0.258502       -0.720939        0.000003  1
  C         -0.959433       -1.414956        0.000001  1
  C         -2.126314       -0.688709       -0.000000  1
  C         -2.106740        0.721834       -0.000003  1
  C         -0.928408        1.429829       -0.000003  1
  C          0.256574        0.685020       -0.000001  1
  C          1.642003       -1.068549        0.000022  1
  N          2.399027        0.000000       -0.000024  1
  N          1.564789        1.056470        0.000005  1
  H         -0.979088       -2.496313        0.000007  1
  H         -3.078675       -1.199860        0.000003  1
  H         -3.045394        1.258875       -0.000001  1
  H         -0.919886        2.510899       -0.000003  1
  H          1.950073        1.983172        0.000012  1
  H          2.093343       -2.046819        0.000032  1
  C          2.000045       -0.000000       -0.000000  2
  H          3.086956       -0.000000       -0.000065  2
  H          1.637653        0.000000        1.024768  2
  H          1.637560        0.887456       -0.512351  2
  H          1.637560       -0.887456       -0.512351  2

%mem=32GB
%nprocshared= 8
#p m062x/aug-cc-pVDZ   counterpoise=2

00291 m062x/aug-cc-pVDZ   counterpoise=2

 0  1  0  1  0  1
  C          0.258502       -0.720939        0.000003  1
  C         -0.959433       -1.414956        0.000001  1
  C         -2.126314       -0.688709       -0.000000  1
  C         -2.106740        0.721834       -0.000003  1
  C         -0.928408        1.429829       -0.000003  1
  C          0.256574        0.685020       -0.000001  1
  C          1.642003       -1.068549        0.000022  1
  N          2.399027        0.000000       -0.000024  1
  N          1.564789        1.056470        0.000005  1
  H         -0.979088       -2.496313        0.000007  1
  H         -3.078675       -1.199860        0.000003  1
  H         -3.045394        1.258875       -0.000001  1
  H         -0.919886        2.510899       -0.000003  1
  H          1.950073        1.983172        0.000012  1
  H          2.093343       -2.046819        0.000032  1
  C          1.969650        0.347268       -0.000000  2
  H          2.814757       -0.336231       -0.000047  2
  H          1.687866        0.575168        1.024762  2
  H          2.245887        1.265234       -0.512357  2
  H          1.129742       -0.114814       -0.512357  2

%mem=32GB
%nprocshared= 8
#p m062x/aug-cc-pVDZ   counterpoise=2

00292 m062x/aug-cc-pVDZ   counterpoise=2

 0  1  0  1  0  1
  C          0.258502       -0.720939        0.000003  1
  C         -0.959433       -1.414956        0.000001  1
  C         -2.126314       -0.688709       -0.000000  1
  C         -2.106740        0.721834       -0.000003  1
  C         -0.928408        1.429829       -0.000003  1
  C          0.256574        0.685020       -0.000001  1
  C          1.642003       -1.068549        0.000022  1
  N          2.399027        0.000000       -0.000024  1
  N          1.564789        1.056470        0.000005  1
  H         -0.979088       -2.496313        0.000007  1
  H         -3.078675       -1.199860        0.000003  1
  H         -3.045394        1.258875       -0.000001  1
  H         -0.919886        2.510899       -0.000003  1
  H          1.950073        1.983172        0.000012  1
  H          2.093343       -2.046819        0.000032  1
  C          1.879356        0.684075        0.000000  2
  H          1.177972        1.514397        0.000011  2
  H          2.113255        0.407178        1.024742  2
  H          1.435291       -0.165486       -0.512377  2
  H          2.791198        0.979866       -0.512377  2

%mem=32GB
%nprocshared= 8
#p m062x/aug-cc-pVDZ   counterpoise=2

00293 m062x/aug-cc-pVDZ   counterpoise=2

 0  1  0  1  0  1
  C          0.258502       -0.720939        0.000003  1
  C         -0.959433       -1.414956        0.000001  1
  C         -2.126314       -0.688709       -0.000000  1
  C         -2.106740        0.721834       -0.000003  1
  C         -0.928408        1.429829       -0.000003  1
  C          0.256574        0.685020       -0.000001  1
  C          1.642003       -1.068549        0.000022  1
  N          2.399027        0.000000       -0.000024  1
  N          1.564789        1.056470        0.000005  1
  H         -0.979088       -2.496313        0.000007  1
  H         -3.078675       -1.199860        0.000003  1
  H         -3.045394        1.258875       -0.000001  1
  H         -0.919886        2.510899       -0.000003  1
  H          1.950073        1.983172        0.000012  1
  H          2.093343       -2.046819        0.000032  1
  C          1.732008        1.000014        0.000000  2
  H          0.702204        1.347691        0.000031  2
  H          2.075446        0.884065        1.024736  2
  H          1.791529        0.043250       -0.512383  2
  H          2.359281        1.724907       -0.512383  2

%mem=32GB
%nprocshared= 8
#p m062x/aug-cc-pVDZ   counterpoise=2

00294 m062x/aug-cc-pVDZ   counterpoise=2

 0  1  0  1  0  1
  C          0.258502       -0.720939        0.000003  1
  C         -0.959433       -1.414956        0.000001  1
  C         -2.126314       -0.688709       -0.000000  1
  C         -2.106740        0.721834       -0.000003  1
  C         -0.928408        1.429829       -0.000003  1
  C          0.256574        0.685020       -0.000001  1
  C          1.642003       -1.068549        0.000022  1
  N          2.399027        0.000000       -0.000024  1
  N          1.564789        1.056470        0.000005  1
  H         -0.979088       -2.496313        0.000007  1
  H         -3.078675       -1.199860        0.000003  1
  H         -3.045394        1.258875       -0.000001  1
  H         -0.919886        2.510899       -0.000003  1
  H          1.950073        1.983172        0.000012  1
  H          2.093343       -2.046819        0.000032  1
  C          1.532095        1.285531        0.000000  2
  H          1.685673        0.209524        0.000023  2
  H          1.480878        1.644370        1.024738  2
  H          2.359435        1.769733       -0.512381  2
  H          0.602331        1.518942       -0.512381  2

%mem=32GB
%nprocshared= 8
#p m062x/aug-cc-pVDZ   counterpoise=2

00295 m062x/aug-cc-pVDZ   counterpoise=2

 0  1  0  1  0  1
  C          0.258502       -0.720939        0.000003  1
  C         -0.959433       -1.414956        0.000001  1
  C         -2.126314       -0.688709       -0.000000  1
  C         -2.106740        0.721834       -0.000003  1
  C         -0.928408        1.429829       -0.000003  1
  C          0.256574        0.685020       -0.000001  1
  C          1.642003       -1.068549        0.000022  1
  N          2.399027        0.000000       -0.000024  1
  N          1.564789        1.056470        0.000005  1
  H         -0.979088       -2.496313        0.000007  1
  H         -3.078675       -1.199860        0.000003  1
  H         -3.045394        1.258875       -0.000001  1
  H         -0.919886        2.510899       -0.000003  1
  H          1.950073        1.983172        0.000012  1
  H          2.093343       -2.046819        0.000032  1
  C          1.285598        1.532050        0.000000  2
  H          1.835861        0.594721        0.000010  2
  H          1.102096        1.844631        1.024743  2
  H          1.867427        2.293905       -0.512376  2
  H          0.336780        1.395333       -0.512376  2

%mem=32GB
%nprocshared= 8
#p m062x/aug-cc-pVDZ   counterpoise=2

00296 m062x/aug-cc-pVDZ   counterpoise=2

 0  1  0  1  0  1
  C          0.258502       -0.720939        0.000003  1
  C         -0.959433       -1.414956        0.000001  1
  C         -2.126314       -0.688709       -0.000000  1
  C         -2.106740        0.721834       -0.000003  1
  C         -0.928408        1.429829       -0.000003  1
  C          0.256574        0.685020       -0.000001  1
  C          1.642003       -1.068549        0.000022  1
  N          2.399027        0.000000       -0.000024  1
  N          1.564789        1.056470        0.000005  1
  H         -0.979088       -2.496313        0.000007  1
  H         -3.078675       -1.199860        0.000003  1
  H         -3.045394        1.258875       -0.000001  1
  H         -0.919886        2.510899       -0.000003  1
  H          1.950073        1.983172        0.000012  1
  H          2.093343       -2.046819        0.000032  1
  C          1.000029        1.732016        0.000000  2
  H          1.697166        0.898125        0.000006  2
  H          0.767550        2.010100        1.024744  2
  H          1.448422        2.579302       -0.512375  2
  H          0.086688        1.440885       -0.512375  2

%mem=32GB
%nprocshared= 8
#p m062x/aug-cc-pVDZ   counterpoise=2

00297 m062x/aug-cc-pVDZ   counterpoise=2

 0  1  0  1  0  1
  C          0.258502       -0.720939        0.000003  1
  C         -0.959433       -1.414956        0.000001  1
  C         -2.126314       -0.688709       -0.000000  1
  C         -2.106740        0.721834       -0.000003  1
  C         -0.928408        1.429829       -0.000003  1
  C          0.256574        0.685020       -0.000001  1
  C          1.642003       -1.068549        0.000022  1
  N          2.399027        0.000000       -0.000024  1
  N          1.564789        1.056470        0.000005  1
  H         -0.979088       -2.496313        0.000007  1
  H         -3.078675       -1.199860        0.000003  1
  H         -3.045394        1.258875       -0.000001  1
  H         -0.919886        2.510899       -0.000003  1
  H          1.950073        1.983172        0.000012  1
  H          2.093343       -2.046819        0.000032  1
  C          0.684073        1.879355        0.000000  2
  H          1.478268        1.137310        0.000005  2
  H          0.419229        2.126808        1.024744  2
  H          1.025108        2.775259       -0.512375  2
  H         -0.186642        1.478349       -0.512375  2

%mem=32GB
%nprocshared= 8
#p m062x/aug-cc-pVDZ   counterpoise=2

00298 m062x/aug-cc-pVDZ   counterpoise=2

 0  1  0  1  0  1
  C          0.258502       -0.720939        0.000003  1
  C         -0.959433       -1.414956        0.000001  1
  C         -2.126314       -0.688709       -0.000000  1
  C         -2.106740        0.721834       -0.000003  1
  C         -0.928408        1.429829       -0.000003  1
  C          0.256574        0.685020       -0.000001  1
  C          1.642003       -1.068549        0.000022  1
  N          2.399027        0.000000       -0.000024  1
  N          1.564789        1.056470        0.000005  1
  H         -0.979088       -2.496313        0.000007  1
  H         -3.078675       -1.199860        0.000003  1
  H         -3.045394        1.258875       -0.000001  1
  H         -0.919886        2.510899       -0.000003  1
  H          1.950073        1.983172        0.000012  1
  H          2.093343       -2.046819        0.000032  1
  C          0.347293        1.969571        0.000000  2
  H          0.270723        0.885360       -0.000001  2
  H          0.372827        2.331123        1.024746  2
  H          1.258078        2.268605       -0.512373  2
  H         -0.512424        2.393644       -0.512373  2

%mem=32GB
%nprocshared= 8
#p m062x/aug-cc-pVDZ   counterpoise=2

00299 m062x/aug-cc-pVDZ   counterpoise=2

 0  1  0  1  0  1
  C          0.258502       -0.720939        0.000003  1
  C         -0.959433       -1.414956        0.000001  1
  C         -2.126314       -0.688709       -0.000000  1
  C         -2.106740        0.721834       -0.000003  1
  C         -0.928408        1.429829       -0.000003  1
  C          0.256574        0.685020       -0.000001  1
  C          1.642003       -1.068549        0.000022  1
  N          2.399027        0.000000       -0.000024  1
  N          1.564789        1.056470        0.000005  1
  H         -0.979088       -2.496313        0.000007  1
  H         -3.078675       -1.199860        0.000003  1
  H         -3.045394        1.258875       -0.000001  1
  H         -0.919886        2.510899       -0.000003  1
  H          1.950073        1.983172        0.000012  1
  H          2.093343       -2.046819        0.000032  1
  C         -0.000039        2.000022       -0.000000  2
  H         -0.950236        2.527755       -0.000003  2
  H          0.316822        1.824039        1.024747  2
  H         -0.114065        1.048208       -0.512372  2
  H          0.747716        2.599866       -0.512372  2

%mem=32GB
%nprocshared= 8
#p m062x/aug-cc-pVDZ   counterpoise=2

00300 m062x/aug-cc-pVDZ   counterpoise=2

 0  1  0  1  0  1
  C          0.258502       -0.720939        0.000003  1
  C         -0.959433       -1.414956        0.000001  1
  C         -2.126314       -0.688709       -0.000000  1
  C         -2.106740        0.721834       -0.000003  1
  C         -0.928408        1.429829       -0.000003  1
  C          0.256574        0.685020       -0.000001  1
  C          1.642003       -1.068549        0.000022  1
  N          2.399027        0.000000       -0.000024  1
  N          1.564789        1.056470        0.000005  1
  H         -0.979088       -2.496313        0.000007  1
  H         -3.078675       -1.199860        0.000003  1
  H         -3.045394        1.258875       -0.000001  1
  H         -0.919886        2.510899       -0.000003  1
  H          1.950073        1.983172        0.000012  1
  H          2.093343       -2.046819        0.000032  1
  C         -0.347329        1.969646       -0.000000  2
  H         -1.137180        2.716313       -0.000004  2
  H         -0.083939        1.720657        1.024747  2
  H         -0.693583        1.075744       -0.512372  2
  H          0.525714        2.365562       -0.512372  2

%mem=32GB
%nprocshared= 8
#p m062x/aug-cc-pVDZ   counterpoise=2

00301 m062x/aug-cc-pVDZ   counterpoise=2

 0  1  0  1  0  1
  C          0.258502       -0.720939        0.000003  1
  C         -0.959433       -1.414956        0.000001  1
  C         -2.126314       -0.688709       -0.000000  1
  C         -2.106740        0.721834       -0.000003  1
  C         -0.928408        1.429829       -0.000003  1
  C          0.256574        0.685020       -0.000001  1
  C          1.642003       -1.068549        0.000022  1
  N          2.399027        0.000000       -0.000024  1
  N          1.564789        1.056470        0.000005  1
  H         -0.979088       -2.496313        0.000007  1
  H         -3.078675       -1.199860        0.000003  1
  H         -3.045394        1.258875       -0.000001  1
  H         -0.919886        2.510899       -0.000003  1
  H          1.950073        1.983172        0.000012  1
  H          2.093343       -2.046819        0.000032  1
  C         -0.684062        1.879346       -0.000000  2
  H         -1.203148        0.924398       -0.000006  2
  H         -0.510964        2.197788        1.024748  2
  H          0.268749        1.773966       -0.512371  2
  H         -1.290669        2.621627       -0.512371  2

%mem=32GB
%nprocshared= 8
#p m062x/aug-cc-pVDZ   counterpoise=2

00302 m062x/aug-cc-pVDZ   counterpoise=2

 0  1  0  1  0  1
  C          0.258502       -0.720939        0.000003  1
  C         -0.959433       -1.414956        0.000001  1
  C         -2.126314       -0.688709       -0.000000  1
  C         -2.106740        0.721834       -0.000003  1
  C         -0.928408        1.429829       -0.000003  1
  C          0.256574        0.685020       -0.000001  1
  C          1.642003       -1.068549        0.000022  1
  N          2.399027        0.000000       -0.000024  1
  N          1.564789        1.056470        0.000005  1
  H         -0.979088       -2.496313        0.000007  1
  H         -3.078675       -1.199860        0.000003  1
  H         -3.045394        1.258875       -0.000001  1
  H         -0.919886        2.510899       -0.000003  1
  H          1.950073        1.983172        0.000012  1
  H          2.093343       -2.046819        0.000032  1
  C         -0.999990        1.732007       -0.000000  2
  H         -0.749450        0.674366       -0.000010  2
  H         -1.083535        2.084691        1.024750  2
  H         -0.219981        2.289270       -0.512369  2
  H         -1.947096        1.880141       -0.512369  2

%mem=32GB
%nprocshared= 8
#p m062x/aug-cc-pVDZ   counterpoise=2

00303 m062x/aug-cc-pVDZ   counterpoise=2

 0  1  0  1  0  1
  C          0.258502       -0.720939        0.000003  1
  C         -0.959433       -1.414956        0.000001  1
  C         -2.126314       -0.688709       -0.000000  1
  C         -2.106740        0.721834       -0.000003  1
  C         -0.928408        1.429829       -0.000003  1
  C          0.256574        0.685020       -0.000001  1
  C          1.642003       -1.068549        0.000022  1
  N          2.399027        0.000000       -0.000024  1
  N          1.564789        1.056470        0.000005  1
  H         -0.979088       -2.496313        0.000007  1
  H         -3.078675       -1.199860        0.000003  1
  H         -3.045394        1.258875       -0.000001  1
  H         -0.919886        2.510899       -0.000003  1
  H          1.950073        1.983172        0.000012  1
  H          2.093343       -2.046819        0.000032  1
  C         -1.285532        1.532077       -0.000000  2
  H         -0.240605        1.232905       -0.000009  2
  H         -1.633977        1.631839        1.024749  2
  H         -1.389718        2.485019       -0.512370  2
  H         -1.878261        0.778666       -0.512370  2

%mem=32GB
%nprocshared= 8
#p m062x/aug-cc-pVDZ   counterpoise=2

00304 m062x/aug-cc-pVDZ   counterpoise=2

 0  1  0  1  0  1
  C          0.258502       -0.720939        0.000003  1
  C         -0.959433       -1.414956        0.000001  1
  C         -2.126314       -0.688709       -0.000000  1
  C         -2.106740        0.721834       -0.000003  1
  C         -0.928408        1.429829       -0.000003  1
  C          0.256574        0.685020       -0.000001  1
  C          1.642003       -1.068549        0.000022  1
  N          2.399027        0.000000       -0.000024  1
  N          1.564789        1.056470        0.000005  1
  H         -0.979088       -2.496313        0.000007  1
  H         -3.078675       -1.199860        0.000003  1
  H         -3.045394        1.258875       -0.000001  1
  H         -0.919886        2.510899       -0.000003  1
  H          1.950073        1.983172        0.000012  1
  H          2.093343       -2.046819        0.000032  1
  C         -1.532045        1.285586       -0.000000  2
  H         -0.474897        1.538199       -0.000005  2
  H         -1.884569        1.201348        1.024748  2
  H         -2.090833        2.064501       -0.512371  2
  H         -1.678320        0.338191       -0.512371  2

%mem=32GB
%nprocshared= 8
#p m062x/aug-cc-pVDZ   counterpoise=2

00305 m062x/aug-cc-pVDZ   counterpoise=2

 0  1  0  1  0  1
  C          0.258502       -0.720939        0.000003  1
  C         -0.959433       -1.414956        0.000001  1
  C         -2.126314       -0.688709       -0.000000  1
  C         -2.106740        0.721834       -0.000003  1
  C         -0.928408        1.429829       -0.000003  1
  C          0.256574        0.685020       -0.000001  1
  C          1.642003       -1.068549        0.000022  1
  N          2.399027        0.000000       -0.000024  1
  N          1.564789        1.056470        0.000005  1
  H         -0.979088       -2.496313        0.000007  1
  H         -3.078675       -1.199860        0.000003  1
  H         -3.045394        1.258875       -0.000001  1
  H         -0.919886        2.510899       -0.000003  1
  H          1.950073        1.983172        0.000012  1
  H          2.093343       -2.046819        0.000032  1
  C         -1.732087        0.999973       -0.000000  2
  H         -2.604793        0.352084       -0.000007  2
  H         -1.441070        1.216022        1.024748  2
  H         -0.912064        0.503469       -0.512371  2
  H         -1.970059        1.928586       -0.512371  2

%mem=32GB
%nprocshared= 8
#p m062x/aug-cc-pVDZ   counterpoise=2

00306 m062x/aug-cc-pVDZ   counterpoise=2

 0  1  0  1  0  1
  C          0.258502       -0.720939        0.000003  1
  C         -0.959433       -1.414956        0.000001  1
  C         -2.126314       -0.688709       -0.000000  1
  C         -2.106740        0.721834       -0.000003  1
  C         -0.928408        1.429829       -0.000003  1
  C          0.256574        0.685020       -0.000001  1
  C          1.642003       -1.068549        0.000022  1
  N          2.399027        0.000000       -0.000024  1
  N          1.564789        1.056470        0.000005  1
  H         -0.979088       -2.496313        0.000007  1
  H         -3.078675       -1.199860        0.000003  1
  H         -3.045394        1.258875       -0.000001  1
  H         -0.919886        2.510899       -0.000003  1
  H          1.950073        1.983172        0.000012  1
  H          2.093343       -2.046819        0.000032  1
  C         -1.879430        0.684048       -0.000000  2
  H         -2.951627        0.862282       -0.000014  2
  H         -1.521895        0.624614        1.024751  2
  H         -1.667402       -0.250832       -0.512368  2
  H         -1.376349        1.500053       -0.512368  2

%mem=32GB
%nprocshared= 8
#p m062x/aug-cc-pVDZ   counterpoise=2

00307 m062x/aug-cc-pVDZ   counterpoise=2

 0  1  0  1  0  1
  C          0.258502       -0.720939        0.000003  1
  C         -0.959433       -1.414956        0.000001  1
  C         -2.126314       -0.688709       -0.000000  1
  C         -2.106740        0.721834       -0.000003  1
  C         -0.928408        1.429829       -0.000003  1
  C          0.256574        0.685020       -0.000001  1
  C          1.642003       -1.068549        0.000022  1
  N          2.399027        0.000000       -0.000024  1
  N          1.564789        1.056470        0.000005  1
  H         -0.979088       -2.496313        0.000007  1
  H         -3.078675       -1.199860        0.000003  1
  H         -3.045394        1.258875       -0.000001  1
  H         -0.919886        2.510899       -0.000003  1
  H          1.950073        1.983172        0.000012  1
  H          2.093343       -2.046819        0.000032  1
  C         -1.969631        0.347339       -0.000000  2
  H         -2.343310        1.367995       -0.000008  2
  H         -1.845022        0.006986        1.024749  2
  H         -2.678378       -0.298132       -0.512370  2
  H         -1.011659        0.312082       -0.512370  2

%mem=32GB
%nprocshared= 8
#p m062x/aug-cc-pVDZ   counterpoise=2

00308 m062x/aug-cc-pVDZ   counterpoise=2

 0  1  0  1  0  1
  C          0.258502       -0.720939        0.000003  1
  C         -0.959433       -1.414956        0.000001  1
  C         -2.126314       -0.688709       -0.000000  1
  C         -2.106740        0.721834       -0.000003  1
  C         -0.928408        1.429829       -0.000003  1
  C          0.256574        0.685020       -0.000001  1
  C          1.642003       -1.068549        0.000022  1
  N          2.399027        0.000000       -0.000024  1
  N          1.564789        1.056470        0.000005  1
  H         -0.979088       -2.496313        0.000007  1
  H         -3.078675       -1.199860        0.000003  1
  H         -3.045394        1.258875       -0.000001  1
  H         -0.919886        2.510899       -0.000003  1
  H          1.950073        1.983172        0.000012  1
  H          2.093343       -2.046819        0.000032  1
  C         -2.000008       -0.000044        0.000000  2
  H         -2.196085       -1.069123       -0.000000  2
  H         -1.934622        0.356463        1.024746  2
  H         -1.061726        0.196368       -0.512373  2
  H         -2.807518        0.516558       -0.512373  2

%mem=32GB
%nprocshared= 8
#p m062x/aug-cc-pVDZ   counterpoise=2

00309 m062x/aug-cc-pVDZ   counterpoise=2

 0  1  0  1  0  1
  C          0.258502       -0.720939        0.000003  1
  C         -0.959433       -1.414956        0.000001  1
  C         -2.126314       -0.688709       -0.000000  1
  C         -2.106740        0.721834       -0.000003  1
  C         -0.928408        1.429829       -0.000003  1
  C          0.256574        0.685020       -0.000001  1
  C          1.642003       -1.068549        0.000022  1
  N          2.399027        0.000000       -0.000024  1
  N          1.564789        1.056470        0.000005  1
  H         -0.979088       -2.496313        0.000007  1
  H         -3.078675       -1.199860        0.000003  1
  H         -3.045394        1.258875       -0.000001  1
  H         -0.919886        2.510899       -0.000003  1
  H          1.950073        1.983172        0.000012  1
  H          2.093343       -2.046819        0.000032  1
  C         -1.969634       -0.347337        0.000000  2
  H         -2.423021       -1.335171       -0.000000  2
  H         -1.818443       -0.017923        1.024746  2
  H         -1.011882       -0.388110       -0.512373  2
  H         -2.625003        0.352265       -0.512373  2

%mem=32GB
%nprocshared= 8
#p m062x/aug-cc-pVDZ   counterpoise=2

00310 m062x/aug-cc-pVDZ   counterpoise=2

 0  1  0  1  0  1
  C          0.258502       -0.720939        0.000003  1
  C         -0.959433       -1.414956        0.000001  1
  C         -2.126314       -0.688709       -0.000000  1
  C         -2.106740        0.721834       -0.000003  1
  C         -0.928408        1.429829       -0.000003  1
  C          0.256574        0.685020       -0.000001  1
  C          1.642003       -1.068549        0.000022  1
  N          2.399027        0.000000       -0.000024  1
  N          1.564789        1.056470        0.000005  1
  H         -0.979088       -2.496313        0.000007  1
  H         -3.078675       -1.199860        0.000003  1
  H         -3.045394        1.258875       -0.000001  1
  H         -0.919886        2.510899       -0.000003  1
  H          1.950073        1.983172        0.000012  1
  H          2.093343       -2.046819        0.000032  1
  C         -1.879430       -0.684041        0.000000  2
  H         -2.966147       -0.704588       -0.000000  2
  H         -1.517041       -0.677189        1.024746  2
  H         -1.500265       -1.564487       -0.512373  2
  H         -1.533817        0.210108       -0.512373  2

%mem=32GB
%nprocshared= 8
#p m062x/aug-cc-pVDZ   counterpoise=2

00311 m062x/aug-cc-pVDZ   counterpoise=2

 0  1  0  1  0  1
  C          0.258502       -0.720939        0.000003  1
  C         -0.959433       -1.414956        0.000001  1
  C         -2.126314       -0.688709       -0.000000  1
  C         -2.106740        0.721834       -0.000003  1
  C         -0.928408        1.429829       -0.000003  1
  C          0.256574        0.685020       -0.000001  1
  C          1.642003       -1.068549        0.000022  1
  N          2.399027        0.000000       -0.000024  1
  N          1.564789        1.056470        0.000005  1
  H         -0.979088       -2.496313        0.000007  1
  H         -3.078675       -1.199860        0.000003  1
  H         -3.045394        1.258875       -0.000001  1
  H         -0.919886        2.510899       -0.000003  1
  H          1.950073        1.983172        0.000012  1
  H          2.093343       -2.046819        0.000032  1
  C         -1.732086       -0.999972        0.000000  2
  H         -2.585152       -0.326433       -0.000000  2
  H         -1.447613       -1.224578        1.024746  2
  H         -1.997553       -1.921101       -0.512373  2
  H         -0.897673       -0.528056       -0.512373  2

%mem=32GB
%nprocshared= 8
#p m062x/aug-cc-pVDZ   counterpoise=2

00312 m062x/aug-cc-pVDZ   counterpoise=2

 0  1  0  1  0  1
  C          0.258502       -0.720939        0.000003  1
  C         -0.959433       -1.414956        0.000001  1
  C         -2.126314       -0.688709       -0.000000  1
  C         -2.106740        0.721834       -0.000003  1
  C         -0.928408        1.429829       -0.000003  1
  C          0.256574        0.685020       -0.000001  1
  C          1.642003       -1.068549        0.000022  1
  N          2.399027        0.000000       -0.000024  1
  N          1.564789        1.056470        0.000005  1
  H         -0.979088       -2.496313        0.000007  1
  H         -3.078675       -1.199860        0.000003  1
  H         -3.045394        1.258875       -0.000001  1
  H         -0.919886        2.510899       -0.000003  1
  H          1.950073        1.983172        0.000012  1
  H          2.093343       -2.046819        0.000032  1
  C         -1.532045       -1.285585        0.000000  2
  H         -0.471856       -1.525115        0.000002  2
  H         -1.885590       -1.205708        1.024745  2
  H         -1.690013       -0.340071       -0.512374  2
  H         -2.081162       -2.071347       -0.512374  2

%mem=32GB
%nprocshared= 8
#p m062x/aug-cc-pVDZ   counterpoise=2

00313 m062x/aug-cc-pVDZ   counterpoise=2

 0  1  0  1  0  1
  C          0.258502       -0.720939        0.000003  1
  C         -0.959433       -1.414956        0.000001  1
  C         -2.126314       -0.688709       -0.000000  1
  C         -2.106740        0.721834       -0.000003  1
  C         -0.928408        1.429829       -0.000003  1
  C          0.256574        0.685020       -0.000001  1
  C          1.642003       -1.068549        0.000022  1
  N          2.399027        0.000000       -0.000024  1
  N          1.564789        1.056470        0.000005  1
  H         -0.979088       -2.496313        0.000007  1
  H         -3.078675       -1.199860        0.000003  1
  H         -3.045394        1.258875       -0.000001  1
  H         -0.919886        2.510899       -0.000003  1
  H          1.950073        1.983172        0.000012  1
  H          2.093343       -2.046819        0.000032  1
  C         -1.285533       -1.532074        0.000000  2
  H         -0.262594       -1.164689        0.000003  2
  H         -1.626657       -1.654587        1.024745  2
  H         -1.926620       -0.819363       -0.512374  2
  H         -1.326685       -2.489809       -0.512374  2

%mem=32GB
%nprocshared= 8
#p m062x/aug-cc-pVDZ   counterpoise=2

00314 m062x/aug-cc-pVDZ   counterpoise=2

 0  1  0  1  0  1
  C          0.258502       -0.720939        0.000003  1
  C         -0.959433       -1.414956        0.000001  1
  C         -2.126314       -0.688709       -0.000000  1
  C         -2.106740        0.721834       -0.000003  1
  C         -0.928408        1.429829       -0.000003  1
  C          0.256574        0.685020       -0.000001  1
  C          1.642003       -1.068549        0.000022  1
  N          2.399027        0.000000       -0.000024  1
  N          1.564789        1.056470        0.000005  1
  H         -0.979088       -2.496313        0.000007  1
  H         -3.078675       -1.199860        0.000003  1
  H         -3.045394        1.258875       -0.000001  1
  H         -0.919886        2.510899       -0.000003  1
  H          1.950073        1.983172        0.000012  1
  H          2.093343       -2.046819        0.000032  1
  C         -0.999994       -1.732006        0.000000  2
  H         -0.862066       -0.653882        0.000003  2
  H         -1.045990       -2.091533        1.024745  2
  H         -1.926271       -1.978911       -0.512374  2
  H         -0.165708       -2.204146       -0.512374  2

%mem=32GB
%nprocshared= 8
#p m062x/aug-cc-pVDZ   counterpoise=2

00315 m062x/aug-cc-pVDZ   counterpoise=2

 0  1  0  1  0  1
  C          0.258502       -0.720939        0.000003  1
  C         -0.959433       -1.414956        0.000001  1
  C         -2.126314       -0.688709       -0.000000  1
  C         -2.106740        0.721834       -0.000003  1
  C         -0.928408        1.429829       -0.000003  1
  C          0.256574        0.685020       -0.000001  1
  C          1.642003       -1.068549        0.000022  1
  N          2.399027        0.000000       -0.000024  1
  N          1.564789        1.056470        0.000005  1
  H         -0.979088       -2.496313        0.000007  1
  H         -3.078675       -1.199860        0.000003  1
  H         -3.045394        1.258875       -0.000001  1
  H         -0.919886        2.510899       -0.000003  1
  H          1.950073        1.983172        0.000012  1
  H          2.093343       -2.046819        0.000032  1
  C         -0.684063       -1.879347        0.000000  2
  H         -1.238434       -0.944441        0.000002  2
  H         -0.499195       -2.191113        1.024745  2
  H         -1.262541       -2.643751       -0.512374  2
  H          0.264148       -1.738470       -0.512374  2

%mem=32GB
%nprocshared= 8
#p m062x/aug-cc-pVDZ   counterpoise=2

00316 m062x/aug-cc-pVDZ   counterpoise=2

 0  1  0  1  0  1
  C          0.258502       -0.720939        0.000003  1
  C         -0.959433       -1.414956        0.000001  1
  C         -2.126314       -0.688709       -0.000000  1
  C         -2.106740        0.721834       -0.000003  1
  C         -0.928408        1.429829       -0.000003  1
  C          0.256574        0.685020       -0.000001  1
  C          1.642003       -1.068549        0.000022  1
  N          2.399027        0.000000       -0.000024  1
  N          1.564789        1.056470        0.000005  1
  H         -0.979088       -2.496313        0.000007  1
  H         -3.078675       -1.199860        0.000003  1
  H         -3.045394        1.258875       -0.000001  1
  H         -0.919886        2.510899       -0.000003  1
  H          1.950073        1.983172        0.000012  1
  H          2.093343       -2.046819        0.000032  1
  C         -0.347331       -1.969644        0.000000  2
  H         -1.182186       -2.665627        0.000009  2
  H         -0.068924       -1.737548        1.024743  2
  H          0.499332       -2.419211       -0.512376  2
[truncated: 19,810,427 more chars]
