# Supplementary material for: Three-Dimensional CH/π and CH/N Interactions from Quantum-Mechanical and Database Analyses
Source: J Chem Inf Model. 2025 Apr 14;65(8):4116–27. doi: 10.1021/acs.jcim.5c00124 (PMC12042816; doi:10.1021/acs.jcim.5c00124)
Supplement: Supplementary file 4 — ci5c00124_si_004.zip [file ci5c00124_si_004.zip › inp_files/mif_qm_bz_benzene_inp.txt]

%mem=32GB
%nprocshared= 8
#p m062x/aug-cc-pVDZ   counterpoise=2

00001 m062x/aug-cc-pVDZ   counterpoise=2

 0  1  0  1  0  1
  C          1.388376       -0.000000        0.000000  1
  C          0.694192       -1.202364        0.000000  1
  C         -0.694200       -1.202362        0.000000  1
  C         -1.388374        0.000006        0.000000  1
  C         -0.694198        1.202362        0.000000  1
  C          0.694205        1.202358        0.000000  1
  H          2.469814       -0.000007        0.000000  1
  H          1.234896       -2.138907        0.000000  1
  H         -1.234899       -2.138908        0.000000  1
  H         -2.469813        0.000007        0.000000  1
  H         -1.234887        2.138914        0.000000  1
  H          1.234894        2.138911        0.000000  1
  C          0.000000        0.000000        2.000000  2
  H          0.000000       -0.000000        0.918454  2
  C         -0.000000        1.202290        2.694142  2
  H         -0.000000        2.138935        2.153369  2
  C         -0.000000        1.202290        4.082426  2
  H         -0.000000        2.138935        4.623199  2
  C         -0.000000        0.000000        4.776568  2
  H         -0.000000        0.000000        5.858114  2
  C         -0.000000       -1.202290        4.082426  2
  H         -0.000000       -2.138935        4.623199  2
  C         -0.000000       -1.202290        2.694142  2
  H         -0.000000       -2.138935        2.153369  2

%mem=32GB
%nprocshared= 8
#p m062x/aug-cc-pVDZ   counterpoise=2

00002 m062x/aug-cc-pVDZ   counterpoise=2

 0  1  0  1  0  1
  C          1.388376       -0.000000        0.000000  1
  C          0.694192       -1.202364        0.000000  1
  C         -0.694200       -1.202362        0.000000  1
  C         -1.388374        0.000006        0.000000  1
  C         -0.694198        1.202362        0.000000  1
  C          0.694205        1.202358        0.000000  1
  H          2.469814       -0.000007        0.000000  1
  H          1.234896       -2.138907        0.000000  1
  H         -1.234899       -2.138908        0.000000  1
  H         -2.469813        0.000007        0.000000  1
  H         -1.234887        2.138914        0.000000  1
  H          1.234894        2.138911        0.000000  1
  C          0.347296        0.000000        1.969616  2
  H          0.159488        0.000000        0.904501  2
  C          0.467833       -1.202290        2.653212  2
  H          0.373929       -2.138935        2.120654  2
  C          0.708906       -1.202290        4.020405  2
  H          0.802810       -2.138935        4.552962  2
  C          0.829442       -0.000000        4.704001  2
  H          1.017251       -0.000000        5.769116  2
  C          0.708906        1.202290        4.020405  2
  H          0.802810        2.138935        4.552962  2
  C          0.467833        1.202290        2.653212  2
  H          0.373929        2.138935        2.120654  2

%mem=32GB
%nprocshared= 8
#p m062x/aug-cc-pVDZ   counterpoise=2

00003 m062x/aug-cc-pVDZ   counterpoise=2

 0  1  0  1  0  1
  C          1.388376       -0.000000        0.000000  1
  C          0.694192       -1.202364        0.000000  1
  C         -0.694200       -1.202362        0.000000  1
  C         -1.388374        0.000006        0.000000  1
  C         -0.694198        1.202362        0.000000  1
  C          0.694205        1.202358        0.000000  1
  H          2.469814       -0.000007        0.000000  1
  H          1.234896       -2.138907        0.000000  1
  H         -1.234899       -2.138908        0.000000  1
  H         -2.469813        0.000007        0.000000  1
  H         -1.234887        2.138914        0.000000  1
  H          1.234894        2.138911        0.000000  1
  C          0.342020        0.060307        1.969616  2
  H          0.157065        0.027695        0.904501  2
  C          0.669501       -1.102786        2.653212  2
  H          0.739670       -2.041508        2.120654  2
  C          0.906911       -1.060924        4.020405  2
  H          1.162036       -1.967033        4.552962  2
  C          0.816841        0.144031        4.704001  2
  H          1.001796        0.176644        5.769116  2
  C          0.489360        1.307125        4.020405  2
  H          0.419191        2.245846        4.552962  2
  C          0.251950        1.265263        2.653212  2
  H         -0.003175        2.171372        2.120654  2

%mem=32GB
%nprocshared= 8
#p m062x/aug-cc-pVDZ   counterpoise=2

00004 m062x/aug-cc-pVDZ   counterpoise=2

 0  1  0  1  0  1
  C          1.388376       -0.000000        0.000000  1
  C          0.694192       -1.202364        0.000000  1
  C         -0.694200       -1.202362        0.000000  1
  C         -1.388374        0.000006        0.000000  1
  C         -0.694198        1.202362        0.000000  1
  C          0.694205        1.202358        0.000000  1
  H          2.469814       -0.000007        0.000000  1
  H          1.234896       -2.138907        0.000000  1
  H         -1.234899       -2.138908        0.000000  1
  H         -2.469813        0.000007        0.000000  1
  H         -1.234887        2.138914        0.000000  1
  H          1.234894        2.138911        0.000000  1
  C          0.326352        0.118782        1.969616  2
  H          0.149870        0.054548        0.904501  2
  C          0.850827       -0.969775        2.653212  2
  H          1.082937       -1.882050        2.120654  2
  C          1.077361       -0.887323        4.020405  2
  H          1.485954       -1.735364        4.552962  2
  C          0.779421        0.283686        4.704001  2
  H          0.955903        0.347920        5.769116  2
  C          0.254946        1.372243        4.020405  2
  H          0.022835        2.284519        4.552962  2
  C          0.028411        1.289791        2.653212  2
  H         -0.380181        2.137832        2.120654  2

%mem=32GB
%nprocshared= 8
#p m062x/aug-cc-pVDZ   counterpoise=2

00005 m062x/aug-cc-pVDZ   counterpoise=2

 0  1  0  1  0  1
  C          1.388376       -0.000000        0.000000  1
  C          0.694192       -1.202364        0.000000  1
  C         -0.694200       -1.202362        0.000000  1
  C         -1.388374        0.000006        0.000000  1
  C         -0.694198        1.202362        0.000000  1
  C          0.694205        1.202358        0.000000  1
  H          2.469814       -0.000007        0.000000  1
  H          1.234896       -2.138907        0.000000  1
  H         -1.234899       -2.138908        0.000000  1
  H         -2.469813        0.000007        0.000000  1
  H         -1.234887        2.138914        0.000000  1
  H          1.234894        2.138911        0.000000  1
  C          0.300767        0.173648        1.969616  2
  H          0.138121        0.079744        0.904501  2
  C          1.006300       -0.807297        2.653212  2
  H          1.393300       -1.665407        2.120654  2
  C          1.215076       -0.686761        4.020405  2
  H          1.764722       -1.450967        4.552962  2
  C          0.718318        0.414721        4.704001  2
  H          0.880965        0.508625        5.769116  2
  C          0.012785        1.395666        4.020405  2
  H         -0.374214        2.253777        4.552962  2
  C         -0.195990        1.275130        2.653212  2
  H         -0.745636        2.039336        2.120654  2

%mem=32GB
%nprocshared= 8
#p m062x/aug-cc-pVDZ   counterpoise=2

00006 m062x/aug-cc-pVDZ   counterpoise=2

 0  1  0  1  0  1
  C          1.388376       -0.000000        0.000000  1
  C          0.694192       -1.202364        0.000000  1
  C         -0.694200       -1.202362        0.000000  1
  C         -1.388374        0.000006        0.000000  1
  C         -0.694198        1.202362        0.000000  1
  C          0.694205        1.202358        0.000000  1
  H          2.469814       -0.000007        0.000000  1
  H          1.234896       -2.138907        0.000000  1
  H         -1.234899       -2.138908        0.000000  1
  H         -2.469813        0.000007        0.000000  1
  H         -1.234887        2.138914        0.000000  1
  H          1.234894        2.138911        0.000000  1
  C          0.266044        0.223238        1.969616  2
  H          0.122175        0.102517        0.904501  2
  C          1.131198       -0.620290        2.653212  2
  H          1.661327       -1.398162        2.120654  2
  C          1.315871       -0.465331        4.020405  2
  H          1.989869       -1.122482        4.552962  2
  C          0.635389        0.533155        4.704001  2
  H          0.779259        0.653876        5.769116  2
  C         -0.229764        1.376683        4.020405  2
  H         -0.759893        2.154555        4.552962  2
  C         -0.414437        1.221724        2.653212  2
  H         -1.088436        1.878876        2.120654  2

%mem=32GB
%nprocshared= 8
#p m062x/aug-cc-pVDZ   counterpoise=2

00007 m062x/aug-cc-pVDZ   counterpoise=2

 0  1  0  1  0  1
  C          1.388376       -0.000000        0.000000  1
  C          0.694192       -1.202364        0.000000  1
  C         -0.694200       -1.202362        0.000000  1
  C         -1.388374        0.000006        0.000000  1
  C         -0.694198        1.202362        0.000000  1
  C          0.694205        1.202358        0.000000  1
  H          2.469814       -0.000007        0.000000  1
  H          1.234896       -2.138907        0.000000  1
  H         -1.234899       -2.138908        0.000000  1
  H         -2.469813        0.000007        0.000000  1
  H         -1.234887        2.138914        0.000000  1
  H          1.234894        2.138911        0.000000  1
  C          0.223238        0.266044        1.969616  2
  H          0.102517        0.122175        0.904501  2
  C          1.221725       -0.414436        2.653212  2
  H          1.878876       -1.088434        2.120654  2
  C          1.376684       -0.229763        4.020405  2
  H          2.154556       -0.759892        4.552962  2
  C          0.533155        0.635390        4.704001  2
  H          0.653876        0.779259        5.769116  2
  C         -0.465332        1.315870        4.020405  2
  H         -1.122484        1.989869        4.552962  2
  C         -0.620291        1.131198        2.653212  2
  H         -1.398163        1.661326        2.120654  2

%mem=32GB
%nprocshared= 8
#p m062x/aug-cc-pVDZ   counterpoise=2

00008 m062x/aug-cc-pVDZ   counterpoise=2

 0  1  0  1  0  1
  C          1.388376       -0.000000        0.000000  1
  C          0.694192       -1.202364        0.000000  1
  C         -0.694200       -1.202362        0.000000  1
  C         -1.388374        0.000006        0.000000  1
  C         -0.694198        1.202362        0.000000  1
  C          0.694205        1.202358        0.000000  1
  H          2.469814       -0.000007        0.000000  1
  H          1.234896       -2.138907        0.000000  1
  H         -1.234899       -2.138908        0.000000  1
  H         -2.469813        0.000007        0.000000  1
  H         -1.234887        2.138914        0.000000  1
  H          1.234894        2.138911        0.000000  1
  C          0.173648        0.300767        1.969616  2
  H          0.079744        0.138121        0.904501  2
  C          1.275130       -0.195989        2.653212  2
  H          2.039337       -0.745635        2.120654  2
  C          1.395667        0.012786        4.020405  2
  H          2.253777       -0.374213        4.552962  2
  C          0.414721        0.718318        4.704001  2
  H          0.508625        0.880965        5.769116  2
  C         -0.686761        1.215075        4.020405  2
  H         -1.450968        1.764721        4.552962  2
  C         -0.807298        1.006300        2.653212  2
  H         -1.665408        1.393298        2.120654  2

%mem=32GB
%nprocshared= 8
#p m062x/aug-cc-pVDZ   counterpoise=2

00009 m062x/aug-cc-pVDZ   counterpoise=2

 0  1  0  1  0  1
  C          1.388376       -0.000000        0.000000  1
  C          0.694192       -1.202364        0.000000  1
  C         -0.694200       -1.202362        0.000000  1
  C         -1.388374        0.000006        0.000000  1
  C         -0.694198        1.202362        0.000000  1
  C          0.694205        1.202358        0.000000  1
  H          2.469814       -0.000007        0.000000  1
  H          1.234896       -2.138907        0.000000  1
  H         -1.234899       -2.138908        0.000000  1
  H         -2.469813        0.000007        0.000000  1
  H         -1.234887        2.138914        0.000000  1
  H          1.234894        2.138911        0.000000  1
  C          0.118782        0.326352        1.969616  2
  H          0.054548        0.149870        0.904501  2
  C          1.289791        0.028412        2.653212  2
  H          2.137833       -0.380180        2.120654  2
  C          1.372243        0.254947        4.020405  2
  H          2.284519        0.022837        4.552962  2
  C          0.283686        0.779421        4.704001  2
  H          0.347920        0.955903        5.769116  2
  C         -0.887323        1.077360        4.020405  2
  H         -1.735365        1.485953        4.552962  2
  C         -0.969775        0.850826        2.653212  2
  H         -1.882051        1.082936        2.120654  2

%mem=32GB
%nprocshared= 8
#p m062x/aug-cc-pVDZ   counterpoise=2

00010 m062x/aug-cc-pVDZ   counterpoise=2

 0  1  0  1  0  1
  C          1.388376       -0.000000        0.000000  1
  C          0.694192       -1.202364        0.000000  1
  C         -0.694200       -1.202362        0.000000  1
  C         -1.388374        0.000006        0.000000  1
  C         -0.694198        1.202362        0.000000  1
  C          0.694205        1.202358        0.000000  1
  H          2.469814       -0.000007        0.000000  1
  H          1.234896       -2.138907        0.000000  1
  H         -1.234899       -2.138908        0.000000  1
  H         -2.469813        0.000007        0.000000  1
  H         -1.234887        2.138914        0.000000  1
  H          1.234894        2.138911        0.000000  1
  C          0.060307        0.342020        1.969616  2
  H          0.027695        0.157065        0.904501  2
  C          1.265263        0.251951        2.653212  2
  H          2.171372       -0.003173        2.120654  2
  C          1.307125        0.489361        4.020405  2
  H          2.245846        0.419192        4.552962  2
  C          0.144031        0.816841        4.704001  2
  H          0.176643        1.001796        5.769116  2
  C         -1.060925        0.906911        4.020405  2
  H         -1.967034        1.162035        4.552962  2
  C         -1.102786        0.669500        2.653212  2
  H         -2.041508        0.739669        2.120654  2

%mem=32GB
%nprocshared= 8
#p m062x/aug-cc-pVDZ   counterpoise=2

00011 m062x/aug-cc-pVDZ   counterpoise=2

 0  1  0  1  0  1
  C          1.388376       -0.000000        0.000000  1
  C          0.694192       -1.202364        0.000000  1
  C         -0.694200       -1.202362        0.000000  1
  C         -1.388374        0.000006        0.000000  1
  C         -0.694198        1.202362        0.000000  1
  C          0.694205        1.202358        0.000000  1
  H          2.469814       -0.000007        0.000000  1
  H          1.234896       -2.138907        0.000000  1
  H         -1.234899       -2.138908        0.000000  1
  H         -2.469813        0.000007        0.000000  1
  H         -1.234887        2.138914        0.000000  1
  H          1.234894        2.138911        0.000000  1
  C          0.000000        0.347296        1.969616  2
  H          0.000000        0.159488        0.904501  2
  C          1.202290        0.467833        2.653212  2
  H          2.138935        0.373930        2.120654  2
  C          1.202290        0.708906        4.020405  2
  H          2.138935        0.802811        4.552962  2
  C         -0.000000        0.829442        4.704001  2
  H         -0.000000        1.017251        5.769116  2
  C         -1.202290        0.708905        4.020405  2
  H         -2.138935        0.802809        4.552962  2
  C         -1.202290        0.467832        2.653212  2
  H         -2.138935        0.373928        2.120654  2

%mem=32GB
%nprocshared= 8
#p m062x/aug-cc-pVDZ   counterpoise=2

00012 m062x/aug-cc-pVDZ   counterpoise=2

 0  1  0  1  0  1
  C          1.388376       -0.000000        0.000000  1
  C          0.694192       -1.202364        0.000000  1
  C         -0.694200       -1.202362        0.000000  1
  C         -1.388374        0.000006        0.000000  1
  C         -0.694198        1.202362        0.000000  1
  C          0.694205        1.202358        0.000000  1
  H          2.469814       -0.000007        0.000000  1
  H          1.234896       -2.138907        0.000000  1
  H         -1.234899       -2.138908        0.000000  1
  H         -2.469813        0.000007        0.000000  1
  H         -1.234887        2.138914        0.000000  1
  H          1.234894        2.138911        0.000000  1
  C         -0.060307        0.342020        1.969616  2
  H         -0.027695        0.157065        0.904501  2
  C          1.102786        0.669501        2.653212  2
  H          2.041508        0.739671        2.120654  2
  C          1.060924        0.906912        4.020405  2
  H          1.967033        1.162037        4.552962  2
  C         -0.144031        0.816841        4.704001  2
  H         -0.176644        1.001796        5.769116  2
  C         -1.307125        0.489360        4.020405  2
  H         -2.245846        0.419190        4.552962  2
  C         -1.265263        0.251949        2.653212  2
  H         -2.171372       -0.003175        2.120654  2

%mem=32GB
%nprocshared= 8
#p m062x/aug-cc-pVDZ   counterpoise=2

00013 m062x/aug-cc-pVDZ   counterpoise=2

 0  1  0  1  0  1
  C          1.388376       -0.000000        0.000000  1
  C          0.694192       -1.202364        0.000000  1
  C         -0.694200       -1.202362        0.000000  1
  C         -1.388374        0.000006        0.000000  1
  C         -0.694198        1.202362        0.000000  1
  C          0.694205        1.202358        0.000000  1
  H          2.469814       -0.000007        0.000000  1
  H          1.234896       -2.138907        0.000000  1
  H         -1.234899       -2.138908        0.000000  1
  H         -2.469813        0.000007        0.000000  1
  H         -1.234887        2.138914        0.000000  1
  H          1.234894        2.138911        0.000000  1
  C         -0.118782        0.326352        1.969616  2
  H         -0.054548        0.149870        0.904501  2
  C          0.969775        0.850827        2.653212  2
  H          1.882050        1.082938        2.120654  2
  C          0.887323        1.077361        4.020405  2
  H          1.735364        1.485954        4.552962  2
  C         -0.283686        0.779421        4.704001  2
  H         -0.347921        0.955903        5.769116  2
  C         -1.372243        0.254946        4.020405  2
  H         -2.284519        0.022835        4.552962  2
  C         -1.289791        0.028411        2.653212  2
  H         -2.137832       -0.380182        2.120654  2

%mem=32GB
%nprocshared= 8
#p m062x/aug-cc-pVDZ   counterpoise=2

00014 m062x/aug-cc-pVDZ   counterpoise=2

 0  1  0  1  0  1
  C          1.388376       -0.000000        0.000000  1
  C          0.694192       -1.202364        0.000000  1
  C         -0.694200       -1.202362        0.000000  1
  C         -1.388374        0.000006        0.000000  1
  C         -0.694198        1.202362        0.000000  1
  C          0.694205        1.202358        0.000000  1
  H          2.469814       -0.000007        0.000000  1
  H          1.234896       -2.138907        0.000000  1
  H         -1.234899       -2.138908        0.000000  1
  H         -2.469813        0.000007        0.000000  1
  H         -1.234887        2.138914        0.000000  1
  H          1.234894        2.138911        0.000000  1
  C         -0.173648        0.300767        1.969616  2
  H         -0.079744        0.138121        0.904501  2
  C          0.807297        1.006301        2.653212  2
  H          1.665407        1.393300        2.120654  2
  C          0.686760        1.215076        4.020405  2
  H          1.450966        1.764722        4.552962  2
  C         -0.414721        0.718318        4.704001  2
  H         -0.508626        0.880965        5.769116  2
  C         -1.395667        0.012785        4.020405  2
  H         -2.253777       -0.374214        4.552962  2
  C         -1.275130       -0.195990        2.653212  2
  H         -2.039336       -0.745637        2.120654  2

%mem=32GB
%nprocshared= 8
#p m062x/aug-cc-pVDZ   counterpoise=2

00015 m062x/aug-cc-pVDZ   counterpoise=2

 0  1  0  1  0  1
  C          1.388376       -0.000000        0.000000  1
  C          0.694192       -1.202364        0.000000  1
  C         -0.694200       -1.202362        0.000000  1
  C         -1.388374        0.000006        0.000000  1
  C         -0.694198        1.202362        0.000000  1
  C          0.694205        1.202358        0.000000  1
  H          2.469814       -0.000007        0.000000  1
  H          1.234896       -2.138907        0.000000  1
  H         -1.234899       -2.138908        0.000000  1
  H         -2.469813        0.000007        0.000000  1
  H         -1.234887        2.138914        0.000000  1
  H          1.234894        2.138911        0.000000  1
  C         -0.223238        0.266044        1.969616  2
  H         -0.102517        0.122175        0.904501  2
  C          0.620290        1.131198        2.653212  2
  H          1.398162        1.661327        2.120654  2
  C          0.465331        1.315871        4.020405  2
  H          1.122482        1.989870        4.552962  2
  C         -0.533155        0.635390        4.704001  2
  H         -0.653877        0.779259        5.769116  2
  C         -1.376683       -0.229764        4.020405  2
  H         -2.154555       -0.759893        4.552962  2
  C         -1.221725       -0.414437        2.653212  2
  H         -1.878875       -1.088436        2.120654  2

%mem=32GB
%nprocshared= 8
#p m062x/aug-cc-pVDZ   counterpoise=2

00016 m062x/aug-cc-pVDZ   counterpoise=2

 0  1  0  1  0  1
  C          1.388376       -0.000000        0.000000  1
  C          0.694192       -1.202364        0.000000  1
  C         -0.694200       -1.202362        0.000000  1
  C         -1.388374        0.000006        0.000000  1
  C         -0.694198        1.202362        0.000000  1
  C          0.694205        1.202358        0.000000  1
  H          2.469814       -0.000007        0.000000  1
  H          1.234896       -2.138907        0.000000  1
  H         -1.234899       -2.138908        0.000000  1
  H         -2.469813        0.000007        0.000000  1
  H         -1.234887        2.138914        0.000000  1
  H          1.234894        2.138911        0.000000  1
  C         -0.266044        0.223238        1.969616  2
  H         -0.122175        0.102517        0.904501  2
  C          0.414436        1.221725        2.653212  2
  H          1.088434        1.878876        2.120654  2
  C          0.229763        1.376684        4.020405  2
  H          0.759892        2.154556        4.552962  2
  C         -0.635390        0.533155        4.704001  2
  H         -0.779260        0.653876        5.769116  2
  C         -1.315870       -0.465332        4.020405  2
  H         -1.989869       -1.122483        4.552962  2
  C         -1.131198       -0.620291        2.653212  2
  H         -1.661326       -1.398163        2.120654  2

%mem=32GB
%nprocshared= 8
#p m062x/aug-cc-pVDZ   counterpoise=2

00017 m062x/aug-cc-pVDZ   counterpoise=2

 0  1  0  1  0  1
  C          1.388376       -0.000000        0.000000  1
  C          0.694192       -1.202364        0.000000  1
  C         -0.694200       -1.202362        0.000000  1
  C         -1.388374        0.000006        0.000000  1
  C         -0.694198        1.202362        0.000000  1
  C          0.694205        1.202358        0.000000  1
  H          2.469814       -0.000007        0.000000  1
  H          1.234896       -2.138907        0.000000  1
  H         -1.234899       -2.138908        0.000000  1
  H         -2.469813        0.000007        0.000000  1
  H         -1.234887        2.138914        0.000000  1
  H          1.234894        2.138911        0.000000  1
  C         -0.300767        0.173648        1.969616  2
  H         -0.138120        0.079744        0.904501  2
  C          0.195990        1.275130        2.653212  2
  H          0.745635        2.039337        2.120654  2
  C         -0.012786        1.395667        4.020405  2
  H          0.374213        2.253777        4.552962  2
  C         -0.718318        0.414721        4.704001  2
  H         -0.880965        0.508625        5.769116  2
  C         -1.215075       -0.686761        4.020405  2
  H         -1.764721       -1.450967        4.552962  2
  C         -1.006300       -0.807297        2.653212  2
  H         -1.393299       -1.665408        2.120654  2

%mem=32GB
%nprocshared= 8
#p m062x/aug-cc-pVDZ   counterpoise=2

00018 m062x/aug-cc-pVDZ   counterpoise=2

 0  1  0  1  0  1
  C          1.388376       -0.000000        0.000000  1
  C          0.694192       -1.202364        0.000000  1
  C         -0.694200       -1.202362        0.000000  1
  C         -1.388374        0.000006        0.000000  1
  C         -0.694198        1.202362        0.000000  1
  C          0.694205        1.202358        0.000000  1
  H          2.469814       -0.000007        0.000000  1
  H          1.234896       -2.138907        0.000000  1
  H         -1.234899       -2.138908        0.000000  1
  H         -2.469813        0.000007        0.000000  1
  H         -1.234887        2.138914        0.000000  1
  H          1.234894        2.138911        0.000000  1
  C         -0.326352        0.118782        1.969616  2
  H         -0.149869        0.054548        0.904501  2
  C         -0.028412        1.289791        2.653212  2
  H          0.380181        2.137833        2.120654  2
  C         -0.254947        1.372243        4.020405  2
  H         -0.022836        2.284519        4.552962  2
  C         -0.779421        0.283686        4.704001  2
  H         -0.955903        0.347920        5.769116  2
  C         -1.077361       -0.887323        4.020405  2
  H         -1.485953       -1.735364        4.552962  2
  C         -0.850826       -0.969775        2.653212  2
  H         -1.082936       -1.882050        2.120654  2

%mem=32GB
%nprocshared= 8
#p m062x/aug-cc-pVDZ   counterpoise=2

00019 m062x/aug-cc-pVDZ   counterpoise=2

 0  1  0  1  0  1
  C          1.388376       -0.000000        0.000000  1
  C          0.694192       -1.202364        0.000000  1
  C         -0.694200       -1.202362        0.000000  1
  C         -1.388374        0.000006        0.000000  1
  C         -0.694198        1.202362        0.000000  1
  C          0.694205        1.202358        0.000000  1
  H          2.469814       -0.000007        0.000000  1
  H          1.234896       -2.138907        0.000000  1
  H         -1.234899       -2.138908        0.000000  1
  H         -2.469813        0.000007        0.000000  1
  H         -1.234887        2.138914        0.000000  1
  H          1.234894        2.138911        0.000000  1
  C         -0.342020        0.060307        1.969616  2
  H         -0.157065        0.027695        0.904501  2
  C         -0.251950        1.265263        2.653212  2
  H          0.003174        2.171372        2.120654  2
  C         -0.489361        1.307125        4.020405  2
  H         -0.419192        2.245846        4.552962  2
  C         -0.816841        0.144031        4.704001  2
  H         -1.001797        0.176644        5.769116  2
  C         -0.906912       -1.060924        4.020405  2
  H         -1.162036       -1.967033        4.552962  2
  C         -0.669501       -1.102786        2.653212  2
  H         -0.739670       -2.041508        2.120654  2

%mem=32GB
%nprocshared= 8
#p m062x/aug-cc-pVDZ   counterpoise=2

00020 m062x/aug-cc-pVDZ   counterpoise=2

 0  1  0  1  0  1
  C          1.388376       -0.000000        0.000000  1
  C          0.694192       -1.202364        0.000000  1
  C         -0.694200       -1.202362        0.000000  1
  C         -1.388374        0.000006        0.000000  1
  C         -0.694198        1.202362        0.000000  1
  C          0.694205        1.202358        0.000000  1
  H          2.469814       -0.000007        0.000000  1
  H          1.234896       -2.138907        0.000000  1
  H         -1.234899       -2.138908        0.000000  1
  H         -2.469813        0.000007        0.000000  1
  H         -1.234887        2.138914        0.000000  1
  H          1.234894        2.138911        0.000000  1
  C         -0.347296        0.000000        1.969616  2
  H         -0.159488       -0.000000        0.904501  2
  C         -0.467833        1.202290        2.653212  2
  H         -0.373929        2.138935        2.120654  2
  C         -0.708906        1.202290        4.020405  2
  H         -0.802810        2.138935        4.552962  2
  C         -0.829443        0.000000        4.704001  2
  H         -1.017251        0.000000        5.769116  2
  C         -0.708906       -1.202290        4.020405  2
  H         -0.802810       -2.138935        4.552962  2
  C         -0.467833       -1.202290        2.653212  2
  H         -0.373929       -2.138935        2.120654  2

%mem=32GB
%nprocshared= 8
#p m062x/aug-cc-pVDZ   counterpoise=2

00021 m062x/aug-cc-pVDZ   counterpoise=2

 0  1  0  1  0  1
  C          1.388376       -0.000000        0.000000  1
  C          0.694192       -1.202364        0.000000  1
  C         -0.694200       -1.202362        0.000000  1
  C         -1.388374        0.000006        0.000000  1
  C         -0.694198        1.202362        0.000000  1
  C          0.694205        1.202358        0.000000  1
  H          2.469814       -0.000007        0.000000  1
  H          1.234896       -2.138907        0.000000  1
  H         -1.234899       -2.138908        0.000000  1
  H         -2.469813        0.000007        0.000000  1
  H         -1.234887        2.138914        0.000000  1
  H          1.234894        2.138911        0.000000  1
  C         -0.342020       -0.060307        1.969616  2
  H         -0.157065       -0.027695        0.904501  2
  C         -0.669501        1.102786        2.653212  2
  H         -0.739670        2.041508        2.120654  2
  C         -0.906911        1.060924        4.020405  2
  H         -1.162036        1.967033        4.552962  2
  C         -0.816841       -0.144031        4.704001  2
  H         -1.001797       -0.176644        5.769116  2
  C         -0.489361       -1.307125        4.020405  2
  H         -0.419192       -2.245846        4.552962  2
  C         -0.251950       -1.265263        2.653212  2
  H          0.003174       -2.171372        2.120654  2

%mem=32GB
%nprocshared= 8
#p m062x/aug-cc-pVDZ   counterpoise=2

00022 m062x/aug-cc-pVDZ   counterpoise=2

 0  1  0  1  0  1
  C          1.388376       -0.000000        0.000000  1
  C          0.694192       -1.202364        0.000000  1
  C         -0.694200       -1.202362        0.000000  1
  C         -1.388374        0.000006        0.000000  1
  C         -0.694198        1.202362        0.000000  1
  C          0.694205        1.202358        0.000000  1
  H          2.469814       -0.000007        0.000000  1
  H          1.234896       -2.138907        0.000000  1
  H         -1.234899       -2.138908        0.000000  1
  H         -2.469813        0.000007        0.000000  1
  H         -1.234887        2.138914        0.000000  1
  H          1.234894        2.138911        0.000000  1
  C         -0.326352       -0.118782        1.969616  2
  H         -0.149869       -0.054548        0.904501  2
  C         -0.850826        0.969775        2.653212  2
  H         -1.082936        1.882050        2.120654  2
  C         -1.077361        0.887323        4.020405  2
  H         -1.485953        1.735364        4.552962  2
  C         -0.779421       -0.283686        4.704001  2
  H         -0.955903       -0.347920        5.769116  2
  C         -0.254947       -1.372243        4.020405  2
  H         -0.022836       -2.284519        4.552962  2
  C         -0.028412       -1.289791        2.653212  2
  H          0.380181       -2.137833        2.120654  2

%mem=32GB
%nprocshared= 8
#p m062x/aug-cc-pVDZ   counterpoise=2

00023 m062x/aug-cc-pVDZ   counterpoise=2

 0  1  0  1  0  1
  C          1.388376       -0.000000        0.000000  1
  C          0.694192       -1.202364        0.000000  1
  C         -0.694200       -1.202362        0.000000  1
  C         -1.388374        0.000006        0.000000  1
  C         -0.694198        1.202362        0.000000  1
  C          0.694205        1.202358        0.000000  1
  H          2.469814       -0.000007        0.000000  1
  H          1.234896       -2.138907        0.000000  1
  H         -1.234899       -2.138908        0.000000  1
  H         -2.469813        0.000007        0.000000  1
  H         -1.234887        2.138914        0.000000  1
  H          1.234894        2.138911        0.000000  1
  C         -0.300767       -0.173648        1.969616  2
  H         -0.138120       -0.079744        0.904501  2
  C         -1.006300        0.807297        2.653212  2
  H         -1.393299        1.665408        2.120654  2
  C         -1.215075        0.686761        4.020405  2
  H         -1.764721        1.450967        4.552962  2
  C         -0.718318       -0.414721        4.704001  2
  H         -0.880965       -0.508625        5.769116  2
  C         -0.012786       -1.395667        4.020405  2
  H          0.374213       -2.253777        4.552962  2
  C          0.195990       -1.275130        2.653212  2
  H          0.745635       -2.039337        2.120654  2

%mem=32GB
%nprocshared= 8
#p m062x/aug-cc-pVDZ   counterpoise=2

00024 m062x/aug-cc-pVDZ   counterpoise=2

 0  1  0  1  0  1
  C          1.388376       -0.000000        0.000000  1
  C          0.694192       -1.202364        0.000000  1
  C         -0.694200       -1.202362        0.000000  1
  C         -1.388374        0.000006        0.000000  1
  C         -0.694198        1.202362        0.000000  1
  C          0.694205        1.202358        0.000000  1
  H          2.469814       -0.000007        0.000000  1
  H          1.234896       -2.138907        0.000000  1
  H         -1.234899       -2.138908        0.000000  1
  H         -2.469813        0.000007        0.000000  1
  H         -1.234887        2.138914        0.000000  1
  H          1.234894        2.138911        0.000000  1
  C         -0.266044       -0.223238        1.969616  2
  H         -0.122175       -0.102517        0.904501  2
  C         -1.131198        0.620291        2.653212  2
  H         -1.661326        1.398163        2.120654  2
  C         -1.315870        0.465332        4.020405  2
  H         -1.989869        1.122483        4.552962  2
  C         -0.635390       -0.533155        4.704001  2
  H         -0.779260       -0.653876        5.769116  2
  C          0.229763       -1.376684        4.020405  2
  H          0.759892       -2.154556        4.552962  2
  C          0.414436       -1.221725        2.653212  2
  H          1.088434       -1.878876        2.120654  2

%mem=32GB
%nprocshared= 8
#p m062x/aug-cc-pVDZ   counterpoise=2

00025 m062x/aug-cc-pVDZ   counterpoise=2

 0  1  0  1  0  1
  C          1.388376       -0.000000        0.000000  1
  C          0.694192       -1.202364        0.000000  1
  C         -0.694200       -1.202362        0.000000  1
  C         -1.388374        0.000006        0.000000  1
  C         -0.694198        1.202362        0.000000  1
  C          0.694205        1.202358        0.000000  1
  H          2.469814       -0.000007        0.000000  1
  H          1.234896       -2.138907        0.000000  1
  H         -1.234899       -2.138908        0.000000  1
  H         -2.469813        0.000007        0.000000  1
  H         -1.234887        2.138914        0.000000  1
  H          1.234894        2.138911        0.000000  1
  C         -0.223238       -0.266044        1.969616  2
  H         -0.102517       -0.122175        0.904501  2
  C         -1.221725        0.414437        2.653212  2
  H         -1.878875        1.088436        2.120654  2
  C         -1.376683        0.229764        4.020405  2
  H         -2.154555        0.759893        4.552962  2
  C         -0.533155       -0.635390        4.704001  2
  H         -0.653877       -0.779259        5.769116  2
  C          0.465331       -1.315871        4.020405  2
  H          1.122482       -1.989870        4.552962  2
  C          0.620290       -1.131198        2.653212  2
  H          1.398162       -1.661327        2.120654  2

%mem=32GB
%nprocshared= 8
#p m062x/aug-cc-pVDZ   counterpoise=2

00026 m062x/aug-cc-pVDZ   counterpoise=2

 0  1  0  1  0  1
  C          1.388376       -0.000000        0.000000  1
  C          0.694192       -1.202364        0.000000  1
  C         -0.694200       -1.202362        0.000000  1
  C         -1.388374        0.000006        0.000000  1
  C         -0.694198        1.202362        0.000000  1
  C          0.694205        1.202358        0.000000  1
  H          2.469814       -0.000007        0.000000  1
  H          1.234896       -2.138907        0.000000  1
  H         -1.234899       -2.138908        0.000000  1
  H         -2.469813        0.000007        0.000000  1
  H         -1.234887        2.138914        0.000000  1
  H          1.234894        2.138911        0.000000  1
  C         -0.173648       -0.300767        1.969616  2
  H         -0.079744       -0.138121        0.904501  2
  C         -1.275130        0.195990        2.653212  2
  H         -2.039336        0.745637        2.120654  2
  C         -1.395667       -0.012785        4.020405  2
  H         -2.253777        0.374214        4.552962  2
  C         -0.414721       -0.718318        4.704001  2
  H         -0.508626       -0.880965        5.769116  2
  C          0.686760       -1.215076        4.020405  2
  H          1.450966       -1.764722        4.552962  2
  C          0.807297       -1.006301        2.653212  2
  H          1.665407       -1.393300        2.120654  2

%mem=32GB
%nprocshared= 8
#p m062x/aug-cc-pVDZ   counterpoise=2

00027 m062x/aug-cc-pVDZ   counterpoise=2

 0  1  0  1  0  1
  C          1.388376       -0.000000        0.000000  1
  C          0.694192       -1.202364        0.000000  1
  C         -0.694200       -1.202362        0.000000  1
  C         -1.388374        0.000006        0.000000  1
  C         -0.694198        1.202362        0.000000  1
  C          0.694205        1.202358        0.000000  1
  H          2.469814       -0.000007        0.000000  1
  H          1.234896       -2.138907        0.000000  1
  H         -1.234899       -2.138908        0.000000  1
  H         -2.469813        0.000007        0.000000  1
  H         -1.234887        2.138914        0.000000  1
  H          1.234894        2.138911        0.000000  1
  C         -0.118782       -0.326352        1.969616  2
  H         -0.054548       -0.149870        0.904501  2
  C         -1.289791       -0.028411        2.653212  2
  H         -2.137832        0.380182        2.120654  2
  C         -1.372243       -0.254946        4.020405  2
  H         -2.284519       -0.022835        4.552962  2
  C         -0.283686       -0.779421        4.704001  2
  H         -0.347921       -0.955903        5.769116  2
  C          0.887323       -1.077361        4.020405  2
  H          1.735364       -1.485954        4.552962  2
  C          0.969775       -0.850827        2.653212  2
  H          1.882050       -1.082938        2.120654  2

%mem=32GB
%nprocshared= 8
#p m062x/aug-cc-pVDZ   counterpoise=2

00028 m062x/aug-cc-pVDZ   counterpoise=2

 0  1  0  1  0  1
  C          1.388376       -0.000000        0.000000  1
  C          0.694192       -1.202364        0.000000  1
  C         -0.694200       -1.202362        0.000000  1
  C         -1.388374        0.000006        0.000000  1
  C         -0.694198        1.202362        0.000000  1
  C          0.694205        1.202358        0.000000  1
  H          2.469814       -0.000007        0.000000  1
  H          1.234896       -2.138907        0.000000  1
  H         -1.234899       -2.138908        0.000000  1
  H         -2.469813        0.000007        0.000000  1
  H         -1.234887        2.138914        0.000000  1
  H          1.234894        2.138911        0.000000  1
  C         -0.060307       -0.342020        1.969616  2
  H         -0.027695       -0.157065        0.904501  2
  C         -1.265263       -0.251949        2.653212  2
  H         -2.171372        0.003175        2.120654  2
  C         -1.307125       -0.489360        4.020405  2
  H         -2.245846       -0.419190        4.552962  2
  C         -0.144031       -0.816841        4.704001  2
  H         -0.176644       -1.001796        5.769116  2
  C          1.060924       -0.906912        4.020405  2
  H          1.967033       -1.162037        4.552962  2
  C          1.102786       -0.669501        2.653212  2
  H          2.041508       -0.739671        2.120654  2

%mem=32GB
%nprocshared= 8
#p m062x/aug-cc-pVDZ   counterpoise=2

00029 m062x/aug-cc-pVDZ   counterpoise=2

 0  1  0  1  0  1
  C          1.388376       -0.000000        0.000000  1
  C          0.694192       -1.202364        0.000000  1
  C         -0.694200       -1.202362        0.000000  1
  C         -1.388374        0.000006        0.000000  1
  C         -0.694198        1.202362        0.000000  1
  C          0.694205        1.202358        0.000000  1
  H          2.469814       -0.000007        0.000000  1
  H          1.234896       -2.138907        0.000000  1
  H         -1.234899       -2.138908        0.000000  1
  H         -2.469813        0.000007        0.000000  1
  H         -1.234887        2.138914        0.000000  1
  H          1.234894        2.138911        0.000000  1
  C         -0.000000       -0.347296        1.969616  2
  H          0.000000       -0.159488        0.904501  2
  C         -1.202290       -0.467832        2.653212  2
  H         -2.138935       -0.373928        2.120654  2
  C         -1.202290       -0.708905        4.020405  2
  H         -2.138935       -0.802809        4.552962  2
  C         -0.000000       -0.829442        4.704001  2
  H         -0.000000       -1.017251        5.769116  2
  C          1.202290       -0.708906        4.020405  2
  H          2.138935       -0.802811        4.552962  2
  C          1.202290       -0.467833        2.653212  2
  H          2.138935       -0.373930        2.120654  2

%mem=32GB
%nprocshared= 8
#p m062x/aug-cc-pVDZ   counterpoise=2

00030 m062x/aug-cc-pVDZ   counterpoise=2

 0  1  0  1  0  1
  C          1.388376       -0.000000        0.000000  1
  C          0.694192       -1.202364        0.000000  1
  C         -0.694200       -1.202362        0.000000  1
  C         -1.388374        0.000006        0.000000  1
  C         -0.694198        1.202362        0.000000  1
  C          0.694205        1.202358        0.000000  1
  H          2.469814       -0.000007        0.000000  1
  H          1.234896       -2.138907        0.000000  1
  H         -1.234899       -2.138908        0.000000  1
  H         -2.469813        0.000007        0.000000  1
  H         -1.234887        2.138914        0.000000  1
  H          1.234894        2.138911        0.000000  1
  C          0.060307       -0.342020        1.969616  2
  H          0.027695       -0.157065        0.904501  2
  C         -1.102786       -0.669500        2.653212  2
  H         -2.041508       -0.739669        2.120654  2
  C         -1.060925       -0.906911        4.020405  2
  H         -1.967034       -1.162035        4.552962  2
  C          0.144031       -0.816841        4.704001  2
  H          0.176643       -1.001796        5.769116  2
  C          1.307125       -0.489361        4.020405  2
  H          2.245846       -0.419192        4.552962  2
  C          1.265263       -0.251951        2.653212  2
  H          2.171372        0.003173        2.120654  2

%mem=32GB
%nprocshared= 8
#p m062x/aug-cc-pVDZ   counterpoise=2

00031 m062x/aug-cc-pVDZ   counterpoise=2

 0  1  0  1  0  1
  C          1.388376       -0.000000        0.000000  1
  C          0.694192       -1.202364        0.000000  1
  C         -0.694200       -1.202362        0.000000  1
  C         -1.388374        0.000006        0.000000  1
  C         -0.694198        1.202362        0.000000  1
  C          0.694205        1.202358        0.000000  1
  H          2.469814       -0.000007        0.000000  1
  H          1.234896       -2.138907        0.000000  1
  H         -1.234899       -2.138908        0.000000  1
  H         -2.469813        0.000007        0.000000  1
  H         -1.234887        2.138914        0.000000  1
  H          1.234894        2.138911        0.000000  1
  C          0.118782       -0.326352        1.969616  2
  H          0.054548       -0.149870        0.904501  2
  C         -0.969775       -0.850826        2.653212  2
  H         -1.882051       -1.082936        2.120654  2
  C         -0.887323       -1.077360        4.020405  2
  H         -1.735365       -1.485953        4.552962  2
  C          0.283686       -0.779421        4.704001  2
  H          0.347920       -0.955903        5.769116  2
  C          1.372243       -0.254947        4.020405  2
  H          2.284519       -0.022837        4.552962  2
  C          1.289791       -0.028412        2.653212  2
  H          2.137833        0.380180        2.120654  2

%mem=32GB
%nprocshared= 8
#p m062x/aug-cc-pVDZ   counterpoise=2

00032 m062x/aug-cc-pVDZ   counterpoise=2

 0  1  0  1  0  1
  C          1.388376       -0.000000        0.000000  1
  C          0.694192       -1.202364        0.000000  1
  C         -0.694200       -1.202362        0.000000  1
  C         -1.388374        0.000006        0.000000  1
  C         -0.694198        1.202362        0.000000  1
  C          0.694205        1.202358        0.000000  1
  H          2.469814       -0.000007        0.000000  1
  H          1.234896       -2.138907        0.000000  1
  H         -1.234899       -2.138908        0.000000  1
  H         -2.469813        0.000007        0.000000  1
  H         -1.234887        2.138914        0.000000  1
  H          1.234894        2.138911        0.000000  1
  C          0.173648       -0.300767        1.969616  2
  H          0.079744       -0.138121        0.904501  2
  C         -0.807298       -1.006300        2.653212  2
  H         -1.665408       -1.393298        2.120654  2
  C         -0.686761       -1.215075        4.020405  2
  H         -1.450968       -1.764721        4.552962  2
  C          0.414721       -0.718318        4.704001  2
  H          0.508625       -0.880965        5.769116  2
  C          1.395667       -0.012786        4.020405  2
  H          2.253777        0.374213        4.552962  2
  C          1.275130        0.195989        2.653212  2
  H          2.039337        0.745635        2.120654  2

%mem=32GB
%nprocshared= 8
#p m062x/aug-cc-pVDZ   counterpoise=2

00033 m062x/aug-cc-pVDZ   counterpoise=2

 0  1  0  1  0  1
  C          1.388376       -0.000000        0.000000  1
  C          0.694192       -1.202364        0.000000  1
  C         -0.694200       -1.202362        0.000000  1
  C         -1.388374        0.000006        0.000000  1
  C         -0.694198        1.202362        0.000000  1
  C          0.694205        1.202358        0.000000  1
  H          2.469814       -0.000007        0.000000  1
  H          1.234896       -2.138907        0.000000  1
  H         -1.234899       -2.138908        0.000000  1
  H         -2.469813        0.000007        0.000000  1
  H         -1.234887        2.138914        0.000000  1
  H          1.234894        2.138911        0.000000  1
  C          0.223238       -0.266044        1.969616  2
  H          0.102517       -0.122175        0.904501  2
  C         -0.620291       -1.131198        2.653212  2
  H         -1.398163       -1.661326        2.120654  2
  C         -0.465332       -1.315870        4.020405  2
  H         -1.122484       -1.989869        4.552962  2
  C          0.533155       -0.635390        4.704001  2
  H          0.653876       -0.779259        5.769116  2
  C          1.376684        0.229763        4.020405  2
  H          2.154556        0.759892        4.552962  2
  C          1.221725        0.414436        2.653212  2
  H          1.878876        1.088434        2.120654  2

%mem=32GB
%nprocshared= 8
#p m062x/aug-cc-pVDZ   counterpoise=2

00034 m062x/aug-cc-pVDZ   counterpoise=2

 0  1  0  1  0  1
  C          1.388376       -0.000000        0.000000  1
  C          0.694192       -1.202364        0.000000  1
  C         -0.694200       -1.202362        0.000000  1
  C         -1.388374        0.000006        0.000000  1
  C         -0.694198        1.202362        0.000000  1
  C          0.694205        1.202358        0.000000  1
  H          2.469814       -0.000007        0.000000  1
  H          1.234896       -2.138907        0.000000  1
  H         -1.234899       -2.138908        0.000000  1
  H         -2.469813        0.000007        0.000000  1
  H         -1.234887        2.138914        0.000000  1
  H          1.234894        2.138911        0.000000  1
  C          0.266044       -0.223238        1.969616  2
  H          0.122175       -0.102517        0.904501  2
  C         -0.414437       -1.221724        2.653212  2
  H         -1.088436       -1.878876        2.120654  2
  C         -0.229764       -1.376683        4.020405  2
  H         -0.759893       -2.154555        4.552962  2
  C          0.635389       -0.533155        4.704001  2
  H          0.779259       -0.653876        5.769116  2
  C          1.315871        0.465331        4.020405  2
  H          1.989869        1.122482        4.552962  2
  C          1.131198        0.620290        2.653212  2
  H          1.661327        1.398162        2.120654  2

%mem=32GB
%nprocshared= 8
#p m062x/aug-cc-pVDZ   counterpoise=2

00035 m062x/aug-cc-pVDZ   counterpoise=2

 0  1  0  1  0  1
  C          1.388376       -0.000000        0.000000  1
  C          0.694192       -1.202364        0.000000  1
  C         -0.694200       -1.202362        0.000000  1
  C         -1.388374        0.000006        0.000000  1
  C         -0.694198        1.202362        0.000000  1
  C          0.694205        1.202358        0.000000  1
  H          2.469814       -0.000007        0.000000  1
  H          1.234896       -2.138907        0.000000  1
  H         -1.234899       -2.138908        0.000000  1
  H         -2.469813        0.000007        0.000000  1
  H         -1.234887        2.138914        0.000000  1
  H          1.234894        2.138911        0.000000  1
  C          0.300767       -0.173648        1.969616  2
  H          0.138121       -0.079744        0.904501  2
  C         -0.195990       -1.275130        2.653212  2
  H         -0.745636       -2.039336        2.120654  2
  C          0.012785       -1.395666        4.020405  2
  H         -0.374214       -2.253777        4.552962  2
  C          0.718318       -0.414721        4.704001  2
  H          0.880965       -0.508625        5.769116  2
  C          1.215076        0.686761        4.020405  2
  H          1.764722        1.450967        4.552962  2
  C          1.006300        0.807297        2.653212  2
  H          1.393300        1.665407        2.120654  2

%mem=32GB
%nprocshared= 8
#p m062x/aug-cc-pVDZ   counterpoise=2

00036 m062x/aug-cc-pVDZ   counterpoise=2

 0  1  0  1  0  1
  C          1.388376       -0.000000        0.000000  1
  C          0.694192       -1.202364        0.000000  1
  C         -0.694200       -1.202362        0.000000  1
  C         -1.388374        0.000006        0.000000  1
  C         -0.694198        1.202362        0.000000  1
  C          0.694205        1.202358        0.000000  1
  H          2.469814       -0.000007        0.000000  1
  H          1.234896       -2.138907        0.000000  1
  H         -1.234899       -2.138908        0.000000  1
  H         -2.469813        0.000007        0.000000  1
  H         -1.234887        2.138914        0.000000  1
  H          1.234894        2.138911        0.000000  1
  C          0.326352       -0.118782        1.969616  2
  H          0.149870       -0.054548        0.904501  2
  C          0.028411       -1.289791        2.653212  2
  H         -0.380181       -2.137832        2.120654  2
  C          0.254946       -1.372243        4.020405  2
  H          0.022835       -2.284519        4.552962  2
  C          0.779421       -0.283686        4.704001  2
  H          0.955903       -0.347920        5.769116  2
  C          1.077361        0.887323        4.020405  2
  H          1.485954        1.735364        4.552962  2
  C          0.850827        0.969775        2.653212  2
  H          1.082937        1.882050        2.120654  2

%mem=32GB
%nprocshared= 8
#p m062x/aug-cc-pVDZ   counterpoise=2

00037 m062x/aug-cc-pVDZ   counterpoise=2

 0  1  0  1  0  1
  C          1.388376       -0.000000        0.000000  1
  C          0.694192       -1.202364        0.000000  1
  C         -0.694200       -1.202362        0.000000  1
  C         -1.388374        0.000006        0.000000  1
  C         -0.694198        1.202362        0.000000  1
  C          0.694205        1.202358        0.000000  1
  H          2.469814       -0.000007        0.000000  1
  H          1.234896       -2.138907        0.000000  1
  H         -1.234899       -2.138908        0.000000  1
  H         -2.469813        0.000007        0.000000  1
  H         -1.234887        2.138914        0.000000  1
  H          1.234894        2.138911        0.000000  1
  C          0.342020       -0.060307        1.969616  2
  H          0.157065       -0.027695        0.904501  2
  C          0.251950       -1.265263        2.653212  2
  H         -0.003175       -2.171372        2.120654  2
  C          0.489360       -1.307125        4.020405  2
  H          0.419191       -2.245846        4.552962  2
  C          0.816841       -0.144031        4.704001  2
  H          1.001796       -0.176644        5.769116  2
  C          0.906911        1.060924        4.020405  2
  H          1.162036        1.967033        4.552962  2
  C          0.669501        1.102786        2.653212  2
  H          0.739670        2.041508        2.120654  2

%mem=32GB
%nprocshared= 8
#p m062x/aug-cc-pVDZ   counterpoise=2

00038 m062x/aug-cc-pVDZ   counterpoise=2

 0  1  0  1  0  1
  C          1.388376       -0.000000        0.000000  1
  C          0.694192       -1.202364        0.000000  1
  C         -0.694200       -1.202362        0.000000  1
  C         -1.388374        0.000006        0.000000  1
  C         -0.694198        1.202362        0.000000  1
  C          0.694205        1.202358        0.000000  1
  H          2.469814       -0.000007        0.000000  1
  H          1.234896       -2.138907        0.000000  1
  H         -1.234899       -2.138908        0.000000  1
  H         -2.469813        0.000007        0.000000  1
  H         -1.234887        2.138914        0.000000  1
  H          1.234894        2.138911        0.000000  1
  C          0.684040        0.000000        1.879385  2
  H          0.314130        0.000000        0.863064  2
  C          0.921451       -1.202290        2.531665  2
  H          0.736496       -2.138935        2.023505  2
  C          1.396272       -1.202290        3.836226  2
  H          1.581227       -2.138935        4.344386  2
  C          1.633682       -0.000000        4.488506  2
  H          2.003593       -0.000000        5.504827  2
  C          1.396272        1.202290        3.836226  2
  H          1.581227        2.138935        4.344386  2
  C          0.921451        1.202290        2.531665  2
  H          0.736496        2.138935        2.023505  2

%mem=32GB
%nprocshared= 8
#p m062x/aug-cc-pVDZ   counterpoise=2

00039 m062x/aug-cc-pVDZ   counterpoise=2

 0  1  0  1  0  1
  C          1.388376       -0.000000        0.000000  1
  C          0.694192       -1.202364        0.000000  1
  C         -0.694200       -1.202362        0.000000  1
  C         -1.388374        0.000006        0.000000  1
  C         -0.694198        1.202362        0.000000  1
  C          0.694205        1.202358        0.000000  1
  H          2.469814       -0.000007        0.000000  1
  H          1.234896       -2.138907        0.000000  1
  H         -1.234899       -2.138908        0.000000  1
  H         -2.469813        0.000007        0.000000  1
  H         -1.234887        2.138914        0.000000  1
  H          1.234894        2.138911        0.000000  1
  C          0.673648        0.118782        1.879385  2
  H          0.309358        0.054548        0.863064  2
  C          1.116227       -1.024016        2.531665  2
  H          1.096729       -1.978549        2.023505  2
  C          1.583835       -0.941564        3.836226  2
  H          1.928627       -1.831863        4.344386  2
  C          1.608863        0.283686        4.488506  2
  H          1.973154        0.347920        5.504827  2
  C          1.166284        1.426485        3.836226  2
  H          1.185782        2.381017        4.344386  2
  C          0.698676        1.344033        2.531665  2
  H          0.353884        2.234331        2.023505  2

%mem=32GB
%nprocshared= 8
#p m062x/aug-cc-pVDZ   counterpoise=2

00040 m062x/aug-cc-pVDZ   counterpoise=2

 0  1  0  1  0  1
  C          1.388376       -0.000000        0.000000  1
  C          0.694192       -1.202364        0.000000  1
  C         -0.694200       -1.202362        0.000000  1
  C         -1.388374        0.000006        0.000000  1
  C         -0.694198        1.202362        0.000000  1
  C          0.694205        1.202358        0.000000  1
  H          2.469814       -0.000007        0.000000  1
  H          1.234896       -2.138907        0.000000  1
  H         -1.234899       -2.138908        0.000000  1
  H         -2.469813        0.000007        0.000000  1
  H         -1.234887        2.138914        0.000000  1
  H          1.234894        2.138911        0.000000  1
  C          0.642788        0.233956        1.879385  2
  H          0.295186        0.107439        0.863064  2
  C          1.277088       -0.814628        2.531665  2
  H          1.423638       -1.758045        2.023505  2
  C          1.723274       -0.652230        3.836226  2
  H          2.217426       -1.469130        4.344386  2
  C          1.535159        0.558752        4.488506  2
  H          1.882761        0.685269        5.504827  2
  C          0.900859        1.607336        3.836226  2
  H          0.754308        2.550753        4.344386  2
  C          0.454673        1.444938        2.531665  2
  H         -0.039480        2.261838        2.023505  2

%mem=32GB
%nprocshared= 8
#p m062x/aug-cc-pVDZ   counterpoise=2

00041 m062x/aug-cc-pVDZ   counterpoise=2

 0  1  0  1  0  1
  C          1.388376       -0.000000        0.000000  1
  C          0.694192       -1.202364        0.000000  1
  C         -0.694200       -1.202362        0.000000  1
  C         -1.388374        0.000006        0.000000  1
  C         -0.694198        1.202362        0.000000  1
  C          0.694205        1.202358        0.000000  1
  H          2.469814       -0.000007        0.000000  1
  H          1.234896       -2.138907        0.000000  1
  H         -1.234899       -2.138908        0.000000  1
  H         -2.469813        0.000007        0.000000  1
  H         -1.234887        2.138914        0.000000  1
  H          1.234894        2.138911        0.000000  1
  C          0.592396        0.342020        1.879385  2
  H          0.272044        0.157065        0.863064  2
  C          1.399145       -0.580488        2.531665  2
  H          1.707292       -1.484124        2.023505  2
  C          1.810352       -0.343078        3.836226  2
  H          2.438850       -1.061758        4.344386  2
  C          1.414810        0.816841        4.488506  2
  H          1.735162        1.001797        5.504827  2
  C          0.608062        1.739350        3.836226  2
  H          0.299915        2.642986        4.344386  2
  C          0.196855        1.501939        2.531665  2
  H         -0.431644        2.220620        2.023505  2

%mem=32GB
%nprocshared= 8
#p m062x/aug-cc-pVDZ   counterpoise=2

00042 m062x/aug-cc-pVDZ   counterpoise=2

 0  1  0  1  0  1
  C          1.388376       -0.000000        0.000000  1
  C          0.694192       -1.202364        0.000000  1
  C         -0.694200       -1.202362        0.000000  1
  C         -1.388374        0.000006        0.000000  1
  C         -0.694198        1.202362        0.000000  1
  C          0.694205        1.202358        0.000000  1
  H          2.469814       -0.000007        0.000000  1
  H          1.234896       -2.138907        0.000000  1
  H         -1.234899       -2.138908        0.000000  1
  H         -2.469813        0.000007        0.000000  1
  H         -1.234887        2.138914        0.000000  1
  H          1.234894        2.138911        0.000000  1
  C          0.524005        0.439693        1.879385  2
  H          0.240637        0.201919        0.863064  2
  C          1.478689       -0.328710        2.531665  2
  H          1.939070       -1.165109        2.023505  2
  C          1.842423       -0.023501        3.836226  2
  H          2.586171       -0.622126        4.344386  2
  C          1.251473        1.050111        4.488506  2
  H          1.534841        1.287885        5.504827  2
  C          0.296789        1.818514        3.836226  2
  H         -0.163591        2.654912        4.344386  2
  C         -0.066945        1.513305        2.531665  2
  H         -0.810693        2.111929        2.023505  2

%mem=32GB
%nprocshared= 8
#p m062x/aug-cc-pVDZ   counterpoise=2

00043 m062x/aug-cc-pVDZ   counterpoise=2

 0  1  0  1  0  1
  C          1.388376       -0.000000        0.000000  1
  C          0.694192       -1.202364        0.000000  1
  C         -0.694200       -1.202362        0.000000  1
  C         -1.388374        0.000006        0.000000  1
  C         -0.694198        1.202362        0.000000  1
  C          0.694205        1.202358        0.000000  1
  H          2.469814       -0.000007        0.000000  1
  H          1.234896       -2.138907        0.000000  1
  H         -1.234899       -2.138908        0.000000  1
  H         -2.469813        0.000007        0.000000  1
  H         -1.234887        2.138914        0.000000  1
  H          1.234894        2.138911        0.000000  1
  C          0.439693        0.524005        1.879385  2
  H          0.201919        0.240637        0.863064  2
  C          1.513305       -0.066945        2.531665  2
  H          2.111930       -0.810692        2.023505  2
  C          1.818514        0.296789        3.836226  2
  H          2.654913       -0.163590        4.344386  2
  C          1.050111        1.251473        4.488506  2
  H          1.287884        1.534841        5.504827  2
  C         -0.023502        1.842423        3.836226  2
  H         -0.622126        2.586171        4.344386  2
  C         -0.328711        1.478689        2.531665  2
  H         -1.165109        1.939069        2.023505  2

%mem=32GB
%nprocshared= 8
#p m062x/aug-cc-pVDZ   counterpoise=2

00044 m062x/aug-cc-pVDZ   counterpoise=2

 0  1  0  1  0  1
  C          1.388376       -0.000000        0.000000  1
  C          0.694192       -1.202364        0.000000  1
  C         -0.694200       -1.202362        0.000000  1
  C         -1.388374        0.000006        0.000000  1
  C         -0.694198        1.202362        0.000000  1
  C          0.694205        1.202358        0.000000  1
  H          2.469814       -0.000007        0.000000  1
  H          1.234896       -2.138907        0.000000  1
  H         -1.234899       -2.138908        0.000000  1
  H         -2.469813        0.000007        0.000000  1
  H         -1.234887        2.138914        0.000000  1
  H          1.234894        2.138911        0.000000  1
  C          0.342020        0.592396        1.879385  2
  H          0.157065        0.272044        0.863064  2
  C          1.501939        0.196855        2.531665  2
  H          2.220620       -0.431643        2.023505  2
  C          1.739350        0.608062        3.836226  2
  H          2.642986        0.299916        4.344386  2
  C          0.816841        1.414811        4.488506  2
  H          1.001796        1.735162        5.504827  2
  C         -0.343078        1.810352        3.836226  2
  H         -1.061759        2.438850        4.344386  2
  C         -0.580488        1.399145        2.531665  2
  H         -1.484124        1.707291        2.023505  2

%mem=32GB
%nprocshared= 8
#p m062x/aug-cc-pVDZ   counterpoise=2

00045 m062x/aug-cc-pVDZ   counterpoise=2

 0  1  0  1  0  1
  C          1.388376       -0.000000        0.000000  1
  C          0.694192       -1.202364        0.000000  1
  C         -0.694200       -1.202362        0.000000  1
  C         -1.388374        0.000006        0.000000  1
  C         -0.694198        1.202362        0.000000  1
  C          0.694205        1.202358        0.000000  1
  H          2.469814       -0.000007        0.000000  1
  H          1.234896       -2.138907        0.000000  1
  H         -1.234899       -2.138908        0.000000  1
  H         -2.469813        0.000007        0.000000  1
  H         -1.234887        2.138914        0.000000  1
  H          1.234894        2.138911        0.000000  1
  C          0.233956        0.642788        1.879385  2
  H          0.107439        0.295185        0.863064  2
  C          1.444938        0.454673        2.531665  2
  H          2.261838       -0.039479        2.023505  2
  C          1.607336        0.900859        3.836226  2
  H          2.550753        0.754309        4.344386  2
  C          0.558752        1.535159        4.488506  2
  H          0.685269        1.882762        5.504827  2
  C         -0.652230        1.723274        3.836226  2
  H         -1.469130        2.217426        4.344386  2
  C         -0.814628        1.277088        2.531665  2
  H         -1.758045        1.423638        2.023505  2

%mem=32GB
%nprocshared= 8
#p m062x/aug-cc-pVDZ   counterpoise=2

00046 m062x/aug-cc-pVDZ   counterpoise=2

 0  1  0  1  0  1
  C          1.388376       -0.000000        0.000000  1
  C          0.694192       -1.202364        0.000000  1
  C         -0.694200       -1.202362        0.000000  1
  C         -1.388374        0.000006        0.000000  1
  C         -0.694198        1.202362        0.000000  1
  C          0.694205        1.202358        0.000000  1
  H          2.469814       -0.000007        0.000000  1
  H          1.234896       -2.138907        0.000000  1
  H         -1.234899       -2.138908        0.000000  1
  H         -2.469813        0.000007        0.000000  1
  H         -1.234887        2.138914        0.000000  1
  H          1.234894        2.138911        0.000000  1
  C          0.118782        0.673648        1.879385  2
  H          0.054548        0.309357        0.863064  2
  C          1.344033        0.698677        2.531665  2
  H          2.234331        0.353885        2.023505  2
  C          1.426484        1.166284        3.836226  2
  H          2.381017        1.185783        4.344386  2
  C          0.283686        1.608863        4.488506  2
  H          0.347920        1.973154        5.504827  2
  C         -0.941565        1.583835        3.836226  2
  H         -1.831863        1.928626        4.344386  2
  C         -1.024016        1.116227        2.531665  2
  H         -1.978549        1.096728        2.023505  2

%mem=32GB
%nprocshared= 8
#p m062x/aug-cc-pVDZ   counterpoise=2

00047 m062x/aug-cc-pVDZ   counterpoise=2

 0  1  0  1  0  1
  C          1.388376       -0.000000        0.000000  1
  C          0.694192       -1.202364        0.000000  1
  C         -0.694200       -1.202362        0.000000  1
  C         -1.388374        0.000006        0.000000  1
  C         -0.694198        1.202362        0.000000  1
  C          0.694205        1.202358        0.000000  1
  H          2.469814       -0.000007        0.000000  1
  H          1.234896       -2.138907        0.000000  1
  H         -1.234899       -2.138908        0.000000  1
  H         -2.469813        0.000007        0.000000  1
  H         -1.234887        2.138914        0.000000  1
  H          1.234894        2.138911        0.000000  1
  C          0.000000        0.684040        1.879385  2
  H          0.000000        0.314130        0.863064  2
  C          1.202290        0.921451        2.531665  2
  H          2.138935        0.736496        2.023505  2
  C          1.202290        1.396272        3.836226  2
  H          2.138935        1.581228        4.344386  2
  C         -0.000000        1.633682        4.488506  2
  H         -0.000000        2.003593        5.504826  2
  C         -1.202290        1.396272        3.836226  2
  H         -2.138935        1.581227        4.344386  2
  C         -1.202290        0.921451        2.531665  2
  H         -2.138935        0.736495        2.023505  2

%mem=32GB
%nprocshared= 8
#p m062x/aug-cc-pVDZ   counterpoise=2

00048 m062x/aug-cc-pVDZ   counterpoise=2

 0  1  0  1  0  1
  C          1.388376       -0.000000        0.000000  1
  C          0.694192       -1.202364        0.000000  1
  C         -0.694200       -1.202362        0.000000  1
  C         -1.388374        0.000006        0.000000  1
  C         -0.694198        1.202362        0.000000  1
  C          0.694205        1.202358        0.000000  1
  H          2.469814       -0.000007        0.000000  1
  H          1.234896       -2.138907        0.000000  1
  H         -1.234899       -2.138908        0.000000  1
  H         -2.469813        0.000007        0.000000  1
  H         -1.234887        2.138914        0.000000  1
  H          1.234894        2.138911        0.000000  1
  C         -0.118782        0.673648        1.879385  2
  H         -0.054548        0.309357        0.863064  2
  C          1.024016        1.116228        2.531665  2
  H          1.978549        1.096729        2.023505  2
  C          0.941564        1.583835        3.836226  2
  H          1.831862        1.928627        4.344386  2
  C         -0.283686        1.608863        4.488506  2
  H         -0.347921        1.973154        5.504826  2
  C         -1.426485        1.166284        3.836226  2
  H         -2.381017        1.185782        4.344386  2
  C         -1.344033        0.698676        2.531665  2
  H         -2.234331        0.353884        2.023505  2

%mem=32GB
%nprocshared= 8
#p m062x/aug-cc-pVDZ   counterpoise=2

00049 m062x/aug-cc-pVDZ   counterpoise=2

 0  1  0  1  0  1
  C          1.388376       -0.000000        0.000000  1
  C          0.694192       -1.202364        0.000000  1
  C         -0.694200       -1.202362        0.000000  1
  C         -1.388374        0.000006        0.000000  1
  C         -0.694198        1.202362        0.000000  1
  C          0.694205        1.202358        0.000000  1
  H          2.469814       -0.000007        0.000000  1
  H          1.234896       -2.138907        0.000000  1
  H         -1.234899       -2.138908        0.000000  1
  H         -2.469813        0.000007        0.000000  1
  H         -1.234887        2.138914        0.000000  1
  H          1.234894        2.138911        0.000000  1
  C         -0.233956        0.642788        1.879385  2
  H         -0.107439        0.295185        0.863064  2
  C          0.814628        1.277088        2.531665  2
  H          1.758045        1.423639        2.023505  2
  C          0.652230        1.723274        3.836226  2
  H          1.469130        2.217427        4.344386  2
  C         -0.558753        1.535159        4.488506  2
  H         -0.685269        1.882762        5.504826  2
  C         -1.607336        0.900859        3.836226  2
  H         -2.550753        0.754308        4.344386  2
  C         -1.444938        0.454673        2.531665  2
  H         -2.261838       -0.039480        2.023505  2

%mem=32GB
%nprocshared= 8
#p m062x/aug-cc-pVDZ   counterpoise=2

00050 m062x/aug-cc-pVDZ   counterpoise=2

 0  1  0  1  0  1
  C          1.388376       -0.000000        0.000000  1
  C          0.694192       -1.202364        0.000000  1
  C         -0.694200       -1.202362        0.000000  1
  C         -1.388374        0.000006        0.000000  1
  C         -0.694198        1.202362        0.000000  1
  C          0.694205        1.202358        0.000000  1
  H          2.469814       -0.000007        0.000000  1
  H          1.234896       -2.138907        0.000000  1
  H         -1.234899       -2.138908        0.000000  1
  H         -2.469813        0.000007        0.000000  1
  H         -1.234887        2.138914        0.000000  1
  H          1.234894        2.138911        0.000000  1
  C         -0.342020        0.592396        1.879385  2
  H         -0.157065        0.272044        0.863064  2
  C          0.580488        1.399145        2.531665  2
  H          1.484124        1.707292        2.023505  2
  C          0.343077        1.810352        3.836226  2
  H          1.061758        2.438851        4.344386  2
  C         -0.816841        1.414811        4.488506  2
  H         -1.001797        1.735162        5.504826  2
  C         -1.739350        0.608062        3.836226  2
  H         -2.642986        0.299915        4.344386  2
  C         -1.501939        0.196855        2.531665  2
  H         -2.220620       -0.431644        2.023505  2

%mem=32GB
%nprocshared= 8
#p m062x/aug-cc-pVDZ   counterpoise=2

00051 m062x/aug-cc-pVDZ   counterpoise=2

 0  1  0  1  0  1
  C          1.388376       -0.000000        0.000000  1
  C          0.694192       -1.202364        0.000000  1
  C         -0.694200       -1.202362        0.000000  1
  C         -1.388374        0.000006        0.000000  1
  C         -0.694198        1.202362        0.000000  1
  C          0.694205        1.202358        0.000000  1
  H          2.469814       -0.000007        0.000000  1
  H          1.234896       -2.138907        0.000000  1
  H         -1.234899       -2.138908        0.000000  1
  H         -2.469813        0.000007        0.000000  1
  H         -1.234887        2.138914        0.000000  1
  H          1.234894        2.138911        0.000000  1
  C         -0.439693        0.524005        1.879385  2
  H         -0.201919        0.240637        0.863064  2
  C          0.328710        1.478690        2.531665  2
  H          1.165109        1.939070        2.023505  2
  C          0.023501        1.842424        3.836226  2
  H          0.622126        2.586172        4.344386  2
  C         -1.050111        1.251473        4.488506  2
  H         -1.287885        1.534841        5.504826  2
  C         -1.818514        0.296789        3.836226  2
  H         -2.654912       -0.163591        4.344386  2
  C         -1.513305       -0.066945        2.531665  2
  H         -2.111929       -0.810693        2.023505  2

%mem=32GB
%nprocshared= 8
#p m062x/aug-cc-pVDZ   counterpoise=2

00052 m062x/aug-cc-pVDZ   counterpoise=2

 0  1  0  1  0  1
  C          1.388376       -0.000000        0.000000  1
  C          0.694192       -1.202364        0.000000  1
  C         -0.694200       -1.202362        0.000000  1
  C         -1.388374        0.000006        0.000000  1
  C         -0.694198        1.202362        0.000000  1
  C          0.694205        1.202358        0.000000  1
  H          2.469814       -0.000007        0.000000  1
  H          1.234896       -2.138907        0.000000  1
  H         -1.234899       -2.138908        0.000000  1
  H         -2.469813        0.000007        0.000000  1
  H         -1.234887        2.138914        0.000000  1
  H          1.234894        2.138911        0.000000  1
  C         -0.524005        0.439693        1.879385  2
  H         -0.240637        0.201919        0.863064  2
  C          0.066945        1.513305        2.531665  2
  H          0.810692        2.111930        2.023505  2
  C         -0.296790        1.818514        3.836226  2
  H          0.163590        2.654913        4.344386  2
  C         -1.251474        1.050111        4.488506  2
  H         -1.534842        1.287885        5.504826  2
  C         -1.842423       -0.023501        3.836226  2
  H         -2.586171       -0.622126        4.344386  2
  C         -1.478689       -0.328711        2.531665  2
  H         -1.939069       -1.165109        2.023505  2

%mem=32GB
%nprocshared= 8
#p m062x/aug-cc-pVDZ   counterpoise=2

00053 m062x/aug-cc-pVDZ   counterpoise=2

 0  1  0  1  0  1
  C          1.388376       -0.000000        0.000000  1
  C          0.694192       -1.202364        0.000000  1
  C         -0.694200       -1.202362        0.000000  1
  C         -1.388374        0.000006        0.000000  1
  C         -0.694198        1.202362        0.000000  1
  C          0.694205        1.202358        0.000000  1
  H          2.469814       -0.000007        0.000000  1
  H          1.234896       -2.138907        0.000000  1
  H         -1.234899       -2.138908        0.000000  1
  H         -2.469813        0.000007        0.000000  1
  H         -1.234887        2.138914        0.000000  1
  H          1.234894        2.138911        0.000000  1
  C         -0.592396        0.342020        1.879385  2
  H         -0.272044        0.157065        0.863064  2
  C         -0.196855        1.501939        2.531665  2
  H          0.431643        2.220620        2.023505  2
  C         -0.608062        1.739350        3.836226  2
  H         -0.299916        2.642986        4.344386  2
  C         -1.414811        0.816841        4.488506  2
  H         -1.735163        1.001796        5.504826  2
  C         -1.810352       -0.343078        3.836226  2
  H         -2.438850       -1.061759        4.344386  2
  C         -1.399145       -0.580488        2.531665  2
  H         -1.707291       -1.484124        2.023505  2

%mem=32GB
%nprocshared= 8
#p m062x/aug-cc-pVDZ   counterpoise=2

00054 m062x/aug-cc-pVDZ   counterpoise=2

 0  1  0  1  0  1
  C          1.388376       -0.000000        0.000000  1
  C          0.694192       -1.202364        0.000000  1
  C         -0.694200       -1.202362        0.000000  1
  C         -1.388374        0.000006        0.000000  1
  C         -0.694198        1.202362        0.000000  1
  C          0.694205        1.202358        0.000000  1
  H          2.469814       -0.000007        0.000000  1
  H          1.234896       -2.138907        0.000000  1
  H         -1.234899       -2.138908        0.000000  1
  H         -2.469813        0.000007        0.000000  1
  H         -1.234887        2.138914        0.000000  1
  H          1.234894        2.138911        0.000000  1
  C         -0.642788        0.233956        1.879385  2
  H         -0.295185        0.107439        0.863064  2
  C         -0.454673        1.444938        2.531665  2
  H          0.039479        2.261838        2.023505  2
  C         -0.900859        1.607336        3.836226  2
  H         -0.754309        2.550753        4.344386  2
  C         -1.535160        0.558752        4.488506  2
  H         -1.882762        0.685269        5.504826  2
  C         -1.723274       -0.652230        3.836226  2
  H         -2.217426       -1.469130        4.344386  2
  C         -1.277088       -0.814628        2.531665  2
  H         -1.423638       -1.758045        2.023505  2

%mem=32GB
%nprocshared= 8
#p m062x/aug-cc-pVDZ   counterpoise=2

00055 m062x/aug-cc-pVDZ   counterpoise=2

 0  1  0  1  0  1
  C          1.388376       -0.000000        0.000000  1
  C          0.694192       -1.202364        0.000000  1
  C         -0.694200       -1.202362        0.000000  1
  C         -1.388374        0.000006        0.000000  1
  C         -0.694198        1.202362        0.000000  1
  C          0.694205        1.202358        0.000000  1
  H          2.469814       -0.000007        0.000000  1
  H          1.234896       -2.138907        0.000000  1
  H         -1.234899       -2.138908        0.000000  1
  H         -2.469813        0.000007        0.000000  1
  H         -1.234887        2.138914        0.000000  1
  H          1.234894        2.138911        0.000000  1
  C         -0.673648        0.118782        1.879385  2
  H         -0.309357        0.054548        0.863064  2
  C         -0.698677        1.344033        2.531665  2
  H         -0.353884        2.234331        2.023505  2
  C         -1.166284        1.426485        3.836226  2
  H         -1.185783        2.381017        4.344386  2
  C         -1.608863        0.283686        4.488506  2
  H         -1.973154        0.347920        5.504826  2
  C         -1.583835       -0.941564        3.836226  2
  H         -1.928627       -1.831863        4.344386  2
  C         -1.116227       -1.024016        2.531665  2
  H         -1.096729       -1.978549        2.023505  2

%mem=32GB
%nprocshared= 8
#p m062x/aug-cc-pVDZ   counterpoise=2

00056 m062x/aug-cc-pVDZ   counterpoise=2

 0  1  0  1  0  1
  C          1.388376       -0.000000        0.000000  1
  C          0.694192       -1.202364        0.000000  1
  C         -0.694200       -1.202362        0.000000  1
  C         -1.388374        0.000006        0.000000  1
  C         -0.694198        1.202362        0.000000  1
  C          0.694205        1.202358        0.000000  1
  H          2.469814       -0.000007        0.000000  1
  H          1.234896       -2.138907        0.000000  1
  H         -1.234899       -2.138908        0.000000  1
  H         -2.469813        0.000007        0.000000  1
  H         -1.234887        2.138914        0.000000  1
  H          1.234894        2.138911        0.000000  1
  C         -0.684040        0.000000        1.879385  2
  H         -0.314130       -0.000000        0.863064  2
  C         -0.921451        1.202290        2.531665  2
  H         -0.736496        2.138935        2.023505  2
  C         -1.396272        1.202290        3.836226  2
  H         -1.581227        2.138935        4.344386  2
  C         -1.633683        0.000000        4.488506  2
  H         -2.003593        0.000000        5.504826  2
  C         -1.396272       -1.202290        3.836226  2
  H         -1.581227       -2.138935        4.344386  2
  C         -0.921451       -1.202290        2.531665  2
  H         -0.736496       -2.138935        2.023505  2

%mem=32GB
%nprocshared= 8
#p m062x/aug-cc-pVDZ   counterpoise=2

00057 m062x/aug-cc-pVDZ   counterpoise=2

 0  1  0  1  0  1
  C          1.388376       -0.000000        0.000000  1
  C          0.694192       -1.202364        0.000000  1
  C         -0.694200       -1.202362        0.000000  1
  C         -1.388374        0.000006        0.000000  1
  C         -0.694198        1.202362        0.000000  1
  C          0.694205        1.202358        0.000000  1
  H          2.469814       -0.000007        0.000000  1
  H          1.234896       -2.138907        0.000000  1
  H         -1.234899       -2.138908        0.000000  1
  H         -2.469813        0.000007        0.000000  1
  H         -1.234887        2.138914        0.000000  1
  H          1.234894        2.138911        0.000000  1
  C         -0.673648       -0.118782        1.879385  2
  H         -0.309357       -0.054548        0.863064  2
  C         -1.116227        1.024016        2.531665  2
  H         -1.096729        1.978549        2.023505  2
  C         -1.583835        0.941564        3.836226  2
  H         -1.928627        1.831863        4.344386  2
  C         -1.608863       -0.283686        4.488506  2
  H         -1.973154       -0.347920        5.504826  2
  C         -1.166284       -1.426485        3.836226  2
  H         -1.185783       -2.381017        4.344386  2
  C         -0.698677       -1.344033        2.531665  2
  H         -0.353884       -2.234331        2.023505  2

%mem=32GB
%nprocshared= 8
#p m062x/aug-cc-pVDZ   counterpoise=2

00058 m062x/aug-cc-pVDZ   counterpoise=2

 0  1  0  1  0  1
  C          1.388376       -0.000000        0.000000  1
  C          0.694192       -1.202364        0.000000  1
  C         -0.694200       -1.202362        0.000000  1
  C         -1.388374        0.000006        0.000000  1
  C         -0.694198        1.202362        0.000000  1
  C          0.694205        1.202358        0.000000  1
  H          2.469814       -0.000007        0.000000  1
  H          1.234896       -2.138907        0.000000  1
  H         -1.234899       -2.138908        0.000000  1
  H         -2.469813        0.000007        0.000000  1
  H         -1.234887        2.138914        0.000000  1
  H          1.234894        2.138911        0.000000  1
  C         -0.642788       -0.233956        1.879385  2
  H         -0.295185       -0.107439        0.863064  2
  C         -1.277088        0.814628        2.531665  2
  H         -1.423638        1.758045        2.023505  2
  C         -1.723274        0.652230        3.836226  2
  H         -2.217426        1.469130        4.344386  2
  C         -1.535160       -0.558752        4.488506  2
  H         -1.882762       -0.685269        5.504826  2
  C         -0.900859       -1.607336        3.836226  2
  H         -0.754309       -2.550753        4.344386  2
  C         -0.454673       -1.444938        2.531665  2
  H          0.039479       -2.261838        2.023505  2

%mem=32GB
%nprocshared= 8
#p m062x/aug-cc-pVDZ   counterpoise=2

00059 m062x/aug-cc-pVDZ   counterpoise=2

 0  1  0  1  0  1
  C          1.388376       -0.000000        0.000000  1
  C          0.694192       -1.202364        0.000000  1
  C         -0.694200       -1.202362        0.000000  1
  C         -1.388374        0.000006        0.000000  1
  C         -0.694198        1.202362        0.000000  1
  C          0.694205        1.202358        0.000000  1
  H          2.469814       -0.000007        0.000000  1
  H          1.234896       -2.138907        0.000000  1
  H         -1.234899       -2.138908        0.000000  1
  H         -2.469813        0.000007        0.000000  1
  H         -1.234887        2.138914        0.000000  1
  H          1.234894        2.138911        0.000000  1
  C         -0.592396       -0.342020        1.879385  2
  H         -0.272044       -0.157065        0.863064  2
  C         -1.399145        0.580488        2.531665  2
  H         -1.707291        1.484124        2.023505  2
  C         -1.810352        0.343078        3.836226  2
  H         -2.438850        1.061759        4.344386  2
  C         -1.414811       -0.816841        4.488506  2
  H         -1.735163       -1.001796        5.504826  2
  C         -0.608062       -1.739350        3.836226  2
  H         -0.299916       -2.642986        4.344386  2
  C         -0.196855       -1.501939        2.531665  2
  H          0.431643       -2.220620        2.023505  2

%mem=32GB
%nprocshared= 8
#p m062x/aug-cc-pVDZ   counterpoise=2

00060 m062x/aug-cc-pVDZ   counterpoise=2

 0  1  0  1  0  1
  C          1.388376       -0.000000        0.000000  1
  C          0.694192       -1.202364        0.000000  1
  C         -0.694200       -1.202362        0.000000  1
  C         -1.388374        0.000006        0.000000  1
  C         -0.694198        1.202362        0.000000  1
  C          0.694205        1.202358        0.000000  1
  H          2.469814       -0.000007        0.000000  1
  H          1.234896       -2.138907        0.000000  1
  H         -1.234899       -2.138908        0.000000  1
  H         -2.469813        0.000007        0.000000  1
  H         -1.234887        2.138914        0.000000  1
  H          1.234894        2.138911        0.000000  1
  C         -0.524005       -0.439693        1.879385  2
  H         -0.240637       -0.201919        0.863064  2
  C         -1.478689        0.328711        2.531665  2
  H         -1.939069        1.165109        2.023505  2
  C         -1.842423        0.023501        3.836226  2
  H         -2.586171        0.622126        4.344386  2
  C         -1.251474       -1.050111        4.488506  2
  H         -1.534842       -1.287885        5.504826  2
  C         -0.296790       -1.818514        3.836226  2
  H          0.163590       -2.654913        4.344386  2
  C          0.066945       -1.513305        2.531665  2
  H          0.810692       -2.111930        2.023505  2

%mem=32GB
%nprocshared= 8
#p m062x/aug-cc-pVDZ   counterpoise=2

00061 m062x/aug-cc-pVDZ   counterpoise=2

 0  1  0  1  0  1
  C          1.388376       -0.000000        0.000000  1
  C          0.694192       -1.202364        0.000000  1
  C         -0.694200       -1.202362        0.000000  1
  C         -1.388374        0.000006        0.000000  1
  C         -0.694198        1.202362        0.000000  1
  C          0.694205        1.202358        0.000000  1
  H          2.469814       -0.000007        0.000000  1
  H          1.234896       -2.138907        0.000000  1
  H         -1.234899       -2.138908        0.000000  1
  H         -2.469813        0.000007        0.000000  1
  H         -1.234887        2.138914        0.000000  1
  H          1.234894        2.138911        0.000000  1
  C         -0.439693       -0.524005        1.879385  2
  H         -0.201919       -0.240637        0.863064  2
  C         -1.513305        0.066945        2.531665  2
  H         -2.111929        0.810693        2.023505  2
  C         -1.818514       -0.296789        3.836226  2
  H         -2.654912        0.163591        4.344386  2
  C         -1.050111       -1.251473        4.488506  2
  H         -1.287885       -1.534841        5.504826  2
  C          0.023501       -1.842424        3.836226  2
  H          0.622126       -2.586172        4.344386  2
  C          0.328710       -1.478690        2.531665  2
  H          1.165109       -1.939070        2.023505  2

%mem=32GB
%nprocshared= 8
#p m062x/aug-cc-pVDZ   counterpoise=2

00062 m062x/aug-cc-pVDZ   counterpoise=2

 0  1  0  1  0  1
  C          1.388376       -0.000000        0.000000  1
  C          0.694192       -1.202364        0.000000  1
  C         -0.694200       -1.202362        0.000000  1
  C         -1.388374        0.000006        0.000000  1
  C         -0.694198        1.202362        0.000000  1
  C          0.694205        1.202358        0.000000  1
  H          2.469814       -0.000007        0.000000  1
  H          1.234896       -2.138907        0.000000  1
  H         -1.234899       -2.138908        0.000000  1
  H         -2.469813        0.000007        0.000000  1
  H         -1.234887        2.138914        0.000000  1
  H          1.234894        2.138911        0.000000  1
  C         -0.342020       -0.592396        1.879385  2
  H         -0.157065       -0.272044        0.863064  2
  C         -1.501939       -0.196855        2.531665  2
  H         -2.220620        0.431644        2.023505  2
  C         -1.739350       -0.608062        3.836226  2
  H         -2.642986       -0.299915        4.344386  2
  C         -0.816841       -1.414811        4.488506  2
  H         -1.001797       -1.735162        5.504826  2
  C          0.343077       -1.810352        3.836226  2
  H          1.061758       -2.438851        4.344386  2
  C          0.580488       -1.399145        2.531665  2
  H          1.484124       -1.707292        2.023505  2

%mem=32GB
%nprocshared= 8
#p m062x/aug-cc-pVDZ   counterpoise=2

00063 m062x/aug-cc-pVDZ   counterpoise=2

 0  1  0  1  0  1
  C          1.388376       -0.000000        0.000000  1
  C          0.694192       -1.202364        0.000000  1
  C         -0.694200       -1.202362        0.000000  1
  C         -1.388374        0.000006        0.000000  1
  C         -0.694198        1.202362        0.000000  1
  C          0.694205        1.202358        0.000000  1
  H          2.469814       -0.000007        0.000000  1
  H          1.234896       -2.138907        0.000000  1
  H         -1.234899       -2.138908        0.000000  1
  H         -2.469813        0.000007        0.000000  1
  H         -1.234887        2.138914        0.000000  1
  H          1.234894        2.138911        0.000000  1
  C         -0.233956       -0.642788        1.879385  2
  H         -0.107439       -0.295185        0.863064  2
  C         -1.444938       -0.454673        2.531665  2
  H         -2.261838        0.039480        2.023505  2
  C         -1.607336       -0.900859        3.836226  2
  H         -2.550753       -0.754308        4.344386  2
  C         -0.558753       -1.535159        4.488506  2
  H         -0.685269       -1.882762        5.504826  2
  C          0.652230       -1.723274        3.836226  2
  H          1.469130       -2.217427        4.344386  2
  C          0.814628       -1.277088        2.531665  2
  H          1.758045       -1.423639        2.023505  2

%mem=32GB
%nprocshared= 8
#p m062x/aug-cc-pVDZ   counterpoise=2

00064 m062x/aug-cc-pVDZ   counterpoise=2

 0  1  0  1  0  1
  C          1.388376       -0.000000        0.000000  1
  C          0.694192       -1.202364        0.000000  1
  C         -0.694200       -1.202362        0.000000  1
  C         -1.388374        0.000006        0.000000  1
  C         -0.694198        1.202362        0.000000  1
  C          0.694205        1.202358        0.000000  1
  H          2.469814       -0.000007        0.000000  1
  H          1.234896       -2.138907        0.000000  1
  H         -1.234899       -2.138908        0.000000  1
  H         -2.469813        0.000007        0.000000  1
  H         -1.234887        2.138914        0.000000  1
  H          1.234894        2.138911        0.000000  1
  C         -0.118782       -0.673648        1.879385  2
  H         -0.054548       -0.309357        0.863064  2
  C         -1.344033       -0.698676        2.531665  2
  H         -2.234331       -0.353884        2.023505  2
  C         -1.426485       -1.166284        3.836226  2
  H         -2.381017       -1.185782        4.344386  2
  C         -0.283686       -1.608863        4.488506  2
  H         -0.347921       -1.973154        5.504826  2
  C          0.941564       -1.583835        3.836226  2
  H          1.831862       -1.928627        4.344386  2
  C          1.024016       -1.116228        2.531665  2
  H          1.978549       -1.096729        2.023505  2

%mem=32GB
%nprocshared= 8
#p m062x/aug-cc-pVDZ   counterpoise=2

00065 m062x/aug-cc-pVDZ   counterpoise=2

 0  1  0  1  0  1
  C          1.388376       -0.000000        0.000000  1
  C          0.694192       -1.202364        0.000000  1
  C         -0.694200       -1.202362        0.000000  1
  C         -1.388374        0.000006        0.000000  1
  C         -0.694198        1.202362        0.000000  1
  C          0.694205        1.202358        0.000000  1
  H          2.469814       -0.000007        0.000000  1
  H          1.234896       -2.138907        0.000000  1
  H         -1.234899       -2.138908        0.000000  1
  H         -2.469813        0.000007        0.000000  1
  H         -1.234887        2.138914        0.000000  1
  H          1.234894        2.138911        0.000000  1
  C         -0.000000       -0.684040        1.879385  2
  H          0.000000       -0.314130        0.863064  2
  C         -1.202290       -0.921451        2.531665  2
  H         -2.138935       -0.736495        2.023505  2
  C         -1.202290       -1.396272        3.836226  2
  H         -2.138935       -1.581227        4.344386  2
  C         -0.000000       -1.633682        4.488506  2
  H         -0.000000       -2.003593        5.504826  2
  C          1.202290       -1.396272        3.836226  2
  H          2.138935       -1.581228        4.344386  2
  C          1.202290       -0.921451        2.531665  2
  H          2.138935       -0.736496        2.023505  2

%mem=32GB
%nprocshared= 8
#p m062x/aug-cc-pVDZ   counterpoise=2

00066 m062x/aug-cc-pVDZ   counterpoise=2

 0  1  0  1  0  1
  C          1.388376       -0.000000        0.000000  1
  C          0.694192       -1.202364        0.000000  1
  C         -0.694200       -1.202362        0.000000  1
  C         -1.388374        0.000006        0.000000  1
  C         -0.694198        1.202362        0.000000  1
  C          0.694205        1.202358        0.000000  1
  H          2.469814       -0.000007        0.000000  1
  H          1.234896       -2.138907        0.000000  1
  H         -1.234899       -2.138908        0.000000  1
  H         -2.469813        0.000007        0.000000  1
  H         -1.234887        2.138914        0.000000  1
  H          1.234894        2.138911        0.000000  1
  C          0.118782       -0.673648        1.879385  2
  H          0.054548       -0.309357        0.863064  2
  C         -1.024016       -1.116227        2.531665  2
  H         -1.978549       -1.096728        2.023505  2
  C         -0.941565       -1.583835        3.836226  2
  H         -1.831863       -1.928626        4.344386  2
  C          0.283686       -1.608863        4.488506  2
  H          0.347920       -1.973154        5.504827  2
  C          1.426484       -1.166284        3.836226  2
  H          2.381017       -1.185783        4.344386  2
  C          1.344033       -0.698677        2.531665  2
  H          2.234331       -0.353885        2.023505  2

%mem=32GB
%nprocshared= 8
#p m062x/aug-cc-pVDZ   counterpoise=2

00067 m062x/aug-cc-pVDZ   counterpoise=2

 0  1  0  1  0  1
  C          1.388376       -0.000000        0.000000  1
  C          0.694192       -1.202364        0.000000  1
  C         -0.694200       -1.202362        0.000000  1
  C         -1.388374        0.000006        0.000000  1
  C         -0.694198        1.202362        0.000000  1
  C          0.694205        1.202358        0.000000  1
  H          2.469814       -0.000007        0.000000  1
  H          1.234896       -2.138907        0.000000  1
  H         -1.234899       -2.138908        0.000000  1
  H         -2.469813        0.000007        0.000000  1
  H         -1.234887        2.138914        0.000000  1
  H          1.234894        2.138911        0.000000  1
  C          0.233956       -0.642788        1.879385  2
  H          0.107439       -0.295185        0.863064  2
  C         -0.814628       -1.277088        2.531665  2
  H         -1.758045       -1.423638        2.023505  2
  C         -0.652230       -1.723274        3.836226  2
  H         -1.469130       -2.217426        4.344386  2
  C          0.558752       -1.535159        4.488506  2
  H          0.685269       -1.882762        5.504827  2
  C          1.607336       -0.900859        3.836226  2
  H          2.550753       -0.754309        4.344386  2
  C          1.444938       -0.454673        2.531665  2
  H          2.261838        0.039479        2.023505  2

%mem=32GB
%nprocshared= 8
#p m062x/aug-cc-pVDZ   counterpoise=2

00068 m062x/aug-cc-pVDZ   counterpoise=2

 0  1  0  1  0  1
  C          1.388376       -0.000000        0.000000  1
  C          0.694192       -1.202364        0.000000  1
  C         -0.694200       -1.202362        0.000000  1
  C         -1.388374        0.000006        0.000000  1
  C         -0.694198        1.202362        0.000000  1
  C          0.694205        1.202358        0.000000  1
  H          2.469814       -0.000007        0.000000  1
  H          1.234896       -2.138907        0.000000  1
  H         -1.234899       -2.138908        0.000000  1
  H         -2.469813        0.000007        0.000000  1
  H         -1.234887        2.138914        0.000000  1
  H          1.234894        2.138911        0.000000  1
  C          0.342020       -0.592396        1.879385  2
  H          0.157065       -0.272044        0.863064  2
  C         -0.580488       -1.399145        2.531665  2
  H         -1.484124       -1.707291        2.023505  2
  C         -0.343078       -1.810352        3.836226  2
  H         -1.061759       -2.438850        4.344386  2
  C          0.816841       -1.414811        4.488506  2
  H          1.001796       -1.735162        5.504827  2
  C          1.739350       -0.608062        3.836226  2
  H          2.642986       -0.299916        4.344386  2
  C          1.501939       -0.196855        2.531665  2
  H          2.220620        0.431643        2.023505  2

%mem=32GB
%nprocshared= 8
#p m062x/aug-cc-pVDZ   counterpoise=2

00069 m062x/aug-cc-pVDZ   counterpoise=2

 0  1  0  1  0  1
  C          1.388376       -0.000000        0.000000  1
  C          0.694192       -1.202364        0.000000  1
  C         -0.694200       -1.202362        0.000000  1
  C         -1.388374        0.000006        0.000000  1
  C         -0.694198        1.202362        0.000000  1
  C          0.694205        1.202358        0.000000  1
  H          2.469814       -0.000007        0.000000  1
  H          1.234896       -2.138907        0.000000  1
  H         -1.234899       -2.138908        0.000000  1
  H         -2.469813        0.000007        0.000000  1
  H         -1.234887        2.138914        0.000000  1
  H          1.234894        2.138911        0.000000  1
  C          0.439693       -0.524005        1.879385  2
  H          0.201919       -0.240637        0.863064  2
  C         -0.328711       -1.478689        2.531665  2
  H         -1.165109       -1.939069        2.023505  2
  C         -0.023502       -1.842423        3.836226  2
  H         -0.622126       -2.586171        4.344386  2
  C          1.050111       -1.251473        4.488506  2
  H          1.287884       -1.534841        5.504827  2
  C          1.818514       -0.296789        3.836226  2
  H          2.654913        0.163590        4.344386  2
  C          1.513305        0.066945        2.531665  2
  H          2.111930        0.810692        2.023505  2

%mem=32GB
%nprocshared= 8
#p m062x/aug-cc-pVDZ   counterpoise=2

00070 m062x/aug-cc-pVDZ   counterpoise=2

 0  1  0  1  0  1
  C          1.388376       -0.000000        0.000000  1
  C          0.694192       -1.202364        0.000000  1
  C         -0.694200       -1.202362        0.000000  1
  C         -1.388374        0.000006        0.000000  1
  C         -0.694198        1.202362        0.000000  1
  C          0.694205        1.202358        0.000000  1
  H          2.469814       -0.000007        0.000000  1
  H          1.234896       -2.138907        0.000000  1
  H         -1.234899       -2.138908        0.000000  1
  H         -2.469813        0.000007        0.000000  1
  H         -1.234887        2.138914        0.000000  1
  H          1.234894        2.138911        0.000000  1
  C          0.524005       -0.439693        1.879385  2
  H          0.240637       -0.201919        0.863064  2
  C         -0.066945       -1.513305        2.531665  2
  H         -0.810693       -2.111929        2.023505  2
  C          0.296789       -1.818514        3.836226  2
  H         -0.163591       -2.654912        4.344386  2
  C          1.251473       -1.050111        4.488506  2
  H          1.534841       -1.287885        5.504827  2
  C          1.842423        0.023501        3.836226  2
  H          2.586171        0.622126        4.344386  2
  C          1.478689        0.328710        2.531665  2
  H          1.939070        1.165109        2.023505  2

%mem=32GB
%nprocshared= 8
#p m062x/aug-cc-pVDZ   counterpoise=2

00071 m062x/aug-cc-pVDZ   counterpoise=2

 0  1  0  1  0  1
  C          1.388376       -0.000000        0.000000  1
  C          0.694192       -1.202364        0.000000  1
  C         -0.694200       -1.202362        0.000000  1
  C         -1.388374        0.000006        0.000000  1
  C         -0.694198        1.202362        0.000000  1
  C          0.694205        1.202358        0.000000  1
  H          2.469814       -0.000007        0.000000  1
  H          1.234896       -2.138907        0.000000  1
  H         -1.234899       -2.138908        0.000000  1
  H         -2.469813        0.000007        0.000000  1
  H         -1.234887        2.138914        0.000000  1
  H          1.234894        2.138911        0.000000  1
  C          0.592396       -0.342020        1.879385  2
  H          0.272044       -0.157065        0.863064  2
  C          0.196855       -1.501939        2.531665  2
  H         -0.431644       -2.220620        2.023505  2
  C          0.608062       -1.739350        3.836226  2
  H          0.299915       -2.642986        4.344386  2
  C          1.414810       -0.816841        4.488506  2
  H          1.735162       -1.001797        5.504827  2
  C          1.810352        0.343078        3.836226  2
  H          2.438850        1.061758        4.344386  2
  C          1.399145        0.580488        2.531665  2
  H          1.707292        1.484124        2.023505  2

%mem=32GB
%nprocshared= 8
#p m062x/aug-cc-pVDZ   counterpoise=2

00072 m062x/aug-cc-pVDZ   counterpoise=2

 0  1  0  1  0  1
  C          1.388376       -0.000000        0.000000  1
  C          0.694192       -1.202364        0.000000  1
  C         -0.694200       -1.202362        0.000000  1
  C         -1.388374        0.000006        0.000000  1
  C         -0.694198        1.202362        0.000000  1
  C          0.694205        1.202358        0.000000  1
  H          2.469814       -0.000007        0.000000  1
  H          1.234896       -2.138907        0.000000  1
  H         -1.234899       -2.138908        0.000000  1
  H         -2.469813        0.000007        0.000000  1
  H         -1.234887        2.138914        0.000000  1
  H          1.234894        2.138911        0.000000  1
  C          0.642788       -0.233956        1.879385  2
  H          0.295186       -0.107439        0.863064  2
  C          0.454673       -1.444938        2.531665  2
  H         -0.039480       -2.261838        2.023505  2
  C          0.900859       -1.607336        3.836226  2
  H          0.754308       -2.550753        4.344386  2
  C          1.535159       -0.558752        4.488506  2
  H          1.882761       -0.685269        5.504827  2
  C          1.723274        0.652230        3.836226  2
  H          2.217426        1.469130        4.344386  2
  C          1.277088        0.814628        2.531665  2
  H          1.423638        1.758045        2.023505  2

%mem=32GB
%nprocshared= 8
#p m062x/aug-cc-pVDZ   counterpoise=2

00073 m062x/aug-cc-pVDZ   counterpoise=2

 0  1  0  1  0  1
  C          1.388376       -0.000000        0.000000  1
  C          0.694192       -1.202364        0.000000  1
  C         -0.694200       -1.202362        0.000000  1
  C         -1.388374        0.000006        0.000000  1
  C         -0.694198        1.202362        0.000000  1
  C          0.694205        1.202358        0.000000  1
  H          2.469814       -0.000007        0.000000  1
  H          1.234896       -2.138907        0.000000  1
  H         -1.234899       -2.138908        0.000000  1
  H         -2.469813        0.000007        0.000000  1
  H         -1.234887        2.138914        0.000000  1
  H          1.234894        2.138911        0.000000  1
  C          0.673648       -0.118782        1.879385  2
  H          0.309358       -0.054548        0.863064  2
  C          0.698676       -1.344033        2.531665  2
  H          0.353884       -2.234331        2.023505  2
  C          1.166284       -1.426485        3.836226  2
  H          1.185782       -2.381017        4.344386  2
  C          1.608863       -0.283686        4.488506  2
  H          1.973154       -0.347920        5.504827  2
  C          1.583835        0.941564        3.836226  2
  H          1.928627        1.831863        4.344386  2
  C          1.116227        1.024016        2.531665  2
  H          1.096729        1.978549        2.023505  2

%mem=32GB
%nprocshared= 8
#p m062x/aug-cc-pVDZ   counterpoise=2

00074 m062x/aug-cc-pVDZ   counterpoise=2

 0  1  0  1  0  1
  C          1.388376       -0.000000        0.000000  1
  C          0.694192       -1.202364        0.000000  1
  C         -0.694200       -1.202362        0.000000  1
  C         -1.388374        0.000006        0.000000  1
  C         -0.694198        1.202362        0.000000  1
  C          0.694205        1.202358        0.000000  1
  H          2.469814       -0.000007        0.000000  1
  H          1.234896       -2.138907        0.000000  1
  H         -1.234899       -2.138908        0.000000  1
  H         -2.469813        0.000007        0.000000  1
  H         -1.234887        2.138914        0.000000  1
  H          1.234894        2.138911        0.000000  1
  C          1.000000        0.000000        1.732051  2
  H          1.236638       -0.000000        0.676710  2
  C          0.848124        1.202290        2.409374  2
  H          0.966443        2.138935        1.881704  2
  C          0.544373        1.202290        3.764021  2
  H          0.426054        2.138935        4.291691  2
  C          0.392498        0.000000        4.441344  2
  H          0.155860        0.000000        5.496685  2
  C          0.544373       -1.202290        3.764021  2
  H          0.426054       -2.138935        4.291691  2
  C          0.848124       -1.202290        2.409374  2
  H          0.966443       -2.138935        1.881704  2

%mem=32GB
%nprocshared= 8
#p m062x/aug-cc-pVDZ   counterpoise=2

00075 m062x/aug-cc-pVDZ   counterpoise=2

 0  1  0  1  0  1
  C          1.388376       -0.000000        0.000000  1
  C          0.694192       -1.202364        0.000000  1
  C         -0.694200       -1.202362        0.000000  1
  C         -1.388374        0.000006        0.000000  1
  C         -0.694198        1.202362        0.000000  1
  C          0.694205        1.202358        0.000000  1
  H          2.469814       -0.000007        0.000000  1
  H          1.234896       -2.138907        0.000000  1
  H         -1.234899       -2.138908        0.000000  1
  H         -2.469813        0.000007        0.000000  1
  H         -1.234887        2.138914        0.000000  1
  H          1.234894        2.138911        0.000000  1
  C          0.984808        0.173648        1.732051  2
  H          1.229073        0.068545        0.683705  2
  C          1.303238        1.345497        2.404885  2
  H          1.795576        2.153325        1.880712  2
  C          0.989697        1.480409        3.750553  2
  H          1.237770        2.393339        4.274727  2
  C          0.357726        0.443470        4.423388  2
  H          0.113461        0.548573        5.471734  2
  C          0.039295       -0.728379        3.750553  2
  H         -0.453043       -1.536206        4.274727  2
  C          0.352836       -0.863290        2.404885  2
  H          0.104763       -1.776220        1.880712  2

%mem=32GB
%nprocshared= 8
#p m062x/aug-cc-pVDZ   counterpoise=2

00076 m062x/aug-cc-pVDZ   counterpoise=2

 0  1  0  1  0  1
  C          1.388376       -0.000000        0.000000  1
  C          0.694192       -1.202364        0.000000  1
  C         -0.694200       -1.202362        0.000000  1
  C         -1.388374        0.000006        0.000000  1
  C         -0.694198        1.202362        0.000000  1
  C          0.694205        1.202358        0.000000  1
  H          2.469814       -0.000007        0.000000  1
  H          1.234896       -2.138907        0.000000  1
  H         -1.234899       -2.138908        0.000000  1
  H         -2.469813        0.000007        0.000000  1
  H         -1.234887        2.138914        0.000000  1
  H          1.234894        2.138911        0.000000  1
  C          0.939693        0.342020        1.732051  2
  H          1.206089        0.138953        0.703684  2
  C          1.497582        1.428518        2.392062  2
  H          2.198602        2.071889        1.877879  2
  C          1.155633        1.689177        3.712085  2
  H          1.590257        2.535615        4.226269  2
  C          0.255795        0.863338        4.372097  2
  H         -0.010600        1.066405        5.400464  2
  C         -0.302094       -0.223160        3.712085  2
  H         -1.003114       -0.866531        4.226269  2
  C          0.039855       -0.483819        2.392062  2
  H         -0.394769       -1.330257        1.877879  2

%mem=32GB
%nprocshared= 8
#p m062x/aug-cc-pVDZ   counterpoise=2

00077 m062x/aug-cc-pVDZ   counterpoise=2

 0  1  0  1  0  1
  C          1.388376       -0.000000        0.000000  1
  C          0.694192       -1.202364        0.000000  1
  C         -0.694200       -1.202362        0.000000  1
  C         -1.388374        0.000006        0.000000  1
  C         -0.694198        1.202362        0.000000  1
  C          0.694205        1.202358        0.000000  1
  H          2.469814       -0.000007        0.000000  1
  H          1.234896       -2.138907        0.000000  1
  H         -1.234899       -2.138908        0.000000  1
  H         -2.469813        0.000007        0.000000  1
  H         -1.234887        2.138914        0.000000  1
  H          1.234894        2.138911        0.000000  1
  C          0.866025        0.500000        1.732051  2
  H          0.767017        0.904723        0.733983  2
  C         -0.238283       -0.045449        2.372616  2
  H         -1.197603       -0.065660        1.873582  2
  C         -0.111194       -0.564956        3.653746  2
  H         -0.971506       -0.989889        4.152779  2
  C          1.120203       -0.539013        4.294311  2
  H          1.219212       -0.943736        5.292378  2
  C          2.224511        0.006436        3.653746  2
  H          3.183832        0.026646        4.152779  2
  C          2.097422        0.525943        2.372616  2
  H          2.957734        0.950876        1.873582  2

%mem=32GB
%nprocshared= 8
#p m062x/aug-cc-pVDZ   counterpoise=2

00078 m062x/aug-cc-pVDZ   counterpoise=2

 0  1  0  1  0  1
  C          1.388376       -0.000000        0.000000  1
  C          0.694192       -1.202364        0.000000  1
  C         -0.694200       -1.202362        0.000000  1
  C         -1.388374        0.000006        0.000000  1
  C         -0.694198        1.202362        0.000000  1
  C          0.694205        1.202358        0.000000  1
  H          2.469814       -0.000007        0.000000  1
  H          1.234896       -2.138907        0.000000  1
  H         -1.234899       -2.138908        0.000000  1
  H         -2.469813        0.000007        0.000000  1
  H         -1.234887        2.138914        0.000000  1
  H          1.234894        2.138911        0.000000  1
  C          0.766044        0.642788        1.732051  2
  H          0.723391        0.975021        0.703681  2
  C         -0.399083        0.276461        2.392064  2
  H         -1.349430        0.323307        1.877879  2
  C         -0.344333       -0.149997        3.712090  2
  H         -1.252027       -0.435384        4.226274  2
  C          0.875545       -0.210129        4.372103  2
  H          0.918198       -0.542362        5.400472  2
  C          2.040672        0.156198        3.712090  2
  H          2.991019        0.109351        4.226274  2
  C          1.985922        0.582656        2.392064  2
  H          2.893616        0.868043        1.877879  2

%mem=32GB
%nprocshared= 8
#p m062x/aug-cc-pVDZ   counterpoise=2

00079 m062x/aug-cc-pVDZ   counterpoise=2

 0  1  0  1  0  1
  C          1.388376       -0.000000        0.000000  1
  C          0.694192       -1.202364        0.000000  1
  C         -0.694200       -1.202362        0.000000  1
  C         -1.388374        0.000006        0.000000  1
  C         -0.694198        1.202362        0.000000  1
  C          0.694205        1.202358        0.000000  1
  H          2.469814       -0.000007        0.000000  1
  H          1.234896       -2.138907        0.000000  1
  H         -1.234899       -2.138908        0.000000  1
  H         -2.469813        0.000007        0.000000  1
  H         -1.234887        2.138914        0.000000  1
  H          1.234894        2.138911        0.000000  1
  C          0.642788        0.766044        1.732051  2
  H          0.673909        1.030129        0.683703  2
  C         -0.571214        0.737264        2.404886  2
  H         -1.485861        0.978926        1.880712  2
  C         -0.611161        0.398282        3.750556  2
  H         -1.556930        0.375860        4.274730  2
  C          0.562893        0.088080        4.423391  2
  H          0.531772       -0.176004        5.471738  2
  C          1.776894        0.116861        3.750556  2
  H          2.691542       -0.124802        4.274730  2
  C          1.816842        0.455843        2.404886  2
  H          2.762610        0.478265        1.880712  2

%mem=32GB
%nprocshared= 8
#p m062x/aug-cc-pVDZ   counterpoise=2

00080 m062x/aug-cc-pVDZ   counterpoise=2

 0  1  0  1  0  1
  C          1.388376       -0.000000        0.000000  1
  C          0.694192       -1.202364        0.000000  1
  C         -0.694200       -1.202362        0.000000  1
  C         -1.388374        0.000006        0.000000  1
  C         -0.694198        1.202362        0.000000  1
  C          0.694205        1.202358        0.000000  1
  H          2.469814       -0.000007        0.000000  1
  H          1.234896       -2.138907        0.000000  1
  H         -1.234899       -2.138908        0.000000  1
  H         -2.469813        0.000007        0.000000  1
  H         -1.234887        2.138914        0.000000  1
  H          1.234894        2.138911        0.000000  1
  C          0.500000        0.866025        1.732051  2
  H          0.618329        1.070953        0.676710  2
  C         -0.617127        1.335701        2.409374  2
  H         -1.369096        1.906529        1.881704  2
  C         -0.769016        1.072653        3.764021  2
  H         -1.639314        1.438554        4.291692  2
  C          0.196222        0.339930        4.441345  2
  H          0.077893        0.135002        5.496685  2
  C          1.313349       -0.129745        3.764021  2
  H          2.065319       -0.700574        4.291692  2
  C          1.465238        0.133303        2.409374  2
  H          2.335537       -0.232598        1.881704  2

%mem=32GB
%nprocshared= 8
#p m062x/aug-cc-pVDZ   counterpoise=2

00081 m062x/aug-cc-pVDZ   counterpoise=2

 0  1  0  1  0  1
  C          1.388376       -0.000000        0.000000  1
  C          0.694192       -1.202364        0.000000  1
  C         -0.694200       -1.202362        0.000000  1
  C         -1.388374        0.000006        0.000000  1
  C         -0.694198        1.202362        0.000000  1
  C          0.694205        1.202358        0.000000  1
  H          2.469814       -0.000007        0.000000  1
  H          1.234896       -2.138907        0.000000  1
  H         -1.234899       -2.138908        0.000000  1
  H         -2.469813        0.000007        0.000000  1
  H         -1.234887        2.138914        0.000000  1
  H          1.234894        2.138911        0.000000  1
  C          0.342020        0.939693        1.732051  2
  H          0.555184        1.098674        0.683706  2
  C         -0.513581        1.801421        2.404884  2
  H         -0.966974        2.631733        1.880712  2
  C         -0.787201        1.597351        3.750551  2
  H         -1.453758        2.268681        4.274724  2
  C         -0.205220        0.531552        4.423385  2
  H         -0.418384        0.372571        5.471730  2
  C          0.650381       -0.330177        3.750551  2
  H          1.103774       -1.160488        4.274724  2
  C          0.924001       -0.126106        2.404884  2
  H          1.590558       -0.797436        1.880712  2

%mem=32GB
%nprocshared= 8
#p m062x/aug-cc-pVDZ   counterpoise=2

00082 m062x/aug-cc-pVDZ   counterpoise=2

 0  1  0  1  0  1
  C          1.388376       -0.000000        0.000000  1
  C          0.694192       -1.202364        0.000000  1
  C         -0.694200       -1.202362        0.000000  1
  C         -1.388374        0.000006        0.000000  1
  C         -0.694198        1.202362        0.000000  1
  C          0.694205        1.202358        0.000000  1
  H          2.469814       -0.000007        0.000000  1
  H          1.234896       -2.138907        0.000000  1
  H         -1.234899       -2.138908        0.000000  1
  H         -2.469813        0.000007        0.000000  1
  H         -1.234887        2.138914        0.000000  1
  H          1.234894        2.138911        0.000000  1
  C          0.173648        0.984808        1.732051  2
  H          0.482717        1.113973        0.703686  2
  C         -0.488316        2.011221        2.392061  2
  H         -0.694951        2.940015        1.877878  2
  C         -0.885039        1.845423        3.712081  2
  H         -1.400743        2.645051        4.226264  2
  C         -0.619799        0.653212        4.372092  2
  H         -0.928868        0.524046        5.400457  2
  C          0.042165       -0.373202        3.712081  2
  H          0.248800       -1.301996        4.226264  2
  C          0.438888       -0.207404        2.392061  2
  H          0.954592       -1.007032        1.877878  2

%mem=32GB
%nprocshared= 8
#p m062x/aug-cc-pVDZ   counterpoise=2

00083 m062x/aug-cc-pVDZ   counterpoise=2

 0  1  0  1  0  1
  C          1.388376       -0.000000        0.000000  1
  C          0.694192       -1.202364        0.000000  1
  C         -0.694200       -1.202362        0.000000  1
  C         -1.388374        0.000006        0.000000  1
  C         -0.694198        1.202362        0.000000  1
  C          0.694205        1.202358        0.000000  1
  H          2.469814       -0.000007        0.000000  1
  H          1.234896       -2.138907        0.000000  1
  H         -1.234899       -2.138908        0.000000  1
  H         -2.469813        0.000007        0.000000  1
  H         -1.234887        2.138914        0.000000  1
  H          1.234894        2.138911        0.000000  1
  C          0.000000        1.000000        1.732051  2
  H         -0.400019        1.116607        0.733988  2
  C         -0.079735       -0.229088        2.372613  2
  H         -0.541871       -1.070003        1.873581  2
  C          0.433734       -0.378766        3.653737  2
  H          0.371617       -1.336288        4.152768  2
  C          1.026937        0.700643        4.294299  2
  H          1.426956        0.584036        5.292362  2
  C          1.106672        1.929731        3.653737  2
  H          1.568808        2.770645        4.152768  2
  C          0.593203        2.079409        2.372613  2
  H          0.655320        3.036931        1.873581  2

%mem=32GB
%nprocshared= 8
#p m062x/aug-cc-pVDZ   counterpoise=2

00084 m062x/aug-cc-pVDZ   counterpoise=2

 0  1  0  1  0  1
  C          1.388376       -0.000000        0.000000  1
  C          0.694192       -1.202364        0.000000  1
  C         -0.694200       -1.202362        0.000000  1
  C         -1.388374        0.000006        0.000000  1
  C         -0.694198        1.202362        0.000000  1
  C          0.694205        1.202358        0.000000  1
  H          2.469814       -0.000007        0.000000  1
  H          1.234896       -2.138907        0.000000  1
  H         -1.234899       -2.138908        0.000000  1
  H         -2.469813        0.000007        0.000000  1
  H         -1.234887        2.138914        0.000000  1
  H          1.234894        2.138911        0.000000  1
  C         -0.173648        0.984808        1.732051  2
  H         -0.482713        1.113976        0.703685  2
  C         -0.438903       -0.207400        2.392062  2
  H         -0.954615       -1.007023        1.877879  2
  C         -0.042185       -0.373202        3.712083  2
  H         -0.248832       -1.301992        4.226266  2
  C          0.619789        0.653205        4.372094  2
  H          0.928854        0.524037        5.400460  2
  C          0.885045        1.845413        3.712083  2
  H          1.400756        2.645036        4.226266  2
  C          0.488326        2.011214        2.392062  2
  H          0.694973        2.940005        1.877879  2

%mem=32GB
%nprocshared= 8
#p m062x/aug-cc-pVDZ   counterpoise=2

00085 m062x/aug-cc-pVDZ   counterpoise=2

 0  1  0  1  0  1
  C          1.388376       -0.000000        0.000000  1
  C          0.694192       -1.202364        0.000000  1
  C         -0.694200       -1.202362        0.000000  1
  C         -1.388374        0.000006        0.000000  1
  C         -0.694198        1.202362        0.000000  1
  C          0.694205        1.202358        0.000000  1
  H          2.469814       -0.000007        0.000000  1
  H          1.234896       -2.138907        0.000000  1
  H         -1.234899       -2.138908        0.000000  1
  H         -2.469813        0.000007        0.000000  1
  H         -1.234887        2.138914        0.000000  1
  H          1.234894        2.138911        0.000000  1
  C         -0.342020        0.939693        1.732051  2
  H         -0.555180        1.098677        0.683705  2
  C         -0.924020       -0.126096        2.404885  2
  H         -1.590588       -0.797415        1.880712  2
  C         -0.650406       -0.330169        3.750552  2
  H         -1.103813       -1.160473        4.274725  2
  C          0.205209        0.531546        4.423386  2
  H          0.418369        0.372562        5.471732  2
  C          0.787209        1.597334        3.750552  2
  H          1.453777        2.268653        4.274725  2
  C          0.513595        1.801407        2.404885  2
  H          0.967002        2.631711        1.880712  2

%mem=32GB
%nprocshared= 8
#p m062x/aug-cc-pVDZ   counterpoise=2

00086 m062x/aug-cc-pVDZ   counterpoise=2

 0  1  0  1  0  1
  C          1.388376       -0.000000        0.000000  1
  C          0.694192       -1.202364        0.000000  1
  C         -0.694200       -1.202362        0.000000  1
  C         -1.388374        0.000006        0.000000  1
  C         -0.694198        1.202362        0.000000  1
  C          0.694205        1.202358        0.000000  1
  H          2.469814       -0.000007        0.000000  1
  H          1.234896       -2.138907        0.000000  1
  H         -1.234899       -2.138908        0.000000  1
  H         -2.469813        0.000007        0.000000  1
  H         -1.234887        2.138914        0.000000  1
  H          1.234894        2.138911        0.000000  1
  C         -0.500000        0.866025        1.732051  2
  H         -0.618325        1.070956        0.676710  2
  C         -1.465253        0.133323        2.409374  2
  H         -2.335560       -0.232560        1.881704  2
  C         -1.313370       -0.129728        3.764021  2
  H         -2.065351       -0.700541        4.291692  2
  C         -0.196233        0.339924        4.441345  2
  H         -0.077908        0.134993        5.496686  2
  C          0.769020        1.072627        3.764021  2
  H          1.639326        1.438509        4.291692  2
  C          0.617137        1.335677        2.409374  2
  H          1.369118        1.906490        1.881704  2

%mem=32GB
%nprocshared= 8
#p m062x/aug-cc-pVDZ   counterpoise=2

00087 m062x/aug-cc-pVDZ   counterpoise=2

 0  1  0  1  0  1
  C          1.388376       -0.000000        0.000000  1
  C          0.694192       -1.202364        0.000000  1
  C         -0.694200       -1.202362        0.000000  1
  C         -1.388374        0.000006        0.000000  1
  C         -0.694198        1.202362        0.000000  1
  C          0.694205        1.202358        0.000000  1
  H          2.469814       -0.000007        0.000000  1
  H          1.234896       -2.138907        0.000000  1
  H         -1.234899       -2.138908        0.000000  1
  H         -2.469813        0.000007        0.000000  1
  H         -1.234887        2.138914        0.000000  1
  H          1.234894        2.138911        0.000000  1
  C         -0.642788        0.766044        1.732051  2
  H         -0.673904        1.030132        0.683704  2
  C         -1.816847        0.455862        2.404886  2
  H         -2.762615        0.478301        1.880712  2
  C         -1.776905        0.116877        3.750555  2
  H         -2.691556       -0.124771        4.274729  2
  C         -0.562904        0.088074        4.423390  2
  H         -0.531787       -0.176013        5.471737  2
  C          0.611155        0.398257        3.750555  2
  H          1.556924        0.375818        4.274729  2
  C          0.571213        0.737242        2.404886  2
  H          1.485865        0.978890        1.880712  2

%mem=32GB
%nprocshared= 8
#p m062x/aug-cc-pVDZ   counterpoise=2

00088 m062x/aug-cc-pVDZ   counterpoise=2

 0  1  0  1  0  1
  C          1.388376       -0.000000        0.000000  1
  C          0.694192       -1.202364        0.000000  1
  C         -0.694200       -1.202362        0.000000  1
  C         -1.388374        0.000006        0.000000  1
  C         -0.694198        1.202362        0.000000  1
  C          0.694205        1.202358        0.000000  1
  H          2.469814       -0.000007        0.000000  1
  H          1.234896       -2.138907        0.000000  1
  H         -1.234899       -2.138908        0.000000  1
  H         -2.469813        0.000007        0.000000  1
  H         -1.234887        2.138914        0.000000  1
  H          1.234894        2.138911        0.000000  1
  C         -0.766044        0.642788        1.732051  2
  H         -0.723387        0.975023        0.703682  2
  C         -1.985923        0.582668        2.392063  2
  H         -2.893613        0.868067        1.877879  2
  C         -2.040678        0.156207        3.712088  2
  H         -2.991026        0.109371        4.226272  2
  C         -0.875555       -0.210134        4.372100  2
  H         -0.918212       -0.542370        5.400469  2
  C          0.344323       -0.150015        3.712088  2
  H          1.252013       -0.435414        4.226272  2
  C          0.399079        0.276446        2.392063  2
  H          1.349426        0.323283        1.877879  2

%mem=32GB
%nprocshared= 8
#p m062x/aug-cc-pVDZ   counterpoise=2

00089 m062x/aug-cc-pVDZ   counterpoise=2

 0  1  0  1  0  1
  C          1.388376       -0.000000        0.000000  1
  C          0.694192       -1.202364        0.000000  1
  C         -0.694200       -1.202362        0.000000  1
  C         -1.388374        0.000006        0.000000  1
  C         -0.694198        1.202362        0.000000  1
  C          0.694205        1.202358        0.000000  1
  H          2.469814       -0.000007        0.000000  1
  H          1.234896       -2.138907        0.000000  1
  H         -1.234899       -2.138908        0.000000  1
  H         -2.469813        0.000007        0.000000  1
  H         -1.234887        2.138914        0.000000  1
  H          1.234894        2.138911        0.000000  1
  C         -0.866025        0.500000        1.732051  2
  H         -0.767013        0.904725        0.733985  2
  C         -2.097422        0.525951        2.372615  2
  H         -2.957730        0.950892        1.873582  2
  C         -2.224516        0.006442        3.653743  2
  H         -3.183837        0.026659        4.152777  2
  C         -1.120213       -0.539018        4.294308  2
  H         -1.219226       -0.943743        5.292374  2
  C          0.111184       -0.564969        3.653743  2
  H          0.971492       -0.989910        4.152777  2
  C          0.238278       -0.045460        2.372615  2
  H          1.197599       -0.065677        1.873582  2

%mem=32GB
%nprocshared= 8
#p m062x/aug-cc-pVDZ   counterpoise=2

00090 m062x/aug-cc-pVDZ   counterpoise=2

 0  1  0  1  0  1
  C          1.388376       -0.000000        0.000000  1
  C          0.694192       -1.202364        0.000000  1
  C         -0.694200       -1.202362        0.000000  1
  C         -1.388374        0.000006        0.000000  1
  C         -0.694198        1.202362        0.000000  1
  C          0.694205        1.202358        0.000000  1
  H          2.469814       -0.000007        0.000000  1
  H          1.234896       -2.138907        0.000000  1
  H         -1.234899       -2.138908        0.000000  1
  H         -2.469813        0.000007        0.000000  1
  H         -1.234887        2.138914        0.000000  1
  H          1.234894        2.138911        0.000000  1
  C         -0.939693        0.342020        1.732051  2
  H         -1.206088        0.138957        0.703683  2
  C         -0.039861       -0.483826        2.392063  2
  H          0.394758       -1.330266        1.877879  2
  C          0.302086       -0.223172        3.712087  2
  H          1.003101       -0.866547        4.226271  2
  C         -0.255798        0.863329        4.372099  2
  H          0.010597        1.066393        5.400467  2
  C         -1.155629        1.689175        3.712087  2
  H         -1.590249        2.535615        4.226271  2
  C         -1.497577        1.428521        2.392063  2
  H         -2.198591        2.071897        1.877879  2

%mem=32GB
%nprocshared= 8
#p m062x/aug-cc-pVDZ   counterpoise=2

00091 m062x/aug-cc-pVDZ   counterpoise=2

 0  1  0  1  0  1
  C          1.388376       -0.000000        0.000000  1
  C          0.694192       -1.202364        0.000000  1
  C         -0.694200       -1.202362        0.000000  1
  C         -1.388374        0.000006        0.000000  1
  C         -0.694198        1.202362        0.000000  1
  C          0.694205        1.202358        0.000000  1
  H          2.469814       -0.000007        0.000000  1
  H          1.234896       -2.138907        0.000000  1
  H         -1.234899       -2.138908        0.000000  1
  H         -2.469813        0.000007        0.000000  1
  H         -1.234887        2.138914        0.000000  1
  H          1.234894        2.138911        0.000000  1
  C         -0.984808        0.173648        1.732051  2
  H         -1.229072        0.068549        0.683704  2
  C         -0.352849       -0.863297        2.404885  2
  H         -0.104785       -1.776230        1.880712  2
  C         -0.039309       -0.728391        3.750555  2
  H          0.453019       -1.536224        4.274728  2
  C         -0.357728        0.443461        4.423389  2
  H         -0.113465        0.548560        5.471736  2
  C         -0.989687        1.480407        3.750555  2
  H         -1.237752        2.393339        4.274728  2
  C         -1.303227        1.345500        2.404885  2
  H         -1.795555        2.153333        1.880712  2

%mem=32GB
%nprocshared= 8
#p m062x/aug-cc-pVDZ   counterpoise=2

00092 m062x/aug-cc-pVDZ   counterpoise=2

 0  1  0  1  0  1
  C          1.388376       -0.000000        0.000000  1
  C          0.694192       -1.202364        0.000000  1
  C         -0.694200       -1.202362        0.000000  1
  C         -1.388374        0.000006        0.000000  1
  C         -0.694198        1.202362        0.000000  1
  C          0.694205        1.202358        0.000000  1
  H          2.469814       -0.000007        0.000000  1
  H          1.234896       -2.138907        0.000000  1
  H         -1.234899       -2.138908        0.000000  1
  H         -2.469813        0.000007        0.000000  1
  H         -1.234887        2.138914        0.000000  1
  H          1.234894        2.138911        0.000000  1
  C         -1.000000        0.000000        1.732051  2
  H         -1.236637        0.000004        0.676710  2
  C         -0.848144       -1.202292        2.409374  2
  H         -0.966477       -2.138936        1.881704  2
  C         -0.544394       -1.202297        3.764021  2
  H         -0.426090       -2.138944        4.291692  2
  C         -0.392501       -0.000009        4.441345  2
  H         -0.155864       -0.000013        5.496686  2
  C         -0.544357        1.202283        3.764021  2
  H         -0.426024        2.138926        4.291692  2
  C         -0.848107        1.202288        2.409374  2
  H         -0.966411        2.138934        1.881704  2

%mem=32GB
%nprocshared= 8
#p m062x/aug-cc-pVDZ   counterpoise=2

00093 m062x/aug-cc-pVDZ   counterpoise=2

 0  1  0  1  0  1
  C          1.388376       -0.000000        0.000000  1
  C          0.694192       -1.202364        0.000000  1
  C         -0.694200       -1.202362        0.000000  1
  C         -1.388374        0.000006        0.000000  1
  C         -0.694198        1.202362        0.000000  1
  C          0.694205        1.202358        0.000000  1
  H          2.469814       -0.000007        0.000000  1
  H          1.234896       -2.138907        0.000000  1
  H         -1.234899       -2.138908        0.000000  1
  H         -2.469813        0.000007        0.000000  1
  H         -1.234887        2.138914        0.000000  1
  H          1.234894        2.138911        0.000000  1
  C         -0.984808       -0.173648        1.732051  2
  H         -1.229071       -0.068542        0.683705  2
  C         -1.303255       -1.345493        2.404885  2
  H         -1.795604       -2.153313        1.880712  2
  C         -0.989715       -1.480409        3.750553  2
  H         -1.237801       -2.393335        4.274726  2
  C         -0.357729       -0.443480        4.423387  2
  H         -0.113465       -0.548586        5.471734  2
  C         -0.039282        0.728365        3.750553  2
  H          0.453068        1.536185        4.274726  2
  C         -0.352821        0.863281        2.404885  2
  H         -0.104735        1.776208        1.880712  2

%mem=32GB
%nprocshared= 8
#p m062x/aug-cc-pVDZ   counterpoise=2

00094 m062x/aug-cc-pVDZ   counterpoise=2

 0  1  0  1  0  1
  C          1.388376       -0.000000        0.000000  1
  C          0.694192       -1.202364        0.000000  1
  C         -0.694200       -1.202362        0.000000  1
  C         -1.388374        0.000006        0.000000  1
  C         -0.694198        1.202362        0.000000  1
  C          0.694205        1.202358        0.000000  1
  H          2.469814       -0.000007        0.000000  1
  H          1.234896       -2.138907        0.000000  1
  H         -1.234899       -2.138908        0.000000  1
  H         -2.469813        0.000007        0.000000  1
  H         -1.234887        2.138914        0.000000  1
  H          1.234894        2.138911        0.000000  1
  C         -0.939693       -0.342020        1.732051  2
  H         -1.206087       -0.138950        0.703684  2
  C         -1.497593       -1.428513        2.392062  2
  H         -2.198620       -2.071876        1.877879  2
  C         -1.155646       -1.689176        3.712085  2
  H         -1.590278       -2.535610        4.226268  2
  C         -0.255799       -0.863347        4.372096  2
  H          0.010596       -1.066417        5.400462  2
  C          0.302102        0.223146        3.712085  2
  H          1.003129        0.866509        4.226268  2
  C         -0.039845        0.483809        2.392062  2
  H          0.394787        1.330243        1.877879  2

%mem=32GB
%nprocshared= 8
#p m062x/aug-cc-pVDZ   counterpoise=2

00095 m062x/aug-cc-pVDZ   counterpoise=2

 0  1  0  1  0  1
  C          1.388376       -0.000000        0.000000  1
  C          0.694192       -1.202364        0.000000  1
  C         -0.694200       -1.202362        0.000000  1
  C         -1.388374        0.000006        0.000000  1
  C         -0.694198        1.202362        0.000000  1
  C          0.694205        1.202358        0.000000  1
  H          2.469814       -0.000007        0.000000  1
  H          1.234896       -2.138907        0.000000  1
  H         -1.234899       -2.138908        0.000000  1
  H         -2.469813        0.000007        0.000000  1
  H         -1.234887        2.138914        0.000000  1
  H          1.234894        2.138911        0.000000  1
  C         -0.866025       -0.500000        1.732051  2
  H         -0.767014       -0.904725        0.733985  2
  C          0.238279        0.045457        2.372615  2
  H          1.197600        0.065671        1.873582  2
  C          0.111187        0.564966        3.653744  2
  H          0.971496        0.989905        4.152777  2
  C         -1.120210        0.539018        4.294308  2
  H         -1.219222        0.943743        5.292374  2
  C         -2.224515       -0.006439        3.653744  2
  H         -3.183836       -0.026653        4.152777  2
  C         -2.097422       -0.525948        2.372615  2
  H         -2.957732       -0.950887        1.873582  2

%mem=32GB
%nprocshared= 8
#p m062x/aug-cc-pVDZ   counterpoise=2

00096 m062x/aug-cc-pVDZ   counterpoise=2

 0  1  0  1  0  1
  C          1.388376       -0.000000        0.000000  1
  C          0.694192       -1.202364        0.000000  1
  C         -0.694200       -1.202362        0.000000  1
  C         -1.388374        0.000006        0.000000  1
  C         -0.694198        1.202362        0.000000  1
  C          0.694205        1.202358        0.000000  1
  H          2.469814       -0.000007        0.000000  1
  H          1.234896       -2.138907        0.000000  1
  H         -1.234899       -2.138908        0.000000  1
  H         -2.469813        0.000007        0.000000  1
  H         -1.234887        2.138914        0.000000  1
  H          1.234894        2.138911        0.000000  1
  C         -0.766044       -0.642788        1.732051  2
  H         -0.723388       -0.975023        0.703682  2
  C          0.399080       -0.276450        2.392063  2
  H          1.349427       -0.323290        1.877879  2
  C          0.344326        0.150011        3.712088  2
  H          1.252017        0.435406        4.226272  2
  C         -0.875552        0.210134        4.372100  2
  H         -0.918208        0.542370        5.400469  2
  C         -2.040677       -0.156203        3.712088  2
  H         -2.991024       -0.109363        4.226272  2
  C         -1.985923       -0.582664        2.392063  2
  H         -2.893614       -0.868059        1.877879  2

%mem=32GB
%nprocshared= 8
#p m062x/aug-cc-pVDZ   counterpoise=2

00097 m062x/aug-cc-pVDZ   counterpoise=2

 0  1  0  1  0  1
  C          1.388376       -0.000000        0.000000  1
  C          0.694192       -1.202364        0.000000  1
  C         -0.694200       -1.202362        0.000000  1
  C         -1.388374        0.000006        0.000000  1
  C         -0.694198        1.202362        0.000000  1
  C          0.694205        1.202358        0.000000  1
  H          2.469814       -0.000007        0.000000  1
  H          1.234896       -2.138907        0.000000  1
  H         -1.234899       -2.138908        0.000000  1
  H         -2.469813        0.000007        0.000000  1
  H         -1.234887        2.138914        0.000000  1
  H          1.234894        2.138911        0.000000  1
  C         -0.642788       -0.766044        1.732051  2
  H         -0.673906       -1.030132        0.683704  2
  C          0.571213       -0.737247        2.404886  2
  H          1.485864       -0.978900        1.880712  2
  C          0.611157       -0.398262        3.750555  2
  H          1.556925       -0.375828        4.274728  2
  C         -0.562901       -0.088075        4.423390  2
  H         -0.531783        0.176013        5.471737  2
  C         -1.776902       -0.116872        3.750555  2
  H         -2.691552        0.124781        4.274728  2
  C         -1.816845       -0.455856        2.404886  2
  H         -2.762614       -0.478291        1.880712  2

%mem=32GB
%nprocshared= 8
#p m062x/aug-cc-pVDZ   counterpoise=2

00098 m062x/aug-cc-pVDZ   counterpoise=2

 0  1  0  1  0  1
  C          1.388376       -0.000000        0.000000  1
  C          0.694192       -1.202364        0.000000  1
  C         -0.694200       -1.202362        0.000000  1
  C         -1.388374        0.000006        0.000000  1
  C         -0.694198        1.202362        0.000000  1
  C          0.694205        1.202358        0.000000  1
  H          2.469814       -0.000007        0.000000  1
  H          1.234896       -2.138907        0.000000  1
  H         -1.234899       -2.138908        0.000000  1
  H         -2.469813        0.000007        0.000000  1
  H         -1.234887        2.138914        0.000000  1
  H          1.234894        2.138911        0.000000  1
  C         -0.500000       -0.866025        1.732051  2
  H         -0.618326       -1.070956        0.676710  2
  C          0.617135       -1.335682        2.409374  2
  H          1.369113       -1.906499        1.881704  2
  C          0.769020       -1.072631        3.764021  2
  H          1.639324       -1.438518        4.291691  2
  C         -0.196230       -0.339924        4.441344  2
  H         -0.077904       -0.134994        5.496685  2
  C         -1.313365        0.129733        3.764021  2
  H         -2.065343        0.700549        4.291691  2
  C         -1.465250       -0.133318        2.409374  2
  H         -2.335555        0.232568        1.881704  2

%mem=32GB
%nprocshared= 8
#p m062x/aug-cc-pVDZ   counterpoise=2

00099 m062x/aug-cc-pVDZ   counterpoise=2

 0  1  0  1  0  1
  C          1.388376       -0.000000        0.000000  1
  C          0.694192       -1.202364        0.000000  1
  C         -0.694200       -1.202362        0.000000  1
  C         -1.388374        0.000006        0.000000  1
  C         -0.694198        1.202362        0.000000  1
  C          0.694205        1.202358        0.000000  1
  H          2.469814       -0.000007        0.000000  1
  H          1.234896       -2.138907        0.000000  1
  H         -1.234899       -2.138908        0.000000  1
  H         -2.469813        0.000007        0.000000  1
  H         -1.234887        2.138914        0.000000  1
  H          1.234894        2.138911        0.000000  1
  C         -0.342020       -0.939693        1.732051  2
  H         -0.555181       -1.098677        0.683705  2
  C          0.513593       -1.801409        2.404885  2
  H          0.966997       -2.631714        1.880712  2
  C          0.787209       -1.597336        3.750552  2
  H          1.453775       -2.268657        4.274725  2
  C          0.205212       -0.531546        4.423386  2
  H          0.418373       -0.372562        5.471731  2
  C         -0.650401        0.330171        3.750552  2
  H         -1.103806        1.160476        4.274725  2
  C         -0.924017        0.126098        2.404885  2
  H         -1.590583        0.797419        1.880712  2

%mem=32GB
%nprocshared= 8
#p m062x/aug-cc-pVDZ   counterpoise=2

00100 m062x/aug-cc-pVDZ   counterpoise=2

 0  1  0  1  0  1
  C          1.388376       -0.000000        0.000000  1
  C          0.694192       -1.202364        0.000000  1
  C         -0.694200       -1.202362        0.000000  1
  C         -1.388374        0.000006        0.000000  1
  C         -0.694198        1.202362        0.000000  1
  C          0.694205        1.202358        0.000000  1
  H          2.469814       -0.000007        0.000000  1
  H          1.234896       -2.138907        0.000000  1
  H         -1.234899       -2.138908        0.000000  1
  H         -2.469813        0.000007        0.000000  1
  H         -1.234887        2.138914        0.000000  1
  H          1.234894        2.138911        0.000000  1
  C         -0.173648       -0.984808        1.732051  2
  H         -0.482714       -1.113976        0.703685  2
  C          0.488325       -2.011215        2.392061  2
  H          0.694970       -2.940006        1.877879  2
  C          0.885045       -1.845414        3.712082  2
  H          1.400756       -2.645037        4.226265  2
  C          0.619792       -0.653205        4.372093  2
  H          0.928858       -0.524037        5.400458  2
  C         -0.042181        0.373202        3.712082  2
  H         -0.248826        1.301993        4.226265  2
  C         -0.438901        0.207401        2.392061  2
  H         -0.954612        1.007024        1.877879  2

%mem=32GB
%nprocshared= 8
#p m062x/aug-cc-pVDZ   counterpoise=2

00101 m062x/aug-cc-pVDZ   counterpoise=2

 0  1  0  1  0  1
  C          1.388376       -0.000000        0.000000  1
  C          0.694192       -1.202364        0.000000  1
  C         -0.694200       -1.202362        0.000000  1
  C         -1.388374        0.000006        0.000000  1
  C         -0.694198        1.202362        0.000000  1
  C          0.694205        1.202358        0.000000  1
  H          2.469814       -0.000007        0.000000  1
  H          1.234896       -2.138907        0.000000  1
  H         -1.234899       -2.138908        0.000000  1
  H         -2.469813        0.000007        0.000000  1
  H         -1.234887        2.138914        0.000000  1
  H          1.234894        2.138911        0.000000  1
  C         -0.000000       -1.000000        1.732051  2
  H          0.400016       -1.116609        0.733987  2
  C          0.079742        0.229087        2.372614  2
  H          0.541881        1.070000        1.873582  2
  C         -0.433722        0.378767        3.653739  2
  H         -0.371600        1.336289        4.152771  2
  C         -1.026929       -0.700640        4.294302  2
  H         -1.426945       -0.584031        5.292365  2
  C         -1.106672       -1.929727        3.653739  2
  H         -1.568811       -2.770639        4.152771  2
  C         -0.593207       -2.079407        2.372614  2
  H         -0.655330       -3.036928        1.873582  2

%mem=32GB
%nprocshared= 8
#p m062x/aug-cc-pVDZ   counterpoise=2

00102 m062x/aug-cc-pVDZ   counterpoise=2

 0  1  0  1  0  1
  C          1.388376       -0.000000        0.000000  1
  C          0.694192       -1.202364        0.000000  1
  C         -0.694200       -1.202362        0.000000  1
  C         -1.388374        0.000006        0.000000  1
  C         -0.694198        1.202362        0.000000  1
  C          0.694205        1.202358        0.000000  1
  H          2.469814       -0.000007        0.000000  1
  H          1.234896       -2.138907        0.000000  1
  H         -1.234899       -2.138908        0.000000  1
  H         -2.469813        0.000007        0.000000  1
  H         -1.234887        2.138914        0.000000  1
  H          1.234894        2.138911        0.000000  1
  C          0.173648       -0.984808        1.732051  2
  H          0.482710       -1.113977        0.703684  2
  C          0.438914        0.207398        2.392062  2
  H          0.954630        1.007017        1.877879  2
  C          0.042199        0.373201        3.712085  2
  H          0.248854        1.301989        4.226268  2
  C         -0.619781       -0.653202        4.372096  2
  H         -0.928842       -0.524033        5.400463  2
  C         -0.885046       -1.845407        3.712085  2
  H         -1.400763       -2.645027        4.226268  2
  C         -0.488332       -2.011210        2.392062  2
  H         -0.694987       -2.939999        1.877879  2

%mem=32GB
%nprocshared= 8
#p m062x/aug-cc-pVDZ   counterpoise=2

00103 m062x/aug-cc-pVDZ   counterpoise=2

 0  1  0  1  0  1
  C          1.388376       -0.000000        0.000000  1
  C          0.694192       -1.202364        0.000000  1
  C         -0.694200       -1.202362        0.000000  1
  C         -1.388374        0.000006        0.000000  1
  C         -0.694198        1.202362        0.000000  1
  C          0.694205        1.202358        0.000000  1
  H          2.469814       -0.000007        0.000000  1
  H          1.234896       -2.138907        0.000000  1
  H         -1.234899       -2.138908        0.000000  1
  H         -2.469813        0.000007        0.000000  1
  H         -1.234887        2.138914        0.000000  1
  H          1.234894        2.138911        0.000000  1
  C          0.342020       -0.939693        1.732051  2
  H          0.555177       -1.098678        0.683705  2
  C          0.924034        0.126088        2.404885  2
  H          1.590609        0.797400        1.880712  2
  C          0.650424        0.330163        3.750553  2
  H          1.103842        1.160461        4.274726  2
  C         -0.205200       -0.531542        4.423388  2
  H         -0.418357       -0.372557        5.471734  2
  C         -0.787214       -1.597323        3.750553  2
  H         -1.453788       -2.268635        4.274726  2
  C         -0.513604       -1.801398        2.404885  2
  H         -0.967022       -2.631696        1.880712  2

%mem=32GB
%nprocshared= 8
#p m062x/aug-cc-pVDZ   counterpoise=2

00104 m062x/aug-cc-pVDZ   counterpoise=2

 0  1  0  1  0  1
  C          1.388376       -0.000000        0.000000  1
  C          0.694192       -1.202364        0.000000  1
  C         -0.694200       -1.202362        0.000000  1
  C         -1.388374        0.000006        0.000000  1
  C         -0.694198        1.202362        0.000000  1
  C          0.694205        1.202358        0.000000  1
  H          2.469814       -0.000007        0.000000  1
  H          1.234896       -2.138907        0.000000  1
  H         -1.234899       -2.138908        0.000000  1
  H         -2.469813        0.000007        0.000000  1
  H         -1.234887        2.138914        0.000000  1
  H          1.234894        2.138911        0.000000  1
  C          0.500000       -0.866025        1.732051  2
  H          0.618321       -1.070957        0.676710  2
  C          1.465265       -0.133338        2.409374  2
  H          2.335577        0.232531        1.881704  2
  C          1.313386        0.129714        3.764021  2
  H          2.065377        0.700515        4.291692  2
  C          0.196243       -0.339921        4.441345  2
  H          0.077921       -0.134989        5.496686  2
  C         -0.769023       -1.072608        3.764021  2
  H         -1.639335       -1.438477        4.291692  2
  C         -0.617144       -1.335660        2.409374  2
  H         -1.369134       -1.906461        1.881704  2

%mem=32GB
%nprocshared= 8
#p m062x/aug-cc-pVDZ   counterpoise=2

00105 m062x/aug-cc-pVDZ   counterpoise=2

 0  1  0  1  0  1
  C          1.388376       -0.000000        0.000000  1
  C          0.694192       -1.202364        0.000000  1
  C         -0.694200       -1.202362        0.000000  1
  C         -1.388374        0.000006        0.000000  1
  C         -0.694198        1.202362        0.000000  1
  C          0.694205        1.202358        0.000000  1
  H          2.469814       -0.000007        0.000000  1
  H          1.234896       -2.138907        0.000000  1
  H         -1.234899       -2.138908        0.000000  1
  H         -2.469813        0.000007        0.000000  1
  H         -1.234887        2.138914        0.000000  1
  H          1.234894        2.138911        0.000000  1
  C          0.642788       -0.766044        1.732051  2
  H          0.673901       -1.030133        0.683704  2
  C          1.816851       -0.455878        2.404885  2
  H          2.762619       -0.478330        1.880712  2
  C          1.776914       -0.116891        3.750555  2
  H          2.691569        0.124744        4.274728  2
  C          0.562913       -0.088071        4.423389  2
  H          0.531800        0.176017        5.471736  2
  C         -0.611150       -0.398238        3.750555  2
  H         -1.556918       -0.375785        4.274728  2
  C         -0.571213       -0.737224        2.404885  2
  H         -1.485868       -0.978860        1.880712  2

%mem=32GB
%nprocshared= 8
#p m062x/aug-cc-pVDZ   counterpoise=2

00106 m062x/aug-cc-pVDZ   counterpoise=2

 0  1  0  1  0  1
  C          1.388376       -0.000000        0.000000  1
  C          0.694192       -1.202364        0.000000  1
  C         -0.694200       -1.202362        0.000000  1
  C         -1.388374        0.000006        0.000000  1
  C         -0.694198        1.202362        0.000000  1
  C          0.694205        1.202358        0.000000  1
  H          2.469814       -0.000007        0.000000  1
  H          1.234896       -2.138907        0.000000  1
  H         -1.234899       -2.138908        0.000000  1
  H         -2.469813        0.000007        0.000000  1
  H         -1.234887        2.138914        0.000000  1
  H          1.234894        2.138911        0.000000  1
  C          0.766044       -0.642788        1.732051  2
  H          0.723384       -0.975024        0.703683  2
  C          1.985924       -0.582679        2.392063  2
  H          2.893611       -0.868088        1.877879  2
  C          2.040684       -0.156217        3.712087  2
  H          2.991032       -0.109389        4.226271  2
  C          0.875564        0.210137        4.372099  2
  H          0.918225        0.542373        5.400467  2
  C         -0.344315        0.150029        3.712087  2
  H         -1.252002        0.435438        4.226271  2
  C         -0.399075       -0.276434        2.392063  2
  H         -1.349423       -0.323261        1.877879  2

%mem=32GB
%nprocshared= 8
#p m062x/aug-cc-pVDZ   counterpoise=2

00107 m062x/aug-cc-pVDZ   counterpoise=2

 0  1  0  1  0  1
  C          1.388376       -0.000000        0.000000  1
  C          0.694192       -1.202364        0.000000  1
  C         -0.694200       -1.202362        0.000000  1
  C         -1.388374        0.000006        0.000000  1
  C         -0.694198        1.202362        0.000000  1
  C          0.694205        1.202358        0.000000  1
  H          2.469814       -0.000007        0.000000  1
  H          1.234896       -2.138907        0.000000  1
  H         -1.234899       -2.138908        0.000000  1
  H         -2.469813        0.000007        0.000000  1
  H         -1.234887        2.138914        0.000000  1
  H          1.234894        2.138911        0.000000  1
  C          0.866025       -0.500000        1.732051  2
  H          0.767009       -0.904726        0.733985  2
  C          2.097422       -0.525959        2.372615  2
  H          2.957727       -0.950908        1.873582  2
  C          2.224521       -0.006449        3.653742  2
  H          3.183841       -0.026672        4.152775  2
  C          1.120222        0.539020        4.294306  2
  H          1.219238        0.943746        5.292371  2
  C         -0.111175        0.564979        3.653742  2
  H         -0.971480        0.989928        4.152775  2
  C         -0.238273        0.045469        2.372615  2
  H         -1.197594        0.065692        1.873582  2

%mem=32GB
%nprocshared= 8
#p m062x/aug-cc-pVDZ   counterpoise=2

00108 m062x/aug-cc-pVDZ   counterpoise=2

 0  1  0  1  0  1
  C          1.388376       -0.000000        0.000000  1
  C          0.694192       -1.202364        0.000000  1
  C         -0.694200       -1.202362        0.000000  1
  C         -1.388374        0.000006        0.000000  1
  C         -0.694198        1.202362        0.000000  1
  C          0.694205        1.202358        0.000000  1
  H          2.469814       -0.000007        0.000000  1
  H          1.234896       -2.138907        0.000000  1
  H         -1.234899       -2.138908        0.000000  1
  H         -2.469813        0.000007        0.000000  1
  H         -1.234887        2.138914        0.000000  1
  H          1.234894        2.138911        0.000000  1
  C          0.939693       -0.342020        1.732051  2
  H          1.206089       -0.138953        0.703684  2
  C          0.039855        0.483819        2.392062  2
  H         -0.394769        1.330257        1.877879  2
  C         -0.302094        0.223160        3.712085  2
  H         -1.003114        0.866531        4.226269  2
  C          0.255795       -0.863338        4.372097  2
  H         -0.010600       -1.066405        5.400464  2
  C          1.155633       -1.689177        3.712085  2
  H          1.590257       -2.535615        4.226269  2
  C          1.497582       -1.428518        2.392062  2
  H          2.198602       -2.071889        1.877879  2

%mem=32GB
%nprocshared= 8
#p m062x/aug-cc-pVDZ   counterpoise=2

00109 m062x/aug-cc-pVDZ   counterpoise=2

 0  1  0  1  0  1
  C          1.388376       -0.000000        0.000000  1
  C          0.694192       -1.202364        0.000000  1
  C         -0.694200       -1.202362        0.000000  1
  C         -1.388374        0.000006        0.000000  1
  C         -0.694198        1.202362        0.000000  1
  C          0.694205        1.202358        0.000000  1
  H          2.469814       -0.000007        0.000000  1
  H          1.234896       -2.138907        0.000000  1
  H         -1.234899       -2.138908        0.000000  1
  H         -2.469813        0.000007        0.000000  1
  H         -1.234887        2.138914        0.000000  1
  H          1.234894        2.138911        0.000000  1
  C          0.984808       -0.173648        1.732051  2
  H          1.229073       -0.068545        0.683705  2
  C          0.352836        0.863290        2.404885  2
  H          0.104763        1.776220        1.880712  2
  C          0.039295        0.728379        3.750553  2
  H         -0.453043        1.536206        4.274727  2
  C          0.357726       -0.443470        4.423388  2
  H          0.113461       -0.548573        5.471734  2
  C          0.989697       -1.480409        3.750553  2
  H          1.237770       -2.393339        4.274727  2
  C          1.303238       -1.345497        2.404885  2
  H          1.795576       -2.153325        1.880712  2

%mem=32GB
%nprocshared= 8
#p m062x/aug-cc-pVDZ   counterpoise=2

00110 m062x/aug-cc-pVDZ   counterpoise=2

 0  1  0  1  0  1
  C          1.388376       -0.000000        0.000000  1
  C          0.694192       -1.202364        0.000000  1
  C         -0.694200       -1.202362        0.000000  1
  C         -1.388374        0.000006        0.000000  1
  C         -0.694198        1.202362        0.000000  1
  C          0.694205        1.202358        0.000000  1
  H          2.469814       -0.000007        0.000000  1
  H          1.234896       -2.138907        0.000000  1
  H         -1.234899       -2.138908        0.000000  1
  H         -2.469813        0.000007        0.000000  1
  H         -1.234887        2.138914        0.000000  1
  H          1.234894        2.138911        0.000000  1
  C          1.285575        0.000000        1.532089  2
  H          1.357982       -0.000000        0.452969  2
  C          1.239104        1.202290        2.224674  2
  H          1.275307        2.138935        1.685114  2
  C          1.146161        1.202290        3.609843  2
  H          1.109958        2.138935        4.149403  2
  C          1.099690        0.000000        4.302428  2
  H          1.027283        0.000000        5.381547  2
  C          1.146161       -1.202290        3.609843  2
  H          1.109958       -2.138935        4.149403  2
  C          1.239104       -1.202290        2.224674  2
  H          1.275307       -2.138935        1.685114  2

%mem=32GB
%nprocshared= 8
#p m062x/aug-cc-pVDZ   counterpoise=2

00111 m062x/aug-cc-pVDZ   counterpoise=2

 0  1  0  1  0  1
  C          1.388376       -0.000000        0.000000  1
  C          0.694192       -1.202364        0.000000  1
  C         -0.694200       -1.202362        0.000000  1
  C         -1.388374        0.000006        0.000000  1
  C         -0.694198        1.202362        0.000000  1
  C          0.694205        1.202358        0.000000  1
  H          2.469814       -0.000007        0.000000  1
  H          1.234896       -2.138907        0.000000  1
  H         -1.234899       -2.138908        0.000000  1
  H         -2.469813        0.000007        0.000000  1
  H         -1.234887        2.138914        0.000000  1
  H          1.234894        2.138911        0.000000  1
  C          1.266044        0.223238        1.532089  2
  H          1.351234        0.067779        0.465169  2
  C          2.265730        0.900789        2.216843  2
  H          3.129725        1.273176        1.683384  2
  C          2.156379        1.100337        3.586353  2
  H          2.935185        1.628184        4.119812  2
  C          1.047344        0.622335        4.271107  2
  H          0.962155        0.777794        5.338027  2
  C          0.047659       -0.055216        3.586353  2
  H         -0.816336       -0.427604        4.119812  2
  C          0.157009       -0.254764        2.216843  2
  H         -0.621796       -0.782611        1.683384  2

%mem=32GB
%nprocshared= 8
#p m062x/aug-cc-pVDZ   counterpoise=2

00112 m062x/aug-cc-pVDZ   counterpoise=2

 0  1  0  1  0  1
  C          1.388376       -0.000000        0.000000  1
  C          0.694192       -1.202364        0.000000  1
  C         -0.694200       -1.202362        0.000000  1
  C         -1.388374        0.000006        0.000000  1
  C         -0.694198        1.202362        0.000000  1
  C          0.694205        1.202358        0.000000  1
  H          2.469814       -0.000007        0.000000  1
  H          1.234896       -2.138907        0.000000  1
  H         -1.234899       -2.138908        0.000000  1
  H         -2.469813        0.000007        0.000000  1
  H         -1.234887        2.138914        0.000000  1
  H          1.234894        2.138911        0.000000  1
  C          1.208046        0.439693        1.532089  2
  H          1.329631        0.143235        0.499097  2
  C          2.242382        1.086175        2.195068  2
  H          3.169769        1.293361        1.678573  2
  C          2.086314        1.466711        3.521028  2
  H          2.892114        1.970354        4.037523  2
  C          0.895909        1.200764        4.184007  2
  H          0.774323        1.497221        5.216999  2
  C         -0.138428        0.554281        3.521028  2
  H         -1.065814        0.347095        4.037523  2
  C          0.017640        0.173745        2.195068  2
  H         -0.788160       -0.329898        1.678573  2

%mem=32GB
%nprocshared= 8
#p m062x/aug-cc-pVDZ   counterpoise=2

00113 m062x/aug-cc-pVDZ   counterpoise=2

 0  1  0  1  0  1
  C          1.388376       -0.000000        0.000000  1
  C          0.694192       -1.202364        0.000000  1
  C         -0.694200       -1.202362        0.000000  1
  C         -1.388374        0.000006        0.000000  1
  C         -0.694198        1.202362        0.000000  1
  C          0.694205        1.202358        0.000000  1
  H          2.469814       -0.000007        0.000000  1
  H          1.234896       -2.138907        0.000000  1
  H         -1.234899       -2.138908        0.000000  1
  H         -2.469813        0.000007        0.000000  1
  H         -1.234887        2.138914        0.000000  1
  H          1.234894        2.138911        0.000000  1
  C          1.113341        0.642788        1.532089  2
  H          0.844163        1.002156        0.548148  2
  C          0.323822       -0.308634        2.163587  2
  H         -0.560432       -0.690472        1.671617  2
  C          0.669341       -0.769923        3.426584  2
  H          0.054266       -1.511129        3.918555  2
  C          1.804381       -0.279790        4.058083  2
  H          2.073559       -0.639158        5.042023  2
  C          2.593900        0.671632        3.426584  2
  H          3.478153        1.053470        3.918555  2
  C          2.248380        1.132920        2.163587  2
  H          2.863455        1.874127        1.671617  2

%mem=32GB
%nprocshared= 8
#p m062x/aug-cc-pVDZ   counterpoise=2

00114 m062x/aug-cc-pVDZ   counterpoise=2

 0  1  0  1  0  1
  C          1.388376       -0.000000        0.000000  1
  C          0.694192       -1.202364        0.000000  1
  C         -0.694200       -1.202362        0.000000  1
  C         -1.388374        0.000006        0.000000  1
  C         -0.694198        1.202362        0.000000  1
  C          0.694205        1.202358        0.000000  1
  H          2.469814       -0.000007        0.000000  1
  H          1.234896       -2.138907        0.000000  1
  H         -1.234899       -2.138908        0.000000  1
  H         -2.469813        0.000007        0.000000  1
  H         -1.234887        2.138914        0.000000  1
  H          1.234894        2.138911        0.000000  1
  C          0.984808        0.826352        1.532089  2
  H          0.788872        1.079870        0.499094  2
  C          0.159271       -0.071578        2.195071  2
  H         -0.679800       -0.517593        1.678573  2
  C          0.410776       -0.396997        3.521035  2
  H         -0.232359       -1.096530        4.037532  2
  C          1.487819        0.175514        4.184017  2
  H          1.683755       -0.078004        5.217012  2
  C          2.313356        1.073444        3.521035  2
  H          3.152427        1.519459        4.037532  2
  C          2.061850        1.398863        2.195071  2
  H          2.704985        2.098396        1.678573  2

%mem=32GB
%nprocshared= 8
#p m062x/aug-cc-pVDZ   counterpoise=2

00115 m062x/aug-cc-pVDZ   counterpoise=2

 0  1  0  1  0  1
  C          1.388376       -0.000000        0.000000  1
  C          0.694192       -1.202364        0.000000  1
  C         -0.694200       -1.202362        0.000000  1
  C         -1.388374        0.000006        0.000000  1
  C         -0.694198        1.202362        0.000000  1
  C          0.694205        1.202358        0.000000  1
  H          2.469814       -0.000007        0.000000  1
  H          1.234896       -2.138907        0.000000  1
  H         -1.234899       -2.138908        0.000000  1
  H         -2.469813        0.000007        0.000000  1
  H         -1.234887        2.138914        0.000000  1
  H          1.234894        2.138911        0.000000  1
  C          0.826352        0.984808        1.532089  2
  H          0.734327        1.136306        0.465167  2
  C         -0.142157        0.263397        2.216845  2
  H         -0.988700       -0.147121        1.683384  2
  C         -0.024033        0.068932        3.586357  2
  H         -0.778551       -0.493085        4.119817  2
  C          1.062600        0.595878        4.271112  2
  H          1.154625        0.444379        5.338034  2
  C          2.031109        1.317289        3.586357  2
  H          2.877651        1.727807        4.119817  2
  C          1.912985        1.511754        2.216845  2
  H          2.667502        2.073770        1.683384  2

%mem=32GB
%nprocshared= 8
#p m062x/aug-cc-pVDZ   counterpoise=2

00116 m062x/aug-cc-pVDZ   counterpoise=2

 0  1  0  1  0  1
  C          1.388376       -0.000000        0.000000  1
  C          0.694192       -1.202364        0.000000  1
  C         -0.694200       -1.202362        0.000000  1
  C         -1.388374        0.000006        0.000000  1
  C         -0.694198        1.202362        0.000000  1
  C          0.694205        1.202358        0.000000  1
  H          2.469814       -0.000007        0.000000  1
  H          1.234896       -2.138907        0.000000  1
  H         -1.234899       -2.138908        0.000000  1
  H         -2.469813        0.000007        0.000000  1
  H         -1.234887        2.138914        0.000000  1
  H          1.234894        2.138911        0.000000  1
  C          0.642788        1.113341        1.532089  2
  H          0.679003        1.176040        0.452969  2
  C         -0.421551        1.674450        2.224674  2
  H         -1.214510        2.174281        1.685114  2
  C         -0.468038        1.593969        3.609843  2
  H         -1.297212        2.031101        4.149403  2
  C          0.549814        0.952379        4.302428  2
  H          0.513599        0.889680        5.381547  2
  C          1.614153        0.391270        3.609843  2
  H          2.407112       -0.108561        4.149403  2
  C          1.660640        0.471751        2.224674  2
  H          2.489814        0.034619        1.685114  2

%mem=32GB
%nprocshared= 8
#p m062x/aug-cc-pVDZ   counterpoise=2

00117 m062x/aug-cc-pVDZ   counterpoise=2

 0  1  0  1  0  1
  C          1.388376       -0.000000        0.000000  1
  C          0.694192       -1.202364        0.000000  1
  C         -0.694200       -1.202362        0.000000  1
  C         -1.388374        0.000006        0.000000  1
  C         -0.694198        1.202362        0.000000  1
  C          0.694205        1.202358        0.000000  1
  H          2.469814       -0.000007        0.000000  1
  H          1.234896       -2.138907        0.000000  1
  H         -1.234899       -2.138908        0.000000  1
  H         -2.469813        0.000007        0.000000  1
  H         -1.234887        2.138914        0.000000  1
  H          1.234894        2.138911        0.000000  1
  C          0.439693        1.208046        1.532089  2
  H          0.616930        1.204085        0.465171  2
  C          0.352801        2.412577        2.216842  2
  H          0.462346        3.347008        1.683383  2
  C          0.125297        2.417661        3.586349  2
  H          0.057604        3.356053        4.119808  2
  C         -0.015315        1.218214        4.271102  2
  H         -0.192553        1.222174        5.338020  2
  C          0.071576        0.013682        3.586349  2
  H         -0.037969       -0.920749        4.119808  2
  C          0.299080        0.008598        2.216842  2
  H          0.366773       -0.929794        1.683383  2

%mem=32GB
%nprocshared= 8
#p m062x/aug-cc-pVDZ   counterpoise=2

00118 m062x/aug-cc-pVDZ   counterpoise=2

 0  1  0  1  0  1
  C          1.388376       -0.000000        0.000000  1
  C          0.694192       -1.202364        0.000000  1
  C         -0.694200       -1.202362        0.000000  1
  C         -1.388374        0.000006        0.000000  1
  C         -0.694198        1.202362        0.000000  1
  C          0.694205        1.202358        0.000000  1
  H          2.469814       -0.000007        0.000000  1
  H          1.234896       -2.138907        0.000000  1
  H         -1.234899       -2.138908        0.000000  1
  H         -2.469813        0.000007        0.000000  1
  H         -1.234887        2.138914        0.000000  1
  H          1.234894        2.138911        0.000000  1
  C          0.223238        1.266044        1.532089  2
  H          0.540780        1.223105        0.499101  2
  C          0.180550        2.485049        2.195066  2
  H          0.464837        3.391777        1.678572  2
  C         -0.227051        2.540167        3.521021  2
  H         -0.260307        3.489834        4.037515  2
  C         -0.591964        1.376280        4.183998  2
  H         -0.909507        1.419220        5.216986  2
  C         -0.549277        0.157275        3.521021  2
  H         -0.833564       -0.749452        4.037515  2
  C         -0.141676        0.102157        2.195066  2
  H         -0.108420       -0.847510        1.678572  2

%mem=32GB
%nprocshared= 8
#p m062x/aug-cc-pVDZ   counterpoise=2

00119 m062x/aug-cc-pVDZ   counterpoise=2

 0  1  0  1  0  1
  C          1.388376       -0.000000        0.000000  1
  C          0.694192       -1.202364        0.000000  1
  C         -0.694200       -1.202362        0.000000  1
  C         -1.388374        0.000006        0.000000  1
  C         -0.694198        1.202362        0.000000  1
  C          0.694205        1.202358        0.000000  1
  H          2.469814       -0.000007        0.000000  1
  H          1.234896       -2.138907        0.000000  1
  H         -1.234899       -2.138908        0.000000  1
  H         -2.469813        0.000007        0.000000  1
  H         -1.234887        2.138914        0.000000  1
  H          1.234894        2.138911        0.000000  1
  C          0.000000        1.285575        1.532089  2
  H         -0.445826        1.232134        0.548155  2
  C          0.429227        0.126130        2.163583  2
  H          0.317791       -0.830578        1.671616  2
  C          1.001494        0.194727        3.426570  2
  H          1.335884       -0.708540        3.918537  2
  C          1.144533        1.422770        4.058064  2
  H          1.590359        1.476211        5.041998  2
  C          0.715306        2.582216        3.426570  2
  H          0.826742        3.538924        3.918537  2
  C          0.143040        2.513618        2.163583  2
  H         -0.191350        3.416885        1.671616  2

%mem=32GB
%nprocshared= 8
#p m062x/aug-cc-pVDZ   counterpoise=2

00120 m062x/aug-cc-pVDZ   counterpoise=2

 0  1  0  1  0  1
  C          1.388376       -0.000000        0.000000  1
  C          0.694192       -1.202364        0.000000  1
  C         -0.694200       -1.202362        0.000000  1
  C         -1.388374        0.000006        0.000000  1
  C         -0.694198        1.202362        0.000000  1
  C          0.694205        1.202358        0.000000  1
  H          2.469814       -0.000007        0.000000  1
  H          1.234896       -2.138907        0.000000  1
  H         -1.234899       -2.138908        0.000000  1
  H         -2.469813        0.000007        0.000000  1
  H         -1.234887        2.138914        0.000000  1
  H          1.234894        2.138911        0.000000  1
  C         -0.223238        1.266044        1.532089  2
  H         -0.540776        1.223107        0.499099  2
  C          0.141665        0.102155        2.195067  2
  H          0.108406       -0.847512        1.678572  2
  C          0.549261        0.157269        3.521024  2
  H          0.833540       -0.749460        4.037518  2
  C          0.591953        1.376273        4.184002  2
  H          0.909492        1.419210        5.216992  2
  C          0.227050        2.540163        3.521024  2
  H          0.260310        3.489830        4.037518  2
  C         -0.180545        2.485049        2.195067  2
  H         -0.464824        3.391778        1.678572  2

%mem=32GB
%nprocshared= 8
#p m062x/aug-cc-pVDZ   counterpoise=2

00121 m062x/aug-cc-pVDZ   counterpoise=2

 0  1  0  1  0  1
  C          1.388376       -0.000000        0.000000  1
  C          0.694192       -1.202364        0.000000  1
  C         -0.694200       -1.202362        0.000000  1
  C         -1.388374        0.000006        0.000000  1
  C         -0.694198        1.202362        0.000000  1
  C          0.694205        1.202358        0.000000  1
  H          2.469814       -0.000007        0.000000  1
  H          1.234896       -2.138907        0.000000  1
  H         -1.234899       -2.138908        0.000000  1
  H         -2.469813        0.000007        0.000000  1
  H         -1.234887        2.138914        0.000000  1
  H          1.234894        2.138911        0.000000  1
  C         -0.439693        1.208046        1.532089  2
  H         -0.616925        1.204088        0.465171  2
  C         -0.299101        0.008595        2.216843  2
  H         -0.366806       -0.929795        1.683384  2
  C         -0.071603        0.013676        3.586350  2
  H          0.037925       -0.920757        4.119810  2
  C          0.015303        1.218206        4.271104  2
  H          0.192536        1.222164        5.338023  2
  C         -0.125288        2.417657        3.586350  2
  H         -0.057584        3.356047        4.119810  2
  C         -0.352786        2.412576        2.216843  2
  H         -0.462314        3.347009        1.683384  2

%mem=32GB
%nprocshared= 8
#p m062x/aug-cc-pVDZ   counterpoise=2

00122 m062x/aug-cc-pVDZ   counterpoise=2

 0  1  0  1  0  1
  C          1.388376       -0.000000        0.000000  1
  C          0.694192       -1.202364        0.000000  1
  C         -0.694200       -1.202362        0.000000  1
  C         -1.388374        0.000006        0.000000  1
  C         -0.694198        1.202362        0.000000  1
  C          0.694205        1.202358        0.000000  1
  H          2.469814       -0.000007        0.000000  1
  H          1.234896       -2.138907        0.000000  1
  H         -1.234899       -2.138908        0.000000  1
  H         -2.469813        0.000007        0.000000  1
  H         -1.234887        2.138914        0.000000  1
  H          1.234894        2.138911        0.000000  1
  C         -0.642788        1.113341        1.532089  2
  H         -0.678998        1.176042        0.452969  2
  C         -1.660690        0.471831        2.224674  2
  H         -2.489899        0.034764        1.685114  2
  C         -1.614210        0.391346        3.609843  2
  H         -2.407208       -0.108422        4.149403  2
  C         -0.549827        0.952372        4.302428  2
  H         -0.513616        0.889670        5.381547  2
  C          0.468076        1.593882        3.609843  2
  H          1.297284        2.030949        4.149403  2
  C          0.421595        1.674366        2.224674  2
  H          1.214593        2.174135        1.685114  2

%mem=32GB
%nprocshared= 8
#p m062x/aug-cc-pVDZ   counterpoise=2

00123 m062x/aug-cc-pVDZ   counterpoise=2

 0  1  0  1  0  1
  C          1.388376       -0.000000        0.000000  1
  C          0.694192       -1.202364        0.000000  1
  C         -0.694200       -1.202362        0.000000  1
  C         -1.388374        0.000006        0.000000  1
  C         -0.694198        1.202362        0.000000  1
  C          0.694205        1.202358        0.000000  1
  H          2.469814       -0.000007        0.000000  1
  H          1.234896       -2.138907        0.000000  1
  H         -1.234899       -2.138908        0.000000  1
  H         -2.469813        0.000007        0.000000  1
  H         -1.234887        2.138914        0.000000  1
  H          1.234894        2.138911        0.000000  1
  C         -0.826352        0.984808        1.532089  2
  H         -0.734322        1.136309        0.465168  2
  C         -1.912978        1.511768        2.216844  2
  H         -2.667486        2.073798        1.683384  2
  C         -2.031109        1.317300        3.586355  2
  H         -2.877646        1.727828        4.119815  2
  C         -1.062612        0.595871        4.271110  2
  H         -1.154642        0.444370        5.338031  2
  C          0.024014        0.068911        3.586355  2
  H          0.778522       -0.493119        4.119815  2
  C          0.142144        0.263379        2.216844  2
  H          0.988682       -0.147150        1.683384  2

%mem=32GB
%nprocshared= 8
#p m062x/aug-cc-pVDZ   counterpoise=2

00124 m062x/aug-cc-pVDZ   counterpoise=2

 0  1  0  1  0  1
  C          1.388376       -0.000000        0.000000  1
  C          0.694192       -1.202364        0.000000  1
  C         -0.694200       -1.202362        0.000000  1
  C         -1.388374        0.000006        0.000000  1
  C         -0.694198        1.202362        0.000000  1
  C          0.694205        1.202358        0.000000  1
  H          2.469814       -0.000007        0.000000  1
  H          1.234896       -2.138907        0.000000  1
  H         -1.234899       -2.138908        0.000000  1
  H         -2.469813        0.000007        0.000000  1
  H         -1.234887        2.138914        0.000000  1
  H          1.234894        2.138911        0.000000  1
  C         -0.984808        0.826352        1.532089  2
  H         -0.788867        1.079873        0.499095  2
  C         -2.061848        1.398868        2.195070  2
  H         -2.704977        2.098407        1.678573  2
  C         -2.313359        1.073446        3.521032  2
  H         -3.152429        1.519464        4.037529  2
  C         -1.487830        0.175508        4.184013  2
  H         -1.683771       -0.078013        5.217007  2
  C         -0.410790       -0.397008        3.521032  2
  H          0.232340       -1.096547        4.037529  2
  C         -0.159278       -0.071586        2.195070  2
  H          0.679791       -0.517604        1.678573  2

%mem=32GB
%nprocshared= 8
#p m062x/aug-cc-pVDZ   counterpoise=2

00125 m062x/aug-cc-pVDZ   counterpoise=2

 0  1  0  1  0  1
  C          1.388376       -0.000000        0.000000  1
  C          0.694192       -1.202364        0.000000  1
  C         -0.694200       -1.202362        0.000000  1
  C         -1.388374        0.000006        0.000000  1
  C         -0.694198        1.202362        0.000000  1
  C          0.694205        1.202358        0.000000  1
  H          2.469814       -0.000007        0.000000  1
  H          1.234896       -2.138907        0.000000  1
  H         -1.234899       -2.138908        0.000000  1
  H         -2.469813        0.000007        0.000000  1
  H         -1.234887        2.138914        0.000000  1
  H          1.234894        2.138911        0.000000  1
  C         -1.113341        0.642788        1.532089  2
  H         -0.844159        1.002158        0.548150  2
  C         -2.248379        1.132924        2.163586  2
  H         -2.863450        1.874134        1.671617  2
  C         -2.593904        0.671632        3.426581  2
  H         -3.478157        1.053473        3.918550  2
  C         -1.804391       -0.279795        4.058078  2
  H         -2.073573       -0.639165        5.042017  2
  C         -0.669352       -0.769931        3.426581  2
  H         -0.054282       -1.511142        3.918550  2
  C         -0.323827       -0.308640        2.163586  2
  H          0.560425       -0.690480        1.671617  2

%mem=32GB
%nprocshared= 8
#p m062x/aug-cc-pVDZ   counterpoise=2

00126 m062x/aug-cc-pVDZ   counterpoise=2

 0  1  0  1  0  1
  C          1.388376       -0.000000        0.000000  1
  C          0.694192       -1.202364        0.000000  1
  C         -0.694200       -1.202362        0.000000  1
  C         -1.388374        0.000006        0.000000  1
  C         -0.694198        1.202362        0.000000  1
  C          0.694205        1.202358        0.000000  1
  H          2.469814       -0.000007        0.000000  1
  H          1.234896       -2.138907        0.000000  1
  H         -1.234899       -2.138908        0.000000  1
  H         -2.469813        0.000007        0.000000  1
  H         -1.234887        2.138914        0.000000  1
  H          1.234894        2.138911        0.000000  1
  C         -1.208046        0.439693        1.532089  2
  H         -1.329630        0.143239        0.499096  2
  C         -0.017642        0.173742        2.195069  2
  H          0.788159       -0.329900        1.678573  2
  C          0.138425        0.554273        3.521030  2
  H          1.065811        0.347084        4.037526  2
  C         -0.895912        1.200754        4.184010  2
  H         -0.774327        1.497208        5.217003  2
  C         -2.086316        1.466705        3.521030  2
  H         -2.892117        1.970347        4.037526  2
  C         -2.242383        1.086174        2.195069  2
  H         -3.169768        1.293363        1.678573  2

%mem=32GB
%nprocshared= 8
#p m062x/aug-cc-pVDZ   counterpoise=2

00127 m062x/aug-cc-pVDZ   counterpoise=2

 0  1  0  1  0  1
  C          1.388376       -0.000000        0.000000  1
  C          0.694192       -1.202364        0.000000  1
  C         -0.694200       -1.202362        0.000000  1
  C         -1.388374        0.000006        0.000000  1
  C         -0.694198        1.202362        0.000000  1
  C          0.694205        1.202358        0.000000  1
  H          2.469814       -0.000007        0.000000  1
  H          1.234896       -2.138907        0.000000  1
  H         -1.234899       -2.138908        0.000000  1
  H         -2.469813        0.000007        0.000000  1
  H         -1.234887        2.138914        0.000000  1
  H          1.234894        2.138911        0.000000  1
  C         -1.266044        0.223238        1.532089  2
  H         -1.351233        0.067783        0.465169  2
  C         -0.157012       -0.254772        2.216844  2
  H          0.621792       -0.782620        1.683384  2
  C         -0.047664       -0.055228        3.586354  2
  H          0.816328       -0.427622        4.119814  2
  C         -1.047348        0.622325        4.271109  2
  H         -0.962159        0.777779        5.338029  2
  C         -2.156379        1.100334        3.586354  2
  H         -2.935184        1.628182        4.119814  2
  C         -2.265728        0.900791        2.216844  2
  H         -3.129720        1.273184        1.683384  2

%mem=32GB
%nprocshared= 8
#p m062x/aug-cc-pVDZ   counterpoise=2

00128 m062x/aug-cc-pVDZ   counterpoise=2

 0  1  0  1  0  1
  C          1.388376       -0.000000        0.000000  1
  C          0.694192       -1.202364        0.000000  1
  C         -0.694200       -1.202362        0.000000  1
  C         -1.388374        0.000006        0.000000  1
  C         -0.694198        1.202362        0.000000  1
  C          0.694205        1.202358        0.000000  1
  H          2.469814       -0.000007        0.000000  1
  H          1.234896       -2.138907        0.000000  1
  H         -1.234899       -2.138908        0.000000  1
  H         -2.469813        0.000007        0.000000  1
  H         -1.234887        2.138914        0.000000  1
  H          1.234894        2.138911        0.000000  1
  C         -1.285575        0.000000        1.532089  2
  H         -1.357981        0.000004        0.452969  2
  C         -1.239175       -1.202293        2.224674  2
  H         -1.275433       -2.138936        1.685114  2
  C         -1.146234       -1.202298        3.609843  2
  H         -1.110086       -2.138945        4.149403  2
  C         -1.099693       -0.000011        4.302428  2
  H         -1.027288       -0.000015        5.381547  2
  C         -1.146094        1.202282        3.609843  2
  H         -1.109836        2.138925        4.149403  2
  C         -1.239035        1.202287        2.224674  2
  H         -1.275183        2.138934        1.685114  2

%mem=32GB
%nprocshared= 8
#p m062x/aug-cc-pVDZ   counterpoise=2

00129 m062x/aug-cc-pVDZ   counterpoise=2

 0  1  0  1  0  1
  C          1.388376       -0.000000        0.000000  1
  C          0.694192       -1.202364        0.000000  1
  C         -0.694200       -1.202362        0.000000  1
  C         -1.388374        0.000006        0.000000  1
  C         -0.694198        1.202362        0.000000  1
  C          0.694205        1.202358        0.000000  1
  H          2.469814       -0.000007        0.000000  1
  H          1.234896       -2.138907        0.000000  1
  H         -1.234899       -2.138908        0.000000  1
  H         -2.469813        0.000007        0.000000  1
  H         -1.234887        2.138914        0.000000  1
  H          1.234894        2.138911        0.000000  1
  C         -1.266044       -0.223238        1.532089  2
  H         -1.351233       -0.067775        0.465170  2
  C         -2.265741       -0.900772        2.216843  2
  H         -3.129744       -1.273143        1.683384  2
  C         -2.156393       -1.100326        3.586352  2
  H         -2.935207       -1.628160        4.119811  2
  C         -1.047348       -0.622346        4.271106  2
  H         -0.962160       -0.777808        5.338025  2
  C         -0.047651        0.055189        3.586352  2
  H          0.816351        0.427559        4.119811  2
  C         -0.156999        0.254742        2.216843  2
  H          0.621815        0.782576        1.683384  2

%mem=32GB
%nprocshared= 8
#p m062x/aug-cc-pVDZ   counterpoise=2

00130 m062x/aug-cc-pVDZ   counterpoise=2

 0  1  0  1  0  1
  C          1.388376       -0.000000        0.000000  1
  C          0.694192       -1.202364        0.000000  1
  C         -0.694200       -1.202362        0.000000  1
  C         -1.388374        0.000006        0.000000  1
  C         -0.694198        1.202362        0.000000  1
  C          0.694205        1.202358        0.000000  1
  H          2.469814       -0.000007        0.000000  1
  H          1.234896       -2.138907        0.000000  1
  H         -1.234899       -2.138908        0.000000  1
  H         -2.469813        0.000007        0.000000  1
  H         -1.234887        2.138914        0.000000  1
  H          1.234894        2.138911        0.000000  1
  C         -1.208046       -0.439693        1.532089  2
  H         -1.329630       -0.143232        0.499098  2
  C         -2.242387       -1.086168        2.195068  2
  H         -3.169776       -1.293345        1.678572  2
  C         -2.086321       -1.466709        3.521026  2
  H         -2.892125       -1.970346        4.037521  2
  C         -0.895912       -1.200774        4.184005  2
  H         -0.774328       -1.497235        5.216996  2
  C          0.138429       -0.554298        3.521026  2
  H          1.065818       -0.347121        4.037521  2
  C         -0.017637       -0.173758        2.195068  2
  H          0.788167        0.329880        1.678572  2

%mem=32GB
%nprocshared= 8
#p m062x/aug-cc-pVDZ   counterpoise=2

00131 m062x/aug-cc-pVDZ   counterpoise=2

 0  1  0  1  0  1
  C          1.388376       -0.000000        0.000000  1
  C          0.694192       -1.202364        0.000000  1
  C         -0.694200       -1.202362        0.000000  1
  C         -1.388374        0.000006        0.000000  1
  C         -0.694198        1.202362        0.000000  1
  C          0.694205        1.202358        0.000000  1
  H          2.469814       -0.000007        0.000000  1
  H          1.234896       -2.138907        0.000000  1
  H         -1.234899       -2.138908        0.000000  1
  H         -2.469813        0.000007        0.000000  1
  H         -1.234887        2.138914        0.000000  1
  H          1.234894        2.138911        0.000000  1
  C         -1.113341       -0.642788        1.532089  2
  H         -0.844160       -1.002158        0.548150  2
  C         -0.323825        0.308638        2.163586  2
  H          0.560429        0.690476        1.671617  2
  C         -0.669348        0.769929        3.426581  2
  H         -0.054276        1.511138        3.918551  2
  C         -1.804388        0.279795        4.058079  2
  H         -2.073569        0.639166        5.042018  2
  C         -2.593904       -0.671630        3.426581  2
  H         -3.478157       -1.053469        3.918551  2
  C         -2.248380       -1.132921        2.163586  2
  H         -2.863453       -1.874130        1.671617  2

%mem=32GB
%nprocshared= 8
#p m062x/aug-cc-pVDZ   counterpoise=2

00132 m062x/aug-cc-pVDZ   counterpoise=2

 0  1  0  1  0  1
  C          1.388376       -0.000000        0.000000  1
  C          0.694192       -1.202364        0.000000  1
  C         -0.694200       -1.202362        0.000000  1
  C         -1.388374        0.000006        0.000000  1
  C         -0.694198        1.202362        0.000000  1
  C          0.694205        1.202358        0.000000  1
  H          2.469814       -0.000007        0.000000  1
  H          1.234896       -2.138907        0.000000  1
  H         -1.234899       -2.138908        0.000000  1
  H         -2.469813        0.000007        0.000000  1
  H         -1.234887        2.138914        0.000000  1
  H          1.234894        2.138911        0.000000  1
  C         -0.984808       -0.826352        1.532089  2
  H         -0.788869       -1.079873        0.499095  2
  C         -0.159275        0.071583        2.195070  2
  H          0.679796        0.517599        1.678573  2
  C         -0.410785        0.397005        3.521032  2
  H          0.232347        1.096541        4.037529  2
  C         -1.487827       -0.175508        4.184013  2
  H         -1.683766        0.078013        5.217008  2
  C         -2.313359       -1.073442        3.521032  2
  H         -3.152430       -1.519458        4.037529  2
  C         -2.061850       -1.398864        2.195070  2
  H         -2.704982       -2.098401        1.678573  2

%mem=32GB
%nprocshared= 8
#p m062x/aug-cc-pVDZ   counterpoise=2

00133 m062x/aug-cc-pVDZ   counterpoise=2

 0  1  0  1  0  1
  C          1.388376       -0.000000        0.000000  1
  C          0.694192       -1.202364        0.000000  1
  C         -0.694200       -1.202362        0.000000  1
  C         -1.388374        0.000006        0.000000  1
  C         -0.694198        1.202362        0.000000  1
  C          0.694205        1.202358        0.000000  1
  H          2.469814       -0.000007        0.000000  1
  H          1.234896       -2.138907        0.000000  1
  H         -1.234899       -2.138908        0.000000  1
  H         -2.469813        0.000007        0.000000  1
  H         -1.234887        2.138914        0.000000  1
  H          1.234894        2.138911        0.000000  1
  C         -0.826352       -0.984808        1.532089  2
  H         -0.734324       -1.136309        0.465168  2
  C          0.142150       -0.263386        2.216844  2
  H          0.988689        0.147137        1.683384  2
  C          0.024021       -0.068917        3.586355  2
  H          0.778533        0.493107        4.119816  2
  C         -1.062609       -0.595871        4.271111  2
  H         -1.154637       -0.444370        5.338032  2
  C         -2.031110       -1.317293        3.586355  2
  H         -2.877650       -1.727816        4.119816  2
  C         -1.912982       -1.511761        2.216844  2
  H         -2.667493       -2.073786        1.683384  2

%mem=32GB
%nprocshared= 8
#p m062x/aug-cc-pVDZ   counterpoise=2

00134 m062x/aug-cc-pVDZ   counterpoise=2

 0  1  0  1  0  1
  C          1.388376       -0.000000        0.000000  1
  C          0.694192       -1.202364        0.000000  1
  C         -0.694200       -1.202362        0.000000  1
  C         -1.388374        0.000006        0.000000  1
  C         -0.694198        1.202362        0.000000  1
  C          0.694205        1.202358        0.000000  1
  H          2.469814       -0.000007        0.000000  1
  H          1.234896       -2.138907        0.000000  1
  H         -1.234899       -2.138908        0.000000  1
  H         -2.469813        0.000007        0.000000  1
  H         -1.234887        2.138914        0.000000  1
  H          1.234894        2.138911        0.000000  1
  C         -0.642788       -1.113341        1.532089  2
  H         -0.679000       -1.176042        0.452969  2
  C          0.421586       -1.674384        2.224674  2
  H          1.214576       -2.174166        1.685114  2
  C          0.468068       -1.593899        3.609843  2
  H          1.297270       -2.030980        4.149403  2
  C         -0.549823       -0.952372        4.302428  2
  H         -0.513611       -0.889670        5.381547  2
  C         -1.614197       -0.391329        3.609843  2
  H         -2.407186        0.108454        4.149403  2
  C         -1.660679       -0.471813        2.224674  2
  H         -2.489881       -0.034733        1.685114  2

%mem=32GB
%nprocshared= 8
#p m062x/aug-cc-pVDZ   counterpoise=2

00135 m062x/aug-cc-pVDZ   counterpoise=2

 0  1  0  1  0  1
  C          1.388376       -0.000000        0.000000  1
  C          0.694192       -1.202364        0.000000  1
  C         -0.694200       -1.202362        0.000000  1
  C         -1.388374        0.000006        0.000000  1
  C         -0.694198        1.202362        0.000000  1
  C          0.694205        1.202358        0.000000  1
  H          2.469814       -0.000007        0.000000  1
  H          1.234896       -2.138907        0.000000  1
  H         -1.234899       -2.138908        0.000000  1
  H         -2.469813        0.000007        0.000000  1
  H         -1.234887        2.138914        0.000000  1
  H          1.234894        2.138911        0.000000  1
  C         -0.439693       -1.208046        1.532089  2
  H         -0.616927       -1.204088        0.465171  2
  C         -0.352785       -2.412576        2.216843  2
  H         -0.462314       -3.347009        1.683384  2
  C         -0.125285       -2.417657        3.586350  2
  H         -0.057580       -3.356047        4.119809  2
  C          0.015307       -1.218206        4.271104  2
  H          0.192541       -1.222164        5.338022  2
  C         -0.071601       -0.013676        3.586350  2
  H          0.037928        0.920757        4.119809  2
  C         -0.299100       -0.008595        2.216843  2
  H         -0.366806        0.929795        1.683384  2

%mem=32GB
%nprocshared= 8
#p m062x/aug-cc-pVDZ   counterpoise=2

00136 m062x/aug-cc-pVDZ   counterpoise=2

 0  1  0  1  0  1
  C          1.388376       -0.000000        0.000000  1
  C          0.694192       -1.202364        0.000000  1
  C         -0.694200       -1.202362        0.000000  1
  C         -1.388374        0.000006        0.000000  1
  C         -0.694198        1.202362        0.000000  1
  C          0.694205        1.202358        0.000000  1
  H          2.469814       -0.000007        0.000000  1
  H          1.234896       -2.138907        0.000000  1
  H         -1.234899       -2.138908        0.000000  1
  H         -2.469813        0.000007        0.000000  1
  H         -1.234887        2.138914        0.000000  1
  H          1.234894        2.138911        0.000000  1
  C         -0.223238       -1.266044        1.532089  2
  H         -0.540777       -1.223107        0.499100  2
  C         -0.180544       -2.485049        2.195067  2
  H         -0.464823       -3.391778        1.678572  2
  C          0.227053       -2.540163        3.521023  2
  H          0.260314       -3.489830        4.037518  2
  C          0.591957       -1.376273        4.184001  2
  H          0.909496       -1.419210        5.216990  2
  C          0.549263       -0.157269        3.521023  2
  H          0.833541        0.749461        4.037518  2
  C          0.141666       -0.102154        2.195067  2
  H          0.108405        0.847512        1.678572  2

%mem=32GB
%nprocshared= 8
#p m062x/aug-cc-pVDZ   counterpoise=2

00137 m062x/aug-cc-pVDZ   counterpoise=2

 0  1  0  1  0  1
  C          1.388376       -0.000000        0.000000  1
  C          0.694192       -1.202364        0.000000  1
  C         -0.694200       -1.202362        0.000000  1
  C         -1.388374        0.000006        0.000000  1
  C         -0.694198        1.202362        0.000000  1
  C          0.694205        1.202358        0.000000  1
  H          2.469814       -0.000007        0.000000  1
  H          1.234896       -2.138907        0.000000  1
  H         -1.234899       -2.138908        0.000000  1
  H         -2.469813        0.000007        0.000000  1
  H         -1.234887        2.138914        0.000000  1
  H          1.234894        2.138911        0.000000  1
  C         -0.000000       -1.285575        1.532089  2
  H          0.445823       -1.232135        0.548154  2
  C         -0.429223       -0.126129        2.163584  2
  H         -0.317787        0.830579        1.671616  2
  C         -1.001485       -0.194724        3.426573  2
  H         -1.335872        0.708543        3.918541  2
  C         -1.144525       -1.422767        4.058068  2
  H         -1.590348       -1.476207        5.042003  2
  C         -0.715303       -2.582214        3.426573  2
  H         -0.826738       -3.538921        3.918541  2
  C         -0.143040       -2.513618        2.163584  2
  H          0.191347       -3.416885        1.671616  2

%mem=32GB
%nprocshared= 8
#p m062x/aug-cc-pVDZ   counterpoise=2

00138 m062x/aug-cc-pVDZ   counterpoise=2

 0  1  0  1  0  1
  C          1.388376       -0.000000        0.000000  1
  C          0.694192       -1.202364        0.000000  1
  C         -0.694200       -1.202362        0.000000  1
  C         -1.388374        0.000006        0.000000  1
  C         -0.694198        1.202362        0.000000  1
  C          0.694205        1.202358        0.000000  1
  H          2.469814       -0.000007        0.000000  1
  H          1.234896       -2.138907        0.000000  1
  H         -1.234899       -2.138908        0.000000  1
  H         -2.469813        0.000007        0.000000  1
  H         -1.234887        2.138914        0.000000  1
  H          1.234894        2.138911        0.000000  1
  C          0.223238       -1.266044        1.532089  2
  H          0.540772       -1.223109        0.499098  2
  C         -0.141660       -0.102153        2.195068  2
  H         -0.108400        0.847513        1.678572  2
  C         -0.549251       -0.157266        3.521026  2
  H         -0.833525        0.749464        4.037521  2
  C         -0.591944       -1.376270        4.184005  2
  H         -0.909479       -1.419206        5.216996  2
  C         -0.227046       -2.540161        3.521026  2
  H         -0.260306       -3.489827        4.037521  2
  C          0.180545       -2.485048        2.195068  2
  H          0.464819       -3.391779        1.678572  2

%mem=32GB
%nprocshared= 8
#p m062x/aug-cc-pVDZ   counterpoise=2

00139 m062x/aug-cc-pVDZ   counterpoise=2

 0  1  0  1  0  1
  C          1.388376       -0.000000        0.000000  1
  C          0.694192       -1.202364        0.000000  1
  C         -0.694200       -1.202362        0.000000  1
  C         -1.388374        0.000006        0.000000  1
  C         -0.694198        1.202362        0.000000  1
  C          0.694205        1.202358        0.000000  1
  H          2.469814       -0.000007        0.000000  1
  H          1.234896       -2.138907        0.000000  1
  H         -1.234899       -2.138908        0.000000  1
  H         -2.469813        0.000007        0.000000  1
  H         -1.234887        2.138914        0.000000  1
  H          1.234894        2.138911        0.000000  1
  C          0.439693       -1.208046        1.532089  2
  H          0.616921       -1.204089        0.465170  2
  C          0.299113       -0.008594        2.216843  2
  H          0.366822        0.929796        1.683384  2
  C          0.071620       -0.013673        3.586352  2
  H         -0.037899        0.920760        4.119811  2
  C         -0.015293       -1.218203        4.271106  2
  H         -0.192522       -1.222159        5.338025  2
  C          0.125287       -2.417654        3.586352  2
  H          0.057578       -3.356044        4.119811  2
  C          0.352780       -2.412575        2.216843  2
  H          0.462299       -3.347009        1.683384  2

%mem=32GB
%nprocshared= 8
#p m062x/aug-cc-pVDZ   counterpoise=2

00140 m062x/aug-cc-pVDZ   counterpoise=2

 0  1  0  1  0  1
  C          1.388376       -0.000000        0.000000  1
  C          0.694192       -1.202364        0.000000  1
  C         -0.694200       -1.202362        0.000000  1
  C         -1.388374        0.000006        0.000000  1
  C         -0.694198        1.202362        0.000000  1
  C          0.694205        1.202358        0.000000  1
  H          2.469814       -0.000007        0.000000  1
  H          1.234896       -2.138907        0.000000  1
  H         -1.234899       -2.138908        0.000000  1
  H         -2.469813        0.000007        0.000000  1
  H         -1.234887        2.138914        0.000000  1
  H          1.234894        2.138911        0.000000  1
  C          0.642788       -1.113341        1.532089  2
  H          0.678994       -1.176044        0.452969  2
  C          1.660729       -0.471893        2.224674  2
  H          2.489964       -0.034875        1.685114  2
  C          1.614254       -0.391406        3.609843  2
  H          2.407283        0.108314        4.149403  2
  C          0.549838       -0.952368        4.302428  2
  H          0.513631       -0.889665        5.381547  2
  C         -0.468104       -1.593816        3.609843  2
  H         -1.297339       -2.030834        4.149403  2
  C         -0.421629       -1.674302        2.224674  2
  H         -1.214657       -2.174023        1.685114  2

%mem=32GB
%nprocshared= 8
#p m062x/aug-cc-pVDZ   counterpoise=2

00141 m062x/aug-cc-pVDZ   counterpoise=2

 0  1  0  1  0  1
  C          1.388376       -0.000000        0.000000  1
  C          0.694192       -1.202364        0.000000  1
  C         -0.694200       -1.202362        0.000000  1
  C         -1.388374        0.000006        0.000000  1
  C         -0.694198        1.202362        0.000000  1
  C          0.694205        1.202358        0.000000  1
  H          2.469814       -0.000007        0.000000  1
  H          1.234896       -2.138907        0.000000  1
  H         -1.234899       -2.138908        0.000000  1
  H         -2.469813        0.000007        0.000000  1
  H         -1.234887        2.138914        0.000000  1
  H          1.234894        2.138911        0.000000  1
  C          0.826352       -0.984808        1.532089  2
  H          0.734318       -1.136310        0.465169  2
  C          1.912971       -1.511784        2.216844  2
  H          2.667469       -2.073827        1.683384  2
  C          2.031107       -1.317314        3.586354  2
  H          2.877638       -1.727855        4.119814  2
  C          1.062623       -0.595868        4.271109  2
  H          1.154657       -0.444365        5.338029  2
  C         -0.023996       -0.068892        3.586354  2
  H         -0.778494        0.493152        4.119814  2
  C         -0.142132       -0.263362        2.216844  2
  H         -0.988663        0.147179        1.683384  2

%mem=32GB
%nprocshared= 8
#p m062x/aug-cc-pVDZ   counterpoise=2

00142 m062x/aug-cc-pVDZ   counterpoise=2

 0  1  0  1  0  1
  C          1.388376       -0.000000        0.000000  1
  C          0.694192       -1.202364        0.000000  1
  C         -0.694200       -1.202362        0.000000  1
  C         -1.388374        0.000006        0.000000  1
  C         -0.694198        1.202362        0.000000  1
  C          0.694205        1.202358        0.000000  1
  H          2.469814       -0.000007        0.000000  1
  H          1.234896       -2.138907        0.000000  1
  H         -1.234899       -2.138908        0.000000  1
  H         -2.469813        0.000007        0.000000  1
  H         -1.234887        2.138914        0.000000  1
  H          1.234894        2.138911        0.000000  1
  C          0.984808       -0.826352        1.532089  2
  H          0.788864       -1.079874        0.499096  2
  C          2.061845       -1.398874        2.195069  2
  H          2.704968       -2.098419        1.678573  2
  C          2.313361       -1.073451        3.521030  2
  H          3.152429       -1.519474        4.037526  2
  C          1.487840       -0.175505        4.184010  2
  H          1.683784        0.078016        5.217003  2
  C          0.410802        0.397017        3.521030  2
  H         -0.232321        1.096562        4.037526  2
  C          0.159286        0.071593        2.195069  2
  H         -0.679781        0.517617        1.678573  2

%mem=32GB
%nprocshared= 8
#p m062x/aug-cc-pVDZ   counterpoise=2

00143 m062x/aug-cc-pVDZ   counterpoise=2

 0  1  0  1  0  1
  C          1.388376       -0.000000        0.000000  1
  C          0.694192       -1.202364        0.000000  1
  C         -0.694200       -1.202362        0.000000  1
  C         -1.388374        0.000006        0.000000  1
  C         -0.694198        1.202362        0.000000  1
  C          0.694205        1.202358        0.000000  1
  H          2.469814       -0.000007        0.000000  1
  H          1.234896       -2.138907        0.000000  1
  H         -1.234899       -2.138908        0.000000  1
  H         -2.469813        0.000007        0.000000  1
  H         -1.234887        2.138914        0.000000  1
  H          1.234894        2.138911        0.000000  1
  C          1.113341       -0.642788        1.532089  2
  H          0.844155       -1.002159        0.548151  2
  C          2.248378       -1.132928        2.163585  2
  H          2.863444       -1.874143        1.671617  2
  C          2.593907       -0.671636        3.426578  2
  H          3.478159       -1.053480        3.918547  2
  C          1.804400        0.279797        4.058075  2
  H          2.073585        0.639168        5.042012  2
  C          0.669363        0.769938        3.426578  2
  H          0.054297        1.511153        3.918547  2
  C          0.323833        0.308645        2.163585  2
  H         -0.560418        0.690489        1.671617  2

%mem=32GB
%nprocshared= 8
#p m062x/aug-cc-pVDZ   counterpoise=2

00144 m062x/aug-cc-pVDZ   counterpoise=2

 0  1  0  1  0  1
  C          1.388376       -0.000000        0.000000  1
  C          0.694192       -1.202364        0.000000  1
  C         -0.694200       -1.202362        0.000000  1
  C         -1.388374        0.000006        0.000000  1
  C         -0.694198        1.202362        0.000000  1
  C          0.694205        1.202358        0.000000  1
  H          2.469814       -0.000007        0.000000  1
  H          1.234896       -2.138907        0.000000  1
  H         -1.234899       -2.138908        0.000000  1
  H         -2.469813        0.000007        0.000000  1
  H         -1.234887        2.138914        0.000000  1
  H          1.234894        2.138911        0.000000  1
  C          1.208046       -0.439693        1.532089  2
  H          1.329631       -0.143235        0.499097  2
  C          0.017640       -0.173745        2.195068  2
  H         -0.788160        0.329898        1.678573  2
  C         -0.138428       -0.554281        3.521028  2
  H         -1.065814       -0.347095        4.037523  2
  C          0.895909       -1.200764        4.184007  2
  H          0.774323       -1.497221        5.216999  2
  C          2.086314       -1.466711        3.521028  2
  H          2.892114       -1.970354        4.037523  2
  C          2.242382       -1.086175        2.195068  2
  H          3.169769       -1.293361        1.678573  2

%mem=32GB
%nprocshared= 8
#p m062x/aug-cc-pVDZ   counterpoise=2

00145 m062x/aug-cc-pVDZ   counterpoise=2

 0  1  0  1  0  1
  C          1.388376       -0.000000        0.000000  1
  C          0.694192       -1.202364        0.000000  1
  C         -0.694200       -1.202362        0.000000  1
  C         -1.388374        0.000006        0.000000  1
  C         -0.694198        1.202362        0.000000  1
  C          0.694205        1.202358        0.000000  1
  H          2.469814       -0.000007        0.000000  1
  H          1.234896       -2.138907        0.000000  1
  H         -1.234899       -2.138908        0.000000  1
  H         -2.469813        0.000007        0.000000  1
  H         -1.234887        2.138914        0.000000  1
  H          1.234894        2.138911        0.000000  1
  C          1.266044       -0.223238        1.532089  2
  H          1.351234       -0.067779        0.465169  2
  C          0.157009        0.254764        2.216843  2
  H         -0.621796        0.782611        1.683384  2
  C          0.047659        0.055216        3.586353  2
  H         -0.816336        0.427604        4.119812  2
  C          1.047344       -0.622335        4.271107  2
  H          0.962155       -0.777794        5.338027  2
  C          2.156379       -1.100337        3.586353  2
  H          2.935185       -1.628184        4.119812  2
  C          2.265730       -0.900789        2.216843  2
  H          3.129725       -1.273176        1.683384  2

%mem=32GB
%nprocshared= 8
#p m062x/aug-cc-pVDZ   counterpoise=2

00146 m062x/aug-cc-pVDZ   counterpoise=2

 0  1  0  1  0  1
  C          1.388376       -0.000000        0.000000  1
  C          0.694192       -1.202364        0.000000  1
  C         -0.694200       -1.202362        0.000000  1
  C         -1.388374        0.000006        0.000000  1
  C         -0.694198        1.202362        0.000000  1
  C          0.694205        1.202358        0.000000  1
  H          2.469814       -0.000007        0.000000  1
  H          1.234896       -2.138907        0.000000  1
  H         -1.234899       -2.138908        0.000000  1
  H         -2.469813        0.000007        0.000000  1
  H         -1.234887        2.138914        0.000000  1
  H          1.234894        2.138911        0.000000  1
  C          1.532089        0.000000        1.285575  2
  H          1.411933        0.000000        0.210724  2
  C          1.609206       -1.202290        1.975420  2
  H          1.549128       -2.138935        1.437995  2
  C          1.763440       -1.202290        3.355110  2
  H          1.823518       -2.138935        3.892536  2
  C          1.840557       -0.000000        4.044955  2
  H          1.960713       -0.000000        5.119806  2
  C          1.763440        1.202290        3.355110  2
  H          1.823518        2.138935        3.892536  2
  C          1.609206        1.202290        1.975420  2
  H          1.549128        2.138935        1.437995  2

%mem=32GB
%nprocshared= 8
#p m062x/aug-cc-pVDZ   counterpoise=2

00147 m062x/aug-cc-pVDZ   counterpoise=2

 0  1  0  1  0  1
  C          1.388376       -0.000000        0.000000  1
  C          0.694192       -1.202364        0.000000  1
  C         -0.694200       -1.202362        0.000000  1
  C         -1.388374        0.000006        0.000000  1
  C         -0.694198        1.202362        0.000000  1
  C          0.694205        1.202358        0.000000  1
  H          2.469814       -0.000007        0.000000  1
  H          1.234896       -2.138907        0.000000  1
  H         -1.234899       -2.138908        0.000000  1
  H         -2.469813        0.000007        0.000000  1
  H         -1.234887        2.138914        0.000000  1
  H          1.234894        2.138911        0.000000  1
  C          1.508813        0.266044        1.285575  2
  H          1.410007        0.047784        0.230899  2
  C          2.667514       -0.089706        1.962472  2
  H          3.471395       -0.585113        1.435134  2
  C          2.794342        0.190456        3.316265  2
  H          3.697028       -0.086691        3.843603  2
  C          1.762469        0.826368        3.993162  2
  H          1.861274        1.044629        5.047838  2
  C          0.603768        1.182118        3.316265  2
  H         -0.200113        1.677526        3.843603  2
  C          0.476940        0.901956        1.962472  2
  H         -0.425747        1.179103        1.435134  2

%mem=32GB
%nprocshared= 8
#p m062x/aug-cc-pVDZ   counterpoise=2

00148 m062x/aug-cc-pVDZ   counterpoise=2

 0  1  0  1  0  1
  C          1.388376       -0.000000        0.000000  1
  C          0.694192       -1.202364        0.000000  1
  C         -0.694200       -1.202362        0.000000  1
  C         -1.388374        0.000006        0.000000  1
  C         -0.694198        1.202362        0.000000  1
  C          0.694205        1.202358        0.000000  1
  H          2.469814       -0.000007        0.000000  1
  H          1.234896       -2.138907        0.000000  1
  H         -1.234899       -2.138908        0.000000  1
  H         -2.469813        0.000007        0.000000  1
  H         -1.234887        2.138914        0.000000  1
  H          1.234894        2.138911        0.000000  1
  C          1.439693        0.524005        1.285575  2
  H          1.399741        0.116051        0.284716  2
  C          2.661900        0.668651        1.927932  2
  H          3.574109        0.373383        1.427502  2
  C          2.713182        1.192305        3.212646  2
  H          3.665343        1.304992        3.713075  2
  C          1.542257        1.571313        3.855002  2
  H          1.582209        1.979267        4.855862  2
  C          0.320050        1.426668        3.212646  2
  H         -0.592160        1.721935        3.713075  2
  C          0.268768        0.903014        1.927932  2
  H         -0.683393        0.790327        1.427502  2

%mem=32GB
%nprocshared= 8
#p m062x/aug-cc-pVDZ   counterpoise=2

00149 m062x/aug-cc-pVDZ   counterpoise=2

 0  1  0  1  0  1
  C          1.388376       -0.000000        0.000000  1
  C          0.694192       -1.202364        0.000000  1
  C         -0.694200       -1.202362        0.000000  1
  C         -1.388374        0.000006        0.000000  1
  C         -0.694198        1.202362        0.000000  1
  C          0.694205        1.202358        0.000000  1
  H          2.469814       -0.000007        0.000000  1
  H          1.234896       -2.138907        0.000000  1
  H         -1.234899       -2.138908        0.000000  1
  H         -2.469813        0.000007        0.000000  1
  H         -1.234887        2.138914        0.000000  1
  H          1.234894        2.138911        0.000000  1
  C          1.326828        0.766044        1.285575  2
  H          0.870005        1.081110        0.357250  2
  C          0.937416       -0.425891        1.881379  2
  H          0.177223       -1.039404        1.417217  2
  C          1.523799       -0.830313        3.072988  2
  H          1.220428       -1.758892        3.537151  2
  C          2.499593       -0.042800        3.668792  2
  H          2.956416       -0.357866        4.597118  2
  C          2.889005        1.149136        3.072988  2
  H          3.649198        1.762649        3.537151  2
  C          2.302622        1.553558        1.881379  2
  H          2.605993        2.482137        1.417217  2

%mem=32GB
%nprocshared= 8
#p m062x/aug-cc-pVDZ   counterpoise=2

00150 m062x/aug-cc-pVDZ   counterpoise=2

 0  1  0  1  0  1
  C          1.388376       -0.000000        0.000000  1
  C          0.694192       -1.202364        0.000000  1
  C         -0.694200       -1.202362        0.000000  1
  C         -1.388374        0.000006        0.000000  1
  C         -0.694198        1.202362        0.000000  1
  C          0.694205        1.202358        0.000000  1
  H          2.469814       -0.000007        0.000000  1
  H          1.234896       -2.138907        0.000000  1
  H         -1.234899       -2.138908        0.000000  1
  H         -2.469813        0.000007        0.000000  1
  H         -1.234887        2.138914        0.000000  1
  H          1.234894        2.138911        0.000000  1
  C          1.173648        0.984808        1.285575  2
  H          0.800385        1.154178        0.284711  2
  C          0.916416       -0.218745        1.927936  2
  H          0.342756       -0.987003        1.427503  2
  C          1.395540       -0.436151        3.212656  2
  H          1.195143       -1.373779        3.713088  2
  C          2.131897        0.549997        3.855016  2
  H          2.505160        0.380626        4.855881  2
  C          2.389130        1.753549        3.212656  2
  H          2.962790        2.521808        3.713088  2
  C          1.910005        1.970955        1.927936  2
  H          2.110402        2.908584        1.427503  2

%mem=32GB
%nprocshared= 8
#p m062x/aug-cc-pVDZ   counterpoise=2

00151 m062x/aug-cc-pVDZ   counterpoise=2

 0  1  0  1  0  1
  C          1.388376       -0.000000        0.000000  1
  C          0.694192       -1.202364        0.000000  1
  C         -0.694200       -1.202362        0.000000  1
  C         -1.388374        0.000006        0.000000  1
  C         -0.694198        1.202362        0.000000  1
  C          0.694205        1.202358        0.000000  1
  H          2.469814       -0.000007        0.000000  1
  H          1.234896       -2.138907        0.000000  1
  H         -1.234899       -2.138908        0.000000  1
  H         -2.469813        0.000007        0.000000  1
  H         -1.234887        2.138914        0.000000  1
  H          1.234894        2.138911        0.000000  1
  C          0.984808        1.173648        1.285575  2
  H          0.746399        1.197202        0.230896  2
  C          1.019616       -0.037934        1.962474  2
  H          0.808325       -0.958264        1.435134  2
  C          1.325641       -0.068167        3.316271  2
  H          1.352758       -1.012051        3.843611  2
  C          1.596856        1.113181        3.993170  2
  H          1.835265        1.089628        5.047849  2
  C          1.562048        2.324763        3.316271  2
  H          1.773339        3.245094        3.843611  2
  C          1.256024        2.354997        1.962474  2
  H          1.228906        3.298881        1.435134  2

%mem=32GB
%nprocshared= 8
#p m062x/aug-cc-pVDZ   counterpoise=2

00152 m062x/aug-cc-pVDZ   counterpoise=2

 0  1  0  1  0  1
  C          1.388376       -0.000000        0.000000  1
  C          0.694192       -1.202364        0.000000  1
  C         -0.694200       -1.202362        0.000000  1
  C         -1.388374        0.000006        0.000000  1
  C         -0.694198        1.202362        0.000000  1
  C          0.694205        1.202358        0.000000  1
  H          2.469814       -0.000007        0.000000  1
  H          1.234896       -2.138907        0.000000  1
  H         -1.234899       -2.138908        0.000000  1
  H         -2.469813        0.000007        0.000000  1
  H         -1.234887        2.138914        0.000000  1
  H          1.234894        2.138911        0.000000  1
  C          0.766044        1.326828        1.285575  2
  H          0.705981        1.222760        0.210725  2
  C          1.845892        0.792620        1.975420  2
  H          2.627084        0.272378        1.437995  2
  C          1.922990        0.926202        3.355110  2
  H          2.764247        0.510027        3.892535  2
  C          0.920242        1.593992        4.044955  2
  H          0.980306        1.698060        5.119806  2
  C         -0.159606        2.128200        3.355110  2
  H         -0.940798        2.648442        3.892535  2
  C         -0.236704        1.994618        1.975420  2
  H         -1.077960        2.410793        1.437995  2

%mem=32GB
%nprocshared= 8
#p m062x/aug-cc-pVDZ   counterpoise=2

00153 m062x/aug-cc-pVDZ   counterpoise=2

 0  1  0  1  0  1
  C          1.388376       -0.000000        0.000000  1
  C          0.694192       -1.202364        0.000000  1
  C         -0.694200       -1.202362        0.000000  1
  C         -1.388374        0.000006        0.000000  1
  C         -0.694198        1.202362        0.000000  1
  C          0.694205        1.202358        0.000000  1
  H          2.469814       -0.000007        0.000000  1
  H          1.234896       -2.138907        0.000000  1
  H         -1.234899       -2.138908        0.000000  1
  H         -2.469813        0.000007        0.000000  1
  H         -1.234887        2.138914        0.000000  1
  H          1.234894        2.138911        0.000000  1
  C          0.524005        1.439693        1.285575  2
  H          0.663635        1.244986        0.230903  2
  C          1.411417        2.265312        1.962470  2
  H          2.242387        2.713805        1.435133  2
  C          1.232187        2.515240        3.316259  2
  H          1.923526        3.158440        3.843595  2
  C          0.165544        1.939548        3.993153  2
  H          0.025914        2.134255        5.047826  2
  C         -0.721868        1.113929        3.316259  2
  H         -1.552838        0.665436        3.843595  2
  C         -0.542638        0.864001        1.962470  2
  H         -1.233977        0.220801        1.435133  2

%mem=32GB
%nprocshared= 8
#p m062x/aug-cc-pVDZ   counterpoise=2

00154 m062x/aug-cc-pVDZ   counterpoise=2

 0  1  0  1  0  1
  C          1.388376       -0.000000        0.000000  1
  C          0.694192       -1.202364        0.000000  1
  C         -0.694200       -1.202362        0.000000  1
  C         -1.388374        0.000006        0.000000  1
  C         -0.694198        1.202362        0.000000  1
  C          0.694205        1.202358        0.000000  1
  H          2.469814       -0.000007        0.000000  1
  H          1.234896       -2.138907        0.000000  1
  H         -1.234899       -2.138908        0.000000  1
  H         -2.469813        0.000007        0.000000  1
  H         -1.234887        2.138914        0.000000  1
  H          1.234894        2.138911        0.000000  1
  C          0.266044        1.508813        1.285575  2
  H          0.599379        1.270230        0.284721  2
  C          0.751872        2.639604        1.927928  2
  H          1.463690        3.281965        1.427502  2
  C          0.324001        2.945852        3.212635  2
  H          0.702485        3.826796        3.713062  2
  C         -0.589698        2.121309        3.854988  2
  H         -0.923032        2.359892        4.855842  2
  C         -1.075526        0.990518        3.212635  2
  H         -1.787344        0.348157        3.713062  2
  C         -0.647654        0.684270        1.927928  2
  H         -1.026138       -0.196674        1.427502  2

%mem=32GB
%nprocshared= 8
#p m062x/aug-cc-pVDZ   counterpoise=2

00155 m062x/aug-cc-pVDZ   counterpoise=2

 0  1  0  1  0  1
  C          1.388376       -0.000000        0.000000  1
  C          0.694192       -1.202364        0.000000  1
  C         -0.694200       -1.202362        0.000000  1
  C         -1.388374        0.000006        0.000000  1
  C         -0.694198        1.202362        0.000000  1
  C          0.694205        1.202358        0.000000  1
  H          2.469814       -0.000007        0.000000  1
  H          1.234896       -2.138907        0.000000  1
  H         -1.234899       -2.138908        0.000000  1
  H         -2.469813        0.000007        0.000000  1
  H         -1.234887        2.138914        0.000000  1
  H          1.234894        2.138911        0.000000  1
  C          0.000000        1.532089        1.285575  2
  H         -0.501281        1.293993        0.357260  2
  C          0.837554        0.598888        1.881373  2
  H          0.988770       -0.366218        1.417215  2
  C          1.481004        0.904511        3.072968  2
  H          2.133501        0.177501        3.537126  2
  C          1.286900        2.143334        3.668766  2
  H          1.788181        2.381431        4.597081  2
  C          0.449346        3.076535        3.072968  2
  H          0.298130        4.041641        3.537126  2
  C         -0.194104        2.770912        1.881373  2
  H         -0.846601        3.497923        1.417215  2

%mem=32GB
%nprocshared= 8
#p m062x/aug-cc-pVDZ   counterpoise=2

00156 m062x/aug-cc-pVDZ   counterpoise=2

 0  1  0  1  0  1
  C          1.388376       -0.000000        0.000000  1
  C          0.694192       -1.202364        0.000000  1
  C         -0.694200       -1.202362        0.000000  1
  C         -1.388374        0.000006        0.000000  1
  C         -0.694198        1.202362        0.000000  1
  C          0.694205        1.202358        0.000000  1
  H          2.469814       -0.000007        0.000000  1
  H          1.234896       -2.138907        0.000000  1
  H         -1.234899       -2.138908        0.000000  1
  H         -2.469813        0.000007        0.000000  1
  H         -1.234887        2.138914        0.000000  1
  H          1.234894        2.138911        0.000000  1
  C         -0.266044        1.508813        1.285575  2
  H         -0.599374        1.270232        0.284719  2
  C          0.647653        0.684269        1.927930  2
  H          1.026140       -0.196672        1.427502  2
  C          1.075518        0.990514        3.212639  2
  H          1.787335        0.348153        3.713067  2
  C          0.589686        2.121302        3.854994  2
  H          0.923015        2.359883        4.855850  2
  C         -0.324011        2.945846        3.212639  2
  H         -0.702499        3.826788        3.713067  2
  C         -0.751876        2.639601        1.927930  2
  H         -1.463693        3.281962        1.427502  2

%mem=32GB
%nprocshared= 8
#p m062x/aug-cc-pVDZ   counterpoise=2

00157 m062x/aug-cc-pVDZ   counterpoise=2

 0  1  0  1  0  1
  C          1.388376       -0.000000        0.000000  1
  C          0.694192       -1.202364        0.000000  1
  C         -0.694200       -1.202362        0.000000  1
  C         -1.388374        0.000006        0.000000  1
  C         -0.694198        1.202362        0.000000  1
  C          0.694205        1.202358        0.000000  1
  H          2.469814       -0.000007        0.000000  1
  H          1.234896       -2.138907        0.000000  1
  H         -1.234899       -2.138908        0.000000  1
  H         -2.469813        0.000007        0.000000  1
  H         -1.234887        2.138914        0.000000  1
  H          1.234894        2.138911        0.000000  1
  C         -0.524005        1.439693        1.285575  2
  H         -0.663630        1.244989        0.230901  2
  C          0.542642        0.864010        1.962471  2
  H          1.233990        0.220821        1.435134  2
  C          0.721866        1.113934        3.316261  2
  H          1.552838        0.665448        3.843598  2
  C         -0.165558        1.939540        3.993157  2
  H         -0.025934        2.134244        5.047831  2
  C         -1.232206        2.515223        3.316261  2
  H         -1.923554        3.158412        3.843598  2
  C         -1.411429        2.265299        1.962471  2
  H         -2.242402        2.713785        1.435134  2

%mem=32GB
%nprocshared= 8
#p m062x/aug-cc-pVDZ   counterpoise=2

00158 m062x/aug-cc-pVDZ   counterpoise=2

 0  1  0  1  0  1
  C          1.388376       -0.000000        0.000000  1
  C          0.694192       -1.202364        0.000000  1
  C         -0.694200       -1.202362        0.000000  1
  C         -1.388374        0.000006        0.000000  1
  C         -0.694198        1.202362        0.000000  1
  C          0.694205        1.202358        0.000000  1
  H          2.469814       -0.000007        0.000000  1
  H          1.234896       -2.138907        0.000000  1
  H         -1.234899       -2.138908        0.000000  1
  H         -2.469813        0.000007        0.000000  1
  H         -1.234887        2.138914        0.000000  1
  H          1.234894        2.138911        0.000000  1
  C         -0.766044        1.326828        1.285575  2
  H         -0.705975        1.222764        0.210725  2
  C          0.236667        1.994674        1.975420  2
  H          1.077899        2.410896        1.437995  2
  C          0.159561        2.128252        3.355110  2
  H          0.940723        2.648538        3.892535  2
  C         -0.920257        1.593984        4.044955  2
  H         -0.980327        1.698048        5.119806  2
  C         -1.922968        0.926137        3.355110  2
  H         -2.764201        0.509915        3.892535  2
  C         -1.845862        0.792559        1.975420  2
  H         -2.627025        0.272273        1.437995  2

%mem=32GB
%nprocshared= 8
#p m062x/aug-cc-pVDZ   counterpoise=2

00159 m062x/aug-cc-pVDZ   counterpoise=2

 0  1  0  1  0  1
  C          1.388376       -0.000000        0.000000  1
  C          0.694192       -1.202364        0.000000  1
  C         -0.694200       -1.202362        0.000000  1
  C         -1.388374        0.000006        0.000000  1
  C         -0.694198        1.202362        0.000000  1
  C          0.694205        1.202358        0.000000  1
  H          2.469814       -0.000007        0.000000  1
  H          1.234896       -2.138907        0.000000  1
  H         -1.234899       -2.138908        0.000000  1
  H         -2.469813        0.000007        0.000000  1
  H         -1.234887        2.138914        0.000000  1
  H          1.234894        2.138911        0.000000  1
  C         -0.984808        1.173648        1.285575  2
  H         -0.746393        1.197205        0.230897  2
  C         -1.256041        2.354993        1.962473  2
  H         -1.228930        3.298878        1.435134  2
  C         -1.562072        2.324756        3.316269  2
  H         -1.773376        3.245084        3.843608  2
  C         -1.596870        1.113173        3.993167  2
  H         -1.835285        1.089616        5.047845  2
  C         -1.325638       -0.068172        3.316269  2
  H         -1.352748       -1.012057        3.843608  2
  C         -1.019606       -0.037935        1.962473  2
  H         -0.808302       -0.958262        1.435134  2

%mem=32GB
%nprocshared= 8
#p m062x/aug-cc-pVDZ   counterpoise=2

00160 m062x/aug-cc-pVDZ   counterpoise=2

 0  1  0  1  0  1
  C          1.388376       -0.000000        0.000000  1
  C          0.694192       -1.202364        0.000000  1
  C         -0.694200       -1.202362        0.000000  1
  C         -1.388374        0.000006        0.000000  1
  C         -0.694198        1.202362        0.000000  1
  C          0.694205        1.202358        0.000000  1
  H          2.469814       -0.000007        0.000000  1
  H          1.234896       -2.138907        0.000000  1
  H         -1.234899       -2.138908        0.000000  1
  H         -2.469813        0.000007        0.000000  1
  H         -1.234887        2.138914        0.000000  1
  H          1.234894        2.138911        0.000000  1
  C         -1.173648        0.984808        1.285575  2
  H         -0.800380        1.154181        0.284713  2
  C         -1.910010        1.970952        1.927934  2
  H         -2.110405        2.908582        1.427503  2
  C         -2.389140        1.753543        3.212652  2
  H         -2.962804        2.521800        3.713083  2
  C         -2.131909        0.549989        3.855011  2
  H         -2.505177        0.380616        4.855873  2
  C         -1.395547       -0.436155        3.212652  2
  H         -1.195152       -1.373785        3.713083  2
  C         -0.916417       -0.218746        1.927934  2
  H         -0.342754       -0.987003        1.427503  2

%mem=32GB
%nprocshared= 8
#p m062x/aug-cc-pVDZ   counterpoise=2

00161 m062x/aug-cc-pVDZ   counterpoise=2

 0  1  0  1  0  1
  C          1.388376       -0.000000        0.000000  1
  C          0.694192       -1.202364        0.000000  1
  C         -0.694200       -1.202362        0.000000  1
  C         -1.388374        0.000006        0.000000  1
  C         -0.694198        1.202362        0.000000  1
  C          0.694205        1.202358        0.000000  1
  H          2.469814       -0.000007        0.000000  1
  H          1.234896       -2.138907        0.000000  1
  H         -1.234899       -2.138908        0.000000  1
  H         -2.469813        0.000007        0.000000  1
  H         -1.234887        2.138914        0.000000  1
  H          1.234894        2.138911        0.000000  1
  C         -1.326828        0.766044        1.285575  2
  H         -0.870001        1.081112        0.357252  2
  C         -2.302624        1.553557        1.881378  2
  H         -2.605992        2.482137        1.417216  2
  C         -2.889011        1.149133        3.072983  2
  H         -3.649206        1.762645        3.537145  2
  C         -2.499603       -0.042805        3.668786  2
  H         -2.956429       -0.357873        4.597109  2
  C         -1.523807       -0.830318        3.072983  2
  H         -1.220439       -1.758898        3.537145  2
  C         -0.937420       -0.425893        1.881378  2
  H         -0.177225       -1.039405        1.417216  2

%mem=32GB
%nprocshared= 8
#p m062x/aug-cc-pVDZ   counterpoise=2

00162 m062x/aug-cc-pVDZ   counterpoise=2

 0  1  0  1  0  1
  C          1.388376       -0.000000        0.000000  1
  C          0.694192       -1.202364        0.000000  1
  C         -0.694200       -1.202362        0.000000  1
  C         -1.388374        0.000006        0.000000  1
  C         -0.694198        1.202362        0.000000  1
  C          0.694205        1.202358        0.000000  1
  H          2.469814       -0.000007        0.000000  1
  H          1.234896       -2.138907        0.000000  1
  H         -1.234899       -2.138908        0.000000  1
  H         -2.469813        0.000007        0.000000  1
  H         -1.234887        2.138914        0.000000  1
  H          1.234894        2.138911        0.000000  1
  C         -1.439693        0.524005        1.285575  2
  H         -1.399739        0.116055        0.284714  2
  C         -0.268770        0.903017        1.927933  2
  H          0.683392        0.790337        1.427503  2
  C         -0.320054        1.426666        3.212649  2
  H          0.592155        1.721936        3.713079  2
  C         -1.542261        1.571303        3.855006  2
  H         -1.582214        1.979253        4.855867  2
  C         -2.713184        1.192291        3.212649  2
  H         -3.665346        1.304971        3.713079  2
  C         -2.661900        0.668642        1.927933  2
  H         -3.574109        0.373373        1.427503  2

%mem=32GB
%nprocshared= 8
#p m062x/aug-cc-pVDZ   counterpoise=2

00163 m062x/aug-cc-pVDZ   counterpoise=2

 0  1  0  1  0  1
  C          1.388376       -0.000000        0.000000  1
  C          0.694192       -1.202364        0.000000  1
  C         -0.694200       -1.202362        0.000000  1
  C         -1.388374        0.000006        0.000000  1
  C         -0.694198        1.202362        0.000000  1
  C          0.694205        1.202358        0.000000  1
  H          2.469814       -0.000007        0.000000  1
  H          1.234896       -2.138907        0.000000  1
  H         -1.234899       -2.138908        0.000000  1
  H         -2.469813        0.000007        0.000000  1
  H         -1.234887        2.138914        0.000000  1
  H          1.234894        2.138911        0.000000  1
  C         -1.508813        0.266044        1.285575  2
  H         -1.410006        0.047788        0.230898  2
  C         -0.476949        0.901969        1.962472  2
  H          0.425733        1.179131        1.435134  2
  C         -0.603779        1.182125        3.316267  2
  H          0.200096        1.677543        3.843605  2
  C         -1.762473        0.826356        3.993164  2
  H         -1.861281        1.044612        5.047841  2
  C         -2.794338        0.190431        3.316267  2
  H         -3.697020       -0.086731        3.843605  2
  C         -2.667507       -0.089725        1.962472  2
  H         -3.471382       -0.585143        1.435134  2

%mem=32GB
%nprocshared= 8
#p m062x/aug-cc-pVDZ   counterpoise=2

00164 m062x/aug-cc-pVDZ   counterpoise=2

 0  1  0  1  0  1
  C          1.388376       -0.000000        0.000000  1
  C          0.694192       -1.202364        0.000000  1
  C         -0.694200       -1.202362        0.000000  1
  C         -1.388374        0.000006        0.000000  1
  C         -0.694198        1.202362        0.000000  1
  C          0.694205        1.202358        0.000000  1
  H          2.469814       -0.000007        0.000000  1
  H          1.234896       -2.138907        0.000000  1
  H         -1.234899       -2.138908        0.000000  1
  H         -2.469813        0.000007        0.000000  1
  H         -1.234887        2.138914        0.000000  1
  H          1.234894        2.138911        0.000000  1
  C         -1.532089        0.000000        1.285575  2
  H         -1.411931        0.000005        0.210725  2
  C         -1.609257        1.202287        1.975420  2
  H         -1.549217        2.138934        1.437995  2
  C         -1.763493        1.202280        3.355110  2
  H         -1.823611        2.138923        3.892535  2
  C         -1.840561       -0.000013        4.044955  2
  H         -1.960719       -0.000018        5.119805  2
  C         -1.763393       -1.202300        3.355110  2
  H         -1.823433       -2.138947        3.892535  2
  C         -1.609157       -1.202293        1.975420  2
  H         -1.549039       -2.138936        1.437995  2

%mem=32GB
%nprocshared= 8
#p m062x/aug-cc-pVDZ   counterpoise=2

00165 m062x/aug-cc-pVDZ   counterpoise=2

 0  1  0  1  0  1
  C          1.388376       -0.000000        0.000000  1
  C          0.694192       -1.202364        0.000000  1
  C         -0.694200       -1.202362        0.000000  1
  C         -1.388374        0.000006        0.000000  1
  C         -0.694198        1.202362        0.000000  1
  C          0.694205        1.202358        0.000000  1
  H          2.469814       -0.000007        0.000000  1
  H          1.234896       -2.138907        0.000000  1
  H         -1.234899       -2.138908        0.000000  1
  H         -2.469813        0.000007        0.000000  1
  H         -1.234887        2.138914        0.000000  1
  H          1.234894        2.138911        0.000000  1
  C         -1.508813       -0.266044        1.285575  2
  H         -1.410006       -0.047779        0.230900  2
  C         -2.667516        0.089700        1.962471  2
  H         -3.471397        0.585108        1.435134  2
  C         -2.794346       -0.190468        3.316263  2
  H         -3.697034        0.086675        3.843601  2
  C         -1.762473       -0.826380        3.993159  2
  H         -1.861280       -1.044646        5.047834  2
  C         -0.603770       -1.182125        3.316263  2
  H          0.200111       -1.677533        3.843601  2
  C         -0.476940       -0.901957        1.962471  2
  H          0.425748       -1.179100        1.435134  2

%mem=32GB
%nprocshared= 8
#p m062x/aug-cc-pVDZ   counterpoise=2

00166 m062x/aug-cc-pVDZ   counterpoise=2

 0  1  0  1  0  1
  C          1.388376       -0.000000        0.000000  1
  C          0.694192       -1.202364        0.000000  1
  C         -0.694200       -1.202362        0.000000  1
  C         -1.388374        0.000006        0.000000  1
  C         -0.694198        1.202362        0.000000  1
  C          0.694205        1.202358        0.000000  1
  H          2.469814       -0.000007        0.000000  1
  H          1.234896       -2.138907        0.000000  1
  H         -1.234899       -2.138908        0.000000  1
  H         -2.469813        0.000007        0.000000  1
  H         -1.234887        2.138914        0.000000  1
  H          1.234894        2.138911        0.000000  1
  C         -1.439693       -0.524005        1.285575  2
  H         -1.399740       -0.116047        0.284718  2
  C         -2.661900       -0.668650        1.927931  2
  H         -3.574109       -0.373378        1.427502  2
  C         -2.713184       -1.192309        3.212642  2
  H         -3.665346       -1.304995        3.713071  2
  C         -1.542261       -1.571324        3.854998  2
  H         -1.582214       -1.979282        4.855856  2
  C         -0.320053       -1.426679        3.212642  2
  H          0.592155       -1.721950        3.713071  2
  C         -0.268769       -0.903020        1.927931  2
  H          0.683393       -0.790333        1.427502  2

%mem=32GB
%nprocshared= 8
#p m062x/aug-cc-pVDZ   counterpoise=2

00167 m062x/aug-cc-pVDZ   counterpoise=2

 0  1  0  1  0  1
  C          1.388376       -0.000000        0.000000  1
  C          0.694192       -1.202364        0.000000  1
  C         -0.694200       -1.202362        0.000000  1
  C         -1.388374        0.000006        0.000000  1
  C         -0.694198        1.202362        0.000000  1
  C          0.694205        1.202358        0.000000  1
  H          2.469814       -0.000007        0.000000  1
  H          1.234896       -2.138907        0.000000  1
  H         -1.234899       -2.138908        0.000000  1
  H         -2.469813        0.000007        0.000000  1
  H         -1.234887        2.138914        0.000000  1
  H          1.234894        2.138911        0.000000  1
  C         -1.326828       -0.766044        1.285575  2
  H         -0.870003       -1.081113        0.357252  2
  C         -0.937417        0.425892        1.881378  2
  H         -0.177222        1.039403        1.417216  2
  C         -1.523803        0.830317        3.072984  2
  H         -1.220433        1.758896        3.537146  2
  C         -2.499600        0.042805        3.668787  2
  H         -2.956425        0.357873        4.597110  2
  C         -2.889010       -1.149131        3.072984  2
  H         -3.649206       -1.762643        3.537146  2
  C         -2.302624       -1.553556        1.881378  2
  H         -2.605994       -2.482136        1.417216  2

%mem=32GB
%nprocshared= 8
#p m062x/aug-cc-pVDZ   counterpoise=2

00168 m062x/aug-cc-pVDZ   counterpoise=2

 0  1  0  1  0  1
  C          1.388376       -0.000000        0.000000  1
  C          0.694192       -1.202364        0.000000  1
  C         -0.694200       -1.202362        0.000000  1
  C         -1.388374        0.000006        0.000000  1
  C         -0.694198        1.202362        0.000000  1
  C          0.694205        1.202358        0.000000  1
  H          2.469814       -0.000007        0.000000  1
  H          1.234896       -2.138907        0.000000  1
  H         -1.234899       -2.138908        0.000000  1
  H         -2.469813        0.000007        0.000000  1
  H         -1.234887        2.138914        0.000000  1
  H          1.234894        2.138911        0.000000  1
  C         -1.173648       -0.984808        1.285575  2
  H         -0.800382       -1.154181        0.284712  2
  C         -0.916414        0.218745        1.927934  2
  H         -0.342750        0.987001        1.427503  2
  C         -1.395543        0.436154        3.212653  2
  H         -1.195145        1.373784        3.713084  2
  C         -2.131905       -0.549989        3.855012  2
  H         -2.505172       -0.380616        4.855875  2
  C         -2.389139       -1.753542        3.212653  2
  H         -2.962803       -2.521798        3.713084  2
  C         -1.910011       -1.970951        1.927934  2
  H         -2.110408       -2.908581        1.427503  2

%mem=32GB
%nprocshared= 8
#p m062x/aug-cc-pVDZ   counterpoise=2

00169 m062x/aug-cc-pVDZ   counterpoise=2

 0  1  0  1  0  1
  C          1.388376       -0.000000        0.000000  1
  C          0.694192       -1.202364        0.000000  1
  C         -0.694200       -1.202362        0.000000  1
  C         -1.388374        0.000006        0.000000  1
  C         -0.694198        1.202362        0.000000  1
  C          0.694205        1.202358        0.000000  1
  H          2.469814       -0.000007        0.000000  1
  H          1.234896       -2.138907        0.000000  1
  H         -1.234899       -2.138908        0.000000  1
  H         -2.469813        0.000007        0.000000  1
  H         -1.234887        2.138914        0.000000  1
  H          1.234894        2.138911        0.000000  1
  C         -0.984808       -1.173648        1.285575  2
  H         -0.746395       -1.197205        0.230897  2
  C         -1.019604        0.037934        1.962473  2
  H         -0.808300        0.958262        1.435134  2
  C         -1.325634        0.068172        3.316270  2
  H         -1.352742        1.012056        3.843609  2
  C         -1.596866       -1.113173        3.993168  2
  H         -1.835279       -1.089616        5.047846  2
  C         -1.562070       -2.324756        3.316270  2
  H         -1.773374       -3.245084        3.843609  2
  C         -1.256040       -2.354993        1.962473  2
  H         -1.228932       -3.298878        1.435134  2

%mem=32GB
%nprocshared= 8
#p m062x/aug-cc-pVDZ   counterpoise=2

00170 m062x/aug-cc-pVDZ   counterpoise=2

 0  1  0  1  0  1
  C          1.388376       -0.000000        0.000000  1
  C          0.694192       -1.202364        0.000000  1
  C         -0.694200       -1.202362        0.000000  1
  C         -1.388374        0.000006        0.000000  1
  C         -0.694198        1.202362        0.000000  1
  C          0.694205        1.202358        0.000000  1
  H          2.469814       -0.000007        0.000000  1
  H          1.234896       -2.138907        0.000000  1
  H         -1.234899       -2.138908        0.000000  1
  H         -2.469813        0.000007        0.000000  1
  H         -1.234887        2.138914        0.000000  1
  H          1.234894        2.138911        0.000000  1
  C         -0.766044       -1.326828        1.285575  2
  H         -0.705976       -1.222764        0.210724  2
  C         -1.845868       -0.792572        1.975420  2
  H         -2.627037       -0.272296        1.437995  2
  C         -1.922972       -0.926150        3.355110  2
  H         -2.764210       -0.509938        3.892536  2
  C         -0.920253       -1.593984        4.044955  2
  H         -0.980321       -1.698048        5.119806  2
  C          0.159571       -2.128239        3.355110  2
  H          0.940740       -2.648516        3.892536  2
  C          0.236675       -1.994662        1.975420  2
  H          1.077913       -2.410874        1.437995  2

%mem=32GB
%nprocshared= 8
#p m062x/aug-cc-pVDZ   counterpoise=2

00171 m062x/aug-cc-pVDZ   counterpoise=2

 0  1  0  1  0  1
  C          1.388376       -0.000000        0.000000  1
  C          0.694192       -1.202364        0.000000  1
  C         -0.694200       -1.202362        0.000000  1
  C         -1.388374        0.000006        0.000000  1
  C         -0.694198        1.202362        0.000000  1
  C          0.694205        1.202358        0.000000  1
  H          2.469814       -0.000007        0.000000  1
  H          1.234896       -2.138907        0.000000  1
  H         -1.234899       -2.138908        0.000000  1
  H         -2.469813        0.000007        0.000000  1
  H         -1.234887        2.138914        0.000000  1
  H          1.234894        2.138911        0.000000  1
  C         -0.524005       -1.439693        1.285575  2
  H         -0.663631       -1.244989        0.230901  2
  C         -1.411424       -2.265304        1.962470  2
  H         -2.242395       -2.713794        1.435134  2
  C         -1.232199       -2.515228        3.316261  2
  H         -1.923543       -3.158422        3.843598  2
  C         -0.165554       -1.939540        3.993156  2
  H         -0.025928       -2.134244        5.047830  2
  C          0.721865       -1.113929        3.316261  2
  H          1.552835       -0.665439        3.843598  2
  C          0.542639       -0.864005        1.962470  2
  H          1.233984       -0.220811        1.435134  2

%mem=32GB
%nprocshared= 8
#p m062x/aug-cc-pVDZ   counterpoise=2

00172 m062x/aug-cc-pVDZ   counterpoise=2

 0  1  0  1  0  1
  C          1.388376       -0.000000        0.000000  1
  C          0.694192       -1.202364        0.000000  1
  C         -0.694200       -1.202362        0.000000  1
  C         -1.388374        0.000006        0.000000  1
  C         -0.694198        1.202362        0.000000  1
  C          0.694205        1.202358        0.000000  1
  H          2.469814       -0.000007        0.000000  1
  H          1.234896       -2.138907        0.000000  1
  H         -1.234899       -2.138908        0.000000  1
  H         -2.469813        0.000007        0.000000  1
  H         -1.234887        2.138914        0.000000  1
  H          1.234894        2.138911        0.000000  1
  C         -0.266044       -1.508813        1.285575  2
  H         -0.599375       -1.270233        0.284720  2
  C         -0.751873       -2.639603        1.927930  2
  H         -1.463689       -3.281965        1.427502  2
  C         -0.324006       -2.945847        3.212638  2
  H         -0.702492       -3.826790        3.713066  2
  C          0.589690       -2.121302        3.854993  2
  H          0.923020       -2.359882        4.855848  2
  C          1.075519       -0.990512        3.212638  2
  H          1.787334       -0.348150        3.713066  2
  C          0.647652       -0.684268        1.927930  2
  H          1.026137        0.196675        1.427502  2

%mem=32GB
%nprocshared= 8
#p m062x/aug-cc-pVDZ   counterpoise=2

00173 m062x/aug-cc-pVDZ   counterpoise=2

 0  1  0  1  0  1
  C          1.388376       -0.000000        0.000000  1
  C          0.694192       -1.202364        0.000000  1
  C         -0.694200       -1.202362        0.000000  1
  C         -1.388374        0.000006        0.000000  1
  C         -0.694198        1.202362        0.000000  1
  C          0.694205        1.202358        0.000000  1
  H          2.469814       -0.000007        0.000000  1
  H          1.234896       -2.138907        0.000000  1
  H         -1.234899       -2.138908        0.000000  1
  H         -2.469813        0.000007        0.000000  1
  H         -1.234887        2.138914        0.000000  1
  H          1.234894        2.138911        0.000000  1
  C         -0.000000       -1.532089        1.285575  2
  H          0.501278       -1.293994        0.357258  2
  C         -0.837553       -0.598888        1.881374  2
  H         -0.988771        0.366217        1.417216  2
  C         -1.480998       -0.904510        3.072972  2
  H         -2.133495       -0.177499        3.537131  2
  C         -1.286891       -2.143332        3.668771  2
  H         -1.788169       -2.381427        4.597088  2
  C         -0.449339       -3.076533        3.072972  2
  H         -0.298120       -4.041638        3.537131  2
  C          0.194107       -2.770911        1.881374  2
  H          0.846604       -3.497922        1.417216  2

%mem=32GB
%nprocshared= 8
#p m062x/aug-cc-pVDZ   counterpoise=2

00174 m062x/aug-cc-pVDZ   counterpoise=2

 0  1  0  1  0  1
  C          1.388376       -0.000000        0.000000  1
  C          0.694192       -1.202364        0.000000  1
  C         -0.694200       -1.202362        0.000000  1
  C         -1.388374        0.000006        0.000000  1
  C         -0.694198        1.202362        0.000000  1
  C          0.694205        1.202358        0.000000  1
  H          2.469814       -0.000007        0.000000  1
  H          1.234896       -2.138907        0.000000  1
  H         -1.234899       -2.138908        0.000000  1
  H         -2.469813        0.000007        0.000000  1
  H         -1.234887        2.138914        0.000000  1
  H          1.234894        2.138911        0.000000  1
  C          0.266044       -1.508813        1.285575  2
  H          0.599370       -1.270234        0.284718  2
  C         -0.647654       -0.684271        1.927931  2
  H         -1.026146        0.196668        1.427502  2
  C         -1.075513       -0.990514        3.212642  2
  H         -1.787331       -0.348154        3.713071  2
  C         -0.589675       -2.121299        3.854998  2
  H         -0.923001       -2.359879        4.855856  2
  C          0.324023       -2.945841        3.212642  2
  H          0.702515       -3.826780        3.713071  2
  C          0.751883       -2.639598        1.927931  2
  H          1.463700       -3.281958        1.427502  2

%mem=32GB
%nprocshared= 8
#p m062x/aug-cc-pVDZ   counterpoise=2

00175 m062x/aug-cc-pVDZ   counterpoise=2

 0  1  0  1  0  1
  C          1.388376       -0.000000        0.000000  1
  C          0.694192       -1.202364        0.000000  1
  C         -0.694200       -1.202362        0.000000  1
  C         -1.388374        0.000006        0.000000  1
  C         -0.694198        1.202362        0.000000  1
  C          0.694205        1.202358        0.000000  1
  H          2.469814       -0.000007        0.000000  1
  H          1.234896       -2.138907        0.000000  1
  H         -1.234899       -2.138908        0.000000  1
  H         -2.469813        0.000007        0.000000  1
  H         -1.234887        2.138914        0.000000  1
  H          1.234894        2.138911        0.000000  1
  C          0.524005       -1.439693        1.285575  2
  H          0.663625       -1.244990        0.230900  2
  C         -0.542648       -0.864022        1.962471  2
  H         -1.234005       -0.220843        1.435134  2
  C         -0.721865       -1.113944        3.316263  2
  H         -1.552843       -0.665467        3.843601  2
  C          0.165570       -1.939537        3.993159  2
  H          0.025951       -2.134239        5.047834  2
  C          1.232224       -2.515208        3.316263  2
  H          1.923581       -3.158387        3.843601  2
  C          1.411441       -2.265286        1.962471  2
  H          2.242418       -2.713762        1.435134  2

%mem=32GB
%nprocshared= 8
#p m062x/aug-cc-pVDZ   counterpoise=2

00176 m062x/aug-cc-pVDZ   counterpoise=2

 0  1  0  1  0  1
  C          1.388376       -0.000000        0.000000  1
  C          0.694192       -1.202364        0.000000  1
  C         -0.694200       -1.202362        0.000000  1
  C         -1.388374        0.000006        0.000000  1
  C         -0.694198        1.202362        0.000000  1
  C          0.694205        1.202358        0.000000  1
  H          2.469814       -0.000007        0.000000  1
  H          1.234896       -2.138907        0.000000  1
  H         -1.234899       -2.138908        0.000000  1
  H         -2.469813        0.000007        0.000000  1
  H         -1.234887        2.138914        0.000000  1
  H          1.234894        2.138911        0.000000  1
  C          0.766044       -1.326828        1.285575  2
  H          0.705970       -1.222765        0.210725  2
  C         -0.236638       -1.994718        1.975420  2
  H         -1.077853       -2.410976        1.437995  2
  C         -0.159525       -2.128294        3.355110  2
  H         -0.940665       -2.648614        3.892535  2
  C          0.920270       -1.593979        4.044955  2
  H          0.980344       -1.698042        5.119805  2
  C          1.922952       -0.926089        3.355110  2
  H          2.764167       -0.509831        3.892535  2
  C          1.845839       -0.792514        1.975420  2
  H          2.626979       -0.272193        1.437995  2

%mem=32GB
%nprocshared= 8
#p m062x/aug-cc-pVDZ   counterpoise=2

00177 m062x/aug-cc-pVDZ   counterpoise=2

 0  1  0  1  0  1
  C          1.388376       -0.000000        0.000000  1
  C          0.694192       -1.202364        0.000000  1
  C         -0.694200       -1.202362        0.000000  1
  C         -1.388374        0.000006        0.000000  1
  C         -0.694198        1.202362        0.000000  1
  C          0.694205        1.202358        0.000000  1
  H          2.469814       -0.000007        0.000000  1
  H          1.234896       -2.138907        0.000000  1
  H         -1.234899       -2.138908        0.000000  1
  H         -2.469813        0.000007        0.000000  1
  H         -1.234887        2.138914        0.000000  1
  H          1.234894        2.138911        0.000000  1
  C          0.984808       -1.173648        1.285575  2
  H          0.746389       -1.197206        0.230898  2
  C          1.256049       -2.354992        1.962472  2
  H          1.228941       -3.298877        1.435134  2
  C          1.562087       -2.324752        3.316267  2
  H          1.773398       -3.245079        3.843605  2
  C          1.596882       -1.113169        3.993164  2
  H          1.835301       -1.089611        5.047841  2
  C          1.325641        0.068175        3.316267  2
  H          1.352749        1.012060        3.843605  2
  C          1.019604        0.037935        1.962472  2
  H          0.808292        0.958262        1.435134  2

%mem=32GB
%nprocshared= 8
#p m062x/aug-cc-pVDZ   counterpoise=2

00178 m062x/aug-cc-pVDZ   counterpoise=2

 0  1  0  1  0  1
  C          1.388376       -0.000000        0.000000  1
  C          0.694192       -1.202364        0.000000  1
  C         -0.694200       -1.202362        0.000000  1
  C         -1.388374        0.000006        0.000000  1
  C         -0.694198        1.202362        0.000000  1
  C          0.694205        1.202358        0.000000  1
  H          2.469814       -0.000007        0.000000  1
  H          1.234896       -2.138907        0.000000  1
  H         -1.234899       -2.138908        0.000000  1
  H         -2.469813        0.000007        0.000000  1
  H         -1.234887        2.138914        0.000000  1
  H          1.234894        2.138911        0.000000  1
  C          1.173648       -0.984808        1.285575  2
  H          0.800376       -1.154182        0.284714  2
  C          1.910011       -1.970952        1.927933  2
  H          2.110404       -2.908583        1.427503  2
  C          2.389146       -1.753541        3.212649  2
  H          2.962811       -2.521798        3.713079  2
  C          2.131919       -0.549986        3.855006  2
  H          2.505191       -0.380612        4.855867  2
  C          1.395557        0.436158        3.212649  2
  H          1.195164        1.373789        3.713079  2
  C          0.916421        0.218747        1.927933  2
  H          0.342757        0.987004        1.427503  2

%mem=32GB
%nprocshared= 8
#p m062x/aug-cc-pVDZ   counterpoise=2

00179 m062x/aug-cc-pVDZ   counterpoise=2

 0  1  0  1  0  1
  C          1.388376       -0.000000        0.000000  1
  C          0.694192       -1.202364        0.000000  1
  C         -0.694200       -1.202362        0.000000  1
  C         -1.388374        0.000006        0.000000  1
  C         -0.694198        1.202362        0.000000  1
  C          0.694205        1.202358        0.000000  1
  H          2.469814       -0.000007        0.000000  1
  H          1.234896       -2.138907        0.000000  1
  H         -1.234899       -2.138908        0.000000  1
  H         -2.469813        0.000007        0.000000  1
  H         -1.234887        2.138914        0.000000  1
  H          1.234894        2.138911        0.000000  1
  C          1.326828       -0.766044        1.285575  2
  H          0.869998       -1.081113        0.357254  2
  C          2.302623       -1.553558        1.881377  2
  H          2.605988       -2.482140        1.417216  2
  C          2.889015       -1.149133        3.072979  2
  H          3.649210       -1.762646        3.537140  2
  C          2.499611        0.042807        3.668781  2
  H          2.956441        0.357876        4.597102  2
  C          1.523816        0.830321        3.072979  2
  H          1.220451        1.758902        3.537140  2
  C          0.937424        0.425895        1.881377  2
  H          0.177229        1.039408        1.417216  2

%mem=32GB
%nprocshared= 8
#p m062x/aug-cc-pVDZ   counterpoise=2

00180 m062x/aug-cc-pVDZ   counterpoise=2

 0  1  0  1  0  1
  C          1.388376       -0.000000        0.000000  1
  C          0.694192       -1.202364        0.000000  1
  C         -0.694200       -1.202362        0.000000  1
  C         -1.388374        0.000006        0.000000  1
  C         -0.694198        1.202362        0.000000  1
  C          0.694205        1.202358        0.000000  1
  H          2.469814       -0.000007        0.000000  1
  H          1.234896       -2.138907        0.000000  1
  H         -1.234899       -2.138908        0.000000  1
  H         -2.469813        0.000007        0.000000  1
  H         -1.234887        2.138914        0.000000  1
  H          1.234894        2.138911        0.000000  1
  C          1.439693       -0.524005        1.285575  2
  H          1.399741       -0.116051        0.284716  2
  C          0.268768       -0.903014        1.927932  2
  H         -0.683393       -0.790327        1.427502  2
  C          0.320050       -1.426668        3.212646  2
  H         -0.592160       -1.721935        3.713075  2
  C          1.542257       -1.571313        3.855002  2
  H          1.582209       -1.979267        4.855862  2
  C          2.713182       -1.192305        3.212646  2
  H          3.665343       -1.304992        3.713075  2
  C          2.661900       -0.668651        1.927932  2
  H          3.574109       -0.373383        1.427502  2

%mem=32GB
%nprocshared= 8
#p m062x/aug-cc-pVDZ   counterpoise=2

00181 m062x/aug-cc-pVDZ   counterpoise=2

 0  1  0  1  0  1
  C          1.388376       -0.000000        0.000000  1
  C          0.694192       -1.202364        0.000000  1
  C         -0.694200       -1.202362        0.000000  1
  C         -1.388374        0.000006        0.000000  1
  C         -0.694198        1.202362        0.000000  1
  C          0.694205        1.202358        0.000000  1
  H          2.469814       -0.000007        0.000000  1
  H          1.234896       -2.138907        0.000000  1
  H         -1.234899       -2.138908        0.000000  1
  H         -2.469813        0.000007        0.000000  1
  H         -1.234887        2.138914        0.000000  1
  H          1.234894        2.138911        0.000000  1
  C          1.508813       -0.266044        1.285575  2
  H          1.410007       -0.047784        0.230899  2
  C          0.476940       -0.901956        1.962472  2
  H         -0.425747       -1.179103        1.435134  2
  C          0.603768       -1.182118        3.316265  2
  H         -0.200113       -1.677526        3.843603  2
  C          1.762469       -0.826368        3.993162  2
  H          1.861274       -1.044629        5.047838  2
  C          2.794342       -0.190456        3.316265  2
  H          3.697028        0.086691        3.843603  2
  C          2.667514        0.089706        1.962472  2
  H          3.471395        0.585113        1.435134  2

%mem=32GB
%nprocshared= 8
#p m062x/aug-cc-pVDZ   counterpoise=2

00182 m062x/aug-cc-pVDZ   counterpoise=2

 0  1  0  1  0  1
  C          1.388376       -0.000000        0.000000  1
  C          0.694192       -1.202364        0.000000  1
  C         -0.694200       -1.202362        0.000000  1
  C         -1.388374        0.000006        0.000000  1
  C         -0.694198        1.202362        0.000000  1
  C          0.694205        1.202358        0.000000  1
  H          2.469814       -0.000007        0.000000  1
  H          1.234896       -2.138907        0.000000  1
  H         -1.234899       -2.138908        0.000000  1
  H         -2.469813        0.000007        0.000000  1
  H         -1.234887        2.138914        0.000000  1
  H          1.234894        2.138911        0.000000  1
  C          1.732051        0.000000        1.000000  2
  H          1.380531        0.000000       -0.022827  2
  C          1.957658       -1.202290        1.656456  2
  H          1.781898       -2.138935        1.145042  2
  C          2.408873       -1.202290        2.969368  2
  H          2.584633       -2.138935        3.480781  2
  C          2.634480       -0.000000        3.625824  2
  H          2.986000       -0.000000        4.648651  2
  C          2.408873        1.202290        2.969368  2
  H          2.584633        2.138935        3.480781  2
  C          1.957658        1.202290        1.656456  2
  H          1.781898        2.138935        1.145042  2

%mem=32GB
%nprocshared= 8
#p m062x/aug-cc-pVDZ   counterpoise=2

00183 m062x/aug-cc-pVDZ   counterpoise=2

 0  1  0  1  0  1
  C          1.388376       -0.000000        0.000000  1
  C          0.694192       -1.202364        0.000000  1
  C         -0.694200       -1.202362        0.000000  1
  C         -1.388374        0.000006        0.000000  1
  C         -0.694198        1.202362        0.000000  1
  C          0.694205        1.202358        0.000000  1
  H          2.469814       -0.000007        0.000000  1
  H          1.234896       -2.138907        0.000000  1
  H         -1.234899       -2.138908        0.000000  1
  H         -2.469813        0.000007        0.000000  1
  H         -1.234887        2.138914        0.000000  1
  H          1.234894        2.138911        0.000000  1
  C          1.705737        0.300767        1.000000  2
  H          1.391245        0.002719        0.009039  2
  C          2.734607       -0.380598        1.636004  2
  H          3.221657       -1.209465        1.140524  2
  C          3.138293        0.001980        2.908012  2
  H          3.939836       -0.528838        3.403492  2
  C          2.513109        1.065925        3.544016  2
  H          2.827601        1.363973        4.534976  2
  C          1.484238        1.747290        2.908012  2
  H          0.997188        2.576158        3.403492  2
  C          1.080553        1.364712        1.636004  2
  H          0.279010        1.895530        1.140524  2

%mem=32GB
%nprocshared= 8
#p m062x/aug-cc-pVDZ   counterpoise=2

00184 m062x/aug-cc-pVDZ   counterpoise=2

 0  1  0  1  0  1
  C          1.388376       -0.000000        0.000000  1
  C          0.694192       -1.202364        0.000000  1
  C         -0.694200       -1.202362        0.000000  1
  C         -1.388374        0.000006        0.000000  1
  C         -0.694198        1.202362        0.000000  1
  C          0.694205        1.202358        0.000000  1
  H          2.469814       -0.000007        0.000000  1
  H          1.234896       -2.138907        0.000000  1
  H         -1.234899       -2.138908        0.000000  1
  H         -2.469813        0.000007        0.000000  1
  H         -1.234887        2.138914        0.000000  1
  H          1.234894        2.138911        0.000000  1
  C          1.627595        0.592396        1.000000  2
  H          1.409566        0.052474        0.088579  2
  C          2.882353        0.488737        1.584955  2
  H          3.641844       -0.131941        1.129244  2
  C          3.162218        1.181787        2.754865  2
  H          4.139738        1.101031        3.210576  2
  C          2.187326        1.978497        3.339820  2
  H          2.405355        2.518419        4.251241  2
  C          0.932568        2.082156        2.754865  2
  H          0.173077        2.702834        3.210576  2
  C          0.652703        1.389106        1.584955  2
  H         -0.324817        1.469862        1.129244  2

%mem=32GB
%nprocshared= 8
#p m062x/aug-cc-pVDZ   counterpoise=2

00185 m062x/aug-cc-pVDZ   counterpoise=2

 0  1  0  1  0  1
  C          1.388376       -0.000000        0.000000  1
  C          0.694192       -1.202364        0.000000  1
  C         -0.694200       -1.202362        0.000000  1
  C         -1.388374        0.000006        0.000000  1
  C         -0.694198        1.202362        0.000000  1
  C          0.694205        1.202358        0.000000  1
  H          2.469814       -0.000007        0.000000  1
  H          1.234896       -2.138907        0.000000  1
  H         -1.234899       -2.138908        0.000000  1
  H         -2.469813        0.000007        0.000000  1
  H         -1.234887        2.138914        0.000000  1
  H          1.234894        2.138911        0.000000  1
  C          1.500000        0.866025        1.000000  2
  H          0.843531        1.140030        0.185315  2
  C          1.458220       -0.419353        1.522869  2
  H          0.769203       -1.146723        1.115527  2
  C          2.300871       -0.771068        2.568607  2
  H          2.268323       -1.772444        2.975950  2
  C          3.185301        0.162594        3.091476  2
  H          3.841770       -0.111411        3.906161  2
  C          3.227081        1.447972        2.568607  2
  H          3.916098        2.175342        2.975950  2
  C          2.384430        1.799688        1.522869  2
  H          2.416978        2.801063        1.115527  2

%mem=32GB
%nprocshared= 8
#p m062x/aug-cc-pVDZ   counterpoise=2

00186 m062x/aug-cc-pVDZ   counterpoise=2

 0  1  0  1  0  1
  C          1.388376       -0.000000        0.000000  1
  C          0.694192       -1.202364        0.000000  1
  C         -0.694200       -1.202362        0.000000  1
  C         -1.388374        0.000006        0.000000  1
  C         -0.694198        1.202362        0.000000  1
  C          0.694205        1.202358        0.000000  1
  H          2.469814       -0.000007        0.000000  1
  H          1.234896       -2.138907        0.000000  1
  H         -1.234899       -2.138908        0.000000  1
  H         -2.469813        0.000007        0.000000  1
  H         -1.234887        2.138914        0.000000  1
  H          1.234894        2.138911        0.000000  1
  C          1.326828        1.113341        1.000000  2
  H          0.750237        1.194474        0.088571  2
  C          1.529361       -0.129292        1.584960  2
  H          1.110555       -1.016234        1.129245  2
  C          2.269479       -0.233435        2.754880  2
  H          2.427264       -1.201509        3.210594  2
  C          2.807064        0.905055        3.339839  2
  H          3.383655        0.823922        4.251268  2
  C          2.604530        2.147688        2.754880  2
  H          3.023337        3.034629        3.210594  2
  C          1.864412        2.251831        1.584960  2
  H          1.706628        3.219905        1.129245  2

%mem=32GB
%nprocshared= 8
#p m062x/aug-cc-pVDZ   counterpoise=2

00187 m062x/aug-cc-pVDZ   counterpoise=2

 0  1  0  1  0  1
  C          1.388376       -0.000000        0.000000  1
  C          0.694192       -1.202364        0.000000  1
  C         -0.694200       -1.202362        0.000000  1
  C         -1.388374        0.000006        0.000000  1
  C         -0.694198        1.202362        0.000000  1
  C          0.694205        1.202358        0.000000  1
  H          2.469814       -0.000007        0.000000  1
  H          1.234896       -2.138907        0.000000  1
  H         -1.234899       -2.138908        0.000000  1
  H         -2.469813        0.000007        0.000000  1
  H         -1.234887        2.138914        0.000000  1
  H          1.234894        2.138911        0.000000  1
  C          1.113341        1.326828        1.000000  2
  H          0.697992        1.203483        0.009034  2
  C          1.722182        0.253449        1.636007  2
  H          1.781152       -0.706112        1.140524  2
  C          2.255329        0.411777        2.908021  2
  H          2.729648       -0.424440        3.403504  2
  C          2.179634        1.643483        3.544028  2
  H          2.594983        1.766828        4.534994  2
  C          1.570793        2.716861        2.908021  2
  H          1.511823        3.676423        3.403504  2
  C          1.037646        2.558534        1.636007  2
  H          0.563327        3.394750        1.140524  2

%mem=32GB
%nprocshared= 8
#p m062x/aug-cc-pVDZ   counterpoise=2

00188 m062x/aug-cc-pVDZ   counterpoise=2

 0  1  0  1  0  1
  C          1.388376       -0.000000        0.000000  1
  C          0.694192       -1.202364        0.000000  1
  C         -0.694200       -1.202362        0.000000  1
  C         -1.388374        0.000006        0.000000  1
  C         -0.694198        1.202362        0.000000  1
  C          0.694205        1.202358        0.000000  1
  H          2.469814       -0.000007        0.000000  1
  H          1.234896       -2.138907        0.000000  1
  H         -1.234899       -2.138908        0.000000  1
  H         -2.469813        0.000007        0.000000  1
  H         -1.234887        2.138914        0.000000  1
  H          1.234894        2.138911        0.000000  1
  C          0.866025        1.500000        1.000000  2
  H          0.690283        1.195564       -0.022827  2
  C          2.020067        1.094305        1.656456  2
  H          2.743381        0.473812        1.145042  2
  C          2.245652        1.485083        2.969367  2
  H          3.144709        1.169026        3.480781  2
  C          1.317195        2.281555        3.625823  2
  H          1.492938        2.585991        4.648650  2
  C          0.163154        2.687250        2.969367  2
  H         -0.560161        3.307743        3.480781  2
  C         -0.062431        2.296473        1.656456  2
  H         -0.961488        2.612529        1.145042  2

%mem=32GB
%nprocshared= 8
#p m062x/aug-cc-pVDZ   counterpoise=2

00189 m062x/aug-cc-pVDZ   counterpoise=2

 0  1  0  1  0  1
  C          1.388376       -0.000000        0.000000  1
  C          0.694192       -1.202364        0.000000  1
  C         -0.694200       -1.202362        0.000000  1
  C         -1.388374        0.000006        0.000000  1
  C         -0.694198        1.202362        0.000000  1
  C          0.694205        1.202358        0.000000  1
  H          2.469814       -0.000007        0.000000  1
  H          1.234896       -2.138907        0.000000  1
  H         -1.234899       -2.138908        0.000000  1
  H         -2.469813        0.000007        0.000000  1
  H         -1.234887        2.138914        0.000000  1
  H          1.234894        2.138911        0.000000  1
  C          0.592396        1.627595        1.000000  2
  H          0.693284        1.206204        0.009045  2
  C          1.696892        2.177983        1.636001  2
  H          2.658238        2.185372        1.140523  2
  C          1.567391        2.718885        2.908002  2
  H          2.427850        3.147666        3.403479  2
  C          0.333395        2.709400        3.544002  2
  H          0.232507        3.130791        4.534958  2
  C         -0.771101        2.159012        2.908002  2
  H         -1.732447        2.151623        3.403479  2
  C         -0.641600        1.618110        1.636001  2
  H         -1.502059        1.189330        1.140523  2

%mem=32GB
%nprocshared= 8
#p m062x/aug-cc-pVDZ   counterpoise=2

00190 m062x/aug-cc-pVDZ   counterpoise=2

 0  1  0  1  0  1
  C          1.388376       -0.000000        0.000000  1
  C          0.694192       -1.202364        0.000000  1
  C         -0.694200       -1.202362        0.000000  1
  C         -1.388374        0.000006        0.000000  1
  C         -0.694198        1.202362        0.000000  1
  C          0.694205        1.202358        0.000000  1
  H          2.469814       -0.000007        0.000000  1
  H          1.234896       -2.138907        0.000000  1
  H         -1.234899       -2.138908        0.000000  1
  H         -2.469813        0.000007        0.000000  1
  H         -1.234887        2.138914        0.000000  1
  H          1.234894        2.138911        0.000000  1
  C          0.300767        1.705737        1.000000  2
  H          0.659352        1.246951        0.088587  2
  C          1.017902        2.740573        1.584950  2
  H          1.935171        3.087977        1.129243  2
  C          0.557620        3.329476        2.754850  2
  H          1.116304        4.135666        3.210556  2
  C         -0.619798        2.883543        3.339800  2
  H         -0.978382        3.342330        4.251213  2
  C         -1.336932        1.848707        2.754850  2
  H         -2.254201        1.501303        3.210556  2
  C         -0.876650        1.259804        1.584950  2
  H         -1.435334        0.453614        1.129243  2

%mem=32GB
%nprocshared= 8
#p m062x/aug-cc-pVDZ   counterpoise=2

00191 m062x/aug-cc-pVDZ   counterpoise=2

 0  1  0  1  0  1
  C          1.388376       -0.000000        0.000000  1
  C          0.694192       -1.202364        0.000000  1
  C         -0.694200       -1.202362        0.000000  1
  C         -1.388374        0.000006        0.000000  1
  C         -0.694198        1.202362        0.000000  1
  C          0.694205        1.202358        0.000000  1
  H          2.469814       -0.000007        0.000000  1
  H          1.234896       -2.138907        0.000000  1
  H         -1.234899       -2.138908        0.000000  1
  H         -2.469813        0.000007        0.000000  1
  H         -1.234887        2.138914        0.000000  1
  H          1.234894        2.138911        0.000000  1
  C          0.000000        1.732051        1.000000  2
  H         -0.565544        1.300528        0.185328  2
  C          1.092285        1.053180        1.522861  2
  H          1.377687        0.092783        1.115525  2
  C          1.818222        1.607087        2.568582  2
  H          2.669168        1.078213        2.975918  2
  C          1.451876        2.839865        3.091443  2
  H          2.017419        3.271387        3.906115  2
  C          0.359591        3.518736        2.568582  2
  H          0.074189        4.479133        2.975918  2
  C         -0.366347        2.964829        1.522861  2
  H         -1.217292        3.493703        1.115525  2

%mem=32GB
%nprocshared= 8
#p m062x/aug-cc-pVDZ   counterpoise=2

00192 m062x/aug-cc-pVDZ   counterpoise=2

 0  1  0  1  0  1
  C          1.388376       -0.000000        0.000000  1
  C          0.694192       -1.202364        0.000000  1
  C         -0.694200       -1.202362        0.000000  1
  C         -1.388374        0.000006        0.000000  1
  C         -0.694198        1.202362        0.000000  1
  C          0.694205        1.202358        0.000000  1
  H          2.469814       -0.000007        0.000000  1
  H          1.234896       -2.138907        0.000000  1
  H         -1.234899       -2.138908        0.000000  1
  H         -2.469813        0.000007        0.000000  1
  H         -1.234887        2.138914        0.000000  1
  H          1.234894        2.138911        0.000000  1
  C         -0.300767        1.705737        1.000000  2
  H         -0.659346        1.246953        0.088584  2
  C          0.876650        1.259807        1.584952  2
  H          1.435340        0.453622        1.129244  2
  C          1.336926        1.848708        2.754856  2
  H          2.254195        1.501306        3.210564  2
  C          0.619784        2.883538        3.339808  2
  H          0.978363        3.342322        4.251224  2
  C         -0.557633        3.329468        2.754856  2
  H         -1.116323        4.135653        3.210564  2
  C         -1.017909        2.740567        1.584952  2
  H         -1.935178        3.087969        1.129244  2

%mem=32GB
%nprocshared= 8
#p m062x/aug-cc-pVDZ   counterpoise=2

00193 m062x/aug-cc-pVDZ   counterpoise=2

 0  1  0  1  0  1
  C          1.388376       -0.000000        0.000000  1
  C          0.694192       -1.202364        0.000000  1
  C         -0.694200       -1.202362        0.000000  1
  C         -1.388374        0.000006        0.000000  1
  C         -0.694198        1.202362        0.000000  1
  C          0.694205        1.202358        0.000000  1
  H          2.469814       -0.000007        0.000000  1
  H          1.234896       -2.138907        0.000000  1
  H         -1.234899       -2.138908        0.000000  1
  H         -2.469813        0.000007        0.000000  1
  H         -1.234887        2.138914        0.000000  1
  H          1.234894        2.138911        0.000000  1
  C         -0.592396        1.627595        1.000000  2
  H         -0.693277        1.206207        0.009043  2
  C          0.641600        1.618124        1.636002  2
  H          1.502064        1.189357        1.140523  2
  C          0.771092        2.159022        2.908005  2
  H          1.732438        2.151644        3.403484  2
  C         -0.333412        2.709392        3.544007  2
  H         -0.232531        3.130780        4.534965  2
  C         -1.567408        2.718864        2.908005  2
  H         -2.427873        3.147630        3.403484  2
  C         -1.696900        2.177965        1.636002  2
  H         -2.658246        2.185344        1.140523  2

%mem=32GB
%nprocshared= 8
#p m062x/aug-cc-pVDZ   counterpoise=2

00194 m062x/aug-cc-pVDZ   counterpoise=2

 0  1  0  1  0  1
  C          1.388376       -0.000000        0.000000  1
  C          0.694192       -1.202364        0.000000  1
  C         -0.694200       -1.202362        0.000000  1
  C         -1.388374        0.000006        0.000000  1
  C         -0.694198        1.202362        0.000000  1
  C          0.694205        1.202358        0.000000  1
  H          2.469814       -0.000007        0.000000  1
  H          1.234896       -2.138907        0.000000  1
  H         -1.234899       -2.138908        0.000000  1
  H         -2.469813        0.000007        0.000000  1
  H         -1.234887        2.138914        0.000000  1
  H          1.234894        2.138911        0.000000  1
  C         -0.866025        1.500000        1.000000  2
  H         -0.690276        1.195568       -0.022827  2
  C          0.062412        2.296495        1.656456  2
  H          0.961462        2.612572        1.145042  2
  C         -0.163182        2.687267        2.969367  2
  H          0.560118        3.307777        3.480781  2
  C         -1.317214        2.281545        3.625823  2
  H         -1.492963        2.585977        4.648650  2
  C         -2.245652        1.485050        2.969367  2
  H         -3.144701        1.168972        3.480781  2
  C         -2.020057        1.094278        1.656456  2
  H         -2.743357        0.473768        1.145042  2

%mem=32GB
%nprocshared= 8
#p m062x/aug-cc-pVDZ   counterpoise=2

00195 m062x/aug-cc-pVDZ   counterpoise=2

 0  1  0  1  0  1
  C          1.388376       -0.000000        0.000000  1
  C          0.694192       -1.202364        0.000000  1
  C         -0.694200       -1.202362        0.000000  1
  C         -1.388374        0.000006        0.000000  1
  C         -0.694198        1.202362        0.000000  1
  C          0.694205        1.202358        0.000000  1
  H          2.469814       -0.000007        0.000000  1
  H          1.234896       -2.138907        0.000000  1
  H         -1.234899       -2.138908        0.000000  1
  H         -2.469813        0.000007        0.000000  1
  H         -1.234887        2.138914        0.000000  1
  H          1.234894        2.138911        0.000000  1
  C         -1.113341        1.326828        1.000000  2
  H         -0.697986        1.203487        0.009036  2
  C         -1.037665        2.558536        1.636006  2
  H         -0.563355        3.394758        1.140524  2
  C         -1.570820        2.716858        2.908017  2
  H         -1.511865        3.676421        3.403499  2
  C         -2.179650        1.643472        3.544023  2
  H         -2.595005        1.766813        4.534986  2
  C         -2.255325        0.411764        2.908017  2
  H         -2.729635       -0.424458        3.403499  2
  C         -1.722171        0.253442        1.636006  2
  H         -1.781125       -0.706121        1.140524  2

%mem=32GB
%nprocshared= 8
#p m062x/aug-cc-pVDZ   counterpoise=2

00196 m062x/aug-cc-pVDZ   counterpoise=2

 0  1  0  1  0  1
  C          1.388376       -0.000000        0.000000  1
  C          0.694192       -1.202364        0.000000  1
  C         -0.694200       -1.202362        0.000000  1
  C         -1.388374        0.000006        0.000000  1
  C         -0.694198        1.202362        0.000000  1
  C          0.694205        1.202358        0.000000  1
  H          2.469814       -0.000007        0.000000  1
  H          1.234896       -2.138907        0.000000  1
  H         -1.234899       -2.138908        0.000000  1
  H         -2.469813        0.000007        0.000000  1
  H         -1.234887        2.138914        0.000000  1
  H          1.234894        2.138911        0.000000  1
  C         -1.326828        1.113341        1.000000  2
  H         -0.750233        1.194477        0.088574  2
  C         -1.864421        2.251828        1.584958  2
  H         -1.706638        3.219903        1.129245  2
  C         -2.604544        2.147680        2.754874  2
  H         -3.023357        3.034620        3.210586  2
  C         -2.807075        0.905046        3.339831  2
  H         -3.383670        0.823910        4.251257  2
  C         -2.269482       -0.233441        2.754874  2
  H         -2.427265       -1.201516        3.210586  2
  C         -1.529359       -0.129293        1.584958  2
  H         -1.110546       -1.016233        1.129245  2

%mem=32GB
%nprocshared= 8
#p m062x/aug-cc-pVDZ   counterpoise=2

00197 m062x/aug-cc-pVDZ   counterpoise=2

 0  1  0  1  0  1
  C          1.388376       -0.000000        0.000000  1
  C          0.694192       -1.202364        0.000000  1
  C         -0.694200       -1.202362        0.000000  1
  C         -1.388374        0.000006        0.000000  1
  C         -0.694198        1.202362        0.000000  1
  C          0.694205        1.202358        0.000000  1
  H          2.469814       -0.000007        0.000000  1
  H          1.234896       -2.138907        0.000000  1
  H         -1.234899       -2.138908        0.000000  1
  H         -2.469813        0.000007        0.000000  1
  H         -1.234887        2.138914        0.000000  1
  H          1.234894        2.138911        0.000000  1
  C         -1.500000        0.866025        1.000000  2
  H         -0.843528        1.140033        0.185318  2
  C         -2.384434        1.799686        1.522867  2
  H         -2.416981        2.801061        1.115526  2
  C         -3.227088        1.447967        2.568601  2
  H         -3.916108        2.175336        2.975942  2
  C         -3.185309        0.162588        3.091468  2
  H         -3.841781       -0.111419        3.906150  2
  C         -2.300876       -0.771072        2.568601  2
  H         -2.268328       -1.772448        2.975942  2
  C         -1.458221       -0.419354        1.522867  2
  H         -0.769201       -1.146722        1.115526  2

%mem=32GB
%nprocshared= 8
#p m062x/aug-cc-pVDZ   counterpoise=2

00198 m062x/aug-cc-pVDZ   counterpoise=2

 0  1  0  1  0  1
  C          1.388376       -0.000000        0.000000  1
  C          0.694192       -1.202364        0.000000  1
  C         -0.694200       -1.202362        0.000000  1
  C         -1.388374        0.000006        0.000000  1
  C         -0.694198        1.202362        0.000000  1
  C          0.694205        1.202358        0.000000  1
  H          2.469814       -0.000007        0.000000  1
  H          1.234896       -2.138907        0.000000  1
  H         -1.234899       -2.138908        0.000000  1
  H         -2.469813        0.000007        0.000000  1
  H         -1.234887        2.138914        0.000000  1
  H          1.234894        2.138911        0.000000  1
  C         -1.627595        0.592396        1.000000  2
  H         -1.409563        0.052478        0.088577  2
  C         -0.652707        1.389111        1.584956  2
  H          0.324812        1.469874        1.129245  2
  C         -0.932575        2.082155        2.754869  2
  H         -0.173088        2.702837        3.210580  2
  C         -2.187331        1.978486        3.339825  2
  H         -2.405363        2.518404        4.251248  2
  C         -3.162220        1.181772        2.754869  2
  H         -4.139739        1.101008        3.210580  2
  C         -2.882352        0.488727        1.584956  2
  H         -3.641839       -0.131955        1.129245  2

%mem=32GB
%nprocshared= 8
#p m062x/aug-cc-pVDZ   counterpoise=2

00199 m062x/aug-cc-pVDZ   counterpoise=2

 0  1  0  1  0  1
  C          1.388376       -0.000000        0.000000  1
  C          0.694192       -1.202364        0.000000  1
  C         -0.694200       -1.202362        0.000000  1
  C         -1.388374        0.000006        0.000000  1
  C         -0.694198        1.202362        0.000000  1
  C          0.694205        1.202358        0.000000  1
  H          2.469814       -0.000007        0.000000  1
  H          1.234896       -2.138907        0.000000  1
  H         -1.234899       -2.138908        0.000000  1
  H         -2.469813        0.000007        0.000000  1
  H         -1.234887        2.138914        0.000000  1
  H          1.234894        2.138911        0.000000  1
  C         -1.705737        0.300767        1.000000  2
  H         -1.391242        0.002724        0.009038  2
  C         -1.080566        1.364719        1.636005  2
  H         -0.279031        1.895549        1.140524  2
  C         -1.484254        1.747290        2.908014  2
  H         -0.997214        2.576163        3.403494  2
  C         -2.513114        1.065910        3.544018  2
  H         -2.827609        1.363953        4.534980  2
  C         -3.138286        0.001958        2.908014  2
  H         -3.939821       -0.528871        3.403494  2
  C         -2.734597       -0.380613        1.636005  2
  H         -3.221637       -1.209486        1.140524  2

%mem=32GB
%nprocshared= 8
#p m062x/aug-cc-pVDZ   counterpoise=2

00200 m062x/aug-cc-pVDZ   counterpoise=2

 0  1  0  1  0  1
  C          1.388376       -0.000000        0.000000  1
  C          0.694192       -1.202364        0.000000  1
  C         -0.694200       -1.202362        0.000000  1
  C         -1.388374        0.000006        0.000000  1
  C         -0.694198        1.202362        0.000000  1
  C          0.694205        1.202358        0.000000  1
  H          2.469814       -0.000007        0.000000  1
  H          1.234896       -2.138907        0.000000  1
  H         -1.234899       -2.138908        0.000000  1
  H         -2.469813        0.000007        0.000000  1
  H         -1.234887        2.138914        0.000000  1
  H          1.234894        2.138911        0.000000  1
  C         -1.732051        0.000000        1.000000  2
  H         -1.380529        0.000006       -0.022827  2
  C         -1.957680        1.202286        1.656456  2
  H         -1.781936        2.138934        1.145042  2
  C         -2.408897        1.202278        2.969367  2
  H         -2.584675        2.138920        3.480780  2
  C         -2.634485       -0.000016        3.625822  2
  H         -2.986007       -0.000022        4.648649  2
  C         -2.408855       -1.202302        2.969367  2
  H         -2.584600       -2.138950        3.480780  2
  C         -1.957638       -1.202294        1.656456  2
  H         -1.781861       -2.138936        1.145042  2

%mem=32GB
%nprocshared= 8
#p m062x/aug-cc-pVDZ   counterpoise=2

00201 m062x/aug-cc-pVDZ   counterpoise=2

 0  1  0  1  0  1
  C          1.388376       -0.000000        0.000000  1
  C          0.694192       -1.202364        0.000000  1
  C         -0.694200       -1.202362        0.000000  1
  C         -1.388374        0.000006        0.000000  1
  C         -0.694198        1.202362        0.000000  1
  C          0.694205        1.202358        0.000000  1
  H          2.469814       -0.000007        0.000000  1
  H          1.234896       -2.138907        0.000000  1
  H         -1.234899       -2.138908        0.000000  1
  H         -2.469813        0.000007        0.000000  1
  H         -1.234887        2.138914        0.000000  1
  H          1.234894        2.138911        0.000000  1
  C         -1.705737       -0.300767        1.000000  2
  H         -1.391243       -0.002713        0.009041  2
  C         -2.734614        0.380589        1.636003  2
  H         -3.221668        1.209455        1.140523  2
  C         -3.138302       -0.001996        2.908008  2
  H         -3.939849        0.528815        3.403487  2
  C         -2.513112       -1.065938        3.544010  2
  H         -2.827606       -1.363992        4.534969  2
  C         -1.484235       -1.747295        2.908008  2
  H         -0.997181       -2.576160        3.403487  2
  C         -1.080548       -1.364710        1.636003  2
  H         -0.279000       -1.895521        1.140523  2

%mem=32GB
%nprocshared= 8
#p m062x/aug-cc-pVDZ   counterpoise=2

00202 m062x/aug-cc-pVDZ   counterpoise=2

 0  1  0  1  0  1
  C          1.388376       -0.000000        0.000000  1
  C          0.694192       -1.202364        0.000000  1
  C         -0.694200       -1.202362        0.000000  1
  C         -1.388374        0.000006        0.000000  1
  C         -0.694198        1.202362        0.000000  1
  C          0.694205        1.202358        0.000000  1
  H          2.469814       -0.000007        0.000000  1
  H          1.234896       -2.138907        0.000000  1
  H         -1.234899       -2.138908        0.000000  1
  H         -2.469813        0.000007        0.000000  1
  H         -1.234887        2.138914        0.000000  1
  H          1.234894        2.138911        0.000000  1
  C         -1.627595       -0.592396        1.000000  2
  H         -1.409565       -0.052470        0.088581  2
  C         -2.882354       -0.488740        1.584953  2
  H         -3.641844        0.131940        1.129244  2
  C         -3.162221       -1.181795        2.754860  2
  H         -4.139742       -1.101042        3.210569  2
  C         -2.187329       -1.978507        3.339813  2
  H         -2.405359       -2.518433        4.251232  2
  C         -0.932570       -2.082163        2.754860  2
  H         -0.173080       -2.702843        3.210569  2
  C         -0.652703       -1.389108        1.584953  2
  H          0.324818       -1.469861        1.129244  2

%mem=32GB
%nprocshared= 8
#p m062x/aug-cc-pVDZ   counterpoise=2

00203 m062x/aug-cc-pVDZ   counterpoise=2

 0  1  0  1  0  1
  C          1.388376       -0.000000        0.000000  1
  C          0.694192       -1.202364        0.000000  1
  C         -0.694200       -1.202362        0.000000  1
  C         -1.388374        0.000006        0.000000  1
  C         -0.694198        1.202362        0.000000  1
  C          0.694205        1.202358        0.000000  1
  H          2.469814       -0.000007        0.000000  1
  H          1.234896       -2.138907        0.000000  1
  H         -1.234899       -2.138908        0.000000  1
  H         -2.469813        0.000007        0.000000  1
  H         -1.234887        2.138914        0.000000  1
  H          1.234894        2.138911        0.000000  1
  C         -1.500000       -0.866025        1.000000  2
  H         -0.843529       -1.140033        0.185318  2
  C         -1.458219        0.419353        1.522868  2
  H         -0.769200        1.146721        1.115526  2
  C         -2.300873        0.771072        2.568603  2
  H         -2.268324        1.772448        2.975944  2
  C         -3.185307       -0.162587        3.091470  2
  H         -3.841778        0.111420        3.906152  2
  C         -3.227087       -1.447966        2.568603  2
  H         -3.916107       -2.175334        2.975944  2
  C         -2.384434       -1.799685        1.522868  2
  H         -2.416983       -2.801061        1.115526  2

%mem=32GB
%nprocshared= 8
#p m062x/aug-cc-pVDZ   counterpoise=2

00204 m062x/aug-cc-pVDZ   counterpoise=2

 0  1  0  1  0  1
  C          1.388376       -0.000000        0.000000  1
  C          0.694192       -1.202364        0.000000  1
  C         -0.694200       -1.202362        0.000000  1
  C         -1.388374        0.000006        0.000000  1
  C         -0.694198        1.202362        0.000000  1
  C          0.694205        1.202358        0.000000  1
  H          2.469814       -0.000007        0.000000  1
  H          1.234896       -2.138907        0.000000  1
  H         -1.234899       -2.138908        0.000000  1
  H         -2.469813        0.000007        0.000000  1
  H         -1.234887        2.138914        0.000000  1
  H          1.234894        2.138911        0.000000  1
  C         -1.326828       -1.113341        1.000000  2
  H         -0.750234       -1.194477        0.088574  2
  C         -1.529357        0.129293        1.584958  2
  H         -1.110545        1.016232        1.129245  2
  C         -2.269479        0.233441        2.754875  2
  H         -2.427261        1.201516        3.210588  2
  C         -2.807072       -0.905046        3.339834  2
  H         -3.383666       -0.823910        4.251260  2
  C         -2.604542       -2.147680        2.754875  2
  H         -3.023355       -3.034619        3.210588  2
  C         -1.864420       -2.251828        1.584958  2
  H         -1.706639       -3.219903        1.129245  2

%mem=32GB
%nprocshared= 8
#p m062x/aug-cc-pVDZ   counterpoise=2

00205 m062x/aug-cc-pVDZ   counterpoise=2

 0  1  0  1  0  1
  C          1.388376       -0.000000        0.000000  1
  C          0.694192       -1.202364        0.000000  1
  C         -0.694200       -1.202362        0.000000  1
  C         -1.388374        0.000006        0.000000  1
  C         -0.694198        1.202362        0.000000  1
  C          0.694205        1.202358        0.000000  1
  H          2.469814       -0.000007        0.000000  1
  H          1.234896       -2.138907        0.000000  1
  H         -1.234899       -2.138908        0.000000  1
  H         -2.469813        0.000007        0.000000  1
  H         -1.234887        2.138914        0.000000  1
  H          1.234894        2.138911        0.000000  1
  C         -1.113341       -1.326828        1.000000  2
  H         -0.697987       -1.203487        0.009036  2
  C         -1.722171       -0.253443        1.636006  2
  H         -1.781128        0.706120        1.140524  2
  C         -2.255323       -0.411765        2.908018  2
  H         -2.729634        0.424457        3.403501  2
  C         -2.179645       -1.643472        3.544025  2
  H         -2.594999       -1.766813        4.534989  2
  C         -1.570815       -2.716858        2.908018  2
  H         -1.511858       -3.676420        3.403501  2
  C         -1.037663       -2.558535        1.636006  2
  H         -0.563352       -3.394757        1.140524  2

%mem=32GB
%nprocshared= 8
#p m062x/aug-cc-pVDZ   counterpoise=2

00206 m062x/aug-cc-pVDZ   counterpoise=2

 0  1  0  1  0  1
  C          1.388376       -0.000000        0.000000  1
  C          0.694192       -1.202364        0.000000  1
  C         -0.694200       -1.202362        0.000000  1
  C         -1.388374        0.000006        0.000000  1
  C         -0.694198        1.202362        0.000000  1
  C          0.694205        1.202358        0.000000  1
  H          2.469814       -0.000007        0.000000  1
  H          1.234896       -2.138907        0.000000  1
  H         -1.234899       -2.138908        0.000000  1
  H         -2.469813        0.000007        0.000000  1
  H         -1.234887        2.138914        0.000000  1
  H          1.234894        2.138911        0.000000  1
  C         -0.866025       -1.500000        1.000000  2
  H         -0.690278       -1.195568       -0.022827  2
  C         -2.020059       -1.094283        1.656456  2
  H         -2.743362       -0.473777        1.145042  2
  C         -2.245651       -1.485056        2.969368  2
  H         -3.144702       -1.168982        3.480782  2
  C         -1.317209       -2.281545        3.625824  2
  H         -1.492956       -2.585977        4.648651  2
  C         -0.163175       -2.687262        2.969368  2
  H          0.560128       -3.307768        3.480782  2
  C          0.062417       -2.296489        1.656456  2
  H          0.961468       -2.612563        1.145042  2

%mem=32GB
%nprocshared= 8
#p m062x/aug-cc-pVDZ   counterpoise=2

00207 m062x/aug-cc-pVDZ   counterpoise=2

 0  1  0  1  0  1
  C          1.388376       -0.000000        0.000000  1
  C          0.694192       -1.202364        0.000000  1
  C         -0.694200       -1.202362        0.000000  1
  C         -1.388374        0.000006        0.000000  1
  C         -0.694198        1.202362        0.000000  1
  C          0.694205        1.202358        0.000000  1
  H          2.469814       -0.000007        0.000000  1
  H          1.234896       -2.138907        0.000000  1
  H         -1.234899       -2.138908        0.000000  1
  H         -2.469813        0.000007        0.000000  1
  H         -1.234887        2.138914        0.000000  1
  H          1.234894        2.138911        0.000000  1
  C         -0.592396       -1.627595        1.000000  2
  H         -0.693279       -1.206207        0.009043  2
  C         -1.696898       -2.177971        1.636002  2
  H         -2.658243       -2.185353        1.140523  2
  C         -1.567403       -2.718869        2.908005  2
  H         -2.427866       -3.147639        3.403484  2
  C         -0.333407       -2.709392        3.544007  2
  H         -0.232524       -3.130780        4.534964  2
  C          0.771095       -2.159017        2.908005  2
  H          1.732440       -2.151634        3.403484  2
  C          0.641600       -1.618118        1.636002  2
  H          1.502062       -1.189348        1.140523  2

%mem=32GB
%nprocshared= 8
#p m062x/aug-cc-pVDZ   counterpoise=2

00208 m062x/aug-cc-pVDZ   counterpoise=2

 0  1  0  1  0  1
  C          1.388376       -0.000000        0.000000  1
  C          0.694192       -1.202364        0.000000  1
  C         -0.694200       -1.202362        0.000000  1
  C         -1.388374        0.000006        0.000000  1
  C         -0.694198        1.202362        0.000000  1
  C          0.694205        1.202358        0.000000  1
  H          2.469814       -0.000007        0.000000  1
  H          1.234896       -2.138907        0.000000  1
  H         -1.234899       -2.138908        0.000000  1
  H         -2.469813        0.000007        0.000000  1
  H         -1.234887        2.138914        0.000000  1
  H          1.234894        2.138911        0.000000  1
  C         -0.300767       -1.705737        1.000000  2
  H         -0.659348       -1.246953        0.088584  2
  C         -1.017906       -2.740569        1.584952  2
  H         -1.935174       -3.087973        1.129244  2
  C         -0.557628       -3.329469        2.754855  2
  H         -1.116316       -4.135657        3.210563  2
  C          0.619788       -2.883537        3.339806  2
  H          0.978369       -3.342321        4.251222  2
  C          1.336927       -1.848705        2.754855  2
  H          2.254195       -1.501302        3.210563  2
  C          0.876649       -1.259805        1.584952  2
  H          1.435337       -0.453618        1.129244  2

%mem=32GB
%nprocshared= 8
#p m062x/aug-cc-pVDZ   counterpoise=2

00209 m062x/aug-cc-pVDZ   counterpoise=2

 0  1  0  1  0  1
  C          1.388376       -0.000000        0.000000  1
  C          0.694192       -1.202364        0.000000  1
  C         -0.694200       -1.202362        0.000000  1
  C         -1.388374        0.000006        0.000000  1
  C         -0.694198        1.202362        0.000000  1
  C          0.694205        1.202358        0.000000  1
  H          2.469814       -0.000007        0.000000  1
  H          1.234896       -2.138907        0.000000  1
  H         -1.234899       -2.138908        0.000000  1
  H         -2.469813        0.000007        0.000000  1
  H         -1.234887        2.138914        0.000000  1
  H          1.234894        2.138911        0.000000  1
  C         -0.000000       -1.732051        1.000000  2
  H          0.565540       -1.300529        0.185326  2
  C         -1.092285       -1.053182        1.522862  2
  H         -1.377690       -0.092786        1.115525  2
  C         -1.818218       -1.607088        2.568587  2
  H         -2.669164       -1.078215        2.975924  2
  C         -1.451867       -2.839864        3.091449  2
  H         -2.017408       -3.271386        3.906124  2
  C         -0.359583       -3.518733        2.568587  2
  H         -0.074177       -4.479129        2.975924  2
  C          0.366351       -2.964827        1.522862  2
  H          1.217297       -3.493700        1.115525  2

%mem=32GB
%nprocshared= 8
#p m062x/aug-cc-pVDZ   counterpoise=2

00210 m062x/aug-cc-pVDZ   counterpoise=2

 0  1  0  1  0  1
  C          1.388376       -0.000000        0.000000  1
  C          0.694192       -1.202364        0.000000  1
  C         -0.694200       -1.202362        0.000000  1
  C         -1.388374        0.000006        0.000000  1
  C         -0.694198        1.202362        0.000000  1
  C          0.694205        1.202358        0.000000  1
  H          2.469814       -0.000007        0.000000  1
  H          1.234896       -2.138907        0.000000  1
  H         -1.234899       -2.138908        0.000000  1
  H         -2.469813        0.000007        0.000000  1
  H         -1.234887        2.138914        0.000000  1
  H          1.234894        2.138911        0.000000  1
  C          0.300767       -1.705737        1.000000  2
  H          0.659342       -1.246954        0.088581  2
  C         -0.876651       -1.259812        1.584953  2
  H         -1.435346       -0.453631        1.129244  2
  C         -1.336921       -1.848712        2.754860  2
  H         -2.254191       -1.501314        3.210569  2
  C         -0.619772       -2.883536        3.339813  2
  H         -0.978347       -3.342320        4.251232  2
  C          0.557646       -3.329461        2.754860  2
  H          1.116341       -4.135642        3.210569  2
  C          1.017916       -2.740561        1.584953  2
  H          1.935186       -3.087959        1.129244  2

%mem=32GB
%nprocshared= 8
#p m062x/aug-cc-pVDZ   counterpoise=2

00211 m062x/aug-cc-pVDZ   counterpoise=2

 0  1  0  1  0  1
  C          1.388376       -0.000000        0.000000  1
  C          0.694192       -1.202364        0.000000  1
  C         -0.694200       -1.202362        0.000000  1
  C         -1.388374        0.000006        0.000000  1
  C         -0.694198        1.202362        0.000000  1
  C          0.694205        1.202358        0.000000  1
  H          2.469814       -0.000007        0.000000  1
  H          1.234896       -2.138907        0.000000  1
  H         -1.234899       -2.138908        0.000000  1
  H         -2.469813        0.000007        0.000000  1
  H         -1.234887        2.138914        0.000000  1
  H          1.234894        2.138911        0.000000  1
  C          0.592396       -1.627595        1.000000  2
  H          0.693272       -1.206209        0.009041  2
  C         -0.641600       -1.618137        1.636003  2
  H         -1.502070       -1.189382        1.140523  2
  C         -0.771084       -2.159034        2.908008  2
  H         -1.732430       -2.151666        3.403487  2
  C          0.333427       -2.709388        3.544010  2
  H          0.232551       -3.130775        4.534969  2
  C          1.567423       -2.718847        2.908008  2
  H          2.427893       -3.147601        3.403487  2
  C          1.696907       -2.177950        1.636003  2
  H          2.658253       -2.185318        1.140523  2

%mem=32GB
%nprocshared= 8
#p m062x/aug-cc-pVDZ   counterpoise=2

00212 m062x/aug-cc-pVDZ   counterpoise=2

 0  1  0  1  0  1
  C          1.388376       -0.000000        0.000000  1
  C          0.694192       -1.202364        0.000000  1
  C         -0.694200       -1.202362        0.000000  1
  C         -1.388374        0.000006        0.000000  1
  C         -0.694198        1.202362        0.000000  1
  C          0.694205        1.202358        0.000000  1
  H          2.469814       -0.000007        0.000000  1
  H          1.234896       -2.138907        0.000000  1
  H         -1.234899       -2.138908        0.000000  1
  H         -2.469813        0.000007        0.000000  1
  H         -1.234887        2.138914        0.000000  1
  H          1.234894        2.138911        0.000000  1
  C          0.866025       -1.500000        1.000000  2
  H          0.690270       -1.195570       -0.022826  2
  C         -0.062398       -2.296512        1.656456  2
  H         -0.961442       -2.612605        1.145042  2
  C          0.163204       -2.687281        2.969367  2
  H         -0.560084       -3.307805        3.480780  2
  C          1.317229       -2.281539        3.625822  2
  H          1.492985       -2.585969        4.648649  2
  C          2.245652       -1.485027        2.969367  2
  H          3.144697       -1.168934        3.480780  2
  C          2.020050       -1.094258        1.656456  2
  H          2.743339       -0.473734        1.145042  2

%mem=32GB
%nprocshared= 8
#p m062x/aug-cc-pVDZ   counterpoise=2

00213 m062x/aug-cc-pVDZ   counterpoise=2

 0  1  0  1  0  1
  C          1.388376       -0.000000        0.000000  1
  C          0.694192       -1.202364        0.000000  1
  C         -0.694200       -1.202362        0.000000  1
  C         -1.388374        0.000006        0.000000  1
  C         -0.694198        1.202362        0.000000  1
  C          0.694205        1.202358        0.000000  1
  H          2.469814       -0.000007        0.000000  1
  H          1.234896       -2.138907        0.000000  1
  H         -1.234899       -2.138908        0.000000  1
  H         -2.469813        0.000007        0.000000  1
  H         -1.234887        2.138914        0.000000  1
  H          1.234894        2.138911        0.000000  1
  C          1.113341       -1.326828        1.000000  2
  H          0.697980       -1.203489        0.009038  2
  C          1.037678       -2.558537        1.636004  2
  H          0.563373       -3.394763        1.140524  2
  C          1.570839       -2.716856        2.908013  2
  H          1.511894       -3.676421        3.403494  2
  C          2.179663       -1.643466        3.544018  2
  H          2.595023       -1.766805        4.534980  2
  C          2.255326       -0.411757        2.908013  2
  H          2.729631        0.424468        3.403494  2
  C          1.722165       -0.253438        1.636004  2
  H          1.781109        0.706126        1.140524  2

%mem=32GB
%nprocshared= 8
#p m062x/aug-cc-pVDZ   counterpoise=2

00214 m062x/aug-cc-pVDZ   counterpoise=2

 0  1  0  1  0  1
  C          1.388376       -0.000000        0.000000  1
  C          0.694192       -1.202364        0.000000  1
  C         -0.694200       -1.202362        0.000000  1
  C         -1.388374        0.000006        0.000000  1
  C         -0.694198        1.202362        0.000000  1
  C          0.694205        1.202358        0.000000  1
  H          2.469814       -0.000007        0.000000  1
  H          1.234896       -2.138907        0.000000  1
  H         -1.234899       -2.138908        0.000000  1
  H         -2.469813        0.000007        0.000000  1
  H         -1.234887        2.138914        0.000000  1
  H          1.234894        2.138911        0.000000  1
  C          1.326828       -1.113341        1.000000  2
  H          0.750229       -1.194479        0.088577  2
  C          1.864425       -2.251826        1.584956  2
  H          1.706643       -3.219902        1.129245  2
  C          2.604554       -2.147677        2.754869  2
  H          3.023370       -3.034615        3.210580  2
  C          2.807085       -0.905042        3.339825  2
  H          3.383684       -0.823904        4.251248  2
  C          2.269488        0.233444        2.754869  2
  H          2.427270        1.201519        3.210580  2
  C          1.529359        0.129294        1.584956  2
  H          1.110543        1.016232        1.129245  2

%mem=32GB
%nprocshared= 8
#p m062x/aug-cc-pVDZ   counterpoise=2

00215 m062x/aug-cc-pVDZ   counterpoise=2

 0  1  0  1  0  1
  C          1.388376       -0.000000        0.000000  1
  C          0.694192       -1.202364        0.000000  1
  C         -0.694200       -1.202362        0.000000  1
  C         -1.388374        0.000006        0.000000  1
  C         -0.694198        1.202362        0.000000  1
  C          0.694205        1.202358        0.000000  1
  H          2.469814       -0.000007        0.000000  1
  H          1.234896       -2.138907        0.000000  1
  H         -1.234899       -2.138908        0.000000  1
  H         -2.469813        0.000007        0.000000  1
  H         -1.234887        2.138914        0.000000  1
  H          1.234894        2.138911        0.000000  1
  C          1.500000       -0.866025        1.000000  2
  H          0.843525       -1.140033        0.185321  2
  C          2.384435       -1.799685        1.522865  2
  H          2.416980       -2.801062        1.115526  2
  C          3.227093       -1.447966        2.568596  2
  H          3.916114       -2.175334        2.975936  2
  C          3.185316       -0.162586        3.091462  2
  H          3.841791        0.111422        3.906141  2
  C          2.300882        0.771074        2.568596  2
  H          2.268336        1.772450        2.975936  2
  C          1.458223        0.419354        1.522865  2
  H          0.769203        1.146723        1.115526  2

%mem=32GB
%nprocshared= 8
#p m062x/aug-cc-pVDZ   counterpoise=2

00216 m062x/aug-cc-pVDZ   counterpoise=2

 0  1  0  1  0  1
  C          1.388376       -0.000000        0.000000  1
  C          0.694192       -1.202364        0.000000  1
  C         -0.694200       -1.202362        0.000000  1
  C         -1.388374        0.000006        0.000000  1
  C         -0.694198        1.202362        0.000000  1
  C          0.694205        1.202358        0.000000  1
  H          2.469814       -0.000007        0.000000  1
  H          1.234896       -2.138907        0.000000  1
  H         -1.234899       -2.138908        0.000000  1
  H         -2.469813        0.000007        0.000000  1
  H         -1.234887        2.138914        0.000000  1
  H          1.234894        2.138911        0.000000  1
  C          1.627595       -0.592396        1.000000  2
  H          1.409566       -0.052474        0.088579  2
  C          0.652703       -1.389106        1.584955  2
  H         -0.324817       -1.469862        1.129244  2
  C          0.932568       -2.082156        2.754865  2
  H          0.173077       -2.702834        3.210576  2
  C          2.187326       -1.978497        3.339820  2
  H          2.405355       -2.518419        4.251241  2
  C          3.162218       -1.181787        2.754865  2
  H          4.139738       -1.101031        3.210576  2
  C          2.882353       -0.488737        1.584955  2
  H          3.641844        0.131941        1.129244  2

%mem=32GB
%nprocshared= 8
#p m062x/aug-cc-pVDZ   counterpoise=2

00217 m062x/aug-cc-pVDZ   counterpoise=2

 0  1  0  1  0  1
  C          1.388376       -0.000000        0.000000  1
  C          0.694192       -1.202364        0.000000  1
  C         -0.694200       -1.202362        0.000000  1
  C         -1.388374        0.000006        0.000000  1
  C         -0.694198        1.202362        0.000000  1
  C          0.694205        1.202358        0.000000  1
  H          2.469814       -0.000007        0.000000  1
  H          1.234896       -2.138907        0.000000  1
  H         -1.234899       -2.138908        0.000000  1
  H         -2.469813        0.000007        0.000000  1
  H         -1.234887        2.138914        0.000000  1
  H          1.234894        2.138911        0.000000  1
  C          1.705737       -0.300767        1.000000  2
  H          1.391245       -0.002719        0.009039  2
  C          1.080553       -1.364712        1.636004  2
  H          0.279010       -1.895530        1.140524  2
  C          1.484238       -1.747290        2.908012  2
  H          0.997188       -2.576158        3.403492  2
  C          2.513109       -1.065925        3.544016  2
  H          2.827601       -1.363973        4.534976  2
  C          3.138293       -0.001980        2.908012  2
  H          3.939836        0.528838        3.403492  2
  C          2.734607        0.380598        1.636004  2
  H          3.221657        1.209465        1.140524  2

%mem=32GB
%nprocshared= 8
#p m062x/aug-cc-pVDZ   counterpoise=2

00218 m062x/aug-cc-pVDZ   counterpoise=2

 0  1  0  1  0  1
  C          1.388376       -0.000000        0.000000  1
  C          0.694192       -1.202364        0.000000  1
  C         -0.694200       -1.202362        0.000000  1
  C         -1.388374        0.000006        0.000000  1
  C         -0.694198        1.202362        0.000000  1
  C          0.694205        1.202358        0.000000  1
  H          2.469814       -0.000007        0.000000  1
  H          1.234896       -2.138907        0.000000  1
  H         -1.234899       -2.138908        0.000000  1
  H         -2.469813        0.000007        0.000000  1
  H         -1.234887        2.138914        0.000000  1
  H          1.234894        2.138911        0.000000  1
  C          1.879385        0.000000        0.684040  2
  H          1.248702        0.000000       -0.194584  2
  C          2.284161       -1.202290        1.247946  2
  H          1.968819       -2.138935        0.808634  2
  C          3.093713       -1.202290        2.375758  2
  H          3.409054       -2.138935        2.815070  2
  C          3.498488       -0.000000        2.939663  2
  H          4.129171       -0.000000        3.818288  2
  C          3.093713        1.202290        2.375758  2
  H          3.409054        2.138935        2.815070  2
  C          2.284161        1.202290        1.247946  2
  H          1.968819        2.138935        0.808634  2

%mem=32GB
%nprocshared= 8
#p m062x/aug-cc-pVDZ   counterpoise=2

00219 m062x/aug-cc-pVDZ   counterpoise=2

 0  1  0  1  0  1
  C          1.388376       -0.000000        0.000000  1
  C          0.694192       -1.202364        0.000000  1
  C         -0.694200       -1.202362        0.000000  1
  C         -1.388374        0.000006        0.000000  1
  C         -0.694198        1.202362        0.000000  1
  C          0.694205        1.202358        0.000000  1
  H          2.469814       -0.000007        0.000000  1
  H          1.234896       -2.138907        0.000000  1
  H         -1.234899       -2.138908        0.000000  1
  H         -2.469813        0.000007        0.000000  1
  H         -1.234887        2.138914        0.000000  1
  H          1.234894        2.138911        0.000000  1
  C          1.850833        0.326352        0.684040  2
  H          1.287487       -0.071196       -0.149229  2
  C          2.905607       -0.400820        1.218837  2
  H          3.163983       -1.364872        0.802202  2
  C          3.628724        0.109477        2.288431  2
  H          4.450447       -0.457027        2.705066  2
  C          3.297068        1.346946        2.823228  2
  H          3.860414        1.744495        3.656497  2
  C          2.242294        2.074119        2.288431  2
  H          1.983917        3.038171        2.705066  2
  C          1.519177        1.563821        1.218837  2
  H          0.697454        2.130325        0.802202  2

%mem=32GB
%nprocshared= 8
#p m062x/aug-cc-pVDZ   counterpoise=2

00220 m062x/aug-cc-pVDZ   counterpoise=2

 0  1  0  1  0  1
  C          1.388376       -0.000000        0.000000  1
  C          0.694192       -1.202364        0.000000  1
  C         -0.694200       -1.202362        0.000000  1
  C         -1.388374        0.000006        0.000000  1
  C         -0.694198        1.202362        0.000000  1
  C          0.694205        1.202358        0.000000  1
  H          2.469814       -0.000007        0.000000  1
  H          1.234896       -2.138907        0.000000  1
  H         -1.234899       -2.138908        0.000000  1
  H         -2.469813        0.000007        0.000000  1
  H         -1.234887        2.138914        0.000000  1
  H          1.234894        2.138911        0.000000  1
  C          1.766044        0.642788        0.684040  2
  H          1.362339       -0.044315       -0.047159  2
  C          3.061751        0.474718        1.153328  2
  H          3.667467       -0.343319        0.787728  2
  C          3.579952        1.356691        2.091904  2
  H          4.589374        1.225757        2.457504  2
  C          2.802447        2.406733        2.561192  2
  H          3.206152        3.093836        3.292391  2
  C          1.506740        2.574802        2.091904  2
  H          0.901024        3.392839        2.457504  2
  C          0.988539        1.692830        1.153328  2
  H         -0.020883        1.823763        0.787728  2

%mem=32GB
%nprocshared= 8
#p m062x/aug-cc-pVDZ   counterpoise=2

00221 m062x/aug-cc-pVDZ   counterpoise=2

 0  1  0  1  0  1
  C          1.388376       -0.000000        0.000000  1
  C          0.694192       -1.202364        0.000000  1
  C         -0.694200       -1.202362        0.000000  1
  C         -1.388374        0.000006        0.000000  1
  C         -0.694198        1.202362        0.000000  1
  C          0.694205        1.202358        0.000000  1
  H          2.469814       -0.000007        0.000000  1
  H          1.234896       -2.138907        0.000000  1
  H         -1.234899       -2.138908        0.000000  1
  H         -2.469813        0.000007        0.000000  1
  H         -1.234887        2.138914        0.000000  1
  H          1.234894        2.138911        0.000000  1
  C          1.627595        0.939693        0.684040  2
  H          0.776872        1.179095        0.060583  2
  C          1.847908       -0.371294        1.084178  2
  H          1.168820       -1.153218        0.772450  2
  C          2.939905       -0.678593        1.884455  2
  H          3.111540       -1.699919        2.196183  2
  C          3.811590        0.325095        2.284593  2
  H          4.662313        0.085693        2.908050  2
  C          3.591277        1.636082        1.884455  2
  H          4.270365        2.418005        2.196183  2
  C          2.499280        1.943380        1.084178  2
  H          2.327645        2.964706        0.772450  2

%mem=32GB
%nprocshared= 8
#p m062x/aug-cc-pVDZ   counterpoise=2

00222 m062x/aug-cc-pVDZ   counterpoise=2

 0  1  0  1  0  1
  C          1.388376       -0.000000        0.000000  1
  C          0.694192       -1.202364        0.000000  1
  C         -0.694200       -1.202362        0.000000  1
  C         -1.388374        0.000006        0.000000  1
  C         -0.694198        1.202362        0.000000  1
  C          0.694205        1.202358        0.000000  1
  H          2.469814       -0.000007        0.000000  1
  H          1.234896       -2.138907        0.000000  1
  H         -1.234899       -2.138908        0.000000  1
  H         -2.469813        0.000007        0.000000  1
  H         -1.234887        2.138914        0.000000  1
  H          1.234894        2.138911        0.000000  1
  C          1.439693        1.208046        0.684040  2
  H          0.642799        1.201966       -0.047168  2
  C          1.960315        0.009693        1.153334  2
  H          1.569014       -0.929965        0.787730  2
  C          2.983216        0.017497        2.091921  2
  H          3.388808       -0.916081        2.457526  2
  C          3.485494        1.223654        2.561215  2
  H          4.282387        1.229733        3.292423  2
  C          2.964871        2.422007        2.091921  2
  H          3.356172        3.361664        2.457526  2
  C          1.941971        2.414203        1.153334  2
  H          1.536378        3.347780        0.787730  2

%mem=32GB
%nprocshared= 8
#p m062x/aug-cc-pVDZ   counterpoise=2

00223 m062x/aug-cc-pVDZ   counterpoise=2

 0  1  0  1  0  1
  C          1.388376       -0.000000        0.000000  1
  C          0.694192       -1.202364        0.000000  1
  C         -0.694200       -1.202362        0.000000  1
  C         -1.388374        0.000006        0.000000  1
  C         -0.694198        1.202362        0.000000  1
  C          0.694205        1.202358        0.000000  1
  H          2.469814       -0.000007        0.000000  1
  H          1.234896       -2.138907        0.000000  1
  H         -1.234899       -2.138908        0.000000  1
  H         -2.469813        0.000007        0.000000  1
  H         -1.234887        2.138914        0.000000  1
  H          1.234894        2.138911        0.000000  1
  C          1.208046        1.439693        0.684040  2
  H          0.582101        1.150579       -0.149236  2
  C          2.113920        0.533760        1.218841  2
  H          2.193699       -0.461120        0.802203  2
  C          2.917389        0.904869        2.288443  2
  H          3.623112        0.199102        2.705081  2
  C          2.814983        2.181911        2.823244  2
  H          3.440927        2.471024        3.656521  2
  C          1.909108        3.087843        2.288443  2
  H          1.829330        4.082724        2.705081  2
  C          1.105640        2.716734        1.218841  2
  H          0.399917        3.422501        0.802203  2

%mem=32GB
%nprocshared= 8
#p m062x/aug-cc-pVDZ   counterpoise=2

00224 m062x/aug-cc-pVDZ   counterpoise=2

 0  1  0  1  0  1
  C          1.388376       -0.000000        0.000000  1
  C          0.694192       -1.202364        0.000000  1
  C         -0.694200       -1.202362        0.000000  1
  C         -1.388374        0.000006        0.000000  1
  C         -0.694198        1.202362        0.000000  1
  C          0.694205        1.202358        0.000000  1
  H          2.469814       -0.000007        0.000000  1
  H          1.234896       -2.138907        0.000000  1
  H         -1.234899       -2.138908        0.000000  1
  H         -2.469813        0.000007        0.000000  1
  H         -1.234887        2.138914        0.000000  1
  H          1.234894        2.138911        0.000000  1
  C          0.939693        1.627595        0.684040  2
  H          0.624373        1.081394       -0.194583  2
  C          2.183305        1.377048        1.247946  2
  H          2.836823        0.635658        0.808634  2
  C          2.588052        2.078158        2.375756  2
  H          3.556890        1.882969        2.815068  2
  C          1.749188        3.029815        2.939662  2
  H          2.064507        3.576016        3.818286  2
  C          0.505575        3.280362        2.375756  2
  H         -0.147942        4.021752        2.815068  2
  C          0.100828        2.579252        1.247946  2
  H         -0.868009        2.774441        0.808634  2

%mem=32GB
%nprocshared= 8
#p m062x/aug-cc-pVDZ   counterpoise=2

00225 m062x/aug-cc-pVDZ   counterpoise=2

 0  1  0  1  0  1
  C          1.388376       -0.000000        0.000000  1
  C          0.694192       -1.202364        0.000000  1
  C         -0.694200       -1.202362        0.000000  1
  C         -1.388374        0.000006        0.000000  1
  C         -0.694198        1.202362        0.000000  1
  C          0.694205        1.202358        0.000000  1
  H          2.469814       -0.000007        0.000000  1
  H          1.234896       -2.138907        0.000000  1
  H         -1.234899       -2.138908        0.000000  1
  H         -2.469813        0.000007        0.000000  1
  H         -1.234887        2.138914        0.000000  1
  H          1.234894        2.138911        0.000000  1
  C          0.642788        1.766044        0.684040  2
  H          0.705422        1.079391       -0.149222  2
  C          1.799908        2.315957        1.218832  2
  H          2.763998        2.057715        0.802201  2
  C          1.719510        3.197353        2.288417  2
  H          2.620966        3.625764        2.705048  2
  C          0.481992        3.528836        2.823209  2
  H          0.419358        4.215489        3.656471  2
  C         -0.675128        2.978923        2.288417  2
  H         -1.639218        3.237166        2.705048  2
  C         -0.594730        2.097527        1.218832  2
  H         -1.496186        1.669116        0.802201  2

%mem=32GB
%nprocshared= 8
#p m062x/aug-cc-pVDZ   counterpoise=2

00226 m062x/aug-cc-pVDZ   counterpoise=2

 0  1  0  1  0  1
  C          1.388376       -0.000000        0.000000  1
  C          0.694192       -1.202364        0.000000  1
  C         -0.694200       -1.202362        0.000000  1
  C         -1.388374        0.000006        0.000000  1
  C         -0.694198        1.202362        0.000000  1
  C          0.694205        1.202358        0.000000  1
  H          2.469814       -0.000007        0.000000  1
  H          1.234896       -2.138907        0.000000  1
  H         -1.234899       -2.138908        0.000000  1
  H         -2.469813        0.000007        0.000000  1
  H         -1.234887        2.138914        0.000000  1
  H          1.234894        2.138911        0.000000  1
  C          0.326352        1.850833        0.684040  2
  H          0.719561        1.157660       -0.047150  2
  C          1.119742        2.888928        1.153322  2
  H          2.131041        3.004484        0.787727  2
  C          0.615015        3.778693        2.091886  2
  H          1.233105        4.587423        2.457481  2
  C         -0.683102        3.630363        2.561167  2
  H         -1.076311        4.323537        3.292357  2
  C         -1.476492        2.592268        2.091886  2
  H         -2.487791        2.476712        2.457481  2
  C         -0.971765        1.702503        1.153322  2
  H         -1.589856        0.893773        0.787727  2

%mem=32GB
%nprocshared= 8
#p m062x/aug-cc-pVDZ   counterpoise=2

00227 m062x/aug-cc-pVDZ   counterpoise=2

 0  1  0  1  0  1
  C          1.388376       -0.000000        0.000000  1
  C          0.694192       -1.202364        0.000000  1
  C         -0.694200       -1.202362        0.000000  1
  C         -1.388374        0.000006        0.000000  1
  C         -0.694198        1.202362        0.000000  1
  C          0.694205        1.202358        0.000000  1
  H          2.469814       -0.000007        0.000000  1
  H          1.234896       -2.138907        0.000000  1
  H         -1.234899       -2.138908        0.000000  1
  H         -2.469813        0.000007        0.000000  1
  H         -1.234887        2.138914        0.000000  1
  H          1.234894        2.138911        0.000000  1
  C          0.000000        1.879385        0.684040  2
  H         -0.632702        1.262337        0.060597  2
  C          1.245505        1.414682        1.084170  2
  H          1.583115        0.435607        0.772448  2
  C          2.057647        2.206732        1.884429  2
  H          3.027959        1.844705        2.196151  2
  C          1.624285        3.463485        2.284558  2
  H          2.256986        4.080533        2.908002  2
  C          0.378780        3.928188        1.884429  2
  H          0.041170        4.907263        2.196151  2
  C         -0.433362        3.136138        1.084170  2
  H         -1.403674        3.498165        0.772448  2

%mem=32GB
%nprocshared= 8
#p m062x/aug-cc-pVDZ   counterpoise=2

00228 m062x/aug-cc-pVDZ   counterpoise=2

 0  1  0  1  0  1
  C          1.388376       -0.000000        0.000000  1
  C          0.694192       -1.202364        0.000000  1
  C         -0.694200       -1.202362        0.000000  1
  C         -1.388374        0.000006        0.000000  1
  C         -0.694198        1.202362        0.000000  1
  C          0.694205        1.202358        0.000000  1
  H          2.469814       -0.000007        0.000000  1
  H          1.234896       -2.138907        0.000000  1
  H         -1.234899       -2.138908        0.000000  1
  H         -2.469813        0.000007        0.000000  1
  H         -1.234887        2.138914        0.000000  1
  H          1.234894        2.138911        0.000000  1
  C         -0.326352        1.850833        0.684040  2
  H         -0.719555        1.157660       -0.047154  2
  C          0.971765        1.702508        1.153324  2
  H          1.589861        0.893784        0.787727  2
  C          1.476485        2.592272        2.091893  2
  H          2.487784        2.476720        2.457490  2
  C          0.683088        3.630361        2.561177  2
  H          1.076291        4.323534        3.292371  2
  C         -0.615029        3.778686        2.091893  2
  H         -1.233124        4.587411        2.457490  2
  C         -1.119748        2.888922        1.153324  2
  H         -2.131048        3.004474        0.787727  2

%mem=32GB
%nprocshared= 8
#p m062x/aug-cc-pVDZ   counterpoise=2

00229 m062x/aug-cc-pVDZ   counterpoise=2

 0  1  0  1  0  1
  C          1.388376       -0.000000        0.000000  1
  C          0.694192       -1.202364        0.000000  1
  C         -0.694200       -1.202362        0.000000  1
  C         -1.388374        0.000006        0.000000  1
  C         -0.694198        1.202362        0.000000  1
  C          0.694205        1.202358        0.000000  1
  H          2.469814       -0.000007        0.000000  1
  H          1.234896       -2.138907        0.000000  1
  H         -1.234899       -2.138908        0.000000  1
  H         -2.469813        0.000007        0.000000  1
  H         -1.234887        2.138914        0.000000  1
  H          1.234894        2.138911        0.000000  1
  C         -0.642788        1.766044        0.684040  2
  H         -0.705413        1.079394       -0.149225  2
  C          0.594726        2.097540        1.218834  2
  H          1.496187        1.669141        0.802202  2
  C          0.675113        2.978932        2.288422  2
  H          1.639200        3.237184        2.705054  2
  C         -0.482014        3.528829        2.823216  2
  H         -0.419388        4.215480        3.656481  2
  C         -1.719528        3.197334        2.288422  2
  H         -2.620988        3.625733        2.705054  2
  C         -1.799915        2.315942        1.218834  2
  H         -2.764001        2.057689        0.802202  2

%mem=32GB
%nprocshared= 8
#p m062x/aug-cc-pVDZ   counterpoise=2

00230 m062x/aug-cc-pVDZ   counterpoise=2

 0  1  0  1  0  1
  C          1.388376       -0.000000        0.000000  1
  C          0.694192       -1.202364        0.000000  1
  C         -0.694200       -1.202362        0.000000  1
  C         -1.388374        0.000006        0.000000  1
  C         -0.694198        1.202362        0.000000  1
  C          0.694205        1.202358        0.000000  1
  H          2.469814       -0.000007        0.000000  1
  H          1.234896       -2.138907        0.000000  1
  H         -1.234899       -2.138908        0.000000  1
  H         -2.469813        0.000007        0.000000  1
  H         -1.234887        2.138914        0.000000  1
  H          1.234894        2.138911        0.000000  1
  C         -0.939693        1.627595        0.684040  2
  H         -0.624364        1.081399       -0.194583  2
  C         -0.100844        2.579266        1.247946  2
  H          0.867991        2.774471        0.808634  2
  C         -0.505603        3.280369        2.375756  2
  H          0.147903        4.021770        2.815068  2
  C         -1.749211        3.029802        2.939662  2
  H         -2.064539        3.575998        3.818285  2
  C         -2.588060        2.078131        2.375756  2
  H         -3.556894        1.882926        2.815068  2
  C         -2.183301        1.377028        1.247946  2
  H         -2.836806        0.635627        0.808634  2

%mem=32GB
%nprocshared= 8
#p m062x/aug-cc-pVDZ   counterpoise=2

00231 m062x/aug-cc-pVDZ   counterpoise=2

 0  1  0  1  0  1
  C          1.388376       -0.000000        0.000000  1
  C          0.694192       -1.202364        0.000000  1
  C         -0.694200       -1.202362        0.000000  1
  C         -1.388374        0.000006        0.000000  1
  C         -0.694198        1.202362        0.000000  1
  C          0.694205        1.202358        0.000000  1
  H          2.469814       -0.000007        0.000000  1
  H          1.234896       -2.138907        0.000000  1
  H         -1.234899       -2.138908        0.000000  1
  H         -2.469813        0.000007        0.000000  1
  H         -1.234887        2.138914        0.000000  1
  H          1.234894        2.138911        0.000000  1
  C         -1.208046        1.439693        0.684040  2
  H         -0.582095        1.150585       -0.149233  2
  C         -1.105656        2.716736        1.218840  2
  H         -0.399940        3.422511        0.802203  2
  C         -1.909133        3.087838        2.288438  2
  H         -1.829368        4.082720        2.705075  2
  C         -2.814999        2.181896        2.823237  2
  H         -3.440950        2.471004        3.656511  2
  C         -2.917388        0.904852        2.288438  2
  H         -3.623105        0.199078        2.705075  2
  C         -2.113911        0.533751        1.218840  2
  H         -2.193677       -0.461132        0.802203  2

%mem=32GB
%nprocshared= 8
#p m062x/aug-cc-pVDZ   counterpoise=2

00232 m062x/aug-cc-pVDZ   counterpoise=2

 0  1  0  1  0  1
  C          1.388376       -0.000000        0.000000  1
  C          0.694192       -1.202364        0.000000  1
  C         -0.694200       -1.202362        0.000000  1
  C         -1.388374        0.000006        0.000000  1
  C         -0.694198        1.202362        0.000000  1
  C          0.694205        1.202358        0.000000  1
  H          2.469814       -0.000007        0.000000  1
  H          1.234896       -2.138907        0.000000  1
  H         -1.234899       -2.138908        0.000000  1
  H         -2.469813        0.000007        0.000000  1
  H         -1.234887        2.138914        0.000000  1
  H          1.234894        2.138911        0.000000  1
  C         -1.439693        1.208046        0.684040  2
  H         -0.642796        1.201970       -0.047165  2
  C         -1.941979        2.414200        1.153332  2
  H         -1.536390        3.347780        0.787729  2
  C         -2.964884        2.421998        2.091914  2
  H         -3.356192        3.361654        2.457517  2
  C         -3.485503        1.223643        2.561205  2
  H         -4.282399        1.229718        3.292410  2
  C         -2.983216        0.017488        2.091914  2
  H         -3.388805       -0.916092        2.457517  2
  C         -1.960311        0.009690        1.153332  2
  H         -1.569003       -0.929966        0.787729  2

%mem=32GB
%nprocshared= 8
#p m062x/aug-cc-pVDZ   counterpoise=2

00233 m062x/aug-cc-pVDZ   counterpoise=2

 0  1  0  1  0  1
  C          1.388376       -0.000000        0.000000  1
  C          0.694192       -1.202364        0.000000  1
  C         -0.694200       -1.202362        0.000000  1
  C         -1.388374        0.000006        0.000000  1
  C         -0.694198        1.202362        0.000000  1
  C          0.694205        1.202358        0.000000  1
  H          2.469814       -0.000007        0.000000  1
  H          1.234896       -2.138907        0.000000  1
  H         -1.234899       -2.138908        0.000000  1
  H         -2.469813        0.000007        0.000000  1
  H         -1.234887        2.138914        0.000000  1
  H          1.234894        2.138911        0.000000  1
  C         -1.627595        0.939693        0.684040  2
  H         -0.776871        1.179097        0.060587  2
  C         -2.499284        1.943378        1.084176  2
  H         -2.327649        2.964705        0.772449  2
  C         -3.591283        1.636076        1.884448  2
  H         -4.270374        2.417998        2.196175  2
  C         -3.811594        0.325089        2.284584  2
  H         -4.662319        0.085684        2.908038  2
  C         -2.939906       -0.678597        1.884448  2
  H         -3.111540       -1.699923        2.196175  2
  C         -1.847906       -0.371295        1.084176  2
  H         -1.168816       -1.153217        0.772449  2

%mem=32GB
%nprocshared= 8
#p m062x/aug-cc-pVDZ   counterpoise=2

00234 m062x/aug-cc-pVDZ   counterpoise=2

 0  1  0  1  0  1
  C          1.388376       -0.000000        0.000000  1
  C          0.694192       -1.202364        0.000000  1
  C         -0.694200       -1.202362        0.000000  1
  C         -1.388374        0.000006        0.000000  1
  C         -0.694198        1.202362        0.000000  1
  C          0.694205        1.202358        0.000000  1
  H          2.469814       -0.000007        0.000000  1
  H          1.234896       -2.138907        0.000000  1
  H         -1.234899       -2.138908        0.000000  1
  H         -2.469813        0.000007        0.000000  1
  H         -1.234887        2.138914        0.000000  1
  H          1.234894        2.138911        0.000000  1
  C         -1.766044        0.642788        0.684040  2
  H         -1.362335       -0.044311       -0.047162  2
  C         -0.988545        1.692833        1.153330  2
  H          0.020876        1.823775        0.787729  2
  C         -1.506750        2.574801        2.091908  2
  H         -0.901039        3.392840        2.457509  2
  C         -2.802455        2.406722        2.561197  2
  H         -3.206164        3.093820        3.292399  2
  C         -3.579955        1.356676        2.091908  2
  H         -4.589375        1.225735        2.457509  2
  C         -3.061749        0.474709        1.153330  2
  H         -3.667461       -0.343331        0.787729  2

%mem=32GB
%nprocshared= 8
#p m062x/aug-cc-pVDZ   counterpoise=2

00235 m062x/aug-cc-pVDZ   counterpoise=2

 0  1  0  1  0  1
  C          1.388376       -0.000000        0.000000  1
  C          0.694192       -1.202364        0.000000  1
  C         -0.694200       -1.202362        0.000000  1
  C         -1.388374        0.000006        0.000000  1
  C         -0.694198        1.202362        0.000000  1
  C          0.694205        1.202358        0.000000  1
  H          2.469814       -0.000007        0.000000  1
  H          1.234896       -2.138907        0.000000  1
  H         -1.234899       -2.138908        0.000000  1
  H         -2.469813        0.000007        0.000000  1
  H         -1.234887        2.138914        0.000000  1
  H          1.234894        2.138911        0.000000  1
  C         -1.850833        0.326352        0.684040  2
  H         -1.287484       -0.071190       -0.149230  2
  C         -1.519189        1.563824        1.218838  2
  H         -0.697473        2.130337        0.802203  2
  C         -2.242311        2.074113        2.288433  2
  H         -1.983944        3.038167        2.705068  2
  C         -3.297076        1.346929        2.823231  2
  H         -3.860425        1.744470        3.656501  2
  C         -3.628719        0.109456        2.288433  2
  H         -4.450436       -0.457057        2.705068  2
  C         -2.905598       -0.400832        1.218838  2
  H         -3.163965       -1.364887        0.802203  2

%mem=32GB
%nprocshared= 8
#p m062x/aug-cc-pVDZ   counterpoise=2

00236 m062x/aug-cc-pVDZ   counterpoise=2

 0  1  0  1  0  1
  C          1.388376       -0.000000        0.000000  1
  C          0.694192       -1.202364        0.000000  1
  C         -0.694200       -1.202362        0.000000  1
  C         -1.388374        0.000006        0.000000  1
  C         -0.694198        1.202362        0.000000  1
  C          0.694205        1.202358        0.000000  1
  H          2.469814       -0.000007        0.000000  1
  H          1.234896       -2.138907        0.000000  1
  H         -1.234899       -2.138908        0.000000  1
  H         -2.469813        0.000007        0.000000  1
  H         -1.234887        2.138914        0.000000  1
  H          1.234894        2.138911        0.000000  1
  C         -1.879385        0.000000        0.684040  2
  H         -1.248700        0.000008       -0.194583  2
  C         -2.284177        1.202285        1.247945  2
  H         -1.968846        2.138934        0.808634  2
  C         -3.093731        1.202275        2.375755  2
  H         -3.409084        2.138916        2.815067  2
  C         -3.498493       -0.000020        2.939660  2
  H         -4.129177       -0.000027        3.818283  2
  C         -3.093701       -1.202305        2.375755  2
  H         -3.409032       -2.138954        2.815067  2
  C         -2.284147       -1.202295        1.247945  2
  H         -1.968794       -2.138936        0.808634  2

%mem=32GB
%nprocshared= 8
#p m062x/aug-cc-pVDZ   counterpoise=2

00237 m062x/aug-cc-pVDZ   counterpoise=2

 0  1  0  1  0  1
  C          1.388376       -0.000000        0.000000  1
  C          0.694192       -1.202364        0.000000  1
  C         -0.694200       -1.202362        0.000000  1
  C         -1.388374        0.000006        0.000000  1
  C         -0.694198        1.202362        0.000000  1
  C          0.694205        1.202358        0.000000  1
  H          2.469814       -0.000007        0.000000  1
  H          1.234896       -2.138907        0.000000  1
  H         -1.234899       -2.138908        0.000000  1
  H         -2.469813        0.000007        0.000000  1
  H         -1.234887        2.138914        0.000000  1
  H          1.234894        2.138911        0.000000  1
  C         -1.850833       -0.326352        0.684040  2
  H         -1.287487        0.071202       -0.149226  2
  C         -2.905613        0.400812        1.218835  2
  H         -3.163995        1.364863        0.802202  2
  C         -3.628731       -0.109493        2.288425  2
  H         -4.450459        0.457005        2.705058  2
  C         -3.297068       -1.346961        2.823220  2
  H         -3.860415       -1.744515        3.656486  2
  C         -2.242288       -2.074125        2.288425  2
  H         -1.983907       -3.038177        2.705058  2
  C         -1.519171       -1.563820        1.218835  2
  H         -0.697443       -2.130318        0.802202  2

%mem=32GB
%nprocshared= 8
#p m062x/aug-cc-pVDZ   counterpoise=2

00238 m062x/aug-cc-pVDZ   counterpoise=2

 0  1  0  1  0  1
  C          1.388376       -0.000000        0.000000  1
  C          0.694192       -1.202364        0.000000  1
  C         -0.694200       -1.202362        0.000000  1
  C         -1.388374        0.000006        0.000000  1
  C         -0.694198        1.202362        0.000000  1
  C          0.694205        1.202358        0.000000  1
  H          2.469814       -0.000007        0.000000  1
  H          1.234896       -2.138907        0.000000  1
  H         -1.234899       -2.138908        0.000000  1
  H         -2.469813        0.000007        0.000000  1
  H         -1.234887        2.138914        0.000000  1
  H          1.234894        2.138911        0.000000  1
  C         -1.766044       -0.642788        0.684040  2
  H         -1.362338        0.044319       -0.047156  2
  C         -3.061752       -0.474722        1.153326  2
  H         -3.667469        0.343315        0.787728  2
  C         -3.579954       -1.356699        2.091897  2
  H         -4.589377       -1.225768        2.457496  2
  C         -2.802447       -2.406741        2.561183  2
  H         -3.206154       -3.093848        3.292380  2
  C         -1.506739       -2.574807        2.091897  2
  H         -0.901023       -3.392844        2.457496  2
  C         -0.988538       -1.692830        1.153326  2
  H          0.020885       -1.823761        0.787728  2

%mem=32GB
%nprocshared= 8
#p m062x/aug-cc-pVDZ   counterpoise=2

00239 m062x/aug-cc-pVDZ   counterpoise=2

 0  1  0  1  0  1
  C          1.388376       -0.000000        0.000000  1
  C          0.694192       -1.202364        0.000000  1
  C         -0.694200       -1.202362        0.000000  1
  C         -1.388374        0.000006        0.000000  1
  C         -0.694198        1.202362        0.000000  1
  C          0.694205        1.202358        0.000000  1
  H          2.469814       -0.000007        0.000000  1
  H          1.234896       -2.138907        0.000000  1
  H         -1.234899       -2.138908        0.000000  1
  H         -2.469813        0.000007        0.000000  1
  H         -1.234887        2.138914        0.000000  1
  H          1.234894        2.138911        0.000000  1
  C         -1.627595       -0.939693        0.684040  2
  H         -0.776871       -1.179097        0.060586  2
  C         -1.847905        0.371295        1.084177  2
  H         -1.168815        1.153217        0.772449  2
  C         -2.939904        0.678597        1.884450  2
  H         -3.111538        1.699924        2.196177  2
  C         -3.811593       -0.325088        2.284586  2
  H         -4.662317       -0.085683        2.908041  2
  C         -3.591283       -1.636076        1.884450  2
  H         -4.270373       -2.417997        2.196177  2
  C         -2.499284       -1.943378        1.084177  2
  H         -2.327650       -2.964704        0.772449  2

%mem=32GB
%nprocshared= 8
#p m062x/aug-cc-pVDZ   counterpoise=2

00240 m062x/aug-cc-pVDZ   counterpoise=2

 0  1  0  1  0  1
  C          1.388376       -0.000000        0.000000  1
  C          0.694192       -1.202364        0.000000  1
  C         -0.694200       -1.202362        0.000000  1
  C         -1.388374        0.000006        0.000000  1
  C         -0.694198        1.202362        0.000000  1
  C          0.694205        1.202358        0.000000  1
  H          2.469814       -0.000007        0.000000  1
  H          1.234896       -2.138907        0.000000  1
  H         -1.234899       -2.138908        0.000000  1
  H         -2.469813        0.000007        0.000000  1
  H         -1.234887        2.138914        0.000000  1
  H          1.234894        2.138911        0.000000  1
  C         -1.439693       -1.208046        0.684040  2
  H         -0.642797       -1.201970       -0.047166  2
  C         -1.960310       -0.009690        1.153332  2
  H         -1.569003        0.929966        0.787729  2
  C         -2.983214       -0.017488        2.091916  2
  H         -3.388802        0.916092        2.457519  2
  C         -3.485500       -1.223643        2.561208  2
  H         -4.282396       -1.229718        3.292414  2
  C         -2.964882       -2.421998        2.091916  2
  H         -3.356189       -3.361654        2.457519  2
  C         -1.941979       -2.414200        1.153332  2
  H         -1.536390       -3.347780        0.787729  2

%mem=32GB
%nprocshared= 8
#p m062x/aug-cc-pVDZ   counterpoise=2

00241 m062x/aug-cc-pVDZ   counterpoise=2

 0  1  0  1  0  1
  C          1.388376       -0.000000        0.000000  1
  C          0.694192       -1.202364        0.000000  1
  C         -0.694200       -1.202362        0.000000  1
  C         -1.388374        0.000006        0.000000  1
  C         -0.694198        1.202362        0.000000  1
  C          0.694205        1.202358        0.000000  1
  H          2.469814       -0.000007        0.000000  1
  H          1.234896       -2.138907        0.000000  1
  H         -1.234899       -2.138908        0.000000  1
  H         -2.469813        0.000007        0.000000  1
  H         -1.234887        2.138914        0.000000  1
  H          1.234894        2.138911        0.000000  1
  C         -1.208046       -1.439693        0.684040  2
  H         -0.582097       -1.150585       -0.149234  2
  C         -2.113912       -0.533752        1.218840  2
  H         -2.193680        0.461130        0.802203  2
  C         -2.917387       -0.904854        2.288440  2
  H         -3.623104       -0.199080        2.705077  2
  C         -2.814995       -2.181897        2.823240  2
  H         -3.440944       -2.471005        3.656514  2
  C         -1.909129       -3.087838        2.288440  2
  H         -1.829361       -4.082720        2.705077  2
  C         -1.105654       -2.716736        1.218840  2
  H         -0.399937       -3.422510        0.802203  2

%mem=32GB
%nprocshared= 8
#p m062x/aug-cc-pVDZ   counterpoise=2

00242 m062x/aug-cc-pVDZ   counterpoise=2

 0  1  0  1  0  1
  C          1.388376       -0.000000        0.000000  1
  C          0.694192       -1.202364        0.000000  1
  C         -0.694200       -1.202362        0.000000  1
  C         -1.388374        0.000006        0.000000  1
  C         -0.694198        1.202362        0.000000  1
  C          0.694205        1.202358        0.000000  1
  H          2.469814       -0.000007        0.000000  1
  H          1.234896       -2.138907        0.000000  1
  H         -1.234899       -2.138908        0.000000  1
  H         -2.469813        0.000007        0.000000  1
  H         -1.234887        2.138914        0.000000  1
  H          1.234894        2.138911        0.000000  1
  C         -0.939693       -1.627595        0.684040  2
  H         -0.624366       -1.081399       -0.194584  2
  C         -2.183301       -1.377031        1.247946  2
  H         -2.836810       -0.635634        0.808634  2
  C         -2.588057       -2.078135        2.375758  2
  H         -3.556892       -1.882934        2.815070  2
  C         -1.749205       -3.029803        2.939663  2
  H         -2.064531       -3.575999        3.818288  2
  C         -0.505596       -3.280366        2.375758  2
  H          0.147912       -4.021764        2.815070  2
  C         -0.100840       -2.579263        1.247946  2
  H          0.867995       -2.774464        0.808634  2

%mem=32GB
%nprocshared= 8
#p m062x/aug-cc-pVDZ   counterpoise=2

00243 m062x/aug-cc-pVDZ   counterpoise=2

 0  1  0  1  0  1
  C          1.388376       -0.000000        0.000000  1
  C          0.694192       -1.202364        0.000000  1
  C         -0.694200       -1.202362        0.000000  1
  C         -1.388374        0.000006        0.000000  1
  C         -0.694198        1.202362        0.000000  1
  C          0.694205        1.202358        0.000000  1
  H          2.469814       -0.000007        0.000000  1
  H          1.234896       -2.138907        0.000000  1
  H         -1.234899       -2.138908        0.000000  1
  H         -2.469813        0.000007        0.000000  1
  H         -1.234887        2.138914        0.000000  1
  H          1.234894        2.138911        0.000000  1
  C         -0.642788       -1.766044        0.684040  2
  H         -0.705416       -1.079394       -0.149225  2
  C         -1.799913       -2.315946        1.218834  2
  H         -2.764000       -2.057697        0.802202  2
  C         -1.719523       -3.197338        2.288422  2
  H         -2.620982       -3.625740        2.705054  2
  C         -0.482007       -3.528829        2.823216  2
  H         -0.419379       -4.215480        3.656480  2
  C          0.675118       -2.978927        2.288422  2
  H          1.639205       -3.237176        2.705054  2
  C          0.594728       -2.097535        1.218834  2
  H          1.496187       -1.669133        0.802202  2

%mem=32GB
%nprocshared= 8
#p m062x/aug-cc-pVDZ   counterpoise=2

00244 m062x/aug-cc-pVDZ   counterpoise=2

 0  1  0  1  0  1
  C          1.388376       -0.000000        0.000000  1
  C          0.694192       -1.202364        0.000000  1
  C         -0.694200       -1.202362        0.000000  1
  C         -1.388374        0.000006        0.000000  1
  C         -0.694198        1.202362        0.000000  1
  C          0.694205        1.202358        0.000000  1
  H          2.469814       -0.000007        0.000000  1
  H          1.234896       -2.138907        0.000000  1
  H         -1.234899       -2.138908        0.000000  1
  H         -2.469813        0.000007        0.000000  1
  H         -1.234887        2.138914        0.000000  1
  H          1.234894        2.138911        0.000000  1
  C         -0.326352       -1.850833        0.684040  2
  H         -0.719557       -1.157661       -0.047153  2
  C         -1.119746       -2.888924        1.153324  2
  H         -2.131045       -3.004478        0.787727  2
  C         -0.615024       -3.778688        2.091892  2
  H         -1.233118       -4.587414        2.457488  2
  C          0.683093       -3.630360        2.561175  2
  H          1.076298       -4.323532        3.292369  2
  C          1.476487       -2.592269        2.091892  2
  H          2.487786       -2.476715        2.457488  2
  C          0.971765       -1.702506        1.153324  2
  H          1.589858       -0.893779        0.787727  2

%mem=32GB
%nprocshared= 8
#p m062x/aug-cc-pVDZ   counterpoise=2

00245 m062x/aug-cc-pVDZ   counterpoise=2

 0  1  0  1  0  1
  C          1.388376       -0.000000        0.000000  1
  C          0.694192       -1.202364        0.000000  1
  C         -0.694200       -1.202362        0.000000  1
  C         -1.388374        0.000006        0.000000  1
  C         -0.694198        1.202362        0.000000  1
  C          0.694205        1.202358        0.000000  1
  H          2.469814       -0.000007        0.000000  1
  H          1.234896       -2.138907        0.000000  1
  H         -1.234899       -2.138908        0.000000  1
  H         -2.469813        0.000007        0.000000  1
  H         -1.234887        2.138914        0.000000  1
  H          1.234894        2.138911        0.000000  1
  C         -0.000000       -1.879385        0.684040  2
  H          0.632699       -1.262336        0.060594  2
  C         -1.245505       -1.414685        1.084171  2
  H         -1.583119       -0.435611        0.772448  2
  C         -2.057644       -2.206735        1.884433  2
  H         -3.027956       -1.844711        2.196156  2
  C         -1.624277       -3.463486        2.284564  2
  H         -2.256976       -4.080535        2.908011  2
  C         -0.378772       -3.928187        1.884433  2
  H         -0.041158       -4.907260        2.196156  2
  C          0.433366       -3.136136        1.084171  2
  H          1.403679       -3.498161        0.772448  2

%mem=32GB
%nprocshared= 8
#p m062x/aug-cc-pVDZ   counterpoise=2

00246 m062x/aug-cc-pVDZ   counterpoise=2

 0  1  0  1  0  1
  C          1.388376       -0.000000        0.000000  1
  C          0.694192       -1.202364        0.000000  1
  C         -0.694200       -1.202362        0.000000  1
  C         -1.388374        0.000006        0.000000  1
  C         -0.694198        1.202362        0.000000  1
  C          0.694205        1.202358        0.000000  1
  H          2.469814       -0.000007        0.000000  1
  H          1.234896       -2.138907        0.000000  1
  H         -1.234899       -2.138908        0.000000  1
  H         -2.469813        0.000007        0.000000  1
  H         -1.234887        2.138914        0.000000  1
  H          1.234894        2.138911        0.000000  1
  C          0.326352       -1.850833        0.684040  2
  H          0.719550       -1.157660       -0.047156  2
  C         -0.971765       -1.702514        1.153326  2
  H         -1.589866       -0.893794        0.787728  2
  C         -1.476478       -2.592279        2.091897  2
  H         -2.487777       -2.476731        2.457496  2
  C         -0.683075       -3.630362        2.561183  2
  H         -1.076273       -4.323535        3.292380  2
  C          0.615042       -3.778681        2.091897  2
  H          1.233143       -4.587401        2.457496  2
  C          1.119755       -2.888916        1.153326  2
  H          2.131054       -3.004463        0.787728  2

%mem=32GB
%nprocshared= 8
#p m062x/aug-cc-pVDZ   counterpoise=2

00247 m062x/aug-cc-pVDZ   counterpoise=2

 0  1  0  1  0  1
  C          1.388376       -0.000000        0.000000  1
  C          0.694192       -1.202364        0.000000  1
  C         -0.694200       -1.202362        0.000000  1
  C         -1.388374        0.000006        0.000000  1
  C         -0.694198        1.202362        0.000000  1
  C          0.694205        1.202358        0.000000  1
  H          2.469814       -0.000007        0.000000  1
  H          1.234896       -2.138907        0.000000  1
  H         -1.234899       -2.138908        0.000000  1
  H         -2.469813        0.000007        0.000000  1
  H         -1.234887        2.138914        0.000000  1
  H          1.234894        2.138911        0.000000  1
  C          0.642788       -1.766044        0.684040  2
  H          0.705406       -1.079395       -0.149226  2
  C         -0.594723       -2.097551        1.218835  2
  H         -1.496188       -1.669163        0.802202  2
  C         -0.675101       -2.978942        2.288425  2
  H         -1.639184       -3.237203        2.705058  2
  C          0.482032       -3.528826        2.823220  2
  H          0.419414       -4.215476        3.656486  2
  C          1.719543       -3.197319        2.288425  2
  H          2.621008       -3.625708        2.705058  2
  C          1.799920       -2.315929        1.218835  2
  H          2.764004       -2.057667        0.802202  2

%mem=32GB
%nprocshared= 8
#p m062x/aug-cc-pVDZ   counterpoise=2

00248 m062x/aug-cc-pVDZ   counterpoise=2

 0  1  0  1  0  1
  C          1.388376       -0.000000        0.000000  1
  C          0.694192       -1.202364        0.000000  1
  C         -0.694200       -1.202362        0.000000  1
  C         -1.388374        0.000006        0.000000  1
  C         -0.694198        1.202362        0.000000  1
  C          0.694205        1.202358        0.000000  1
  H          2.469814       -0.000007        0.000000  1
  H          1.234896       -2.138907        0.000000  1
  H         -1.234899       -2.138908        0.000000  1
  H         -2.469813        0.000007        0.000000  1
  H         -1.234887        2.138914        0.000000  1
  H          1.234894        2.138911        0.000000  1
  C          0.939693       -1.627595        0.684040  2
  H          0.624357       -1.081402       -0.194583  2
  C          0.100856       -2.579277        1.247945  2
  H         -0.867976       -2.774494        0.808634  2
  C          0.505625       -3.280377        2.375755  2
  H         -0.147872       -4.021786        2.815066  2
  C          1.749230       -3.029794        2.939660  2
  H          2.064566       -3.575987        3.818283  2
  C          2.588066       -2.078112        2.375755  2
  H          3.556898       -1.882895        2.815066  2
  C          2.183298       -1.377012        1.247945  2
  H          2.836794       -0.635603        0.808634  2

%mem=32GB
%nprocshared= 8
#p m062x/aug-cc-pVDZ   counterpoise=2

00249 m062x/aug-cc-pVDZ   counterpoise=2

 0  1  0  1  0  1
  C          1.388376       -0.000000        0.000000  1
  C          0.694192       -1.202364        0.000000  1
  C         -0.694200       -1.202362        0.000000  1
  C         -1.388374        0.000006        0.000000  1
  C         -0.694198        1.202362        0.000000  1
  C          0.694205        1.202358        0.000000  1
  H          2.469814       -0.000007        0.000000  1
  H          1.234896       -2.138907        0.000000  1
  H         -1.234899       -2.138908        0.000000  1
  H         -2.469813        0.000007        0.000000  1
  H         -1.234887        2.138914        0.000000  1
  H          1.234894        2.138911        0.000000  1
  C          1.208046       -1.439693        0.684040  2
  H          0.582090       -1.150588       -0.149230  2
  C          1.105668       -2.716738        1.218838  2
  H          0.399956       -3.422517        0.802202  2
  C          1.909152       -3.087835        2.288433  2
  H          1.829395       -4.082719        2.705068  2
  C          2.815013       -2.181887        2.823230  2
  H          3.440969       -2.470991        3.656501  2
  C          2.917390       -0.904842        2.288433  2
  H          3.623102       -0.199063        2.705068  2
  C          2.113907       -0.533745        1.218838  2
  H          2.193663        0.461139        0.802202  2

%mem=32GB
%nprocshared= 8
#p m062x/aug-cc-pVDZ   counterpoise=2

00250 m062x/aug-cc-pVDZ   counterpoise=2

 0  1  0  1  0  1
  C          1.388376       -0.000000        0.000000  1
  C          0.694192       -1.202364        0.000000  1
  C         -0.694200       -1.202362        0.000000  1
  C         -1.388374        0.000006        0.000000  1
  C         -0.694198        1.202362        0.000000  1
  C          0.694205        1.202358        0.000000  1
  H          2.469814       -0.000007        0.000000  1
  H          1.234896       -2.138907        0.000000  1
  H         -1.234899       -2.138908        0.000000  1
  H         -2.469813        0.000007        0.000000  1
  H         -1.234887        2.138914        0.000000  1
  H          1.234894        2.138911        0.000000  1
  C          1.439693       -1.208046        0.684040  2
  H          0.642793       -1.201972       -0.047161  2
  C          1.941984       -2.414198        1.153329  2
  H          1.536397       -3.347780        0.787729  2
  C          2.964893       -2.421994        2.091908  2
  H          3.356205       -3.361649        2.457509  2
  C          3.485510       -1.223637        2.561197  2
  H          4.282410       -1.229710        3.292399  2
  C          2.983218       -0.017484        2.091908  2
  H          3.388806        0.916097        2.457509  2
  C          1.960310       -0.009688        1.153329  2
  H          1.568998        0.929966        0.787729  2

%mem=32GB
%nprocshared= 8
#p m062x/aug-cc-pVDZ   counterpoise=2

00251 m062x/aug-cc-pVDZ   counterpoise=2

 0  1  0  1  0  1
  C          1.388376       -0.000000        0.000000  1
  C          0.694192       -1.202364        0.000000  1
  C         -0.694200       -1.202362        0.000000  1
  C         -1.388374        0.000006        0.000000  1
  C         -0.694198        1.202362        0.000000  1
  C          0.694205        1.202358        0.000000  1
  H          2.469814       -0.000007        0.000000  1
  H          1.234896       -2.138907        0.000000  1
  H         -1.234899       -2.138908        0.000000  1
  H         -2.469813        0.000007        0.000000  1
  H         -1.234887        2.138914        0.000000  1
  H          1.234894        2.138911        0.000000  1
  C          1.627595       -0.939693        0.684040  2
  H          0.776869       -1.179098        0.060589  2
  C          2.499285       -1.943378        1.084174  2
  H          2.327650       -2.964704        0.772449  2
  C          3.591287       -1.636075        1.884443  2
  H          4.270379       -2.417996        2.196168  2
  C          3.811599       -0.325087        2.284577  2
  H          4.662326       -0.085682        2.908028  2
  C          2.939909        0.678598        1.884443  2
  H          3.111544        1.699925        2.196168  2
  C          1.847907        0.371295        1.084174  2
  H          1.168816        1.153217        0.772449  2

%mem=32GB
%nprocshared= 8
#p m062x/aug-cc-pVDZ   counterpoise=2

00252 m062x/aug-cc-pVDZ   counterpoise=2

 0  1  0  1  0  1
  C          1.388376       -0.000000        0.000000  1
  C          0.694192       -1.202364        0.000000  1
  C         -0.694200       -1.202362        0.000000  1
  C         -1.388374        0.000006        0.000000  1
  C         -0.694198        1.202362        0.000000  1
  C          0.694205        1.202358        0.000000  1
  H          2.469814       -0.000007        0.000000  1
  H          1.234896       -2.138907        0.000000  1
  H         -1.234899       -2.138908        0.000000  1
  H         -2.469813        0.000007        0.000000  1
  H         -1.234887        2.138914        0.000000  1
  H          1.234894        2.138911        0.000000  1
  C          1.766044       -0.642788        0.684040  2
  H          1.362339        0.044315       -0.047159  2
  C          0.988539       -1.692830        1.153328  2
  H         -0.020883       -1.823763        0.787728  2
  C          1.506740       -2.574802        2.091904  2
  H          0.901024       -3.392839        2.457504  2
  C          2.802447       -2.406733        2.561192  2
  H          3.206152       -3.093836        3.292391  2
  C          3.579952       -1.356691        2.091904  2
  H          4.589374       -1.225757        2.457504  2
  C          3.061751       -0.474718        1.153328  2
  H          3.667467        0.343319        0.787728  2

%mem=32GB
%nprocshared= 8
#p m062x/aug-cc-pVDZ   counterpoise=2

00253 m062x/aug-cc-pVDZ   counterpoise=2

 0  1  0  1  0  1
  C          1.388376       -0.000000        0.000000  1
  C          0.694192       -1.202364        0.000000  1
  C         -0.694200       -1.202362        0.000000  1
  C         -1.388374        0.000006        0.000000  1
  C         -0.694198        1.202362        0.000000  1
  C          0.694205        1.202358        0.000000  1
  H          2.469814       -0.000007        0.000000  1
  H          1.234896       -2.138907        0.000000  1
  H         -1.234899       -2.138908        0.000000  1
  H         -2.469813        0.000007        0.000000  1
  H         -1.234887        2.138914        0.000000  1
  H          1.234894        2.138911        0.000000  1
  C          1.850833       -0.326352        0.684040  2
  H          1.287487        0.071196       -0.149229  2
  C          1.519177       -1.563821        1.218837  2
  H          0.697454       -2.130325        0.802202  2
  C          2.242294       -2.074119        2.288431  2
  H          1.983917       -3.038171        2.705066  2
  C          3.297067       -1.346946        2.823228  2
  H          3.860414       -1.744495        3.656497  2
  C          3.628724       -0.109477        2.288431  2
  H          4.450447        0.457027        2.705066  2
  C          2.905607        0.400820        1.218837  2
  H          3.163983        1.364872        0.802202  2

%mem=32GB
%nprocshared= 8
#p m062x/aug-cc-pVDZ   counterpoise=2

00254 m062x/aug-cc-pVDZ   counterpoise=2

 0  1  0  1  0  1
  C          1.388376       -0.000000        0.000000  1
  C          0.694192       -1.202364        0.000000  1
  C         -0.694200       -1.202362        0.000000  1
  C         -1.388374        0.000006        0.000000  1
  C         -0.694198        1.202362        0.000000  1
  C          0.694205        1.202358        0.000000  1
  H          2.469814       -0.000007        0.000000  1
  H          1.234896       -2.138907        0.000000  1
  H         -1.234899       -2.138908        0.000000  1
  H         -2.469813        0.000007        0.000000  1
  H         -1.234887        2.138914        0.000000  1
  H          1.234894        2.138911        0.000000  1
  C          1.969616        0.000000        0.347296  2
  H          2.858018       -0.000012       -0.269537  2
  C          1.399451        1.202298        0.743183  2
  H          1.843665        2.138937        0.434767  2
  C          0.259088        1.202314        1.534956  2
  H         -0.185100        2.138965        1.843373  2
  C         -0.311110        0.000032        1.930843  2
  H         -1.199513        0.000044        2.547676  2
  C          0.259054       -1.202266        1.534956  2
  H         -0.185160       -2.138905        1.843373  2
  C          1.399417       -1.202282        0.743183  2
  H          1.843605       -2.138933        0.434767  2

%mem=32GB
%nprocshared= 8
#p m062x/aug-cc-pVDZ   counterpoise=2

00255 m062x/aug-cc-pVDZ   counterpoise=2

 0  1  0  1  0  1
  C          1.388376       -0.000000        0.000000  1
  C          0.694192       -1.202364        0.000000  1
  C         -0.694200       -1.202362        0.000000  1
  C         -1.388374        0.000006        0.000000  1
  C         -0.694198        1.202362        0.000000  1
  C          0.694205        1.202358        0.000000  1
  H          2.469814       -0.000007        0.000000  1
  H          1.234896       -2.138907        0.000000  1
  H         -1.234899       -2.138908        0.000000  1
  H         -2.469813        0.000007        0.000000  1
  H         -1.234887        2.138914        0.000000  1
  H          1.234894        2.138911        0.000000  1
  C          1.939693        0.342020        0.347296  2
  H          2.735839       -0.171643       -0.174280  2
  C          2.080533        1.681961        0.682047  2
  H          2.986401        2.212180        0.421259  2
  C          1.058590        2.341304        1.351548  2
  H          1.168311        3.385186        1.612337  2
  C         -0.104193        1.660707        1.686299  2
  H         -0.900339        2.174370        2.207875  2
  C         -0.245033        0.320767        1.351548  2
  H         -1.150901       -0.209452        1.612337  2
  C          0.776910       -0.338577        0.682047  2
  H          0.667189       -1.382459        0.421259  2

%mem=32GB
%nprocshared= 8
#p m062x/aug-cc-pVDZ   counterpoise=2

00256 m062x/aug-cc-pVDZ   counterpoise=2

 0  1  0  1  0  1
  C          1.388376       -0.000000        0.000000  1
  C          0.694192       -1.202364        0.000000  1
  C         -0.694200       -1.202362        0.000000  1
  C         -1.388374        0.000006        0.000000  1
  C         -0.694198        1.202362        0.000000  1
  C          0.694205        1.202358        0.000000  1
  H          2.469814       -0.000007        0.000000  1
  H          1.234896       -2.138907        0.000000  1
  H         -1.234899       -2.138908        0.000000  1
  H         -2.469813        0.000007        0.000000  1
  H         -1.234887        2.138914        0.000000  1
  H          1.234894        2.138911        0.000000  1
  C          1.850833        0.673648        0.347296  2
  H          1.287487       -0.146962       -0.075766  2
  C          3.203593        0.519864        0.618820  2
  H          3.694116       -0.420551        0.407289  2
  C          3.926710        1.573208        1.161867  2
  H          4.980580        1.453403        1.373398  2
  C          3.297068        2.780337        1.433390  2
  H          3.860414        3.600947        1.856452  2
  C          1.944307        2.934121        1.161867  2
  H          1.453784        3.874536        1.373398  2
  C          1.221190        1.880777        0.618820  2
  H          0.167321        2.000582        0.407289  2

%mem=32GB
%nprocshared= 8
#p m062x/aug-cc-pVDZ   counterpoise=2

00257 m062x/aug-cc-pVDZ   counterpoise=2

 0  1  0  1  0  1
  C          1.388376       -0.000000        0.000000  1
  C          0.694192       -1.202364        0.000000  1
  C         -0.694200       -1.202362        0.000000  1
  C         -1.388374        0.000006        0.000000  1
  C         -0.694198        1.202362        0.000000  1
  C          0.694205        1.202358        0.000000  1
  H          2.469814       -0.000007        0.000000  1
  H          1.234896       -2.138907        0.000000  1
  H         -1.234899       -2.138908        0.000000  1
  H         -2.469813        0.000007        0.000000  1
  H         -1.234887        2.138914        0.000000  1
  H          1.234894        2.138911        0.000000  1
  C          1.705737        0.984808        0.347296  2
  H          0.703332        1.200395        0.003134  2
  C          2.096290       -0.328970        0.568182  2
  H          1.398146       -1.136883        0.396100  2
  C          3.382988       -0.605700        1.009953  2
  H          3.687249       -1.629200        1.182034  2
  C          4.279133        0.431347        1.230838  2
  H          5.281538        0.215760        1.575001  2
  C          3.888580        1.745125        1.009953  2
  H          4.586723        2.553038        1.182034  2
  C          2.601882        2.021856        0.568182  2
  H          2.297621        3.045356        0.396100  2

%mem=32GB
%nprocshared= 8
#p m062x/aug-cc-pVDZ   counterpoise=2

00258 m062x/aug-cc-pVDZ   counterpoise=2

 0  1  0  1  0  1
  C          1.388376       -0.000000        0.000000  1
  C          0.694192       -1.202364        0.000000  1
  C         -0.694200       -1.202362        0.000000  1
  C         -1.388374        0.000006        0.000000  1
  C         -0.694198        1.202362        0.000000  1
  C          0.694205        1.202358        0.000000  1
  H          2.469814       -0.000007        0.000000  1
  H          1.234896       -2.138907        0.000000  1
  H         -1.234899       -2.138908        0.000000  1
  H         -2.469813        0.000007        0.000000  1
  H         -1.234887        2.138914        0.000000  1
  H          1.234894        2.138911        0.000000  1
  C          1.508813        1.266044        0.347296  2
  H          0.516475        1.188463       -0.075773  2
  C          2.239411        0.117204        0.618824  2
  H          1.816246       -0.855382        0.407290  2
  C          3.513187        0.216789        1.161880  2
  H          4.082361       -0.678216        1.373415  2
  C          4.056365        1.465213        1.433408  2
  H          5.048704        1.542795        1.856478  2
  C          3.325768        2.614054        1.161880  2
  H          3.748932        3.586640        1.373415  2
  C          2.051991        2.514469        0.618824  2
  H          1.482818        3.409474        0.407290  2

%mem=32GB
%nprocshared= 8
#p m062x/aug-cc-pVDZ   counterpoise=2

00259 m062x/aug-cc-pVDZ   counterpoise=2

 0  1  0  1  0  1
  C          1.388376       -0.000000        0.000000  1
  C          0.694192       -1.202364        0.000000  1
  C         -0.694200       -1.202362        0.000000  1
  C         -1.388374        0.000006        0.000000  1
  C         -0.694198        1.202362        0.000000  1
  C          0.694205        1.202358        0.000000  1
  H          2.469814       -0.000007        0.000000  1
  H          1.234896       -2.138907        0.000000  1
  H         -1.234899       -2.138908        0.000000  1
  H         -2.469813        0.000007        0.000000  1
  H         -1.234887        2.138914        0.000000  1
  H          1.234894        2.138911        0.000000  1
  C          1.266044        1.508813        0.347296  2
  H          1.219261        2.455123       -0.174289  2
  C          0.095247        0.842101        0.682053  2
  H         -0.863647        1.269007        0.421260  2
  C          0.155298       -0.372592        1.351565  2
  H         -0.756813       -0.891996        1.612358  2
  C          1.386147       -0.920573        1.686321  2
  H          1.432930       -1.866883        2.207907  2
  C          2.556945       -0.253861        1.351565  2
  H          3.515839       -0.680767        1.612358  2
  C          2.496894        0.960832        0.682053  2
  H          3.409004        1.480236        0.421260  2

%mem=32GB
%nprocshared= 8
#p m062x/aug-cc-pVDZ   counterpoise=2

00260 m062x/aug-cc-pVDZ   counterpoise=2

 0  1  0  1  0  1
  C          1.388376       -0.000000        0.000000  1
  C          0.694192       -1.202364        0.000000  1
  C         -0.694200       -1.202362        0.000000  1
  C         -1.388374        0.000006        0.000000  1
  C         -0.694198        1.202362        0.000000  1
  C          0.694205        1.202358        0.000000  1
  H          2.469814       -0.000007        0.000000  1
  H          1.234896       -2.138907        0.000000  1
  H         -1.234899       -2.138908        0.000000  1
  H         -2.469813        0.000007        0.000000  1
  H         -1.234887        2.138914        0.000000  1
  H          1.234894        2.138911        0.000000  1
  C          0.984808        1.705737        0.347296  2
  H          1.428995        2.475114       -0.269550  2
  C         -0.341495        1.813080        0.743191  2
  H         -0.930565        2.666081        0.434768  2
  C         -0.911659        0.825500        1.534982  2
  H         -1.944917        0.909125        1.843405  2
  C         -0.155520       -0.269423        1.930877  2
  H         -0.599708       -1.038799        2.547723  2
  C          1.170783       -0.376765        1.534982  2
  H          1.759853       -1.229766        1.843405  2
  C          1.740947        0.610814        0.743191  2
  H          2.774204        0.527190        0.434768  2

%mem=32GB
%nprocshared= 8
#p m062x/aug-cc-pVDZ   counterpoise=2

00261 m062x/aug-cc-pVDZ   counterpoise=2

 0  1  0  1  0  1
  C          1.388376       -0.000000        0.000000  1
  C          0.694192       -1.202364        0.000000  1
  C         -0.694200       -1.202362        0.000000  1
  C         -1.388374        0.000006        0.000000  1
  C         -0.694198        1.202362        0.000000  1
  C          0.694205        1.202358        0.000000  1
  H          2.469814       -0.000007        0.000000  1
  H          1.234896       -2.138907        0.000000  1
  H         -1.234899       -2.138908        0.000000  1
  H         -2.469813        0.000007        0.000000  1
  H         -1.234887        2.138914        0.000000  1
  H          1.234894        2.138911        0.000000  1
  C          0.673648        1.850833        0.347296  2
  H          1.516559        2.283485       -0.174293  2
  C         -0.416353        2.642773        0.682055  2
  H         -0.422609        3.692385        0.421261  2
  C         -1.498322        2.087416        1.351573  2
  H         -2.347490        2.704377        1.612368  2
  C         -1.490291        0.740121        1.686332  2
  H         -2.333202        0.307469        2.207921  2
  C         -0.400290       -0.051819        1.351573  2
  H         -0.394033       -1.101432        1.612368  2
  C          0.681680        0.503537        0.682055  2
  H          1.530847       -0.113424        0.421261  2

%mem=32GB
%nprocshared= 8
#p m062x/aug-cc-pVDZ   counterpoise=2

00262 m062x/aug-cc-pVDZ   counterpoise=2

 0  1  0  1  0  1
  C          1.388376       -0.000000        0.000000  1
  C          0.694192       -1.202364        0.000000  1
  C         -0.694200       -1.202362        0.000000  1
  C         -1.388374        0.000006        0.000000  1
  C         -0.694198        1.202362        0.000000  1
  C          0.694205        1.202358        0.000000  1
  H          2.469814       -0.000007        0.000000  1
  H          1.234896       -2.138907        0.000000  1
  H         -1.234899       -2.138908        0.000000  1
  H         -2.469813        0.000007        0.000000  1
  H         -1.234887        2.138914        0.000000  1
  H          1.234894        2.138911        0.000000  1
  C          0.342020        1.939693        0.347296  2
  H          0.771030        1.041518       -0.075758  2
  C          1.151566        3.034337        0.618815  2
  H          2.211253        2.988948        0.407288  2
  C          0.600885        4.187244        1.161852  2
  H          1.231562        5.040029        1.373380  2
  C         -0.759342        4.245506        1.433371  2
  H         -1.188351        5.143680        1.856426  2
  C         -1.568888        3.150861        1.161852  2
  H         -2.628574        3.196250        1.373380  2
  C         -1.018207        1.997954        0.618815  2
  H         -1.648884        1.145169        0.407288  2

%mem=32GB
%nprocshared= 8
#p m062x/aug-cc-pVDZ   counterpoise=2

00263 m062x/aug-cc-pVDZ   counterpoise=2

 0  1  0  1  0  1
  C          1.388376       -0.000000        0.000000  1
  C          0.694192       -1.202364        0.000000  1
  C         -0.694200       -1.202362        0.000000  1
  C         -1.388374        0.000006        0.000000  1
  C         -0.694198        1.202362        0.000000  1
  C          0.694205        1.202358        0.000000  1
  H          2.469814       -0.000007        0.000000  1
  H          1.234896       -2.138907        0.000000  1
  H         -1.234899       -2.138908        0.000000  1
  H         -2.469813        0.000007        0.000000  1
  H         -1.234887        2.138914        0.000000  1
  H          1.234894        2.138911        0.000000  1
  C          0.000000        1.969616        0.347296  2
  H         -0.687916        1.209305        0.003143  2
  C          1.333040        1.650944        0.568176  2
  H          1.683630        0.642373        0.396099  2
  C          2.216056        2.626886        1.009935  2
  H          3.254562        2.378626        1.182012  2
  C          1.766032        3.921500        1.230815  2
  H          2.453948        4.681811        1.574968  2
  C          0.432993        4.240172        1.009935  2
  H          0.082402        5.248743        1.182012  2
  C         -0.450024        3.264229        0.568176  2
  H         -1.488530        3.512490        0.396099  2

%mem=32GB
%nprocshared= 8
#p m062x/aug-cc-pVDZ   counterpoise=2

00264 m062x/aug-cc-pVDZ   counterpoise=2

 0  1  0  1  0  1
  C          1.388376       -0.000000        0.000000  1
  C          0.694192       -1.202364        0.000000  1
  C         -0.694200       -1.202362        0.000000  1
  C         -1.388374        0.000006        0.000000  1
  C         -0.694198        1.202362        0.000000  1
  C          0.694205        1.202358        0.000000  1
  H          2.469814       -0.000007        0.000000  1
  H          1.234896       -2.138907        0.000000  1
  H         -1.234899       -2.138908        0.000000  1
  H         -2.469813        0.000007        0.000000  1
  H         -1.234887        2.138914        0.000000  1
  H          1.234894        2.138911        0.000000  1
  C         -0.342020        1.939693        0.347296  2
  H         -0.771024        1.041517       -0.075761  2
  C          1.018206        1.997961        0.618817  2
  H          1.648888        1.145180        0.407288  2
  C          1.568880        3.150869        1.161858  2
  H          2.628566        3.196264        1.373387  2
  C          0.759328        4.245509        1.433378  2
  H          1.188331        5.143685        1.856436  2
  C         -0.600899        4.187240        1.161858  2
  H         -1.231581        5.040021        1.373387  2
  C         -1.151573        3.034332        0.618817  2
  H         -2.211259        2.988937        0.407288  2

%mem=32GB
%nprocshared= 8
#p m062x/aug-cc-pVDZ   counterpoise=2

00265 m062x/aug-cc-pVDZ   counterpoise=2

 0  1  0  1  0  1
  C          1.388376       -0.000000        0.000000  1
  C          0.694192       -1.202364        0.000000  1
  C         -0.694200       -1.202362        0.000000  1
  C         -1.388374        0.000006        0.000000  1
  C         -0.694198        1.202362        0.000000  1
  C          0.694205        1.202358        0.000000  1
  H          2.469814       -0.000007        0.000000  1
  H          1.234896       -2.138907        0.000000  1
  H         -1.234899       -2.138908        0.000000  1
  H         -2.469813        0.000007        0.000000  1
  H         -1.234887        2.138914        0.000000  1
  H          1.234894        2.138911        0.000000  1
  C         -0.673648        1.850833        0.347296  2
  H         -1.516554        2.283492       -0.174296  2
  C         -0.681693        0.503538        0.682057  2
  H         -1.530866       -0.113415        0.421261  2
  C          0.400269       -0.051828        1.351579  2
  H          0.394002       -1.101440        1.612375  2
  C          1.490276        0.740102        1.686340  2
  H          2.333182        0.307444        2.207932  2
  C          1.498322        2.087398        1.351579  2
  H          2.347494        2.704351        1.612375  2
  C          0.416359        2.642763        0.682057  2
  H          0.422626        3.692375        0.421261  2

%mem=32GB
%nprocshared= 8
#p m062x/aug-cc-pVDZ   counterpoise=2

00266 m062x/aug-cc-pVDZ   counterpoise=2

 0  1  0  1  0  1
  C          1.388376       -0.000000        0.000000  1
  C          0.694192       -1.202364        0.000000  1
  C         -0.694200       -1.202362        0.000000  1
  C         -1.388374        0.000006        0.000000  1
  C         -0.694198        1.202362        0.000000  1
  C          0.694205        1.202358        0.000000  1
  H          2.469814       -0.000007        0.000000  1
  H          1.234896       -2.138907        0.000000  1
  H         -1.234899       -2.138908        0.000000  1
  H         -2.469813        0.000007        0.000000  1
  H         -1.234887        2.138914        0.000000  1
  H          1.234894        2.138911        0.000000  1
  C         -0.984808        1.705737        0.347296  2
  H         -1.428983        2.475120       -0.269550  2
  C         -1.740963        0.610826        0.743192  2
  H         -2.774222        0.527217        0.434769  2
  C         -1.170815       -0.376762        1.534983  2
  H         -1.759898       -1.229754        1.843406  2
  C          0.155489       -0.269439        1.930879  2
  H          0.599665       -1.038821        2.547725  2
  C          0.911645        0.825472        1.534983  2
  H          1.944904        0.909081        1.843406  2
  C          0.341496        1.813060        0.743192  2
  H          0.930580        2.666052        0.434769  2

%mem=32GB
%nprocshared= 8
#p m062x/aug-cc-pVDZ   counterpoise=2

00267 m062x/aug-cc-pVDZ   counterpoise=2

 0  1  0  1  0  1
  C          1.388376       -0.000000        0.000000  1
  C          0.694192       -1.202364        0.000000  1
  C         -0.694200       -1.202362        0.000000  1
  C         -1.388374        0.000006        0.000000  1
  C         -0.694198        1.202362        0.000000  1
  C          0.694205        1.202358        0.000000  1
  H          2.469814       -0.000007        0.000000  1
  H          1.234896       -2.138907        0.000000  1
  H         -1.234899       -2.138908        0.000000  1
  H         -2.469813        0.000007        0.000000  1
  H         -1.234887        2.138914        0.000000  1
  H          1.234894        2.138911        0.000000  1
  C         -1.266044        1.508813        0.347296  2
  H         -1.219251        2.455123       -0.174287  2
  C         -2.496900        0.960845        0.682051  2
  H         -3.409005        1.480259        0.421260  2
  C         -2.556964       -0.253849        1.351561  2
  H         -3.515863       -0.680745        1.612353  2
  C         -1.386174       -0.920575        1.686316  2
  H         -1.432967       -1.866885        2.207899  2
  C         -0.155319       -0.372607        1.351561  2
  H          0.756787       -0.892021        1.612353  2
  C         -0.095254        0.842087        0.682051  2
  H          0.863645        1.268983        0.421260  2

%mem=32GB
%nprocshared= 8
#p m062x/aug-cc-pVDZ   counterpoise=2

00268 m062x/aug-cc-pVDZ   counterpoise=2

 0  1  0  1  0  1
  C          1.388376       -0.000000        0.000000  1
  C          0.694192       -1.202364        0.000000  1
  C         -0.694200       -1.202362        0.000000  1
  C         -1.388374        0.000006        0.000000  1
  C         -0.694198        1.202362        0.000000  1
  C          0.694205        1.202358        0.000000  1
  H          2.469814       -0.000007        0.000000  1
  H          1.234896       -2.138907        0.000000  1
  H         -1.234899       -2.138908        0.000000  1
  H         -2.469813        0.000007        0.000000  1
  H         -1.234887        2.138914        0.000000  1
  H          1.234894        2.138911        0.000000  1
  C         -1.508813        1.266044        0.347296  2
  H         -0.516473        1.188468       -0.075770  2
  C         -2.051999        2.514466        0.618822  2
  H         -1.482830        3.409474        0.407289  2
  C         -3.325777        2.614044        1.161875  2
[truncated: 23,450,225 more chars]
