# Supplementary material for: Three-Dimensional CH/π and CH/N Interactions from Quantum-Mechanical and Database Analyses
Source: J Chem Inf Model. 2025 Apr 14;65(8):4116–27. doi: 10.1021/acs.jcim.5c00124 (PMC12042816; doi:10.1021/acs.jcim.5c00124)
Supplement: Supplementary file 4 — ci5c00124_si_004.zip [file ci5c00124_si_004.zip › inp_files/mif_qm_bz_pyridine_inp.txt]

%mem=32GB
%nprocshared= 8
#p m062x/aug-cc-pVDZ   counterpoise=2

00001 m062x/aug-cc-pVDZ   counterpoise=2

 0  1  0  1  0  1
  C          0.696271        1.136534        0.000002  1
  N          1.387403       -0.000000        0.000003  1
  C          0.696273       -1.136531       -0.000007  1
  C         -0.690797       -1.191110       -0.000002  1
  C         -1.398354       -0.000002       -0.000001  1
  C         -0.690796        1.191109        0.000005  1
  H         -1.197483        2.145664        0.000011  1
  H          1.279537       -2.049878        0.000000  1
  H         -2.480010       -0.000000        0.000002  1
  H         -1.197480       -2.145668        0.000001  1
  H          1.279535        2.049878        0.000011  1
  C          0.000000        0.000000        2.000000  2
  H          0.000000       -0.000000        0.918454  2
  C          0.000000        1.202290        2.694142  2
  H          0.000000        2.138935        2.153369  2
  C          0.000000        1.202290        4.082426  2
  H          0.000000        2.138935        4.623199  2
  C         -0.000000        0.000000        4.776568  2
  H         -0.000000        0.000000        5.858114  2
  C         -0.000000       -1.202290        4.082426  2
  H         -0.000000       -2.138935        4.623199  2
  C         -0.000000       -1.202290        2.694142  2
  H         -0.000000       -2.138935        2.153369  2

%mem=32GB
%nprocshared= 8
#p m062x/aug-cc-pVDZ   counterpoise=2

00002 m062x/aug-cc-pVDZ   counterpoise=2

 0  1  0  1  0  1
  C          0.696271        1.136534        0.000002  1
  N          1.387403       -0.000000        0.000003  1
  C          0.696273       -1.136531       -0.000007  1
  C         -0.690797       -1.191110       -0.000002  1
  C         -1.398354       -0.000002       -0.000001  1
  C         -0.690796        1.191109        0.000005  1
  H         -1.197483        2.145664        0.000011  1
  H          1.279537       -2.049878        0.000000  1
  H         -2.480010       -0.000000        0.000002  1
  H         -1.197480       -2.145668        0.000001  1
  H          1.279535        2.049878        0.000011  1
  C          0.347296        0.000000        1.969616  2
  H          0.159488        0.000000        0.904501  2
  C          0.467833       -1.202290        2.653212  2
  H          0.373929       -2.138935        2.120654  2
  C          0.708906       -1.202290        4.020405  2
  H          0.802810       -2.138935        4.552962  2
  C          0.829442       -0.000000        4.704001  2
  H          1.017251       -0.000000        5.769116  2
  C          0.708906        1.202290        4.020405  2
  H          0.802810        2.138935        4.552962  2
  C          0.467833        1.202290        2.653212  2
  H          0.373929        2.138935        2.120654  2

%mem=32GB
%nprocshared= 8
#p m062x/aug-cc-pVDZ   counterpoise=2

00003 m062x/aug-cc-pVDZ   counterpoise=2

 0  1  0  1  0  1
  C          0.696271        1.136534        0.000002  1
  N          1.387403       -0.000000        0.000003  1
  C          0.696273       -1.136531       -0.000007  1
  C         -0.690797       -1.191110       -0.000002  1
  C         -1.398354       -0.000002       -0.000001  1
  C         -0.690796        1.191109        0.000005  1
  H         -1.197483        2.145664        0.000011  1
  H          1.279537       -2.049878        0.000000  1
  H         -2.480010       -0.000000        0.000002  1
  H         -1.197480       -2.145668        0.000001  1
  H          1.279535        2.049878        0.000011  1
  C          0.342020        0.060307        1.969616  2
  H          0.157065        0.027695        0.904501  2
  C          0.669501       -1.102786        2.653212  2
  H          0.739670       -2.041508        2.120654  2
  C          0.906911       -1.060924        4.020405  2
  H          1.162036       -1.967033        4.552962  2
  C          0.816841        0.144031        4.704001  2
  H          1.001796        0.176644        5.769116  2
  C          0.489360        1.307125        4.020405  2
  H          0.419191        2.245846        4.552962  2
  C          0.251950        1.265263        2.653212  2
  H         -0.003174        2.171372        2.120654  2

%mem=32GB
%nprocshared= 8
#p m062x/aug-cc-pVDZ   counterpoise=2

00004 m062x/aug-cc-pVDZ   counterpoise=2

 0  1  0  1  0  1
  C          0.696271        1.136534        0.000002  1
  N          1.387403       -0.000000        0.000003  1
  C          0.696273       -1.136531       -0.000007  1
  C         -0.690797       -1.191110       -0.000002  1
  C         -1.398354       -0.000002       -0.000001  1
  C         -0.690796        1.191109        0.000005  1
  H         -1.197483        2.145664        0.000011  1
  H          1.279537       -2.049878        0.000000  1
  H         -2.480010       -0.000000        0.000002  1
  H         -1.197480       -2.145668        0.000001  1
  H          1.279535        2.049878        0.000011  1
  C          0.326352        0.118782        1.969616  2
  H          0.149870        0.054548        0.904501  2
  C          0.850826       -0.969775        2.653212  2
  H          1.082937       -1.882050        2.120654  2
  C          1.077361       -0.887323        4.020405  2
  H          1.485954       -1.735364        4.552962  2
  C          0.779421        0.283686        4.704001  2
  H          0.955903        0.347920        5.769116  2
  C          0.254946        1.372243        4.020405  2
  H          0.022836        2.284519        4.552962  2
  C          0.028412        1.289791        2.653212  2
  H         -0.380181        2.137833        2.120654  2

%mem=32GB
%nprocshared= 8
#p m062x/aug-cc-pVDZ   counterpoise=2

00005 m062x/aug-cc-pVDZ   counterpoise=2

 0  1  0  1  0  1
  C          0.696271        1.136534        0.000002  1
  N          1.387403       -0.000000        0.000003  1
  C          0.696273       -1.136531       -0.000007  1
  C         -0.690797       -1.191110       -0.000002  1
  C         -1.398354       -0.000002       -0.000001  1
  C         -0.690796        1.191109        0.000005  1
  H         -1.197483        2.145664        0.000011  1
  H          1.279537       -2.049878        0.000000  1
  H         -2.480010       -0.000000        0.000002  1
  H         -1.197480       -2.145668        0.000001  1
  H          1.279535        2.049878        0.000011  1
  C          0.300767        0.173648        1.969616  2
  H          0.138121        0.079744        0.904501  2
  C          1.006300       -0.807297        2.653212  2
  H          1.393299       -1.665408        2.120654  2
  C          1.215075       -0.686761        4.020405  2
  H          1.764721       -1.450967        4.552962  2
  C          0.718318        0.414721        4.704001  2
  H          0.880965        0.508625        5.769116  2
  C          0.012785        1.395667        4.020405  2
  H         -0.374214        2.253777        4.552962  2
  C         -0.195990        1.275130        2.653212  2
  H         -0.745636        2.039336        2.120654  2

%mem=32GB
%nprocshared= 8
#p m062x/aug-cc-pVDZ   counterpoise=2

00006 m062x/aug-cc-pVDZ   counterpoise=2

 0  1  0  1  0  1
  C          0.696271        1.136534        0.000002  1
  N          1.387403       -0.000000        0.000003  1
  C          0.696273       -1.136531       -0.000007  1
  C         -0.690797       -1.191110       -0.000002  1
  C         -1.398354       -0.000002       -0.000001  1
  C         -0.690796        1.191109        0.000005  1
  H         -1.197483        2.145664        0.000011  1
  H          1.279537       -2.049878        0.000000  1
  H         -2.480010       -0.000000        0.000002  1
  H         -1.197480       -2.145668        0.000001  1
  H          1.279535        2.049878        0.000011  1
  C          0.266044        0.223238        1.969616  2
  H          0.122175        0.102517        0.904501  2
  C          1.131198       -0.620290        2.653212  2
  H          1.661327       -1.398163        2.120654  2
  C          1.315870       -0.465332        4.020405  2
  H          1.989869       -1.122483        4.552962  2
  C          0.635390        0.533155        4.704001  2
  H          0.779259        0.653876        5.769116  2
  C         -0.229764        1.376683        4.020405  2
  H         -0.759893        2.154556        4.552962  2
  C         -0.414436        1.221725        2.653212  2
  H         -1.088435        1.878876        2.120654  2

%mem=32GB
%nprocshared= 8
#p m062x/aug-cc-pVDZ   counterpoise=2

00007 m062x/aug-cc-pVDZ   counterpoise=2

 0  1  0  1  0  1
  C          0.696271        1.136534        0.000002  1
  N          1.387403       -0.000000        0.000003  1
  C          0.696273       -1.136531       -0.000007  1
  C         -0.690797       -1.191110       -0.000002  1
  C         -1.398354       -0.000002       -0.000001  1
  C         -0.690796        1.191109        0.000005  1
  H         -1.197483        2.145664        0.000011  1
  H          1.279537       -2.049878        0.000000  1
  H         -2.480010       -0.000000        0.000002  1
  H         -1.197480       -2.145668        0.000001  1
  H          1.279535        2.049878        0.000011  1
  C          0.223238        0.266044        1.969616  2
  H          0.102517        0.122175        0.904501  2
  C          1.221725       -0.414436        2.653212  2
  H          1.878876       -1.088435        2.120654  2
  C          1.376683       -0.229764        4.020405  2
  H          2.154556       -0.759893        4.552962  2
  C          0.533155        0.635390        4.704001  2
  H          0.653876        0.779259        5.769116  2
  C         -0.465332        1.315870        4.020405  2
  H         -1.122483        1.989869        4.552962  2
  C         -0.620290        1.131198        2.653212  2
  H         -1.398163        1.661327        2.120654  2

%mem=32GB
%nprocshared= 8
#p m062x/aug-cc-pVDZ   counterpoise=2

00008 m062x/aug-cc-pVDZ   counterpoise=2

 0  1  0  1  0  1
  C          0.696271        1.136534        0.000002  1
  N          1.387403       -0.000000        0.000003  1
  C          0.696273       -1.136531       -0.000007  1
  C         -0.690797       -1.191110       -0.000002  1
  C         -1.398354       -0.000002       -0.000001  1
  C         -0.690796        1.191109        0.000005  1
  H         -1.197483        2.145664        0.000011  1
  H          1.279537       -2.049878        0.000000  1
  H         -2.480010       -0.000000        0.000002  1
  H         -1.197480       -2.145668        0.000001  1
  H          1.279535        2.049878        0.000011  1
  C          0.173648        0.300767        1.969616  2
  H          0.079744        0.138121        0.904501  2
  C          1.275130       -0.195990        2.653212  2
  H          2.039336       -0.745636        2.120654  2
  C          1.395667        0.012785        4.020405  2
  H          2.253777       -0.374214        4.552962  2
  C          0.414721        0.718318        4.704001  2
  H          0.508625        0.880965        5.769116  2
  C         -0.686761        1.215075        4.020405  2
  H         -1.450967        1.764721        4.552962  2
  C         -0.807297        1.006300        2.653212  2
  H         -1.665408        1.393299        2.120654  2

%mem=32GB
%nprocshared= 8
#p m062x/aug-cc-pVDZ   counterpoise=2

00009 m062x/aug-cc-pVDZ   counterpoise=2

 0  1  0  1  0  1
  C          0.696271        1.136534        0.000002  1
  N          1.387403       -0.000000        0.000003  1
  C          0.696273       -1.136531       -0.000007  1
  C         -0.690797       -1.191110       -0.000002  1
  C         -1.398354       -0.000002       -0.000001  1
  C         -0.690796        1.191109        0.000005  1
  H         -1.197483        2.145664        0.000011  1
  H          1.279537       -2.049878        0.000000  1
  H         -2.480010       -0.000000        0.000002  1
  H         -1.197480       -2.145668        0.000001  1
  H          1.279535        2.049878        0.000011  1
  C          0.118782        0.326352        1.969616  2
  H          0.054548        0.149870        0.904501  2
  C          1.289791        0.028412        2.653212  2
  H          2.137833       -0.380181        2.120654  2
  C          1.372243        0.254946        4.020405  2
  H          2.284519        0.022836        4.552962  2
  C          0.283686        0.779421        4.704001  2
  H          0.347920        0.955903        5.769116  2
  C         -0.887323        1.077361        4.020405  2
  H         -1.735364        1.485954        4.552962  2
  C         -0.969775        0.850826        2.653212  2
  H         -1.882050        1.082937        2.120654  2

%mem=32GB
%nprocshared= 8
#p m062x/aug-cc-pVDZ   counterpoise=2

00010 m062x/aug-cc-pVDZ   counterpoise=2

 0  1  0  1  0  1
  C          0.696271        1.136534        0.000002  1
  N          1.387403       -0.000000        0.000003  1
  C          0.696273       -1.136531       -0.000007  1
  C         -0.690797       -1.191110       -0.000002  1
  C         -1.398354       -0.000002       -0.000001  1
  C         -0.690796        1.191109        0.000005  1
  H         -1.197483        2.145664        0.000011  1
  H          1.279537       -2.049878        0.000000  1
  H         -2.480010       -0.000000        0.000002  1
  H         -1.197480       -2.145668        0.000001  1
  H          1.279535        2.049878        0.000011  1
  C          0.060307        0.342020        1.969616  2
  H          0.027695        0.157065        0.904501  2
  C          1.265263        0.251950        2.653212  2
  H          2.171372       -0.003174        2.120654  2
  C          1.307125        0.489360        4.020405  2
  H          2.245846        0.419191        4.552962  2
  C          0.144031        0.816841        4.704001  2
  H          0.176644        1.001796        5.769116  2
  C         -1.060924        0.906911        4.020405  2
  H         -1.967033        1.162036        4.552962  2
  C         -1.102786        0.669501        2.653212  2
  H         -2.041508        0.739670        2.120654  2

%mem=32GB
%nprocshared= 8
#p m062x/aug-cc-pVDZ   counterpoise=2

00011 m062x/aug-cc-pVDZ   counterpoise=2

 0  1  0  1  0  1
  C          0.696271        1.136534        0.000002  1
  N          1.387403       -0.000000        0.000003  1
  C          0.696273       -1.136531       -0.000007  1
  C         -0.690797       -1.191110       -0.000002  1
  C         -1.398354       -0.000002       -0.000001  1
  C         -0.690796        1.191109        0.000005  1
  H         -1.197483        2.145664        0.000011  1
  H          1.279537       -2.049878        0.000000  1
  H         -2.480010       -0.000000        0.000002  1
  H         -1.197480       -2.145668        0.000001  1
  H          1.279535        2.049878        0.000011  1
  C          0.000000        0.347296        1.969616  2
  H         -0.000000        0.159488        0.904501  2
  C          1.202290        0.467833        2.653212  2
  H          2.138935        0.373929        2.120654  2
  C          1.202290        0.708906        4.020405  2
  H          2.138935        0.802810        4.552962  2
  C          0.000000        0.829442        4.704001  2
  H          0.000000        1.017251        5.769116  2
  C         -1.202290        0.708906        4.020405  2
  H         -2.138935        0.802810        4.552962  2
  C         -1.202290        0.467833        2.653212  2
  H         -2.138935        0.373929        2.120654  2

%mem=32GB
%nprocshared= 8
#p m062x/aug-cc-pVDZ   counterpoise=2

00012 m062x/aug-cc-pVDZ   counterpoise=2

 0  1  0  1  0  1
  C          0.696271        1.136534        0.000002  1
  N          1.387403       -0.000000        0.000003  1
  C          0.696273       -1.136531       -0.000007  1
  C         -0.690797       -1.191110       -0.000002  1
  C         -1.398354       -0.000002       -0.000001  1
  C         -0.690796        1.191109        0.000005  1
  H         -1.197483        2.145664        0.000011  1
  H          1.279537       -2.049878        0.000000  1
  H         -2.480010       -0.000000        0.000002  1
  H         -1.197480       -2.145668        0.000001  1
  H          1.279535        2.049878        0.000011  1
  C         -0.060307        0.342020        1.969616  2
  H         -0.027695        0.157065        0.904501  2
  C          1.102786        0.669501        2.653212  2
  H          2.041508        0.739670        2.120654  2
  C          1.060924        0.906911        4.020405  2
  H          1.967033        1.162036        4.552962  2
  C         -0.144031        0.816841        4.704001  2
  H         -0.176644        1.001796        5.769116  2
  C         -1.307125        0.489360        4.020405  2
  H         -2.245846        0.419191        4.552962  2
  C         -1.265263        0.251950        2.653212  2
  H         -2.171372       -0.003174        2.120654  2

%mem=32GB
%nprocshared= 8
#p m062x/aug-cc-pVDZ   counterpoise=2

00013 m062x/aug-cc-pVDZ   counterpoise=2

 0  1  0  1  0  1
  C          0.696271        1.136534        0.000002  1
  N          1.387403       -0.000000        0.000003  1
  C          0.696273       -1.136531       -0.000007  1
  C         -0.690797       -1.191110       -0.000002  1
  C         -1.398354       -0.000002       -0.000001  1
  C         -0.690796        1.191109        0.000005  1
  H         -1.197483        2.145664        0.000011  1
  H          1.279537       -2.049878        0.000000  1
  H         -2.480010       -0.000000        0.000002  1
  H         -1.197480       -2.145668        0.000001  1
  H          1.279535        2.049878        0.000011  1
  C         -0.118782        0.326352        1.969616  2
  H         -0.054548        0.149870        0.904501  2
  C          0.969775        0.850826        2.653212  2
  H          1.882050        1.082937        2.120654  2
  C          0.887323        1.077361        4.020405  2
  H          1.735364        1.485954        4.552962  2
  C         -0.283686        0.779421        4.704001  2
  H         -0.347920        0.955903        5.769116  2
  C         -1.372243        0.254946        4.020405  2
  H         -2.284519        0.022836        4.552962  2
  C         -1.289791        0.028412        2.653212  2
  H         -2.137833       -0.380181        2.120654  2

%mem=32GB
%nprocshared= 8
#p m062x/aug-cc-pVDZ   counterpoise=2

00014 m062x/aug-cc-pVDZ   counterpoise=2

 0  1  0  1  0  1
  C          0.696271        1.136534        0.000002  1
  N          1.387403       -0.000000        0.000003  1
  C          0.696273       -1.136531       -0.000007  1
  C         -0.690797       -1.191110       -0.000002  1
  C         -1.398354       -0.000002       -0.000001  1
  C         -0.690796        1.191109        0.000005  1
  H         -1.197483        2.145664        0.000011  1
  H          1.279537       -2.049878        0.000000  1
  H         -2.480010       -0.000000        0.000002  1
  H         -1.197480       -2.145668        0.000001  1
  H          1.279535        2.049878        0.000011  1
  C         -0.173648        0.300767        1.969616  2
  H         -0.079744        0.138121        0.904501  2
  C          0.807297        1.006300        2.653212  2
  H          1.665408        1.393299        2.120654  2
  C          0.686761        1.215075        4.020405  2
  H          1.450967        1.764721        4.552962  2
  C         -0.414721        0.718318        4.704001  2
  H         -0.508625        0.880965        5.769116  2
  C         -1.395667        0.012785        4.020405  2
  H         -2.253777       -0.374214        4.552962  2
  C         -1.275130       -0.195990        2.653212  2
  H         -2.039336       -0.745636        2.120654  2

%mem=32GB
%nprocshared= 8
#p m062x/aug-cc-pVDZ   counterpoise=2

00015 m062x/aug-cc-pVDZ   counterpoise=2

 0  1  0  1  0  1
  C          0.696271        1.136534        0.000002  1
  N          1.387403       -0.000000        0.000003  1
  C          0.696273       -1.136531       -0.000007  1
  C         -0.690797       -1.191110       -0.000002  1
  C         -1.398354       -0.000002       -0.000001  1
  C         -0.690796        1.191109        0.000005  1
  H         -1.197483        2.145664        0.000011  1
  H          1.279537       -2.049878        0.000000  1
  H         -2.480010       -0.000000        0.000002  1
  H         -1.197480       -2.145668        0.000001  1
  H          1.279535        2.049878        0.000011  1
  C         -0.223238        0.266044        1.969616  2
  H         -0.102517        0.122175        0.904501  2
  C          0.620290        1.131198        2.653212  2
  H          1.398163        1.661327        2.120654  2
  C          0.465332        1.315870        4.020405  2
  H          1.122483        1.989869        4.552962  2
  C         -0.533155        0.635390        4.704001  2
  H         -0.653876        0.779259        5.769116  2
  C         -1.376683       -0.229764        4.020405  2
  H         -2.154556       -0.759893        4.552962  2
  C         -1.221725       -0.414436        2.653212  2
  H         -1.878876       -1.088435        2.120654  2

%mem=32GB
%nprocshared= 8
#p m062x/aug-cc-pVDZ   counterpoise=2

00016 m062x/aug-cc-pVDZ   counterpoise=2

 0  1  0  1  0  1
  C          0.696271        1.136534        0.000002  1
  N          1.387403       -0.000000        0.000003  1
  C          0.696273       -1.136531       -0.000007  1
  C         -0.690797       -1.191110       -0.000002  1
  C         -1.398354       -0.000002       -0.000001  1
  C         -0.690796        1.191109        0.000005  1
  H         -1.197483        2.145664        0.000011  1
  H          1.279537       -2.049878        0.000000  1
  H         -2.480010       -0.000000        0.000002  1
  H         -1.197480       -2.145668        0.000001  1
  H          1.279535        2.049878        0.000011  1
  C         -0.266044        0.223238        1.969616  2
  H         -0.122175        0.102517        0.904501  2
  C          0.414436        1.221725        2.653212  2
  H          1.088435        1.878876        2.120654  2
  C          0.229764        1.376683        4.020405  2
  H          0.759893        2.154556        4.552962  2
  C         -0.635390        0.533155        4.704001  2
  H         -0.779259        0.653876        5.769116  2
  C         -1.315870       -0.465332        4.020405  2
  H         -1.989869       -1.122483        4.552962  2
  C         -1.131198       -0.620290        2.653212  2
  H         -1.661327       -1.398163        2.120654  2

%mem=32GB
%nprocshared= 8
#p m062x/aug-cc-pVDZ   counterpoise=2

00017 m062x/aug-cc-pVDZ   counterpoise=2

 0  1  0  1  0  1
  C          0.696271        1.136534        0.000002  1
  N          1.387403       -0.000000        0.000003  1
  C          0.696273       -1.136531       -0.000007  1
  C         -0.690797       -1.191110       -0.000002  1
  C         -1.398354       -0.000002       -0.000001  1
  C         -0.690796        1.191109        0.000005  1
  H         -1.197483        2.145664        0.000011  1
  H          1.279537       -2.049878        0.000000  1
  H         -2.480010       -0.000000        0.000002  1
  H         -1.197480       -2.145668        0.000001  1
  H          1.279535        2.049878        0.000011  1
  C         -0.300767        0.173648        1.969616  2
  H         -0.138121        0.079744        0.904501  2
  C          0.195990        1.275130        2.653212  2
  H          0.745636        2.039336        2.120654  2
  C         -0.012785        1.395667        4.020405  2
  H          0.374214        2.253777        4.552962  2
  C         -0.718318        0.414721        4.704001  2
  H         -0.880965        0.508625        5.769116  2
  C         -1.215075       -0.686761        4.020405  2
  H         -1.764721       -1.450967        4.552962  2
  C         -1.006300       -0.807297        2.653212  2
  H         -1.393299       -1.665408        2.120654  2

%mem=32GB
%nprocshared= 8
#p m062x/aug-cc-pVDZ   counterpoise=2

00018 m062x/aug-cc-pVDZ   counterpoise=2

 0  1  0  1  0  1
  C          0.696271        1.136534        0.000002  1
  N          1.387403       -0.000000        0.000003  1
  C          0.696273       -1.136531       -0.000007  1
  C         -0.690797       -1.191110       -0.000002  1
  C         -1.398354       -0.000002       -0.000001  1
  C         -0.690796        1.191109        0.000005  1
  H         -1.197483        2.145664        0.000011  1
  H          1.279537       -2.049878        0.000000  1
  H         -2.480010       -0.000000        0.000002  1
  H         -1.197480       -2.145668        0.000001  1
  H          1.279535        2.049878        0.000011  1
  C         -0.326352        0.118782        1.969616  2
  H         -0.149870        0.054548        0.904501  2
  C         -0.028412        1.289791        2.653212  2
  H          0.380181        2.137833        2.120654  2
  C         -0.254946        1.372243        4.020405  2
  H         -0.022836        2.284519        4.552962  2
  C         -0.779421        0.283686        4.704001  2
  H         -0.955903        0.347920        5.769116  2
  C         -1.077361       -0.887323        4.020405  2
  H         -1.485954       -1.735364        4.552962  2
  C         -0.850826       -0.969775        2.653212  2
  H         -1.082937       -1.882050        2.120654  2

%mem=32GB
%nprocshared= 8
#p m062x/aug-cc-pVDZ   counterpoise=2

00019 m062x/aug-cc-pVDZ   counterpoise=2

 0  1  0  1  0  1
  C          0.696271        1.136534        0.000002  1
  N          1.387403       -0.000000        0.000003  1
  C          0.696273       -1.136531       -0.000007  1
  C         -0.690797       -1.191110       -0.000002  1
  C         -1.398354       -0.000002       -0.000001  1
  C         -0.690796        1.191109        0.000005  1
  H         -1.197483        2.145664        0.000011  1
  H          1.279537       -2.049878        0.000000  1
  H         -2.480010       -0.000000        0.000002  1
  H         -1.197480       -2.145668        0.000001  1
  H          1.279535        2.049878        0.000011  1
  C         -0.342020        0.060307        1.969616  2
  H         -0.157065        0.027695        0.904501  2
  C         -0.251950        1.265263        2.653212  2
  H          0.003174        2.171372        2.120654  2
  C         -0.489360        1.307125        4.020405  2
  H         -0.419191        2.245846        4.552962  2
  C         -0.816841        0.144031        4.704001  2
  H         -1.001796        0.176644        5.769116  2
  C         -0.906911       -1.060924        4.020405  2
  H         -1.162036       -1.967033        4.552962  2
  C         -0.669501       -1.102786        2.653212  2
  H         -0.739670       -2.041508        2.120654  2

%mem=32GB
%nprocshared= 8
#p m062x/aug-cc-pVDZ   counterpoise=2

00020 m062x/aug-cc-pVDZ   counterpoise=2

 0  1  0  1  0  1
  C          0.696271        1.136534        0.000002  1
  N          1.387403       -0.000000        0.000003  1
  C          0.696273       -1.136531       -0.000007  1
  C         -0.690797       -1.191110       -0.000002  1
  C         -1.398354       -0.000002       -0.000001  1
  C         -0.690796        1.191109        0.000005  1
  H         -1.197483        2.145664        0.000011  1
  H          1.279537       -2.049878        0.000000  1
  H         -2.480010       -0.000000        0.000002  1
  H         -1.197480       -2.145668        0.000001  1
  H          1.279535        2.049878        0.000011  1
  C         -0.347296        0.000000        1.969616  2
  H         -0.159488       -0.000000        0.904501  2
  C         -0.467833        1.202290        2.653212  2
  H         -0.373929        2.138935        2.120654  2
  C         -0.708906        1.202290        4.020405  2
  H         -0.802810        2.138935        4.552962  2
  C         -0.829442        0.000000        4.704001  2
  H         -1.017251        0.000000        5.769116  2
  C         -0.708906       -1.202290        4.020405  2
  H         -0.802810       -2.138935        4.552962  2
  C         -0.467833       -1.202290        2.653212  2
  H         -0.373929       -2.138935        2.120654  2

%mem=32GB
%nprocshared= 8
#p m062x/aug-cc-pVDZ   counterpoise=2

00021 m062x/aug-cc-pVDZ   counterpoise=2

 0  1  0  1  0  1
  C          0.696271        1.136534        0.000002  1
  N          1.387403       -0.000000        0.000003  1
  C          0.696273       -1.136531       -0.000007  1
  C         -0.690797       -1.191110       -0.000002  1
  C         -1.398354       -0.000002       -0.000001  1
  C         -0.690796        1.191109        0.000005  1
  H         -1.197483        2.145664        0.000011  1
  H          1.279537       -2.049878        0.000000  1
  H         -2.480010       -0.000000        0.000002  1
  H         -1.197480       -2.145668        0.000001  1
  H          1.279535        2.049878        0.000011  1
  C         -0.342020       -0.060307        1.969616  2
  H         -0.157065       -0.027695        0.904501  2
  C         -0.669501        1.102786        2.653212  2
  H         -0.739670        2.041508        2.120654  2
  C         -0.906911        1.060924        4.020405  2
  H         -1.162036        1.967033        4.552962  2
  C         -0.816841       -0.144031        4.704001  2
  H         -1.001796       -0.176644        5.769116  2
  C         -0.489360       -1.307125        4.020405  2
  H         -0.419191       -2.245846        4.552962  2
  C         -0.251950       -1.265263        2.653212  2
  H          0.003174       -2.171372        2.120654  2

%mem=32GB
%nprocshared= 8
#p m062x/aug-cc-pVDZ   counterpoise=2

00022 m062x/aug-cc-pVDZ   counterpoise=2

 0  1  0  1  0  1
  C          0.696271        1.136534        0.000002  1
  N          1.387403       -0.000000        0.000003  1
  C          0.696273       -1.136531       -0.000007  1
  C         -0.690797       -1.191110       -0.000002  1
  C         -1.398354       -0.000002       -0.000001  1
  C         -0.690796        1.191109        0.000005  1
  H         -1.197483        2.145664        0.000011  1
  H          1.279537       -2.049878        0.000000  1
  H         -2.480010       -0.000000        0.000002  1
  H         -1.197480       -2.145668        0.000001  1
  H          1.279535        2.049878        0.000011  1
  C         -0.326352       -0.118782        1.969616  2
  H         -0.149870       -0.054548        0.904501  2
  C         -0.850826        0.969775        2.653212  2
  H         -1.082937        1.882050        2.120654  2
  C         -1.077361        0.887323        4.020405  2
  H         -1.485954        1.735364        4.552962  2
  C         -0.779421       -0.283686        4.704001  2
  H         -0.955903       -0.347920        5.769116  2
  C         -0.254946       -1.372243        4.020405  2
  H         -0.022836       -2.284519        4.552962  2
  C         -0.028412       -1.289791        2.653212  2
  H          0.380181       -2.137833        2.120654  2

%mem=32GB
%nprocshared= 8
#p m062x/aug-cc-pVDZ   counterpoise=2

00023 m062x/aug-cc-pVDZ   counterpoise=2

 0  1  0  1  0  1
  C          0.696271        1.136534        0.000002  1
  N          1.387403       -0.000000        0.000003  1
  C          0.696273       -1.136531       -0.000007  1
  C         -0.690797       -1.191110       -0.000002  1
  C         -1.398354       -0.000002       -0.000001  1
  C         -0.690796        1.191109        0.000005  1
  H         -1.197483        2.145664        0.000011  1
  H          1.279537       -2.049878        0.000000  1
  H         -2.480010       -0.000000        0.000002  1
  H         -1.197480       -2.145668        0.000001  1
  H          1.279535        2.049878        0.000011  1
  C         -0.300767       -0.173648        1.969616  2
  H         -0.138121       -0.079744        0.904501  2
  C         -1.006300        0.807297        2.653212  2
  H         -1.393299        1.665408        2.120654  2
  C         -1.215075        0.686761        4.020405  2
  H         -1.764721        1.450967        4.552962  2
  C         -0.718318       -0.414721        4.704001  2
  H         -0.880965       -0.508625        5.769116  2
  C         -0.012785       -1.395667        4.020405  2
  H          0.374214       -2.253777        4.552962  2
  C          0.195990       -1.275130        2.653212  2
  H          0.745636       -2.039336        2.120654  2

%mem=32GB
%nprocshared= 8
#p m062x/aug-cc-pVDZ   counterpoise=2

00024 m062x/aug-cc-pVDZ   counterpoise=2

 0  1  0  1  0  1
  C          0.696271        1.136534        0.000002  1
  N          1.387403       -0.000000        0.000003  1
  C          0.696273       -1.136531       -0.000007  1
  C         -0.690797       -1.191110       -0.000002  1
  C         -1.398354       -0.000002       -0.000001  1
  C         -0.690796        1.191109        0.000005  1
  H         -1.197483        2.145664        0.000011  1
  H          1.279537       -2.049878        0.000000  1
  H         -2.480010       -0.000000        0.000002  1
  H         -1.197480       -2.145668        0.000001  1
  H          1.279535        2.049878        0.000011  1
  C         -0.266044       -0.223238        1.969616  2
  H         -0.122175       -0.102517        0.904501  2
  C         -1.131198        0.620290        2.653212  2
  H         -1.661327        1.398163        2.120654  2
  C         -1.315870        0.465332        4.020405  2
  H         -1.989869        1.122483        4.552962  2
  C         -0.635390       -0.533155        4.704001  2
  H         -0.779259       -0.653876        5.769116  2
  C          0.229764       -1.376683        4.020405  2
  H          0.759893       -2.154556        4.552962  2
  C          0.414436       -1.221725        2.653212  2
  H          1.088435       -1.878876        2.120654  2

%mem=32GB
%nprocshared= 8
#p m062x/aug-cc-pVDZ   counterpoise=2

00025 m062x/aug-cc-pVDZ   counterpoise=2

 0  1  0  1  0  1
  C          0.696271        1.136534        0.000002  1
  N          1.387403       -0.000000        0.000003  1
  C          0.696273       -1.136531       -0.000007  1
  C         -0.690797       -1.191110       -0.000002  1
  C         -1.398354       -0.000002       -0.000001  1
  C         -0.690796        1.191109        0.000005  1
  H         -1.197483        2.145664        0.000011  1
  H          1.279537       -2.049878        0.000000  1
  H         -2.480010       -0.000000        0.000002  1
  H         -1.197480       -2.145668        0.000001  1
  H          1.279535        2.049878        0.000011  1
  C         -0.223238       -0.266044        1.969616  2
  H         -0.102517       -0.122175        0.904501  2
  C         -1.221725        0.414436        2.653212  2
  H         -1.878876        1.088435        2.120654  2
  C         -1.376683        0.229764        4.020405  2
  H         -2.154556        0.759893        4.552962  2
  C         -0.533155       -0.635390        4.704001  2
  H         -0.653876       -0.779259        5.769116  2
  C          0.465332       -1.315870        4.020405  2
  H          1.122483       -1.989869        4.552962  2
  C          0.620290       -1.131198        2.653212  2
  H          1.398163       -1.661327        2.120654  2

%mem=32GB
%nprocshared= 8
#p m062x/aug-cc-pVDZ   counterpoise=2

00026 m062x/aug-cc-pVDZ   counterpoise=2

 0  1  0  1  0  1
  C          0.696271        1.136534        0.000002  1
  N          1.387403       -0.000000        0.000003  1
  C          0.696273       -1.136531       -0.000007  1
  C         -0.690797       -1.191110       -0.000002  1
  C         -1.398354       -0.000002       -0.000001  1
  C         -0.690796        1.191109        0.000005  1
  H         -1.197483        2.145664        0.000011  1
  H          1.279537       -2.049878        0.000000  1
  H         -2.480010       -0.000000        0.000002  1
  H         -1.197480       -2.145668        0.000001  1
  H          1.279535        2.049878        0.000011  1
  C         -0.173648       -0.300767        1.969616  2
  H         -0.079744       -0.138121        0.904501  2
  C         -1.275130        0.195990        2.653212  2
  H         -2.039336        0.745636        2.120654  2
  C         -1.395667       -0.012785        4.020405  2
  H         -2.253777        0.374214        4.552962  2
  C         -0.414721       -0.718318        4.704001  2
  H         -0.508625       -0.880965        5.769116  2
  C          0.686761       -1.215075        4.020405  2
  H          1.450967       -1.764721        4.552962  2
  C          0.807297       -1.006300        2.653212  2
  H          1.665408       -1.393299        2.120654  2

%mem=32GB
%nprocshared= 8
#p m062x/aug-cc-pVDZ   counterpoise=2

00027 m062x/aug-cc-pVDZ   counterpoise=2

 0  1  0  1  0  1
  C          0.696271        1.136534        0.000002  1
  N          1.387403       -0.000000        0.000003  1
  C          0.696273       -1.136531       -0.000007  1
  C         -0.690797       -1.191110       -0.000002  1
  C         -1.398354       -0.000002       -0.000001  1
  C         -0.690796        1.191109        0.000005  1
  H         -1.197483        2.145664        0.000011  1
  H          1.279537       -2.049878        0.000000  1
  H         -2.480010       -0.000000        0.000002  1
  H         -1.197480       -2.145668        0.000001  1
  H          1.279535        2.049878        0.000011  1
  C         -0.118782       -0.326352        1.969616  2
  H         -0.054548       -0.149870        0.904501  2
  C         -1.289791       -0.028412        2.653212  2
  H         -2.137833        0.380181        2.120654  2
  C         -1.372243       -0.254946        4.020405  2
  H         -2.284519       -0.022836        4.552962  2
  C         -0.283686       -0.779421        4.704001  2
  H         -0.347920       -0.955903        5.769116  2
  C          0.887323       -1.077361        4.020405  2
  H          1.735364       -1.485954        4.552962  2
  C          0.969775       -0.850826        2.653212  2
  H          1.882050       -1.082937        2.120654  2

%mem=32GB
%nprocshared= 8
#p m062x/aug-cc-pVDZ   counterpoise=2

00028 m062x/aug-cc-pVDZ   counterpoise=2

 0  1  0  1  0  1
  C          0.696271        1.136534        0.000002  1
  N          1.387403       -0.000000        0.000003  1
  C          0.696273       -1.136531       -0.000007  1
  C         -0.690797       -1.191110       -0.000002  1
  C         -1.398354       -0.000002       -0.000001  1
  C         -0.690796        1.191109        0.000005  1
  H         -1.197483        2.145664        0.000011  1
  H          1.279537       -2.049878        0.000000  1
  H         -2.480010       -0.000000        0.000002  1
  H         -1.197480       -2.145668        0.000001  1
  H          1.279535        2.049878        0.000011  1
  C         -0.060307       -0.342020        1.969616  2
  H         -0.027695       -0.157065        0.904501  2
  C         -1.265263       -0.251950        2.653212  2
  H         -2.171372        0.003174        2.120654  2
  C         -1.307125       -0.489360        4.020405  2
  H         -2.245846       -0.419191        4.552962  2
  C         -0.144031       -0.816841        4.704001  2
  H         -0.176644       -1.001796        5.769116  2
  C          1.060924       -0.906911        4.020405  2
  H          1.967033       -1.162036        4.552962  2
  C          1.102786       -0.669501        2.653212  2
  H          2.041508       -0.739670        2.120654  2

%mem=32GB
%nprocshared= 8
#p m062x/aug-cc-pVDZ   counterpoise=2

00029 m062x/aug-cc-pVDZ   counterpoise=2

 0  1  0  1  0  1
  C          0.696271        1.136534        0.000002  1
  N          1.387403       -0.000000        0.000003  1
  C          0.696273       -1.136531       -0.000007  1
  C         -0.690797       -1.191110       -0.000002  1
  C         -1.398354       -0.000002       -0.000001  1
  C         -0.690796        1.191109        0.000005  1
  H         -1.197483        2.145664        0.000011  1
  H          1.279537       -2.049878        0.000000  1
  H         -2.480010       -0.000000        0.000002  1
  H         -1.197480       -2.145668        0.000001  1
  H          1.279535        2.049878        0.000011  1
  C         -0.000000       -0.347296        1.969616  2
  H         -0.000000       -0.159488        0.904501  2
  C         -1.202290       -0.467833        2.653212  2
  H         -2.138935       -0.373929        2.120654  2
  C         -1.202290       -0.708906        4.020405  2
  H         -2.138935       -0.802810        4.552962  2
  C         -0.000000       -0.829442        4.704001  2
  H         -0.000000       -1.017251        5.769116  2
  C          1.202290       -0.708906        4.020405  2
  H          2.138935       -0.802810        4.552962  2
  C          1.202290       -0.467833        2.653212  2
  H          2.138935       -0.373929        2.120654  2

%mem=32GB
%nprocshared= 8
#p m062x/aug-cc-pVDZ   counterpoise=2

00030 m062x/aug-cc-pVDZ   counterpoise=2

 0  1  0  1  0  1
  C          0.696271        1.136534        0.000002  1
  N          1.387403       -0.000000        0.000003  1
  C          0.696273       -1.136531       -0.000007  1
  C         -0.690797       -1.191110       -0.000002  1
  C         -1.398354       -0.000002       -0.000001  1
  C         -0.690796        1.191109        0.000005  1
  H         -1.197483        2.145664        0.000011  1
  H          1.279537       -2.049878        0.000000  1
  H         -2.480010       -0.000000        0.000002  1
  H         -1.197480       -2.145668        0.000001  1
  H          1.279535        2.049878        0.000011  1
  C          0.060307       -0.342020        1.969616  2
  H          0.027695       -0.157065        0.904501  2
  C         -1.102786       -0.669501        2.653212  2
  H         -2.041508       -0.739670        2.120654  2
  C         -1.060924       -0.906911        4.020405  2
  H         -1.967033       -1.162036        4.552962  2
  C          0.144031       -0.816841        4.704001  2
  H          0.176644       -1.001796        5.769116  2
  C          1.307125       -0.489360        4.020405  2
  H          2.245846       -0.419191        4.552962  2
  C          1.265263       -0.251950        2.653212  2
  H          2.171372        0.003174        2.120654  2

%mem=32GB
%nprocshared= 8
#p m062x/aug-cc-pVDZ   counterpoise=2

00031 m062x/aug-cc-pVDZ   counterpoise=2

 0  1  0  1  0  1
  C          0.696271        1.136534        0.000002  1
  N          1.387403       -0.000000        0.000003  1
  C          0.696273       -1.136531       -0.000007  1
  C         -0.690797       -1.191110       -0.000002  1
  C         -1.398354       -0.000002       -0.000001  1
  C         -0.690796        1.191109        0.000005  1
  H         -1.197483        2.145664        0.000011  1
  H          1.279537       -2.049878        0.000000  1
  H         -2.480010       -0.000000        0.000002  1
  H         -1.197480       -2.145668        0.000001  1
  H          1.279535        2.049878        0.000011  1
  C          0.118782       -0.326352        1.969616  2
  H          0.054548       -0.149870        0.904501  2
  C         -0.969775       -0.850826        2.653212  2
  H         -1.882050       -1.082937        2.120654  2
  C         -0.887323       -1.077361        4.020405  2
  H         -1.735364       -1.485954        4.552962  2
  C          0.283686       -0.779421        4.704001  2
  H          0.347920       -0.955903        5.769116  2
  C          1.372243       -0.254946        4.020405  2
  H          2.284519       -0.022836        4.552962  2
  C          1.289791       -0.028412        2.653212  2
  H          2.137833        0.380181        2.120654  2

%mem=32GB
%nprocshared= 8
#p m062x/aug-cc-pVDZ   counterpoise=2

00032 m062x/aug-cc-pVDZ   counterpoise=2

 0  1  0  1  0  1
  C          0.696271        1.136534        0.000002  1
  N          1.387403       -0.000000        0.000003  1
  C          0.696273       -1.136531       -0.000007  1
  C         -0.690797       -1.191110       -0.000002  1
  C         -1.398354       -0.000002       -0.000001  1
  C         -0.690796        1.191109        0.000005  1
  H         -1.197483        2.145664        0.000011  1
  H          1.279537       -2.049878        0.000000  1
  H         -2.480010       -0.000000        0.000002  1
  H         -1.197480       -2.145668        0.000001  1
  H          1.279535        2.049878        0.000011  1
  C          0.173648       -0.300767        1.969616  2
  H          0.079744       -0.138121        0.904501  2
  C         -0.807297       -1.006300        2.653212  2
  H         -1.665408       -1.393299        2.120654  2
  C         -0.686761       -1.215075        4.020405  2
  H         -1.450967       -1.764721        4.552962  2
  C          0.414721       -0.718318        4.704001  2
  H          0.508625       -0.880965        5.769116  2
  C          1.395667       -0.012785        4.020405  2
  H          2.253777        0.374214        4.552962  2
  C          1.275130        0.195990        2.653212  2
  H          2.039336        0.745636        2.120654  2

%mem=32GB
%nprocshared= 8
#p m062x/aug-cc-pVDZ   counterpoise=2

00033 m062x/aug-cc-pVDZ   counterpoise=2

 0  1  0  1  0  1
  C          0.696271        1.136534        0.000002  1
  N          1.387403       -0.000000        0.000003  1
  C          0.696273       -1.136531       -0.000007  1
  C         -0.690797       -1.191110       -0.000002  1
  C         -1.398354       -0.000002       -0.000001  1
  C         -0.690796        1.191109        0.000005  1
  H         -1.197483        2.145664        0.000011  1
  H          1.279537       -2.049878        0.000000  1
  H         -2.480010       -0.000000        0.000002  1
  H         -1.197480       -2.145668        0.000001  1
  H          1.279535        2.049878        0.000011  1
  C          0.223238       -0.266044        1.969616  2
  H          0.102517       -0.122175        0.904501  2
  C         -0.620290       -1.131198        2.653212  2
  H         -1.398163       -1.661327        2.120654  2
  C         -0.465332       -1.315870        4.020405  2
  H         -1.122483       -1.989869        4.552962  2
  C          0.533155       -0.635390        4.704001  2
  H          0.653876       -0.779259        5.769116  2
  C          1.376683        0.229764        4.020405  2
  H          2.154556        0.759893        4.552962  2
  C          1.221725        0.414436        2.653212  2
  H          1.878876        1.088435        2.120654  2

%mem=32GB
%nprocshared= 8
#p m062x/aug-cc-pVDZ   counterpoise=2

00034 m062x/aug-cc-pVDZ   counterpoise=2

 0  1  0  1  0  1
  C          0.696271        1.136534        0.000002  1
  N          1.387403       -0.000000        0.000003  1
  C          0.696273       -1.136531       -0.000007  1
  C         -0.690797       -1.191110       -0.000002  1
  C         -1.398354       -0.000002       -0.000001  1
  C         -0.690796        1.191109        0.000005  1
  H         -1.197483        2.145664        0.000011  1
  H          1.279537       -2.049878        0.000000  1
  H         -2.480010       -0.000000        0.000002  1
  H         -1.197480       -2.145668        0.000001  1
  H          1.279535        2.049878        0.000011  1
  C          0.266044       -0.223238        1.969616  2
  H          0.122175       -0.102517        0.904501  2
  C         -0.414436       -1.221725        2.653212  2
  H         -1.088435       -1.878876        2.120654  2
  C         -0.229764       -1.376683        4.020405  2
  H         -0.759893       -2.154556        4.552962  2
  C          0.635390       -0.533155        4.704001  2
  H          0.779259       -0.653876        5.769116  2
  C          1.315870        0.465332        4.020405  2
  H          1.989869        1.122483        4.552962  2
  C          1.131198        0.620290        2.653212  2
  H          1.661327        1.398163        2.120654  2

%mem=32GB
%nprocshared= 8
#p m062x/aug-cc-pVDZ   counterpoise=2

00035 m062x/aug-cc-pVDZ   counterpoise=2

 0  1  0  1  0  1
  C          0.696271        1.136534        0.000002  1
  N          1.387403       -0.000000        0.000003  1
  C          0.696273       -1.136531       -0.000007  1
  C         -0.690797       -1.191110       -0.000002  1
  C         -1.398354       -0.000002       -0.000001  1
  C         -0.690796        1.191109        0.000005  1
  H         -1.197483        2.145664        0.000011  1
  H          1.279537       -2.049878        0.000000  1
  H         -2.480010       -0.000000        0.000002  1
  H         -1.197480       -2.145668        0.000001  1
  H          1.279535        2.049878        0.000011  1
  C          0.300767       -0.173648        1.969616  2
  H          0.138121       -0.079744        0.904501  2
  C         -0.195990       -1.275130        2.653212  2
  H         -0.745636       -2.039336        2.120654  2
  C          0.012785       -1.395667        4.020405  2
  H         -0.374214       -2.253777        4.552962  2
  C          0.718318       -0.414721        4.704001  2
  H          0.880965       -0.508625        5.769116  2
  C          1.215075        0.686761        4.020405  2
  H          1.764721        1.450967        4.552962  2
  C          1.006300        0.807297        2.653212  2
  H          1.393299        1.665408        2.120654  2

%mem=32GB
%nprocshared= 8
#p m062x/aug-cc-pVDZ   counterpoise=2

00036 m062x/aug-cc-pVDZ   counterpoise=2

 0  1  0  1  0  1
  C          0.696271        1.136534        0.000002  1
  N          1.387403       -0.000000        0.000003  1
  C          0.696273       -1.136531       -0.000007  1
  C         -0.690797       -1.191110       -0.000002  1
  C         -1.398354       -0.000002       -0.000001  1
  C         -0.690796        1.191109        0.000005  1
  H         -1.197483        2.145664        0.000011  1
  H          1.279537       -2.049878        0.000000  1
  H         -2.480010       -0.000000        0.000002  1
  H         -1.197480       -2.145668        0.000001  1
  H          1.279535        2.049878        0.000011  1
  C          0.326352       -0.118782        1.969616  2
  H          0.149870       -0.054548        0.904501  2
  C          0.028412       -1.289791        2.653212  2
  H         -0.380181       -2.137833        2.120654  2
  C          0.254946       -1.372243        4.020405  2
  H          0.022836       -2.284519        4.552962  2
  C          0.779421       -0.283686        4.704001  2
  H          0.955903       -0.347920        5.769116  2
  C          1.077361        0.887323        4.020405  2
  H          1.485954        1.735364        4.552962  2
  C          0.850826        0.969775        2.653212  2
  H          1.082937        1.882050        2.120654  2

%mem=32GB
%nprocshared= 8
#p m062x/aug-cc-pVDZ   counterpoise=2

00037 m062x/aug-cc-pVDZ   counterpoise=2

 0  1  0  1  0  1
  C          0.696271        1.136534        0.000002  1
  N          1.387403       -0.000000        0.000003  1
  C          0.696273       -1.136531       -0.000007  1
  C         -0.690797       -1.191110       -0.000002  1
  C         -1.398354       -0.000002       -0.000001  1
  C         -0.690796        1.191109        0.000005  1
  H         -1.197483        2.145664        0.000011  1
  H          1.279537       -2.049878        0.000000  1
  H         -2.480010       -0.000000        0.000002  1
  H         -1.197480       -2.145668        0.000001  1
  H          1.279535        2.049878        0.000011  1
  C          0.342020       -0.060307        1.969616  2
  H          0.157065       -0.027695        0.904501  2
  C          0.251950       -1.265263        2.653212  2
  H         -0.003174       -2.171372        2.120654  2
  C          0.489360       -1.307125        4.020405  2
  H          0.419191       -2.245846        4.552962  2
  C          0.816841       -0.144031        4.704001  2
  H          1.001796       -0.176644        5.769116  2
  C          0.906911        1.060924        4.020405  2
  H          1.162036        1.967033        4.552962  2
  C          0.669501        1.102786        2.653212  2
  H          0.739670        2.041508        2.120654  2

%mem=32GB
%nprocshared= 8
#p m062x/aug-cc-pVDZ   counterpoise=2

00038 m062x/aug-cc-pVDZ   counterpoise=2

 0  1  0  1  0  1
  C          0.696271        1.136534        0.000002  1
  N          1.387403       -0.000000        0.000003  1
  C          0.696273       -1.136531       -0.000007  1
  C         -0.690797       -1.191110       -0.000002  1
  C         -1.398354       -0.000002       -0.000001  1
  C         -0.690796        1.191109        0.000005  1
  H         -1.197483        2.145664        0.000011  1
  H          1.279537       -2.049878        0.000000  1
  H         -2.480010       -0.000000        0.000002  1
  H         -1.197480       -2.145668        0.000001  1
  H          1.279535        2.049878        0.000011  1
  C          0.684040        0.000000        1.879385  2
  H          0.314130        0.000000        0.863064  2
  C          0.921451       -1.202290        2.531665  2
  H          0.736496       -2.138935        2.023505  2
  C          1.396272       -1.202290        3.836226  2
  H          1.581227       -2.138935        4.344386  2
  C          1.633682       -0.000000        4.488506  2
  H          2.003593       -0.000000        5.504826  2
  C          1.396272        1.202290        3.836226  2
  H          1.581227        2.138935        4.344386  2
  C          0.921451        1.202290        2.531665  2
  H          0.736496        2.138935        2.023505  2

%mem=32GB
%nprocshared= 8
#p m062x/aug-cc-pVDZ   counterpoise=2

00039 m062x/aug-cc-pVDZ   counterpoise=2

 0  1  0  1  0  1
  C          0.696271        1.136534        0.000002  1
  N          1.387403       -0.000000        0.000003  1
  C          0.696273       -1.136531       -0.000007  1
  C         -0.690797       -1.191110       -0.000002  1
  C         -1.398354       -0.000002       -0.000001  1
  C         -0.690796        1.191109        0.000005  1
  H         -1.197483        2.145664        0.000011  1
  H          1.279537       -2.049878        0.000000  1
  H         -2.480010       -0.000000        0.000002  1
  H         -1.197480       -2.145668        0.000001  1
  H          1.279535        2.049878        0.000011  1
  C          0.673648        0.118782        1.879385  2
  H          0.309357        0.054548        0.863064  2
  C          1.116227       -1.024016        2.531665  2
  H          1.096729       -1.978549        2.023505  2
  C          1.583835       -0.941564        3.836226  2
  H          1.928627       -1.831863        4.344386  2
  C          1.608863        0.283686        4.488506  2
  H          1.973154        0.347920        5.504826  2
  C          1.166284        1.426485        3.836226  2
  H          1.185783        2.381017        4.344386  2
  C          0.698676        1.344033        2.531665  2
  H          0.353884        2.234331        2.023505  2

%mem=32GB
%nprocshared= 8
#p m062x/aug-cc-pVDZ   counterpoise=2

00040 m062x/aug-cc-pVDZ   counterpoise=2

 0  1  0  1  0  1
  C          0.696271        1.136534        0.000002  1
  N          1.387403       -0.000000        0.000003  1
  C          0.696273       -1.136531       -0.000007  1
  C         -0.690797       -1.191110       -0.000002  1
  C         -1.398354       -0.000002       -0.000001  1
  C         -0.690796        1.191109        0.000005  1
  H         -1.197483        2.145664        0.000011  1
  H          1.279537       -2.049878        0.000000  1
  H         -2.480010       -0.000000        0.000002  1
  H         -1.197480       -2.145668        0.000001  1
  H          1.279535        2.049878        0.000011  1
  C          0.642788        0.233956        1.879385  2
  H          0.295185        0.107439        0.863064  2
  C          1.277088       -0.814628        2.531665  2
  H          1.423638       -1.758045        2.023505  2
  C          1.723274       -0.652230        3.836226  2
  H          2.217426       -1.469130        4.344386  2
  C          1.535159        0.558752        4.488506  2
  H          1.882762        0.685269        5.504826  2
  C          0.900859        1.607336        3.836226  2
  H          0.754309        2.550753        4.344386  2
  C          0.454673        1.444938        2.531665  2
  H         -0.039479        2.261838        2.023505  2

%mem=32GB
%nprocshared= 8
#p m062x/aug-cc-pVDZ   counterpoise=2

00041 m062x/aug-cc-pVDZ   counterpoise=2

 0  1  0  1  0  1
  C          0.696271        1.136534        0.000002  1
  N          1.387403       -0.000000        0.000003  1
  C          0.696273       -1.136531       -0.000007  1
  C         -0.690797       -1.191110       -0.000002  1
  C         -1.398354       -0.000002       -0.000001  1
  C         -0.690796        1.191109        0.000005  1
  H         -1.197483        2.145664        0.000011  1
  H          1.279537       -2.049878        0.000000  1
  H         -2.480010       -0.000000        0.000002  1
  H         -1.197480       -2.145668        0.000001  1
  H          1.279535        2.049878        0.000011  1
  C          0.592396        0.342020        1.879385  2
  H          0.272044        0.157065        0.863064  2
  C          1.399145       -0.580488        2.531665  2
  H          1.707291       -1.484124        2.023505  2
  C          1.810352       -0.343078        3.836226  2
  H          2.438850       -1.061758        4.344386  2
  C          1.414811        0.816841        4.488506  2
  H          1.735162        1.001796        5.504826  2
  C          0.608062        1.739350        3.836226  2
  H          0.299915        2.642986        4.344386  2
  C          0.196855        1.501939        2.531665  2
  H         -0.431644        2.220620        2.023505  2

%mem=32GB
%nprocshared= 8
#p m062x/aug-cc-pVDZ   counterpoise=2

00042 m062x/aug-cc-pVDZ   counterpoise=2

 0  1  0  1  0  1
  C          0.696271        1.136534        0.000002  1
  N          1.387403       -0.000000        0.000003  1
  C          0.696273       -1.136531       -0.000007  1
  C         -0.690797       -1.191110       -0.000002  1
  C         -1.398354       -0.000002       -0.000001  1
  C         -0.690796        1.191109        0.000005  1
  H         -1.197483        2.145664        0.000011  1
  H          1.279537       -2.049878        0.000000  1
  H         -2.480010       -0.000000        0.000002  1
  H         -1.197480       -2.145668        0.000001  1
  H          1.279535        2.049878        0.000011  1
  C          0.524005        0.439693        1.879385  2
  H          0.240637        0.201919        0.863064  2
  C          1.478689       -0.328710        2.531665  2
  H          1.939069       -1.165109        2.023505  2
  C          1.842423       -0.023501        3.836226  2
  H          2.586171       -0.622126        4.344386  2
  C          1.251473        1.050111        4.488506  2
  H          1.534841        1.287885        5.504826  2
  C          0.296789        1.818514        3.836226  2
  H         -0.163591        2.654913        4.344386  2
  C         -0.066945        1.513305        2.531665  2
  H         -0.810693        2.111930        2.023505  2

%mem=32GB
%nprocshared= 8
#p m062x/aug-cc-pVDZ   counterpoise=2

00043 m062x/aug-cc-pVDZ   counterpoise=2

 0  1  0  1  0  1
  C          0.696271        1.136534        0.000002  1
  N          1.387403       -0.000000        0.000003  1
  C          0.696273       -1.136531       -0.000007  1
  C         -0.690797       -1.191110       -0.000002  1
  C         -1.398354       -0.000002       -0.000001  1
  C         -0.690796        1.191109        0.000005  1
  H         -1.197483        2.145664        0.000011  1
  H          1.279537       -2.049878        0.000000  1
  H         -2.480010       -0.000000        0.000002  1
  H         -1.197480       -2.145668        0.000001  1
  H          1.279535        2.049878        0.000011  1
  C          0.439693        0.524005        1.879385  2
  H          0.578912        0.856363        0.859631  2
  C         -0.758590        0.775209        2.533869  2
  H         -1.552895        1.303268        2.023992  2
  C         -0.937294        0.348591        3.842835  2
  H         -1.870818        0.544291        4.352712  2
  C          0.082285       -0.329232        4.497319  2
  H         -0.056934       -0.661590        5.517073  2
  C          1.280568       -0.580436        3.842835  2
  H          2.074873       -1.108495        4.352712  2
  C          1.459272       -0.153817        2.533869  2
  H          2.392796       -0.349518        2.023992  2

%mem=32GB
%nprocshared= 8
#p m062x/aug-cc-pVDZ   counterpoise=2

00044 m062x/aug-cc-pVDZ   counterpoise=2

 0  1  0  1  0  1
  C          0.696271        1.136534        0.000002  1
  N          1.387403       -0.000000        0.000003  1
  C          0.696273       -1.136531       -0.000007  1
  C         -0.690797       -1.191110       -0.000002  1
  C         -1.398354       -0.000002       -0.000001  1
  C         -0.690796        1.191109        0.000005  1
  H         -1.197483        2.145664        0.000011  1
  H          1.279537       -2.049878        0.000000  1
  H         -2.480010       -0.000000        0.000002  1
  H         -1.197480       -2.145668        0.000001  1
  H          1.279535        2.049878        0.000011  1
  C          0.342020        0.592396        1.879385  2
  H          0.534709        0.888371        0.857127  2
  C         -0.789226        1.058403        2.535476  2
  H         -1.477835        1.717420        2.024347  2
  C         -1.036563        0.678487        3.847658  2
  H         -1.917861        1.041530        4.358787  2
  C         -0.152654       -0.167436        4.503749  2
  H         -0.345343       -0.463410        5.526007  2
  C          0.978591       -0.633442        3.847658  2
  H          1.667201       -1.292459        4.358787  2
  C          1.225929       -0.253526        2.535476  2
  H          2.107227       -0.616569        2.024347  2

%mem=32GB
%nprocshared= 8
#p m062x/aug-cc-pVDZ   counterpoise=2

00045 m062x/aug-cc-pVDZ   counterpoise=2

 0  1  0  1  0  1
  C          0.696271        1.136534        0.000002  1
  N          1.387403       -0.000000        0.000003  1
  C          0.696273       -1.136531       -0.000007  1
  C         -0.690797       -1.191110       -0.000002  1
  C         -1.398354       -0.000002       -0.000001  1
  C         -0.690796        1.191109        0.000005  1
  H         -1.197483        2.145664        0.000011  1
  H          1.279537       -2.049878        0.000000  1
  H         -2.480010       -0.000000        0.000002  1
  H         -1.197480       -2.145668        0.000001  1
  H          1.279535        2.049878        0.000011  1
  C          0.233956        0.642788        1.879385  2
  H          0.484289        0.910140        0.861742  2
  C         -0.804332        1.292954        2.532514  2
  H         -1.362878        2.066819        2.023692  2
  C         -1.125662        0.949777        3.838772  2
  H         -1.934541        1.456290        4.347593  2
  C         -0.408705       -0.043565        4.491901  2
  H         -0.659039       -0.310918        5.509544  2
  C          0.629582       -0.693732        3.838772  2
  H          1.188128       -1.467596        4.347593  2
  C          0.950913       -0.350555        2.532514  2
  H          1.759792       -0.857067        2.023692  2

%mem=32GB
%nprocshared= 8
#p m062x/aug-cc-pVDZ   counterpoise=2

00046 m062x/aug-cc-pVDZ   counterpoise=2

 0  1  0  1  0  1
  C          0.696271        1.136534        0.000002  1
  N          1.387403       -0.000000        0.000003  1
  C          0.696273       -1.136531       -0.000007  1
  C         -0.690797       -1.191110       -0.000002  1
  C         -1.398354       -0.000002       -0.000001  1
  C         -0.690796        1.191109        0.000005  1
  H         -1.197483        2.145664        0.000011  1
  H          1.279537       -2.049878        0.000000  1
  H         -2.480010       -0.000000        0.000002  1
  H         -1.197480       -2.145668        0.000001  1
  H          1.279535        2.049878        0.000011  1
  C          0.118782        0.673648        1.879385  2
  H          0.054548        0.309357        0.863064  2
  C          1.344033        0.698676        2.531665  2
  H          2.234331        0.353884        2.023505  2
  C          1.426485        1.166284        3.836226  2
  H          2.381017        1.185783        4.344386  2
  C          0.283686        1.608863        4.488506  2
  H          0.347920        1.973154        5.504826  2
  C         -0.941564        1.583835        3.836226  2
  H         -1.831863        1.928627        4.344386  2
  C         -1.024016        1.116227        2.531665  2
  H         -1.978549        1.096729        2.023505  2

%mem=32GB
%nprocshared= 8
#p m062x/aug-cc-pVDZ   counterpoise=2

00047 m062x/aug-cc-pVDZ   counterpoise=2

 0  1  0  1  0  1
  C          0.696271        1.136534        0.000002  1
  N          1.387403       -0.000000        0.000003  1
  C          0.696273       -1.136531       -0.000007  1
  C         -0.690797       -1.191110       -0.000002  1
  C         -1.398354       -0.000002       -0.000001  1
  C         -0.690796        1.191109        0.000005  1
  H         -1.197483        2.145664        0.000011  1
  H          1.279537       -2.049878        0.000000  1
  H         -2.480010       -0.000000        0.000002  1
  H         -1.197480       -2.145668        0.000001  1
  H          1.279535        2.049878        0.000011  1
  C          0.000000        0.684040        1.879385  2
  H         -0.000000        0.314130        0.863064  2
  C          1.202290        0.921451        2.531665  2
  H          2.138935        0.736496        2.023505  2
  C          1.202290        1.396272        3.836226  2
  H          2.138935        1.581227        4.344386  2
  C          0.000000        1.633682        4.488506  2
  H          0.000000        2.003593        5.504826  2
  C         -1.202290        1.396272        3.836226  2
  H         -2.138935        1.581227        4.344386  2
  C         -1.202290        0.921451        2.531665  2
  H         -2.138935        0.736496        2.023505  2

%mem=32GB
%nprocshared= 8
#p m062x/aug-cc-pVDZ   counterpoise=2

00048 m062x/aug-cc-pVDZ   counterpoise=2

 0  1  0  1  0  1
  C          0.696271        1.136534        0.000002  1
  N          1.387403       -0.000000        0.000003  1
  C          0.696273       -1.136531       -0.000007  1
  C         -0.690797       -1.191110       -0.000002  1
  C         -1.398354       -0.000002       -0.000001  1
  C         -0.690796        1.191109        0.000005  1
  H         -1.197483        2.145664        0.000011  1
  H          1.279537       -2.049878        0.000000  1
  H         -2.480010       -0.000000        0.000002  1
  H         -1.197480       -2.145668        0.000001  1
  H          1.279535        2.049878        0.000011  1
  C         -0.118782        0.673648        1.879385  2
  H         -0.054548        0.309357        0.863064  2
  C          1.024016        1.116227        2.531665  2
  H          1.978549        1.096729        2.023505  2
  C          0.941564        1.583835        3.836226  2
  H          1.831863        1.928627        4.344386  2
  C         -0.283686        1.608863        4.488506  2
  H         -0.347920        1.973154        5.504826  2
  C         -1.426485        1.166284        3.836226  2
  H         -2.381017        1.185783        4.344386  2
  C         -1.344033        0.698676        2.531665  2
  H         -2.234331        0.353884        2.023505  2

%mem=32GB
%nprocshared= 8
#p m062x/aug-cc-pVDZ   counterpoise=2

00049 m062x/aug-cc-pVDZ   counterpoise=2

 0  1  0  1  0  1
  C          0.696271        1.136534        0.000002  1
  N          1.387403       -0.000000        0.000003  1
  C          0.696273       -1.136531       -0.000007  1
  C         -0.690797       -1.191110       -0.000002  1
  C         -1.398354       -0.000002       -0.000001  1
  C         -0.690796        1.191109        0.000005  1
  H         -1.197483        2.145664        0.000011  1
  H          1.279537       -2.049878        0.000000  1
  H         -2.480010       -0.000000        0.000002  1
  H         -1.197480       -2.145668        0.000001  1
  H          1.279535        2.049878        0.000011  1
  C         -0.233956        0.642788        1.879385  2
  H         -0.107439        0.295185        0.863064  2
  C          0.814628        1.277088        2.531665  2
  H          1.758045        1.423638        2.023505  2
  C          0.652230        1.723274        3.836226  2
  H          1.469130        2.217426        4.344386  2
  C         -0.558752        1.535159        4.488506  2
  H         -0.685269        1.882762        5.504826  2
  C         -1.607336        0.900859        3.836226  2
  H         -2.550753        0.754309        4.344386  2
  C         -1.444938        0.454673        2.531665  2
  H         -2.261838       -0.039479        2.023505  2

%mem=32GB
%nprocshared= 8
#p m062x/aug-cc-pVDZ   counterpoise=2

00050 m062x/aug-cc-pVDZ   counterpoise=2

 0  1  0  1  0  1
  C          0.696271        1.136534        0.000002  1
  N          1.387403       -0.000000        0.000003  1
  C          0.696273       -1.136531       -0.000007  1
  C         -0.690797       -1.191110       -0.000002  1
  C         -1.398354       -0.000002       -0.000001  1
  C         -0.690796        1.191109        0.000005  1
  H         -1.197483        2.145664        0.000011  1
  H          1.279537       -2.049878        0.000000  1
  H         -2.480010       -0.000000        0.000002  1
  H         -1.197480       -2.145668        0.000001  1
  H          1.279535        2.049878        0.000011  1
  C         -0.342020        0.592396        1.879385  2
  H         -0.157065        0.272044        0.863064  2
  C          0.580488        1.399145        2.531665  2
  H          1.484124        1.707291        2.023505  2
  C          0.343078        1.810352        3.836226  2
  H          1.061758        2.438850        4.344386  2
  C         -0.816841        1.414811        4.488506  2
  H         -1.001796        1.735162        5.504826  2
  C         -1.739350        0.608062        3.836226  2
  H         -2.642986        0.299915        4.344386  2
  C         -1.501939        0.196855        2.531665  2
  H         -2.220620       -0.431644        2.023505  2

%mem=32GB
%nprocshared= 8
#p m062x/aug-cc-pVDZ   counterpoise=2

00051 m062x/aug-cc-pVDZ   counterpoise=2

 0  1  0  1  0  1
  C          0.696271        1.136534        0.000002  1
  N          1.387403       -0.000000        0.000003  1
  C          0.696273       -1.136531       -0.000007  1
  C         -0.690797       -1.191110       -0.000002  1
  C         -1.398354       -0.000002       -0.000001  1
  C         -0.690796        1.191109        0.000005  1
  H         -1.197483        2.145664        0.000011  1
  H          1.279537       -2.049878        0.000000  1
  H         -2.480010       -0.000000        0.000002  1
  H         -1.197480       -2.145668        0.000001  1
  H          1.279535        2.049878        0.000011  1
  C         -0.439693        0.524005        1.879385  2
  H         -0.201919        0.240637        0.863064  2
  C          0.328710        1.478689        2.531665  2
  H          1.165109        1.939069        2.023505  2
  C          0.023501        1.842423        3.836226  2
  H          0.622126        2.586171        4.344386  2
  C         -1.050111        1.251473        4.488506  2
  H         -1.287885        1.534841        5.504826  2
  C         -1.818514        0.296789        3.836226  2
  H         -2.654913       -0.163591        4.344386  2
  C         -1.513305       -0.066945        2.531665  2
  H         -2.111930       -0.810693        2.023505  2

%mem=32GB
%nprocshared= 8
#p m062x/aug-cc-pVDZ   counterpoise=2

00052 m062x/aug-cc-pVDZ   counterpoise=2

 0  1  0  1  0  1
  C          0.696271        1.136534        0.000002  1
  N          1.387403       -0.000000        0.000003  1
  C          0.696273       -1.136531       -0.000007  1
  C         -0.690797       -1.191110       -0.000002  1
  C         -1.398354       -0.000002       -0.000001  1
  C         -0.690796        1.191109        0.000005  1
  H         -1.197483        2.145664        0.000011  1
  H          1.279537       -2.049878        0.000000  1
  H         -2.480010       -0.000000        0.000002  1
  H         -1.197480       -2.145668        0.000001  1
  H          1.279535        2.049878        0.000011  1
  C         -0.524005        0.439693        1.879385  2
  H         -0.240637        0.201919        0.863064  2
  C          0.066945        1.513305        2.531665  2
  H          0.810693        2.111930        2.023505  2
  C         -0.296789        1.818514        3.836226  2
  H          0.163591        2.654913        4.344386  2
  C         -1.251473        1.050111        4.488506  2
  H         -1.534841        1.287885        5.504826  2
  C         -1.842423       -0.023501        3.836226  2
  H         -2.586171       -0.622126        4.344386  2
  C         -1.478689       -0.328710        2.531665  2
  H         -1.939069       -1.165109        2.023505  2

%mem=32GB
%nprocshared= 8
#p m062x/aug-cc-pVDZ   counterpoise=2

00053 m062x/aug-cc-pVDZ   counterpoise=2

 0  1  0  1  0  1
  C          0.696271        1.136534        0.000002  1
  N          1.387403       -0.000000        0.000003  1
  C          0.696273       -1.136531       -0.000007  1
  C         -0.690797       -1.191110       -0.000002  1
  C         -1.398354       -0.000002       -0.000001  1
  C         -0.690796        1.191109        0.000005  1
  H         -1.197483        2.145664        0.000011  1
  H          1.279537       -2.049878        0.000000  1
  H         -2.480010       -0.000000        0.000002  1
  H         -1.197480       -2.145668        0.000001  1
  H          1.279535        2.049878        0.000011  1
  C         -0.592396        0.342020        1.879385  2
  H         -0.272044        0.157065        0.863064  2
  C         -0.196855        1.501939        2.531665  2
  H          0.431644        2.220620        2.023505  2
  C         -0.608062        1.739350        3.836226  2
  H         -0.299915        2.642986        4.344386  2
  C         -1.414811        0.816841        4.488506  2
  H         -1.735162        1.001796        5.504826  2
  C         -1.810352       -0.343078        3.836226  2
  H         -2.438850       -1.061758        4.344386  2
  C         -1.399145       -0.580488        2.531665  2
  H         -1.707291       -1.484124        2.023505  2

%mem=32GB
%nprocshared= 8
#p m062x/aug-cc-pVDZ   counterpoise=2

00054 m062x/aug-cc-pVDZ   counterpoise=2

 0  1  0  1  0  1
  C          0.696271        1.136534        0.000002  1
  N          1.387403       -0.000000        0.000003  1
  C          0.696273       -1.136531       -0.000007  1
  C         -0.690797       -1.191110       -0.000002  1
  C         -1.398354       -0.000002       -0.000001  1
  C         -0.690796        1.191109        0.000005  1
  H         -1.197483        2.145664        0.000011  1
  H          1.279537       -2.049878        0.000000  1
  H         -2.480010       -0.000000        0.000002  1
  H         -1.197480       -2.145668        0.000001  1
  H          1.279535        2.049878        0.000011  1
  C         -0.642788        0.233956        1.879385  2
  H         -0.295185        0.107439        0.863064  2
  C         -0.454673        1.444938        2.531665  2
  H          0.039479        2.261838        2.023505  2
  C         -0.900859        1.607336        3.836226  2
  H         -0.754309        2.550753        4.344386  2
  C         -1.535159        0.558752        4.488506  2
  H         -1.882762        0.685269        5.504826  2
  C         -1.723274       -0.652230        3.836226  2
  H         -2.217426       -1.469130        4.344386  2
  C         -1.277088       -0.814628        2.531665  2
  H         -1.423638       -1.758045        2.023505  2

%mem=32GB
%nprocshared= 8
#p m062x/aug-cc-pVDZ   counterpoise=2

00055 m062x/aug-cc-pVDZ   counterpoise=2

 0  1  0  1  0  1
  C          0.696271        1.136534        0.000002  1
  N          1.387403       -0.000000        0.000003  1
  C          0.696273       -1.136531       -0.000007  1
  C         -0.690797       -1.191110       -0.000002  1
  C         -1.398354       -0.000002       -0.000001  1
  C         -0.690796        1.191109        0.000005  1
  H         -1.197483        2.145664        0.000011  1
  H          1.279537       -2.049878        0.000000  1
  H         -2.480010       -0.000000        0.000002  1
  H         -1.197480       -2.145668        0.000001  1
  H          1.279535        2.049878        0.000011  1
  C         -0.673648        0.118782        1.879385  2
  H         -0.309357        0.054548        0.863064  2
  C         -0.698676        1.344033        2.531665  2
  H         -0.353884        2.234331        2.023505  2
  C         -1.166284        1.426485        3.836226  2
  H         -1.185783        2.381017        4.344386  2
  C         -1.608863        0.283686        4.488506  2
  H         -1.973154        0.347920        5.504826  2
  C         -1.583835       -0.941564        3.836226  2
  H         -1.928627       -1.831863        4.344386  2
  C         -1.116227       -1.024016        2.531665  2
  H         -1.096729       -1.978549        2.023505  2

%mem=32GB
%nprocshared= 8
#p m062x/aug-cc-pVDZ   counterpoise=2

00056 m062x/aug-cc-pVDZ   counterpoise=2

 0  1  0  1  0  1
  C          0.696271        1.136534        0.000002  1
  N          1.387403       -0.000000        0.000003  1
  C          0.696273       -1.136531       -0.000007  1
  C         -0.690797       -1.191110       -0.000002  1
  C         -1.398354       -0.000002       -0.000001  1
  C         -0.690796        1.191109        0.000005  1
  H         -1.197483        2.145664        0.000011  1
  H          1.279537       -2.049878        0.000000  1
  H         -2.480010       -0.000000        0.000002  1
  H         -1.197480       -2.145668        0.000001  1
  H          1.279535        2.049878        0.000011  1
  C         -0.684040        0.000000        1.879385  2
  H         -0.314130       -0.000000        0.863064  2
  C         -0.921451        1.202290        2.531665  2
  H         -0.736496        2.138935        2.023505  2
  C         -1.396272        1.202290        3.836226  2
  H         -1.581227        2.138935        4.344386  2
  C         -1.633682        0.000000        4.488506  2
  H         -2.003593        0.000000        5.504826  2
  C         -1.396272       -1.202290        3.836226  2
  H         -1.581227       -2.138935        4.344386  2
  C         -0.921451       -1.202290        2.531665  2
  H         -0.736496       -2.138935        2.023505  2

%mem=32GB
%nprocshared= 8
#p m062x/aug-cc-pVDZ   counterpoise=2

00057 m062x/aug-cc-pVDZ   counterpoise=2

 0  1  0  1  0  1
  C          0.696271        1.136534        0.000002  1
  N          1.387403       -0.000000        0.000003  1
  C          0.696273       -1.136531       -0.000007  1
  C         -0.690797       -1.191110       -0.000002  1
  C         -1.398354       -0.000002       -0.000001  1
  C         -0.690796        1.191109        0.000005  1
  H         -1.197483        2.145664        0.000011  1
  H          1.279537       -2.049878        0.000000  1
  H         -2.480010       -0.000000        0.000002  1
  H         -1.197480       -2.145668        0.000001  1
  H          1.279535        2.049878        0.000011  1
  C         -0.673648       -0.118782        1.879385  2
  H         -0.309357       -0.054548        0.863064  2
  C         -1.116227        1.024016        2.531665  2
  H         -1.096729        1.978549        2.023505  2
  C         -1.583835        0.941564        3.836226  2
  H         -1.928627        1.831863        4.344386  2
  C         -1.608863       -0.283686        4.488506  2
  H         -1.973154       -0.347920        5.504826  2
  C         -1.166284       -1.426485        3.836226  2
  H         -1.185783       -2.381017        4.344386  2
  C         -0.698676       -1.344033        2.531665  2
  H         -0.353884       -2.234331        2.023505  2

%mem=32GB
%nprocshared= 8
#p m062x/aug-cc-pVDZ   counterpoise=2

00058 m062x/aug-cc-pVDZ   counterpoise=2

 0  1  0  1  0  1
  C          0.696271        1.136534        0.000002  1
  N          1.387403       -0.000000        0.000003  1
  C          0.696273       -1.136531       -0.000007  1
  C         -0.690797       -1.191110       -0.000002  1
  C         -1.398354       -0.000002       -0.000001  1
  C         -0.690796        1.191109        0.000005  1
  H         -1.197483        2.145664        0.000011  1
  H          1.279537       -2.049878        0.000000  1
  H         -2.480010       -0.000000        0.000002  1
  H         -1.197480       -2.145668        0.000001  1
  H          1.279535        2.049878        0.000011  1
  C         -0.642788       -0.233956        1.879385  2
  H         -0.295185       -0.107439        0.863064  2
  C         -1.277088        0.814628        2.531665  2
  H         -1.423638        1.758045        2.023505  2
  C         -1.723274        0.652230        3.836226  2
  H         -2.217426        1.469130        4.344386  2
  C         -1.535159       -0.558752        4.488506  2
  H         -1.882762       -0.685269        5.504826  2
  C         -0.900859       -1.607336        3.836226  2
  H         -0.754309       -2.550753        4.344386  2
  C         -0.454673       -1.444938        2.531665  2
  H          0.039479       -2.261838        2.023505  2

%mem=32GB
%nprocshared= 8
#p m062x/aug-cc-pVDZ   counterpoise=2

00059 m062x/aug-cc-pVDZ   counterpoise=2

 0  1  0  1  0  1
  C          0.696271        1.136534        0.000002  1
  N          1.387403       -0.000000        0.000003  1
  C          0.696273       -1.136531       -0.000007  1
  C         -0.690797       -1.191110       -0.000002  1
  C         -1.398354       -0.000002       -0.000001  1
  C         -0.690796        1.191109        0.000005  1
  H         -1.197483        2.145664        0.000011  1
  H          1.279537       -2.049878        0.000000  1
  H         -2.480010       -0.000000        0.000002  1
  H         -1.197480       -2.145668        0.000001  1
  H          1.279535        2.049878        0.000011  1
  C         -0.592396       -0.342020        1.879385  2
  H         -0.272044       -0.157065        0.863064  2
  C         -1.399145        0.580488        2.531665  2
  H         -1.707291        1.484124        2.023505  2
  C         -1.810352        0.343078        3.836226  2
  H         -2.438850        1.061758        4.344386  2
  C         -1.414811       -0.816841        4.488506  2
  H         -1.735162       -1.001796        5.504826  2
  C         -0.608062       -1.739350        3.836226  2
  H         -0.299915       -2.642986        4.344386  2
  C         -0.196855       -1.501939        2.531665  2
  H          0.431644       -2.220620        2.023505  2

%mem=32GB
%nprocshared= 8
#p m062x/aug-cc-pVDZ   counterpoise=2

00060 m062x/aug-cc-pVDZ   counterpoise=2

 0  1  0  1  0  1
  C          0.696271        1.136534        0.000002  1
  N          1.387403       -0.000000        0.000003  1
  C          0.696273       -1.136531       -0.000007  1
  C         -0.690797       -1.191110       -0.000002  1
  C         -1.398354       -0.000002       -0.000001  1
  C         -0.690796        1.191109        0.000005  1
  H         -1.197483        2.145664        0.000011  1
  H          1.279537       -2.049878        0.000000  1
  H         -2.480010       -0.000000        0.000002  1
  H         -1.197480       -2.145668        0.000001  1
  H          1.279535        2.049878        0.000011  1
  C         -0.524005       -0.439693        1.879385  2
  H         -0.240637       -0.201919        0.863064  2
  C         -1.478689        0.328710        2.531665  2
  H         -1.939069        1.165109        2.023505  2
  C         -1.842423        0.023501        3.836226  2
  H         -2.586171        0.622126        4.344386  2
  C         -1.251473       -1.050111        4.488506  2
  H         -1.534841       -1.287885        5.504826  2
  C         -0.296789       -1.818514        3.836226  2
  H          0.163591       -2.654913        4.344386  2
  C          0.066945       -1.513305        2.531665  2
  H          0.810693       -2.111930        2.023505  2

%mem=32GB
%nprocshared= 8
#p m062x/aug-cc-pVDZ   counterpoise=2

00061 m062x/aug-cc-pVDZ   counterpoise=2

 0  1  0  1  0  1
  C          0.696271        1.136534        0.000002  1
  N          1.387403       -0.000000        0.000003  1
  C          0.696273       -1.136531       -0.000007  1
  C         -0.690797       -1.191110       -0.000002  1
  C         -1.398354       -0.000002       -0.000001  1
  C         -0.690796        1.191109        0.000005  1
  H         -1.197483        2.145664        0.000011  1
  H          1.279537       -2.049878        0.000000  1
  H         -2.480010       -0.000000        0.000002  1
  H         -1.197480       -2.145668        0.000001  1
  H          1.279535        2.049878        0.000011  1
  C         -0.439693       -0.524005        1.879385  2
  H         -0.201919       -0.240637        0.863064  2
  C         -1.513305        0.066945        2.531665  2
  H         -2.111930        0.810693        2.023505  2
  C         -1.818514       -0.296789        3.836226  2
  H         -2.654913        0.163591        4.344386  2
  C         -1.050111       -1.251473        4.488506  2
  H         -1.287885       -1.534841        5.504826  2
  C          0.023501       -1.842423        3.836226  2
  H          0.622126       -2.586171        4.344386  2
  C          0.328710       -1.478689        2.531665  2
  H          1.165109       -1.939069        2.023505  2

%mem=32GB
%nprocshared= 8
#p m062x/aug-cc-pVDZ   counterpoise=2

00062 m062x/aug-cc-pVDZ   counterpoise=2

 0  1  0  1  0  1
  C          0.696271        1.136534        0.000002  1
  N          1.387403       -0.000000        0.000003  1
  C          0.696273       -1.136531       -0.000007  1
  C         -0.690797       -1.191110       -0.000002  1
  C         -1.398354       -0.000002       -0.000001  1
  C         -0.690796        1.191109        0.000005  1
  H         -1.197483        2.145664        0.000011  1
  H          1.279537       -2.049878        0.000000  1
  H         -2.480010       -0.000000        0.000002  1
  H         -1.197480       -2.145668        0.000001  1
  H          1.279535        2.049878        0.000011  1
  C         -0.342020       -0.592396        1.879385  2
  H         -0.157065       -0.272044        0.863064  2
  C         -1.501939       -0.196855        2.531665  2
  H         -2.220620        0.431644        2.023505  2
  C         -1.739350       -0.608062        3.836226  2
  H         -2.642986       -0.299915        4.344386  2
  C         -0.816841       -1.414811        4.488506  2
  H         -1.001796       -1.735162        5.504826  2
  C          0.343078       -1.810352        3.836226  2
  H          1.061758       -2.438850        4.344386  2
  C          0.580488       -1.399145        2.531665  2
  H          1.484124       -1.707291        2.023505  2

%mem=32GB
%nprocshared= 8
#p m062x/aug-cc-pVDZ   counterpoise=2

00063 m062x/aug-cc-pVDZ   counterpoise=2

 0  1  0  1  0  1
  C          0.696271        1.136534        0.000002  1
  N          1.387403       -0.000000        0.000003  1
  C          0.696273       -1.136531       -0.000007  1
  C         -0.690797       -1.191110       -0.000002  1
  C         -1.398354       -0.000002       -0.000001  1
  C         -0.690796        1.191109        0.000005  1
  H         -1.197483        2.145664        0.000011  1
  H          1.279537       -2.049878        0.000000  1
  H         -2.480010       -0.000000        0.000002  1
  H         -1.197480       -2.145668        0.000001  1
  H          1.279535        2.049878        0.000011  1
  C         -0.233956       -0.642788        1.879385  2
  H         -0.107439       -0.295185        0.863064  2
  C         -1.444938       -0.454673        2.531665  2
  H         -2.261838        0.039479        2.023505  2
  C         -1.607336       -0.900859        3.836226  2
  H         -2.550753       -0.754309        4.344386  2
  C         -0.558752       -1.535159        4.488506  2
  H         -0.685269       -1.882762        5.504826  2
  C          0.652230       -1.723274        3.836226  2
  H          1.469130       -2.217426        4.344386  2
  C          0.814628       -1.277088        2.531665  2
  H          1.758045       -1.423638        2.023505  2

%mem=32GB
%nprocshared= 8
#p m062x/aug-cc-pVDZ   counterpoise=2

00064 m062x/aug-cc-pVDZ   counterpoise=2

 0  1  0  1  0  1
  C          0.696271        1.136534        0.000002  1
  N          1.387403       -0.000000        0.000003  1
  C          0.696273       -1.136531       -0.000007  1
  C         -0.690797       -1.191110       -0.000002  1
  C         -1.398354       -0.000002       -0.000001  1
  C         -0.690796        1.191109        0.000005  1
  H         -1.197483        2.145664        0.000011  1
  H          1.279537       -2.049878        0.000000  1
  H         -2.480010       -0.000000        0.000002  1
  H         -1.197480       -2.145668        0.000001  1
  H          1.279535        2.049878        0.000011  1
  C         -0.118782       -0.673648        1.879385  2
  H         -0.054548       -0.309357        0.863064  2
  C         -1.344033       -0.698676        2.531665  2
  H         -2.234331       -0.353884        2.023505  2
  C         -1.426485       -1.166284        3.836226  2
  H         -2.381017       -1.185783        4.344386  2
  C         -0.283686       -1.608863        4.488506  2
  H         -0.347920       -1.973154        5.504826  2
  C          0.941564       -1.583835        3.836226  2
  H          1.831863       -1.928627        4.344386  2
  C          1.024016       -1.116227        2.531665  2
  H          1.978549       -1.096729        2.023505  2

%mem=32GB
%nprocshared= 8
#p m062x/aug-cc-pVDZ   counterpoise=2

00065 m062x/aug-cc-pVDZ   counterpoise=2

 0  1  0  1  0  1
  C          0.696271        1.136534        0.000002  1
  N          1.387403       -0.000000        0.000003  1
  C          0.696273       -1.136531       -0.000007  1
  C         -0.690797       -1.191110       -0.000002  1
  C         -1.398354       -0.000002       -0.000001  1
  C         -0.690796        1.191109        0.000005  1
  H         -1.197483        2.145664        0.000011  1
  H          1.279537       -2.049878        0.000000  1
  H         -2.480010       -0.000000        0.000002  1
  H         -1.197480       -2.145668        0.000001  1
  H          1.279535        2.049878        0.000011  1
  C         -0.000000       -0.684040        1.879385  2
  H         -0.000000       -0.314130        0.863064  2
  C         -1.202290       -0.921451        2.531665  2
  H         -2.138935       -0.736496        2.023505  2
  C         -1.202290       -1.396272        3.836226  2
  H         -2.138935       -1.581227        4.344386  2
  C         -0.000000       -1.633682        4.488506  2
  H         -0.000000       -2.003593        5.504826  2
  C          1.202290       -1.396272        3.836226  2
  H          2.138935       -1.581227        4.344386  2
  C          1.202290       -0.921451        2.531665  2
  H          2.138935       -0.736496        2.023505  2

%mem=32GB
%nprocshared= 8
#p m062x/aug-cc-pVDZ   counterpoise=2

00066 m062x/aug-cc-pVDZ   counterpoise=2

 0  1  0  1  0  1
  C          0.696271        1.136534        0.000002  1
  N          1.387403       -0.000000        0.000003  1
  C          0.696273       -1.136531       -0.000007  1
  C         -0.690797       -1.191110       -0.000002  1
  C         -1.398354       -0.000002       -0.000001  1
  C         -0.690796        1.191109        0.000005  1
  H         -1.197483        2.145664        0.000011  1
  H          1.279537       -2.049878        0.000000  1
  H         -2.480010       -0.000000        0.000002  1
  H         -1.197480       -2.145668        0.000001  1
  H          1.279535        2.049878        0.000011  1
  C          0.118782       -0.673648        1.879385  2
  H          0.054548       -0.309357        0.863064  2
  C         -1.024016       -1.116227        2.531665  2
  H         -1.978549       -1.096729        2.023505  2
  C         -0.941564       -1.583835        3.836226  2
  H         -1.831863       -1.928627        4.344386  2
  C          0.283686       -1.608863        4.488506  2
  H          0.347920       -1.973154        5.504826  2
  C          1.426485       -1.166284        3.836226  2
  H          2.381017       -1.185783        4.344386  2
  C          1.344033       -0.698676        2.531665  2
  H          2.234331       -0.353884        2.023505  2

%mem=32GB
%nprocshared= 8
#p m062x/aug-cc-pVDZ   counterpoise=2

00067 m062x/aug-cc-pVDZ   counterpoise=2

 0  1  0  1  0  1
  C          0.696271        1.136534        0.000002  1
  N          1.387403       -0.000000        0.000003  1
  C          0.696273       -1.136531       -0.000007  1
  C         -0.690797       -1.191110       -0.000002  1
  C         -1.398354       -0.000002       -0.000001  1
  C         -0.690796        1.191109        0.000005  1
  H         -1.197483        2.145664        0.000011  1
  H          1.279537       -2.049878        0.000000  1
  H         -2.480010       -0.000000        0.000002  1
  H         -1.197480       -2.145668        0.000001  1
  H          1.279535        2.049878        0.000011  1
  C          0.233956       -0.642788        1.879385  2
  H          0.484289       -0.910137        0.861741  2
  C          0.950908        0.350558        2.532515  2
  H          1.759784        0.857075        2.023693  2
  C          0.629578        0.693731        3.838773  2
  H          1.188120        1.467598        4.347595  2
  C         -0.408706        0.043558        4.491902  2
  H         -0.659039        0.310908        5.509546  2
  C         -1.125658       -0.949787        3.838773  2
  H         -1.934534       -1.456304        4.347595  2
  C         -0.804328       -1.292960        2.532515  2
  H         -1.362870       -2.066827        2.023693  2

%mem=32GB
%nprocshared= 8
#p m062x/aug-cc-pVDZ   counterpoise=2

00068 m062x/aug-cc-pVDZ   counterpoise=2

 0  1  0  1  0  1
  C          0.696271        1.136534        0.000002  1
  N          1.387403       -0.000000        0.000003  1
  C          0.696273       -1.136531       -0.000007  1
  C         -0.690797       -1.191110       -0.000002  1
  C         -1.398354       -0.000002       -0.000001  1
  C         -0.690796        1.191109        0.000005  1
  H         -1.197483        2.145664        0.000011  1
  H          1.279537       -2.049878        0.000000  1
  H         -2.480010       -0.000000        0.000002  1
  H         -1.197480       -2.145668        0.000001  1
  H          1.279535        2.049878        0.000011  1
  C          0.342020       -0.592396        1.879385  2
  H          0.534709       -0.888368        0.857126  2
  C          1.225925        0.253530        2.535477  2
  H          2.107221        0.616578        2.024347  2
  C          0.978587        0.633442        3.847659  2
  H          1.667194        1.292461        4.358789  2
  C         -0.152655        0.167428        4.503750  2
  H         -0.345344        0.463400        5.526010  2
  C         -1.036560       -0.678498        3.847659  2
  H         -1.917856       -1.041546        4.358789  2
  C         -0.789222       -1.058410        2.535477  2
  H         -1.477829       -1.717429        2.024347  2

%mem=32GB
%nprocshared= 8
#p m062x/aug-cc-pVDZ   counterpoise=2

00069 m062x/aug-cc-pVDZ   counterpoise=2

 0  1  0  1  0  1
  C          0.696271        1.136534        0.000002  1
  N          1.387403       -0.000000        0.000003  1
  C          0.696273       -1.136531       -0.000007  1
  C         -0.690797       -1.191110       -0.000002  1
  C         -1.398354       -0.000002       -0.000001  1
  C         -0.690796        1.191109        0.000005  1
  H         -1.197483        2.145664        0.000011  1
  H          1.279537       -2.049878        0.000000  1
  H         -2.480010       -0.000000        0.000002  1
  H         -1.197480       -2.145668        0.000001  1
  H          1.279535        2.049878        0.000011  1
  C          0.439693       -0.524005        1.879385  2
  H          0.578913       -0.856361        0.859631  2
  C          1.459270        0.153821        2.533869  2
  H          2.392792        0.349526        2.023992  2
  C          1.280565        0.580435        3.842837  2
  H          2.074867        1.108496        4.352714  2
  C          0.082284        0.329224        4.497321  2
  H         -0.056936        0.661580        5.517076  2
  C         -0.937293       -0.348601        3.842837  2
  H         -1.870815       -0.544307        4.352714  2
  C         -0.758589       -0.775216        2.533869  2
  H         -1.552891       -1.303277        2.023992  2

%mem=32GB
%nprocshared= 8
#p m062x/aug-cc-pVDZ   counterpoise=2

00070 m062x/aug-cc-pVDZ   counterpoise=2

 0  1  0  1  0  1
  C          0.696271        1.136534        0.000002  1
  N          1.387403       -0.000000        0.000003  1
  C          0.696273       -1.136531       -0.000007  1
  C         -0.690797       -1.191110       -0.000002  1
  C         -1.398354       -0.000002       -0.000001  1
  C         -0.690796        1.191109        0.000005  1
  H         -1.197483        2.145664        0.000011  1
  H          1.279537       -2.049878        0.000000  1
  H         -2.480010       -0.000000        0.000002  1
  H         -1.197480       -2.145668        0.000001  1
  H          1.279535        2.049878        0.000011  1
  C          0.524005       -0.439693        1.879385  2
  H          0.240637       -0.201919        0.863064  2
  C         -0.066945       -1.513305        2.531665  2
  H         -0.810693       -2.111930        2.023505  2
  C          0.296789       -1.818514        3.836226  2
  H         -0.163591       -2.654913        4.344386  2
  C          1.251473       -1.050111        4.488506  2
  H          1.534841       -1.287885        5.504826  2
  C          1.842423        0.023501        3.836226  2
  H          2.586171        0.622126        4.344386  2
  C          1.478689        0.328710        2.531665  2
  H          1.939069        1.165109        2.023505  2

%mem=32GB
%nprocshared= 8
#p m062x/aug-cc-pVDZ   counterpoise=2

00071 m062x/aug-cc-pVDZ   counterpoise=2

 0  1  0  1  0  1
  C          0.696271        1.136534        0.000002  1
  N          1.387403       -0.000000        0.000003  1
  C          0.696273       -1.136531       -0.000007  1
  C         -0.690797       -1.191110       -0.000002  1
  C         -1.398354       -0.000002       -0.000001  1
  C         -0.690796        1.191109        0.000005  1
  H         -1.197483        2.145664        0.000011  1
  H          1.279537       -2.049878        0.000000  1
  H         -2.480010       -0.000000        0.000002  1
  H         -1.197480       -2.145668        0.000001  1
  H          1.279535        2.049878        0.000011  1
  C          0.592396       -0.342020        1.879385  2
  H          0.272044       -0.157065        0.863064  2
  C          0.196855       -1.501939        2.531665  2
  H         -0.431644       -2.220620        2.023505  2
  C          0.608062       -1.739350        3.836226  2
  H          0.299915       -2.642986        4.344386  2
  C          1.414811       -0.816841        4.488506  2
  H          1.735162       -1.001796        5.504826  2
  C          1.810352        0.343078        3.836226  2
  H          2.438850        1.061758        4.344386  2
  C          1.399145        0.580488        2.531665  2
  H          1.707291        1.484124        2.023505  2

%mem=32GB
%nprocshared= 8
#p m062x/aug-cc-pVDZ   counterpoise=2

00072 m062x/aug-cc-pVDZ   counterpoise=2

 0  1  0  1  0  1
  C          0.696271        1.136534        0.000002  1
  N          1.387403       -0.000000        0.000003  1
  C          0.696273       -1.136531       -0.000007  1
  C         -0.690797       -1.191110       -0.000002  1
  C         -1.398354       -0.000002       -0.000001  1
  C         -0.690796        1.191109        0.000005  1
  H         -1.197483        2.145664        0.000011  1
  H          1.279537       -2.049878        0.000000  1
  H         -2.480010       -0.000000        0.000002  1
  H         -1.197480       -2.145668        0.000001  1
  H          1.279535        2.049878        0.000011  1
  C          0.642788       -0.233956        1.879385  2
  H          0.295185       -0.107439        0.863064  2
  C          0.454673       -1.444938        2.531665  2
  H         -0.039479       -2.261838        2.023505  2
  C          0.900859       -1.607336        3.836226  2
  H          0.754309       -2.550753        4.344386  2
  C          1.535159       -0.558752        4.488506  2
  H          1.882762       -0.685269        5.504826  2
  C          1.723274        0.652230        3.836226  2
  H          2.217426        1.469130        4.344386  2
  C          1.277088        0.814628        2.531665  2
  H          1.423638        1.758045        2.023505  2

%mem=32GB
%nprocshared= 8
#p m062x/aug-cc-pVDZ   counterpoise=2

00073 m062x/aug-cc-pVDZ   counterpoise=2

 0  1  0  1  0  1
  C          0.696271        1.136534        0.000002  1
  N          1.387403       -0.000000        0.000003  1
  C          0.696273       -1.136531       -0.000007  1
  C         -0.690797       -1.191110       -0.000002  1
  C         -1.398354       -0.000002       -0.000001  1
  C         -0.690796        1.191109        0.000005  1
  H         -1.197483        2.145664        0.000011  1
  H          1.279537       -2.049878        0.000000  1
  H         -2.480010       -0.000000        0.000002  1
  H         -1.197480       -2.145668        0.000001  1
  H          1.279535        2.049878        0.000011  1
  C          0.673648       -0.118782        1.879385  2
  H          0.309357       -0.054548        0.863064  2
  C          0.698676       -1.344033        2.531665  2
  H          0.353884       -2.234331        2.023505  2
  C          1.166284       -1.426485        3.836226  2
  H          1.185783       -2.381017        4.344386  2
  C          1.608863       -0.283686        4.488506  2
  H          1.973154       -0.347920        5.504826  2
  C          1.583835        0.941564        3.836226  2
  H          1.928627        1.831863        4.344386  2
  C          1.116227        1.024016        2.531665  2
  H          1.096729        1.978549        2.023505  2

%mem=32GB
%nprocshared= 8
#p m062x/aug-cc-pVDZ   counterpoise=2

00074 m062x/aug-cc-pVDZ   counterpoise=2

 0  1  0  1  0  1
  C          0.696271        1.136534        0.000002  1
  N          1.387403       -0.000000        0.000003  1
  C          0.696273       -1.136531       -0.000007  1
  C         -0.690797       -1.191110       -0.000002  1
  C         -1.398354       -0.000002       -0.000001  1
  C         -0.690796        1.191109        0.000005  1
  H         -1.197483        2.145664        0.000011  1
  H          1.279537       -2.049878        0.000000  1
  H         -2.480010       -0.000000        0.000002  1
  H         -1.197480       -2.145668        0.000001  1
  H          1.279535        2.049878        0.000011  1
  C          1.000000        0.000000        1.732051  2
  H          1.236074       -0.000000        0.676584  2
  C          0.848487        1.202290        2.409455  2
  H          0.966523        2.138935        1.881722  2
  C          0.545460        1.202290        3.764264  2
  H          0.427423        2.138935        4.291998  2
  C          0.393946        0.000000        4.441669  2
  H          0.157872        0.000000        5.497136  2
  C          0.545460       -1.202290        3.764264  2
  H          0.427423       -2.138935        4.291998  2
  C          0.848487       -1.202290        2.409455  2
  H          0.966523       -2.138935        1.881722  2

%mem=32GB
%nprocshared= 8
#p m062x/aug-cc-pVDZ   counterpoise=2

00075 m062x/aug-cc-pVDZ   counterpoise=2

 0  1  0  1  0  1
  C          0.696271        1.136534        0.000002  1
  N          1.387403       -0.000000        0.000003  1
  C          0.696273       -1.136531       -0.000007  1
  C         -0.690797       -1.191110       -0.000002  1
  C         -1.398354       -0.000002       -0.000001  1
  C         -0.690796        1.191109        0.000005  1
  H         -1.197483        2.145664        0.000011  1
  H          1.279537       -2.049878        0.000000  1
  H         -2.480010       -0.000000        0.000002  1
  H         -1.197480       -2.145668        0.000001  1
  H          1.279535        2.049878        0.000011  1
  C          0.984808        0.173648        1.732051  2
  H          1.228514        0.068532        0.683576  2
  C          1.304565        1.345089        2.404968  2
  H          1.797378        2.152584        1.880730  2
  C          0.991741        1.480016        3.750801  2
  H          1.240848        2.392628        4.275039  2
  C          0.359160        0.443504        4.423718  2
  H          0.115453        0.548620        5.472193  2
  C          0.039402       -0.727936        3.750801  2
  H         -0.453411       -1.535432        4.275039  2
  C          0.352226       -0.862864        2.404968  2
  H          0.103119       -1.775476        1.880730  2

%mem=32GB
%nprocshared= 8
#p m062x/aug-cc-pVDZ   counterpoise=2

00076 m062x/aug-cc-pVDZ   counterpoise=2

 0  1  0  1  0  1
  C          0.696271        1.136534        0.000002  1
  N          1.387403       -0.000000        0.000003  1
  C          0.696273       -1.136531       -0.000007  1
  C         -0.690797       -1.191110       -0.000002  1
  C         -1.398354       -0.000002       -0.000001  1
  C         -0.690796        1.191109        0.000005  1
  H         -1.197483        2.145664        0.000011  1
  H          1.279537       -2.049878        0.000000  1
  H         -2.480010       -0.000000        0.000002  1
  H         -1.197480       -2.145668        0.000001  1
  H          1.279535        2.049878        0.000011  1
  C          0.939693        0.342020        1.732051  2
  H          1.205546        0.138926        0.703549  2
  C          1.498931        1.427772        2.392149  2
  H          2.200459        2.070534        1.877898  2
  C          1.157678        1.688466        3.712345  2
  H          1.593353        2.534322        4.226596  2
  C          0.257188        0.863407        4.372443  2
  H         -0.008666        1.066501        5.400945  2
  C         -0.302050       -0.222345        3.712345  2
  H         -1.003579       -0.865107        4.226596  2
  C          0.039202       -0.483038        2.392149  2
  H         -0.396473       -1.328895        1.877898  2

%mem=32GB
%nprocshared= 8
#p m062x/aug-cc-pVDZ   counterpoise=2

00077 m062x/aug-cc-pVDZ   counterpoise=2

 0  1  0  1  0  1
  C          0.696271        1.136534        0.000002  1
  N          1.387403       -0.000000        0.000003  1
  C          0.696273       -1.136531       -0.000007  1
  C         -0.690797       -1.191110       -0.000002  1
  C         -1.398354       -0.000002       -0.000001  1
  C         -0.690796        1.191109        0.000005  1
  H         -1.197483        2.145664        0.000011  1
  H          1.279537       -2.049878        0.000000  1
  H         -2.480010       -0.000000        0.000002  1
  H         -1.197480       -2.145668        0.000001  1
  H          1.279535        2.049878        0.000011  1
  C          0.866025        0.500000        1.732051  2
  H          0.766950        0.871507        0.721156  2
  C         -0.232076       -0.048241        2.380848  2
  H         -1.186629       -0.103842        1.875401  2
  C         -0.104902       -0.525112        3.678444  2
  H         -0.960379       -0.952220        4.183891  2
  C          1.120374       -0.453742        4.327241  2
  H          1.219450       -0.825249        5.338136  2
  C          2.218476        0.094500        3.678444  2
  H          3.173029        0.150100        4.183891  2
  C          2.091302        0.571370        2.380848  2
  H          2.946779        0.998478        1.875401  2

%mem=32GB
%nprocshared= 8
#p m062x/aug-cc-pVDZ   counterpoise=2

00078 m062x/aug-cc-pVDZ   counterpoise=2

 0  1  0  1  0  1
  C          0.696271        1.136534        0.000002  1
  N          1.387403       -0.000000        0.000003  1
  C          0.696273       -1.136531       -0.000007  1
  C         -0.690797       -1.191110       -0.000002  1
  C         -1.398354       -0.000002       -0.000001  1
  C         -0.690796        1.191109        0.000005  1
  H         -1.197483        2.145664        0.000011  1
  H          1.279537       -2.049878        0.000000  1
  H         -2.480010       -0.000000        0.000002  1
  H         -1.197480       -2.145668        0.000001  1
  H          1.279535        2.049878        0.000011  1
  C          0.766044        0.642788        1.732051  2
  H          0.724176        0.939064        0.692720  2
  C         -0.397546        0.284406        2.399099  2
  H         -1.345911        0.301485        1.879433  2
  C         -0.343804       -0.095898        3.733195  2
  H         -1.250300       -0.375096        4.252861  2
  C          0.873529       -0.117821        4.400243  2
  H          0.915397       -0.414097        5.439574  2
  C          2.037120        0.240561        3.733195  2
  H          2.985485        0.223482        4.252861  2
  C          1.983378        0.620865        2.399099  2
  H          2.889874        0.900063        1.879433  2

%mem=32GB
%nprocshared= 8
#p m062x/aug-cc-pVDZ   counterpoise=2

00079 m062x/aug-cc-pVDZ   counterpoise=2

 0  1  0  1  0  1
  C          0.696271        1.136534        0.000002  1
  N          1.387403       -0.000000        0.000003  1
  C          0.696273       -1.136531       -0.000007  1
  C         -0.690797       -1.191110       -0.000002  1
  C         -1.398354       -0.000002       -0.000001  1
  C         -0.690796        1.191109        0.000005  1
  H         -1.197483        2.145664        0.000011  1
  H          1.279537       -2.049878        0.000000  1
  H         -2.480010       -0.000000        0.000002  1
  H         -1.197480       -2.145668        0.000001  1
  H          1.279535        2.049878        0.000011  1
  C          0.642788        0.766044        1.732051  2
  H          0.675431        0.992169        0.674911  2
  C         -0.568118        0.792697        2.410529  2
  H         -1.478832        1.039585        1.881959  2
  C         -0.610019        0.502441        3.767484  2
  H         -1.553376        0.523204        4.296054  2
  C          0.558986        0.185532        4.445962  2
  H          0.526343       -0.040593        5.503101  2
  C          1.769891        0.158880        3.767484  2
  H          2.680605       -0.088008        4.296054  2
  C          1.811792        0.449136        2.410529  2
  H          2.755149        0.428373        1.881959  2

%mem=32GB
%nprocshared= 8
#p m062x/aug-cc-pVDZ   counterpoise=2

00080 m062x/aug-cc-pVDZ   counterpoise=2

 0  1  0  1  0  1
  C          0.696271        1.136534        0.000002  1
  N          1.387403       -0.000000        0.000003  1
  C          0.696273       -1.136531       -0.000007  1
  C         -0.690797       -1.191110       -0.000002  1
  C         -1.398354       -0.000002       -0.000001  1
  C         -0.690796        1.191109        0.000005  1
  H         -1.197483        2.145664        0.000011  1
  H          1.279537       -2.049878        0.000000  1
  H         -2.480010       -0.000000        0.000002  1
  H         -1.197480       -2.145668        0.000001  1
  H          1.279535        2.049878        0.000011  1
  C          0.500000        0.866025        1.732051  2
  H          0.620338        1.031880        0.670094  2
  C         -0.550360        1.465643        2.413620  2
  H         -1.248305        2.098630        1.882642  2
  C         -0.704827        1.252750        3.776760  2
  H         -1.523111        1.719883        4.307738  2
  C          0.191066        0.440240        4.458330  2
  H          0.070728        0.274385        5.520287  2
  C          1.241425       -0.159378        3.776760  2
  H          1.939371       -0.792365        4.307738  2
  C          1.395893        0.053515        2.413620  2
  H          2.214176       -0.413618        1.882642  2

%mem=32GB
%nprocshared= 8
#p m062x/aug-cc-pVDZ   counterpoise=2

00081 m062x/aug-cc-pVDZ   counterpoise=2

 0  1  0  1  0  1
  C          0.696271        1.136534        0.000002  1
  N          1.387403       -0.000000        0.000003  1
  C          0.696273       -1.136531       -0.000007  1
  C         -0.690797       -1.191110       -0.000002  1
  C         -1.398354       -0.000002       -0.000001  1
  C         -0.690796        1.191109        0.000005  1
  H         -1.197483        2.145664        0.000011  1
  H          1.279537       -2.049878        0.000000  1
  H         -2.480010       -0.000000        0.000002  1
  H         -1.197480       -2.145668        0.000001  1
  H          1.279535        2.049878        0.000011  1
  C          0.342020        0.939693        1.732051  2
  H          0.557408        1.059374        0.678948  2
  C         -0.380181        1.913826        2.407938  2
  H         -0.727424        2.792408        1.881386  2
  C         -0.656655        1.760202        3.759712  2
  H         -1.219287        2.519101        4.286264  2
  C         -0.210929        0.632444        4.435599  2
  H         -0.426317        0.512762        5.488703  2
  C          0.511272       -0.341690        3.759712  2
  H          0.858516       -1.220271        4.286264  2
  C          0.787747       -0.188066        2.407938  2
  H          1.350378       -0.946965        1.881386  2

%mem=32GB
%nprocshared= 8
#p m062x/aug-cc-pVDZ   counterpoise=2

00082 m062x/aug-cc-pVDZ   counterpoise=2

 0  1  0  1  0  1
  C          0.696271        1.136534        0.000002  1
  N          1.387403       -0.000000        0.000003  1
  C          0.696273       -1.136531       -0.000007  1
  C         -0.690797       -1.191110       -0.000002  1
  C         -1.398354       -0.000002       -0.000001  1
  C         -0.690796        1.191109        0.000005  1
  H         -1.197483        2.145664        0.000011  1
  H          1.279537       -2.049878        0.000000  1
  H         -2.480010       -0.000000        0.000002  1
  H         -1.197480       -2.145668        0.000001  1
  H          1.279535        2.049878        0.000011  1
  C          0.173648        0.984808        1.732051  2
  H          0.484985        1.075194        0.700236  2
  C         -0.361374        2.081414        2.394275  2
  H         -0.466847        3.026112        1.878368  2
  C         -0.761009        1.965393        3.718723  2
  H         -1.177818        2.819705        4.234631  2
  C         -0.625621        0.752766        4.380948  2
  H         -0.936958        0.662380        5.412762  2
  C         -0.090599       -0.343840        3.718723  2
  H          0.014874       -1.288538        4.234631  2
  C          0.309035       -0.227819        2.394275  2
  H          0.725845       -1.082131        1.878368  2

%mem=32GB
%nprocshared= 8
#p m062x/aug-cc-pVDZ   counterpoise=2

00083 m062x/aug-cc-pVDZ   counterpoise=2

 0  1  0  1  0  1
  C          0.696271        1.136534        0.000002  1
  N          1.387403       -0.000000        0.000003  1
  C          0.696273       -1.136531       -0.000007  1
  C         -0.690797       -1.191110       -0.000002  1
  C         -1.398354       -0.000002       -0.000001  1
  C         -0.690796        1.191109        0.000005  1
  H         -1.197483        2.145664        0.000011  1
  H          1.279537       -2.049878        0.000000  1
  H         -2.480010       -0.000000        0.000002  1
  H         -1.197480       -2.145668        0.000001  1
  H          1.279535        2.049878        0.000011  1
  C          0.000000        1.000000        1.732051  2
  H          0.402325        1.078893        0.731225  2
  C         -0.489569        2.129186        2.374386  2
  H         -0.468644        3.087773        1.873973  2
  C         -1.005997        2.027918        3.659057  2
  H         -1.387397        2.907612        4.159470  2
  C         -1.032857        0.797464        4.301392  2
  H         -1.435181        0.718571        5.302218  2
  C         -0.543288       -0.331723        3.659057  2
  H         -0.564213       -1.290309        4.159470  2
  C         -0.026859       -0.230454        2.374386  2
  H          0.354540       -1.110148        1.873973  2

%mem=32GB
%nprocshared= 8
#p m062x/aug-cc-pVDZ   counterpoise=2

00084 m062x/aug-cc-pVDZ   counterpoise=2

 0  1  0  1  0  1
  C          0.696271        1.136534        0.000002  1
  N          1.387403       -0.000000        0.000003  1
  C          0.696273       -1.136531       -0.000007  1
  C         -0.690797       -1.191110       -0.000002  1
  C         -1.398354       -0.000002       -0.000001  1
  C         -0.690796        1.191109        0.000005  1
  H         -1.197483        2.145664        0.000011  1
  H          1.279537       -2.049878        0.000000  1
  H         -2.480010       -0.000000        0.000002  1
  H         -1.197480       -2.145668        0.000001  1
  H          1.279535        2.049878        0.000011  1
  C         -0.173648        0.984808        1.732051  2
  H         -0.481078        1.107448        0.702397  2
  C         -0.421818       -0.210617        2.392888  2
  H         -0.922586       -1.019273        1.878061  2
  C         -0.027198       -0.368039        3.714563  2
  H         -0.220534       -1.299336        4.229390  2
  C          0.615594        0.669962        4.375401  2
  H          0.923024        0.547322        5.405055  2
  C          0.863764        1.865387        3.714563  2
  H          1.364531        2.674043        4.229390  2
  C          0.469143        2.022810        2.392888  2
  H          0.662480        2.954106        1.878061  2

%mem=32GB
%nprocshared= 8
#p m062x/aug-cc-pVDZ   counterpoise=2

00085 m062x/aug-cc-pVDZ   counterpoise=2

 0  1  0  1  0  1
  C          0.696271        1.136534        0.000002  1
  N          1.387403       -0.000000        0.000003  1
  C          0.696273       -1.136531       -0.000007  1
  C         -0.690797       -1.191110       -0.000002  1
  C         -1.398354       -0.000002       -0.000001  1
  C         -0.690796        1.191109        0.000005  1
  H         -1.197483        2.145664        0.000011  1
  H          1.279537       -2.049878        0.000000  1
  H         -2.480010       -0.000000        0.000002  1
  H         -1.197480       -2.145668        0.000001  1
  H          1.279535        2.049878        0.000011  1
  C         -0.342020        0.939693        1.732051  2
  H         -0.553392        1.092061        0.682362  2
  C         -0.909412       -0.133403        2.405747  2
  H         -1.562812       -0.817031        1.880902  2
  C         -0.638093       -0.328985        3.753139  2
  H         -1.080120       -1.164981        4.277984  2
  C          0.200619        0.548529        4.426835  2
  H          0.411991        0.396161        5.476525  2
  C          0.768011        1.621625        3.753139  2
  H          1.421410        2.305252        4.277984  2
  C          0.496692        1.817206        2.405747  2
  H          0.938719        2.653202        1.880902  2

%mem=32GB
%nprocshared= 8
#p m062x/aug-cc-pVDZ   counterpoise=2

00086 m062x/aug-cc-pVDZ   counterpoise=2

 0  1  0  1  0  1
  C          0.696271        1.136534        0.000002  1
  N          1.387403       -0.000000        0.000003  1
  C          0.696273       -1.136531       -0.000007  1
  C         -0.690797       -1.191110       -0.000002  1
  C         -1.398354       -0.000002       -0.000001  1
  C         -0.690796        1.191109        0.000005  1
  H         -1.197483        2.145664        0.000011  1
  H          1.279537       -2.049878        0.000000  1
  H         -2.480010       -0.000000        0.000002  1
  H         -1.197480       -2.145668        0.000001  1
  H          1.279535        2.049878        0.000011  1
  C         -0.500000        0.866025        1.732051  2
  H         -0.616414        1.064376        0.675241  2
  C         -1.462178        0.130156        2.410317  2
  H         -2.328178       -0.244773        1.881912  2
  C         -1.312747       -0.124448        3.766849  2
  H         -2.062332       -0.697727        4.295254  2
  C         -0.201138        0.356817        4.445115  2
  H         -0.084724        0.158467        5.501925  2
  C          0.761039        1.092686        3.766849  2
  H          1.627039        1.467615        4.295254  2
  C          0.611609        1.347290        2.410317  2
  H          1.361194        1.920570        1.881912  2

%mem=32GB
%nprocshared= 8
#p m062x/aug-cc-pVDZ   counterpoise=2

00087 m062x/aug-cc-pVDZ   counterpoise=2

 0  1  0  1  0  1
  C          0.696271        1.136534        0.000002  1
  N          1.387403       -0.000000        0.000003  1
  C          0.696273       -1.136531       -0.000007  1
  C         -0.690797       -1.191110       -0.000002  1
  C         -1.398354       -0.000002       -0.000001  1
  C         -0.690796        1.191109        0.000005  1
  H         -1.197483        2.145664        0.000011  1
  H          1.279537       -2.049878        0.000000  1
  H         -2.480010       -0.000000        0.000002  1
  H         -1.197480       -2.145668        0.000001  1
  H          1.279535        2.049878        0.000011  1
  C         -0.642788        0.766044        1.732051  2
  H         -0.671891        1.023726        0.682053  2
  C         -1.818803        0.465730        2.405945  2
  H         -2.764082        0.489451        1.880946  2
  C         -1.781445        0.134966        3.753733  2
  H         -2.697621       -0.098994        4.278732  2
  C         -0.568072        0.104518        4.427627  2
  H         -0.538969       -0.153164        5.477624  2
  C          0.607943        0.404833        3.753733  2
  H          1.553222        0.381112        4.278732  2
  C          0.570585        0.735596        2.405945  2
  H          1.486761        0.969557        1.880946  2

%mem=32GB
%nprocshared= 8
#p m062x/aug-cc-pVDZ   counterpoise=2

00088 m062x/aug-cc-pVDZ   counterpoise=2

 0  1  0  1  0  1
  C          0.696271        1.136534        0.000002  1
  N          1.387403       -0.000000        0.000003  1
  C          0.696273       -1.136531       -0.000007  1
  C         -0.690797       -1.191110       -0.000002  1
  C         -1.398354       -0.000002       -0.000001  1
  C         -0.690796        1.191109        0.000005  1
  H         -1.197483        2.145664        0.000011  1
  H          1.279537       -2.049878        0.000000  1
  H         -2.480010       -0.000000        0.000002  1
  H         -1.197480       -2.145668        0.000001  1
  H          1.279535        2.049878        0.000011  1
  C         -0.766044        0.642788        1.732051  2
  H         -0.721286        0.968931        0.701823  2
  C         -1.985896        0.596930        2.393256  2
  H         -2.891465        0.887348        1.878143  2
  C         -2.043348        0.178289        3.715667  2
  H         -2.993675        0.142563        4.230781  2
  C         -0.880948       -0.194495        4.376873  2
  H         -0.925706       -0.520639        5.407100  2
  C          0.338904       -0.148638        3.715667  2
  H          1.244472       -0.439056        4.230781  2
  C          0.396356        0.270004        2.393256  2
  H          1.346682        0.305729        1.878143  2

%mem=32GB
%nprocshared= 8
#p m062x/aug-cc-pVDZ   counterpoise=2

00089 m062x/aug-cc-pVDZ   counterpoise=2

 0  1  0  1  0  1
  C          0.696271        1.136534        0.000002  1
  N          1.387403       -0.000000        0.000003  1
  C          0.696273       -1.136531       -0.000007  1
  C         -0.690797       -1.191110       -0.000002  1
  C         -1.398354       -0.000002       -0.000001  1
  C         -0.690796        1.191109        0.000005  1
  H         -1.197483        2.145664        0.000011  1
  H          1.279537       -2.049878        0.000000  1
  H         -2.480010       -0.000000        0.000002  1
  H         -1.197480       -2.145668        0.000001  1
  H          1.279535        2.049878        0.000011  1
  C         -0.866025        0.500000        1.732051  2
  H         -0.764844        0.899063        0.731925  2
  C         -2.096378        0.539367        2.373937  2
  H         -2.953703        0.969099        1.873874  2
  C         -2.226256        0.027125        3.657710  2
  H         -3.184763        0.057794        4.157773  2
  C         -1.125781       -0.524484        4.299596  2
  H         -1.226963       -0.923548        5.299722  2
  C          0.104571       -0.563852        3.657710  2
  H          0.961896       -0.993584        4.157773  2
  C          0.234449       -0.051609        2.373937  2
  H          1.192956       -0.082278        1.873874  2

%mem=32GB
%nprocshared= 8
#p m062x/aug-cc-pVDZ   counterpoise=2

00090 m062x/aug-cc-pVDZ   counterpoise=2

 0  1  0  1  0  1
  C          0.696271        1.136534        0.000002  1
  N          1.387403       -0.000000        0.000003  1
  C          0.696273       -1.136531       -0.000007  1
  C         -0.690797       -1.191110       -0.000002  1
  C         -1.398354       -0.000002       -0.000001  1
  C         -0.690796        1.191109        0.000005  1
  H         -1.197483        2.145664        0.000011  1
  H          1.279537       -2.049878        0.000000  1
  H         -2.480010       -0.000000        0.000002  1
  H         -1.197480       -2.145668        0.000001  1
  H          1.279535        2.049878        0.000011  1
  C         -0.939693        0.342020        1.732051  2
  H         -1.211642        0.139229        0.705084  2
  C         -0.046438       -0.491646        2.391164  2
  H          0.377505       -1.343906        1.877680  2
  C          0.302639       -0.231341        3.709389  2
  H          0.998531       -0.880810        4.222873  2
  C         -0.241539        0.862631        4.368502  2
  H          0.030410        1.065422        5.395469  2
  C         -1.134794        1.696298        3.709389  2
  H         -1.558736        2.548557        4.222873  2
  C         -1.483871        1.435992        2.391164  2
  H         -2.179762        2.085461        1.877680  2

%mem=32GB
%nprocshared= 8
#p m062x/aug-cc-pVDZ   counterpoise=2

00091 m062x/aug-cc-pVDZ   counterpoise=2

 0  1  0  1  0  1
  C          0.696271        1.136534        0.000002  1
  N          1.387403       -0.000000        0.000003  1
  C          0.696273       -1.136531       -0.000007  1
  C         -0.690797       -1.191110       -0.000002  1
  C         -1.398354       -0.000002       -0.000001  1
  C         -0.690796        1.191109        0.000005  1
  H         -1.197483        2.145664        0.000011  1
  H          1.279537       -2.049878        0.000000  1
  H         -2.480010       -0.000000        0.000002  1
  H         -1.197480       -2.145668        0.000001  1
  H          1.279535        2.049878        0.000011  1
  C         -0.984808        0.173648        1.732051  2
  H         -1.234793        0.068678        0.685041  2
  C         -0.358890       -0.867509        2.404028  2
  H         -0.121253       -1.783593        1.880522  2
  C         -0.038006       -0.732768        3.747981  2
  H          0.449616       -1.543882        4.271486  2
  C         -0.343041        0.443129        4.419958  2
  H         -0.093056        0.548099        5.466968  2
  C         -0.968959        1.484287        3.747981  2
  H         -1.206596        2.400371        4.271486  2
  C         -1.289842        1.349546        2.404028  2
  H         -1.777465        2.160660        1.880522  2

%mem=32GB
%nprocshared= 8
#p m062x/aug-cc-pVDZ   counterpoise=2

00092 m062x/aug-cc-pVDZ   counterpoise=2

 0  1  0  1  0  1
  C          0.696271        1.136534        0.000002  1
  N          1.387403       -0.000000        0.000003  1
  C          0.696273       -1.136531       -0.000007  1
  C         -0.690797       -1.191110       -0.000002  1
  C         -1.398354       -0.000002       -0.000001  1
  C         -0.690796        1.191109        0.000005  1
  H         -1.197483        2.145664        0.000011  1
  H          1.279537       -2.049878        0.000000  1
  H         -2.480010       -0.000000        0.000002  1
  H         -1.197480       -2.145668        0.000001  1
  H          1.279535        2.049878        0.000011  1
  C         -1.000000        0.000000        1.732051  2
  H         -1.242416       -0.000001        0.678022  2
  C         -0.844410       -1.202289        2.408532  2
  H         -0.965613       -2.138935        1.881518  2
  C         -0.533243       -1.202288        3.761494  2
  H         -0.412030       -2.138932        4.288509  2
  C         -0.377665        0.000003        4.437976  2
  H         -0.135250        0.000004        5.492004  2
  C         -0.533255        1.202292        3.761494  2
  H         -0.412052        2.138938        4.288509  2
  C         -0.844422        1.202291        2.408532  2
  H         -0.965635        2.138935        1.881518  2

%mem=32GB
%nprocshared= 8
#p m062x/aug-cc-pVDZ   counterpoise=2

00093 m062x/aug-cc-pVDZ   counterpoise=2

 0  1  0  1  0  1
  C          0.696271        1.136534        0.000002  1
  N          1.387403       -0.000000        0.000003  1
  C          0.696273       -1.136531       -0.000007  1
  C         -0.690797       -1.191110       -0.000002  1
  C         -1.398354       -0.000002       -0.000001  1
  C         -0.690796        1.191109        0.000005  1
  H         -1.197483        2.145664        0.000011  1
  H          1.279537       -2.049878        0.000000  1
  H         -2.480010       -0.000000        0.000002  1
  H         -1.197480       -2.145668        0.000001  1
  H          1.279535        2.049878        0.000011  1
  C         -0.984808       -0.173648        1.732051  2
  H         -1.234793       -0.068681        0.685040  2
  C         -1.289833       -1.349548        2.404028  2
  H         -1.777448       -2.160667        1.880522  2
  C         -0.968950       -1.484286        3.747982  2
  H         -1.206580       -2.400372        4.271487  2
  C         -0.343040       -0.443123        4.419959  2
  H         -0.093055       -0.548091        5.466969  2
  C         -0.038015        0.732777        3.747982  2
  H          0.449600        1.543895        4.271487  2
  C         -0.358899        0.867514        2.404028  2
  H         -0.121269        1.783600        1.880522  2

%mem=32GB
%nprocshared= 8
#p m062x/aug-cc-pVDZ   counterpoise=2

00094 m062x/aug-cc-pVDZ   counterpoise=2

 0  1  0  1  0  1
  C          0.696271        1.136534        0.000002  1
  N          1.387403       -0.000000        0.000003  1
  C          0.696273       -1.136531       -0.000007  1
  C         -0.690797       -1.191110       -0.000002  1
  C         -1.398354       -0.000002       -0.000001  1
  C         -0.690796        1.191109        0.000005  1
  H         -1.197483        2.145664        0.000011  1
  H          1.279537       -2.049878        0.000000  1
  H         -2.480010       -0.000000        0.000002  1
  H         -1.197480       -2.145668        0.000001  1
  H          1.279535        2.049878        0.000011  1
  C         -0.939693       -0.342020        1.732051  2
  H         -1.211642       -0.139231        0.705083  2
  C         -1.483865       -1.435995        2.391164  2
  H         -2.179753       -2.085467        1.877680  2
  C         -1.134788       -1.696297        3.709390  2
  H         -1.558726       -2.548559        4.222874  2
  C         -0.241539       -0.862625        4.368503  2
  H          0.030411       -1.065414        5.395471  2
  C          0.302634        0.231350        3.709390  2
  H          0.998521        0.880822        4.222874  2
  C         -0.046443        0.491652        2.391164  2
  H          0.377495        1.343914        1.877680  2

%mem=32GB
%nprocshared= 8
#p m062x/aug-cc-pVDZ   counterpoise=2

00095 m062x/aug-cc-pVDZ   counterpoise=2

 0  1  0  1  0  1
  C          0.696271        1.136534        0.000002  1
  N          1.387403       -0.000000        0.000003  1
  C          0.696273       -1.136531       -0.000007  1
  C         -0.690797       -1.191110       -0.000002  1
  C         -1.398354       -0.000002       -0.000001  1
  C         -0.690796        1.191109        0.000005  1
  H         -1.197483        2.145664        0.000011  1
  H          1.279537       -2.049878        0.000000  1
  H         -2.480010       -0.000000        0.000002  1
  H         -1.197480       -2.145668        0.000001  1
  H          1.279535        2.049878        0.000011  1
  C         -0.866025       -0.500000        1.732051  2
  H         -0.764845       -0.899063        0.731924  2
  C          0.234450        0.051607        2.373937  2
  H          1.192957        0.082274        1.873874  2
  C          0.104573        0.563848        3.657711  2
  H          0.961899        0.993578        4.157774  2
  C         -1.125779        0.524482        4.299597  2
  H         -1.226960        0.923545        5.299724  2
  C         -2.226254       -0.027125        3.657711  2
  H         -3.184761       -0.057792        4.157774  2
  C         -2.096378       -0.539366        2.373937  2
  H         -2.953704       -0.969096        1.873874  2

%mem=32GB
%nprocshared= 8
#p m062x/aug-cc-pVDZ   counterpoise=2

00096 m062x/aug-cc-pVDZ   counterpoise=2

 0  1  0  1  0  1
  C          0.696271        1.136534        0.000002  1
  N          1.387403       -0.000000        0.000003  1
  C          0.696273       -1.136531       -0.000007  1
  C         -0.690797       -1.191110       -0.000002  1
  C         -1.398354       -0.000002       -0.000001  1
  C         -0.690796        1.191109        0.000005  1
  H         -1.197483        2.145664        0.000011  1
  H          1.279537       -2.049878        0.000000  1
  H         -2.480010       -0.000000        0.000002  1
  H         -1.197480       -2.145668        0.000001  1
  H          1.279535        2.049878        0.000011  1
  C         -0.766044       -0.642788        1.732051  2
  H         -0.721287       -0.968931        0.701823  2
  C          0.396356       -0.270006        2.393256  2
  H          1.346683       -0.305734        1.878143  2
  C          0.338905        0.148634        3.715668  2
  H          1.244475        0.439050        4.230782  2
  C         -0.880946        0.194494        4.376874  2
  H         -0.925704        0.520637        5.407101  2
  C         -2.043347       -0.178287        3.715668  2
  H         -2.993674       -0.142560        4.230782  2
  C         -1.985896       -0.596928        2.393256  2
  H         -2.891465       -0.887344        1.878143  2

%mem=32GB
%nprocshared= 8
#p m062x/aug-cc-pVDZ   counterpoise=2

00097 m062x/aug-cc-pVDZ   counterpoise=2

 0  1  0  1  0  1
  C          0.696271        1.136534        0.000002  1
  N          1.387403       -0.000000        0.000003  1
  C          0.696273       -1.136531       -0.000007  1
  C         -0.690797       -1.191110       -0.000002  1
  C         -1.398354       -0.000002       -0.000001  1
  C         -0.690796        1.191109        0.000005  1
  H         -1.197483        2.145664        0.000011  1
  H          1.279537       -2.049878        0.000000  1
  H         -2.480010       -0.000000        0.000002  1
  H         -1.197480       -2.145668        0.000001  1
  H          1.279535        2.049878        0.000011  1
  C         -0.642788       -0.766044        1.732051  2
  H         -0.671892       -1.023726        0.682053  2
  C          0.570585       -0.735599        2.405945  2
  H          1.486761       -0.969561        1.880946  2
  C          0.607944       -0.404836        3.753733  2
  H          1.553223       -0.381117        4.278732  2
  C         -0.568071       -0.104519        4.427627  2
  H         -0.538967        0.153162        5.477625  2
  C         -1.781444       -0.134965        3.753733  2
  H         -2.697619        0.098998        4.278732  2
  C         -1.818802       -0.465727        2.405945  2
  H         -2.764082       -0.489446        1.880946  2

%mem=32GB
%nprocshared= 8
#p m062x/aug-cc-pVDZ   counterpoise=2

00098 m062x/aug-cc-pVDZ   counterpoise=2

 0  1  0  1  0  1
  C          0.696271        1.136534        0.000002  1
  N          1.387403       -0.000000        0.000003  1
  C          0.696273       -1.136531       -0.000007  1
  C         -0.690797       -1.191110       -0.000002  1
  C         -1.398354       -0.000002       -0.000001  1
  C         -0.690796        1.191109        0.000005  1
  H         -1.197483        2.145664        0.000011  1
  H          1.279537       -2.049878        0.000000  1
  H         -2.480010       -0.000000        0.000002  1
  H         -1.197480       -2.145668        0.000001  1
  H          1.279535        2.049878        0.000011  1
  C         -0.500000       -0.866025        1.732051  2
  H         -0.616415       -1.064375        0.675241  2
  C          0.611608       -1.347291        2.410317  2
  H          1.361193       -1.920571        1.881912  2
  C          0.761039       -1.092687        3.766849  2
  H          1.627038       -1.467617        4.295254  2
  C         -0.201138       -0.356817        4.445115  2
  H         -0.084724       -0.158467        5.501925  2
  C         -1.312746        0.124449        3.766849  2
  H         -2.062331        0.697729        4.295254  2
  C         -1.462177       -0.130156        2.410317  2
  H         -2.328177        0.244775        1.881912  2

%mem=32GB
%nprocshared= 8
#p m062x/aug-cc-pVDZ   counterpoise=2

00099 m062x/aug-cc-pVDZ   counterpoise=2

 0  1  0  1  0  1
  C          0.696271        1.136534        0.000002  1
  N          1.387403       -0.000000        0.000003  1
  C          0.696273       -1.136531       -0.000007  1
  C         -0.690797       -1.191110       -0.000002  1
  C         -1.398354       -0.000002       -0.000001  1
  C         -0.690796        1.191109        0.000005  1
  H         -1.197483        2.145664        0.000011  1
  H          1.279537       -2.049878        0.000000  1
  H         -2.480010       -0.000000        0.000002  1
  H         -1.197480       -2.145668        0.000001  1
  H          1.279535        2.049878        0.000011  1
  C         -0.342020       -0.939693        1.732051  2
  H         -0.553392       -1.092061        0.682362  2
  C          0.496692       -1.817206        2.405747  2
  H          0.938720       -2.653202        1.880902  2
  C          0.768011       -1.621624        3.753139  2
  H          1.421411       -2.305252        4.277984  2
  C          0.200618       -0.548529        4.426835  2
  H          0.411990       -0.396161        5.476525  2
  C         -0.638094        0.328984        3.753139  2
  H         -1.080121        1.164980        4.277984  2
  C         -0.909413        0.133403        2.405747  2
  H         -1.562813        0.817030        1.880902  2

%mem=32GB
%nprocshared= 8
#p m062x/aug-cc-pVDZ   counterpoise=2

00100 m062x/aug-cc-pVDZ   counterpoise=2

 0  1  0  1  0  1
  C          0.696271        1.136534        0.000002  1
  N          1.387403       -0.000000        0.000003  1
  C          0.696273       -1.136531       -0.000007  1
  C         -0.690797       -1.191110       -0.000002  1
  C         -1.398354       -0.000002       -0.000001  1
  C         -0.690796        1.191109        0.000005  1
  H         -1.197483        2.145664        0.000011  1
  H          1.279537       -2.049878        0.000000  1
  H         -2.480010       -0.000000        0.000002  1
  H         -1.197480       -2.145668        0.000001  1
  H          1.279535        2.049878        0.000011  1
  C         -0.173648       -0.984808        1.732051  2
  H         -0.481078       -1.107448        0.702396  2
  C          0.469144       -2.022809        2.392888  2
  H          0.662482       -2.954105        1.878061  2
  C          0.863764       -1.865386        3.714564  2
  H          1.364531       -2.674042        4.229391  2
  C          0.615592       -0.669962        4.375401  2
  H          0.923022       -0.547322        5.405056  2
  C         -0.027200        0.368039        3.714564  2
  H         -0.220538        1.299335        4.229391  2
  C         -0.421820        0.210616        2.392888  2
  H         -0.922588        1.019272        1.878061  2

%mem=32GB
%nprocshared= 8
#p m062x/aug-cc-pVDZ   counterpoise=2

00101 m062x/aug-cc-pVDZ   counterpoise=2

 0  1  0  1  0  1
  C          0.696271        1.136534        0.000002  1
  N          1.387403       -0.000000        0.000003  1
  C          0.696273       -1.136531       -0.000007  1
  C         -0.690797       -1.191110       -0.000002  1
  C         -1.398354       -0.000002       -0.000001  1
  C         -0.690796        1.191109        0.000005  1
  H         -1.197483        2.145664        0.000011  1
  H          1.279537       -2.049878        0.000000  1
  H         -2.480010       -0.000000        0.000002  1
  H         -1.197480       -2.145668        0.000001  1
  H          1.279535        2.049878        0.000011  1
  C         -0.000000       -1.000000        1.732051  2
  H          0.402324       -1.078891        0.731224  2
  C         -0.026864        0.230454        2.374387  2
  H          0.354530        1.110150        1.873973  2
  C         -0.543292        0.331720        3.659058  2
  H         -0.564221        1.290306        4.159471  2
  C         -1.032855       -0.797469        4.301394  2
  H         -1.435179       -0.718578        5.302220  2
  C         -1.005990       -2.027923        3.659058  2
  H         -1.387385       -2.907619        4.159471  2
  C         -0.489563       -2.129189        2.374387  2
  H         -0.468634       -3.087775        1.873973  2

%mem=32GB
%nprocshared= 8
#p m062x/aug-cc-pVDZ   counterpoise=2

00102 m062x/aug-cc-pVDZ   counterpoise=2

 0  1  0  1  0  1
  C          0.696271        1.136534        0.000002  1
  N          1.387403       -0.000000        0.000003  1
  C          0.696273       -1.136531       -0.000007  1
  C         -0.690797       -1.191110       -0.000002  1
  C         -1.398354       -0.000002       -0.000001  1
  C         -0.690796        1.191109        0.000005  1
  H         -1.197483        2.145664        0.000011  1
  H          1.279537       -2.049878        0.000000  1
  H         -2.480010       -0.000000        0.000002  1
  H         -1.197480       -2.145668        0.000001  1
  H          1.279535        2.049878        0.000011  1
  C          0.173648       -0.984808        1.732051  2
  H          0.484984       -1.075192        0.700236  2
  C          0.309028        0.227820        2.394275  2
  H          0.725832        1.082134        1.878368  2
  C         -0.090606        0.343838        3.718724  2
  H          0.014862        1.288536        4.234632  2
  C         -0.625621       -0.752772        4.380948  2
  H         -0.936957       -0.662388        5.412764  2
  C         -0.761001       -1.965399        3.718724  2
  H         -1.177805       -2.819714        4.234632  2
  C         -0.361366       -2.081417        2.394275  2
  H         -0.466834       -3.026116        1.878368  2

%mem=32GB
%nprocshared= 8
#p m062x/aug-cc-pVDZ   counterpoise=2

00103 m062x/aug-cc-pVDZ   counterpoise=2

 0  1  0  1  0  1
  C          0.696271        1.136534        0.000002  1
  N          1.387403       -0.000000        0.000003  1
  C          0.696273       -1.136531       -0.000007  1
  C         -0.690797       -1.191110       -0.000002  1
  C         -1.398354       -0.000002       -0.000001  1
  C         -0.690796        1.191109        0.000005  1
  H         -1.197483        2.145664        0.000011  1
  H          1.279537       -2.049878        0.000000  1
  H         -2.480010       -0.000000        0.000002  1
  H         -1.197480       -2.145668        0.000001  1
  H          1.279535        2.049878        0.000011  1
  C          0.342020       -0.939693        1.732051  2
  H          0.557408       -1.059372        0.678948  2
  C          0.787737        0.188069        2.407938  2
  H          1.350362        0.946974        1.881386  2
  C          0.511263        0.341691        3.759713  2
  H          0.858499        1.220275        4.286264  2
  C         -0.210929       -0.632450        4.435600  2
  H         -0.426317       -0.512771        5.488703  2
  C         -0.656646       -1.760212        3.759713  2
  H         -1.219271       -2.519117        4.286264  2
  C         -0.380172       -1.913833        2.407938  2
  H         -0.727408       -2.792417        1.881386  2

%mem=32GB
%nprocshared= 8
#p m062x/aug-cc-pVDZ   counterpoise=2

00104 m062x/aug-cc-pVDZ   counterpoise=2

 0  1  0  1  0  1
  C          0.696271        1.136534        0.000002  1
  N          1.387403       -0.000000        0.000003  1
  C          0.696273       -1.136531       -0.000007  1
  C         -0.690797       -1.191110       -0.000002  1
  C         -1.398354       -0.000002       -0.000001  1
  C         -0.690796        1.191109        0.000005  1
  H         -1.197483        2.145664        0.000011  1
  H          1.279537       -2.049878        0.000000  1
  H         -2.480010       -0.000000        0.000002  1
  H         -1.197480       -2.145668        0.000001  1
  H          1.279535        2.049878        0.000011  1
  C          0.500000       -0.866025        1.732051  2
  H          0.620339       -1.031877        0.670093  2
  C          1.395885       -0.053507        2.413621  2
  H          2.214164        0.413635        1.882642  2
  C          1.241417        0.159383        3.776761  2
  H          1.939357        0.792377        4.307739  2
  C          0.191064       -0.440246        4.458330  2
  H          0.070725       -0.274394        5.520288  2
  C         -0.704821       -1.252765        3.776761  2
  H         -1.523100       -1.719907        4.307739  2
  C         -0.550353       -1.465655        2.413621  2
  H         -1.248293       -2.098648        1.882642  2

%mem=32GB
%nprocshared= 8
#p m062x/aug-cc-pVDZ   counterpoise=2

00105 m062x/aug-cc-pVDZ   counterpoise=2

 0  1  0  1  0  1
  C          0.696271        1.136534        0.000002  1
  N          1.387403       -0.000000        0.000003  1
  C          0.696273       -1.136531       -0.000007  1
  C         -0.690797       -1.191110       -0.000002  1
  C         -1.398354       -0.000002       -0.000001  1
  C         -0.690796        1.191109        0.000005  1
  H         -1.197483        2.145664        0.000011  1
  H          1.279537       -2.049878        0.000000  1
  H         -2.480010       -0.000000        0.000002  1
  H         -1.197480       -2.145668        0.000001  1
  H          1.279535        2.049878        0.000011  1
  C          0.642788       -0.766044        1.732051  2
  H          0.675432       -0.992166        0.674911  2
  C          1.811790       -0.449130        2.410529  2
  H          2.755147       -0.428360        1.881959  2
  C          1.769888       -0.158878        3.767485  2
  H          2.680600        0.088015        4.296055  2
  C          0.558983       -0.185540        4.445963  2
  H          0.526339        0.040582        5.503103  2
  C         -0.610020       -0.502454        3.767485  2
  H         -1.553376       -0.523224        4.296055  2
  C         -0.568117       -0.792706        2.410529  2
  H         -1.478830       -1.039599        1.881959  2

%mem=32GB
%nprocshared= 8
#p m062x/aug-cc-pVDZ   counterpoise=2

00106 m062x/aug-cc-pVDZ   counterpoise=2

 0  1  0  1  0  1
  C          0.696271        1.136534        0.000002  1
  N          1.387403       -0.000000        0.000003  1
  C          0.696273       -1.136531       -0.000007  1
  C         -0.690797       -1.191110       -0.000002  1
  C         -1.398354       -0.000002       -0.000001  1
  C         -0.690796        1.191109        0.000005  1
  H         -1.197483        2.145664        0.000011  1
  H          1.279537       -2.049878        0.000000  1
  H         -2.480010       -0.000000        0.000002  1
  H         -1.197480       -2.145668        0.000001  1
  H          1.279535        2.049878        0.000011  1
  C          0.766044       -0.642788        1.732051  2
  H          0.724178       -0.939061        0.692719  2
  C          1.983377       -0.620863        2.399100  2
  H          2.889875       -0.900056        1.879434  2
  C          2.037118       -0.240563        3.733197  2
  H          2.985482       -0.223482        4.252863  2
  C          0.873526        0.117813        4.400246  2
  H          0.915393        0.414086        5.439578  2
  C         -0.343807        0.095888        3.733197  2
  H         -1.250305        0.375081        4.252863  2
  C         -0.397548       -0.284412        2.399100  2
  H         -1.345912       -0.301492        1.879434  2

%mem=32GB
%nprocshared= 8
#p m062x/aug-cc-pVDZ   counterpoise=2

00107 m062x/aug-cc-pVDZ   counterpoise=2

 0  1  0  1  0  1
  C          0.696271        1.136534        0.000002  1
  N          1.387403       -0.000000        0.000003  1
  C          0.696273       -1.136531       -0.000007  1
  C         -0.690797       -1.191110       -0.000002  1
  C         -1.398354       -0.000002       -0.000001  1
  C         -0.690796        1.191109        0.000005  1
  H         -1.197483        2.145664        0.000011  1
  H          1.279537       -2.049878        0.000000  1
  H         -2.480010       -0.000000        0.000002  1
  H         -1.197480       -2.145668        0.000001  1
  H          1.279535        2.049878        0.000011  1
  C          0.866025       -0.500000        1.732051  2
  H          0.766951       -0.871504        0.721155  2
  C          2.091301       -0.571370        2.380849  2
  H          2.946780       -0.998475        1.875401  2
  C          2.218474       -0.094504        3.678446  2
  H          3.173026       -0.150104        4.183894  2
  C          1.120370        0.453733        4.327245  2
  H          1.219445        0.825238        5.338141  2
  C         -0.104905        0.525104        3.678446  2
  H         -0.960384        0.952209        4.183894  2
  C         -0.232078        0.048237        2.380849  2
  H         -1.186630        0.103838        1.875401  2

%mem=32GB
%nprocshared= 8
#p m062x/aug-cc-pVDZ   counterpoise=2

00108 m062x/aug-cc-pVDZ   counterpoise=2

 0  1  0  1  0  1
  C          0.696271        1.136534        0.000002  1
  N          1.387403       -0.000000        0.000003  1
  C          0.696273       -1.136531       -0.000007  1
  C         -0.690797       -1.191110       -0.000002  1
  C         -1.398354       -0.000002       -0.000001  1
  C         -0.690796        1.191109        0.000005  1
  H         -1.197483        2.145664        0.000011  1
  H          1.279537       -2.049878        0.000000  1
  H         -2.480010       -0.000000        0.000002  1
  H         -1.197480       -2.145668        0.000001  1
  H          1.279535        2.049878        0.000011  1
  C          0.939693       -0.342020        1.732051  2
  H          1.205546       -0.138926        0.703549  2
  C          0.039202        0.483038        2.392149  2
  H         -0.396473        1.328895        1.877898  2
  C         -0.302050        0.222345        3.712345  2
  H         -1.003579        0.865107        4.226596  2
  C          0.257188       -0.863407        4.372443  2
  H         -0.008666       -1.066501        5.400945  2
  C          1.157678       -1.688466        3.712345  2
  H          1.593353       -2.534322        4.226596  2
  C          1.498931       -1.427772        2.392149  2
  H          2.200459       -2.070534        1.877898  2

%mem=32GB
%nprocshared= 8
#p m062x/aug-cc-pVDZ   counterpoise=2

00109 m062x/aug-cc-pVDZ   counterpoise=2

 0  1  0  1  0  1
  C          0.696271        1.136534        0.000002  1
  N          1.387403       -0.000000        0.000003  1
  C          0.696273       -1.136531       -0.000007  1
  C         -0.690797       -1.191110       -0.000002  1
  C         -1.398354       -0.000002       -0.000001  1
  C         -0.690796        1.191109        0.000005  1
  H         -1.197483        2.145664        0.000011  1
  H          1.279537       -2.049878        0.000000  1
  H         -2.480010       -0.000000        0.000002  1
  H         -1.197480       -2.145668        0.000001  1
  H          1.279535        2.049878        0.000011  1
  C          0.984808       -0.173648        1.732051  2
  H          1.228514       -0.068532        0.683576  2
  C          0.352226        0.862864        2.404968  2
  H          0.103119        1.775476        1.880730  2
  C          0.039402        0.727936        3.750801  2
  H         -0.453411        1.535432        4.275039  2
  C          0.359160       -0.443504        4.423718  2
  H          0.115453       -0.548620        5.472193  2
  C          0.991741       -1.480016        3.750801  2
  H          1.240848       -2.392628        4.275039  2
  C          1.304565       -1.345089        2.404968  2
  H          1.797378       -2.152584        1.880730  2

%mem=32GB
%nprocshared= 8
#p m062x/aug-cc-pVDZ   counterpoise=2

00110 m062x/aug-cc-pVDZ   counterpoise=2

 0  1  0  1  0  1
  C          0.696271        1.136534        0.000002  1
  N          1.387403       -0.000000        0.000003  1
  C          0.696273       -1.136531       -0.000007  1
  C         -0.690797       -1.191110       -0.000002  1
  C         -1.398354       -0.000002       -0.000001  1
  C         -0.690796        1.191109        0.000005  1
  H         -1.197483        2.145664        0.000011  1
  H          1.279537       -2.049878        0.000000  1
  H         -2.480010       -0.000000        0.000002  1
  H         -1.197480       -2.145668        0.000001  1
  H          1.279535        2.049878        0.000011  1
  C          1.285575        0.000000        1.532089  2
  H          1.357300       -0.000000        0.452924  2
  C          1.239542        1.202290        2.224703  2
  H          1.275404        2.138935        1.685120  2
  C          1.147475        1.202290        3.609931  2
  H          1.111612        2.138935        4.149513  2
  C          1.101441        0.000000        4.302545  2
  H          1.029716        0.000000        5.381710  2
  C          1.147475       -1.202290        3.609931  2
  H          1.111612       -2.138935        4.149513  2
  C          1.239542       -1.202290        2.224703  2
  H          1.275404       -2.138935        1.685120  2

%mem=32GB
%nprocshared= 8
#p m062x/aug-cc-pVDZ   counterpoise=2

00111 m062x/aug-cc-pVDZ   counterpoise=2

 0  1  0  1  0  1
  C          0.696271        1.136534        0.000002  1
  N          1.387403       -0.000000        0.000003  1
  C          0.696273       -1.136531       -0.000007  1
  C         -0.690797       -1.191110       -0.000002  1
  C         -1.398354       -0.000002       -0.000001  1
  C         -0.690796        1.191109        0.000005  1
  H         -1.197483        2.145664        0.000011  1
  H          1.279537       -2.049878        0.000000  1
  H         -2.480010       -0.000000        0.000002  1
  H         -1.197480       -2.145668        0.000001  1
  H          1.279535        2.049878        0.000011  1
  C          1.266044        0.223238        1.532089  2
  H          1.350561        0.067771        0.465117  2
  C          2.268096        0.897250        2.216877  2
  H          3.133261        1.266873        1.683391  2
  C          2.159610        1.096808        3.586454  2
  H          2.940259        1.621898        4.119939  2
  C          1.049073        0.622355        4.271242  2
  H          0.964556        0.777822        5.338214  2
  C          0.047021       -0.051656        3.586454  2
  H         -0.818144       -0.421279        4.119939  2
  C          0.155507       -0.251215        2.216877  2
  H         -0.625142       -0.776305        1.683391  2

%mem=32GB
%nprocshared= 8
#p m062x/aug-cc-pVDZ   counterpoise=2

00112 m062x/aug-cc-pVDZ   counterpoise=2

 0  1  0  1  0  1
  C          0.696271        1.136534        0.000002  1
  N          1.387403       -0.000000        0.000003  1
  C          0.696273       -1.136531       -0.000007  1
  C         -0.690797       -1.191110       -0.000002  1
  C         -1.398354       -0.000002       -0.000001  1
  C         -0.690796        1.191109        0.000005  1
  H         -1.197483        2.145664        0.000011  1
  H          1.279537       -2.049878        0.000000  1
  H         -2.480010       -0.000000        0.000002  1
  H         -1.197480       -2.145668        0.000001  1
  H          1.279535        2.049878        0.000011  1
  C          1.208046        0.439693        1.532089  2
  H          1.328983        0.143215        0.499027  2
  C          2.243661        1.084079        2.195113  2
  H          3.171395        1.289611        1.678583  2
  C          2.088424        1.464641        3.521163  2
  H          2.895220        1.966651        4.037693  2
  C          0.897571        1.200817        4.184187  2
  H          0.776633        1.497295        5.217249  2
  C         -0.138044        0.556431        3.521163  2
  H         -1.065779        0.350898        4.037693  2
  C          0.017193        0.175868        2.195113  2
  H         -0.789604       -0.326142        1.678583  2

%mem=32GB
%nprocshared= 8
#p m062x/aug-cc-pVDZ   counterpoise=2

00113 m062x/aug-cc-pVDZ   counterpoise=2

 0  1  0  1  0  1
  C          0.696271        1.136534        0.000002  1
  N          1.387403       -0.000000        0.000003  1
  C          0.696273       -1.136531       -0.000007  1
  C         -0.690797       -1.191110       -0.000002  1
  C         -1.398354       -0.000002       -0.000001  1
  C         -0.690796        1.191109        0.000005  1
  H         -1.197483        2.145664        0.000011  1
  H          1.279537       -2.049878        0.000000  1
  H         -2.480010       -0.000000        0.000002  1
  H         -1.197480       -2.145668        0.000001  1
  H          1.279535        2.049878        0.000011  1
  C          1.113341        0.642788        1.532089  2
  H          0.842069        0.963931        0.535585  2
  C          0.368977       -0.339158        2.171650  2
  H         -0.482192       -0.783000        1.673398  2
  C          0.717184       -0.751382        3.450774  2
  H          0.137286       -1.516368        3.949026  2
  C          1.809755       -0.181660        4.090335  2
  H          2.081027       -0.502803        5.086839  2
  C          2.554119        0.800286        3.450774  2
  H          3.405288        1.244128        3.949026  2
  C          2.205912        1.212510        2.171650  2
  H          2.785809        1.977496        1.673398  2

%mem=32GB
%nprocshared= 8
#p m062x/aug-cc-pVDZ   counterpoise=2

00114 m062x/aug-cc-pVDZ   counterpoise=2

 0  1  0  1  0  1
  C          0.696271        1.136534        0.000002  1
  N          1.387403       -0.000000        0.000003  1
  C          0.696273       -1.136531       -0.000007  1
  C         -0.690797       -1.191110       -0.000002  1
  C         -1.398354       -0.000002       -0.000001  1
  C         -0.690796        1.191109        0.000005  1
  H         -1.197483        2.145664        0.000011  1
  H          1.279537       -2.049878        0.000000  1
  H         -2.480010       -0.000000        0.000002  1
  H         -1.197480       -2.145668        0.000001  1
  H          1.279535        2.049878        0.000011  1
  C          0.984808        0.826352        1.532089  2
  H          0.788488        1.037399        0.489659  2
  C          0.230499       -0.127977        2.201126  2
  H         -0.553465       -0.660400        1.679911  2
  C          0.482498       -0.398879        3.539199  2
  H         -0.105147       -1.142350        4.060414  2
  C          1.488805        0.284546        4.208236  2
  H          1.685124        0.073499        5.250666  2
  C          2.243113        1.238875        3.539199  2
  H          3.027077        1.771298        4.060414  2
  C          1.991115        1.509778        2.201126  2
  H          2.578759        2.253248        1.679911  2

%mem=32GB
%nprocshared= 8
#p m062x/aug-cc-pVDZ   counterpoise=2

00115 m062x/aug-cc-pVDZ   counterpoise=2

 0  1  0  1  0  1
  C          0.696271        1.136534        0.000002  1
  N          1.387403       -0.000000        0.000003  1
  C          0.696273       -1.136531       -0.000007  1
  C         -0.690797       -1.191110       -0.000002  1
  C         -1.398354       -0.000002       -0.000001  1
  C         -0.690796        1.191109        0.000005  1
  H         -1.197483        2.145664        0.000011  1
  H          1.279537       -2.049878        0.000000  1
  H         -2.480010       -0.000000        0.000002  1
  H         -1.197480       -2.145668        0.000001  1
  H          1.279535        2.049878        0.000011  1
  C          0.826352        0.984808        1.532089  2
  H          0.735295        1.091016        0.459629  2
  C         -0.027966        0.134100        2.220399  2
  H         -0.784579       -0.422437        1.684169  2
  C          0.088915       -0.002231        3.597020  2
  H         -0.576641       -0.664976        4.133250  2
  C          1.060114        0.712148        4.285331  2
  H          1.151171        0.605939        5.357791  2
  C          1.914432        1.562856        3.597020  2
  H          2.671045        2.119392        4.133250  2
  C          1.797551        1.699186        2.220399  2
  H          2.463107        2.361931        1.684169  2

%mem=32GB
%nprocshared= 8
#p m062x/aug-cc-pVDZ   counterpoise=2

00116 m062x/aug-cc-pVDZ   counterpoise=2

 0  1  0  1  0  1
  C          0.696271        1.136534        0.000002  1
  N          1.387403       -0.000000        0.000003  1
  C          0.696273       -1.136531       -0.000007  1
  C         -0.690797       -1.191110       -0.000002  1
  C         -1.398354       -0.000002       -0.000001  1
  C         -0.690796        1.191109        0.000005  1
  H         -1.197483        2.145664        0.000011  1
  H          1.279537       -2.049878        0.000000  1
  H         -2.480010       -0.000000        0.000002  1
  H         -1.197480       -2.145668        0.000001  1
  H          1.279535        2.049878        0.000011  1
  C          0.642788        1.113341        1.532089  2
  H          0.680516        1.129702        0.451325  2
  C          0.140238        2.205880        2.225729  2
  H         -0.213546        3.073384        1.685347  2
  C          0.091809        2.184879        3.613009  2
  H         -0.299703        3.036022        4.153391  2
  C          0.545931        1.071339        4.306649  2
  H          0.508203        1.054978        5.387413  2
  C          1.048481       -0.021200        3.613009  2
  H          1.402265       -0.888705        4.153391  2
  C          1.096909       -0.000199        2.225729  2
  H          1.488421       -0.851343        1.685347  2

%mem=32GB
%nprocshared= 8
#p m062x/aug-cc-pVDZ   counterpoise=2

00117 m062x/aug-cc-pVDZ   counterpoise=2

 0  1  0  1  0  1
  C          0.696271        1.136534        0.000002  1
  N          1.387403       -0.000000        0.000003  1
  C          0.696273       -1.136531       -0.000007  1
  C         -0.690797       -1.191110       -0.000002  1
  C         -1.398354       -0.000002       -0.000001  1
  C         -0.690796        1.191109        0.000005  1
  H         -1.197483        2.145664        0.000011  1
  H          1.279537       -2.049878        0.000000  1
  H         -2.480010       -0.000000        0.000002  1
  H         -1.197480       -2.145668        0.000001  1
  H          1.279535        2.049878        0.000011  1
  C          0.439693        1.208046        1.532089  2
  H          0.618142        1.158309        0.466526  2
  C          0.647953        2.398115        2.215973  2
  H          0.988648        3.275503        1.683191  2
  C          0.418893        2.461957        3.583740  2
  H          0.581138        3.389081        4.116522  2
  C         -0.018427        1.335729        4.267624  2
  H         -0.196877        1.385465        5.333187  2
  C         -0.226687        0.145660        3.583740  2
  H         -0.567382       -0.731729        4.116522  2
  C          0.002373        0.081818        2.215973  2
  H         -0.159873       -0.845306        1.683191  2

%mem=32GB
%nprocshared= 8
#p m062x/aug-cc-pVDZ   counterpoise=2

00118 m062x/aug-cc-pVDZ   counterpoise=2

 0  1  0  1  0  1
  C          0.696271        1.136534        0.000002  1
  N          1.387403       -0.000000        0.000003  1
  C          0.696273       -1.136531       -0.000007  1
  C         -0.690797       -1.191110       -0.000002  1
  C         -1.398354       -0.000002       -0.000001  1
  C         -0.690796        1.191109        0.000005  1
  H         -1.197483        2.145664        0.000011  1
  H          1.279537       -2.049878        0.000000  1
  H         -2.480010       -0.000000        0.000002  1
  H         -1.197480       -2.145668        0.000001  1
  H          1.279535        2.049878        0.000011  1
  C          0.223238        1.266044        1.532089  2
  H          0.541269        1.178972        0.502032  2
  C          0.336611        2.481542        2.193185  2
  H          0.742965        3.341403        1.678156  2
  C         -0.071617        2.593309        3.515376  2
  H          0.016707        3.540243        4.030404  2
  C         -0.593218        1.489580        4.176472  2
  H         -0.911249        1.576652        5.206529  2
  C         -0.706591        0.274082        3.515376  2
  H         -1.112945       -0.585779        4.030404  2
  C         -0.298363        0.162315        2.193185  2
  H         -0.386687       -0.784619        1.678156  2

%mem=32GB
%nprocshared= 8
#p m062x/aug-cc-pVDZ   counterpoise=2

00119 m062x/aug-cc-pVDZ   counterpoise=2

 0  1  0  1  0  1
  C          0.696271        1.136534        0.000002  1
  N          1.387403       -0.000000        0.000003  1
  C          0.696273       -1.136531       -0.000007  1
  C         -0.690797       -1.191110       -0.000002  1
  C         -1.398354       -0.000002       -0.000001  1
  C         -0.690796        1.191109        0.000005  1
  H         -1.197483        2.145664        0.000011  1
  H          1.279537       -2.049878        0.000000  1
  H         -2.480010       -0.000000        0.000002  1
  H         -1.197480       -2.145668        0.000001  1
  H          1.279535        2.049878        0.000011  1
  C          0.000000        1.285575        1.532089  2
  H         -0.443854        1.224878        0.547685  2
  C          0.447765        0.133327        2.163885  2
  H          0.352743       -0.825029        1.671683  2
  C          1.017501        0.211239        3.427476  2
  H          1.366333       -0.686421        3.919678  2
  C          1.139473        1.441398        4.059271  2
  H          1.583327        1.502095        5.043675  2
  C          0.691708        2.593646        3.427476  2
  H          0.786730        3.552002        3.919678  2
  C          0.121971        2.515734        2.163885  2
  H         -0.226861        3.413394        1.671683  2

%mem=32GB
%nprocshared= 8
#p m062x/aug-cc-pVDZ   counterpoise=2

00120 m062x/aug-cc-pVDZ   counterpoise=2

 0  1  0  1  0  1
  C          0.696271        1.136534        0.000002  1
  N          1.387403       -0.000000        0.000003  1
  C          0.696273       -1.136531       -0.000007  1
  C         -0.690797       -1.191110       -0.000002  1
  C         -1.398354       -0.000002       -0.000001  1
  C         -0.690796        1.191109        0.000005  1
  H         -1.197483        2.145664        0.000011  1
  H          1.279537       -2.049878        0.000000  1
  H         -2.480010       -0.000000        0.000002  1
  H         -1.197480       -2.145668        0.000001  1
  H          1.279535        2.049878        0.000011  1
  C         -0.223238        1.266044        1.532089  2
  H         -0.538583        1.215504        0.498772  2
  C          0.169415        0.111342        2.195277  2
  H          0.159967       -0.838771        1.678619  2
  C          0.574196        0.176216        3.521654  2
  H          0.880093       -0.723357        4.038313  2
  C          0.586324        1.395793        4.184843  2
  H          0.901670        1.446333        5.218160  2
  C          0.193671        2.550496        3.521654  2
  H          0.203120        3.500608        4.038313  2
  C         -0.211110        2.485622        2.195277  2
  H         -0.517007        3.385194        1.678619  2

%mem=32GB
%nprocshared= 8
#p m062x/aug-cc-pVDZ   counterpoise=2

00121 m062x/aug-cc-pVDZ   counterpoise=2

 0  1  0  1  0  1
  C          0.696271        1.136534        0.000002  1
  N          1.387403       -0.000000        0.000003  1
  C          0.696273       -1.136531       -0.000007  1
  C         -0.690797       -1.191110       -0.000002  1
  C         -1.398354       -0.000002       -0.000001  1
  C         -0.690796        1.191109        0.000005  1
  H         -1.197483        2.145664        0.000011  1
  H          1.279537       -2.049878        0.000000  1
  H         -2.480010       -0.000000        0.000002  1
  H         -1.197480       -2.145668        0.000001  1
  H          1.279535        2.049878        0.000011  1
  C         -0.439693        1.208046        1.532089  2
  H         -0.614610        1.196248        0.464846  2
  C         -0.246521        0.016053        2.217051  2
  H         -0.270947       -0.924368        1.683430  2
  C         -0.021995        0.031197        3.586975  2
  H          0.128496       -0.897426        4.120596  2
  C          0.009359        1.238333        4.271937  2
  H          0.184277        1.250131        5.339179  2
  C         -0.183813        2.430326        3.586975  2
  H         -0.159386        3.370747        4.120596  2
  C         -0.408339        2.415182        2.217051  2
  H         -0.558829        3.343805        1.683430  2

%mem=32GB
%nprocshared= 8
#p m062x/aug-cc-pVDZ   counterpoise=2

00122 m062x/aug-cc-pVDZ   counterpoise=2

 0  1  0  1  0  1
  C          0.696271        1.136534        0.000002  1
  N          1.387403       -0.000000        0.000003  1
  C          0.696273       -1.136531       -0.000007  1
  C         -0.690797       -1.191110       -0.000002  1
  C         -1.398354       -0.000002       -0.000001  1
  C         -0.690796        1.191109        0.000005  1
  H         -1.197483        2.145664        0.000011  1
  H          1.279537       -2.049878        0.000000  1
  H         -2.480010       -0.000000        0.000002  1
  H         -1.197480       -2.145668        0.000001  1
  H          1.279535        2.049878        0.000011  1
  C         -0.642788        1.113341        1.532089  2
  H         -0.676618        1.168142        0.452462  2
  C         -1.644127        0.446611        2.224999  2
  H         -2.458052       -0.018003        1.685186  2
  C         -1.600702        0.376267        3.610820  2
  H         -2.380797       -0.143149        4.150633  2
  C         -0.555937        0.972653        4.303730  2
  H         -0.522107        0.917851        5.383357  2
  C          0.445403        1.639383        3.610820  2
  H          1.259328        2.103997        4.150633  2
  C          0.401977        1.709726        2.224999  2
  H          1.182072        2.229143        1.685186  2

%mem=32GB
%nprocshared= 8
#p m062x/aug-cc-pVDZ   counterpoise=2

00123 m062x/aug-cc-pVDZ   counterpoise=2

 0  1  0  1  0  1
  C          0.696271        1.136534        0.000002  1
  N          1.387403       -0.000000        0.000003  1
  C          0.696273       -1.136531       -0.000007  1
  C         -0.690797       -1.191110       -0.000002  1
  C         -1.398354       -0.000002       -0.000001  1
  C         -0.690796        1.191109        0.000005  1
  H         -1.197483        2.145664        0.000011  1
  H          1.279537       -2.049878        0.000000  1
  H         -2.480010       -0.000000        0.000002  1
  H         -1.197480       -2.145668        0.000001  1
  H          1.279535        2.049878        0.000011  1
  C         -0.826352        0.984808        1.532089  2
  H         -0.731877        1.128588        0.464314  2
  C         -1.891777        1.552754        2.217393  2
  H         -2.627322        2.138993        1.683505  2
  C         -2.013046        1.368196        3.588000  2
  H         -2.843066        1.810655        4.121888  2
  C         -1.068889        0.615692        4.273304  2
  H         -1.163364        0.471912        5.341079  2
  C         -0.003464        0.047746        3.588000  2
  H          0.732081       -0.538493        4.121888  2
  C          0.117804        0.232304        2.217393  2
  H          0.947825       -0.210155        1.683505  2

%mem=32GB
%nprocshared= 8
#p m062x/aug-cc-pVDZ   counterpoise=2

00124 m062x/aug-cc-pVDZ   counterpoise=2

 0  1  0  1  0  1
  C          0.696271        1.136534        0.000002  1
  N          1.387403       -0.000000        0.000003  1
  C          0.696273       -1.136531       -0.000007  1
  C         -0.690797       -1.191110       -0.000002  1
  C         -1.398354       -0.000002       -0.000001  1
  C         -0.690796        1.191109        0.000005  1
  H         -1.197483        2.145664        0.000011  1
  H          1.279537       -2.049878        0.000000  1
  H         -2.480010       -0.000000        0.000002  1
  H         -1.197480       -2.145668        0.000001  1
  H          1.279535        2.049878        0.000011  1
  C         -0.984808        0.826352        1.532089  2
  H         -0.786328        1.072590        0.497819  2
  C         -2.048256        1.422826        2.195889  2
  H         -2.678257        2.133748        1.678754  2
  C         -2.303027        1.106753        3.523489  2
  H         -3.131507        1.571436        4.040624  2
  C         -1.494349        0.194204        4.187289  2
  H         -1.692829       -0.052034        5.221559  2
  C         -0.430901       -0.402270        3.523489  2
  H          0.199100       -1.113192        4.040624  2
  C         -0.176130       -0.086197        2.195889  2
  H          0.652350       -0.550880        1.678754  2

%mem=32GB
%nprocshared= 8
#p m062x/aug-cc-pVDZ   counterpoise=2

00125 m062x/aug-cc-pVDZ   counterpoise=2

 0  1  0  1  0  1
  C          0.696271        1.136534        0.000002  1
  N          1.387403       -0.000000        0.000003  1
  C          0.696273       -1.136531       -0.000007  1
  C         -0.690797       -1.191110       -0.000002  1
  C         -1.398354       -0.000002       -0.000001  1
  C         -0.690796        1.191109        0.000005  1
  H         -1.197483        2.145664        0.000011  1
  H          1.279537       -2.049878        0.000000  1
  H         -2.480010       -0.000000        0.000002  1
  H         -1.197480       -2.145668        0.000001  1
  H          1.279535        2.049878        0.000011  1
  C         -1.113341        0.642788        1.532089  2
  H         -0.841512        0.995530        0.546480  2
  C         -2.240128        1.150273        2.164658  2
  H         -2.846125        1.898372        1.671853  2
  C         -2.589050        0.697490        3.429795  2
  H         -3.466875        1.092846        3.922600  2
  C         -1.811184       -0.262779        4.062364  2
  H         -2.083013       -0.615521        5.047973  2
  C         -0.684397       -0.770265        3.429795  2
  H         -0.078401       -1.518363        3.922600  2
  C         -0.335475       -0.317481        2.164658  2
  H          0.542350       -0.712838        1.671853  2

%mem=32GB
%nprocshared= 8
#p m062x/aug-cc-pVDZ   counterpoise=2

00126 m062x/aug-cc-pVDZ   counterpoise=2

 0  1  0  1  0  1
  C          0.696271        1.136534        0.000002  1
  N          1.387403       -0.000000        0.000003  1
  C          0.696273       -1.136531       -0.000007  1
  C         -0.690797       -1.191110       -0.000002  1
  C         -1.398354       -0.000002       -0.000001  1
  C         -0.690796        1.191109        0.000005  1
  H         -1.197483        2.145664        0.000011  1
  H          1.279537       -2.049878        0.000000  1
  H         -2.480010       -0.000000        0.000002  1
  H         -1.197480       -2.145668        0.000001  1
  H          1.279535        2.049878        0.000011  1
  C         -1.208046        0.439693        1.532089  2
  H         -1.336266        0.143447        0.499839  2
  C         -0.022378        0.152262        2.194592  2
  H          0.773096       -0.367906        1.678467  2
  C          0.142208        0.532526        3.519599  2
  H          1.065903        0.308604        4.035724  2
  C         -0.878874        1.200220        4.182103  2
  H         -0.750653        1.496466        5.214353  2
  C         -2.064542        1.487651        3.519599  2
  H         -2.860016        2.007819        4.035724  2
  C         -2.229127        1.107387        2.194592  2
  H         -3.152823        1.331309        1.678467  2

%mem=32GB
%nprocshared= 8
#p m062x/aug-cc-pVDZ   counterpoise=2

00127 m062x/aug-cc-pVDZ   counterpoise=2

 0  1  0  1  0  1
  C          0.696271        1.136534        0.000002  1
  N          1.387403       -0.000000        0.000003  1
  C          0.696273       -1.136531       -0.000007  1
  C         -0.690797       -1.191110       -0.000002  1
  C         -1.398354       -0.000002       -0.000001  1
  C         -0.690796        1.191109        0.000005  1
  H         -1.197483        2.145664        0.000011  1
  H          1.279537       -2.049878        0.000000  1
  H         -2.480010       -0.000000        0.000002  1
  H         -1.197480       -2.145668        0.000001  1
  H          1.279535        2.049878        0.000011  1
  C         -1.266044        0.223238        1.532089  2
  H         -1.358134        0.067860        0.465731  2
  C         -0.172660       -0.290036        2.216483  2
  H          0.587052       -0.845281        1.683304  2
  C         -0.054453       -0.090591        3.585271  2
  H          0.797349       -0.490457        4.118450  2
  C         -1.029630        0.622128        4.269665  2
  H         -0.937541        0.777507        5.336023  2
  C         -2.123015        1.135402        3.585271  2
  H         -2.882727        1.690647        4.118450  2
  C         -2.241222        0.935957        2.216483  2
  H         -3.093024        1.335823        1.683304  2

%mem=32GB
%nprocshared= 8
#p m062x/aug-cc-pVDZ   counterpoise=2

00128 m062x/aug-cc-pVDZ   counterpoise=2

 0  1  0  1  0  1
  C          0.696271        1.136534        0.000002  1
  N          1.387403       -0.000000        0.000003  1
  C          0.696273       -1.136531       -0.000007  1
  C         -0.690797       -1.191110       -0.000002  1
  C         -1.398354       -0.000002       -0.000001  1
  C         -0.690796        1.191109        0.000005  1
  H         -1.197483        2.145664        0.000011  1
  H          1.279537       -2.049878        0.000000  1
  H         -2.480010       -0.000000        0.000002  1
  H         -1.197480       -2.145668        0.000001  1
  H          1.279535        2.049878        0.000011  1
  C         -1.285575        0.000000        1.532089  2
  H         -1.364974       -0.000001        0.453461  2
  C         -1.234595       -1.202289        2.224358  2
  H         -1.274278       -2.138935        1.685044  2
  C         -1.132678       -1.202287        3.608896  2
  H         -1.092962       -2.138932        4.148210  2
  C         -1.081741        0.000004        4.301165  2
  H         -1.002342        0.000005        5.379792  2
  C         -1.132721        1.202293        3.608896  2
  H         -1.093038        2.138938        4.148210  2
  C         -1.234638        1.202291        2.224358  2
  H         -1.274354        2.138935        1.685044  2

%mem=32GB
%nprocshared= 8
#p m062x/aug-cc-pVDZ   counterpoise=2

00129 m062x/aug-cc-pVDZ   counterpoise=2

 0  1  0  1  0  1
  C          0.696271        1.136534        0.000002  1
  N          1.387403       -0.000000        0.000003  1
  C          0.696273       -1.136531       -0.000007  1
  C         -0.690797       -1.191110       -0.000002  1
  C         -1.398354       -0.000002       -0.000001  1
  C         -0.690796        1.191109        0.000005  1
  H         -1.197483        2.145664        0.000011  1
  H          1.279537       -2.049878        0.000000  1
  H         -2.480010       -0.000000        0.000002  1
  H         -1.197480       -2.145668        0.000001  1
  H          1.279535        2.049878        0.000011  1
  C         -1.266044       -0.223238        1.532089  2
  H         -1.358134       -0.067862        0.465731  2
  C         -2.241217       -0.935963        2.216483  2
  H         -3.093015       -1.335837        1.683304  2
  C         -2.123010       -1.135405        3.585272  2
  H         -2.882718       -1.690655        4.118451  2
  C         -1.029630       -0.622121        4.269666  2
  H         -0.937541       -0.777497        5.336024  2
  C         -0.054458        0.090604        3.585272  2
  H          0.797340        0.490478        4.118451  2
  C         -0.172665        0.290046        2.216483  2
  H          0.587044        0.845296        1.683304  2

%mem=32GB
%nprocshared= 8
#p m062x/aug-cc-pVDZ   counterpoise=2

00130 m062x/aug-cc-pVDZ   counterpoise=2

 0  1  0  1  0  1
  C          0.696271        1.136534        0.000002  1
  N          1.387403       -0.000000        0.000003  1
  C          0.696273       -1.136531       -0.000007  1
  C         -0.690797       -1.191110       -0.000002  1
  C         -1.398354       -0.000002       -0.000001  1
  C         -0.690796        1.191109        0.000005  1
  H         -1.197483        2.145664        0.000011  1
  H          1.279537       -2.049878        0.000000  1
  H         -2.480010       -0.000000        0.000002  1
  H         -1.197480       -2.145668        0.000001  1
  H          1.279535        2.049878        0.000011  1
  C         -1.208046       -0.439693        1.532089  2
  H         -1.336266       -0.143450        0.499838  2
  C         -2.229126       -1.107389        2.194593  2
  H         -3.152820       -1.331315        1.678468  2
  C         -2.064540       -1.487649        3.519601  2
  H         -2.860013       -2.007819        4.035726  2
  C         -0.878874       -1.200214        4.182105  2
  H         -0.750653       -1.496457        5.214355  2
  C          0.142206       -0.532518        3.519601  2
  H          1.065900       -0.308591        4.035726  2
  C         -0.022380       -0.152257        2.194593  2
  H          0.773094        0.367912        1.678468  2

%mem=32GB
%nprocshared= 8
#p m062x/aug-cc-pVDZ   counterpoise=2

00131 m062x/aug-cc-pVDZ   counterpoise=2

 0  1  0  1  0  1
  C          0.696271        1.136534        0.000002  1
  N          1.387403       -0.000000        0.000003  1
  C          0.696273       -1.136531       -0.000007  1
  C         -0.690797       -1.191110       -0.000002  1
  C         -1.398354       -0.000002       -0.000001  1
  C         -0.690796        1.191109        0.000005  1
  H         -1.197483        2.145664        0.000011  1
  H          1.279537       -2.049878        0.000000  1
  H         -2.480010       -0.000000        0.000002  1
  H         -1.197480       -2.145668        0.000001  1
  H          1.279535        2.049878        0.000011  1
  C         -1.113341       -0.642788        1.532089  2
  H         -0.841514       -0.995529        0.546480  2
  C         -0.335473        0.317479        2.164658  2
  H          0.542352        0.712834        1.671854  2
  C         -0.684392        0.770261        3.429797  2
  H         -0.078394        1.518358        3.922601  2
  C         -1.811180        0.262777        4.062366  2
  H         -2.083007        0.615518        5.047975  2
  C         -2.589048       -0.697489        3.429797  2
  H         -3.466873       -1.092845        3.922601  2
  C         -2.240128       -1.150272        2.164658  2
  H         -2.846127       -1.898368        1.671854  2

%mem=32GB
%nprocshared= 8
#p m062x/aug-cc-pVDZ   counterpoise=2

00132 m062x/aug-cc-pVDZ   counterpoise=2

 0  1  0  1  0  1
  C          0.696271        1.136534        0.000002  1
  N          1.387403       -0.000000        0.000003  1
  C          0.696273       -1.136531       -0.000007  1
  C         -0.690797       -1.191110       -0.000002  1
  C         -1.398354       -0.000002       -0.000001  1
  C         -0.690796        1.191109        0.000005  1
  H         -1.197483        2.145664        0.000011  1
  H          1.279537       -2.049878        0.000000  1
  H         -2.480010       -0.000000        0.000002  1
  H         -1.197480       -2.145668        0.000001  1
  H          1.279535        2.049878        0.000011  1
  C         -0.984808       -0.826352        1.532089  2
  H         -0.786330       -1.072590        0.497819  2
  C         -0.176127        0.086194        2.195889  2
  H          0.652354        0.550875        1.678754  2
  C         -0.430896        0.402267        3.523490  2
  H          0.199108        1.113186        4.040625  2
  C         -1.494345       -0.194205        4.187290  2
  H         -1.692823        0.052033        5.221560  2
  C         -2.303026       -1.106750        3.523490  2
  H         -3.131507       -1.571432        4.040625  2
  C         -2.048257       -1.422824        2.195889  2
  H         -2.678260       -2.133743        1.678754  2

%mem=32GB
%nprocshared= 8
#p m062x/aug-cc-pVDZ   counterpoise=2

00133 m062x/aug-cc-pVDZ   counterpoise=2

 0  1  0  1  0  1
  C          0.696271        1.136534        0.000002  1
  N          1.387403       -0.000000        0.000003  1
  C          0.696273       -1.136531       -0.000007  1
  C         -0.690797       -1.191110       -0.000002  1
  C         -1.398354       -0.000002       -0.000001  1
  C         -0.690796        1.191109        0.000005  1
  H         -1.197483        2.145664        0.000011  1
  H          1.279537       -2.049878        0.000000  1
  H         -2.480010       -0.000000        0.000002  1
  H         -1.197480       -2.145668        0.000001  1
  H          1.279535        2.049878        0.000011  1
  C         -0.826352       -0.984808        1.532089  2
  H         -0.731878       -1.128588        0.464314  2
  C          0.117809       -0.232310        2.217393  2
  H          0.947832        0.210145        1.683505  2
  C         -0.003458       -0.047752        3.588000  2
  H          0.732091        0.538483        4.121888  2
  C         -1.068886       -0.615692        4.273304  2
  H         -1.163360       -0.471912        5.341079  2
  C         -2.013047       -1.368190        3.588000  2
  H         -2.843070       -1.810644        4.121888  2
  C         -1.891780       -1.552748        2.217393  2
  H         -2.627329       -2.138983        1.683505  2

%mem=32GB
%nprocshared= 8
#p m062x/aug-cc-pVDZ   counterpoise=2

00134 m062x/aug-cc-pVDZ   counterpoise=2

 0  1  0  1  0  1
  C          0.696271        1.136534        0.000002  1
  N          1.387403       -0.000000        0.000003  1
  C          0.696273       -1.136531       -0.000007  1
  C         -0.690797       -1.191110       -0.000002  1
  C         -1.398354       -0.000002       -0.000001  1
  C         -0.690796        1.191109        0.000005  1
  H         -1.197483        2.145664        0.000011  1
  H          1.279537       -2.049878        0.000000  1
  H         -2.480010       -0.000000        0.000002  1
  H         -1.197480       -2.145668        0.000001  1
  H          1.279535        2.049878        0.000011  1
  C         -0.642788       -1.113341        1.532089  2
  H         -0.676619       -1.168143        0.452462  2
  C          0.401975       -1.709730        2.224999  2
  H          1.182068       -2.229149        1.685186  2
  C          0.445401       -1.639385        3.610820  2
  H          1.259325       -2.104003        4.150633  2
  C         -0.555936       -0.972652        4.303730  2
  H         -0.522105       -0.917850        5.383357  2
  C         -1.600699       -0.376263        3.610820  2
  H         -2.380791        0.143157        4.150633  2
  C         -1.644125       -0.446607        2.224999  2
  H         -2.458048        0.018010        1.685186  2

%mem=32GB
%nprocshared= 8
#p m062x/aug-cc-pVDZ   counterpoise=2

00135 m062x/aug-cc-pVDZ   counterpoise=2

 0  1  0  1  0  1
  C          0.696271        1.136534        0.000002  1
  N          1.387403       -0.000000        0.000003  1
  C          0.696273       -1.136531       -0.000007  1
  C         -0.690797       -1.191110       -0.000002  1
  C         -1.398354       -0.000002       -0.000001  1
  C         -0.690796        1.191109        0.000005  1
  H         -1.197483        2.145664        0.000011  1
  H          1.279537       -2.049878        0.000000  1
  H         -2.480010       -0.000000        0.000002  1
  H         -1.197480       -2.145668        0.000001  1
  H          1.279535        2.049878        0.000011  1
  C         -0.439693       -1.208046        1.532089  2
  H         -0.614610       -1.196248        0.464846  2
  C         -0.408333       -2.415182        2.217051  2
  H         -0.558820       -3.343805        1.683430  2
  C         -0.183808       -2.430325        3.586975  2
  H         -0.159377       -3.370745        4.120596  2
  C          0.009359       -1.238331        4.271937  2
  H          0.184276       -1.250129        5.339179  2
  C         -0.022000       -0.031195        3.586975  2
  H          0.128487        0.897428        4.120596  2
  C         -0.246526       -0.016052        2.217051  2
  H         -0.270957        0.924368        1.683430  2

%mem=32GB
%nprocshared= 8
#p m062x/aug-cc-pVDZ   counterpoise=2

00136 m062x/aug-cc-pVDZ   counterpoise=2

 0  1  0  1  0  1
  C          0.696271        1.136534        0.000002  1
  N          1.387403       -0.000000        0.000003  1
  C          0.696273       -1.136531       -0.000007  1
  C         -0.690797       -1.191110       -0.000002  1
  C         -1.398354       -0.000002       -0.000001  1
  C         -0.690796        1.191109        0.000005  1
  H         -1.197483        2.145664        0.000011  1
  H          1.279537       -2.049878        0.000000  1
  H         -2.480010       -0.000000        0.000002  1
  H         -1.197480       -2.145668        0.000001  1
  H          1.279535        2.049878        0.000011  1
  C         -0.223238       -1.266044        1.532089  2
  H         -0.538583       -1.215505        0.498771  2
  C         -0.211107       -2.485621        2.195278  2
  H         -0.517002       -3.385194        1.678619  2
  C          0.193673       -2.550494        3.521655  2
  H          0.203123       -3.500607        4.038314  2
  C          0.586322       -1.395790        4.184844  2
  H          0.901667       -1.446330        5.218161  2
  C          0.574192       -0.176214        3.521655  2
  H          0.880087        0.723359        4.038314  2
  C          0.169412       -0.111340        2.195278  2
  H          0.159962        0.838772        1.678619  2

%mem=32GB
%nprocshared= 8
#p m062x/aug-cc-pVDZ   counterpoise=2

00137 m062x/aug-cc-pVDZ   counterpoise=2

 0  1  0  1  0  1
  C          0.696271        1.136534        0.000002  1
  N          1.387403       -0.000000        0.000003  1
  C          0.696273       -1.136531       -0.000007  1
  C         -0.690797       -1.191110       -0.000002  1
  C         -1.398354       -0.000002       -0.000001  1
  C         -0.690796        1.191109        0.000005  1
  H         -1.197483        2.145664        0.000011  1
  H          1.279537       -2.049878        0.000000  1
  H         -2.480010       -0.000000        0.000002  1
  H         -1.197480       -2.145668        0.000001  1
  H          1.279535        2.049878        0.000011  1
  C         -0.000000       -1.285575        1.532089  2
  H         -0.443853       -1.224879        0.547685  2
  C          0.121972       -2.515734        2.163885  2
  H         -0.226858       -3.413394        1.671683  2
  C          0.691707       -2.593644        3.427477  2
  H          0.786731       -3.552001        3.919679  2
  C          1.139470       -1.441396        4.059273  2
  H          1.583323       -1.502092        5.043677  2
  C          1.017497       -0.211237        3.427477  2
  H          1.366327        0.686424        3.919679  2
  C          0.447762       -0.133327        2.163885  2
  H          0.352739        0.825030        1.671683  2

%mem=32GB
%nprocshared= 8
#p m062x/aug-cc-pVDZ   counterpoise=2

00138 m062x/aug-cc-pVDZ   counterpoise=2

 0  1  0  1  0  1
  C          0.696271        1.136534        0.000002  1
  N          1.387403       -0.000000        0.000003  1
  C          0.696273       -1.136531       -0.000007  1
  C         -0.690797       -1.191110       -0.000002  1
  C         -1.398354       -0.000002       -0.000001  1
  C         -0.690796        1.191109        0.000005  1
  H         -1.197483        2.145664        0.000011  1
  H          1.279537       -2.049878        0.000000  1
  H         -2.480010       -0.000000        0.000002  1
  H         -1.197480       -2.145668        0.000001  1
  H          1.279535        2.049878        0.000011  1
  C          0.223238       -1.266044        1.532089  2
  H          0.541268       -1.178970        0.502032  2
  C         -0.298369       -0.162317        2.193185  2
  H         -0.386697        0.784616        1.678156  2
  C         -0.706596       -0.274087        3.515376  2
  H         -1.112954        0.585772        4.030405  2
  C         -0.593217       -1.489583        4.176472  2
  H         -0.911247       -1.576658        5.206529  2
  C         -0.071610       -2.593310        3.515376  2
  H          0.016718       -3.540244        4.030405  2
  C          0.336617       -2.481541        2.193185  2
  H          0.742975       -3.341400        1.678156  2

%mem=32GB
%nprocshared= 8
#p m062x/aug-cc-pVDZ   counterpoise=2

00139 m062x/aug-cc-pVDZ   counterpoise=2

 0  1  0  1  0  1
  C          0.696271        1.136534        0.000002  1
  N          1.387403       -0.000000        0.000003  1
  C          0.696273       -1.136531       -0.000007  1
  C         -0.690797       -1.191110       -0.000002  1
  C         -1.398354       -0.000002       -0.000001  1
  C         -0.690796        1.191109        0.000005  1
  H         -1.197483        2.145664        0.000011  1
  H          1.279537       -2.049878        0.000000  1
  H         -2.480010       -0.000000        0.000002  1
  H         -1.197480       -2.145668        0.000001  1
  H          1.279535        2.049878        0.000011  1
  C          0.439693       -1.208046        1.532089  2
  H          0.618143       -1.158308        0.466526  2
  C          0.002362       -0.081822        2.215973  2
  H         -0.159891        0.845301        1.683191  2
  C         -0.226698       -0.145666        3.583740  2
  H         -0.567401        0.731719        4.116521  2
  C         -0.018428       -1.335734        4.267624  2
  H         -0.196878       -1.385472        5.333186  2
  C          0.418903       -2.461957        3.583740  2
  H          0.581156       -3.389080        4.116521  2
  C          0.647963       -2.398113        2.215973  2
  H          0.988666       -3.275498        1.683191  2

%mem=32GB
%nprocshared= 8
#p m062x/aug-cc-pVDZ   counterpoise=2

00140 m062x/aug-cc-pVDZ   counterpoise=2

 0  1  0  1  0  1
  C          0.696271        1.136534        0.000002  1
  N          1.387403       -0.000000        0.000003  1
  C          0.696273       -1.136531       -0.000007  1
  C         -0.690797       -1.191110       -0.000002  1
  C         -1.398354       -0.000002       -0.000001  1
  C         -0.690796        1.191109        0.000005  1
  H         -1.197483        2.145664        0.000011  1
  H          1.279537       -2.049878        0.000000  1
  H         -2.480010       -0.000000        0.000002  1
  H         -1.197480       -2.145668        0.000001  1
  H          1.279535        2.049878        0.000011  1
  C          0.642788       -1.113341        1.532089  2
  H          0.680517       -1.129700        0.451325  2
  C          1.096841        0.000227        2.225729  2
  H          1.488302        0.851394        1.685347  2
  C          1.048411        0.021225        3.613009  2
  H          1.402142        0.888751        4.153391  2
  C          0.545928       -1.071344        4.306649  2
  H          0.508198       -1.054986        5.387413  2
  C          0.091874       -2.184912        3.613009  2
  H         -0.299586       -3.036079        4.153391  2
  C          0.140304       -2.205910        2.225729  2
  H         -0.213427       -3.073436        1.685347  2

%mem=32GB
%nprocshared= 8
#p m062x/aug-cc-pVDZ   counterpoise=2

00141 m062x/aug-cc-pVDZ   counterpoise=2

 0  1  0  1  0  1
  C          0.696271        1.136534        0.000002  1
  N          1.387403       -0.000000        0.000003  1
  C          0.696273       -1.136531       -0.000007  1
  C         -0.690797       -1.191110       -0.000002  1
  C         -1.398354       -0.000002       -0.000001  1
  C         -0.690796        1.191109        0.000005  1
  H         -1.197483        2.145664        0.000011  1
  H          1.279537       -2.049878        0.000000  1
  H         -2.480010       -0.000000        0.000002  1
  H         -1.197480       -2.145668        0.000001  1
  H          1.279535        2.049878        0.000011  1
  C          0.826352       -0.984808        1.532089  2
  H          0.735297       -1.091013        0.459629  2
  C          1.797548       -1.699190        2.220400  2
  H          2.463104       -2.361935        1.684169  2
  C          1.914426       -1.562863        3.597021  2
  H          2.671037       -2.119403        4.133251  2
  C          1.060109       -0.712154        4.285332  2
  H          1.151164       -0.605949        5.357792  2
  C          0.088913        0.002227        3.597021  2
  H         -0.576643        0.664973        4.133251  2
  C         -0.027965       -0.134099        2.220400  2
  H         -0.784576        0.422440        1.684169  2

%mem=32GB
%nprocshared= 8
#p m062x/aug-cc-pVDZ   counterpoise=2

00142 m062x/aug-cc-pVDZ   counterpoise=2

 0  1  0  1  0  1
  C          0.696271        1.136534        0.000002  1
  N          1.387403       -0.000000        0.000003  1
  C          0.696273       -1.136531       -0.000007  1
  C         -0.690797       -1.191110       -0.000002  1
  C         -1.398354       -0.000002       -0.000001  1
  C         -0.690796        1.191109        0.000005  1
  H         -1.197483        2.145664        0.000011  1
  H          1.279537       -2.049878        0.000000  1
  H         -2.480010       -0.000000        0.000002  1
  H         -1.197480       -2.145668        0.000001  1
  H          1.279535        2.049878        0.000011  1
  C          0.984808       -0.826352        1.532089  2
  H          0.788490       -1.037396        0.489658  2
  C          1.991112       -1.509781        2.201126  2
  H          2.578757       -2.253251        1.679911  2
  C          2.243107       -1.238882        3.539201  2
  H          3.027070       -1.771308        4.060417  2
  C          1.488799       -0.284554        4.208239  2
  H          1.685116       -0.073510        5.250669  2
  C          0.482494        0.398875        3.539201  2
  H         -0.105150        1.142345        4.060417  2
  C          0.230499        0.127976        2.201126  2
  H         -0.553463        0.660402        1.679911  2

%mem=32GB
%nprocshared= 8
#p m062x/aug-cc-pVDZ   counterpoise=2

00143 m062x/aug-cc-pVDZ   counterpoise=2

 0  1  0  1  0  1
  C          0.696271        1.136534        0.000002  1
  N          1.387403       -0.000000        0.000003  1
  C          0.696273       -1.136531       -0.000007  1
  C         -0.690797       -1.191110       -0.000002  1
  C         -1.398354       -0.000002       -0.000001  1
  C         -0.690796        1.191109        0.000005  1
  H         -1.197483        2.145664        0.000011  1
  H          1.279537       -2.049878        0.000000  1
  H         -2.480010       -0.000000        0.000002  1
  H         -1.197480       -2.145668        0.000001  1
  H          1.279535        2.049878        0.000011  1
  C          1.113341       -0.642788        1.532089  2
  H          0.842072       -0.963928        0.535583  2
  C          2.205910       -1.212512        2.171652  2
  H          2.785808       -1.977497        1.673399  2
  C          2.554114       -0.800293        3.450777  2
  H          3.405281       -1.244137        3.949030  2
  C          1.809749        0.181651        4.090340  2
  H          2.081018        0.502792        5.086845  2
  C          0.717180        0.751376        3.450777  2
  H          0.137281        1.516361        3.949030  2
  C          0.368976        0.339157        2.171652  2
  H         -0.482192        0.783001        1.673399  2

%mem=32GB
%nprocshared= 8
#p m062x/aug-cc-pVDZ   counterpoise=2

00144 m062x/aug-cc-pVDZ   counterpoise=2

 0  1  0  1  0  1
  C          0.696271        1.136534        0.000002  1
  N          1.387403       -0.000000        0.000003  1
  C          0.696273       -1.136531       -0.000007  1
  C         -0.690797       -1.191110       -0.000002  1
  C         -1.398354       -0.000002       -0.000001  1
  C         -0.690796        1.191109        0.000005  1
  H         -1.197483        2.145664        0.000011  1
  H          1.279537       -2.049878        0.000000  1
  H         -2.480010       -0.000000        0.000002  1
  H         -1.197480       -2.145668        0.000001  1
  H          1.279535        2.049878        0.000011  1
  C          1.208046       -0.439693        1.532089  2
  H          1.328983       -0.143215        0.499027  2
  C          0.017193       -0.175868        2.195113  2
  H         -0.789604        0.326142        1.678583  2
  C         -0.138044       -0.556431        3.521163  2
  H         -1.065779       -0.350898        4.037693  2
  C          0.897571       -1.200817        4.184187  2
  H          0.776633       -1.497295        5.217249  2
  C          2.088424       -1.464641        3.521163  2
  H          2.895220       -1.966651        4.037693  2
  C          2.243661       -1.084079        2.195113  2
  H          3.171395       -1.289611        1.678583  2

%mem=32GB
%nprocshared= 8
#p m062x/aug-cc-pVDZ   counterpoise=2

00145 m062x/aug-cc-pVDZ   counterpoise=2

 0  1  0  1  0  1
  C          0.696271        1.136534        0.000002  1
  N          1.387403       -0.000000        0.000003  1
  C          0.696273       -1.136531       -0.000007  1
  C         -0.690797       -1.191110       -0.000002  1
  C         -1.398354       -0.000002       -0.000001  1
  C         -0.690796        1.191109        0.000005  1
  H         -1.197483        2.145664        0.000011  1
  H          1.279537       -2.049878        0.000000  1
  H         -2.480010       -0.000000        0.000002  1
  H         -1.197480       -2.145668        0.000001  1
  H          1.279535        2.049878        0.000011  1
  C          1.266044       -0.223238        1.532089  2
  H          1.350561       -0.067771        0.465117  2
  C          0.155507        0.251215        2.216877  2
  H         -0.625142        0.776305        1.683391  2
  C          0.047021        0.051656        3.586454  2
  H         -0.818144        0.421279        4.119939  2
  C          1.049073       -0.622355        4.271242  2
  H          0.964556       -0.777822        5.338214  2
  C          2.159610       -1.096808        3.586454  2
  H          2.940259       -1.621898        4.119939  2
  C          2.268096       -0.897250        2.216877  2
  H          3.133261       -1.266873        1.683391  2

%mem=32GB
%nprocshared= 8
#p m062x/aug-cc-pVDZ   counterpoise=2

00146 m062x/aug-cc-pVDZ   counterpoise=2

 0  1  0  1  0  1
  C          0.696271        1.136534        0.000002  1
  N          1.387403       -0.000000        0.000003  1
  C          0.696273       -1.136531       -0.000007  1
  C         -0.690797       -1.191110       -0.000002  1
  C         -1.398354       -0.000002       -0.000001  1
  C         -0.690796        1.191109        0.000005  1
  H         -1.197483        2.145664        0.000011  1
  H          1.279537       -2.049878        0.000000  1
  H         -2.480010       -0.000000        0.000002  1
  H         -1.197480       -2.145668        0.000001  1
  H          1.279535        2.049878        0.000011  1
  C          1.532089        0.000000        1.285575  2
  H          1.411129        0.000000        0.210815  2
  C          1.609722       -1.202290        1.975362  2
  H          1.549242       -2.138935        1.437982  2
  C          1.764987       -1.202290        3.354937  2
  H          1.825467       -2.138935        3.892317  2
  C          1.842620       -0.000000        4.044724  2
  H          1.963580       -0.000000        5.119484  2
  C          1.764987        1.202290        3.354937  2
  H          1.825467        2.138935        3.892317  2
  C          1.609722        1.202290        1.975362  2
  H          1.549242        2.138935        1.437982  2

%mem=32GB
%nprocshared= 8
#p m062x/aug-cc-pVDZ   counterpoise=2

00147 m062x/aug-cc-pVDZ   counterpoise=2

 0  1  0  1  0  1
  C          0.696271        1.136534        0.000002  1
  N          1.387403       -0.000000        0.000003  1
  C          0.696273       -1.136531       -0.000007  1
  C         -0.690797       -1.191110       -0.000002  1
  C         -1.398354       -0.000002       -0.000001  1
  C         -0.690796        1.191109        0.000005  1
  H         -1.197483        2.145664        0.000011  1
  H          1.279537       -2.049878        0.000000  1
  H         -2.480010       -0.000000        0.000002  1
  H         -1.197480       -2.145668        0.000001  1
  H          1.279535        2.049878        0.000011  1
  C          1.508813        0.266044        1.285575  2
  H          1.409216        0.047798        0.230971  2
  C          2.666514       -0.093032        1.962426  2
  H          3.468824       -0.591018        1.435124  2
  C          2.794358        0.187111        3.316128  2
  H          3.696266       -0.092628        3.843430  2
  C          1.764501        0.826332        3.992978  2
  H          1.864099        1.044578        5.047583  2
  C          0.606801        1.185408        3.316128  2
  H         -0.195510        1.683394        3.843430  2
  C          0.478956        0.905265        1.962426  2
  H         -0.422952        1.185004        1.435124  2

%mem=32GB
%nprocshared= 8
#p m062x/aug-cc-pVDZ   counterpoise=2

00148 m062x/aug-cc-pVDZ   counterpoise=2

 0  1  0  1  0  1
  C          0.696271        1.136534        0.000002  1
  N          1.387403       -0.000000        0.000003  1
  C          0.696273       -1.136531       -0.000007  1
  C         -0.690797       -1.191110       -0.000002  1
  C         -1.398354       -0.000002       -0.000001  1
  C         -0.690796        1.191109        0.000005  1
  H         -1.197483        2.145664        0.000011  1
  H          1.279537       -2.049878        0.000000  1
  H         -2.480010       -0.000000        0.000002  1
  H         -1.197480       -2.145668        0.000001  1
  H          1.279535        2.049878        0.000011  1
  C          1.439693        0.524005        1.285575  2
  H          1.398985        0.116061        0.284742  2
  C          2.662168        0.666444        1.927915  2
  H          3.573830        0.369468        1.427499  2
  C          2.714421        1.190086        3.212595  2
  H          3.666791        1.301053        3.713011  2
  C          1.544199        1.571288        3.854934  2
  H          1.584907        1.979232        4.855767  2
  C          0.321724        1.428849        3.212595  2
  H         -0.589938        1.725825        3.713011  2
  C          0.269471        0.905208        1.927915  2
  H         -0.682899        0.794240        1.427499  2

%mem=32GB
%nprocshared= 8
#p m062x/aug-cc-pVDZ   counterpoise=2

00149 m062x/aug-cc-pVDZ   counterpoise=2

 0  1  0  1  0  1
  C          0.696271        1.136534        0.000002  1
  N          1.387403       -0.000000        0.000003  1
  C          0.696273       -1.136531       -0.000007  1
  C         -0.690797       -1.191110       -0.000002  1
  C         -1.398354       -0.000002       -0.000001  1
  C         -0.690796        1.191109        0.000005  1
  H         -1.197483        2.145664        0.000011  1
  H          1.279537       -2.049878        0.000000  1
  H         -2.480010       -0.000000        0.000002  1
  H         -1.197480       -2.145668        0.000001  1
  H          1.279535        2.049878        0.000011  1
  C          1.326828        0.766044        1.285575  2
  H          0.865734        1.036964        0.345502  2
  C          1.013696       -0.444434        1.888919  2
  H          0.308657       -1.116539        1.418883  2
  C          1.605560       -0.792190        3.095607  2
  H          1.361615       -1.735215        3.565643  2
  C          2.510557        0.070533        3.698950  2
  H          2.971650       -0.200386        4.639023  2
  C          2.823689        1.281012        3.095607  2
  H          3.528728        1.953117        3.565643  2
  C          2.231825        1.628768        1.888919  2
  H          2.475770        2.571792        1.418883  2

%mem=32GB
%nprocshared= 8
#p m062x/aug-cc-pVDZ   counterpoise=2

00150 m062x/aug-cc-pVDZ   counterpoise=2

 0  1  0  1  0  1
  C          0.696271        1.136534        0.000002  1
  N          1.387403       -0.000000        0.000003  1
  C          0.696273       -1.136531       -0.000007  1
  C         -0.690797       -1.191110       -0.000002  1
  C         -1.398354       -0.000002       -0.000001  1
  C         -0.690796        1.191109        0.000005  1
  H         -1.197483        2.145664        0.000011  1
  H          1.279537       -2.049878        0.000000  1
  H         -2.480010       -0.000000        0.000002  1
  H         -1.197480       -2.145668        0.000001  1
  H          1.279535        2.049878        0.000011  1
  C          1.173648        0.984808        1.285575  2
  H          0.799436        1.103745        0.277825  2
  C          1.049644       -0.237335        1.932355  2
  H          0.578826       -1.070510        1.428480  2
  C          1.529986       -0.390004        3.225914  2
  H          1.433381       -1.342116        3.729789  2
  C          2.134334        0.679470        3.872694  2
  H          2.508546        0.560533        4.880444  2
  C          2.258338        1.901613        3.225914  2
  H          2.729156        2.734788        3.729789  2
  C          1.777995        2.054282        1.932355  2
  H          1.874601        3.006393        1.428480  2

%mem=32GB
%nprocshared= 8
#p m062x/aug-cc-pVDZ   counterpoise=2

00151 m062x/aug-cc-pVDZ   counterpoise=2

 0  1  0  1  0  1
  C          0.696271        1.136534        0.000002  1
  N          1.387403       -0.000000        0.000003  1
  C          0.696273       -1.136531       -0.000007  1
  C         -0.690797       -1.191110       -0.000002  1
  C         -1.398354       -0.000002       -0.000001  1
  C         -0.690796        1.191109        0.000005  1
  H         -1.197483        2.145664        0.000011  1
  H          1.279537       -2.049878        0.000000  1
  H         -2.480010       -0.000000        0.000002  1
  H         -1.197480       -2.145668        0.000001  1
  H          1.279535        2.049878        0.000011  1
  C          0.984808        1.173648        1.285575  2
  H          0.748050        1.143194        0.230701  2
  C          1.290146        0.000728        1.962599  2
  H          1.291262       -0.943490        1.435162  2
  C          1.594051        0.039819        3.316647  2
  H          1.831926       -0.873945        3.844084  2
  C          1.592618        1.251830        3.993671  2
  H          1.829377        1.282284        5.048545  2
  C          1.287280        2.424750        3.316647  2
  H          1.286164        3.368969        3.844084  2
  C          0.983375        2.385659        1.962599  2
  H          0.745501        3.299424        1.435162  2

%mem=32GB
%nprocshared= 8
#p m062x/aug-cc-pVDZ   counterpoise=2

00152 m062x/aug-cc-pVDZ   counterpoise=2

 0  1  0  1  0  1
  C          0.696271        1.136534        0.000002  1
  N          1.387403       -0.000000        0.000003  1
  C          0.696273       -1.136531       -0.000007  1
  C         -0.690797       -1.191110       -0.000002  1
  C         -1.398354       -0.000002       -0.000001  1
  C         -0.690796        1.191109        0.000005  1
  H         -1.197483        2.145664        0.000011  1
  H          1.279537       -2.049878        0.000000  1
  H         -2.480010       -0.000000        0.000002  1
  H         -1.197480       -2.145668        0.000001  1
  H          1.279535        2.049878        0.000011  1
  C          0.766044        1.326828        1.285575  2
  H          0.708061        1.168688        0.217225  2
  C          1.932062        1.014434        1.971248  2
  H          2.782466        0.612924        1.437073  2
  C          2.006491        1.217424        3.342593  2
  H          2.914878        0.974054        3.876768  2
  C          0.914902        1.732808        4.028266  2
  H          0.972886        1.890948        5.096616  2
  C         -0.251116        2.045202        3.342593  2
  H         -1.101519        2.446712        3.876768  2
  C         -0.325545        1.842212        1.971248  2
  H         -1.233932        2.085582        1.437073  2

%mem=32GB
%nprocshared= 8
#p m062x/aug-cc-pVDZ   counterpoise=2

00153 m062x/aug-cc-pVDZ   counterpoise=2

 0  1  0  1  0  1
  C          0.696271        1.136534        0.000002  1
  N          1.387403       -0.000000        0.000003  1
  C          0.696273       -1.136531       -0.000007  1
  C         -0.690797       -1.191110       -0.000002  1
  C         -1.398354       -0.000002       -0.000001  1
  C         -0.690796        1.191109        0.000005  1
  H         -1.197483        2.145664        0.000011  1
  H          1.279537       -2.049878        0.000000  1
  H         -2.480010       -0.000000        0.000002  1
  H         -1.197480       -2.145668        0.000001  1
  H          1.279535        2.049878        0.000011  1
  C          0.524005        1.439693        1.285575  2
  H          0.663878        1.193540        0.241743  2
  C          1.479549        2.191660        1.955513  2
  H          2.363838        2.531329        1.433596  2
  C          1.300007        2.507624        3.295387  2
  H          2.044423        3.093445        3.817303  2
  C          0.164921        2.071620        3.965324  2
  H          0.025048        2.317772        5.009157  2
  C         -0.790622        1.319653        3.295387  2
  H         -1.674912        0.979984        3.817303  2
  C         -0.611080        1.003689        1.955513  2
  H         -1.355497        0.417868        1.433596  2

%mem=32GB
%nprocshared= 8
#p m062x/aug-cc-pVDZ   counterpoise=2

00154 m062x/aug-cc-pVDZ   counterpoise=2

 0  1  0  1  0  1
  C          0.696271        1.136534        0.000002  1
  N          1.387403       -0.000000        0.000003  1
  C          0.696273       -1.136531       -0.000007  1
  C         -0.690797       -1.191110       -0.000002  1
  C         -1.398354       -0.000002       -0.000001  1
  C         -0.690796        1.191109        0.000005  1
  H         -1.197483        2.145664        0.000011  1
  H          1.279537       -2.049878        0.000000  1
  H         -2.480010       -0.000000        0.000002  1
  H         -1.197480       -2.145668        0.000001  1
  H          1.279535        2.049878        0.000011  1
  C          0.266044        1.508813        1.285575  2
  H          0.597028        1.222410        0.296553  2
  C          0.840329        2.601796        1.920335  2
  H          1.618709        3.166882        1.425824  2
  C          0.415475        2.969426        3.189854  2
  H          0.862871        3.820916        3.684365  2
  C         -0.583664        2.244073        3.824614  2
  H         -0.914647        2.530476        4.813636  2
  C         -1.157948        1.151090        3.189854  2
  H         -1.936328        0.586004        3.684365  2
  C         -0.733094        0.783460        1.920335  2
  H         -1.180490       -0.068029        1.425824  2

%mem=32GB
%nprocshared= 8
#p m062x/aug-cc-pVDZ   counterpoise=2

00155 m062x/aug-cc-pVDZ   counterpoise=2

 0  1  0  1  0  1
  C          0.696271        1.136534        0.000002  1
  N          1.387403       -0.000000        0.000003  1
  C          0.696273       -1.136531       -0.000007  1
  C         -0.690797       -1.191110       -0.000002  1
  C         -1.398354       -0.000002       -0.000001  1
  C         -0.690796        1.191109        0.000005  1
  H         -1.197483        2.145664        0.000011  1
  H          1.279537       -2.049878        0.000000  1
  H         -2.480010       -0.000000        0.000002  1
  H         -1.197480       -2.145668        0.000001  1
  H          1.279535        2.049878        0.000011  1
  C          0.000000        1.532089        1.285575  2
  H         -0.498511        1.286022        0.357847  2
  C          0.852104        0.611911        1.880996  2
  H          1.017426       -0.351021        1.417132  2
  C          1.491998        0.927766        3.071838  2
  H          2.155831        0.210901        3.535702  2
  C          1.279788        2.163798        3.667259  2
  H          1.778299        2.409865        4.594987  2
  C          0.427684        3.083975        3.071838  2
  H          0.262362        4.046907        3.535702  2
  C         -0.212210        2.768121        1.880996  2
  H         -0.876043        3.484986        1.417132  2

%mem=32GB
%nprocshared= 8
#p m062x/aug-cc-pVDZ   counterpoise=2

00156 m062x/aug-cc-pVDZ   counterpoise=2

 0  1  0  1  0  1
  C          0.696271        1.136534        0.000002  1
  N          1.387403       -0.000000        0.000003  1
  C          0.696273       -1.136531       -0.000007  1
  C         -0.690797       -1.191110       -0.000002  1
  C         -1.398354       -0.000002       -0.000001  1
  C         -0.690796        1.191109        0.000005  1
  H         -1.197483        2.145664        0.000011  1
  H          1.279537       -2.049878        0.000000  1
  H         -2.480010       -0.000000        0.000002  1
  H         -1.197480       -2.145668        0.000001  1
  H          1.279535        2.049878        0.000011  1
  C         -0.266044        1.508813        1.285575  2
  H         -0.596374        1.261735        0.285787  2
  C          0.666089        0.704623        1.927245  2
  H          1.061939       -0.168960        1.427351  2
  C          1.090103        1.021775        3.210583  2
  H          1.816283        0.395271        3.710478  2
  C          0.581984        2.143118        3.852253  2
  H          0.912314        2.390197        4.852041  2
  C         -0.350149        2.947308        3.210583  2
  H         -0.746000        3.820892        3.710478  2
  C         -0.774164        2.630156        1.927245  2
  H         -1.500343        3.256661        1.427351  2

%mem=32GB
%nprocshared= 8
#p m062x/aug-cc-pVDZ   counterpoise=2

00157 m062x/aug-cc-pVDZ   counterpoise=2

 0  1  0  1  0  1
  C          0.696271        1.136534        0.000002  1
  N          1.387403       -0.000000        0.000003  1
  C          0.696273       -1.136531       -0.000007  1
  C         -0.690797       -1.191110       -0.000002  1
  C         -1.398354       -0.000002       -0.000001  1
  C         -0.690796        1.191109        0.000005  1
  H         -1.197483        2.145664        0.000011  1
  H          1.279537       -2.049878        0.000000  1
  H         -2.480010       -0.000000        0.000002  1
  H         -1.197480       -2.145668        0.000001  1
  H          1.279535        2.049878        0.000011  1
  C         -0.524005        1.439693        1.285575  2
  H         -0.660670        1.236009        0.232210  2
  C          0.562088        0.900540        1.961630  2
  H          1.271545        0.276829        1.434948  2
  C          0.737511        1.161990        3.313741  2
  H          1.583633        0.741962        3.840423  2
  C         -0.173158        1.962593        3.989796  2
  H         -0.036494        2.166276        5.043161  2
  C         -1.259251        2.501746        3.313741  2
  H         -1.968708        3.125457        3.840423  2
  C         -1.434674        2.240296        1.961630  2
  H         -2.280796        2.660323        1.434948  2

%mem=32GB
%nprocshared= 8
#p m062x/aug-cc-pVDZ   counterpoise=2

00158 m062x/aug-cc-pVDZ   counterpoise=2

 0  1  0  1  0  1
  C          0.696271        1.136534        0.000002  1
  N          1.387403       -0.000000        0.000003  1
  C          0.696273       -1.136531       -0.000007  1
  C         -0.690797       -1.191110       -0.000002  1
  C         -1.398354       -0.000002       -0.000001  1
  C         -0.690796        1.191109        0.000005  1
  H         -1.197483        2.145664        0.000011  1
  H          1.279537       -2.049878        0.000000  1
  H         -2.480010       -0.000000        0.000002  1
  H         -1.197480       -2.145668        0.000001  1
  H          1.279535        2.049878        0.000011  1
  C         -0.766044        1.326828        1.285575  2
  H         -0.703194        1.213471        0.211824  2
  C          0.245105        1.982571        1.974715  2
  H          1.095691        2.380071        1.437839  2
  C          0.164430        2.128077        3.352993  2
  H          0.952166        2.638934        3.889869  2
  C         -0.927394        1.617840        4.042132  2
  H         -0.990244        1.731197        5.115884  2
  C         -1.938544        0.962097        3.352993  2
  H         -2.789130        0.564597        3.889869  2
  C         -1.857869        0.816591        1.974715  2
  H         -2.645605        0.305734        1.437839  2

%mem=32GB
%nprocshared= 8
#p m062x/aug-cc-pVDZ   counterpoise=2

00159 m062x/aug-cc-pVDZ   counterpoise=2

 0  1  0  1  0  1
  C          0.696271        1.136534        0.000002  1
  N          1.387403       -0.000000        0.000003  1
  C          0.696273       -1.136531       -0.000007  1
  C         -0.690797       -1.191110       -0.000002  1
  C         -1.398354       -0.000002       -0.000001  1
  C         -0.690796        1.191109        0.000005  1
  H         -1.197483        2.145664        0.000011  1
  H          1.279537       -2.049878        0.000000  1
  H         -2.480010       -0.000000        0.000002  1
  H         -1.197480       -2.145668        0.000001  1
  H          1.279535        2.049878        0.000011  1
  C         -0.984808        1.173648        1.285575  2
  H         -0.743703        1.187967        0.231343  2
  C         -1.210826        2.364634        1.962187  2
  H         -1.145802        3.306791        1.435071  2
  C         -1.520310        2.346254        3.315411  2
  H         -1.696390        3.274092        3.842527  2
  C         -1.603776        1.136889        3.992022  2
  H         -1.844881        1.122570        5.046255  2
  C         -1.377758       -0.054097        3.315411  2
  H         -1.442782       -0.996254        3.842527  2
  C         -1.068274       -0.035717        1.962187  2
  H         -0.892194       -0.963555        1.435071  2

%mem=32GB
%nprocshared= 8
#p m062x/aug-cc-pVDZ   counterpoise=2

00160 m062x/aug-cc-pVDZ   counterpoise=2

 0  1  0  1  0  1
  C          0.696271        1.136534        0.000002  1
  N          1.387403       -0.000000        0.000003  1
  C          0.696273       -1.136531       -0.000007  1
  C         -0.690797       -1.191110       -0.000002  1
  C         -1.398354       -0.000002       -0.000001  1
  C         -0.690796        1.191109        0.000005  1
  H         -1.197483        2.145664        0.000011  1
  H          1.279537       -2.049878        0.000000  1
  H         -2.480010       -0.000000        0.000002  1
  H         -1.197480       -2.145668        0.000001  1
  H          1.279535        2.049878        0.000011  1
  C         -1.173648        0.984808        1.285575  2
  H         -0.797585        1.145483        0.284325  2
  C         -1.887383        1.987291        1.928183  2
  H         -2.067357        2.928951        1.427558  2
  C         -2.370102        1.781046        3.213398  2
  H         -2.926139        2.562031        3.714023  2
  C         -2.139086        0.572319        3.856006  2
  H         -2.515149        0.411644        4.857256  2
  C         -1.425351       -0.430164        3.213398  2
  H         -1.245378       -1.371824        3.714023  2
  C         -0.942632       -0.223919        1.928183  2
  H         -0.386595       -1.004904        1.427558  2

%mem=32GB
%nprocshared= 8
#p m062x/aug-cc-pVDZ   counterpoise=2

00161 m062x/aug-cc-pVDZ   counterpoise=2

 0  1  0  1  0  1
  C          0.696271        1.136534        0.000002  1
  N          1.387403       -0.000000        0.000003  1
  C          0.696273       -1.136531       -0.000007  1
  C         -0.690797       -1.191110       -0.000002  1
  C         -1.398354       -0.000002       -0.000001  1
  C         -0.690796        1.191109        0.000005  1
  H         -1.197483        2.145664        0.000011  1
  H          1.279537       -2.049878        0.000000  1
  H         -2.480010       -0.000000        0.000002  1
  H         -1.197480       -2.145668        0.000001  1
  H          1.279535        2.049878        0.000011  1
  C         -1.326828        0.766044        1.285575  2
  H         -0.866992        1.073356        0.356139  2
  C         -2.289998        1.568419        1.882093  2
  H         -2.580521        2.500820        1.417374  2
  C         -2.880248        1.173950        3.075127  2
  H         -3.630608        1.799040        3.539846  2
  C         -2.507328       -0.022892        3.671645  2
  H         -2.967164       -0.330204        4.601081  2
  C         -1.544158       -0.825266        3.075127  2
  H         -1.253635       -1.757668        3.539846  2
  C         -0.953908       -0.430798        1.882093  2
  H         -0.203549       -1.055888        1.417374  2

%mem=32GB
%nprocshared= 8
#p m062x/aug-cc-pVDZ   counterpoise=2

00162 m062x/aug-cc-pVDZ   counterpoise=2

 0  1  0  1  0  1
  C          0.696271        1.136534        0.000002  1
  N          1.387403       -0.000000        0.000003  1
  C          0.696273       -1.136531       -0.000007  1
  C         -0.690797       -1.191110       -0.000002  1
  C         -1.398354       -0.000002       -0.000001  1
  C         -0.690796        1.191109        0.000005  1
  H         -1.197483        2.145664        0.000011  1
  H          1.279537       -2.049878        0.000000  1
  H         -2.480010       -0.000000        0.000002  1
  H         -1.197480       -2.145668        0.000001  1
  H          1.279535        2.049878        0.000011  1
  C         -1.439693        0.524005        1.285575  2
  H         -1.407502        0.115952        0.284477  2
  C         -0.261787        0.880450        1.928086  2
  H          0.688053        0.750086        1.427536  2
  C         -0.303108        1.404231        3.213107  2
  H          0.614541        1.681920        3.713656  2
  C         -1.522334        1.571567        3.855617  2
  H         -1.554525        1.979620        4.856716  2
  C         -2.700240        1.215122        3.213107  2
  H         -3.650079        1.345486        3.713656  2
  C         -2.658919        0.691342        1.928086  2
  H         -3.576568        0.413653        1.427536  2

%mem=32GB
%nprocshared= 8
#p m062x/aug-cc-pVDZ   counterpoise=2

00163 m062x/aug-cc-pVDZ   counterpoise=2

 0  1  0  1  0  1
  C          0.696271        1.136534        0.000002  1
  N          1.387403       -0.000000        0.000003  1
  C          0.696273       -1.136531       -0.000007  1
  C         -0.690797       -1.191110       -0.000002  1
  C         -1.398354       -0.000002       -0.000001  1
  C         -0.690796        1.191109        0.000005  1
  H         -1.197483        2.145664        0.000011  1
  H          1.279537       -2.049878        0.000000  1
  H         -2.480010       -0.000000        0.000002  1
  H         -1.197480       -2.145668        0.000001  1
  H          1.279535        2.049878        0.000011  1
  C         -1.508813        0.266044        1.285575  2
  H         -1.418133        0.047637        0.230200  2
  C         -0.456623        0.867238        1.962921  2
  H          0.453766        1.117192        1.435233  2
  C         -0.573021        1.147588        3.317612  2
  H          0.246689        1.615948        3.845300  2
  C         -1.741608        0.826744        3.994958  2
  H         -1.832288        1.045151        5.050333  2
  C         -2.793798        0.225550        3.317612  2
  H         -3.704187       -0.024404        3.845300  2
  C         -2.677400       -0.054800        1.962921  2
  H         -3.497110       -0.523160        1.435233  2

%mem=32GB
%nprocshared= 8
#p m062x/aug-cc-pVDZ   counterpoise=2

00164 m062x/aug-cc-pVDZ   counterpoise=2

 0  1  0  1  0  1
  C          0.696271        1.136534        0.000002  1
  N          1.387403       -0.000000        0.000003  1
  C          0.696273       -1.136531       -0.000007  1
  C         -0.690797       -1.191110       -0.000002  1
  C         -1.398354       -0.000002       -0.000001  1
  C         -0.690796        1.191109        0.000005  1
  H         -1.197483        2.145664        0.000011  1
  H          1.279537       -2.049878        0.000000  1
  H         -2.480010       -0.000000        0.000002  1
  H         -1.197480       -2.145668        0.000001  1
  H          1.279535        2.049878        0.000011  1
  C         -1.532089        0.000000        1.285575  2
  H         -1.420183       -0.000002        0.209834  2
  C         -1.603893        1.202291        1.975992  2
  H         -1.547926        2.138935        1.438121  2
  C         -1.747537        1.202293        3.356824  2
  H         -1.803476        2.138939        3.894695  2
  C         -1.819377        0.000004        4.047241  2
  H         -1.931283        0.000006        5.122982  2
  C         -1.747573       -1.202287        3.356824  2
  H         -1.803540       -2.138931        3.894695  2
  C         -1.603929       -1.202289        1.975992  2
  H         -1.547990       -2.138935        1.438121  2

%mem=32GB
%nprocshared= 8
#p m062x/aug-cc-pVDZ   counterpoise=2

00165 m062x/aug-cc-pVDZ   counterpoise=2

 0  1  0  1  0  1
  C          0.696271        1.136534        0.000002  1
  N          1.387403       -0.000000        0.000003  1
  C          0.696273       -1.136531       -0.000007  1
  C         -0.690797       -1.191110       -0.000002  1
  C         -1.398354       -0.000002       -0.000001  1
  C         -0.690796        1.191109        0.000005  1
  H         -1.197483        2.145664        0.000011  1
  H          1.279537       -2.049878        0.000000  1
  H         -2.480010       -0.000000        0.000002  1
  H         -1.197480       -2.145668        0.000001  1
  H          1.279535        2.049878        0.000011  1
  C         -1.508813       -0.266044        1.285575  2
  H         -1.418133       -0.047641        0.230199  2
  C         -2.677398        0.054808        1.962921  2
  H         -3.497105        0.523171        1.435233  2
  C         -2.793796       -0.225538        3.317613  2
  H         -3.704183        0.024422        3.845301  2
  C         -1.741608       -0.826736        3.994959  2
  H         -1.832288       -1.045139        5.050335  2
  C         -0.573023       -1.147588        3.317613  2
  H          0.246684       -1.615951        3.845301  2
  C         -0.456626       -0.867242        1.962921  2
  H          0.453761       -1.117202        1.435233  2

%mem=32GB
%nprocshared= 8
#p m062x/aug-cc-pVDZ   counterpoise=2

00166 m062x/aug-cc-pVDZ   counterpoise=2

 0  1  0  1  0  1
  C          0.696271        1.136534        0.000002  1
  N          1.387403       -0.000000        0.000003  1
  C          0.696273       -1.136531       -0.000007  1
  C         -0.690797       -1.191110       -0.000002  1
  C         -1.398354       -0.000002       -0.000001  1
  C         -0.690796        1.191109        0.000005  1
  H         -1.197483        2.145664        0.000011  1
  H          1.279537       -2.049878        0.000000  1
  H         -2.480010       -0.000000        0.000002  1
  H         -1.197480       -2.145668        0.000001  1
  H          1.279535        2.049878        0.000011  1
  C         -1.439693       -0.524005        1.285575  2
  H         -1.407502       -0.115955        0.284476  2
  C         -2.658919       -0.691339        1.928086  2
  H         -3.576567       -0.413651        1.427537  2
  C         -2.700240       -1.215117        3.213109  2
  H         -3.650079       -1.345479        3.713658  2
  C         -1.522334       -1.571560        3.855620  2
  H         -1.554525       -1.979610        4.856719  2
  C         -0.303108       -1.404226        3.213109  2
  H          0.614541       -1.681914        3.713658  2
  C         -0.261787       -0.880449        1.928086  2
  H          0.688052       -0.750087        1.427537  2

%mem=32GB
%nprocshared= 8
#p m062x/aug-cc-pVDZ   counterpoise=2

00167 m062x/aug-cc-pVDZ   counterpoise=2

 0  1  0  1  0  1
  C          0.696271        1.136534        0.000002  1
  N          1.387403       -0.000000        0.000003  1
  C          0.696273       -1.136531       -0.000007  1
  C         -0.690797       -1.191110       -0.000002  1
  C         -1.398354       -0.000002       -0.000001  1
  C         -0.690796        1.191109        0.000005  1
  H         -1.197483        2.145664        0.000011  1
  H          1.279537       -2.049878        0.000000  1
  H         -2.480010       -0.000000        0.000002  1
  H         -1.197480       -2.145668        0.000001  1
  H          1.279535        2.049878        0.000011  1
  C         -1.326828       -0.766044        1.285575  2
  H         -0.866995       -1.073355        0.356137  2
  C         -0.953904        0.430797        1.882093  2
  H         -0.203545        1.055886        1.417374  2
  C         -1.544151        0.825264        3.075130  2
  H         -1.253625        1.757665        3.539849  2
  C         -2.507322        0.022891        3.671648  2
  H         -2.967155        0.330202        4.601086  2
  C         -2.880245       -1.173950        3.075130  2
  H         -3.630605       -1.799039        3.539849  2
  C         -2.289998       -1.568418        1.882093  2
  H         -2.580524       -2.500818        1.417374  2

%mem=32GB
%nprocshared= 8
#p m062x/aug-cc-pVDZ   counterpoise=2

00168 m062x/aug-cc-pVDZ   counterpoise=2

 0  1  0  1  0  1
  C          0.696271        1.136534        0.000002  1
  N          1.387403       -0.000000        0.000003  1
  C          0.696273       -1.136531       -0.000007  1
  C         -0.690797       -1.191110       -0.000002  1
  C         -1.398354       -0.000002       -0.000001  1
  C         -0.690796        1.191109        0.000005  1
  H         -1.197483        2.145664        0.000011  1
  H          1.279537       -2.049878        0.000000  1
  H         -2.480010       -0.000000        0.000002  1
  H         -1.197480       -2.145668        0.000001  1
  H          1.279535        2.049878        0.000011  1
  C         -1.173648       -0.984808        1.285575  2
  H         -0.797587       -1.145483        0.284324  2
  C         -0.942627        0.223918        1.928183  2
  H         -0.386590        1.004902        1.427558  2
  C         -1.425343        0.430163        3.213400  2
  H         -1.245367        1.371822        3.714025  2
  C         -2.139080       -0.572319        3.856008  2
  H         -2.515140       -0.411644        4.857259  2
  C         -2.370100       -1.781045        3.213400  2
  H         -2.926138       -2.562029        3.714025  2
  C         -1.887385       -1.987289        1.928183  2
  H         -2.067361       -2.928948        1.427558  2

%mem=32GB
%nprocshared= 8
#p m062x/aug-cc-pVDZ   counterpoise=2

00169 m062x/aug-cc-pVDZ   counterpoise=2

 0  1  0  1  0  1
  C          0.696271        1.136534        0.000002  1
  N          1.387403       -0.000000        0.000003  1
  C          0.696273       -1.136531       -0.000007  1
  C         -0.690797       -1.191110       -0.000002  1
  C         -1.398354       -0.000002       -0.000001  1
  C         -0.690796        1.191109        0.000005  1
  H         -1.197483        2.145664        0.000011  1
  H          1.279537       -2.049878        0.000000  1
  H         -2.480010       -0.000000        0.000002  1
  H         -1.197480       -2.145668        0.000001  1
  H          1.279535        2.049878        0.000011  1
  C         -0.984808       -1.173648        1.285575  2
  H         -0.743705       -1.187968        0.231343  2
  C         -1.068268        0.035717        1.962187  2
  H         -0.892186        0.963555        1.435071  2
  C         -1.377750        0.054098        3.315412  2
  H         -1.442770        0.996255        3.842528  2
  C         -1.603771       -1.136887        3.992024  2
  H         -1.844873       -1.122567        5.046256  2
  C         -1.520311       -2.346252        3.315412  2
  H         -1.696393       -3.274090        3.842528  2
  C         -1.210829       -2.364633        1.962187  2
  H         -1.145809       -3.306790        1.435071  2

%mem=32GB
%nprocshared= 8
#p m062x/aug-cc-pVDZ   counterpoise=2

00170 m062x/aug-cc-pVDZ   counterpoise=2

 0  1  0  1  0  1
  C          0.696271        1.136534        0.000002  1
  N          1.387403       -0.000000        0.000003  1
  C          0.696273       -1.136531       -0.000007  1
  C         -0.690797       -1.191110       -0.000002  1
  C         -1.398354       -0.000002       -0.000001  1
  C         -0.690796        1.191109        0.000005  1
  H         -1.197483        2.145664        0.000011  1
  H          1.279537       -2.049878        0.000000  1
  H         -2.480010       -0.000000        0.000002  1
  H         -1.197480       -2.145668        0.000001  1
  H          1.279535        2.049878        0.000011  1
  C         -0.766044       -1.326828        1.285575  2
  H         -0.703196       -1.213472        0.211824  2
  C         -1.857869       -0.816593        1.974715  2
  H         -2.645607       -0.305739        1.437839  2
  C         -1.938543       -0.962097        3.352994  2
  H         -2.789130       -0.564598        3.889869  2
  C         -0.927391       -1.617837        4.042133  2
  H         -0.990240       -1.731192        5.115885  2
  C          0.164433       -2.128072        3.352994  2
  H          0.952172       -2.638926        3.889869  2
  C          0.245107       -1.982567        1.974715  2
  H          1.095694       -2.380066        1.437839  2

%mem=32GB
%nprocshared= 8
#p m062x/aug-cc-pVDZ   counterpoise=2

00171 m062x/aug-cc-pVDZ   counterpoise=2

 0  1  0  1  0  1
  C          0.696271        1.136534        0.000002  1
  N          1.387403       -0.000000        0.000003  1
  C          0.696273       -1.136531       -0.000007  1
  C         -0.690797       -1.191110       -0.000002  1
  C         -1.398354       -0.000002       -0.000001  1
  C         -0.690796        1.191109        0.000005  1
  H         -1.197483        2.145664        0.000011  1
  H          1.279537       -2.049878        0.000000  1
  H         -2.480010       -0.000000        0.000002  1
  H         -1.197480       -2.145668        0.000001  1
  H          1.279535        2.049878        0.000011  1
  C         -0.524005       -1.439693        1.285575  2
  H         -0.660670       -1.236011        0.232210  2
  C         -1.434671       -2.240299        1.961631  2
  H         -2.280791       -2.660331        1.434948  2
  C         -1.259247       -2.501747        3.313742  2
  H         -1.968702       -3.125460        3.840424  2
  C         -0.173158       -1.962588        3.989797  2
  H         -0.036493       -2.166270        5.043162  2
  C          0.737508       -1.161982        3.313742  2
  H          1.583628       -0.741950        3.840424  2
  C          0.562085       -0.900534        1.961631  2
  H          1.271540       -0.276820        1.434948  2

%mem=32GB
%nprocshared= 8
#p m062x/aug-cc-pVDZ   counterpoise=2

00172 m062x/aug-cc-pVDZ   counterpoise=2

 0  1  0  1  0  1
  C          0.696271        1.136534        0.000002  1
  N          1.387403       -0.000000        0.000003  1
  C          0.696273       -1.136531       -0.000007  1
  C         -0.690797       -1.191110       -0.000002  1
  C         -1.398354       -0.000002       -0.000001  1
  C         -0.690796        1.191109        0.000005  1
  H         -1.197483        2.145664        0.000011  1
  H          1.279537       -2.049878        0.000000  1
  H         -2.480010       -0.000000        0.000002  1
  H         -1.197480       -2.145668        0.000001  1
  H          1.279535        2.049878        0.000011  1
  C         -0.266044       -1.508813        1.285575  2
  H         -0.596373       -1.261736        0.285786  2
  C         -0.774162       -2.630156        1.927245  2
  H         -1.500339       -3.256664        1.427351  2
  C         -0.350148       -2.947307        3.210585  2
  H         -0.745997       -3.820890        3.710479  2
  C          0.581982       -2.143113        3.852255  2
  H          0.912311       -2.390190        4.852044  2
  C          1.090099       -1.021770        3.210585  2
  H          1.816277       -0.395263        3.710479  2
  C          0.666086       -0.704620        1.927245  2
  H          1.061935        0.168964        1.427351  2

%mem=32GB
%nprocshared= 8
#p m062x/aug-cc-pVDZ   counterpoise=2

00173 m062x/aug-cc-pVDZ   counterpoise=2

 0  1  0  1  0  1
  C          0.696271        1.136534        0.000002  1
  N          1.387403       -0.000000        0.000003  1
  C          0.696273       -1.136531       -0.000007  1
  C         -0.690797       -1.191110       -0.000002  1
  C         -1.398354       -0.000002       -0.000001  1
  C         -0.690796        1.191109        0.000005  1
  H         -1.197483        2.145664        0.000011  1
  H          1.279537       -2.049878        0.000000  1
  H         -2.480010       -0.000000        0.000002  1
  H         -1.197480       -2.145668        0.000001  1
  H          1.279535        2.049878        0.000011  1
  C         -0.000000       -1.532089        1.285575  2
  H         -0.498510       -1.286023        0.357846  2
  C         -0.212209       -2.768121        1.880997  2
  H         -0.876040       -3.484987        1.417132  2
  C          0.427683       -3.083973        3.071840  2
  H          0.262362       -4.046905        3.535705  2
  C          1.279785       -2.163793        3.667262  2
  H          1.778294       -2.409859        4.594991  2
  C          1.491994       -0.927761        3.071840  2
  H          2.155825       -0.210895        3.535705  2
  C          0.852101       -0.611909        1.880997  2
  H          1.017423        0.351023        1.417132  2

%mem=32GB
%nprocshared= 8
#p m062x/aug-cc-pVDZ   counterpoise=2

00174 m062x/aug-cc-pVDZ   counterpoise=2

 0  1  0  1  0  1
  C          0.696271        1.136534        0.000002  1
  N          1.387403       -0.000000        0.000003  1
  C          0.696273       -1.136531       -0.000007  1
  C         -0.690797       -1.191110       -0.000002  1
  C         -1.398354       -0.000002       -0.000001  1
  C         -0.690796        1.191109        0.000005  1
  H         -1.197483        2.145664        0.000011  1
  H          1.279537       -2.049878        0.000000  1
  H         -2.480010       -0.000000        0.000002  1
  H         -1.197480       -2.145668        0.000001  1
  H          1.279535        2.049878        0.000011  1
  C          0.266044       -1.508813        1.285575  2
  H          0.597027       -1.222410        0.296553  2
  C         -0.733095       -0.783462        1.920335  2
  H         -1.180493        0.068027        1.425824  2
  C         -1.157948       -1.151092        3.189855  2
  H         -1.936329       -0.586007        3.684366  2
  C         -0.583662       -2.244074        3.824614  2
  H         -0.914645       -2.530478        4.813637  2
  C          0.415478       -2.969425        3.189855  2
  H          0.862876       -3.820914        3.684366  2
  C          0.840331       -2.601795        1.920335  2
  H          1.618712       -3.166880        1.425824  2

%mem=32GB
%nprocshared= 8
#p m062x/aug-cc-pVDZ   counterpoise=2

00175 m062x/aug-cc-pVDZ   counterpoise=2

 0  1  0  1  0  1
  C          0.696271        1.136534        0.000002  1
  N          1.387403       -0.000000        0.000003  1
  C          0.696273       -1.136531       -0.000007  1
  C         -0.690797       -1.191110       -0.000002  1
  C         -1.398354       -0.000002       -0.000001  1
  C         -0.690796        1.191109        0.000005  1
  H         -1.197483        2.145664        0.000011  1
  H          1.279537       -2.049878        0.000000  1
  H         -2.480010       -0.000000        0.000002  1
  H         -1.197480       -2.145668        0.000001  1
  H          1.279535        2.049878        0.000011  1
  C          0.524005       -1.439693        1.285575  2
  H          0.663879       -1.193540        0.241743  2
  C         -0.611080       -1.003689        1.955512  2
  H         -1.355496       -0.417866        1.433596  2
  C         -0.790623       -1.319653        3.295387  2
  H         -1.674912       -0.979984        3.817303  2
  C          0.164920       -2.071622        3.965324  2
  H          0.025046       -2.317775        5.009156  2
  C          1.300005       -2.507626        3.295387  2
  H          2.044421       -3.093448        3.817303  2
  C          1.479548       -2.191661        1.955512  2
  H          2.363837       -2.531330        1.433596  2

%mem=32GB
%nprocshared= 8
#p m062x/aug-cc-pVDZ   counterpoise=2

00176 m062x/aug-cc-pVDZ   counterpoise=2

 0  1  0  1  0  1
  C          0.696271        1.136534        0.000002  1
  N          1.387403       -0.000000        0.000003  1
  C          0.696273       -1.136531       -0.000007  1
  C         -0.690797       -1.191110       -0.000002  1
  C         -1.398354       -0.000002       -0.000001  1
  C         -0.690796        1.191109        0.000005  1
  H         -1.197483        2.145664        0.000011  1
  H          1.279537       -2.049878        0.000000  1
  H         -2.480010       -0.000000        0.000002  1
  H         -1.197480       -2.145668        0.000001  1
  H          1.279535        2.049878        0.000011  1
  C          0.766044       -1.326828        1.285575  2
  H          0.708063       -1.168687        0.217225  2
  C         -0.325552       -1.842196        1.971248  2
  H         -1.233943       -2.085553        1.437073  2
  C         -0.251126       -2.045188        3.342593  2
  H         -1.101535       -2.446687        3.876768  2
  C          0.914896       -1.732812        4.028266  2
  H          0.972878       -1.890953        5.096615  2
  C          2.006493       -1.217443        3.342593  2
  H          2.914884       -0.974086        3.876768  2
  C          1.932067       -1.014451        1.971248  2
  H          2.782476       -0.612953        1.437073  2

%mem=32GB
%nprocshared= 8
#p m062x/aug-cc-pVDZ   counterpoise=2

00177 m062x/aug-cc-pVDZ   counterpoise=2

 0  1  0  1  0  1
  C          0.696271        1.136534        0.000002  1
  N          1.387403       -0.000000        0.000003  1
  C          0.696273       -1.136531       -0.000007  1
  C         -0.690797       -1.191110       -0.000002  1
  C         -1.398354       -0.000002       -0.000001  1
  C         -0.690796        1.191109        0.000005  1
  H         -1.197483        2.145664        0.000011  1
  H          1.279537       -2.049878        0.000000  1
  H         -2.480010       -0.000000        0.000002  1
  H         -1.197480       -2.145668        0.000001  1
  H          1.279535        2.049878        0.000011  1
  C          0.984808       -1.173648        1.285575  2
  H          0.748053       -1.143192        0.230700  2
  C          0.983360       -2.385659        1.962600  2
  H          0.745477       -3.299421        1.435162  2
  C          1.287261       -2.424753        3.316648  2
  H          1.286133       -3.368971        3.844086  2
  C          1.592610       -1.251836        3.993673  2
  H          1.829365       -1.282292        5.048548  2
  C          1.594059       -0.039825        3.316648  2
  H          1.831942        0.873937        3.844086  2
  C          1.290157       -0.000731        1.962600  2
  H          1.291285        0.943487        1.435162  2

%mem=32GB
%nprocshared= 8
#p m062x/aug-cc-pVDZ   counterpoise=2

00178 m062x/aug-cc-pVDZ   counterpoise=2

 0  1  0  1  0  1
  C          0.696271        1.136534        0.000002  1
  N          1.387403       -0.000000        0.000003  1
  C          0.696273       -1.136531       -0.000007  1
  C         -0.690797       -1.191110       -0.000002  1
  C         -1.398354       -0.000002       -0.000001  1
  C         -0.690796        1.191109        0.000005  1
  H         -1.197483        2.145664        0.000011  1
  H          1.279537       -2.049878        0.000000  1
  H         -2.480010       -0.000000        0.000002  1
  H         -1.197480       -2.145668        0.000001  1
  H          1.279535        2.049878        0.000011  1
  C          1.173648       -0.984808        1.285575  2
  H          0.799440       -1.103742        0.277823  2
  C          1.777988       -2.054285        1.932356  2
  H          1.874591       -3.006397        1.428480  2
  C          2.258326       -1.901621        3.225917  2
  H          2.729138       -2.734798        3.729793  2
  C          2.134324       -0.679478        3.872698  2
  H          2.508533       -0.560544        4.880450  2
  C          1.529985        0.390000        3.225917  2
  H          1.433381        1.342111        3.729793  2
  C          1.049647        0.237335        1.932356  2
  H          0.578835        1.070512        1.428480  2

%mem=32GB
%nprocshared= 8
#p m062x/aug-cc-pVDZ   counterpoise=2

00179 m062x/aug-cc-pVDZ   counterpoise=2

 0  1  0  1  0  1
  C          0.696271        1.136534        0.000002  1
  N          1.387403       -0.000000        0.000003  1
  C          0.696273       -1.136531       -0.000007  1
  C         -0.690797       -1.191110       -0.000002  1
  C         -1.398354       -0.000002       -0.000001  1
  C         -0.690796        1.191109        0.000005  1
  H         -1.197483        2.145664        0.000011  1
  H          1.279537       -2.049878        0.000000  1
  H         -2.480010       -0.000000        0.000002  1
  H         -1.197480       -2.145668        0.000001  1
  H          1.279535        2.049878        0.000011  1
  C          1.326828       -0.766044        1.285575  2
  H          0.865738       -1.036961        0.345500  2
  C          2.231820       -1.628771        1.888921  2
  H          2.475766       -2.571795        1.418883  2
  C          2.823680       -1.281020        3.095612  2
  H          3.528716       -1.953128        3.565649  2
  C          2.510548       -0.070542        3.698957  2
  H          2.971638        0.200374        4.639033  2
  C          1.605556        0.792185        3.095612  2
  H          1.361610        1.735209        3.565649  2
  C          1.013696        0.444433        1.888921  2
  H          0.308660        1.116541        1.418883  2

%mem=32GB
%nprocshared= 8
#p m062x/aug-cc-pVDZ   counterpoise=2

00180 m062x/aug-cc-pVDZ   counterpoise=2

 0  1  0  1  0  1
  C          0.696271        1.136534        0.000002  1
  N          1.387403       -0.000000        0.000003  1
  C          0.696273       -1.136531       -0.000007  1
  C         -0.690797       -1.191110       -0.000002  1
  C         -1.398354       -0.000002       -0.000001  1
  C         -0.690796        1.191109        0.000005  1
  H         -1.197483        2.145664        0.000011  1
  H          1.279537       -2.049878        0.000000  1
  H         -2.480010       -0.000000        0.000002  1
  H         -1.197480       -2.145668        0.000001  1
  H          1.279535        2.049878        0.000011  1
  C          1.439693       -0.524005        1.285575  2
  H          1.398985       -0.116061        0.284742  2
  C          0.269471       -0.905208        1.927915  2
  H         -0.682899       -0.794240        1.427499  2
  C          0.321724       -1.428849        3.212595  2
  H         -0.589938       -1.725825        3.713011  2
  C          1.544199       -1.571288        3.854934  2
  H          1.584907       -1.979232        4.855767  2
  C          2.714421       -1.190086        3.212595  2
  H          3.666791       -1.301053        3.713011  2
  C          2.662168       -0.666444        1.927915  2
  H          3.573830       -0.369468        1.427499  2

%mem=32GB
%nprocshared= 8
#p m062x/aug-cc-pVDZ   counterpoise=2

00181 m062x/aug-cc-pVDZ   counterpoise=2

 0  1  0  1  0  1
  C          0.696271        1.136534        0.000002  1
  N          1.387403       -0.000000        0.000003  1
  C          0.696273       -1.136531       -0.000007  1
  C         -0.690797       -1.191110       -0.000002  1
  C         -1.398354       -0.000002       -0.000001  1
  C         -0.690796        1.191109        0.000005  1
  H         -1.197483        2.145664        0.000011  1
  H          1.279537       -2.049878        0.000000  1
  H         -2.480010       -0.000000        0.000002  1
  H         -1.197480       -2.145668        0.000001  1
  H          1.279535        2.049878        0.000011  1
  C          1.508813       -0.266044        1.285575  2
  H          1.409216       -0.047798        0.230971  2
  C          0.478956       -0.905265        1.962426  2
  H         -0.422952       -1.185004        1.435124  2
  C          0.606801       -1.185408        3.316128  2
  H         -0.195510       -1.683394        3.843430  2
  C          1.764501       -0.826332        3.992978  2
  H          1.864099       -1.044578        5.047583  2
  C          2.794358       -0.187111        3.316128  2
  H          3.696266        0.092628        3.843430  2
  C          2.666514        0.093032        1.962426  2
  H          3.468824        0.591018        1.435124  2

%mem=32GB
%nprocshared= 8
#p m062x/aug-cc-pVDZ   counterpoise=2

00182 m062x/aug-cc-pVDZ   counterpoise=2

 0  1  0  1  0  1
  C          0.696271        1.136534        0.000002  1
  N          1.387403       -0.000000        0.000003  1
  C          0.696273       -1.136531       -0.000007  1
  C         -0.690797       -1.191110       -0.000002  1
  C         -1.398354       -0.000002       -0.000001  1
  C         -0.690796        1.191109        0.000005  1
  H         -1.197483        2.145664        0.000011  1
  H          1.279537       -2.049878        0.000000  1
  H         -2.480010       -0.000000        0.000002  1
  H         -1.197480       -2.145668        0.000001  1
  H          1.279535        2.049878        0.000011  1
  C          1.732051        0.000000        1.000000  2
  H          1.379640        0.000000       -0.022521  2
  C          1.958230       -1.202290        1.656259  2
  H          1.782025       -2.138935        1.144999  2
  C          2.410588       -1.202290        2.968778  2
  H          2.586793       -2.138935        3.480038  2
  C          2.636767       -0.000000        3.625037  2
  H          2.989177       -0.000000        4.647558  2
  C          2.410588        1.202290        2.968778  2
  H          2.586793        2.138935        3.480038  2
  C          1.958230        1.202290        1.656259  2
  H          1.782025        2.138935        1.144999  2

%mem=32GB
%nprocshared= 8
#p m062x/aug-cc-pVDZ   counterpoise=2

00183 m062x/aug-cc-pVDZ   counterpoise=2

 0  1  0  1  0  1
  C          0.696271        1.136534        0.000002  1
  N          1.387403       -0.000000        0.000003  1
  C          0.696273       -1.136531       -0.000007  1
  C         -0.690797       -1.191110       -0.000002  1
  C         -1.398354       -0.000002       -0.000001  1
  C         -0.690796        1.191109        0.000005  1
  H         -1.197483        2.145664        0.000011  1
  H          1.279537       -2.049878        0.000000  1
  H         -2.480010       -0.000000        0.000002  1
  H         -1.197480       -2.145668        0.000001  1
  H          1.279535        2.049878        0.000011  1
  C          1.705737        0.300767        1.000000  2
  H          1.390362        0.002795        0.009297  2
  C          2.733839       -0.381910        1.635839  2
  H          3.219408       -1.211723        1.140487  2
  C          3.138659        0.000570        2.907516  2
  H          3.939603       -0.531271        3.402867  2
  C          2.515376        1.065728        3.543354  2
  H          2.830751        1.363700        4.534057  2
  C          1.487273        1.748406        2.907516  2
  H          1.001705        2.578219        3.402867  2
  C          1.082454        1.365926        1.635839  2
  H          0.281510        1.897766        1.140487  2

%mem=32GB
%nprocshared= 8
#p m062x/aug-cc-pVDZ   counterpoise=2

00184 m062x/aug-cc-pVDZ   counterpoise=2

 0  1  0  1  0  1
  C          0.696271        1.136534        0.000002  1
  N          1.387403       -0.000000        0.000003  1
  C          0.696273       -1.136531       -0.000007  1
  C         -0.690797       -1.191110       -0.000002  1
  C         -1.398354       -0.000002       -0.000001  1
  C         -0.690796        1.191109        0.000005  1
  H         -1.197483        2.145664        0.000011  1
  H          1.279537       -2.049878        0.000000  1
  H         -2.480010       -0.000000        0.000002  1
  H         -1.197480       -2.145668        0.000001  1
  H          1.279535        2.049878        0.000011  1
  C          1.627595        0.592396        1.000000  2
  H          1.408715        0.052562        0.088731  2
  C          2.882263        0.487107        1.584858  2
  H          3.640832       -0.134752        1.129223  2
  C          3.163220        1.180044        2.754573  2
  H          4.140670        1.098019        3.210208  2
  C          2.189510        1.978270        3.339430  2
  H          2.408391        2.518105        4.250700  2
  C          0.934843        2.083559        2.754573  2
  H          0.176274        2.705419        3.210208  2
  C          0.653886        1.390622        1.584858  2
  H         -0.323564        1.472648        1.129223  2

%mem=32GB
%nprocshared= 8
#p m062x/aug-cc-pVDZ   counterpoise=2

00185 m062x/aug-cc-pVDZ   counterpoise=2

 0  1  0  1  0  1
  C          0.696271        1.136534        0.000002  1
  N          1.387403       -0.000000        0.000003  1
  C          0.696273       -1.136531       -0.000007  1
  C         -0.690797       -1.191110       -0.000002  1
  C         -1.398354       -0.000002       -0.000001  1
  C         -0.690796        1.191109        0.000005  1
  H         -1.197483        2.145664        0.000011  1
  H          1.279537       -2.049878        0.000000  1
  H         -2.480010       -0.000000        0.000002  1
  H         -1.197480       -2.145668        0.000001  1
  H          1.279535        2.049878        0.000011  1
  C          1.500000        0.866025        1.000000  2
  H          0.837024        1.089161        0.175127  2
  C          1.541989       -0.416667        1.529408  2
  H          0.911726       -1.192813        1.116971  2
  C          2.392992       -0.703086        2.588224  2
  H          2.425704       -1.702368        3.000660  2
  C          3.202005        0.293187        3.117632  2
  H          3.864981        0.070051        3.942505  2
  C          3.160016        1.575879        2.588224  2
  H          3.790279        2.352025        3.000660  2
  C          2.309013        1.862298        1.529408  2
  H          2.276301        2.861580        1.116971  2

%mem=32GB
%nprocshared= 8
#p m062x/aug-cc-pVDZ   counterpoise=2

00186 m062x/aug-cc-pVDZ   counterpoise=2

 0  1  0  1  0  1
  C          0.696271        1.136534        0.000002  1
  N          1.387403       -0.000000        0.000003  1
  C          0.696273       -1.136531       -0.000007  1
  C         -0.690797       -1.191110       -0.000002  1
  C         -1.398354       -0.000002       -0.000001  1
  C         -0.690796        1.191109        0.000005  1
  H         -1.197483        2.145664        0.000011  1
  H          1.279537       -2.049878        0.000000  1
  H         -2.480010       -0.000000        0.000002  1
  H         -1.197480       -2.145668        0.000001  1
  H          1.279535        2.049878        0.000011  1
  C          1.326828        1.113341        1.000000  2
  H          0.750069        1.134555        0.085319  2
  C          1.652802       -0.101752        1.587047  2
  H          1.329994       -1.027157        1.129707  2
  C          2.393137       -0.128983        2.761141  2
  H          2.647088       -1.075603        3.218481  2
  C          2.807497        1.058879        3.348187  2
  H          3.384256        1.037664        4.262868  2
  C          2.481522        2.273972        2.761141  2
  H          2.804330        3.199377        3.218481  2
  C          1.741188        2.301203        1.587047  2
  H          1.487237        3.247822        1.129707  2

%mem=32GB
%nprocshared= 8
#p m062x/aug-cc-pVDZ   counterpoise=2

00187 m062x/aug-cc-pVDZ   counterpoise=2

 0  1  0  1  0  1
  C          0.696271        1.136534        0.000002  1
  N          1.387403       -0.000000        0.000003  1
  C          0.696273       -1.136531       -0.000007  1
  C         -0.690797       -1.191110       -0.000002  1
  C         -1.398354       -0.000002       -0.000001  1
  C         -0.690796        1.191109        0.000005  1
  H         -1.197483        2.145664        0.000011  1
  H          1.279537       -2.049878        0.000000  1
  H         -2.480010       -0.000000        0.000002  1
  H         -1.197480       -2.145668        0.000001  1
  H          1.279535        2.049878        0.000011  1
  C          1.113341        1.326828        1.000000  2
  H          0.703294        1.139738        0.016841  2
  C          1.875579        0.353088        1.630997  2
  H          2.059356       -0.592595        1.139417  2
  C          2.401920        0.593238        2.892990  2
  H          2.995743       -0.165355        3.384569  2
  C          2.166021        1.807128        3.523986  2
  H          2.576068        1.994217        4.507145  2
  C          1.403783        2.780868        2.892990  2
  H          1.220006        3.726551        3.384569  2
  C          0.877442        2.540718        1.630997  2
  H          0.283619        3.299311        1.139417  2

%mem=32GB
%nprocshared= 8
#p m062x/aug-cc-pVDZ   counterpoise=2

00188 m062x/aug-cc-pVDZ   counterpoise=2

 0  1  0  1  0  1
  C          0.696271        1.136534        0.000002  1
  N          1.387403       -0.000000        0.000003  1
  C          0.696273       -1.136531       -0.000007  1
  C         -0.690797       -1.191110       -0.000002  1
  C         -1.398354       -0.000002       -0.000001  1
  C         -0.690796        1.191109        0.000005  1
  H         -1.197483        2.145664        0.000011  1
  H          1.279537       -2.049878        0.000000  1
  H         -2.480010       -0.000000        0.000002  1
  H         -1.197480       -2.145668        0.000001  1
  H          1.279535        2.049878        0.000011  1
  C          0.866025        1.500000        1.000000  2
  H          0.695627        1.135156       -0.003790  2
  C          2.064725        1.225391        1.644238  2
  H          2.828176        0.646613        1.142343  2
  C          2.283450        1.693709        2.932714  2
  H          3.217299        1.479775        3.434609  2
  C          1.303475        2.436636        3.576952  2
  H          1.473873        2.801481        4.580742  2
  C          0.104775        2.711245        2.932714  2
  H         -0.658675        3.290023        3.434609  2
  C         -0.113950        2.242927        1.644238  2
  H         -1.047798        2.456861        1.142343  2

%mem=32GB
%nprocshared= 8
#p m062x/aug-cc-pVDZ   counterpoise=2

00189 m062x/aug-cc-pVDZ   counterpoise=2

 0  1  0  1  0  1
  C          0.696271        1.136534        0.000002  1
  N          1.387403       -0.000000        0.000003  1
  C          0.696273       -1.136531       -0.000007  1
  C         -0.690797       -1.191110       -0.000002  1
  C         -1.398354       -0.000002       -0.000001  1
  C         -0.690796        1.191109        0.000005  1
  H         -1.197483        2.145664        0.000011  1
  H          1.279537       -2.049878        0.000000  1
  H         -2.480010       -0.000000        0.000002  1
  H         -1.197480       -2.145668        0.000001  1
  H          1.279535        2.049878        0.000011  1
  C          0.592396        1.627595        1.000000  2
  H          0.692804        1.152926        0.033383  2
  C          1.704216        2.181057        1.620380  2
  H          2.670788        2.137562        1.137072  2
  C          1.575332        2.790347        2.861141  2
  H          2.441496        3.221522        3.344449  2
  C          0.334628        2.846177        3.481521  2
  H          0.234221        3.320846        4.448138  2
  C         -0.777191        2.292715        2.861141  2
  H         -1.743763        2.336210        3.344449  2
  C         -0.648308        1.683425        1.620380  2
  H         -1.514472        1.252250        1.137072  2

%mem=32GB
%nprocshared= 8
#p m062x/aug-cc-pVDZ   counterpoise=2

00190 m062x/aug-cc-pVDZ   counterpoise=2

 0  1  0  1  0  1
  C          0.696271        1.136534        0.000002  1
  N          1.387403       -0.000000        0.000003  1
  C          0.696273       -1.136531       -0.000007  1
  C         -0.690797       -1.191110       -0.000002  1
  C         -1.398354       -0.000002       -0.000001  1
  C         -0.690796        1.191109        0.000005  1
  H         -1.197483        2.145664        0.000011  1
  H          1.279537       -2.049878        0.000000  1
  H         -2.480010       -0.000000        0.000002  1
  H         -1.197480       -2.145668        0.000001  1
  H          1.279535        2.049878        0.000011  1
  C          0.300767        1.705737        1.000000  2
  H          0.652331        1.199771        0.111100  2
  C          1.062475        2.716511        1.570501  2
  H          2.007447        2.997991        1.126051  2
  C          0.611204        3.365974        2.711502  2
  H          1.204613        4.153419        3.155953  2
  C         -0.601775        3.004663        3.282003  2
  H         -0.953339        3.510629        4.170903  2
  C         -1.363482        1.993889        2.711502  2
  H         -2.308455        1.712409        3.155953  2
  C         -0.912211        1.344426        1.570501  2
  H         -1.505620        0.556981        1.126051  2

%mem=32GB
%nprocshared= 8
#p m062x/aug-cc-pVDZ   counterpoise=2

00191 m062x/aug-cc-pVDZ   counterpoise=2

 0  1  0  1  0  1
  C          0.696271        1.136534        0.000002  1
  N          1.387403       -0.000000        0.000003  1
  C          0.696273       -1.136531       -0.000007  1
  C         -0.690797       -1.191110       -0.000002  1
  C         -1.398354       -0.000002       -0.000001  1
  C         -0.690796        1.191109        0.000005  1
  H         -1.197483        2.145664        0.000011  1
  H          1.279537       -2.049878        0.000000  1
  H         -2.480010       -0.000000        0.000002  1
  H         -1.197480       -2.145668        0.000001  1
  H          1.279535        2.049878        0.000011  1
  C          0.000000        1.732051        1.000000  2
  H         -0.561606        1.292274        0.187020  2
  C          1.101694        1.067705        1.521775  2
  H          1.398364        0.110369        1.115285  2
  C          1.822578        1.632207        2.565325  2
  H          2.680854        1.114648        2.971815  2
  C          1.441767        2.861056        3.087100  2
  H          2.003373        3.300833        3.900080  2
  C          0.340073        3.525402        2.565325  2
  H          0.043403        4.482738        2.971815  2
  C         -0.380810        2.960899        1.521775  2
  H         -1.239087        3.478458        1.115285  2

%mem=32GB
%nprocshared= 8
#p m062x/aug-cc-pVDZ   counterpoise=2

00192 m062x/aug-cc-pVDZ   counterpoise=2

 0  1  0  1  0  1
  C          0.696271        1.136534        0.000002  1
  N          1.387403       -0.000000        0.000003  1
  C          0.696273       -1.136531       -0.000007  1
  C         -0.690797       -1.191110       -0.000002  1
  C         -1.398354       -0.000002       -0.000001  1
  C         -0.690796        1.191109        0.000005  1
  H         -1.197483        2.145664        0.000011  1
  H          1.279537       -2.049878        0.000000  1
  H         -2.480010       -0.000000        0.000002  1
  H         -1.197480       -2.145668        0.000001  1
  H          1.279535        2.049878        0.000011  1
  C         -0.300767        1.705737        1.000000  2
  H         -0.655143        1.238152        0.091416  2
  C          0.884866        1.279636        1.583134  2
  H          1.454160        0.480097        1.128842  2
  C          1.339746        1.879833        2.749401  2
  H          2.263415        1.547879        3.203693  2
  C          0.608992        2.906131        3.332535  2
  H          0.963368        3.373716        4.241119  2
  C         -0.576641        3.332233        2.749401  2
  H         -1.145935        4.131772        3.203693  2
  C         -1.031521        2.732035        1.583134  2
  H         -1.955190        3.063990        1.128842  2

%mem=32GB
%nprocshared= 8
#p m062x/aug-cc-pVDZ   counterpoise=2

00193 m062x/aug-cc-pVDZ   counterpoise=2

 0  1  0  1  0  1
  C          0.696271        1.136534        0.000002  1
  N          1.387403       -0.000000        0.000003  1
  C          0.696273       -1.136531       -0.000007  1
  C         -0.690797       -1.191110       -0.000002  1
  C         -1.398354       -0.000002       -0.000001  1
  C         -0.690796        1.191109        0.000005  1
  H         -1.197483        2.145664        0.000011  1
  H          1.279537       -2.049878        0.000000  1
  H         -2.480010       -0.000000        0.000002  1
  H         -1.197480       -2.145668        0.000001  1
  H          1.279535        2.049878        0.000011  1
  C         -0.592396        1.627595        1.000000  2
  H         -0.689540        1.196682        0.012772  2
  C          0.642807        1.639754        1.633608  2
  H          1.507950        1.218313        1.139994  2
  C          0.767501        2.192879        2.900824  2
  H          1.729788        2.202352        3.394438  2
  C         -0.343008        2.733846        3.534432  2
  H         -0.245864        3.164759        4.521660  2
  C         -1.578211        2.721687        2.900824  2
  H         -2.443354        3.143128        3.394438  2
  C         -1.702905        2.168562        1.633608  2
  H         -2.665192        2.159089        1.139994  2

%mem=32GB
%nprocshared= 8
#p m062x/aug-cc-pVDZ   counterpoise=2

00194 m062x/aug-cc-pVDZ   counterpoise=2

 0  1  0  1  0  1
  C          0.696271        1.136534        0.000002  1
  N          1.387403       -0.000000        0.000003  1
  C          0.696273       -1.136531       -0.000007  1
  C         -0.690797       -1.191110       -0.000002  1
  C         -1.398354       -0.000002       -0.000001  1
  C         -0.690796        1.191109        0.000005  1
  H         -1.197483        2.145664        0.000011  1
  H          1.279537       -2.049878        0.000000  1
  H         -2.480010       -0.000000        0.000002  1
  H         -1.197480       -2.145668        0.000001  1
  H          1.279535        2.049878        0.000011  1
  C         -0.866025        1.500000        1.000000  2
  H         -0.687434        1.185182       -0.019184  2
  C          0.065095        2.295286        1.654118  2
  H          0.969076        2.600036        1.144526  2
  C         -0.164148        2.699390        2.962353  2
  H          0.561242        3.318959        3.471945  2
  C         -1.324510        2.308208        3.616471  2
  H         -1.503102        2.623027        4.635655  2
  C         -2.255630        1.512922        2.962353  2
  H         -3.159612        1.208172        3.471945  2
  C         -2.026388        1.108818        1.654118  2
  H         -2.751778        0.489250        1.144526  2

%mem=32GB
%nprocshared= 8
#p m062x/aug-cc-pVDZ   counterpoise=2

00195 m062x/aug-cc-pVDZ   counterpoise=2

 0  1  0  1  0  1
  C          0.696271        1.136534        0.000002  1
  N          1.387403       -0.000000        0.000003  1
  C          0.696273       -1.136531       -0.000007  1
  C         -0.690797       -1.191110       -0.000002  1
  C         -1.398354       -0.000002       -0.000001  1
  C         -0.690796        1.191109        0.000005  1
  H         -1.197483        2.145664        0.000011  1
  H          1.279537       -2.049878        0.000000  1
  H         -2.480010       -0.000000        0.000002  1
  H         -1.197480       -2.145668        0.000001  1
  H          1.279535        2.049878        0.000011  1
  C         -1.113341        1.326828        1.000000  2
  H         -0.695627        1.192661        0.011437  2
  C         -1.013763        2.557630        1.634465  2
  H         -0.518474        3.382320        1.140183  2
  C         -1.549946        2.729848        2.903394  2
  H         -1.472370        3.688706        3.397675  2
  C         -2.185705        1.671265        3.537859  2
  H         -2.603419        1.805432        4.526421  2
  C         -2.285283        0.440463        2.903394  2
  H         -2.780572       -0.384227        3.397675  2
  C         -1.749100        0.268245        1.634465  2
  H         -1.826676       -0.690613        1.140183  2

%mem=32GB
%nprocshared= 8
#p m062x/aug-cc-pVDZ   counterpoise=2

00196 m062x/aug-cc-pVDZ   counterpoise=2

 0  1  0  1  0  1
  C          0.696271        1.136534        0.000002  1
  N          1.387403       -0.000000        0.000003  1
  C          0.696273       -1.136531       -0.000007  1
  C         -0.690797       -1.191110       -0.000002  1
  C         -1.398354       -0.000002       -0.000001  1
  C         -0.690796        1.191109        0.000005  1
  H         -1.197483        2.145664        0.000011  1
  H          1.279537       -2.049878        0.000000  1
  H         -2.480010       -0.000000        0.000002  1
  H         -1.197480       -2.145668        0.000001  1
  H          1.279535        2.049878        0.000011  1
  C         -1.326828        1.113341        1.000000  2
  H         -0.747631        1.184160        0.089364  2
  C         -1.844478        2.261291        1.584451  2
  H         -1.668557        3.226422        1.129133  2
  C         -2.587940        2.170387        2.753353  2
  H         -2.991216        3.064699        3.208671  2
  C         -2.813753        0.931533        3.337804  2
  H         -3.392950        0.860714        4.248440  2
  C         -2.296104       -0.216417        2.753353  2
  H         -2.472024       -1.181548        3.208671  2
  C         -1.552641       -0.125513        1.584451  2
  H         -1.149365       -1.019825        1.129133  2

%mem=32GB
%nprocshared= 8
#p m062x/aug-cc-pVDZ   counterpoise=2

00197 m062x/aug-cc-pVDZ   counterpoise=2

 0  1  0  1  0  1
  C          0.696271        1.136534        0.000002  1
  N          1.387403       -0.000000        0.000003  1
  C          0.696273       -1.136531       -0.000007  1
  C         -0.690797       -1.191110       -0.000002  1
  C         -1.398354       -0.000002       -0.000001  1
  C         -0.690796        1.191109        0.000005  1
  H         -1.197483        2.145664        0.000011  1
  H          1.279537       -2.049878        0.000000  1
  H         -2.480010       -0.000000        0.000002  1
  H         -1.197480       -2.145668        0.000001  1
  H          1.279535        2.049878        0.000011  1
  C         -1.500000        0.866025        1.000000  2
  H         -1.417141        0.160068        0.184831  2
  C         -0.359086        1.459264        1.523180  2
  H          0.612603        1.215470        1.115595  2
  C         -0.465444        2.365439        2.569539  2
  H          0.423386        2.827603        2.977123  2
  C         -1.712716        2.678375        3.092718  2
  H         -1.795575        3.384333        3.907887  2
  C         -2.853631        2.085136        2.569539  2
  H         -3.825319        2.328930        2.977123  2
  C         -2.747272        1.178962        1.523180  2
  H         -3.636102        0.716798        1.115595  2

%mem=32GB
%nprocshared= 8
#p m062x/aug-cc-pVDZ   counterpoise=2

00198 m062x/aug-cc-pVDZ   counterpoise=2

 0  1  0  1  0  1
  C          0.696271        1.136534        0.000002  1
  N          1.387403       -0.000000        0.000003  1
  C          0.696273       -1.136531       -0.000007  1
  C         -0.690797       -1.191110       -0.000002  1
  C         -1.398354       -0.000002       -0.000001  1
  C         -0.690796        1.191109        0.000005  1
  H         -1.197483        2.145664        0.000011  1
  H          1.279537       -2.049878        0.000000  1
  H         -2.480010       -0.000000        0.000002  1
  H         -1.197480       -2.145668        0.000001  1
  H          1.279535        2.049878        0.000011  1
  C         -1.627595        0.592396        1.000000  2
  H         -1.418313        0.051574        0.087063  2
  C         -0.640650        1.373396        1.585928  2
  H          0.337514        1.441014        1.129459  2
  C         -0.909287        2.067601        2.757784  2
  H         -0.140407        2.676040        3.214252  2
  C         -2.164870        1.980806        3.343712  2
  H         -2.374153        2.521627        4.256649  2
  C         -3.151816        1.199806        2.757784  2
  H         -4.129980        1.132188        3.214252  2
  C         -2.883179        0.505601        1.585928  2
  H         -3.652059       -0.102838        1.129459  2

%mem=32GB
%nprocshared= 8
#p m062x/aug-cc-pVDZ   counterpoise=2

00199 m062x/aug-cc-pVDZ   counterpoise=2

 0  1  0  1  0  1
  C          0.696271        1.136534        0.000002  1
  N          1.387403       -0.000000        0.000003  1
  C          0.696273       -1.136531       -0.000007  1
  C         -0.690797       -1.191110       -0.000002  1
  C         -1.398354       -0.000002       -0.000001  1
  C         -0.690796        1.191109        0.000005  1
  H         -1.197483        2.145664        0.000011  1
  H          1.279537       -2.049878        0.000000  1
  H         -2.480010       -0.000000        0.000002  1
  H         -1.197480       -2.145668        0.000001  1
  H          1.279535        2.049878        0.000011  1
  C         -1.705737        0.300767        1.000000  2
  H         -1.400333        0.001934        0.006436  2
  C         -1.060895        1.351902        1.637674  2
  H         -0.253126        1.871956        1.140893  2
  C         -1.452915        1.735488        2.913023  2
  H         -0.950550        2.554375        3.409805  2
  C         -2.489778        1.067939        3.550698  2
  H         -2.795182        1.366772        4.544261  2
  C         -3.134620        0.016804        2.913023  2
  H         -3.942389       -0.503250        3.409805  2
  C         -2.742600       -0.366782        1.637674  2
  H         -3.244964       -1.185669        1.140893  2

%mem=32GB
%nprocshared= 8
#p m062x/aug-cc-pVDZ   counterpoise=2

00200 m062x/aug-cc-pVDZ   counterpoise=2

 0  1  0  1  0  1
  C          0.696271        1.136534        0.000002  1
  N          1.387403       -0.000000        0.000003  1
  C          0.696273       -1.136531       -0.000007  1
  C         -0.690797       -1.191110       -0.000002  1
  C         -1.398354       -0.000002       -0.000001  1
  C         -0.690796        1.191109        0.000005  1
  H         -1.197483        2.145664        0.000011  1
  H          1.279537       -2.049878        0.000000  1
  H         -2.480010       -0.000000        0.000002  1
  H         -1.197480       -2.145668        0.000001  1
  H          1.279535        2.049878        0.000011  1
  C         -1.732051        0.000000        1.000000  2
  H         -1.389701       -0.000002       -0.025933  2
  C         -1.951766        1.202291        1.658449  2
  H         -1.780585        2.138935        1.145483  2
  C         -2.391210        1.202294        2.975347  2
  H         -2.562380        2.138940        3.488314  2
  C         -2.610939        0.000005        3.633797  2
  H         -2.953290        0.000007        4.659729  2
  C         -2.391224       -1.202286        2.975347  2
  H         -2.562405       -2.138930        3.488314  2
  C         -1.951780       -1.202289        1.658449  2
  H         -1.780611       -2.138935        1.145483  2

%mem=32GB
%nprocshared= 8
#p m062x/aug-cc-pVDZ   counterpoise=2

00201 m062x/aug-cc-pVDZ   counterpoise=2

 0  1  0  1  0  1
  C          0.696271        1.136534        0.000002  1
  N          1.387403       -0.000000        0.000003  1
  C          0.696273       -1.136531       -0.000007  1
  C         -0.690797       -1.191110       -0.000002  1
  C         -1.398354       -0.000002       -0.000001  1
  C         -0.690796        1.191109        0.000005  1
  H         -1.197483        2.145664        0.000011  1
  H          1.279537       -2.049878        0.000000  1
  H         -2.480010       -0.000000        0.000002  1
  H         -1.197480       -2.145668        0.000001  1
  H          1.279535        2.049878        0.000011  1
  C         -1.705737       -0.300767        1.000000  2
  H         -1.400332       -0.001938        0.006435  2
  C         -2.742594        0.366790        1.637675  2
  H         -3.244954        1.185680        1.140893  2
  C         -3.134615       -0.016791        2.913025  2
  H         -3.942379        0.503269        3.409808  2
  C         -2.489778       -1.067929        3.550700  2
  H         -2.795183       -1.366759        4.544265  2
  C         -1.452921       -1.735486        2.913025  2
  H         -0.950561       -2.554376        3.409808  2
  C         -1.060901       -1.351905        1.637675  2
  H         -0.253136       -1.871966        1.140893  2

%mem=32GB
%nprocshared= 8
#p m062x/aug-cc-pVDZ   counterpoise=2

00202 m062x/aug-cc-pVDZ   counterpoise=2

 0  1  0  1  0  1
  C          0.696271        1.136534        0.000002  1
  N          1.387403       -0.000000        0.000003  1
  C          0.696273       -1.136531       -0.000007  1
  C         -0.690797       -1.191110       -0.000002  1
  C         -1.398354       -0.000002       -0.000001  1
  C         -0.690796        1.191109        0.000005  1
  H         -1.197483        2.145664        0.000011  1
  H          1.279537       -2.049878        0.000000  1
  H         -2.480010       -0.000000        0.000002  1
  H         -1.197480       -2.145668        0.000001  1
  H          1.279535        2.049878        0.000011  1
  C         -1.627595       -0.592396        1.000000  2
  H         -1.418312       -0.051577        0.087061  2
  C         -2.883178       -0.505597        1.585929  2
  H         -3.652058        0.102843        1.129460  2
  C         -3.151816       -1.199798        2.757787  2
  H         -4.129979       -1.132177        3.214256  2
  C         -2.164871       -1.980799        3.343716  2
  H         -2.374155       -2.521618        4.256654  2
  C         -0.909289       -2.067598        2.757787  2
  H         -0.140409       -2.676038        3.214256  2
  C         -0.640651       -1.373397        1.585929  2
  H          0.337512       -1.441018        1.129460  2

%mem=32GB
%nprocshared= 8
#p m062x/aug-cc-pVDZ   counterpoise=2

00203 m062x/aug-cc-pVDZ   counterpoise=2

 0  1  0  1  0  1
  C          0.696271        1.136534        0.000002  1
  N          1.387403       -0.000000        0.000003  1
  C          0.696273       -1.136531       -0.000007  1
  C         -0.690797       -1.191110       -0.000002  1
  C         -1.398354       -0.000002       -0.000001  1
  C         -0.690796        1.191109        0.000005  1
  H         -1.197483        2.145664        0.000011  1
  H          1.279537       -2.049878        0.000000  1
  H         -2.480010       -0.000000        0.000002  1
  H         -1.197480       -2.145668        0.000001  1
  H          1.279535        2.049878        0.000011  1
  C         -1.500000       -0.866025        1.000000  2
  H         -1.417141       -0.160070        0.184830  2
  C         -2.747272       -1.178960        1.523181  2
  H         -3.636102       -0.716796        1.115595  2
  C         -2.853631       -2.085132        2.569542  2
  H         -3.825319       -2.328925        2.977127  2
  C         -1.712717       -2.678370        3.092723  2
  H         -1.795575       -3.384326        3.907893  2
  C         -0.465444       -2.365436        2.569542  2
  H          0.423386       -2.827599        2.977127  2
  C         -0.359086       -1.459263        1.523181  2
  H          0.612603       -1.215471        1.115595  2

%mem=32GB
%nprocshared= 8
#p m062x/aug-cc-pVDZ   counterpoise=2

00204 m062x/aug-cc-pVDZ   counterpoise=2

 0  1  0  1  0  1
  C          0.696271        1.136534        0.000002  1
  N          1.387403       -0.000000        0.000003  1
  C          0.696273       -1.136531       -0.000007  1
  C         -0.690797       -1.191110       -0.000002  1
  C         -1.398354       -0.000002       -0.000001  1
  C         -0.690796        1.191109        0.000005  1
  H         -1.197483        2.145664        0.000011  1
  H          1.279537       -2.049878        0.000000  1
  H         -2.480010       -0.000000        0.000002  1
  H         -1.197480       -2.145668        0.000001  1
  H          1.279535        2.049878        0.000011  1
  C         -1.326828       -1.113341        1.000000  2
  H         -0.747635       -1.184160        0.089362  2
  C         -1.552637        0.125514        1.584452  2
  H         -1.149361        1.019825        1.129133  2
  C         -2.296095        0.216418        2.753357  2
  H         -2.472012        1.181549        3.208677  2
  C         -2.813744       -0.931532        3.337810  2
  H         -3.392937       -0.860712        4.248448  2
  C         -2.587936       -2.170386        2.753357  2
  H         -2.991212       -3.064697        3.208677  2
  C         -1.844477       -2.261291        1.584452  2
  H         -1.668560       -3.226421        1.129133  2

%mem=32GB
%nprocshared= 8
#p m062x/aug-cc-pVDZ   counterpoise=2

00205 m062x/aug-cc-pVDZ   counterpoise=2

 0  1  0  1  0  1
  C          0.696271        1.136534        0.000002  1
  N          1.387403       -0.000000        0.000003  1
  C          0.696273       -1.136531       -0.000007  1
  C         -0.690797       -1.191110       -0.000002  1
  C         -1.398354       -0.000002       -0.000001  1
  C         -0.690796        1.191109        0.000005  1
  H         -1.197483        2.145664        0.000011  1
  H          1.279537       -2.049878        0.000000  1
  H         -2.480010       -0.000000        0.000002  1
  H         -1.197480       -2.145668        0.000001  1
  H          1.279535        2.049878        0.000011  1
  C         -1.113341       -1.326828        1.000000  2
  H         -0.695630       -1.192662        0.011436  2
  C         -1.749097       -0.268243        1.634466  2
  H         -1.826672        0.690614        1.140184  2
  C         -2.285275       -0.440459        2.903397  2
  H         -2.780561        0.384232        3.397679  2
  C         -2.185697       -1.671261        3.537863  2
  H         -2.603408       -1.805426        4.526427  2
  C         -1.549941       -2.729846        2.903397  2
  H         -1.472365       -3.688702        3.397679  2
  C         -1.013763       -2.557629        1.634466  2
  H         -0.518476       -3.382321        1.140184  2

%mem=32GB
%nprocshared= 8
#p m062x/aug-cc-pVDZ   counterpoise=2

00206 m062x/aug-cc-pVDZ   counterpoise=2

 0  1  0  1  0  1
  C          0.696271        1.136534        0.000002  1
  N          1.387403       -0.000000        0.000003  1
  C          0.696273       -1.136531       -0.000007  1
  C         -0.690797       -1.191110       -0.000002  1
  C         -1.398354       -0.000002       -0.000001  1
  C         -0.690796        1.191109        0.000005  1
  H         -1.197483        2.145664        0.000011  1
  H          1.279537       -2.049878        0.000000  1
  H         -2.480010       -0.000000        0.000002  1
  H         -1.197480       -2.145668        0.000001  1
  H          1.279535        2.049878        0.000011  1
  C         -0.866025       -1.500000        1.000000  2
  H         -0.687436       -1.185184       -0.019185  2
  C         -2.026387       -1.108817        1.654119  2
  H         -2.751778       -0.489251        1.144526  2
  C         -2.255627       -1.512918        2.962356  2
  H         -3.159608       -1.208167        3.471948  2
  C         -1.324505       -2.308201        3.616474  2
  H         -1.503095       -2.623017        4.635659  2
  C         -0.164143       -2.699384        2.962356  2
  H          0.561248       -3.318950        3.471948  2
  C          0.065097       -2.295283        1.654119  2
  H          0.969078       -2.600034        1.144526  2

%mem=32GB
%nprocshared= 8
#p m062x/aug-cc-pVDZ   counterpoise=2

00207 m062x/aug-cc-pVDZ   counterpoise=2

 0  1  0  1  0  1
  C          0.696271        1.136534        0.000002  1
  N          1.387403       -0.000000        0.000003  1
  C          0.696273       -1.136531       -0.000007  1
  C         -0.690797       -1.191110       -0.000002  1
  C         -1.398354       -0.000002       -0.000001  1
  C         -0.690796        1.191109        0.000005  1
  H         -1.197483        2.145664        0.000011  1
  H          1.279537       -2.049878        0.000000  1
  H         -2.480010       -0.000000        0.000002  1
  H         -1.197480       -2.145668        0.000001  1
  H          1.279535        2.049878        0.000011  1
  C         -0.592396       -1.627595        1.000000  2
  H         -0.689540       -1.196685        0.012771  2
  C         -1.702904       -2.168563        1.633609  2
  H         -2.665190       -2.159094        1.139994  2
  C         -1.578209       -2.721684        2.900827  2
  H         -2.443352       -3.143126        3.394441  2
  C         -0.343006       -2.733837        3.534436  2
  H         -0.245863       -3.164747        4.521665  2
  C          0.767502       -2.192870        2.900827  2
  H          1.729788       -2.202338        3.394441  2
  C          0.642807       -1.639749        1.633609  2
  H          1.507949       -1.218307        1.139994  2

%mem=32GB
%nprocshared= 8
#p m062x/aug-cc-pVDZ   counterpoise=2

00208 m062x/aug-cc-pVDZ   counterpoise=2

 0  1  0  1  0  1
  C          0.696271        1.136534        0.000002  1
  N          1.387403       -0.000000        0.000003  1
  C          0.696273       -1.136531       -0.000007  1
  C         -0.690797       -1.191110       -0.000002  1
  C         -1.398354       -0.000002       -0.000001  1
  C         -0.690796        1.191109        0.000005  1
  H         -1.197483        2.145664        0.000011  1
  H          1.279537       -2.049878        0.000000  1
  H         -2.480010       -0.000000        0.000002  1
  H         -1.197480       -2.145668        0.000001  1
  H          1.279535        2.049878        0.000011  1
  C         -0.300767       -1.705737        1.000000  2
  H         -0.655142       -1.238155        0.091414  2
  C         -1.031520       -2.732036        1.583135  2
  H         -1.955188       -3.063993        1.128842  2
  C         -0.576641       -3.332229        2.749405  2
  H         -1.145934       -4.131768        3.203698  2
  C          0.608990       -2.906123        3.332540  2
  H          0.963365       -3.373705        4.241126  2
  C          1.339743       -1.879825        2.749405  2
  H          2.263410       -1.547867        3.203698  2
  C          0.884864       -1.279632        1.583135  2
  H          1.454157       -0.480092        1.128842  2

%mem=32GB
%nprocshared= 8
#p m062x/aug-cc-pVDZ   counterpoise=2

00209 m062x/aug-cc-pVDZ   counterpoise=2

 0  1  0  1  0  1
  C          0.696271        1.136534        0.000002  1
  N          1.387403       -0.000000        0.000003  1
  C          0.696273       -1.136531       -0.000007  1
  C         -0.690797       -1.191110       -0.000002  1
  C         -1.398354       -0.000002       -0.000001  1
  C         -0.690796        1.191109        0.000005  1
  H         -1.197483        2.145664        0.000011  1
  H          1.279537       -2.049878        0.000000  1
  H         -2.480010       -0.000000        0.000002  1
  H         -1.197480       -2.145668        0.000001  1
  H          1.279535        2.049878        0.000011  1
  C         -0.000000       -1.732051        1.000000  2
  H         -0.561605       -1.292276        0.187018  2
  C         -0.380810       -2.960899        1.521776  2
  H         -1.239084       -3.478460        1.115285  2
  C          0.340072       -3.525398        2.565329  2
  H          0.043402       -4.482734        2.971821  2
  C          1.441764       -2.861049        3.087106  2
  H          2.003368       -3.300824        3.900088  2
  C          1.822573       -1.632201        2.565329  2
  H          2.680848       -1.114640        2.971821  2
  C          1.101692       -1.067702        1.521776  2
  H          1.398361       -0.110366        1.115285  2

%mem=32GB
%nprocshared= 8
#p m062x/aug-cc-pVDZ   counterpoise=2

00210 m062x/aug-cc-pVDZ   counterpoise=2

 0  1  0  1  0  1
  C          0.696271        1.136534        0.000002  1
  N          1.387403       -0.000000        0.000003  1
  C          0.696273       -1.136531       -0.000007  1
  C         -0.690797       -1.191110       -0.000002  1
  C         -1.398354       -0.000002       -0.000001  1
  C         -0.690796        1.191109        0.000005  1
  H         -1.197483        2.145664        0.000011  1
  H          1.279537       -2.049878        0.000000  1
  H         -2.480010       -0.000000        0.000002  1
  H         -1.197480       -2.145668        0.000001  1
  H          1.279535        2.049878        0.000011  1
  C          0.300767       -1.705737        1.000000  2
  H          0.652330       -1.199773        0.111099  2
  C         -0.912211       -1.344425        1.570502  2
  H         -1.505620       -0.556981        1.126051  2
  C         -1.363481       -1.993886        2.711505  2
  H         -2.308452       -1.712406        3.155955  2
  C         -0.601772       -3.004660        3.282006  2
  H         -0.953335       -3.510624        4.170907  2
  C          0.611206       -3.365972        2.711505  2
  H          1.204615       -4.153416        3.155955  2
  C          1.062476       -2.716510        1.570502  2
  H          2.007448       -2.997990        1.126051  2

%mem=32GB
%nprocshared= 8
#p m062x/aug-cc-pVDZ   counterpoise=2

00211 m062x/aug-cc-pVDZ   counterpoise=2

 0  1  0  1  0  1
  C          0.696271        1.136534        0.000002  1
  N          1.387403       -0.000000        0.000003  1
  C          0.696273       -1.136531       -0.000007  1
  C         -0.690797       -1.191110       -0.000002  1
  C         -1.398354       -0.000002       -0.000001  1
  C         -0.690796        1.191109        0.000005  1
  H         -1.197483        2.145664        0.000011  1
  H          1.279537       -2.049878        0.000000  1
  H         -2.480010       -0.000000        0.000002  1
  H         -1.197480       -2.145668        0.000001  1
  H          1.279535        2.049878        0.000011  1
  C          0.592396       -1.627595        1.000000  2
  H          0.692805       -1.152927        0.033382  2
  C         -0.648308       -1.683421        1.620380  2
  H         -1.514471       -1.252244        1.137072  2
  C         -0.777193       -2.292710        2.861141  2
  H         -1.743764       -2.336202        3.344450  2
  C          0.334626       -2.846174        3.481522  2
  H          0.234217       -3.320842        4.448140  2
  C          1.575329       -2.790348        2.861141  2
  H          2.441493       -3.221525        3.344450  2
  C          1.704215       -2.181059        1.620380  2
  H          2.670786       -2.137568        1.137072  2

%mem=32GB
%nprocshared= 8
#p m062x/aug-cc-pVDZ   counterpoise=2

00212 m062x/aug-cc-pVDZ   counterpoise=2

 0  1  0  1  0  1
  C          0.696271        1.136534        0.000002  1
  N          1.387403       -0.000000        0.000003  1
  C          0.696273       -1.136531       -0.000007  1
  C         -0.690797       -1.191110       -0.000002  1
  C         -1.398354       -0.000002       -0.000001  1
  C         -0.690796        1.191109        0.000005  1
  H         -1.197483        2.145664        0.000011  1
  H          1.279537       -2.049878        0.000000  1
  H         -2.480010       -0.000000        0.000002  1
  H         -1.197480       -2.145668        0.000001  1
  H          1.279535        2.049878        0.000011  1
  C          0.866025       -1.500000        1.000000  2
  H          0.695631       -1.135156       -0.003791  2
  C         -0.113956       -2.242919        1.644238  2
  H         -1.047806       -2.456846        1.142343  2
  C          0.104765       -2.711237        2.932715  2
  H         -0.658690       -3.290008        3.434610  2
  C          1.303466       -2.436636        3.576953  2
  H          1.473861       -2.801480        4.580744  2
  C          2.283448       -1.693717        2.932715  2
  H          3.217297       -1.479790        3.434610  2
  C          2.064727       -1.225399        1.644238  2
  H          2.828182       -0.646628        1.142343  2

%mem=32GB
%nprocshared= 8
#p m062x/aug-cc-pVDZ   counterpoise=2

00213 m062x/aug-cc-pVDZ   counterpoise=2

 0  1  0  1  0  1
  C          0.696271        1.136534        0.000002  1
  N          1.387403       -0.000000        0.000003  1
  C          0.696273       -1.136531       -0.000007  1
  C         -0.690797       -1.191110       -0.000002  1
  C         -1.398354       -0.000002       -0.000001  1
  C         -0.690796        1.191109        0.000005  1
  H         -1.197483        2.145664        0.000011  1
  H          1.279537       -2.049878        0.000000  1
  H         -2.480010       -0.000000        0.000002  1
  H         -1.197480       -2.145668        0.000001  1
  H          1.279535        2.049878        0.000011  1
  C          1.113341       -1.326828        1.000000  2
  H          0.703299       -1.139737        0.016840  2
  C          0.877431       -2.540715        1.630998  2
  H          0.283604       -3.299305        1.139417  2
  C          1.403765       -2.780867        2.892993  2
  H          1.219979       -3.726548        3.384573  2
  C          2.166009       -1.807132        3.523991  2
  H          2.576050       -1.994223        4.507151  2
  C          2.401919       -0.593245        2.892993  2
  H          2.995746        0.165345        3.384573  2
  C          1.875585       -0.353093        1.630998  2
  H          2.059370        0.592588        1.139417  2

%mem=32GB
%nprocshared= 8
#p m062x/aug-cc-pVDZ   counterpoise=2

00214 m062x/aug-cc-pVDZ   counterpoise=2

 0  1  0  1  0  1
  C          0.696271        1.136534        0.000002  1
  N          1.387403       -0.000000        0.000003  1
  C          0.696273       -1.136531       -0.000007  1
  C         -0.690797       -1.191110       -0.000002  1
  C         -1.398354       -0.000002       -0.000001  1
  C         -0.690796        1.191109        0.000005  1
  H         -1.197483        2.145664        0.000011  1
  H          1.279537       -2.049878        0.000000  1
  H         -2.480010       -0.000000        0.000002  1
  H         -1.197480       -2.145668        0.000001  1
  H          1.279535        2.049878        0.000011  1
  C          1.326828       -1.113341        1.000000  2
  H          0.750074       -1.134552        0.085316  2
  C          1.741179       -2.301205        1.587049  2
  H          1.487226       -3.247823        1.129707  2
  C          2.481507       -2.273977        2.761147  2
  H          2.804308       -3.199384        3.218489  2
  C          2.807484       -1.058886        3.348196  2
  H          3.384238       -1.037674        4.262879  2
  C          2.393133        0.128978        2.761147  2
  H          2.647086        1.075596        3.218489  2
  C          1.652805        0.101751        1.587049  2
  H          1.330003        1.027157        1.129707  2

%mem=32GB
%nprocshared= 8
#p m062x/aug-cc-pVDZ   counterpoise=2

00215 m062x/aug-cc-pVDZ   counterpoise=2

 0  1  0  1  0  1
  C          0.696271        1.136534        0.000002  1
  N          1.387403       -0.000000        0.000003  1
  C          0.696273       -1.136531       -0.000007  1
  C         -0.690797       -1.191110       -0.000002  1
  C         -1.398354       -0.000002       -0.000001  1
  C         -0.690796        1.191109        0.000005  1
  H         -1.197483        2.145664        0.000011  1
  H          1.279537       -2.049878        0.000000  1
  H         -2.480010       -0.000000        0.000002  1
  H         -1.197480       -2.145668        0.000001  1
  H          1.279535        2.049878        0.000011  1
  C          1.500000       -0.866025        1.000000  2
  H          0.837029       -1.089158        0.175123  2
  C          2.309008       -1.862301        1.529411  2
  H          2.276295       -2.861583        1.116972  2
  C          3.160005       -1.575886        2.588232  2
  H          3.790264       -2.352035        3.000671  2
  C          3.201995       -0.293195        3.117643  2
  H          3.864966       -0.070063        3.942520  2
  C          2.392987        0.703080        2.588232  2
  H          2.425700        1.702362        3.000671  2
  C          1.541990        0.416665        1.529411  2
  H          0.911731        1.192815        1.116972  2

%mem=32GB
%nprocshared= 8
#p m062x/aug-cc-pVDZ   counterpoise=2

00216 m062x/aug-cc-pVDZ   counterpoise=2

 0  1  0  1  0  1
  C          0.696271        1.136534        0.000002  1
  N          1.387403       -0.000000        0.000003  1
  C          0.696273       -1.136531       -0.000007  1
  C         -0.690797       -1.191110       -0.000002  1
  C         -1.398354       -0.000002       -0.000001  1
  C         -0.690796        1.191109        0.000005  1
  H         -1.197483        2.145664        0.000011  1
  H          1.279537       -2.049878        0.000000  1
  H         -2.480010       -0.000000        0.000002  1
  H         -1.197480       -2.145668        0.000001  1
  H          1.279535        2.049878        0.000011  1
  C          1.627595       -0.592396        1.000000  2
  H          1.408715       -0.052562        0.088731  2
  C          0.653886       -1.390622        1.584858  2
  H         -0.323564       -1.472648        1.129223  2
  C          0.934843       -2.083559        2.754573  2
  H          0.176274       -2.705419        3.210208  2
  C          2.189510       -1.978270        3.339430  2
  H          2.408391       -2.518105        4.250700  2
  C          3.163220       -1.180044        2.754573  2
  H          4.140670       -1.098019        3.210208  2
  C          2.882263       -0.487107        1.584858  2
  H          3.640832        0.134752        1.129223  2

%mem=32GB
%nprocshared= 8
#p m062x/aug-cc-pVDZ   counterpoise=2

00217 m062x/aug-cc-pVDZ   counterpoise=2

 0  1  0  1  0  1
  C          0.696271        1.136534        0.000002  1
  N          1.387403       -0.000000        0.000003  1
  C          0.696273       -1.136531       -0.000007  1
  C         -0.690797       -1.191110       -0.000002  1
  C         -1.398354       -0.000002       -0.000001  1
  C         -0.690796        1.191109        0.000005  1
  H         -1.197483        2.145664        0.000011  1
  H          1.279537       -2.049878        0.000000  1
  H         -2.480010       -0.000000        0.000002  1
  H         -1.197480       -2.145668        0.000001  1
  H          1.279535        2.049878        0.000011  1
  C          1.705737       -0.300767        1.000000  2
  H          1.390362       -0.002795        0.009297  2
  C          1.082454       -1.365926        1.635839  2
  H          0.281510       -1.897766        1.140487  2
  C          1.487273       -1.748406        2.907516  2
  H          1.001705       -2.578219        3.402867  2
  C          2.515376       -1.065728        3.543354  2
  H          2.830751       -1.363700        4.534057  2
  C          3.138659       -0.000570        2.907516  2
  H          3.939603        0.531271        3.402867  2
  C          2.733839        0.381910        1.635839  2
  H          3.219408        1.211723        1.140487  2

%mem=32GB
%nprocshared= 8
#p m062x/aug-cc-pVDZ   counterpoise=2

00218 m062x/aug-cc-pVDZ   counterpoise=2

 0  1  0  1  0  1
  C          0.696271        1.136534        0.000002  1
  N          1.387403       -0.000000        0.000003  1
  C          0.696273       -1.136531       -0.000007  1
  C         -0.690797       -1.191110       -0.000002  1
  C         -1.398354       -0.000002       -0.000001  1
  C         -0.690796        1.191109        0.000005  1
  H         -1.197483        2.145664        0.000011  1
  H          1.279537       -2.049878        0.000000  1
  H         -2.480010       -0.000000        0.000002  1
  H         -1.197480       -2.145668        0.000001  1
  H          1.279535        2.049878        0.000011  1
  C          1.879385        0.000000        0.684040  2
  H          1.247876        0.000000       -0.193991  2
  C          2.284691       -1.202290        1.247565  2
  H          1.968937       -2.138935        0.808550  2
  C          3.095303       -1.202290        2.374615  2
  H          3.411057       -2.138935        2.813631  2
  C          3.500608       -0.000000        2.938140  2
  H          4.132117       -0.000000        3.816171  2
  C          3.095303        1.202290        2.374615  2
  H          3.411057        2.138935        2.813631  2
  C          2.284691        1.202290        1.247565  2
  H          1.968937        2.138935        0.808550  2

%mem=32GB
%nprocshared= 8
#p m062x/aug-cc-pVDZ   counterpoise=2

00219 m062x/aug-cc-pVDZ   counterpoise=2

 0  1  0  1  0  1
  C          0.696271        1.136534        0.000002  1
  N          1.387403       -0.000000        0.000003  1
  C          0.696273       -1.136531       -0.000007  1
  C         -0.690797       -1.191110       -0.000002  1
  C         -1.398354       -0.000002       -0.000001  1
  C         -0.690796        1.191109        0.000005  1
  H         -1.197483        2.145664        0.000011  1
  H          1.279537       -2.049878        0.000000  1
  H         -2.480010       -0.000000        0.000002  1
  H         -1.197480       -2.145668        0.000001  1
  H          1.279535        2.049878        0.000011  1
  C          1.850833        0.326352        0.684040  2
  H          1.286623       -0.070971       -0.148752  2
  C          2.905189       -0.401651        1.218531  2
  H          3.162375       -1.366124        0.802135  2
  C          3.629416        0.108356        2.287512  2
  H          4.450813       -0.458795        2.703908  2
  C          3.299287        1.346366        2.822003  2
  H          3.863497        1.743689        3.654795  2
  C          2.244931        2.074369        2.287512  2
  H          1.987744        3.038842        2.703908  2
  C          1.520704        1.564362        1.218531  2
  H          0.699307        2.131513        0.802135  2

%mem=32GB
%nprocshared= 8
#p m062x/aug-cc-pVDZ   counterpoise=2

00220 m062x/aug-cc-pVDZ   counterpoise=2

 0  1  0  1  0  1
  C          0.696271        1.136534        0.000002  1
  N          1.387403       -0.000000        0.000003  1
  C          0.696273       -1.136531       -0.000007  1
  C         -0.690797       -1.191110       -0.000002  1
  C         -1.398354       -0.000002       -0.000001  1
  C         -0.690796        1.191109        0.000005  1
  H         -1.197483        2.145664        0.000011  1
  H          1.279537       -2.049878        0.000000  1
  H         -2.480010       -0.000000        0.000002  1
  H         -1.197480       -2.145668        0.000001  1
  H          1.279535        2.049878        0.000011  1
  C          1.766044        0.642788        0.684040  2
  H          1.361443       -0.044070       -0.046895  2
  C          3.061640        0.473395        1.153158  2
  H          3.666375       -0.345426        0.787691  2
  C          3.580991        1.355053        2.091395  2
  H          4.590326        1.223089        2.456862  2
  C          2.804746        2.406103        2.560513  2
  H          3.209347        3.092960        3.291448  2
  C          1.509150        2.575495        2.091395  2
  H          0.904415        3.394317        2.456862  2
  C          0.989799        1.693837        1.153158  2
  H         -0.019536        1.825802        0.787691  2

%mem=32GB
%nprocshared= 8
#p m062x/aug-cc-pVDZ   counterpoise=2

00221 m062x/aug-cc-pVDZ   counterpoise=2

 0  1  0  1  0  1
  C          0.696271        1.136534        0.000002  1
  N          1.387403       -0.000000        0.000003  1
  C          0.696273       -1.136531       -0.000007  1
  C         -0.690797       -1.191110       -0.000002  1
  C         -1.398354       -0.000002       -0.000001  1
  C         -0.690796        1.191109        0.000005  1
  H         -1.197483        2.145664        0.000011  1
  H          1.279537       -2.049878        0.000000  1
  H         -2.480010       -0.000000        0.000002  1
  H         -1.197480       -2.145668        0.000001  1
  H          1.279535        2.049878        0.000011  1
  C          1.627595        0.939693        0.684040  2
  H          0.768286        1.121313        0.052896  2
  C          1.930485       -0.353176        1.089112  2
  H          1.307144       -1.178766        0.773540  2
  C          3.033504       -0.586306        1.899256  2
  H          3.269471       -1.593516        2.214829  2
  C          3.833632        0.473433        2.304328  2
  H          4.692941        0.291812        2.935473  2
  C          3.530742        1.766301        1.899256  2
  H          4.154084        2.591891        2.214829  2
  C          2.427724        1.999431        1.089112  2
  H          2.191756        3.006641        0.773540  2

%mem=32GB
%nprocshared= 8
#p m062x/aug-cc-pVDZ   counterpoise=2

00222 m062x/aug-cc-pVDZ   counterpoise=2

 0  1  0  1  0  1
  C          0.696271        1.136534        0.000002  1
  N          1.387403       -0.000000        0.000003  1
  C          0.696273       -1.136531       -0.000007  1
  C         -0.690797       -1.191110       -0.000002  1
  C         -1.398354       -0.000002       -0.000001  1
  C         -0.690796        1.191109        0.000005  1
  H         -1.197483        2.145664        0.000011  1
  H          1.279537       -2.049878        0.000000  1
  H         -2.480010       -0.000000        0.000002  1
  H         -1.197480       -2.145668        0.000001  1
  H          1.279535        2.049878        0.000011  1
  C          1.439693        1.208046        0.684040  2
  H          0.645784        1.131678       -0.046452  2
  C          2.064347        0.060293        1.152874  2
  H          1.757077       -0.910232        0.787628  2
  C          3.083417        0.158320        2.090542  2
  H          3.570055       -0.735838        2.455788  2
  C          3.477831        1.404099        2.559376  2
  H          4.271740        1.480467        3.289868  2
  C          2.853177        2.551852        2.090542  2
  H          3.160447        3.522377        2.455788  2
  C          1.834107        2.453825        1.152874  2
  H          1.347469        3.347982        0.787628  2

%mem=32GB
%nprocshared= 8
#p m062x/aug-cc-pVDZ   counterpoise=2

00223 m062x/aug-cc-pVDZ   counterpoise=2

 0  1  0  1  0  1
  C          0.696271        1.136534        0.000002  1
  N          1.387403       -0.000000        0.000003  1
  C          0.696273       -1.136531       -0.000007  1
  C         -0.690797       -1.191110       -0.000002  1
  C         -1.398354       -0.000002       -0.000001  1
  C         -0.690796        1.191109        0.000005  1
  H         -1.197483        2.145664        0.000011  1
  H          1.279537       -2.049878        0.000000  1
  H         -2.480010       -0.000000        0.000002  1
  H         -1.197480       -2.145668        0.000001  1
  H          1.279535        2.049878        0.000011  1
  C          1.208046        1.439693        0.684040  2
  H          0.597441        1.077990       -0.132094  2
  C          2.212693        0.637413        1.207840  2
  H          2.384760       -0.349305        0.799773  2
  C          2.996471        1.101698        2.255439  2
  H          3.779143        0.476682        2.663506  2
  C          2.775602        2.368262        2.779238  2
  H          3.386207        2.729965        3.595372  2
  C          1.770955        3.170542        2.255439  2
  H          1.598888        4.157260        2.663506  2
  C          0.987177        2.706257        1.207840  2
  H          0.204505        3.331273        0.799773  2

%mem=32GB
%nprocshared= 8
#p m062x/aug-cc-pVDZ   counterpoise=2

00224 m062x/aug-cc-pVDZ   counterpoise=2

 0  1  0  1  0  1
  C          0.696271        1.136534        0.000002  1
  N          1.387403       -0.000000        0.000003  1
  C          0.696273       -1.136531       -0.000007  1
  C         -0.690797       -1.191110       -0.000002  1
  C         -1.398354       -0.000002       -0.000001  1
  C         -0.690796        1.191109        0.000005  1
  H         -1.197483        2.145664        0.000011  1
  H          1.279537       -2.049878        0.000000  1
  H         -2.480010       -0.000000        0.000002  1
  H         -1.197480       -2.145668        0.000001  1
  H          1.279535        2.049878        0.000011  1
  C          0.939693        1.627595        0.684040  2
  H          1.360833        2.150898       -0.163625  2
  C         -0.267243        2.045525        1.228076  2
  H         -0.786367        2.894416        0.804244  2
  C         -0.807824        1.373808        2.316149  2
  H         -1.748088        1.699397        2.739981  2
  C         -0.141469        0.284162        2.860185  2
  H         -0.562610       -0.239141        3.707850  2
  C          1.065467       -0.133768        2.316149  2
  H          1.584591       -0.982659        2.739981  2
  C          1.606047        0.537949        1.228076  2
  H          2.546312        0.212360        0.804244  2

%mem=32GB
%nprocshared= 8
#p m062x/aug-cc-pVDZ   counterpoise=2

00225 m062x/aug-cc-pVDZ   counterpoise=2

 0  1  0  1  0  1
  C          0.696271        1.136534        0.000002  1
  N          1.387403       -0.000000        0.000003  1
  C          0.696273       -1.136531       -0.000007  1
  C         -0.690797       -1.191110       -0.000002  1
  C         -1.398354       -0.000002       -0.000001  1
  C         -0.690796        1.191109        0.000005  1
  H         -1.197483        2.145664        0.000011  1
  H          1.279537       -2.049878        0.000000  1
  H         -2.480010       -0.000000        0.000002  1
  H         -1.197480       -2.145668        0.000001  1
  H          1.279535        2.049878        0.000011  1
  C          0.642788        1.766044        0.684040  2
  H          0.704909        1.034863       -0.110476  2
  C          1.800892        2.337101        1.193965  2
  H          2.765235        2.050802        0.796707  2
  C          1.721152        3.275654        2.213815  2
  H          2.623374        3.720536        2.611073  2
  C          0.483308        3.643150        2.723739  2
  H          0.421187        4.374331        3.518256  2
  C         -0.674796        3.072093        2.213815  2
  H         -1.639140        3.358392        2.611073  2
  C         -0.595056        2.133541        1.193965  2
  H         -1.497278        1.688658        0.796707  2

%mem=32GB
%nprocshared= 8
#p m062x/aug-cc-pVDZ   counterpoise=2

00226 m062x/aug-cc-pVDZ   counterpoise=2

 0  1  0  1  0  1
  C          0.696271        1.136534        0.000002  1
  N          1.387403       -0.000000        0.000003  1
  C          0.696273       -1.136531       -0.000007  1
  C         -0.690797       -1.191110       -0.000002  1
  C         -1.398354       -0.000002       -0.000001  1
  C         -0.690796        1.191109        0.000005  1
  H         -1.197483        2.145664        0.000011  1
  H          1.279537       -2.049878        0.000000  1
  H         -2.480010       -0.000000        0.000002  1
  H         -1.197480       -2.145668        0.000001  1
  H          1.279535        2.049878        0.000011  1
  C          0.326352        1.850833        0.684040  2
  H          0.705248        1.119200       -0.016597  2
  C          1.150793        2.873294        1.133713  2
  H          2.171969        2.938211        0.783394  2
  C          0.664438        3.812426        2.033059  2
  H          1.306719        4.608975        2.383378  2
  C         -0.646358        3.729097        2.482732  2
  H         -1.025254        4.460729        3.183370  2
  C         -1.470798        2.706636        2.033059  2
  H         -2.491975        2.641719        2.383378  2
  C         -0.984444        1.767504        1.133713  2
  H         -1.626724        0.970954        0.783394  2

%mem=32GB
%nprocshared= 8
#p m062x/aug-cc-pVDZ   counterpoise=2

00227 m062x/aug-cc-pVDZ   counterpoise=2

 0  1  0  1  0  1
  C          0.696271        1.136534        0.000002  1
  N          1.387403       -0.000000        0.000003  1
  C          0.696273       -1.136531       -0.000007  1
  C         -0.690797       -1.191110       -0.000002  1
  C         -1.398354       -0.000002       -0.000001  1
  C         -0.690796        1.191109        0.000005  1
  H         -1.197483        2.145664        0.000011  1
  H          1.279537       -2.049878        0.000000  1
  H         -2.480010       -0.000000        0.000002  1
  H         -1.197480       -2.145668        0.000001  1
  H          1.279535        2.049878        0.000011  1
  C          0.000000        1.879385        0.684040  2
  H         -0.627235        1.254439        0.062944  2
  C          1.251155        1.428780        1.082663  2
  H          1.598635        0.452790        0.772115  2
  C          2.056280        2.230968        1.879908  2
  H          3.030994        1.879925        2.190456  2
  C          1.610250        3.483762        2.278531  2
  H          2.237485        4.108708        2.899627  2
  C          0.359095        3.934367        1.879908  2
  H          0.011615        4.910357        2.190456  2
  C         -0.446030        3.132179        1.082663  2
  H         -1.420744        3.483222        0.772115  2

%mem=32GB
%nprocshared= 8
#p m062x/aug-cc-pVDZ   counterpoise=2

00228 m062x/aug-cc-pVDZ   counterpoise=2

 0  1  0  1  0  1
  C          0.696271        1.136534        0.000002  1
  N          1.387403       -0.000000        0.000003  1
  C          0.696273       -1.136531       -0.000007  1
  C         -0.690797       -1.191110       -0.000002  1
  C         -1.398354       -0.000002       -0.000001  1
  C         -0.690796        1.191109        0.000005  1
  H         -1.197483        2.145664        0.000011  1
  H          1.279537       -2.049878        0.000000  1
  H         -2.480010       -0.000000        0.000002  1
  H         -1.197480       -2.145668        0.000001  1
  H          1.279535        2.049878        0.000011  1
  C         -0.326352        1.850833        0.684040  2
  H         -0.713614        1.149804       -0.042822  2
  C          0.974584        1.719398        1.150544  2
  H          1.600817        0.915975        0.787113  2
  C          1.471677        2.619246        2.083552  2
  H          2.485172        2.516852        2.446983  2
  C          0.667835        3.650530        2.550056  2
  H          1.055096        4.351558        3.276918  2
  C         -0.633101        3.781965        2.083552  2
  H         -1.259334        4.585388        2.446983  2
  C         -1.130194        2.882117        1.150544  2
  H         -2.143689        2.984511        0.787113  2

%mem=32GB
%nprocshared= 8
#p m062x/aug-cc-pVDZ   counterpoise=2

00229 m062x/aug-cc-pVDZ   counterpoise=2

 0  1  0  1  0  1
  C          0.696271        1.136534        0.000002  1
  N          1.387403       -0.000000        0.000003  1
  C          0.696273       -1.136531       -0.000007  1
  C         -0.690797       -1.191110       -0.000002  1
  C         -1.398354       -0.000002       -0.000001  1
  C         -0.690796        1.191109        0.000005  1
  H         -1.197483        2.145664        0.000011  1
  H          1.279537       -2.049878        0.000000  1
  H         -2.480010       -0.000000        0.000002  1
  H         -1.197480       -2.145668        0.000001  1
  H          1.279535        2.049878        0.000011  1
  C         -0.642788        1.766044        0.684040  2
  H         -0.700812        1.071159       -0.142706  2
  C          0.592573        2.111980        1.214651  2
  H          1.496957        1.686596        0.801277  2
  C          0.667054        3.003941        2.275871  2
  H          1.629463        3.273443        2.689244  2
  C         -0.493826        3.549968        2.806482  2
  H         -0.435802        4.244853        3.633228  2
  C         -1.729187        3.204033        2.275871  2
  H         -2.633571        3.629416        2.689244  2
  C         -1.803667        2.312071        1.214651  2
  H         -2.766076        2.042569        0.801277  2

%mem=32GB
%nprocshared= 8
#p m062x/aug-cc-pVDZ   counterpoise=2

00230 m062x/aug-cc-pVDZ   counterpoise=2

 0  1  0  1  0  1
  C          0.696271        1.136534        0.000002  1
  N          1.387403       -0.000000        0.000003  1
  C          0.696273       -1.136531       -0.000007  1
  C         -0.690797       -1.191110       -0.000002  1
  C         -1.398354       -0.000002       -0.000001  1
  C         -0.690796        1.191109        0.000005  1
  H         -1.197483        2.145664        0.000011  1
  H          1.279537       -2.049878        0.000000  1
  H         -2.480010       -0.000000        0.000002  1
  H         -1.197480       -2.145668        0.000001  1
  H          1.279535        2.049878        0.000011  1
  C         -0.939693        1.627595        0.684040  2
  H         -0.622528        1.071388       -0.187614  2
  C         -0.098831        2.580129        1.243473  2
  H          0.873408        2.765995        0.807646  2
  C         -0.505947        3.294083        2.362338  2
  H          0.149127        4.036156        2.798165  2
  C         -1.753925        3.055502        2.921771  2
  H         -2.071090        3.611710        3.793425  2
  C         -2.594787        2.102968        2.362338  2
  H         -3.567025        1.917103        2.798165  2
  C         -2.187671        1.389015        1.243473  2
  H         -2.842744        0.646942        0.807646  2

%mem=32GB
%nprocshared= 8
#p m062x/aug-cc-pVDZ   counterpoise=2

00231 m062x/aug-cc-pVDZ   counterpoise=2

 0  1  0  1  0  1
  C          0.696271        1.136534        0.000002  1
  N          1.387403       -0.000000        0.000003  1
  C          0.696273       -1.136531       -0.000007  1
  C         -0.690797       -1.191110       -0.000002  1
  C         -1.398354       -0.000002       -0.000001  1
  C         -0.690796        1.191109        0.000005  1
  H         -1.197483        2.145664        0.000011  1
  H          1.279537       -2.049878        0.000000  1
  H         -2.480010       -0.000000        0.000002  1
  H         -1.197480       -2.145668        0.000001  1
  H          1.279535        2.049878        0.000011  1
  C         -1.208046        1.439693        0.684040  2
  H         -0.581505        1.138585       -0.144527  2
  C         -1.089377        2.716589        1.215819  2
  H         -0.370388        3.410248        0.801535  2
  C         -1.893611        3.103094        2.279376  2
  H         -1.801163        4.097861        2.693660  2
  C         -2.816514        2.212702        2.811155  2
  H         -3.443054        2.513810        3.639722  2
  C         -2.935182        0.935806        2.279376  2
  H         -3.654171        0.242146        2.693660  2
  C         -2.130948        0.549301        1.215819  2
  H         -2.223396       -0.445466        0.801535  2

%mem=32GB
%nprocshared= 8
#p m062x/aug-cc-pVDZ   counterpoise=2

00232 m062x/aug-cc-pVDZ   counterpoise=2

 0  1  0  1  0  1
  C          0.696271        1.136534        0.000002  1
  N          1.387403       -0.000000        0.000003  1
  C          0.696273       -1.136531       -0.000007  1
  C         -0.690797       -1.191110       -0.000002  1
  C         -1.398354       -0.000002       -0.000001  1
  C         -0.690796        1.191109        0.000005  1
  H         -1.197483        2.145664        0.000011  1
  H          1.279537       -2.049878        0.000000  1
  H         -2.480010       -0.000000        0.000002  1
  H         -1.197480       -2.145668        0.000001  1
  H          1.279535        2.049878        0.000011  1
  C         -1.439693        1.208046        0.684040  2
  H         -0.641236        1.189988       -0.045263  2
  C         -1.924963        2.421618        1.152111  2
  H         -1.504558        3.348994        0.787459  2
  C         -2.949871        2.444796        2.088252  2
  H         -3.327922        3.390230        2.452903  2
  C         -3.489507        1.254403        2.556322  2
  H         -4.287964        1.272460        3.285625  2
  C         -3.004237        0.040831        2.088252  2
  H         -3.424642       -0.886546        2.452903  2
  C         -1.979330        0.017652        1.152111  2
  H         -1.601278       -0.927782        0.787459  2

%mem=32GB
%nprocshared= 8
#p m062x/aug-cc-pVDZ   counterpoise=2

00233 m062x/aug-cc-pVDZ   counterpoise=2

 0  1  0  1  0  1
  C          0.696271        1.136534        0.000002  1
  N          1.387403       -0.000000        0.000003  1
  C          0.696273       -1.136531       -0.000007  1
  C         -0.690797       -1.191110       -0.000002  1
  C         -1.398354       -0.000002       -0.000001  1
  C         -0.690796        1.191109        0.000005  1
  H         -1.197483        2.145664        0.000011  1
  H          1.279537       -2.049878        0.000000  1
  H         -2.480010       -0.000000        0.000002  1
  H         -1.197480       -2.145668        0.000001  1
  H          1.279535        2.049878        0.000011  1
  C         -1.627595        0.939693        0.684040  2
  H         -1.418313        0.081812        0.059554  2
  C         -0.593879        1.775231        1.084839  2
  H          0.420722        1.568278        0.772596  2
  C         -0.862516        2.876416        1.886435  2
  H         -0.057198        3.527344        2.198678  2
  C         -2.164870        3.142063        2.287234  2
  H         -2.374153        3.999944        2.911720  2
  C         -3.198587        2.306525        1.886435  2
  H         -4.213188        2.513478        2.198678  2
  C         -2.929950        1.205339        1.084839  2
  H         -3.735267        0.554412        0.772596  2

%mem=32GB
%nprocshared= 8
#p m062x/aug-cc-pVDZ   counterpoise=2

00234 m062x/aug-cc-pVDZ   counterpoise=2

 0  1  0  1  0  1
  C          0.696271        1.136534        0.000002  1
  N          1.387403       -0.000000        0.000003  1
  C          0.696273       -1.136531       -0.000007  1
  C         -0.690797       -1.191110       -0.000002  1
  C         -1.398354       -0.000002       -0.000001  1
  C         -0.690796        1.191109        0.000005  1
  H         -1.197483        2.145664        0.000011  1
  H          1.279537       -2.049878        0.000000  1
  H         -2.480010       -0.000000        0.000002  1
  H         -1.197480       -2.145668        0.000001  1
  H          1.279535        2.049878        0.000011  1
  C         -1.766044        0.642788        0.684040  2
  H         -1.371570       -0.046826       -0.049830  2
  C         -0.975608        1.682356        1.155042  2
  H          0.034657        1.802619        0.788107  2
  C         -1.481960        2.567551        2.097045  2
  H         -0.866170        3.377427        2.463980  2
  C         -2.778748        2.413178        2.568047  2
  H         -3.173223        3.102791        3.301917  2
  C         -3.569185        1.373610        2.097045  2
  H         -4.579450        1.253346        2.463980  2
  C         -3.062833        0.488415        1.155042  2
  H         -3.678623       -0.321462        0.788107  2

%mem=32GB
%nprocshared= 8
#p m062x/aug-cc-pVDZ   counterpoise=2

00235 m062x/aug-cc-pVDZ   counterpoise=2

 0  1  0  1  0  1
  C          0.696271        1.136534        0.000002  1
  N          1.387403       -0.000000        0.000003  1
  C          0.696273       -1.136531       -0.000007  1
  C         -0.690797       -1.191110       -0.000002  1
  C         -1.398354       -0.000002       -0.000001  1
  C         -0.690796        1.191109        0.000005  1
  H         -1.197483        2.145664        0.000011  1
  H          1.279537       -2.049878        0.000000  1
  H         -2.480010       -0.000000        0.000002  1
  H         -1.197480       -2.145668        0.000001  1
  H          1.279535        2.049878        0.000011  1
  C         -1.850833        0.326352        0.684040  2
  H         -1.296423       -0.073520       -0.154097  2
  C         -1.503346        1.558110        1.221961  2
  H         -0.678226        2.117840        0.802893  2
  C         -2.214993        2.071390        2.297802  2
  H         -1.944283        3.030993        2.716871  2
  C         -3.274127        1.352912        2.835723  2
  H         -3.828537        1.752785        3.673860  2
  C         -3.621614        0.121154        2.297802  2
  H         -4.446734       -0.438576        2.716871  2
  C         -2.909967       -0.392126        1.221961  2
  H         -3.180677       -1.351729        0.802893  2

%mem=32GB
%nprocshared= 8
#p m062x/aug-cc-pVDZ   counterpoise=2

00236 m062x/aug-cc-pVDZ   counterpoise=2

 0  1  0  1  0  1
  C          0.696271        1.136534        0.000002  1
  N          1.387403       -0.000000        0.000003  1
  C          0.696273       -1.136531       -0.000007  1
  C         -0.690797       -1.191110       -0.000002  1
  C         -1.398354       -0.000002       -0.000001  1
  C         -0.690796        1.191109        0.000005  1
  H         -1.197483        2.145664        0.000011  1
  H          1.279537       -2.049878        0.000000  1
  H         -2.480010       -0.000000        0.000002  1
  H         -1.197480       -2.145668        0.000001  1
  H          1.279535        2.049878        0.000011  1
  C         -1.879385        0.000000        0.684040  2
  H         -1.257249       -0.000003       -0.200656  2
  C         -2.278671        1.202292        1.251843  2
  H         -1.967599        2.138935        0.809495  2
  C         -3.077251        1.202295        2.387450  2
  H         -3.388315        2.138941        2.829798  2
  C         -3.476546        0.000007        2.955253  2
  H         -4.098683        0.000009        3.839950  2
  C         -3.077261       -1.202285        2.387450  2
  H         -3.388333       -2.138929        2.829798  2
  C         -2.278681       -1.202288        1.251843  2
  H         -1.967616       -2.138935        0.809495  2

%mem=32GB
%nprocshared= 8
#p m062x/aug-cc-pVDZ   counterpoise=2

00237 m062x/aug-cc-pVDZ   counterpoise=2

 0  1  0  1  0  1
  C          0.696271        1.136534        0.000002  1
  N          1.387403       -0.000000        0.000003  1
  C          0.696273       -1.136531       -0.000007  1
  C         -0.690797       -1.191110       -0.000002  1
  C         -1.398354       -0.000002       -0.000001  1
  C         -0.690796        1.191109        0.000005  1
  H         -1.197483        2.145664        0.000011  1
  H          1.279537       -2.049878        0.000000  1
  H         -2.480010       -0.000000        0.000002  1
  H         -1.197480       -2.145668        0.000001  1
  H          1.279535        2.049878        0.000011  1
  C         -1.850833       -0.326352        0.684040  2
  H         -1.296422        0.073516       -0.154098  2
  C         -2.909962        0.392133        1.221962  2
  H         -3.180667        1.351737        0.802893  2
  C         -3.621610       -0.121142        2.297805  2
  H         -4.446726        0.438594        2.716874  2
  C         -3.274129       -1.352902        2.835727  2
  H         -3.828540       -1.752770        3.673865  2
  C         -2.215000       -2.071386        2.297805  2
  H         -1.944295       -3.030990        2.716874  2
  C         -1.503352       -1.558111        1.221962  2
  H         -0.678236       -2.117847        0.802893  2

%mem=32GB
%nprocshared= 8
#p m062x/aug-cc-pVDZ   counterpoise=2

00238 m062x/aug-cc-pVDZ   counterpoise=2

 0  1  0  1  0  1
  C          0.696271        1.136534        0.000002  1
  N          1.387403       -0.000000        0.000003  1
  C          0.696273       -1.136531       -0.000007  1
  C         -0.690797       -1.191110       -0.000002  1
  C         -1.398354       -0.000002       -0.000001  1
  C         -0.690796        1.191109        0.000005  1
  H         -1.197483        2.145664        0.000011  1
  H          1.279537       -2.049878        0.000000  1
  H         -2.480010       -0.000000        0.000002  1
  H         -1.197480       -2.145668        0.000001  1
  H          1.279535        2.049878        0.000011  1
  C         -1.766044       -0.642788        0.684040  2
  H         -1.371569        0.046823       -0.049831  2
  C         -3.062832       -0.488410        1.155043  2
  H         -3.678620        0.321468        0.788107  2
  C         -3.569185       -1.373602        2.097049  2
  H         -4.579449       -1.253335        2.463985  2
  C         -2.778751       -2.413171        2.568052  2
  H         -3.173226       -3.102782        3.301923  2
  C         -1.481963       -2.567548        2.097049  2
  H         -0.866175       -3.377426        2.463985  2
  C         -0.975610       -1.682357        1.155043  2
  H          0.034654       -1.802624        0.788107  2

%mem=32GB
%nprocshared= 8
#p m062x/aug-cc-pVDZ   counterpoise=2

00239 m062x/aug-cc-pVDZ   counterpoise=2

 0  1  0  1  0  1
  C          0.696271        1.136534        0.000002  1
  N          1.387403       -0.000000        0.000003  1
  C          0.696273       -1.136531       -0.000007  1
  C         -0.690797       -1.191110       -0.000002  1
  C         -1.398354       -0.000002       -0.000001  1
  C         -0.690796        1.191109        0.000005  1
  H         -1.197483        2.145664        0.000011  1
  H          1.279537       -2.049878        0.000000  1
  H         -2.480010       -0.000000        0.000002  1
  H         -1.197480       -2.145668        0.000001  1
  H          1.279535        2.049878        0.000011  1
  C         -1.627595       -0.939693        0.684040  2
  H         -1.418312       -0.081813        0.059553  2
  C         -2.929950       -1.205337        1.084840  2
  H         -3.735267       -0.554409        0.772596  2
  C         -3.198588       -2.306521        1.886439  2
  H         -4.213188       -2.513473        2.198682  2
  C         -2.164872       -3.142060        2.287238  2
  H         -2.374155       -3.999939        2.911726  2
  C         -0.862517       -2.876415        1.886439  2
  H         -0.057200       -3.527343        2.198682  2
  C         -0.593879       -1.775231        1.084840  2
  H          0.420721       -1.568280        0.772596  2

%mem=32GB
%nprocshared= 8
#p m062x/aug-cc-pVDZ   counterpoise=2

00240 m062x/aug-cc-pVDZ   counterpoise=2

 0  1  0  1  0  1
  C          0.696271        1.136534        0.000002  1
  N          1.387403       -0.000000        0.000003  1
  C          0.696273       -1.136531       -0.000007  1
  C         -0.690797       -1.191110       -0.000002  1
  C         -1.398354       -0.000002       -0.000001  1
  C         -0.690796        1.191109        0.000005  1
  H         -1.197483        2.145664        0.000011  1
  H          1.279537       -2.049878        0.000000  1
  H         -2.480010       -0.000000        0.000002  1
  H         -1.197480       -2.145668        0.000001  1
  H          1.279535        2.049878        0.000011  1
  C         -1.439693       -1.208046        0.684040  2
  H         -0.641240       -1.189989       -0.045267  2
  C         -1.979325       -0.017651        1.152114  2
  H         -1.601275        0.927782        0.787460  2
  C         -3.004227       -0.040829        2.088261  2
  H         -3.424629        0.886549        2.452914  2
  C         -3.489497       -1.254400        2.556334  2
  H         -4.287949       -1.272456        3.285642  2
  C         -2.949864       -2.444794        2.088261  2
  H         -3.327914       -3.390228        2.452914  2
  C         -1.924962       -2.421617        1.152114  2
  H         -1.504560       -3.348994        0.787460  2

%mem=32GB
%nprocshared= 8
#p m062x/aug-cc-pVDZ   counterpoise=2

00241 m062x/aug-cc-pVDZ   counterpoise=2

 0  1  0  1  0  1
  C          0.696271        1.136534        0.000002  1
  N          1.387403       -0.000000        0.000003  1
  C          0.696273       -1.136531       -0.000007  1
  C         -0.690797       -1.191110       -0.000002  1
  C         -1.398354       -0.000002       -0.000001  1
  C         -0.690796        1.191109        0.000005  1
  H         -1.197483        2.145664        0.000011  1
  H          1.279537       -2.049878        0.000000  1
  H         -2.480010       -0.000000        0.000002  1
  H         -1.197480       -2.145668        0.000001  1
  H          1.279535        2.049878        0.000011  1
  C         -1.208046       -1.439693        0.684040  2
  H         -0.581509       -1.138588       -0.144531  2
  C         -2.130944       -0.549299        1.215822  2
  H         -2.223394        0.445467        0.801536  2
  C         -2.935173       -0.935800        2.279384  2
  H         -3.654159       -0.242139        2.693670  2
  C         -2.816503       -2.212695        2.811166  2
  H         -3.443039       -2.513800        3.639737  2
  C         -1.893604       -3.103089        2.279384  2
  H         -1.801154       -4.097855        2.693670  2
  C         -1.089375       -2.716587        1.215822  2
  H         -0.370389       -3.410249        0.801536  2

%mem=32GB
%nprocshared= 8
#p m062x/aug-cc-pVDZ   counterpoise=2

00242 m062x/aug-cc-pVDZ   counterpoise=2

 0  1  0  1  0  1
  C          0.696271        1.136534        0.000002  1
  N          1.387403       -0.000000        0.000003  1
  C          0.696273       -1.136531       -0.000007  1
  C         -0.690797       -1.191110       -0.000002  1
  C         -1.398354       -0.000002       -0.000001  1
  C         -0.690796        1.191109        0.000005  1
  H         -1.197483        2.145664        0.000011  1
  H          1.279537       -2.049878        0.000000  1
  H         -2.480010       -0.000000        0.000002  1
  H         -1.197480       -2.145668        0.000001  1
  H          1.279535        2.049878        0.000011  1
  C         -0.939693       -1.627595        0.684040  2
  H         -0.622531       -1.071393       -0.187618  2
  C         -2.187669       -1.389013        1.243475  2
  H         -2.842745       -0.646943        0.807646  2
  C         -2.594781       -2.102961        2.362346  2
  H         -3.567018       -1.917093        2.798175  2
  C         -1.753917       -3.055491        2.921781  2
  H         -2.071079       -3.611694        3.793439  2
  C         -0.505940       -3.294073        2.362346  2
  H          0.149135       -4.036144        2.798175  2
  C         -0.098828       -2.580126        1.243475  2
  H          0.873409       -2.765993        0.807646  2

%mem=32GB
%nprocshared= 8
#p m062x/aug-cc-pVDZ   counterpoise=2

00243 m062x/aug-cc-pVDZ   counterpoise=2

 0  1  0  1  0  1
  C          0.696271        1.136534        0.000002  1
  N          1.387403       -0.000000        0.000003  1
  C          0.696273       -1.136531       -0.000007  1
  C         -0.690797       -1.191110       -0.000002  1
  C         -1.398354       -0.000002       -0.000001  1
  C         -0.690796        1.191109        0.000005  1
  H         -1.197483        2.145664        0.000011  1
  H          1.279537       -2.049878        0.000000  1
  H         -2.480010       -0.000000        0.000002  1
  H         -1.197480       -2.145668        0.000001  1
  H          1.279535        2.049878        0.000011  1
  C         -0.642788       -1.766044        0.684040  2
  H         -0.700813       -1.071164       -0.142710  2
  C         -1.803667       -2.312070        1.214653  2
  H         -2.766076       -2.042573        0.801278  2
  C         -1.729185       -3.204026        2.275879  2
  H         -2.633568       -3.629408        2.689254  2
  C         -0.493824       -3.549955        2.806492  2
  H         -0.435798       -4.244836        3.633243  2
  C          0.667055       -3.003930        2.275879  2
  H          1.629464       -3.273427        2.689254  2
  C          0.592573       -2.111974        1.214653  2
  H          1.496957       -1.686592        0.801278  2

%mem=32GB
%nprocshared= 8
#p m062x/aug-cc-pVDZ   counterpoise=2

00244 m062x/aug-cc-pVDZ   counterpoise=2

 0  1  0  1  0  1
  C          0.696271        1.136534        0.000002  1
  N          1.387403       -0.000000        0.000003  1
  C          0.696273       -1.136531       -0.000007  1
  C         -0.690797       -1.191110       -0.000002  1
  C         -1.398354       -0.000002       -0.000001  1
  C         -0.690796        1.191109        0.000005  1
  H         -1.197483        2.145664        0.000011  1
  H          1.279537       -2.049878        0.000000  1
  H         -2.480010       -0.000000        0.000002  1
  H         -1.197480       -2.145668        0.000001  1
  H          1.279535        2.049878        0.000011  1
  C         -0.326352       -1.850833        0.684040  2
  H         -0.713613       -1.149808       -0.042826  2
  C         -1.130193       -2.882116        1.150547  2
  H         -2.143687       -2.984514        0.787114  2
  C         -0.633101       -3.781959        2.083561  2
  H         -1.259334       -4.585382        2.446994  2
  C          0.667833       -3.650519        2.550067  2
  H          1.055094       -4.351544        3.276934  2
  C          1.471675       -2.619236        2.083561  2
  H          2.485169       -2.516838        2.446994  2
  C          0.974582       -1.719393        1.150547  2
  H          1.600815       -0.915971        0.787114  2

%mem=32GB
%nprocshared= 8
#p m062x/aug-cc-pVDZ   counterpoise=2

00245 m062x/aug-cc-pVDZ   counterpoise=2

 0  1  0  1  0  1
  C          0.696271        1.136534        0.000002  1
  N          1.387403       -0.000000        0.000003  1
  C          0.696273       -1.136531       -0.000007  1
  C         -0.690797       -1.191110       -0.000002  1
  C         -1.398354       -0.000002       -0.000001  1
  C         -0.690796        1.191109        0.000005  1
  H         -1.197483        2.145664        0.000011  1
  H          1.279537       -2.049878        0.000000  1
  H         -2.480010       -0.000000        0.000002  1
  H         -1.197480       -2.145668        0.000001  1
  H          1.279535        2.049878        0.000011  1
  C         -0.000000       -1.879385        0.684040  2
  H         -0.627233       -1.254442        0.062940  2
  C         -0.446030       -3.132178        1.082666  2
  H         -1.420742       -3.483224        0.772116  2
  C          0.359094       -3.934362        1.879917  2
  H          0.011615       -4.910352        2.190467  2
  C          1.610247       -3.483754        2.278542  2
  H          2.237480       -4.108698        2.899642  2
  C          2.056277       -2.230961        1.879917  2
  H          3.030989       -1.879915        2.190467  2
  C          1.251153       -1.428777        1.082666  2
  H          1.598632       -0.452787        0.772116  2

%mem=32GB
%nprocshared= 8
#p m062x/aug-cc-pVDZ   counterpoise=2

00246 m062x/aug-cc-pVDZ   counterpoise=2

 0  1  0  1  0  1
  C          0.696271        1.136534        0.000002  1
  N          1.387403       -0.000000        0.000003  1
  C          0.696273       -1.136531       -0.000007  1
  C         -0.690797       -1.191110       -0.000002  1
  C         -1.398354       -0.000002       -0.000001  1
  C         -0.690796        1.191109        0.000005  1
  H         -1.197483        2.145664        0.000011  1
  H          1.279537       -2.049878        0.000000  1
  H         -2.480010       -0.000000        0.000002  1
  H         -1.197480       -2.145668        0.000001  1
  H          1.279535        2.049878        0.000011  1
  C          0.326352       -1.850833        0.684040  2
  H          0.705247       -1.119203       -0.016601  2
  C         -0.984443       -1.767502        1.133716  2
  H         -1.626724       -0.970953        0.783395  2
  C         -1.470796       -2.706630        2.033066  2
  H         -2.491972       -2.641711        2.383387  2
  C         -0.646355       -3.729089        2.482741  2
  H         -1.025250       -4.460719        3.183382  2
  C          0.664439       -3.812421        2.033066  2
  H          1.306721       -4.608969        2.383387  2
  C          1.150793       -2.873293        1.133716  2
  H          2.171969       -2.938211        0.783395  2

%mem=32GB
%nprocshared= 8
#p m062x/aug-cc-pVDZ   counterpoise=2

00247 m062x/aug-cc-pVDZ   counterpoise=2

 0  1  0  1  0  1
  C          0.696271        1.136534        0.000002  1
  N          1.387403       -0.000000        0.000003  1
  C          0.696273       -1.136531       -0.000007  1
  C         -0.690797       -1.191110       -0.000002  1
  C         -1.398354       -0.000002       -0.000001  1
  C         -0.690796        1.191109        0.000005  1
  H         -1.197483        2.145664        0.000011  1
  H          1.279537       -2.049878        0.000000  1
  H         -2.480010       -0.000000        0.000002  1
  H         -1.197480       -2.145668        0.000001  1
  H          1.279535        2.049878        0.000011  1
  C          0.642788       -1.766044        0.684040  2
  H          0.704911       -1.034866       -0.110479  2
  C         -0.595057       -2.133535        1.193967  2
  H         -1.497278       -1.688651        0.796707  2
  C         -0.674799       -3.072083        2.213820  2
  H         -1.639143       -3.358378        2.611080  2
  C          0.483304       -3.643141        2.723747  2
  H          0.421181       -4.374319        3.518266  2
  C          1.721149       -3.275650        2.213820  2
  H          2.623369       -3.720534        2.611080  2
  C          1.800890       -2.337102        1.193967  2
  H          2.765235       -2.050807        0.796707  2

%mem=32GB
%nprocshared= 8
#p m062x/aug-cc-pVDZ   counterpoise=2

00248 m062x/aug-cc-pVDZ   counterpoise=2

 0  1  0  1  0  1
  C          0.696271        1.136534        0.000002  1
  N          1.387403       -0.000000        0.000003  1
  C          0.696273       -1.136531       -0.000007  1
  C         -0.690797       -1.191110       -0.000002  1
  C         -1.398354       -0.000002       -0.000001  1
  C         -0.690796        1.191109        0.000005  1
  H         -1.197483        2.145664        0.000011  1
  H          1.279537       -2.049878        0.000000  1
  H         -2.480010       -0.000000        0.000002  1
  H         -1.197480       -2.145668        0.000001  1
  H          1.279535        2.049878        0.000011  1
  C          0.939693       -1.627595        0.684040  2
  H          1.360831       -2.150892       -0.163630  2
  C          1.606047       -0.537949        1.228079  2
  H          2.546309       -0.212356        0.804244  2
  C          1.065469        0.133760        2.316157  2
  H          1.584592        0.982650        2.739992  2
  C         -0.141464       -0.284176        2.860196  2
  H         -0.562602        0.239121        3.707866  2
  C         -0.807818       -1.373822        2.316157  2
  H         -1.748080       -1.699415        2.739992  2
  C         -0.267240       -2.045532        1.228079  2
  H         -0.786363       -2.894422        0.804244  2

%mem=32GB
%nprocshared= 8
#p m062x/aug-cc-pVDZ   counterpoise=2

00249 m062x/aug-cc-pVDZ   counterpoise=2

 0  1  0  1  0  1
  C          0.696271        1.136534        0.000002  1
  N          1.387403       -0.000000        0.000003  1
  C          0.696273       -1.136531       -0.000007  1
  C         -0.690797       -1.191110       -0.000002  1
  C         -1.398354       -0.000002       -0.000001  1
  C         -0.690796        1.191109        0.000005  1
  H         -1.197483        2.145664        0.000011  1
  H          1.279537       -2.049878        0.000000  1
  H         -2.480010       -0.000000        0.000002  1
  H         -1.197480       -2.145668        0.000001  1
  H          1.279535        2.049878        0.000011  1
  C          1.208046       -1.439693        0.684040  2
  H          0.597448       -1.077989       -0.132099  2
  C          0.987166       -2.706254        1.207843  2
  H          0.204493       -3.331267        0.799773  2
  C          1.770936       -3.170540        2.255448  2
  H          1.598860       -4.157256        2.663517  2
  C          2.775585       -2.368265        2.779250  2
  H          3.386182       -2.729968        3.595389  2
  C          2.996464       -1.101703        2.255448  2
  H          3.779137       -0.476691        2.663517  2
  C          2.212695       -0.637417        1.207843  2
  H          2.384770        0.349299        0.799773  2

%mem=32GB
%nprocshared= 8
#p m062x/aug-cc-pVDZ   counterpoise=2

00250 m062x/aug-cc-pVDZ   counterpoise=2

 0  1  0  1  0  1
  C          0.696271        1.136534        0.000002  1
  N          1.387403       -0.000000        0.000003  1
  C          0.696273       -1.136531       -0.000007  1
  C         -0.690797       -1.191110       -0.000002  1
  C         -1.398354       -0.000002       -0.000001  1
  C         -0.690796        1.191109        0.000005  1
  H         -1.197483        2.145664        0.000011  1
  H          1.279537       -2.049878        0.000000  1
  H         -2.480010       -0.000000        0.000002  1
  H         -1.197480       -2.145668        0.000001  1
  H          1.279535        2.049878        0.000011  1
  C          1.439693       -1.208046        0.684040  2
  H          0.645790       -1.131675       -0.046458  2
  C          1.834099       -2.453826        1.152878  2
  H          1.347459       -3.347982        0.787629  2
  C          2.853160       -2.551857        2.090554  2
  H          3.160423       -3.522383        2.455803  2
  C          3.477816       -1.404106        2.559392  2
  H          4.271719       -1.480477        3.289890  2
  C          3.083410       -0.158326        2.090554  2
  H          3.570050        0.735830        2.455803  2
  C          2.064348       -0.060295        1.152878  2
  H          1.757085        0.910231        0.787629  2

%mem=32GB
%nprocshared= 8
#p m062x/aug-cc-pVDZ   counterpoise=2

00251 m062x/aug-cc-pVDZ   counterpoise=2

 0  1  0  1  0  1
  C          0.696271        1.136534        0.000002  1
  N          1.387403       -0.000000        0.000003  1
  C          0.696273       -1.136531       -0.000007  1
  C         -0.690797       -1.191110       -0.000002  1
  C         -1.398354       -0.000002       -0.000001  1
  C         -0.690796        1.191109        0.000005  1
  H         -1.197483        2.145664        0.000011  1
  H          1.279537       -2.049878        0.000000  1
  H         -2.480010       -0.000000        0.000002  1
  H         -1.197480       -2.145668        0.000001  1
  H          1.279535        2.049878        0.000011  1
  C          1.627595       -0.939693        0.684040  2
  H          0.768290       -1.121310        0.052889  2
  C          2.427718       -1.999434        1.089117  2
  H          2.191750       -3.006643        0.773541  2
  C          3.530731       -1.766308        1.899269  2
  H          4.154068       -2.591900        2.214845  2
  C          3.833621       -0.473441        2.304345  2
  H          4.692926       -0.291824        2.935496  2
  C          3.033499        0.586300        1.899269  2
  H          3.269467        1.593509        2.214845  2
  C          1.930486        0.353174        1.089117  2
  H          1.307149        1.178766        0.773541  2

%mem=32GB
%nprocshared= 8
#p m062x/aug-cc-pVDZ   counterpoise=2

00252 m062x/aug-cc-pVDZ   counterpoise=2

 0  1  0  1  0  1
  C          0.696271        1.136534        0.000002  1
  N          1.387403       -0.000000        0.000003  1
  C          0.696273       -1.136531       -0.000007  1
  C         -0.690797       -1.191110       -0.000002  1
  C         -1.398354       -0.000002       -0.000001  1
  C         -0.690796        1.191109        0.000005  1
  H         -1.197483        2.145664        0.000011  1
  H          1.279537       -2.049878        0.000000  1
  H         -2.480010       -0.000000        0.000002  1
  H         -1.197480       -2.145668        0.000001  1
  H          1.279535        2.049878        0.000011  1
  C          1.766044       -0.642788        0.684040  2
  H          1.361443        0.044070       -0.046895  2
  C          0.989799       -1.693837        1.153158  2
  H         -0.019536       -1.825802        0.787691  2
  C          1.509150       -2.575495        2.091395  2
  H          0.904415       -3.394317        2.456862  2
  C          2.804746       -2.406103        2.560513  2
  H          3.209347       -3.092960        3.291448  2
  C          3.580991       -1.355053        2.091395  2
  H          4.590326       -1.223089        2.456862  2
  C          3.061640       -0.473395        1.153158  2
  H          3.666375        0.345426        0.787691  2

%mem=32GB
%nprocshared= 8
#p m062x/aug-cc-pVDZ   counterpoise=2

00253 m062x/aug-cc-pVDZ   counterpoise=2

 0  1  0  1  0  1
  C          0.696271        1.136534        0.000002  1
  N          1.387403       -0.000000        0.000003  1
  C          0.696273       -1.136531       -0.000007  1
  C         -0.690797       -1.191110       -0.000002  1
  C         -1.398354       -0.000002       -0.000001  1
  C         -0.690796        1.191109        0.000005  1
  H         -1.197483        2.145664        0.000011  1
  H          1.279537       -2.049878        0.000000  1
  H         -2.480010       -0.000000        0.000002  1
  H         -1.197480       -2.145668        0.000001  1
  H          1.279535        2.049878        0.000011  1
  C          1.850833       -0.326352        0.684040  2
  H          1.286623        0.070971       -0.148752  2
  C          1.520704       -1.564362        1.218531  2
  H          0.699307       -2.131513        0.802135  2
  C          2.244931       -2.074369        2.287512  2
  H          1.987744       -3.038842        2.703908  2
  C          3.299287       -1.346366        2.822003  2
  H          3.863497       -1.743689        3.654795  2
  C          3.629416       -0.108356        2.287512  2
  H          4.450813        0.458795        2.703908  2
  C          2.905189        0.401651        1.218531  2
  H          3.162376        1.366124        0.802135  2

%mem=32GB
%nprocshared= 8
#p m062x/aug-cc-pVDZ   counterpoise=2

00254 m062x/aug-cc-pVDZ   counterpoise=2

 0  1  0  1  0  1
  C          0.696271        1.136534        0.000002  1
  N          1.387403       -0.000000        0.000003  1
  C          0.696273       -1.136531       -0.000007  1
  C         -0.690797       -1.191110       -0.000002  1
  C         -1.398354       -0.000002       -0.000001  1
  C         -0.690796        1.191109        0.000005  1
  H         -1.197483        2.145664        0.000011  1
  H          1.279537       -2.049878        0.000000  1
  H         -2.480010       -0.000000        0.000002  1
  H         -1.197480       -2.145668        0.000001  1
  H          1.279535        2.049878        0.000011  1
  C          1.969616        0.000000        0.347296  2
  H          1.040769        0.000000       -0.206766  2
  C          2.565754       -1.202290        0.702897  2
  H          2.101331       -2.138935        0.425865  2
  C          3.758032       -1.202290        1.414098  2
  H          4.222455       -2.138935        1.691129  2
  C          4.354171       -0.000000        1.769698  2
  H          5.283017       -0.000000        2.323761  2
  C          3.758032        1.202290        1.414098  2
  H          4.222455        2.138935        1.691129  2
  C          2.565754        1.202290        0.702897  2
  H          2.101331        2.138935        0.425865  2

%mem=32GB
%nprocshared= 8
#p m062x/aug-cc-pVDZ   counterpoise=2

00255 m062x/aug-cc-pVDZ   counterpoise=2

 0  1  0  1  0  1
  C          0.696271        1.136534        0.000002  1
  N          1.387403       -0.000000        0.000003  1
  C          0.696273       -1.136531       -0.000007  1
  C         -0.690797       -1.191110       -0.000002  1
  C         -1.398354       -0.000002       -0.000001  1
  C         -0.690796        1.191109        0.000005  1
  H         -1.197483        2.145664        0.000011  1
  H          1.279537       -2.049878        0.000000  1
  H         -2.480010       -0.000000        0.000002  1
  H         -1.197480       -2.145668        0.000001  1
  H          1.279535        2.049878        0.000011  1
  C          1.939693        0.342020        0.347296  2
  H          1.128795       -0.160150       -0.162616  2
  C          3.093132       -0.357845        0.674561  2
  H          3.180822       -1.405245        0.419605  2
  C          4.134009        0.286747        1.329091  2
  H          5.032597       -0.258483        1.584047  2
  C          4.021447        1.631203        1.656355  2
  H          4.832346        2.133373        2.166268  2
  C          2.868009        2.331067        1.329091  2
  H          2.780318        3.378468        1.584047  2
  C          1.827131        1.686476        0.674561  2
  H          0.928543        2.231706        0.419605  2

%mem=32GB
%nprocshared= 8
#p m062x/aug-cc-pVDZ   counterpoise=2

00256 m062x/aug-cc-pVDZ   counterpoise=2

 0  1  0  1  0  1
  C          0.696271        1.136534        0.000002  1
  N          1.387403       -0.000000        0.000003  1
  C          0.696273       -1.136531       -0.000007  1
  C         -0.690797       -1.191110       -0.000002  1
  C         -1.398354       -0.000002       -0.000001  1
  C         -0.690796        1.191109        0.000005  1
  H         -1.197483        2.145664        0.000011  1
  H          1.279537       -2.049878        0.000000  1
  H         -2.480010       -0.000000        0.000002  1
  H         -1.197480       -2.145668        0.000001  1
  H          1.279535        2.049878        0.000011  1
  C          1.850833        0.673648        0.347296  2
  H          1.286623       -0.146495       -0.075521  2
  C          3.203479        0.518592        0.618663  2
  H          3.693050       -0.422347        0.407254  2
  C          3.927705        1.571336        1.161396  2
  H          4.981486        1.450540        1.372804  2
  C          3.299285        2.779137        1.432762  2
  H          3.863495        3.599279        1.855580  2
  C          1.946638        2.934193        1.161396  2
  H          1.457068        3.875132        1.372804  2
  C          1.222413        1.881449        0.618663  2
  H          0.168632        2.002245        0.407254  2

%mem=32GB
%nprocshared= 8
#p m062x/aug-cc-pVDZ   counterpoise=2

00257 m062x/aug-cc-pVDZ   counterpoise=2

 0  1  0  1  0  1
  C          0.696271        1.136534        0.000002  1
  N          1.387403       -0.000000        0.000003  1
  C          0.696273       -1.136531       -0.000007  1
  C         -0.690797       -1.191110       -0.000002  1
  C         -1.398354       -0.000002       -0.000001  1
  C         -0.690796        1.191109        0.000005  1
  H         -1.197483        2.145664        0.000011  1
  H          1.279537       -2.049878        0.000000  1
  H         -2.480010       -0.000000        0.000002  1
  H         -1.197480       -2.145668        0.000001  1
  H          1.279535        2.049878        0.000011  1
  C          1.705737        0.984808        0.347296  2
  H          0.693200        1.136996       -0.001055  2
  C          2.176888       -0.301803        0.570870  2
  H          1.531402       -1.151950        0.396694  2
  C          3.476592       -0.497153        1.018017  2
  H          3.843643       -1.499488        1.192193  2
  C          4.305145        0.594108        1.241591  2
  H          5.317682        0.441920        1.589942  2
  C          3.833994        1.880718        1.018017  2
  H          4.479480        2.730865        1.192193  2
  C          2.534290        2.076068        0.570870  2
  H          2.167239        3.078403        0.396694  2

%mem=32GB
%nprocshared= 8
#p m062x/aug-cc-pVDZ   counterpoise=2

00258 m062x/aug-cc-pVDZ   counterpoise=2

 0  1  0  1  0  1
  C          0.696271        1.136534        0.000002  1
  N          1.387403       -0.000000        0.000003  1
  C          0.696273       -1.136531       -0.000007  1
  C         -0.690797       -1.191110       -0.000002  1
  C         -1.398354       -0.000002       -0.000001  1
  C         -0.690796        1.191109        0.000005  1
  H         -1.197483        2.145664        0.000011  1
  H          1.279537       -2.049878        0.000000  1
  H         -2.480010       -0.000000        0.000002  1
  H         -1.197480       -2.145668        0.000001  1
  H          1.279535        2.049878        0.000011  1
  C          1.508813        1.266044        0.347296  2
  H          1.229390        2.221310       -0.075944  2
  C          0.534211        0.315414        0.618934  2
  H         -0.504476        0.530088        0.407314  2
  C          0.892882       -0.910776        1.162209  2
  H          0.133618       -1.651366        1.373829  2
  C          2.226155       -1.186334        1.433847  2
  H          2.505578       -2.141599        1.857087  2
  C          3.200756       -0.235703        1.162209  2
  H          4.239443       -0.450377        1.373829  2
  C          2.842085        0.990486        0.618934  2
  H          3.601349        1.731077        0.407314  2

%mem=32GB
%nprocshared= 8
#p m062x/aug-cc-pVDZ   counterpoise=2

00259 m062x/aug-cc-pVDZ   counterpoise=2

 0  1  0  1  0  1
  C          0.696271        1.136534        0.000002  1
  N          1.387403       -0.000000        0.000003  1
  C          0.696273       -1.136531       -0.000007  1
  C         -0.690797       -1.191110       -0.000002  1
  C         -1.398354       -0.000002       -0.000001  1
  C         -0.690796        1.191109        0.000005  1
  H         -1.197483        2.145664        0.000011  1
  H          1.279537       -2.049878        0.000000  1
  H         -2.480010       -0.000000        0.000002  1
  H         -1.197480       -2.145668        0.000001  1
  H          1.279535        2.049878        0.000011  1
  C          1.266044        1.508813        0.347296  2
  H          1.288733        2.418801       -0.236784  2
  C          0.049566        0.954746        0.722162  2
  H         -0.875443        1.433086        0.430122  2
  C          0.020442       -0.213324        1.471894  2
  H         -0.927256       -0.644971        1.763934  2
  C          1.207797       -0.827326        1.846759  2
  H          1.185108       -1.737314        2.430840  2
  C          2.424275       -0.273259        1.471894  2
  H          3.349285       -0.751600        1.763934  2
  C          2.453399        0.894810        0.722162  2
  H          3.401097        1.326458        0.430122  2

%mem=32GB
%nprocshared= 8
#p m062x/aug-cc-pVDZ   counterpoise=2

00260 m062x/aug-cc-pVDZ   counterpoise=2

 0  1  0  1  0  1
  C          0.696271        1.136534        0.000002  1
  N          1.387403       -0.000000        0.000003  1
  C          0.696273       -1.136531       -0.000007  1
  C         -0.690797       -1.191110       -0.000002  1
  C         -1.398354       -0.000002       -0.000001  1
  C         -0.690796        1.191109        0.000005  1
  H         -1.197483        2.145664        0.000011  1
  H          1.279537       -2.049878        0.000000  1
  H         -2.480010       -0.000000        0.000002  1
  H         -1.197480       -2.145668        0.000001  1
  H          1.279535        2.049878        0.000011  1
  C          0.984808        1.705737        0.347296  2
  H          1.543175        2.357720       -0.310644  2
  C         -0.286731        2.069347        0.769566  2
  H         -0.718957        3.004600        0.440596  2
  C         -1.003458        1.232455        1.614105  2
  H         -1.994051        1.515725        1.943075  2
  C         -0.448646        0.031952        2.036375  2
  H         -1.007013       -0.620031        2.694315  2
  C          0.822893       -0.331658        1.614105  2
  H          1.255119       -1.266911        1.943075  2
  C          1.539620        0.505234        0.769566  2
  H          2.530213        0.221964        0.440596  2

%mem=32GB
%nprocshared= 8
#p m062x/aug-cc-pVDZ   counterpoise=2

00261 m062x/aug-cc-pVDZ   counterpoise=2

 0  1  0  1  0  1
  C          0.696271        1.136534        0.000002  1
  N          1.387403       -0.000000        0.000003  1
  C          0.696273       -1.136531       -0.000007  1
  C         -0.690797       -1.191110       -0.000002  1
  C         -1.398354       -0.000002       -0.000001  1
  C         -0.690796        1.191109        0.000005  1
  H         -1.197483        2.145664        0.000011  1
  H          1.279537       -2.049878        0.000000  1
  H         -2.480010       -0.000000        0.000002  1
  H         -1.197480       -2.145668        0.000001  1
  H          1.279535        2.049878        0.000011  1
  C          0.673648        1.850833        0.347296  2
  H          1.576045        2.147287       -0.169944  2
  C         -0.280759        2.802799        0.679264  2
  H         -0.121894        3.840883        0.420644  2
  C         -1.439084        2.422268        1.343199  2
  H         -2.182617        3.163898        1.601819  2
  C         -1.643003        1.089771        1.675167  2
  H         -2.545400        0.793317        2.192407  2
  C         -0.688597        0.137805        1.343199  2
  H         -0.847461       -0.900279        1.601819  2
  C          0.469729        0.518336        0.679264  2
  H          1.213261       -0.223294        0.420644  2

%mem=32GB
%nprocshared= 8
#p m062x/aug-cc-pVDZ   counterpoise=2

00262 m062x/aug-cc-pVDZ   counterpoise=2

 0  1  0  1  0  1
  C          0.696271        1.136534        0.000002  1
  N          1.387403       -0.000000        0.000003  1
  C          0.696273       -1.136531       -0.000007  1
  C         -0.690797       -1.191110       -0.000002  1
  C         -1.398354       -0.000002       -0.000001  1
  C         -0.690796        1.191109        0.000005  1
  H         -1.197483        2.145664        0.000011  1
  H          1.279537       -2.049878        0.000000  1
  H         -2.480010       -0.000000        0.000002  1
  H         -1.197480       -2.145668        0.000001  1
  H          1.279535        2.049878        0.000011  1
  C          0.342020        1.939693        0.347296  2
  H          0.747879        1.019527       -0.050593  2
  C          1.181576        3.015456        0.602664  2
  H          2.241492        2.933366        0.403719  2
  C          0.660611        4.196590        1.113399  2
  H          1.314668        5.034665        1.312343  2
  C         -0.699910        4.301961        1.368766  2
  H         -1.105770        5.222126        1.766656  2
  C         -1.539467        3.226197        1.113399  2
  H         -2.599382        3.308287        1.312343  2
  C         -1.018501        2.045063        0.602664  2
  H         -1.672558        1.206988        0.403719  2

%mem=32GB
%nprocshared= 8
#p m062x/aug-cc-pVDZ   counterpoise=2

00263 m062x/aug-cc-pVDZ   counterpoise=2

 0  1  0  1  0  1
  C          0.696271        1.136534        0.000002  1
  N          1.387403       -0.000000        0.000003  1
  C          0.696273       -1.136531       -0.000007  1
  C         -0.690797       -1.191110       -0.000002  1
  C         -1.398354       -0.000002       -0.000001  1
  C         -0.690796        1.191109        0.000005  1
  H         -1.197483        2.145664        0.000011  1
  H          1.279537       -2.049878        0.000000  1
  H         -2.480010       -0.000000        0.000002  1
  H         -1.197480       -2.145668        0.000001  1
  H          1.279535        2.049878        0.000011  1
  C          0.000000        1.969616        0.347296  2
  H         -0.680930        1.202227        0.004965  2
  C          1.336321        1.664152        0.567007  2
  H          1.696453        0.658794        0.395841  2
  C          2.210371        2.649180        1.006427  2
  H          3.251433        2.411210        1.177593  2
  C          1.748099        3.939671        1.226137  2
  H          2.429029        4.707059        1.568469  2
  C          0.411778        4.245134        1.006427  2
  H          0.051646        5.250493        1.177593  2
  C         -0.462272        3.260106        0.567007  2
  H         -1.503334        3.498077        0.395841  2

%mem=32GB
%nprocshared= 8
#p m062x/aug-cc-pVDZ   counterpoise=2

00264 m062x/aug-cc-pVDZ   counterpoise=2

 0  1  0  1  0  1
  C          0.696271        1.136534        0.000002  1
  N          1.387403       -0.000000        0.000003  1
  C          0.696273       -1.136531       -0.000007  1
  C         -0.690797       -1.191110       -0.000002  1
  C         -1.398354       -0.000002       -0.000001  1
  C         -0.690796        1.191109        0.000005  1
  H         -1.197483        2.145664        0.000011  1
  H          1.279537       -2.049878        0.000000  1
  H         -2.480010       -0.000000        0.000002  1
  H         -1.197480       -2.145668        0.000001  1
  H          1.279535        2.049878        0.000011  1
  C         -0.342020        1.939693        0.347296  2
  H         -0.763069        1.035988       -0.071961  2
  C          1.018020        2.011938        0.616378  2
  H          1.656512        1.164516        0.406749  2
  C          1.558484        3.171943        1.154541  2
  H          2.618025        3.228227        1.364169  2
  C          0.738906        4.259704        1.423622  2
  H          1.159955        5.163409        1.842879  2
  C         -0.621134        4.187458        1.154541  2
  H         -1.259626        5.034880        1.364169  2
  C         -1.161597        3.027453        0.616378  2
  H         -2.221139        2.971169        0.406749  2

%mem=32GB
%nprocshared= 8
#p m062x/aug-cc-pVDZ   counterpoise=2

00265 m062x/aug-cc-pVDZ   counterpoise=2

 0  1  0  1  0  1
  C          0.696271        1.136534        0.000002  1
  N          1.387403       -0.000000        0.000003  1
  C          0.696273       -1.136531       -0.000007  1
  C         -0.690797       -1.191110       -0.000002  1
  C         -1.398354       -0.000002       -0.000001  1
  C         -0.690796        1.191109        0.000005  1
  H         -1.197483        2.145664        0.000011  1
  H          1.279537       -2.049878        0.000000  1
  H         -2.480010       -0.000000        0.000002  1
  H         -1.197480       -2.145668        0.000001  1
  H          1.279535        2.049878        0.000011  1
  C         -0.673648        1.850833        0.347296  2
  H         -1.489751        2.310162       -0.193753  2
  C         -0.739569        0.508296        0.694545  2
  H         -1.607027       -0.078281        0.424020  2
  C          0.307990       -0.081304        1.389042  2
  H          0.256635       -1.127209        1.659567  2
  C          1.421469        0.671635        1.736291  2
  H          2.237572        0.212306        2.277340  2
  C          1.487390        2.014172        1.389042  2
  H          2.354848        2.600749        1.659567  2
  C          0.439831        2.603772        0.694545  2
  H          0.491186        3.649677        0.424020  2

%mem=32GB
%nprocshared= 8
#p m062x/aug-cc-pVDZ   counterpoise=2

00266 m062x/aug-cc-pVDZ   counterpoise=2

 0  1  0  1  0  1
  C          0.696271        1.136534        0.000002  1
  N          1.387403       -0.000000        0.000003  1
  C          0.696273       -1.136531       -0.000007  1
  C         -0.690797       -1.191110       -0.000002  1
  C         -1.398354       -0.000002       -0.000001  1
  C         -0.690796        1.191109        0.000005  1
  H         -1.197483        2.145664        0.000011  1
  H          1.279537       -2.049878        0.000000  1
  H         -2.480010       -0.000000        0.000002  1
  H         -1.197480       -2.145668        0.000001  1
  H          1.279535        2.049878        0.000011  1
  C         -0.984808        1.705737        0.347296  2
  H         -1.368505        2.499430       -0.279257  2
  C         -1.820987        0.673054        0.749422  2
  H         -2.856110        0.662234        0.436145  2
  C         -1.328469       -0.345738        1.553673  2
  H         -1.979895       -1.150252        1.866950  2
  C          0.000228       -0.331848        1.955799  2
  H          0.383926       -1.125541        2.582353  2
  C          0.836408        0.700835        1.553673  2
  H          1.871531        0.711655        1.866950  2
  C          0.343890        1.719627        0.749422  2
  H          0.995315        2.524140        0.436145  2

%mem=32GB
%nprocshared= 8
#p m062x/aug-cc-pVDZ   counterpoise=2

00267 m062x/aug-cc-pVDZ   counterpoise=2

 0  1  0  1  0  1
  C          0.696271        1.136534        0.000002  1
  N          1.387403       -0.000000        0.000003  1
  C          0.696273       -1.136531       -0.000007  1
  C         -0.690797       -1.191110       -0.000002  1
  C         -1.398354       -0.000002       -0.000001  1
  C         -0.690796        1.191109        0.000005  1
  H         -1.197483        2.145664        0.000011  1
  H          1.279537       -2.049878        0.000000  1
  H         -2.480010       -0.000000        0.000002  1
  H         -1.197480       -2.145668        0.000001  1
  H          1.279535        2.049878        0.000011  1
  C         -1.266044        1.508813        0.347296  2
  H         -1.164273        2.454139       -0.168206  2
  C         -2.526744        1.030789        0.678148  2
  H         -3.407123        1.603709        0.420397  2
  C         -2.657379       -0.182642        1.339852  2
  H         -3.639528       -0.555048        1.597603  2
  C         -1.527313       -0.918049        1.670704  2
  H         -1.629084       -1.863376        2.186206  2
  C         -0.266613       -0.440025        1.339852  2
  H          0.613765       -1.012945        1.597603  2
  C         -0.135979        0.773406        0.678148  2
  H          0.846170        1.145812        0.420397  2

%mem=32GB
%nprocshared= 8
#p m062x/aug-cc-pVDZ   counterpoise=2

00268 m062x/aug-cc-pVDZ   counterpoise=2

 0  1  0  1  0  1
  C          0.696271        1.136534        0.000002  1
  N          1.387403       -0.000000        0.000003  1
  C          0.696273       -1.136531       -0.000007  1
  C         -0.690797       -1.191110       -0.000002  1
  C         -1.398354       -0.000002       -0.000001  1
  C         -0.690796        1.191109        0.000005  1
  H         -1.197483        2.145664        0.000011  1
  H          1.279537       -2.049878        0.000000  1
  H         -2.480010       -0.000000        0.000002  1
  H         -1.197480       -2.145668        0.000001  1
  H          1.279535        2.049878        0.000011  1
  C         -1.508813        1.266044        0.347296  2
  H         -0.516793        1.175169       -0.073868  2
  C         -2.035819        2.521646        0.617602  2
  H         -1.454364        3.408947        0.407020  2
  C         -3.309186        2.638294        1.158214  2
  H         -3.719751        3.616471        1.368796  2
  C         -4.055548        1.499341        1.428520  2
  H         -5.047568        1.590216        1.849684  2
  C         -3.528542        0.243740        1.158214  2
  H         -4.109997       -0.643562        1.368796  2
  C         -2.255175        0.127092        0.617602  2
  H         -1.844609       -0.851085        0.407020  2

%mem=32GB
%nprocshared= 8
#p m062x/aug-cc-pVDZ   counterpoise=2

00269 m062x/aug-cc-pVDZ   counterpoise=2

 0  1  0  1  0  1
  C          0.696271        1.136534        0.000002  1
  N          1.387403       -0.000000        0.000003  1
  C          0.696273       -1.136531       -0.000007  1
  C         -0.690797       -1.191110       -0.000002  1
  C         -1.398354       -0.000002       -0.000001  1
  C         -0.690796        1.191109        0.000005  1
  H         -1.197483        2.145664        0.000011  1
  H          1.279537       -2.049878        0.000000  1
  H         -2.480010       -0.000000        0.000002  1
  H         -1.197480       -2.145668        0.000001  1
  H          1.279535        2.049878        0.000011  1
  C         -1.705737        0.984808        0.347296  2
  H         -1.400333        0.006338        0.002235  2
  C         -0.754063        1.971015        0.568759  2
  H          0.292744        1.760852        0.396228  2
  C         -1.146083        3.226989        1.011683  2
  H         -0.404680        3.995295        1.184214  2
  C         -2.489777        3.496756        1.233145  2
  H         -2.795181        4.475225        1.578207  2
  C         -3.441451        2.510548        1.011683  2
  H         -4.488258        2.720712        1.184214  2
  C         -3.049431        1.254575        0.568759  2
  H         -3.790834        0.486268        0.396228  2

%mem=32GB
%nprocshared= 8
#p m062x/aug-cc-pVDZ   counterpoise=2

00270 m062x/aug-cc-pVDZ   counterpoise=2

 0  1  0  1  0  1
  C          0.696271        1.136534        0.000002  1
  N          1.387403       -0.000000        0.000003  1
  C          0.696273       -1.136531       -0.000007  1
  C         -0.690797       -1.191110       -0.000002  1
  C         -1.398354       -0.000002       -0.000001  1
  C         -0.690796        1.191109        0.000005  1
  H         -1.197483        2.145664        0.000011  1
  H          1.279537       -2.049878        0.000000  1
  H         -2.480010       -0.000000        0.000002  1
  H         -1.197480       -2.145668        0.000001  1
  H          1.279535        2.049878        0.000011  1
  C         -1.850833        0.673648        0.347296  2
  H         -1.296423       -0.151756       -0.078237  2
  C         -1.208607        1.873770        0.620406  2
  H         -0.153871        1.983321        0.407639  2
  C         -1.920254        2.933268        1.166626  2
  H         -1.419928        3.868224        1.379392  2
  C         -3.274126        2.792644        1.439735  2
  H         -3.828536        3.618049        1.865269  2
  C         -3.916352        1.592523        1.166626  2
  H         -4.971088        1.482971        1.379392  2
  C         -3.204706        0.533025        0.620406  2
  H         -3.705032       -0.401932        0.407639  2

%mem=32GB
%nprocshared= 8
#p m062x/aug-cc-pVDZ   counterpoise=2

00271 m062x/aug-cc-pVDZ   counterpoise=2

 0  1  0  1  0  1
  C          0.696271        1.136534        0.000002  1
  N          1.387403       -0.000000        0.000003  1
  C          0.696273       -1.136531       -0.000007  1
  C         -0.690797       -1.191110       -0.000002  1
  C         -1.398354       -0.000002       -0.000001  1
  C         -0.690796        1.191109        0.000005  1
  H         -1.197483        2.145664        0.000011  1
  H          1.279537       -2.049878        0.000000  1
  H         -2.480010       -0.000000        0.000002  1
  H         -1.197480       -2.145668        0.000001  1
  H          1.279535        2.049878        0.000011  1
  C         -1.939693        0.342020        0.347296  2
  H         -2.742751       -0.166315       -0.168877  2
  C         -0.781241       -0.347599        0.678579  2
  H         -0.681805       -1.393182        0.420493  2
  C          0.249573        0.304905        1.341145  2
  H          1.152067       -0.232343        1.599232  2
  C          0.121935        1.647028        1.672428  2
  H          0.924994        2.155363        2.188602  2
  C         -1.036517        2.336647        1.341145  2
  H         -1.135952        3.382230        1.599232  2
  C         -2.067331        1.684143        0.678579  2
  H         -2.969825        2.221391        0.420493  2

%mem=32GB
%nprocshared= 8
#p m062x/aug-cc-pVDZ   counterpoise=2

00272 m062x/aug-cc-pVDZ   counterpoise=2

 0  1  0  1  0  1
  C          0.696271        1.136534        0.000002  1
  N          1.387403       -0.000000        0.000003  1
  C          0.696273       -1.136531       -0.000007  1
  C         -0.690797       -1.191110       -0.000002  1
  C         -1.398354       -0.000002       -0.000001  1
  C         -0.690796        1.191109        0.000005  1
  H         -1.197483        2.145664        0.000011  1
  H          1.279537       -2.049878        0.000000  1
  H         -2.480010       -0.000000        0.000002  1
  H         -1.197480       -2.145668        0.000001  1
  H          1.279535        2.049878        0.000011  1
  C         -1.969616        0.000000        0.347296  2
  H         -2.863790        0.000000       -0.261139  2
  C         -1.395729       -1.202290        0.737793  2
  H         -1.842817       -2.138935        0.433576  2
  C         -0.247957       -1.202290        1.518787  2
  H          0.199130       -2.138935        1.823004  2
  C          0.325929       -0.000000        1.909284  2
  H          1.220104       -0.000000        2.517719  2
  C         -0.247957        1.202290        1.518787  2
  H          0.199130        2.138935        1.823004  2
  C         -1.395729        1.202290        0.737793  2
  H         -1.842817        2.138935        0.433576  2

%mem=32GB
%nprocshared= 8
#p m062x/aug-cc-pVDZ   counterpoise=2

00273 m062x/aug-cc-pVDZ   counterpoise=2

 0  1  0  1  0  1
  C          0.696271        1.136534        0.000002  1
  N          1.387403       -0.000000        0.000003  1
  C          0.696273       -1.136531       -0.000007  1
  C         -0.690797       -1.191110       -0.000002  1
  C         -1.398354       -0.000002       -0.000001  1
  C         -0.690796        1.191109        0.000005  1
  H         -1.197483        2.145664        0.000011  1
  H          1.279537       -2.049878        0.000000  1
  H         -2.480010       -0.000000        0.000002  1
  H         -1.197480       -2.145668        0.000001  1
  H          1.279535        2.049878        0.000011  1
  C         -1.939693       -0.342020        0.347296  2
  H         -2.742751        0.166315       -0.168877  2
  C         -2.067331       -1.684143        0.678579  2
  H         -2.969825       -2.221391        0.420493  2
  C         -1.036517       -2.336647        1.341145  2
  H         -1.135952       -3.382230        1.599232  2
  C          0.121935       -1.647028        1.672428  2
  H          0.924994       -2.155363        2.188602  2
  C          0.249573       -0.304905        1.341145  2
  H          1.152067        0.232343        1.599232  2
  C         -0.781241        0.347599        0.678579  2
  H         -0.681805        1.393182        0.420493  2

%mem=32GB
%nprocshared= 8
#p m062x/aug-cc-pVDZ   counterpoise=2

00274 m062x/aug-cc-pVDZ   counterpoise=2

 0  1  0  1  0  1
  C          0.696271        1.136534        0.000002  1
  N          1.387403       -0.000000        0.000003  1
  C          0.696273       -1.136531       -0.000007  1
  C         -0.690797       -1.191110       -0.000002  1
  C         -1.398354       -0.000002       -0.000001  1
  C         -0.690796        1.191109        0.000005  1
  H         -1.197483        2.145664        0.000011  1
  H          1.279537       -2.049878        0.000000  1
  H         -2.480010       -0.000000        0.000002  1
  H         -1.197480       -2.145668        0.000001  1
  H          1.279535        2.049878        0.000011  1
  C         -1.850833       -0.673648        0.347296  2
  H         -1.296421        0.151754       -0.078239  2
  C         -3.204705       -0.533021        0.620407  2
  H         -3.705029        0.401937        0.407640  2
  C         -3.916354       -1.592516        1.166628  2
  H         -4.971089       -1.482961        1.379396  2
  C         -3.274131       -2.792639        1.439739  2
  H         -3.828543       -3.618041        1.865274  2
  C         -1.920259       -2.933266        1.166628  2
  H         -1.419936       -3.868224        1.379396  2
  C         -1.208610       -1.873771        0.620407  2
  H         -0.153875       -1.983326        0.407640  2

%mem=32GB
%nprocshared= 8
#p m062x/aug-cc-pVDZ   counterpoise=2

00275 m062x/aug-cc-pVDZ   counterpoise=2

 0  1  0  1  0  1
  C          0.696271        1.136534        0.000002  1
  N          1.387403       -0.000000        0.000003  1
  C          0.696273       -1.136531       -0.000007  1
  C         -0.690797       -1.191110       -0.000002  1
  C         -1.398354       -0.000002       -0.000001  1
  C         -0.690796        1.191109        0.000005  1
  H         -1.197483        2.145664        0.000011  1
  H          1.279537       -2.049878        0.000000  1
  H         -2.480010       -0.000000        0.000002  1
  H         -1.197480       -2.145668        0.000001  1
  H          1.279535        2.049878        0.000011  1
  C         -1.705737       -0.984808        0.347296  2
  H         -1.400332       -0.006339        0.002234  2
  C         -3.049432       -1.254573        0.568759  2
  H         -3.790833       -0.486266        0.396228  2
  C         -3.441453       -2.510546        1.011685  2
  H         -4.488260       -2.720707        1.184217  2
  C         -2.489780       -3.496754        1.233148  2
  H         -2.795185       -4.475223        1.578211  2
  C         -1.146085       -3.226989        1.011685  2
  H         -0.404683       -3.995296        1.184217  2
  C         -0.754064       -1.971016        0.568759  2
  H          0.292743       -1.760854        0.396228  2

%mem=32GB
%nprocshared= 8
#p m062x/aug-cc-pVDZ   counterpoise=2

00276 m062x/aug-cc-pVDZ   counterpoise=2

 0  1  0  1  0  1
  C          0.696271        1.136534        0.000002  1
  N          1.387403       -0.000000        0.000003  1
  C          0.696273       -1.136531       -0.000007  1
  C         -0.690797       -1.191110       -0.000002  1
  C         -1.398354       -0.000002       -0.000001  1
  C         -0.690796        1.191109        0.000005  1
  H         -1.197483        2.145664        0.000011  1
  H          1.279537       -2.049878        0.000000  1
  H         -2.480010       -0.000000        0.000002  1
  H         -1.197480       -2.145668        0.000001  1
  H          1.279535        2.049878        0.000011  1
  C         -1.508813       -1.266044        0.347296  2
  H         -0.516796       -1.175171       -0.073876  2
  C         -2.255171       -0.127091        0.617607  2
  H         -1.844607        0.851086        0.407021  2
  C         -3.528535       -0.243737        1.158229  2
  H         -4.109987        0.643565        1.368815  2
  C         -4.055540       -1.499338        1.428539  2
  H         -5.047557       -1.590211        1.849712  2
  C         -3.309181       -2.638291        1.158229  2
  H         -3.719746       -3.616468        1.368815  2
  C         -2.035818       -2.521645        0.617607  2
  H         -1.454366       -3.408947        0.407021  2

%mem=32GB
%nprocshared= 8
#p m062x/aug-cc-pVDZ   counterpoise=2

00277 m062x/aug-cc-pVDZ   counterpoise=2

 0  1  0  1  0  1
  C          0.696271        1.136534        0.000002  1
  N          1.387403       -0.000000        0.000003  1
  C          0.696273       -1.136531       -0.000007  1
  C         -0.690797       -1.191110       -0.000002  1
  C         -1.398354       -0.000002       -0.000001  1
  C         -0.690796        1.191109        0.000005  1
  H         -1.197483        2.145664        0.000011  1
  H          1.279537       -2.049878        0.000000  1
  H         -2.480010       -0.000000        0.000002  1
  H         -1.197480       -2.145668        0.000001  1
  H          1.279535        2.049878        0.000011  1
  C         -1.266044       -1.508813        0.347296  2
  H         -1.164270       -2.454134       -0.168215  2
  C         -0.135982       -0.773405        0.678154  2
  H          0.846169       -1.145805        0.420399  2
  C         -0.266620        0.440020        1.339869  2
  H          0.613756        1.012941        1.597625  2
  C         -1.527321        0.918036        1.670727  2
  H         -1.629096        1.863357        2.186238  2
  C         -2.657384        0.182628        1.339869  2
  H         -3.639535        0.555028        1.597625  2
  C         -2.526746       -1.030797        0.678154  2
  H         -3.407122       -1.603718        0.420399  2

%mem=32GB
%nprocshared= 8
#p m062x/aug-cc-pVDZ   counterpoise=2

00278 m062x/aug-cc-pVDZ   counterpoise=2

 0  1  0  1  0  1
  C          0.696271        1.136534        0.000002  1
  N          1.387403       -0.000000        0.000003  1
  C          0.696273       -1.136531       -0.000007  1
  C         -0.690797       -1.191110       -0.000002  1
  C         -1.398354       -0.000002       -0.000001  1
  C         -0.690796        1.191109        0.000005  1
  H         -1.197483        2.145664        0.000011  1
  H          1.279537       -2.049878        0.000000  1
  H         -2.480010       -0.000000        0.000002  1
  H         -1.197480       -2.145668        0.000001  1
  H          1.279535        2.049878        0.000011  1
  C         -0.984808       -1.705737        0.347296  2
  H         -1.368495       -2.499427       -0.279268  2
  C          0.343888       -1.719619        0.749428  2
  H          0.995322       -2.524123        0.436146  2
  C          0.836392       -0.700830        1.553692  2
  H          1.871514       -0.711645        1.866974  2
  C          0.000202        0.331841        1.955824  2
  H          0.383889        1.125531        2.582388  2
  C         -1.328493        0.345723        1.553692  2
  H         -1.979928        1.150227        1.866974  2
  C         -1.820998       -0.673066        0.749428  2
  H         -2.856120       -0.662252        0.436146  2

%mem=32GB
%nprocshared= 8
#p m062x/aug-cc-pVDZ   counterpoise=2

00279 m062x/aug-cc-pVDZ   counterpoise=2

 0  1  0  1  0  1
  C          0.696271        1.136534        0.000002  1
  N          1.387403       -0.000000        0.000003  1
  C          0.696273       -1.136531       -0.000007  1
  C         -0.690797       -1.191110       -0.000002  1
  C         -1.398354       -0.000002       -0.000001  1
  C         -0.690796        1.191109        0.000005  1
[truncated: 22,540,316 more chars]
