# Supplementary material for: Three-Dimensional CH/π and CH/N Interactions from Quantum-Mechanical and Database Analyses
Source: J Chem Inf Model. 2025 Apr 14;65(8):4116–27. doi: 10.1021/acs.jcim.5c00124 (PMC12042816; doi:10.1021/acs.jcim.5c00124)
Supplement: Supplementary file 4 — ci5c00124_si_004.zip [file ci5c00124_si_004.zip › inp_files/mif_qm_bz_pyrazole_inp.txt]

%mem=32GB
%nprocshared= 8
#p m062x/aug-cc-pVDZ   counterpoise=2

00001 m062x/aug-cc-pVDZ   counterpoise=2

 0  1  0  1  0  1
  C         -0.876529        0.702788        0.000102  1
  C         -0.957055       -0.703915       -0.000101  1
  C          0.351414       -1.119810        0.000011  1
  N          1.104198        0.000000       -0.000010  1
  N          0.377972        1.120937       -0.000002  1
  H          2.106387        0.067001       -0.000035  1
  H         -1.836971       -1.320794       -0.000184  1
  H          0.795770       -2.099470        0.000012  1
  H         -1.677614        1.422525        0.000160  1
  C          0.000000        0.000000        2.000000  2
  H          0.000000       -0.000000        0.918454  2
  C          0.000000        1.202290        2.694142  2
  H          0.000000        2.138935        2.153369  2
  C          0.000000        1.202290        4.082426  2
  H          0.000000        2.138935        4.623199  2
  C         -0.000000        0.000000        4.776568  2
  H         -0.000000        0.000000        5.858114  2
  C         -0.000000       -1.202290        4.082426  2
  H         -0.000000       -2.138935        4.623199  2
  C         -0.000000       -1.202290        2.694142  2
  H         -0.000000       -2.138935        2.153369  2

%mem=32GB
%nprocshared= 8
#p m062x/aug-cc-pVDZ   counterpoise=2

00002 m062x/aug-cc-pVDZ   counterpoise=2

 0  1  0  1  0  1
  C         -0.876529        0.702788        0.000102  1
  C         -0.957055       -0.703915       -0.000101  1
  C          0.351414       -1.119810        0.000011  1
  N          1.104198        0.000000       -0.000010  1
  N          0.377972        1.120937       -0.000002  1
  H          2.106387        0.067001       -0.000035  1
  H         -1.836971       -1.320794       -0.000184  1
  H          0.795770       -2.099470        0.000012  1
  H         -1.677614        1.422525        0.000160  1
  C          0.347296        0.000000        1.969616  2
  H          0.159488        0.000000        0.904501  2
  C          0.467833       -1.202290        2.653212  2
  H          0.373929       -2.138935        2.120654  2
  C          0.708906       -1.202290        4.020405  2
  H          0.802810       -2.138935        4.552962  2
  C          0.829442       -0.000000        4.704001  2
  H          1.017251       -0.000000        5.769116  2
  C          0.708906        1.202290        4.020405  2
  H          0.802810        2.138935        4.552962  2
  C          0.467833        1.202290        2.653212  2
  H          0.373929        2.138935        2.120654  2

%mem=32GB
%nprocshared= 8
#p m062x/aug-cc-pVDZ   counterpoise=2

00003 m062x/aug-cc-pVDZ   counterpoise=2

 0  1  0  1  0  1
  C         -0.876529        0.702788        0.000102  1
  C         -0.957055       -0.703915       -0.000101  1
  C          0.351414       -1.119810        0.000011  1
  N          1.104198        0.000000       -0.000010  1
  N          0.377972        1.120937       -0.000002  1
  H          2.106387        0.067001       -0.000035  1
  H         -1.836971       -1.320794       -0.000184  1
  H          0.795770       -2.099470        0.000012  1
  H         -1.677614        1.422525        0.000160  1
  C          0.342020        0.060307        1.969616  2
  H          0.157065        0.027695        0.904501  2
  C          0.669501       -1.102786        2.653212  2
  H          0.739670       -2.041508        2.120654  2
  C          0.906911       -1.060924        4.020405  2
  H          1.162036       -1.967033        4.552962  2
  C          0.816841        0.144031        4.704001  2
  H          1.001796        0.176644        5.769116  2
  C          0.489360        1.307125        4.020405  2
  H          0.419191        2.245846        4.552962  2
  C          0.251950        1.265263        2.653212  2
  H         -0.003174        2.171372        2.120654  2

%mem=32GB
%nprocshared= 8
#p m062x/aug-cc-pVDZ   counterpoise=2

00004 m062x/aug-cc-pVDZ   counterpoise=2

 0  1  0  1  0  1
  C         -0.876529        0.702788        0.000102  1
  C         -0.957055       -0.703915       -0.000101  1
  C          0.351414       -1.119810        0.000011  1
  N          1.104198        0.000000       -0.000010  1
  N          0.377972        1.120937       -0.000002  1
  H          2.106387        0.067001       -0.000035  1
  H         -1.836971       -1.320794       -0.000184  1
  H          0.795770       -2.099470        0.000012  1
  H         -1.677614        1.422525        0.000160  1
  C          0.326352        0.118782        1.969616  2
  H          0.149870        0.054548        0.904501  2
  C          0.850826       -0.969775        2.653212  2
  H          1.082937       -1.882050        2.120654  2
  C          1.077361       -0.887323        4.020405  2
  H          1.485954       -1.735364        4.552962  2
  C          0.779421        0.283686        4.704001  2
  H          0.955903        0.347920        5.769116  2
  C          0.254946        1.372243        4.020405  2
  H          0.022836        2.284519        4.552962  2
  C          0.028412        1.289791        2.653212  2
  H         -0.380181        2.137833        2.120654  2

%mem=32GB
%nprocshared= 8
#p m062x/aug-cc-pVDZ   counterpoise=2

00005 m062x/aug-cc-pVDZ   counterpoise=2

 0  1  0  1  0  1
  C         -0.876529        0.702788        0.000102  1
  C         -0.957055       -0.703915       -0.000101  1
  C          0.351414       -1.119810        0.000011  1
  N          1.104198        0.000000       -0.000010  1
  N          0.377972        1.120937       -0.000002  1
  H          2.106387        0.067001       -0.000035  1
  H         -1.836971       -1.320794       -0.000184  1
  H          0.795770       -2.099470        0.000012  1
  H         -1.677614        1.422525        0.000160  1
  C          0.300767        0.173648        1.969616  2
  H          0.138121        0.079744        0.904501  2
  C          1.006300       -0.807297        2.653212  2
  H          1.393299       -1.665408        2.120654  2
  C          1.215075       -0.686761        4.020405  2
  H          1.764721       -1.450967        4.552962  2
  C          0.718318        0.414721        4.704001  2
  H          0.880965        0.508625        5.769116  2
  C          0.012785        1.395667        4.020405  2
  H         -0.374214        2.253777        4.552962  2
  C         -0.195990        1.275130        2.653212  2
  H         -0.745636        2.039336        2.120654  2

%mem=32GB
%nprocshared= 8
#p m062x/aug-cc-pVDZ   counterpoise=2

00006 m062x/aug-cc-pVDZ   counterpoise=2

 0  1  0  1  0  1
  C         -0.876529        0.702788        0.000102  1
  C         -0.957055       -0.703915       -0.000101  1
  C          0.351414       -1.119810        0.000011  1
  N          1.104198        0.000000       -0.000010  1
  N          0.377972        1.120937       -0.000002  1
  H          2.106387        0.067001       -0.000035  1
  H         -1.836971       -1.320794       -0.000184  1
  H          0.795770       -2.099470        0.000012  1
  H         -1.677614        1.422525        0.000160  1
  C          0.266044        0.223238        1.969616  2
  H          0.122175        0.102517        0.904501  2
  C          1.131198       -0.620290        2.653212  2
  H          1.661327       -1.398163        2.120654  2
  C          1.315870       -0.465332        4.020405  2
  H          1.989869       -1.122483        4.552962  2
  C          0.635390        0.533155        4.704001  2
  H          0.779259        0.653876        5.769116  2
  C         -0.229764        1.376683        4.020405  2
  H         -0.759893        2.154556        4.552962  2
  C         -0.414436        1.221725        2.653212  2
  H         -1.088435        1.878876        2.120654  2

%mem=32GB
%nprocshared= 8
#p m062x/aug-cc-pVDZ   counterpoise=2

00007 m062x/aug-cc-pVDZ   counterpoise=2

 0  1  0  1  0  1
  C         -0.876529        0.702788        0.000102  1
  C         -0.957055       -0.703915       -0.000101  1
  C          0.351414       -1.119810        0.000011  1
  N          1.104198        0.000000       -0.000010  1
  N          0.377972        1.120937       -0.000002  1
  H          2.106387        0.067001       -0.000035  1
  H         -1.836971       -1.320794       -0.000184  1
  H          0.795770       -2.099470        0.000012  1
  H         -1.677614        1.422525        0.000160  1
  C          0.223238        0.266044        1.969616  2
  H          0.102517        0.122175        0.904501  2
  C          1.221725       -0.414436        2.653212  2
  H          1.878876       -1.088435        2.120654  2
  C          1.376683       -0.229764        4.020405  2
  H          2.154556       -0.759893        4.552962  2
  C          0.533155        0.635390        4.704001  2
  H          0.653876        0.779259        5.769116  2
  C         -0.465332        1.315870        4.020405  2
  H         -1.122483        1.989869        4.552962  2
  C         -0.620290        1.131198        2.653212  2
  H         -1.398163        1.661327        2.120654  2

%mem=32GB
%nprocshared= 8
#p m062x/aug-cc-pVDZ   counterpoise=2

00008 m062x/aug-cc-pVDZ   counterpoise=2

 0  1  0  1  0  1
  C         -0.876529        0.702788        0.000102  1
  C         -0.957055       -0.703915       -0.000101  1
  C          0.351414       -1.119810        0.000011  1
  N          1.104198        0.000000       -0.000010  1
  N          0.377972        1.120937       -0.000002  1
  H          2.106387        0.067001       -0.000035  1
  H         -1.836971       -1.320794       -0.000184  1
  H          0.795770       -2.099470        0.000012  1
  H         -1.677614        1.422525        0.000160  1
  C          0.173648        0.300767        1.969616  2
  H          0.079744        0.138121        0.904501  2
  C          1.275130       -0.195990        2.653212  2
  H          2.039336       -0.745636        2.120654  2
  C          1.395667        0.012785        4.020405  2
  H          2.253777       -0.374214        4.552962  2
  C          0.414721        0.718318        4.704001  2
  H          0.508625        0.880965        5.769116  2
  C         -0.686761        1.215075        4.020405  2
  H         -1.450967        1.764721        4.552962  2
  C         -0.807297        1.006300        2.653212  2
  H         -1.665408        1.393299        2.120654  2

%mem=32GB
%nprocshared= 8
#p m062x/aug-cc-pVDZ   counterpoise=2

00009 m062x/aug-cc-pVDZ   counterpoise=2

 0  1  0  1  0  1
  C         -0.876529        0.702788        0.000102  1
  C         -0.957055       -0.703915       -0.000101  1
  C          0.351414       -1.119810        0.000011  1
  N          1.104198        0.000000       -0.000010  1
  N          0.377972        1.120937       -0.000002  1
  H          2.106387        0.067001       -0.000035  1
  H         -1.836971       -1.320794       -0.000184  1
  H          0.795770       -2.099470        0.000012  1
  H         -1.677614        1.422525        0.000160  1
  C          0.118782        0.326352        1.969616  2
  H          0.054548        0.149870        0.904501  2
  C          1.289791        0.028412        2.653212  2
  H          2.137833       -0.380181        2.120654  2
  C          1.372243        0.254946        4.020405  2
  H          2.284519        0.022836        4.552962  2
  C          0.283686        0.779421        4.704001  2
  H          0.347920        0.955903        5.769116  2
  C         -0.887323        1.077361        4.020405  2
  H         -1.735364        1.485954        4.552962  2
  C         -0.969775        0.850826        2.653212  2
  H         -1.882050        1.082937        2.120654  2

%mem=32GB
%nprocshared= 8
#p m062x/aug-cc-pVDZ   counterpoise=2

00010 m062x/aug-cc-pVDZ   counterpoise=2

 0  1  0  1  0  1
  C         -0.876529        0.702788        0.000102  1
  C         -0.957055       -0.703915       -0.000101  1
  C          0.351414       -1.119810        0.000011  1
  N          1.104198        0.000000       -0.000010  1
  N          0.377972        1.120937       -0.000002  1
  H          2.106387        0.067001       -0.000035  1
  H         -1.836971       -1.320794       -0.000184  1
  H          0.795770       -2.099470        0.000012  1
  H         -1.677614        1.422525        0.000160  1
  C          0.060307        0.342020        1.969616  2
  H          0.027695        0.157065        0.904501  2
  C          1.265263        0.251950        2.653212  2
  H          2.171372       -0.003174        2.120654  2
  C          1.307125        0.489360        4.020405  2
  H          2.245846        0.419191        4.552962  2
  C          0.144031        0.816841        4.704001  2
  H          0.176644        1.001796        5.769116  2
  C         -1.060924        0.906911        4.020405  2
  H         -1.967033        1.162036        4.552962  2
  C         -1.102786        0.669501        2.653212  2
  H         -2.041508        0.739670        2.120654  2

%mem=32GB
%nprocshared= 8
#p m062x/aug-cc-pVDZ   counterpoise=2

00011 m062x/aug-cc-pVDZ   counterpoise=2

 0  1  0  1  0  1
  C         -0.876529        0.702788        0.000102  1
  C         -0.957055       -0.703915       -0.000101  1
  C          0.351414       -1.119810        0.000011  1
  N          1.104198        0.000000       -0.000010  1
  N          0.377972        1.120937       -0.000002  1
  H          2.106387        0.067001       -0.000035  1
  H         -1.836971       -1.320794       -0.000184  1
  H          0.795770       -2.099470        0.000012  1
  H         -1.677614        1.422525        0.000160  1
  C          0.000000        0.347296        1.969616  2
  H         -0.000000        0.159488        0.904501  2
  C          1.202290        0.467833        2.653212  2
  H          2.138935        0.373929        2.120654  2
  C          1.202290        0.708906        4.020405  2
  H          2.138935        0.802810        4.552962  2
  C          0.000000        0.829442        4.704001  2
  H          0.000000        1.017251        5.769116  2
  C         -1.202290        0.708906        4.020405  2
  H         -2.138935        0.802810        4.552962  2
  C         -1.202290        0.467833        2.653212  2
  H         -2.138935        0.373929        2.120654  2

%mem=32GB
%nprocshared= 8
#p m062x/aug-cc-pVDZ   counterpoise=2

00012 m062x/aug-cc-pVDZ   counterpoise=2

 0  1  0  1  0  1
  C         -0.876529        0.702788        0.000102  1
  C         -0.957055       -0.703915       -0.000101  1
  C          0.351414       -1.119810        0.000011  1
  N          1.104198        0.000000       -0.000010  1
  N          0.377972        1.120937       -0.000002  1
  H          2.106387        0.067001       -0.000035  1
  H         -1.836971       -1.320794       -0.000184  1
  H          0.795770       -2.099470        0.000012  1
  H         -1.677614        1.422525        0.000160  1
  C         -0.060307        0.342020        1.969616  2
  H         -0.027695        0.157065        0.904501  2
  C          1.102786        0.669501        2.653212  2
  H          2.041508        0.739670        2.120654  2
  C          1.060924        0.906911        4.020405  2
  H          1.967033        1.162036        4.552962  2
  C         -0.144031        0.816841        4.704001  2
  H         -0.176644        1.001796        5.769116  2
  C         -1.307125        0.489360        4.020405  2
  H         -2.245846        0.419191        4.552962  2
  C         -1.265263        0.251950        2.653212  2
  H         -2.171372       -0.003174        2.120654  2

%mem=32GB
%nprocshared= 8
#p m062x/aug-cc-pVDZ   counterpoise=2

00013 m062x/aug-cc-pVDZ   counterpoise=2

 0  1  0  1  0  1
  C         -0.876529        0.702788        0.000102  1
  C         -0.957055       -0.703915       -0.000101  1
  C          0.351414       -1.119810        0.000011  1
  N          1.104198        0.000000       -0.000010  1
  N          0.377972        1.120937       -0.000002  1
  H          2.106387        0.067001       -0.000035  1
  H         -1.836971       -1.320794       -0.000184  1
  H          0.795770       -2.099470        0.000012  1
  H         -1.677614        1.422525        0.000160  1
  C         -0.118782        0.326352        1.969616  2
  H         -0.054548        0.149870        0.904501  2
  C          0.969775        0.850826        2.653212  2
  H          1.882050        1.082937        2.120654  2
  C          0.887323        1.077361        4.020405  2
  H          1.735364        1.485954        4.552962  2
  C         -0.283686        0.779421        4.704001  2
  H         -0.347920        0.955903        5.769116  2
  C         -1.372243        0.254946        4.020405  2
  H         -2.284519        0.022836        4.552962  2
  C         -1.289791        0.028412        2.653212  2
  H         -2.137833       -0.380181        2.120654  2

%mem=32GB
%nprocshared= 8
#p m062x/aug-cc-pVDZ   counterpoise=2

00014 m062x/aug-cc-pVDZ   counterpoise=2

 0  1  0  1  0  1
  C         -0.876529        0.702788        0.000102  1
  C         -0.957055       -0.703915       -0.000101  1
  C          0.351414       -1.119810        0.000011  1
  N          1.104198        0.000000       -0.000010  1
  N          0.377972        1.120937       -0.000002  1
  H          2.106387        0.067001       -0.000035  1
  H         -1.836971       -1.320794       -0.000184  1
  H          0.795770       -2.099470        0.000012  1
  H         -1.677614        1.422525        0.000160  1
  C         -0.173648        0.300767        1.969616  2
  H         -0.079744        0.138121        0.904501  2
  C          0.807297        1.006300        2.653212  2
  H          1.665408        1.393299        2.120654  2
  C          0.686761        1.215075        4.020405  2
  H          1.450967        1.764721        4.552962  2
  C         -0.414721        0.718318        4.704001  2
  H         -0.508625        0.880965        5.769116  2
  C         -1.395667        0.012785        4.020405  2
  H         -2.253777       -0.374214        4.552962  2
  C         -1.275130       -0.195990        2.653212  2
  H         -2.039336       -0.745636        2.120654  2

%mem=32GB
%nprocshared= 8
#p m062x/aug-cc-pVDZ   counterpoise=2

00015 m062x/aug-cc-pVDZ   counterpoise=2

 0  1  0  1  0  1
  C         -0.876529        0.702788        0.000102  1
  C         -0.957055       -0.703915       -0.000101  1
  C          0.351414       -1.119810        0.000011  1
  N          1.104198        0.000000       -0.000010  1
  N          0.377972        1.120937       -0.000002  1
  H          2.106387        0.067001       -0.000035  1
  H         -1.836971       -1.320794       -0.000184  1
  H          0.795770       -2.099470        0.000012  1
  H         -1.677614        1.422525        0.000160  1
  C         -0.223238        0.266044        1.969616  2
  H         -0.102517        0.122175        0.904501  2
  C          0.620290        1.131198        2.653212  2
  H          1.398163        1.661327        2.120654  2
  C          0.465332        1.315870        4.020405  2
  H          1.122483        1.989869        4.552962  2
  C         -0.533155        0.635390        4.704001  2
  H         -0.653876        0.779259        5.769116  2
  C         -1.376683       -0.229764        4.020405  2
  H         -2.154556       -0.759893        4.552962  2
  C         -1.221725       -0.414436        2.653212  2
  H         -1.878876       -1.088435        2.120654  2

%mem=32GB
%nprocshared= 8
#p m062x/aug-cc-pVDZ   counterpoise=2

00016 m062x/aug-cc-pVDZ   counterpoise=2

 0  1  0  1  0  1
  C         -0.876529        0.702788        0.000102  1
  C         -0.957055       -0.703915       -0.000101  1
  C          0.351414       -1.119810        0.000011  1
  N          1.104198        0.000000       -0.000010  1
  N          0.377972        1.120937       -0.000002  1
  H          2.106387        0.067001       -0.000035  1
  H         -1.836971       -1.320794       -0.000184  1
  H          0.795770       -2.099470        0.000012  1
  H         -1.677614        1.422525        0.000160  1
  C         -0.266044        0.223238        1.969616  2
  H         -0.122175        0.102517        0.904501  2
  C          0.414436        1.221725        2.653212  2
  H          1.088435        1.878876        2.120654  2
  C          0.229764        1.376683        4.020405  2
  H          0.759893        2.154556        4.552962  2
  C         -0.635390        0.533155        4.704001  2
  H         -0.779259        0.653876        5.769116  2
  C         -1.315870       -0.465332        4.020405  2
  H         -1.989869       -1.122483        4.552962  2
  C         -1.131198       -0.620290        2.653212  2
  H         -1.661327       -1.398163        2.120654  2

%mem=32GB
%nprocshared= 8
#p m062x/aug-cc-pVDZ   counterpoise=2

00017 m062x/aug-cc-pVDZ   counterpoise=2

 0  1  0  1  0  1
  C         -0.876529        0.702788        0.000102  1
  C         -0.957055       -0.703915       -0.000101  1
  C          0.351414       -1.119810        0.000011  1
  N          1.104198        0.000000       -0.000010  1
  N          0.377972        1.120937       -0.000002  1
  H          2.106387        0.067001       -0.000035  1
  H         -1.836971       -1.320794       -0.000184  1
  H          0.795770       -2.099470        0.000012  1
  H         -1.677614        1.422525        0.000160  1
  C         -0.300767        0.173648        1.969616  2
  H         -0.138121        0.079744        0.904501  2
  C          0.195990        1.275130        2.653212  2
  H          0.745636        2.039336        2.120654  2
  C         -0.012785        1.395667        4.020405  2
  H          0.374214        2.253777        4.552962  2
  C         -0.718318        0.414721        4.704001  2
  H         -0.880965        0.508625        5.769116  2
  C         -1.215075       -0.686761        4.020405  2
  H         -1.764721       -1.450967        4.552962  2
  C         -1.006300       -0.807297        2.653212  2
  H         -1.393299       -1.665408        2.120654  2

%mem=32GB
%nprocshared= 8
#p m062x/aug-cc-pVDZ   counterpoise=2

00018 m062x/aug-cc-pVDZ   counterpoise=2

 0  1  0  1  0  1
  C         -0.876529        0.702788        0.000102  1
  C         -0.957055       -0.703915       -0.000101  1
  C          0.351414       -1.119810        0.000011  1
  N          1.104198        0.000000       -0.000010  1
  N          0.377972        1.120937       -0.000002  1
  H          2.106387        0.067001       -0.000035  1
  H         -1.836971       -1.320794       -0.000184  1
  H          0.795770       -2.099470        0.000012  1
  H         -1.677614        1.422525        0.000160  1
  C         -0.326352        0.118782        1.969616  2
  H         -0.149870        0.054548        0.904501  2
  C         -0.028412        1.289791        2.653212  2
  H          0.380181        2.137833        2.120654  2
  C         -0.254946        1.372243        4.020405  2
  H         -0.022836        2.284519        4.552962  2
  C         -0.779421        0.283686        4.704001  2
  H         -0.955903        0.347920        5.769116  2
  C         -1.077361       -0.887323        4.020405  2
  H         -1.485954       -1.735364        4.552962  2
  C         -0.850826       -0.969775        2.653212  2
  H         -1.082937       -1.882050        2.120654  2

%mem=32GB
%nprocshared= 8
#p m062x/aug-cc-pVDZ   counterpoise=2

00019 m062x/aug-cc-pVDZ   counterpoise=2

 0  1  0  1  0  1
  C         -0.876529        0.702788        0.000102  1
  C         -0.957055       -0.703915       -0.000101  1
  C          0.351414       -1.119810        0.000011  1
  N          1.104198        0.000000       -0.000010  1
  N          0.377972        1.120937       -0.000002  1
  H          2.106387        0.067001       -0.000035  1
  H         -1.836971       -1.320794       -0.000184  1
  H          0.795770       -2.099470        0.000012  1
  H         -1.677614        1.422525        0.000160  1
  C         -0.342020        0.060307        1.969616  2
  H         -0.157065        0.027695        0.904501  2
  C         -0.251950        1.265263        2.653212  2
  H          0.003174        2.171372        2.120654  2
  C         -0.489360        1.307125        4.020405  2
  H         -0.419191        2.245846        4.552962  2
  C         -0.816841        0.144031        4.704001  2
  H         -1.001796        0.176644        5.769116  2
  C         -0.906911       -1.060924        4.020405  2
  H         -1.162036       -1.967033        4.552962  2
  C         -0.669501       -1.102786        2.653212  2
  H         -0.739670       -2.041508        2.120654  2

%mem=32GB
%nprocshared= 8
#p m062x/aug-cc-pVDZ   counterpoise=2

00020 m062x/aug-cc-pVDZ   counterpoise=2

 0  1  0  1  0  1
  C         -0.876529        0.702788        0.000102  1
  C         -0.957055       -0.703915       -0.000101  1
  C          0.351414       -1.119810        0.000011  1
  N          1.104198        0.000000       -0.000010  1
  N          0.377972        1.120937       -0.000002  1
  H          2.106387        0.067001       -0.000035  1
  H         -1.836971       -1.320794       -0.000184  1
  H          0.795770       -2.099470        0.000012  1
  H         -1.677614        1.422525        0.000160  1
  C         -0.347296        0.000000        1.969616  2
  H         -0.159488       -0.000000        0.904501  2
  C         -0.467833        1.202290        2.653212  2
  H         -0.373929        2.138935        2.120654  2
  C         -0.708906        1.202290        4.020405  2
  H         -0.802810        2.138935        4.552962  2
  C         -0.829442        0.000000        4.704001  2
  H         -1.017251        0.000000        5.769116  2
  C         -0.708906       -1.202290        4.020405  2
  H         -0.802810       -2.138935        4.552962  2
  C         -0.467833       -1.202290        2.653212  2
  H         -0.373929       -2.138935        2.120654  2

%mem=32GB
%nprocshared= 8
#p m062x/aug-cc-pVDZ   counterpoise=2

00021 m062x/aug-cc-pVDZ   counterpoise=2

 0  1  0  1  0  1
  C         -0.876529        0.702788        0.000102  1
  C         -0.957055       -0.703915       -0.000101  1
  C          0.351414       -1.119810        0.000011  1
  N          1.104198        0.000000       -0.000010  1
  N          0.377972        1.120937       -0.000002  1
  H          2.106387        0.067001       -0.000035  1
  H         -1.836971       -1.320794       -0.000184  1
  H          0.795770       -2.099470        0.000012  1
  H         -1.677614        1.422525        0.000160  1
  C         -0.342020       -0.060307        1.969616  2
  H         -0.157065       -0.027695        0.904501  2
  C         -0.669501        1.102786        2.653212  2
  H         -0.739670        2.041508        2.120654  2
  C         -0.906911        1.060924        4.020405  2
  H         -1.162036        1.967033        4.552962  2
  C         -0.816841       -0.144031        4.704001  2
  H         -1.001796       -0.176644        5.769116  2
  C         -0.489360       -1.307125        4.020405  2
  H         -0.419191       -2.245846        4.552962  2
  C         -0.251950       -1.265263        2.653212  2
  H          0.003174       -2.171372        2.120654  2

%mem=32GB
%nprocshared= 8
#p m062x/aug-cc-pVDZ   counterpoise=2

00022 m062x/aug-cc-pVDZ   counterpoise=2

 0  1  0  1  0  1
  C         -0.876529        0.702788        0.000102  1
  C         -0.957055       -0.703915       -0.000101  1
  C          0.351414       -1.119810        0.000011  1
  N          1.104198        0.000000       -0.000010  1
  N          0.377972        1.120937       -0.000002  1
  H          2.106387        0.067001       -0.000035  1
  H         -1.836971       -1.320794       -0.000184  1
  H          0.795770       -2.099470        0.000012  1
  H         -1.677614        1.422525        0.000160  1
  C         -0.326352       -0.118782        1.969616  2
  H         -0.149870       -0.054548        0.904501  2
  C         -0.850826        0.969775        2.653212  2
  H         -1.082937        1.882050        2.120654  2
  C         -1.077361        0.887323        4.020405  2
  H         -1.485954        1.735364        4.552962  2
  C         -0.779421       -0.283686        4.704001  2
  H         -0.955903       -0.347920        5.769116  2
  C         -0.254946       -1.372243        4.020405  2
  H         -0.022836       -2.284519        4.552962  2
  C         -0.028412       -1.289791        2.653212  2
  H          0.380181       -2.137833        2.120654  2

%mem=32GB
%nprocshared= 8
#p m062x/aug-cc-pVDZ   counterpoise=2

00023 m062x/aug-cc-pVDZ   counterpoise=2

 0  1  0  1  0  1
  C         -0.876529        0.702788        0.000102  1
  C         -0.957055       -0.703915       -0.000101  1
  C          0.351414       -1.119810        0.000011  1
  N          1.104198        0.000000       -0.000010  1
  N          0.377972        1.120937       -0.000002  1
  H          2.106387        0.067001       -0.000035  1
  H         -1.836971       -1.320794       -0.000184  1
  H          0.795770       -2.099470        0.000012  1
  H         -1.677614        1.422525        0.000160  1
  C         -0.300767       -0.173648        1.969616  2
  H         -0.138121       -0.079744        0.904501  2
  C         -1.006300        0.807297        2.653212  2
  H         -1.393299        1.665408        2.120654  2
  C         -1.215075        0.686761        4.020405  2
  H         -1.764721        1.450967        4.552962  2
  C         -0.718318       -0.414721        4.704001  2
  H         -0.880965       -0.508625        5.769116  2
  C         -0.012785       -1.395667        4.020405  2
  H          0.374214       -2.253777        4.552962  2
  C          0.195990       -1.275130        2.653212  2
  H          0.745636       -2.039336        2.120654  2

%mem=32GB
%nprocshared= 8
#p m062x/aug-cc-pVDZ   counterpoise=2

00024 m062x/aug-cc-pVDZ   counterpoise=2

 0  1  0  1  0  1
  C         -0.876529        0.702788        0.000102  1
  C         -0.957055       -0.703915       -0.000101  1
  C          0.351414       -1.119810        0.000011  1
  N          1.104198        0.000000       -0.000010  1
  N          0.377972        1.120937       -0.000002  1
  H          2.106387        0.067001       -0.000035  1
  H         -1.836971       -1.320794       -0.000184  1
  H          0.795770       -2.099470        0.000012  1
  H         -1.677614        1.422525        0.000160  1
  C         -0.266044       -0.223238        1.969616  2
  H         -0.122175       -0.102517        0.904501  2
  C         -1.131198        0.620290        2.653212  2
  H         -1.661327        1.398163        2.120654  2
  C         -1.315870        0.465332        4.020405  2
  H         -1.989869        1.122483        4.552962  2
  C         -0.635390       -0.533155        4.704001  2
  H         -0.779259       -0.653876        5.769116  2
  C          0.229764       -1.376683        4.020405  2
  H          0.759893       -2.154556        4.552962  2
  C          0.414436       -1.221725        2.653212  2
  H          1.088435       -1.878876        2.120654  2

%mem=32GB
%nprocshared= 8
#p m062x/aug-cc-pVDZ   counterpoise=2

00025 m062x/aug-cc-pVDZ   counterpoise=2

 0  1  0  1  0  1
  C         -0.876529        0.702788        0.000102  1
  C         -0.957055       -0.703915       -0.000101  1
  C          0.351414       -1.119810        0.000011  1
  N          1.104198        0.000000       -0.000010  1
  N          0.377972        1.120937       -0.000002  1
  H          2.106387        0.067001       -0.000035  1
  H         -1.836971       -1.320794       -0.000184  1
  H          0.795770       -2.099470        0.000012  1
  H         -1.677614        1.422525        0.000160  1
  C         -0.223238       -0.266044        1.969616  2
  H         -0.102517       -0.122175        0.904501  2
  C         -1.221725        0.414436        2.653212  2
  H         -1.878876        1.088435        2.120654  2
  C         -1.376683        0.229764        4.020405  2
  H         -2.154556        0.759893        4.552962  2
  C         -0.533155       -0.635390        4.704001  2
  H         -0.653876       -0.779259        5.769116  2
  C          0.465332       -1.315870        4.020405  2
  H          1.122483       -1.989869        4.552962  2
  C          0.620290       -1.131198        2.653212  2
  H          1.398163       -1.661327        2.120654  2

%mem=32GB
%nprocshared= 8
#p m062x/aug-cc-pVDZ   counterpoise=2

00026 m062x/aug-cc-pVDZ   counterpoise=2

 0  1  0  1  0  1
  C         -0.876529        0.702788        0.000102  1
  C         -0.957055       -0.703915       -0.000101  1
  C          0.351414       -1.119810        0.000011  1
  N          1.104198        0.000000       -0.000010  1
  N          0.377972        1.120937       -0.000002  1
  H          2.106387        0.067001       -0.000035  1
  H         -1.836971       -1.320794       -0.000184  1
  H          0.795770       -2.099470        0.000012  1
  H         -1.677614        1.422525        0.000160  1
  C         -0.173648       -0.300767        1.969616  2
  H         -0.079744       -0.138121        0.904501  2
  C         -1.275130        0.195990        2.653212  2
  H         -2.039336        0.745636        2.120654  2
  C         -1.395667       -0.012785        4.020405  2
  H         -2.253777        0.374214        4.552962  2
  C         -0.414721       -0.718318        4.704001  2
  H         -0.508625       -0.880965        5.769116  2
  C          0.686761       -1.215075        4.020405  2
  H          1.450967       -1.764721        4.552962  2
  C          0.807297       -1.006300        2.653212  2
  H          1.665408       -1.393299        2.120654  2

%mem=32GB
%nprocshared= 8
#p m062x/aug-cc-pVDZ   counterpoise=2

00027 m062x/aug-cc-pVDZ   counterpoise=2

 0  1  0  1  0  1
  C         -0.876529        0.702788        0.000102  1
  C         -0.957055       -0.703915       -0.000101  1
  C          0.351414       -1.119810        0.000011  1
  N          1.104198        0.000000       -0.000010  1
  N          0.377972        1.120937       -0.000002  1
  H          2.106387        0.067001       -0.000035  1
  H         -1.836971       -1.320794       -0.000184  1
  H          0.795770       -2.099470        0.000012  1
  H         -1.677614        1.422525        0.000160  1
  C         -0.118782       -0.326352        1.969616  2
  H         -0.054548       -0.149870        0.904501  2
  C         -1.289791       -0.028412        2.653212  2
  H         -2.137833        0.380181        2.120654  2
  C         -1.372243       -0.254946        4.020405  2
  H         -2.284519       -0.022836        4.552962  2
  C         -0.283686       -0.779421        4.704001  2
  H         -0.347920       -0.955903        5.769116  2
  C          0.887323       -1.077361        4.020405  2
  H          1.735364       -1.485954        4.552962  2
  C          0.969775       -0.850826        2.653212  2
  H          1.882050       -1.082937        2.120654  2

%mem=32GB
%nprocshared= 8
#p m062x/aug-cc-pVDZ   counterpoise=2

00028 m062x/aug-cc-pVDZ   counterpoise=2

 0  1  0  1  0  1
  C         -0.876529        0.702788        0.000102  1
  C         -0.957055       -0.703915       -0.000101  1
  C          0.351414       -1.119810        0.000011  1
  N          1.104198        0.000000       -0.000010  1
  N          0.377972        1.120937       -0.000002  1
  H          2.106387        0.067001       -0.000035  1
  H         -1.836971       -1.320794       -0.000184  1
  H          0.795770       -2.099470        0.000012  1
  H         -1.677614        1.422525        0.000160  1
  C         -0.060307       -0.342020        1.969616  2
  H         -0.027695       -0.157065        0.904501  2
  C         -1.265263       -0.251950        2.653212  2
  H         -2.171372        0.003174        2.120654  2
  C         -1.307125       -0.489360        4.020405  2
  H         -2.245846       -0.419191        4.552962  2
  C         -0.144031       -0.816841        4.704001  2
  H         -0.176644       -1.001796        5.769116  2
  C          1.060924       -0.906911        4.020405  2
  H          1.967033       -1.162036        4.552962  2
  C          1.102786       -0.669501        2.653212  2
  H          2.041508       -0.739670        2.120654  2

%mem=32GB
%nprocshared= 8
#p m062x/aug-cc-pVDZ   counterpoise=2

00029 m062x/aug-cc-pVDZ   counterpoise=2

 0  1  0  1  0  1
  C         -0.876529        0.702788        0.000102  1
  C         -0.957055       -0.703915       -0.000101  1
  C          0.351414       -1.119810        0.000011  1
  N          1.104198        0.000000       -0.000010  1
  N          0.377972        1.120937       -0.000002  1
  H          2.106387        0.067001       -0.000035  1
  H         -1.836971       -1.320794       -0.000184  1
  H          0.795770       -2.099470        0.000012  1
  H         -1.677614        1.422525        0.000160  1
  C         -0.000000       -0.347296        1.969616  2
  H         -0.000000       -0.159488        0.904501  2
  C         -1.202290       -0.467833        2.653212  2
  H         -2.138935       -0.373929        2.120654  2
  C         -1.202290       -0.708906        4.020405  2
  H         -2.138935       -0.802810        4.552962  2
  C         -0.000000       -0.829442        4.704001  2
  H         -0.000000       -1.017251        5.769116  2
  C          1.202290       -0.708906        4.020405  2
  H          2.138935       -0.802810        4.552962  2
  C          1.202290       -0.467833        2.653212  2
  H          2.138935       -0.373929        2.120654  2

%mem=32GB
%nprocshared= 8
#p m062x/aug-cc-pVDZ   counterpoise=2

00030 m062x/aug-cc-pVDZ   counterpoise=2

 0  1  0  1  0  1
  C         -0.876529        0.702788        0.000102  1
  C         -0.957055       -0.703915       -0.000101  1
  C          0.351414       -1.119810        0.000011  1
  N          1.104198        0.000000       -0.000010  1
  N          0.377972        1.120937       -0.000002  1
  H          2.106387        0.067001       -0.000035  1
  H         -1.836971       -1.320794       -0.000184  1
  H          0.795770       -2.099470        0.000012  1
  H         -1.677614        1.422525        0.000160  1
  C          0.060307       -0.342020        1.969616  2
  H          0.027695       -0.157065        0.904501  2
  C         -1.102786       -0.669501        2.653212  2
  H         -2.041508       -0.739670        2.120654  2
  C         -1.060924       -0.906911        4.020405  2
  H         -1.967033       -1.162036        4.552962  2
  C          0.144031       -0.816841        4.704001  2
  H          0.176644       -1.001796        5.769116  2
  C          1.307125       -0.489360        4.020405  2
  H          2.245846       -0.419191        4.552962  2
  C          1.265263       -0.251950        2.653212  2
  H          2.171372        0.003174        2.120654  2

%mem=32GB
%nprocshared= 8
#p m062x/aug-cc-pVDZ   counterpoise=2

00031 m062x/aug-cc-pVDZ   counterpoise=2

 0  1  0  1  0  1
  C         -0.876529        0.702788        0.000102  1
  C         -0.957055       -0.703915       -0.000101  1
  C          0.351414       -1.119810        0.000011  1
  N          1.104198        0.000000       -0.000010  1
  N          0.377972        1.120937       -0.000002  1
  H          2.106387        0.067001       -0.000035  1
  H         -1.836971       -1.320794       -0.000184  1
  H          0.795770       -2.099470        0.000012  1
  H         -1.677614        1.422525        0.000160  1
  C          0.118782       -0.326352        1.969616  2
  H          0.054548       -0.149870        0.904501  2
  C         -0.969775       -0.850826        2.653212  2
  H         -1.882050       -1.082937        2.120654  2
  C         -0.887323       -1.077361        4.020405  2
  H         -1.735364       -1.485954        4.552962  2
  C          0.283686       -0.779421        4.704001  2
  H          0.347920       -0.955903        5.769116  2
  C          1.372243       -0.254946        4.020405  2
  H          2.284519       -0.022836        4.552962  2
  C          1.289791       -0.028412        2.653212  2
  H          2.137833        0.380181        2.120654  2

%mem=32GB
%nprocshared= 8
#p m062x/aug-cc-pVDZ   counterpoise=2

00032 m062x/aug-cc-pVDZ   counterpoise=2

 0  1  0  1  0  1
  C         -0.876529        0.702788        0.000102  1
  C         -0.957055       -0.703915       -0.000101  1
  C          0.351414       -1.119810        0.000011  1
  N          1.104198        0.000000       -0.000010  1
  N          0.377972        1.120937       -0.000002  1
  H          2.106387        0.067001       -0.000035  1
  H         -1.836971       -1.320794       -0.000184  1
  H          0.795770       -2.099470        0.000012  1
  H         -1.677614        1.422525        0.000160  1
  C          0.173648       -0.300767        1.969616  2
  H          0.079744       -0.138121        0.904501  2
  C         -0.807297       -1.006300        2.653212  2
  H         -1.665408       -1.393299        2.120654  2
  C         -0.686761       -1.215075        4.020405  2
  H         -1.450967       -1.764721        4.552962  2
  C          0.414721       -0.718318        4.704001  2
  H          0.508625       -0.880965        5.769116  2
  C          1.395667       -0.012785        4.020405  2
  H          2.253777        0.374214        4.552962  2
  C          1.275130        0.195990        2.653212  2
  H          2.039336        0.745636        2.120654  2

%mem=32GB
%nprocshared= 8
#p m062x/aug-cc-pVDZ   counterpoise=2

00033 m062x/aug-cc-pVDZ   counterpoise=2

 0  1  0  1  0  1
  C         -0.876529        0.702788        0.000102  1
  C         -0.957055       -0.703915       -0.000101  1
  C          0.351414       -1.119810        0.000011  1
  N          1.104198        0.000000       -0.000010  1
  N          0.377972        1.120937       -0.000002  1
  H          2.106387        0.067001       -0.000035  1
  H         -1.836971       -1.320794       -0.000184  1
  H          0.795770       -2.099470        0.000012  1
  H         -1.677614        1.422525        0.000160  1
  C          0.223238       -0.266044        1.969616  2
  H          0.102517       -0.122175        0.904501  2
  C         -0.620290       -1.131198        2.653212  2
  H         -1.398163       -1.661327        2.120654  2
  C         -0.465332       -1.315870        4.020405  2
  H         -1.122483       -1.989869        4.552962  2
  C          0.533155       -0.635390        4.704001  2
  H          0.653876       -0.779259        5.769116  2
  C          1.376683        0.229764        4.020405  2
  H          2.154556        0.759893        4.552962  2
  C          1.221725        0.414436        2.653212  2
  H          1.878876        1.088435        2.120654  2

%mem=32GB
%nprocshared= 8
#p m062x/aug-cc-pVDZ   counterpoise=2

00034 m062x/aug-cc-pVDZ   counterpoise=2

 0  1  0  1  0  1
  C         -0.876529        0.702788        0.000102  1
  C         -0.957055       -0.703915       -0.000101  1
  C          0.351414       -1.119810        0.000011  1
  N          1.104198        0.000000       -0.000010  1
  N          0.377972        1.120937       -0.000002  1
  H          2.106387        0.067001       -0.000035  1
  H         -1.836971       -1.320794       -0.000184  1
  H          0.795770       -2.099470        0.000012  1
  H         -1.677614        1.422525        0.000160  1
  C          0.266044       -0.223238        1.969616  2
  H          0.122175       -0.102517        0.904501  2
  C         -0.414436       -1.221725        2.653212  2
  H         -1.088435       -1.878876        2.120654  2
  C         -0.229764       -1.376683        4.020405  2
  H         -0.759893       -2.154556        4.552962  2
  C          0.635390       -0.533155        4.704001  2
  H          0.779259       -0.653876        5.769116  2
  C          1.315870        0.465332        4.020405  2
  H          1.989869        1.122483        4.552962  2
  C          1.131198        0.620290        2.653212  2
  H          1.661327        1.398163        2.120654  2

%mem=32GB
%nprocshared= 8
#p m062x/aug-cc-pVDZ   counterpoise=2

00035 m062x/aug-cc-pVDZ   counterpoise=2

 0  1  0  1  0  1
  C         -0.876529        0.702788        0.000102  1
  C         -0.957055       -0.703915       -0.000101  1
  C          0.351414       -1.119810        0.000011  1
  N          1.104198        0.000000       -0.000010  1
  N          0.377972        1.120937       -0.000002  1
  H          2.106387        0.067001       -0.000035  1
  H         -1.836971       -1.320794       -0.000184  1
  H          0.795770       -2.099470        0.000012  1
  H         -1.677614        1.422525        0.000160  1
  C          0.300767       -0.173648        1.969616  2
  H          0.138121       -0.079744        0.904501  2
  C         -0.195990       -1.275130        2.653212  2
  H         -0.745636       -2.039336        2.120654  2
  C          0.012785       -1.395667        4.020405  2
  H         -0.374214       -2.253777        4.552962  2
  C          0.718318       -0.414721        4.704001  2
  H          0.880965       -0.508625        5.769116  2
  C          1.215075        0.686761        4.020405  2
  H          1.764721        1.450967        4.552962  2
  C          1.006300        0.807297        2.653212  2
  H          1.393299        1.665408        2.120654  2

%mem=32GB
%nprocshared= 8
#p m062x/aug-cc-pVDZ   counterpoise=2

00036 m062x/aug-cc-pVDZ   counterpoise=2

 0  1  0  1  0  1
  C         -0.876529        0.702788        0.000102  1
  C         -0.957055       -0.703915       -0.000101  1
  C          0.351414       -1.119810        0.000011  1
  N          1.104198        0.000000       -0.000010  1
  N          0.377972        1.120937       -0.000002  1
  H          2.106387        0.067001       -0.000035  1
  H         -1.836971       -1.320794       -0.000184  1
  H          0.795770       -2.099470        0.000012  1
  H         -1.677614        1.422525        0.000160  1
  C          0.326352       -0.118782        1.969616  2
  H          0.149870       -0.054548        0.904501  2
  C          0.028412       -1.289791        2.653212  2
  H         -0.380181       -2.137833        2.120654  2
  C          0.254946       -1.372243        4.020405  2
  H          0.022836       -2.284519        4.552962  2
  C          0.779421       -0.283686        4.704001  2
  H          0.955903       -0.347920        5.769116  2
  C          1.077361        0.887323        4.020405  2
  H          1.485954        1.735364        4.552962  2
  C          0.850826        0.969775        2.653212  2
  H          1.082937        1.882050        2.120654  2

%mem=32GB
%nprocshared= 8
#p m062x/aug-cc-pVDZ   counterpoise=2

00037 m062x/aug-cc-pVDZ   counterpoise=2

 0  1  0  1  0  1
  C         -0.876529        0.702788        0.000102  1
  C         -0.957055       -0.703915       -0.000101  1
  C          0.351414       -1.119810        0.000011  1
  N          1.104198        0.000000       -0.000010  1
  N          0.377972        1.120937       -0.000002  1
  H          2.106387        0.067001       -0.000035  1
  H         -1.836971       -1.320794       -0.000184  1
  H          0.795770       -2.099470        0.000012  1
  H         -1.677614        1.422525        0.000160  1
  C          0.342020       -0.060307        1.969616  2
  H          0.157065       -0.027695        0.904501  2
  C          0.251950       -1.265263        2.653212  2
  H         -0.003174       -2.171372        2.120654  2
  C          0.489360       -1.307125        4.020405  2
  H          0.419191       -2.245846        4.552962  2
  C          0.816841       -0.144031        4.704001  2
  H          1.001796       -0.176644        5.769116  2
  C          0.906911        1.060924        4.020405  2
  H          1.162036        1.967033        4.552962  2
  C          0.669501        1.102786        2.653212  2
  H          0.739670        2.041508        2.120654  2

%mem=32GB
%nprocshared= 8
#p m062x/aug-cc-pVDZ   counterpoise=2

00038 m062x/aug-cc-pVDZ   counterpoise=2

 0  1  0  1  0  1
  C         -0.876529        0.702788        0.000102  1
  C         -0.957055       -0.703915       -0.000101  1
  C          0.351414       -1.119810        0.000011  1
  N          1.104198        0.000000       -0.000010  1
  N          0.377972        1.120937       -0.000002  1
  H          2.106387        0.067001       -0.000035  1
  H         -1.836971       -1.320794       -0.000184  1
  H          0.795770       -2.099470        0.000012  1
  H         -1.677614        1.422525        0.000160  1
  C          0.684040        0.000000        1.879385  2
  H          0.920006       -0.000000        0.823894  2
  C          0.532596        1.202290        2.556805  2
  H          0.650579        2.138935        2.029060  2
  C          0.229708        1.202290        3.911645  2
  H          0.111725        2.138935        4.439391  2
  C          0.078264        0.000000        4.589065  2
  H         -0.157702        0.000000        5.644556  2
  C          0.229708       -1.202290        3.911645  2
  H          0.111725       -2.138935        4.439391  2
  C          0.532596       -1.202290        2.556805  2
  H          0.650579       -2.138935        2.029060  2

%mem=32GB
%nprocshared= 8
#p m062x/aug-cc-pVDZ   counterpoise=2

00039 m062x/aug-cc-pVDZ   counterpoise=2

 0  1  0  1  0  1
  C         -0.876529        0.702788        0.000102  1
  C         -0.957055       -0.703915       -0.000101  1
  C          0.351414       -1.119810        0.000011  1
  N          1.104198        0.000000       -0.000010  1
  N          0.377972        1.120937       -0.000002  1
  H          2.106387        0.067001       -0.000035  1
  H         -1.836971       -1.320794       -0.000184  1
  H          0.795770       -2.099470        0.000012  1
  H         -1.677614        1.422525        0.000160  1
  C          0.673648        0.118782        1.879385  2
  H          0.914706        0.052278        0.827145  2
  C          0.838685        1.320457        2.554719  2
  H          1.208314        2.190118        2.028599  2
  C          0.529261        1.405822        3.905386  2
  H          0.657833        2.341988        4.431506  2
  C          0.054801        0.289513        4.580720  2
  H         -0.186257        0.356017        5.632960  2
  C         -0.110236       -0.912161        3.905386  2
  H         -0.479865       -1.781823        4.431506  2
  C          0.199188       -0.997527        2.554719  2
  H          0.070616       -1.933692        2.028599  2

%mem=32GB
%nprocshared= 8
#p m062x/aug-cc-pVDZ   counterpoise=2

00040 m062x/aug-cc-pVDZ   counterpoise=2

 0  1  0  1  0  1
  C         -0.876529        0.702788        0.000102  1
  C         -0.957055       -0.703915       -0.000101  1
  C          0.351414       -1.119810        0.000011  1
  N          1.104198        0.000000       -0.000010  1
  N          0.377972        1.120937       -0.000002  1
  H          2.106387        0.067001       -0.000035  1
  H         -1.836971       -1.320794       -0.000184  1
  H          0.795770       -2.099470        0.000012  1
  H         -1.677614        1.422525        0.000160  1
  C          0.642788        0.233956        1.879385  2
  H          0.898796        0.104148        0.836624  2
  C          1.022195        1.389589        2.548635  2
  H          1.573781        2.160079        2.027254  2
  C          0.693580        1.556212        3.887135  2
  H          0.989157        2.456509        4.408516  2
  C         -0.014443        0.567200        4.556385  2
  H         -0.270451        0.697008        5.599146  2
  C         -0.393850       -0.588433        3.887135  2
  H         -0.945436       -1.358923        4.408516  2
  C         -0.065235       -0.755056        2.548635  2
  H         -0.360812       -1.655353        2.027254  2

%mem=32GB
%nprocshared= 8
#p m062x/aug-cc-pVDZ   counterpoise=2

00041 m062x/aug-cc-pVDZ   counterpoise=2

 0  1  0  1  0  1
  C         -0.876529        0.702788        0.000102  1
  C         -0.957055       -0.703915       -0.000101  1
  C          0.351414       -1.119810        0.000011  1
  N          1.104198        0.000000       -0.000010  1
  N          0.377972        1.120937       -0.000002  1
  H          2.106387        0.067001       -0.000035  1
  H         -1.836971       -1.320794       -0.000184  1
  H          0.795770       -2.099470        0.000012  1
  H         -1.677614        1.422525        0.000160  1
  C          0.592396        0.342020        1.879385  2
  H          0.872295        0.154973        0.851566  2
  C          1.080774        1.461695        2.539045  2
  H          1.741142        2.146931        2.025135  2
  C          0.721493        1.701790        3.858365  2
  H          1.101963        2.574073        4.372274  2
  C         -0.126165        0.822211        4.518024  2
  H         -0.406063        1.009257        5.545844  2
  C         -0.614542       -0.297464        3.858365  2
  H         -1.274911       -0.982701        4.372274  2
  C         -0.255261       -0.537559        2.539045  2
  H         -0.635732       -1.409843        2.025135  2

%mem=32GB
%nprocshared= 8
#p m062x/aug-cc-pVDZ   counterpoise=2

00042 m062x/aug-cc-pVDZ   counterpoise=2

 0  1  0  1  0  1
  C         -0.876529        0.702788        0.000102  1
  C         -0.957055       -0.703915       -0.000101  1
  C          0.351414       -1.119810        0.000011  1
  N          1.104198        0.000000       -0.000010  1
  N          0.377972        1.120937       -0.000002  1
  H          2.106387        0.067001       -0.000035  1
  H         -1.836971       -1.320794       -0.000184  1
  H          0.795770       -2.099470        0.000012  1
  H         -1.677614        1.422525        0.000160  1
  C          0.524005        0.439693        1.879385  2
  H          0.240637        0.201919        0.863064  2
  C          1.478689       -0.328710        2.531665  2
  H          1.939069       -1.165109        2.023505  2
  C          1.842423       -0.023501        3.836226  2
  H          2.586171       -0.622126        4.344386  2
  C          1.251473        1.050111        4.488506  2
  H          1.534841        1.287885        5.504826  2
  C          0.296789        1.818514        3.836226  2
  H         -0.163591        2.654913        4.344386  2
  C         -0.066945        1.513305        2.531665  2
  H         -0.810693        2.111930        2.023505  2

%mem=32GB
%nprocshared= 8
#p m062x/aug-cc-pVDZ   counterpoise=2

00043 m062x/aug-cc-pVDZ   counterpoise=2

 0  1  0  1  0  1
  C         -0.876529        0.702788        0.000102  1
  C         -0.957055       -0.703915       -0.000101  1
  C          0.351414       -1.119810        0.000011  1
  N          1.104198        0.000000       -0.000010  1
  N          0.377972        1.120937       -0.000002  1
  H          2.106387        0.067001       -0.000035  1
  H         -1.836971       -1.320794       -0.000184  1
  H          0.795770       -2.099470        0.000012  1
  H         -1.677614        1.422525        0.000160  1
  C          0.439693        0.524005        1.879385  2
  H          0.405857        0.851248        0.849090  2
  C         -0.734506        0.190326        2.540634  2
  H         -1.683102        0.257615        2.025487  2
  C         -0.691074       -0.229727        3.863133  2
  H         -1.605834       -0.489680        4.378281  2
  C          0.526556       -0.316100        4.524382  2
  H          0.560392       -0.643343        5.554678  2
  C          1.700755        0.017580        3.863133  2
  H          2.649351       -0.049709        4.378281  2
  C          1.657323        0.437632        2.540634  2
  H          2.572083        0.697586        2.025487  2

%mem=32GB
%nprocshared= 8
#p m062x/aug-cc-pVDZ   counterpoise=2

00044 m062x/aug-cc-pVDZ   counterpoise=2

 0  1  0  1  0  1
  C         -0.876529        0.702788        0.000102  1
  C         -0.957055       -0.703915       -0.000101  1
  C          0.351414       -1.119810        0.000011  1
  N          1.104198        0.000000       -0.000010  1
  N          0.377972        1.120937       -0.000002  1
  H          2.106387        0.067001       -0.000035  1
  H         -1.836971       -1.320794       -0.000184  1
  H          0.795770       -2.099470        0.000012  1
  H         -1.677614        1.422525        0.000160  1
  C          0.342020        0.592396        1.879385  2
  H          0.361934        0.885151        0.838405  2
  C         -0.870279        0.486097        2.547492  2
  H         -1.794808        0.696039        2.027002  2
  C         -0.895840        0.110313        3.883705  2
  H         -1.840282        0.027500        4.404195  2
  C          0.290898       -0.159171        4.551812  2
  H          0.270984       -0.451926        5.592792  2
  C          1.503197       -0.052872        3.883705  2
  H          2.427725       -0.262814        4.404195  2
  C          1.528758        0.322912        2.547492  2
  H          2.473200        0.405725        2.027002  2

%mem=32GB
%nprocshared= 8
#p m062x/aug-cc-pVDZ   counterpoise=2

00045 m062x/aug-cc-pVDZ   counterpoise=2

 0  1  0  1  0  1
  C         -0.876529        0.702788        0.000102  1
  C         -0.957055       -0.703915       -0.000101  1
  C          0.351414       -1.119810        0.000011  1
  N          1.104198        0.000000       -0.000010  1
  N          0.377972        1.120937       -0.000002  1
  H          2.106387        0.067001       -0.000035  1
  H         -1.836971       -1.320794       -0.000184  1
  H          0.795770       -2.099470        0.000012  1
  H         -1.677614        1.422525        0.000160  1
  C          0.233956        0.642788        1.879385  2
  H          0.314055        0.908725        0.834109  2
  C         -0.968658        0.818846        2.550249  2
  H         -1.825456        1.221941        2.027611  2
  C         -1.071474        0.477486        3.891978  2
  H         -2.008371        0.614644        4.414616  2
  C          0.028324       -0.039931        4.562842  2
  H         -0.051775       -0.305868        5.608119  2
  C          1.230937       -0.215989        3.891978  2
  H          2.087735       -0.619084        4.414616  2
  C          1.333753        0.125370        2.550249  2
  H          2.270650       -0.011788        2.027611  2

%mem=32GB
%nprocshared= 8
#p m062x/aug-cc-pVDZ   counterpoise=2

00046 m062x/aug-cc-pVDZ   counterpoise=2

 0  1  0  1  0  1
  C         -0.876529        0.702788        0.000102  1
  C         -0.957055       -0.703915       -0.000101  1
  C          0.351414       -1.119810        0.000011  1
  N          1.104198        0.000000       -0.000010  1
  N          0.377972        1.120937       -0.000002  1
  H          2.106387        0.067001       -0.000035  1
  H         -1.836971       -1.320794       -0.000184  1
  H          0.795770       -2.099470        0.000012  1
  H         -1.677614        1.422525        0.000160  1
  C          0.118782        0.673648        1.879385  2
  H          0.262599        0.921835        0.836571  2
  C         -1.013778        1.117157        2.548669  2
  H         -1.752284        1.710860        2.027262  2
  C         -1.198382        0.798582        3.887237  2
  H         -2.080705        1.144098        4.408644  2
  C         -0.250426        0.036498        4.556521  2
  H         -0.394243       -0.211689        5.599335  2
  C          0.882134       -0.407011        3.887237  2
  H          1.620640       -1.000714        4.408644  2
  C          1.066739       -0.088436        2.548669  2
  H          1.949061       -0.433952        2.027262  2

%mem=32GB
%nprocshared= 8
#p m062x/aug-cc-pVDZ   counterpoise=2

00047 m062x/aug-cc-pVDZ   counterpoise=2

 0  1  0  1  0  1
  C         -0.876529        0.702788        0.000102  1
  C         -0.957055       -0.703915       -0.000101  1
  C          0.351414       -1.119810        0.000011  1
  N          1.104198        0.000000       -0.000010  1
  N          0.377972        1.120937       -0.000002  1
  H          2.106387        0.067001       -0.000035  1
  H         -1.836971       -1.320794       -0.000184  1
  H          0.795770       -2.099470        0.000012  1
  H         -1.677614        1.422525        0.000160  1
  C          0.000000        0.684040        1.879385  2
  H          0.207914        0.924367        0.845578  2
  C         -1.042689        1.316415        2.542888  2
  H         -1.647084        2.049394        2.025985  2
  C         -1.309569        1.007929        3.869894  2
  H         -2.121877        1.500581        4.386797  2
  C         -0.533760        0.067069        4.533397  2
  H         -0.741674       -0.173258        5.567203  2
  C          0.508929       -0.565306        3.869894  2
  H          1.113323       -1.298285        4.386797  2
  C          0.775809       -0.256820        2.542888  2
  H          1.588117       -0.749472        2.025985  2

%mem=32GB
%nprocshared= 8
#p m062x/aug-cc-pVDZ   counterpoise=2

00048 m062x/aug-cc-pVDZ   counterpoise=2

 0  1  0  1  0  1
  C         -0.876529        0.702788        0.000102  1
  C         -0.957055       -0.703915       -0.000101  1
  C          0.351414       -1.119810        0.000011  1
  N          1.104198        0.000000       -0.000010  1
  N          0.377972        1.120937       -0.000002  1
  H          2.106387        0.067001       -0.000035  1
  H         -1.836971       -1.320794       -0.000184  1
  H          0.795770       -2.099470        0.000012  1
  H         -1.677614        1.422525        0.000160  1
  C         -0.118782        0.673648        1.879385  2
  H          0.150559        0.916170        0.860376  2
  C         -1.096145        1.411464        2.533391  2
  H         -1.588220        2.228781        2.023886  2
  C         -1.441875        1.100161        3.841402  2
  H         -2.203291        1.674957        4.350907  2
  C         -0.810242        0.051042        4.495408  2
  H         -1.079584       -0.191479        5.514417  2
  C          0.167121       -0.686774        3.841402  2
  H          0.659195       -1.504091        4.350907  2
  C          0.512851       -0.375471        2.533391  2
  H          1.274267       -0.950266        2.023886  2

%mem=32GB
%nprocshared= 8
#p m062x/aug-cc-pVDZ   counterpoise=2

00049 m062x/aug-cc-pVDZ   counterpoise=2

 0  1  0  1  0  1
  C         -0.876529        0.702788        0.000102  1
  C         -0.957055       -0.703915       -0.000101  1
  C          0.351414       -1.119810        0.000011  1
  N          1.104198        0.000000       -0.000010  1
  N          0.377972        1.120937       -0.000002  1
  H          2.106387        0.067001       -0.000035  1
  H         -1.836971       -1.320794       -0.000184  1
  H          0.795770       -2.099470        0.000012  1
  H         -1.677614        1.422525        0.000160  1
  C         -0.233956        0.642788        1.879385  2
  H         -0.583714        0.675446        0.856475  2
  C         -0.121257       -0.575256        2.535894  2
  H         -0.383216       -1.491515        2.024439  2
  C          0.327697       -0.617177        3.848912  2
  H          0.415495       -1.566094        4.360367  2
  C          0.663951        0.558945        4.505421  2
  H          1.013709        0.526287        5.528331  2
  C          0.551252        1.776989        3.848912  2
  H          0.813212        2.693248        4.360367  2
  C          0.102299        1.818910        2.535894  2
  H          0.014500        2.767827        2.024439  2

%mem=32GB
%nprocshared= 8
#p m062x/aug-cc-pVDZ   counterpoise=2

00050 m062x/aug-cc-pVDZ   counterpoise=2

 0  1  0  1  0  1
  C         -0.876529        0.702788        0.000102  1
  C         -0.957055       -0.703915       -0.000101  1
  C          0.351414       -1.119810        0.000011  1
  N          1.104198        0.000000       -0.000010  1
  N          0.377972        1.120937       -0.000002  1
  H          2.106387        0.067001       -0.000035  1
  H         -1.836971       -1.320794       -0.000184  1
  H          0.795770       -2.099470        0.000012  1
  H         -1.677614        1.422525        0.000160  1
  C         -0.342020        0.592396        1.879385  2
  H         -0.637429        0.653407        0.840755  2
  C         -0.395601       -0.624201        2.545984  2
  H         -0.732752       -1.510982        2.026669  2
  C         -0.016411       -0.702515        3.879181  2
  H         -0.058153       -1.650307        4.398496  2
  C          0.416360        0.435769        4.545779  2
  H          0.711769        0.374758        5.584410  2
  C          0.469941        1.652366        3.879181  2
  H          0.807092        2.539147        4.398496  2
  C          0.090751        1.730680        2.545984  2
  H          0.132493        2.678472        2.026669  2

%mem=32GB
%nprocshared= 8
#p m062x/aug-cc-pVDZ   counterpoise=2

00051 m062x/aug-cc-pVDZ   counterpoise=2

 0  1  0  1  0  1
  C         -0.876529        0.702788        0.000102  1
  C         -0.957055       -0.703915       -0.000101  1
  C          0.351414       -1.119810        0.000011  1
  N          1.104198        0.000000       -0.000010  1
  N          0.377972        1.120937       -0.000002  1
  H          2.106387        0.067001       -0.000035  1
  H         -1.836971       -1.320794       -0.000184  1
  H          0.795770       -2.099470        0.000012  1
  H         -1.677614        1.422525        0.000160  1
  C         -0.439693        0.524005        1.879385  2
  H         -0.683523        0.623797        0.830419  2
  C         -0.738595       -0.652749        2.552617  2
  H         -1.215286       -1.469708        2.028134  2
  C         -0.425612       -0.780843        3.899082  2
  H         -0.658472       -1.697594        4.423565  2
  C          0.186274        0.267818        4.572314  2
  H          0.430105        0.168026        5.621280  2
  C          0.485177        1.444572        3.899082  2
  H          0.961868        2.261531        4.423565  2
  C          0.172193        1.572666        2.552617  2
  H          0.405054        2.489417        2.028134  2

%mem=32GB
%nprocshared= 8
#p m062x/aug-cc-pVDZ   counterpoise=2

00052 m062x/aug-cc-pVDZ   counterpoise=2

 0  1  0  1  0  1
  C         -0.876529        0.702788        0.000102  1
  C         -0.957055       -0.703915       -0.000101  1
  C          0.351414       -1.119810        0.000011  1
  N          1.104198        0.000000       -0.000010  1
  N          0.377972        1.120937       -0.000002  1
  H          2.106387        0.067001       -0.000035  1
  H         -1.836971       -1.320794       -0.000184  1
  H          0.795770       -2.099470        0.000012  1
  H         -1.677614        1.422525        0.000160  1
  C         -0.524005        0.439693        1.879385  2
  H         -0.721547        0.587122        0.826302  2
  C         -1.116324       -0.618460        2.555259  2
  H         -1.775313       -1.295385        2.028718  2
  C         -0.862758       -0.807701        3.907008  2
  H         -1.324204       -1.632056        4.433549  2
  C         -0.016872        0.061209        4.582882  2
  H          0.180670       -0.086220        5.635965  2
  C          0.575447        1.119362        3.907008  2
  H          1.234435        1.796287        4.433549  2
  C          0.321880        1.308603        2.555259  2
  H          0.783327        2.132958        2.028718  2

%mem=32GB
%nprocshared= 8
#p m062x/aug-cc-pVDZ   counterpoise=2

00053 m062x/aug-cc-pVDZ   counterpoise=2

 0  1  0  1  0  1
  C         -0.876529        0.702788        0.000102  1
  C         -0.957055       -0.703915       -0.000101  1
  C          0.351414       -1.119810        0.000011  1
  N          1.104198        0.000000       -0.000010  1
  N          0.377972        1.120937       -0.000002  1
  H          2.106387        0.067001       -0.000035  1
  H         -1.836971       -1.320794       -0.000184  1
  H          0.795770       -2.099470        0.000012  1
  H         -1.677614        1.422525        0.000160  1
  C         -0.592396        0.342020        1.879385  2
  H         -0.751244        0.543711        0.828752  2
  C         -1.434974       -0.531315        2.553687  2
  H         -2.250232       -1.009996        2.028371  2
  C         -1.231076       -0.790208        3.902291  2
  H         -1.887487       -1.470580        4.427608  2
  C         -0.184600       -0.175765        4.576593  2
  H         -0.025752       -0.377457        5.627226  2
  C          0.657978        0.697569        3.902291  2
  H          1.473236        1.176251        4.427608  2
  C          0.454080        0.956462        2.553687  2
  H          1.110491        1.636835        2.028371  2

%mem=32GB
%nprocshared= 8
#p m062x/aug-cc-pVDZ   counterpoise=2

00054 m062x/aug-cc-pVDZ   counterpoise=2

 0  1  0  1  0  1
  C         -0.876529        0.702788        0.000102  1
  C         -0.957055       -0.703915       -0.000101  1
  C          0.351414       -1.119810        0.000011  1
  N          1.104198        0.000000       -0.000010  1
  N          0.377972        1.120937       -0.000002  1
  H          2.106387        0.067001       -0.000035  1
  H         -1.836971       -1.320794       -0.000184  1
  H          0.795770       -2.099470        0.000012  1
  H         -1.677614        1.422525        0.000160  1
  C         -0.642788        0.233956        1.879385  2
  H         -0.772368        0.493864        0.837561  2
  C         -1.635602       -0.469296        2.548034  2
  H         -2.538635       -0.757257        2.027122  2
  C         -1.469272       -0.802917        3.885331  2
  H         -2.242725       -1.350786        4.406243  2
  C         -0.310127       -0.433286        4.553980  2
  H         -0.180547       -0.693195        5.595804  2
  C          0.682687        0.269965        3.885331  2
  H          1.585720        0.557926        4.406243  2
  C          0.516357        0.603586        2.548034  2
  H          1.289810        1.151455        2.027122  2

%mem=32GB
%nprocshared= 8
#p m062x/aug-cc-pVDZ   counterpoise=2

00055 m062x/aug-cc-pVDZ   counterpoise=2

 0  1  0  1  0  1
  C         -0.876529        0.702788        0.000102  1
  C         -0.957055       -0.703915       -0.000101  1
  C          0.351414       -1.119810        0.000011  1
  N          1.104198        0.000000       -0.000010  1
  N          0.377972        1.120937       -0.000002  1
  H          2.106387        0.067001       -0.000035  1
  H         -1.836971       -1.320794       -0.000184  1
  H          0.795770       -2.099470        0.000012  1
  H         -1.677614        1.422525        0.000160  1
  C         -0.673648        0.118782        1.879385  2
  H         -0.784560        0.438050        0.852006  2
  C         -1.738175       -0.480666        2.538763  2
  H         -2.678407       -0.628399        2.025073  2
  C         -1.595807       -0.890482        3.857518  2
  H         -2.425127       -1.357483        4.371207  2
  C         -0.388912       -0.700850        4.516895  2
  H         -0.278000       -1.020118        5.544274  2
  C          0.675615       -0.101401        3.857518  2
  H          1.615847        0.046332        4.371207  2
  C          0.533247        0.308415        2.538763  2
  H          1.362567        0.775416        2.025073  2

%mem=32GB
%nprocshared= 8
#p m062x/aug-cc-pVDZ   counterpoise=2

00056 m062x/aug-cc-pVDZ   counterpoise=2

 0  1  0  1  0  1
  C         -0.876529        0.702788        0.000102  1
  C         -0.957055       -0.703915       -0.000101  1
  C          0.351414       -1.119810        0.000011  1
  N          1.104198        0.000000       -0.000010  1
  N          0.377972        1.120937       -0.000002  1
  H          2.106387        0.067001       -0.000035  1
  H         -1.836971       -1.320794       -0.000184  1
  H          0.795770       -2.099470        0.000012  1
  H         -1.677614        1.422525        0.000160  1
  C         -0.684040        0.000000        1.879385  2
  H         -0.314130       -0.000000        0.863064  2
  C         -0.921451        1.202290        2.531665  2
  H         -0.736496        2.138935        2.023505  2
  C         -1.396272        1.202290        3.836226  2
  H         -1.581227        2.138935        4.344386  2
  C         -1.633682        0.000000        4.488506  2
  H         -2.003593        0.000000        5.504826  2
  C         -1.396272       -1.202290        3.836226  2
  H         -1.581227       -2.138935        4.344386  2
  C         -0.921451       -1.202290        2.531665  2
  H         -0.736496       -2.138935        2.023505  2

%mem=32GB
%nprocshared= 8
#p m062x/aug-cc-pVDZ   counterpoise=2

00057 m062x/aug-cc-pVDZ   counterpoise=2

 0  1  0  1  0  1
  C         -0.876529        0.702788        0.000102  1
  C         -0.957055       -0.703915       -0.000101  1
  C          0.351414       -1.119810        0.000011  1
  N          1.104198        0.000000       -0.000010  1
  N          0.377972        1.120937       -0.000002  1
  H          2.106387        0.067001       -0.000035  1
  H         -1.836971       -1.320794       -0.000184  1
  H          0.795770       -2.099470        0.000012  1
  H         -1.677614        1.422525        0.000160  1
  C         -0.673648       -0.118782        1.879385  2
  H         -0.827773       -0.436995        0.857266  2
  C          0.507321       -0.438639        2.535387  2
  H          1.273231       -1.006036        2.024327  2
  C          0.705157       -0.030179        3.847390  2
  H          1.625192       -0.279363        4.358450  2
  C         -0.277975        0.698139        4.503392  2
  H         -0.123851        1.016351        5.525512  2
  C         -1.458944        1.017996        3.847390  2
  H         -2.224854        1.585393        4.358450  2
  C         -1.656781        0.609535        2.535387  2
  H         -2.576816        0.858720        2.024327  2

%mem=32GB
%nprocshared= 8
#p m062x/aug-cc-pVDZ   counterpoise=2

00058 m062x/aug-cc-pVDZ   counterpoise=2

 0  1  0  1  0  1
  C         -0.876529        0.702788        0.000102  1
  C         -0.957055       -0.703915       -0.000101  1
  C          0.351414       -1.119810        0.000011  1
  N          1.104198        0.000000       -0.000010  1
  N          0.377972        1.120937       -0.000002  1
  H          2.106387        0.067001       -0.000035  1
  H         -1.836971       -1.320794       -0.000184  1
  H          0.795770       -2.099470        0.000012  1
  H         -1.677614        1.422525        0.000160  1
  C         -0.642788       -0.233956        1.879385  2
  H         -0.815967       -0.492930        0.843681  2
  C          0.467781       -0.736069        2.544106  2
  H          1.159792       -1.386215        2.026254  2
  C          0.690076       -0.403647        3.873546  2
  H          1.555266       -0.794819        4.391399  2
  C         -0.198198        0.430889        4.538267  2
  H         -0.025019        0.689864        5.573971  2
  C         -1.308767        0.933003        3.873546  2
  H         -2.000777        1.583149        4.391399  2
  C         -1.531062        0.600580        2.544106  2
  H         -2.396251        0.991752        2.026254  2

%mem=32GB
%nprocshared= 8
#p m062x/aug-cc-pVDZ   counterpoise=2

00059 m062x/aug-cc-pVDZ   counterpoise=2

 0  1  0  1  0  1
  C         -0.876529        0.702788        0.000102  1
  C         -0.957055       -0.703915       -0.000101  1
  C          0.351414       -1.119810        0.000011  1
  N          1.104198        0.000000       -0.000010  1
  N          0.377972        1.120937       -0.000002  1
  H          2.106387        0.067001       -0.000035  1
  H         -1.836971       -1.320794       -0.000184  1
  H          0.795770       -2.099470        0.000012  1
  H         -1.677614        1.422525        0.000160  1
  C         -0.592396       -0.342020        1.879385  2
  H         -0.794812       -0.542902        0.836113  2
  C          0.384423       -1.066468        2.548963  2
  H          0.942998       -1.831732        2.027327  2
  C          0.644246       -0.808614        3.888117  2
  H          1.405238       -1.372996        4.409753  2
  C         -0.072749        0.173688        4.557695  2
  H          0.129667        0.374570        5.600967  2
  C         -1.049568        0.898136        3.888117  2
  H         -1.608144        1.663400        4.409753  2
  C         -1.309392        0.640282        2.548963  2
  H         -2.070384        1.204664        2.027327  2

%mem=32GB
%nprocshared= 8
#p m062x/aug-cc-pVDZ   counterpoise=2

00060 m062x/aug-cc-pVDZ   counterpoise=2

 0  1  0  1  0  1
  C         -0.876529        0.702788        0.000102  1
  C         -0.957055       -0.703915       -0.000101  1
  C          0.351414       -1.119810        0.000011  1
  N          1.104198        0.000000       -0.000010  1
  N          0.377972        1.120937       -0.000002  1
  H          2.106387        0.067001       -0.000035  1
  H         -1.836971       -1.320794       -0.000184  1
  H          0.795770       -2.099470        0.000012  1
  H         -1.677614        1.422525        0.000160  1
  C         -0.524005       -0.439693        1.879385  2
  H         -0.764593       -0.586486        0.835206  2
  C          0.256616       -1.371814        2.549545  2
  H          0.624172       -2.244777        2.027455  2
  C          0.565437       -1.183389        3.889865  2
  H          1.173581       -1.909559        4.411955  2
  C          0.093637       -0.062842        4.560025  2
  H          0.334225        0.083951        5.604205  2
  C         -0.686984        0.869279        3.889865  2
  H         -1.054540        1.742242        4.411955  2
  C         -0.995805        0.680854        2.549545  2
  H         -1.603949        1.407024        2.027455  2

%mem=32GB
%nprocshared= 8
#p m062x/aug-cc-pVDZ   counterpoise=2

00061 m062x/aug-cc-pVDZ   counterpoise=2

 0  1  0  1  0  1
  C         -0.876529        0.702788        0.000102  1
  C         -0.957055       -0.703915       -0.000101  1
  C          0.351414       -1.119810        0.000011  1
  N          1.104198        0.000000       -0.000010  1
  N          0.377972        1.120937       -0.000002  1
  H          2.106387        0.067001       -0.000035  1
  H         -1.836971       -1.320794       -0.000184  1
  H          0.795770       -2.099470        0.000012  1
  H         -1.677614        1.422525        0.000160  1
  C         -0.439693       -0.524005        1.879385  2
  H         -0.725517       -0.623399        0.841037  2
  C          0.138645       -1.595802        2.545803  2
  H          0.303375       -2.530179        2.026629  2
  C          0.505532       -1.468219        3.878638  2
  H          0.956086       -2.303203        4.397812  2
  C          0.294081       -0.268840        4.545055  2
  H          0.579905       -0.169446        5.583404  2
  C         -0.284256        0.802957        3.878638  2
  H         -0.448987        1.737334        4.397812  2
  C         -0.651143        0.675374        2.545803  2
  H         -1.101698        1.510358        2.026629  2

%mem=32GB
%nprocshared= 8
#p m062x/aug-cc-pVDZ   counterpoise=2

00062 m062x/aug-cc-pVDZ   counterpoise=2

 0  1  0  1  0  1
  C         -0.876529        0.702788        0.000102  1
  C         -0.957055       -0.703915       -0.000101  1
  C          0.351414       -1.119810        0.000011  1
  N          1.104198        0.000000       -0.000010  1
  N          0.377972        1.120937       -0.000002  1
  H          2.106387        0.067001       -0.000035  1
  H         -1.836971       -1.320794       -0.000184  1
  H          0.795770       -2.099470        0.000012  1
  H         -1.677614        1.422525        0.000160  1
  C         -0.342020       -0.592396        1.879385  2
  H         -0.677855       -0.653290        0.853106  2
  C          0.088023       -1.736315        2.538057  2
  H          0.087214       -2.688379        2.024917  2
  C          0.519105       -1.658150        3.855399  2
  H          0.854131       -2.549321        4.368539  2
  C          0.520143       -0.436068        4.514071  2
  H          0.855978       -0.375174        5.540349  2
  C          0.090099        0.707850        3.855399  2
  H          0.090908        1.659915        4.368539  2
  C         -0.340982        0.629686        2.538057  2
  H         -0.676008        1.520857        2.024917  2

%mem=32GB
%nprocshared= 8
#p m062x/aug-cc-pVDZ   counterpoise=2

00063 m062x/aug-cc-pVDZ   counterpoise=2

 0  1  0  1  0  1
  C         -0.876529        0.702788        0.000102  1
  C         -0.957055       -0.703915       -0.000101  1
  C          0.351414       -1.119810        0.000011  1
  N          1.104198        0.000000       -0.000010  1
  N          0.377972        1.120937       -0.000002  1
  H          2.106387        0.067001       -0.000035  1
  H         -1.836971       -1.320794       -0.000184  1
  H          0.795770       -2.099470        0.000012  1
  H         -1.677614        1.422525        0.000160  1
  C         -0.233956       -0.642788        1.879385  2
  H         -0.107439       -0.295185        0.863064  2
  C         -1.444938       -0.454673        2.531665  2
  H         -2.261838        0.039479        2.023505  2
  C         -1.607336       -0.900859        3.836226  2
  H         -2.550753       -0.754309        4.344386  2
  C         -0.558752       -1.535159        4.488506  2
  H         -0.685269       -1.882762        5.504826  2
  C          0.652230       -1.723274        3.836226  2
  H          1.469130       -2.217426        4.344386  2
  C          0.814628       -1.277088        2.531665  2
  H          1.758045       -1.423638        2.023505  2

%mem=32GB
%nprocshared= 8
#p m062x/aug-cc-pVDZ   counterpoise=2

00064 m062x/aug-cc-pVDZ   counterpoise=2

 0  1  0  1  0  1
  C         -0.876529        0.702788        0.000102  1
  C         -0.957055       -0.703915       -0.000101  1
  C          0.351414       -1.119810        0.000011  1
  N          1.104198        0.000000       -0.000010  1
  N          0.377972        1.120937       -0.000002  1
  H          2.106387        0.067001       -0.000035  1
  H         -1.836971       -1.320794       -0.000184  1
  H          0.795770       -2.099470        0.000012  1
  H         -1.677614        1.422525        0.000160  1
  C         -0.118782       -0.673648        1.879385  2
  H          0.137020       -0.916375        0.856942  2
  C          0.544607        0.354281        2.535595  2
  H          1.317223        0.912363        2.024373  2
  C          0.216256        0.665848        3.848014  2
  H          0.733070        1.466657        4.359236  2
  C         -0.775485       -0.050514        4.504223  2
  H         -1.031287        0.192213        5.526667  2
  C         -1.438874       -1.078443        3.848014  2
  H         -2.211490       -1.636525        4.359236  2
  C         -1.110523       -1.390010        2.535595  2
  H         -1.627337       -2.190819        2.024373  2

%mem=32GB
%nprocshared= 8
#p m062x/aug-cc-pVDZ   counterpoise=2

00065 m062x/aug-cc-pVDZ   counterpoise=2

 0  1  0  1  0  1
  C         -0.876529        0.702788        0.000102  1
  C         -0.957055       -0.703915       -0.000101  1
  C          0.351414       -1.119810        0.000011  1
  N          1.104198        0.000000       -0.000010  1
  N          0.377972        1.120937       -0.000002  1
  H          2.106387        0.067001       -0.000035  1
  H         -1.836971       -1.320794       -0.000184  1
  H          0.795770       -2.099470        0.000012  1
  H         -1.677614        1.422525        0.000160  1
  C         -0.000000       -0.684040        1.879385  2
  H          0.193817       -0.924382        0.842846  2
  C          0.811499        0.224936        2.544641  2
  H          1.637515        0.692733        2.026372  2
  C          0.562714        0.533441        3.875154  2
  H          1.194913        1.241580        4.393423  2
  C         -0.497571       -0.067030        4.540410  2
  H         -0.691387        0.173312        5.576948  2
  C         -1.309070       -0.976006        3.875154  2
  H         -2.135086       -1.443803        4.393423  2
  C         -1.060285       -1.284511        2.544641  2
  H         -1.692484       -1.992650        2.026372  2

%mem=32GB
%nprocshared= 8
#p m062x/aug-cc-pVDZ   counterpoise=2

00066 m062x/aug-cc-pVDZ   counterpoise=2

 0  1  0  1  0  1
  C         -0.876529        0.702788        0.000102  1
  C         -0.957055       -0.703915       -0.000101  1
  C          0.351414       -1.119810        0.000011  1
  N          1.104198        0.000000       -0.000010  1
  N          0.377972        1.120937       -0.000002  1
  H          2.106387        0.067001       -0.000035  1
  H         -1.836971       -1.320794       -0.000184  1
  H          0.795770       -2.099470        0.000012  1
  H         -1.677614        1.422525        0.000160  1
  C          0.118782       -0.673648        1.879385  2
  H          0.248103       -0.921671        0.834635  2
  C          1.101861        0.041394        2.549911  2
  H          1.997050        0.350425        2.027536  2
  C          0.935864        0.359758        3.890964  2
  H          1.701732        0.916813        4.413339  2
  C         -0.213212       -0.036919        4.561490  2
  H         -0.342533        0.211104        5.606240  2
  C         -1.196291       -0.751961        3.890964  2
  H         -2.091480       -1.060992        4.413339  2
  C         -1.030294       -1.070326        2.549911  2
  H         -1.796162       -1.627380        2.027536  2

%mem=32GB
%nprocshared= 8
#p m062x/aug-cc-pVDZ   counterpoise=2

00067 m062x/aug-cc-pVDZ   counterpoise=2

 0  1  0  1  0  1
  C         -0.876529        0.702788        0.000102  1
  C         -0.957055       -0.703915       -0.000101  1
  C          0.351414       -1.119810        0.000011  1
  N          1.104198        0.000000       -0.000010  1
  N          0.377972        1.120937       -0.000002  1
  H          2.106387        0.067001       -0.000035  1
  H         -1.836971       -1.320794       -0.000184  1
  H          0.795770       -2.099470        0.000012  1
  H         -1.677614        1.422525        0.000160  1
  C          0.233956       -0.642788        1.879385  2
  H          0.299353       -0.908381        0.832999  2
  C          1.359403       -0.184871        2.550962  2
  H          2.301582       -0.093725        2.027768  2
  C          1.275458        0.156047        3.894115  2
  H          2.152238        0.512788        4.417308  2
  C          0.066065        0.039050        4.565691  2
  H          0.000667        0.304644        5.612078  2
  C         -1.059383       -0.418866        3.894115  2
  H         -2.001561       -0.510013        4.417308  2
  C         -0.975437       -0.759785        2.550962  2
  H         -1.852218       -1.116525        2.027768  2

%mem=32GB
%nprocshared= 8
#p m062x/aug-cc-pVDZ   counterpoise=2

00068 m062x/aug-cc-pVDZ   counterpoise=2

 0  1  0  1  0  1
  C         -0.876529        0.702788        0.000102  1
  C         -0.957055       -0.703915       -0.000101  1
  C          0.351414       -1.119810        0.000011  1
  N          1.104198        0.000000       -0.000010  1
  N          0.377972        1.120937       -0.000002  1
  H          2.106387        0.067001       -0.000035  1
  H         -1.836971       -1.320794       -0.000184  1
  H          0.795770       -2.099470        0.000012  1
  H         -1.677614        1.422525        0.000160  1
  C          0.342020       -0.592396        1.879385  2
  H          0.347225       -0.884621        0.838079  2
  C          1.540779       -0.383434        2.547701  2
  H          2.479878       -0.512866        2.027048  2
  C          1.534098       -0.008332        3.884334  2
  H          2.467992        0.154461        4.404987  2
  C          0.328658        0.157809        4.552650  2
  H          0.323453        0.450034        5.593956  2
  C         -0.870101       -0.051153        3.884334  2
  H         -1.809200        0.078279        4.404987  2
  C         -0.863420       -0.426256        2.547701  2
  H         -1.797314       -0.589048        2.027048  2

%mem=32GB
%nprocshared= 8
#p m062x/aug-cc-pVDZ   counterpoise=2

00069 m062x/aug-cc-pVDZ   counterpoise=2

 0  1  0  1  0  1
  C         -0.876529        0.702788        0.000102  1
  C         -0.957055       -0.703915       -0.000101  1
  C          0.351414       -1.119810        0.000011  1
  N          1.104198        0.000000       -0.000010  1
  N          0.377972        1.120937       -0.000002  1
  H          2.106387        0.067001       -0.000035  1
  H         -1.836971       -1.320794       -0.000184  1
  H          0.795770       -2.099470        0.000012  1
  H         -1.677614        1.422525        0.000160  1
  C          0.439693       -0.524005        1.879385  2
  H          0.391314       -0.850522        0.849439  2
  C          1.660049       -0.490661        2.540410  2
  H          2.562389       -0.791201        2.025437  2
  C          1.722148       -0.071541        3.862459  2
  H          2.672868       -0.045564        4.377432  2
  C          0.563892        0.314235        4.523484  2
  H          0.612271        0.640751        5.553430  2
  C         -0.656464        0.280891        3.862459  2
  H         -1.558804        0.581430        4.377432  2
  C         -0.718564       -0.138229        2.540410  2
  H         -1.669283       -0.164206        2.025437  2

%mem=32GB
%nprocshared= 8
#p m062x/aug-cc-pVDZ   counterpoise=2

00070 m062x/aug-cc-pVDZ   counterpoise=2

 0  1  0  1  0  1
  C         -0.876529        0.702788        0.000102  1
  C         -0.957055       -0.703915       -0.000101  1
  C          0.351414       -1.119810        0.000011  1
  N          1.104198        0.000000       -0.000010  1
  N          0.377972        1.120937       -0.000002  1
  H          2.106387        0.067001       -0.000035  1
  H         -1.836971       -1.320794       -0.000184  1
  H          0.795770       -2.099470        0.000012  1
  H         -1.677614        1.422525        0.000160  1
  C          0.524005       -0.439693        1.879385  2
  H          0.240637       -0.201919        0.863064  2
  C         -0.066945       -1.513305        2.531665  2
  H         -0.810693       -2.111930        2.023505  2
  C          0.296789       -1.818514        3.836226  2
  H         -0.163591       -2.654913        4.344386  2
  C          1.251473       -1.050111        4.488506  2
  H          1.534841       -1.287885        5.504826  2
  C          1.842423        0.023501        3.836226  2
  H          2.586171        0.622126        4.344386  2
  C          1.478689        0.328710        2.531665  2
  H          1.939069        1.165109        2.023505  2

%mem=32GB
%nprocshared= 8
#p m062x/aug-cc-pVDZ   counterpoise=2

00071 m062x/aug-cc-pVDZ   counterpoise=2

 0  1  0  1  0  1
  C         -0.876529        0.702788        0.000102  1
  C         -0.957055       -0.703915       -0.000101  1
  C          0.351414       -1.119810        0.000011  1
  N          1.104198        0.000000       -0.000010  1
  N          0.377972        1.120937       -0.000002  1
  H          2.106387        0.067001       -0.000035  1
  H         -1.836971       -1.320794       -0.000184  1
  H          0.795770       -2.099470        0.000012  1
  H         -1.677614        1.422525        0.000160  1
  C          0.592396       -0.342020        1.879385  2
  H          0.872295       -0.154973        0.851566  2
  C         -0.255261        0.537559        2.539045  2
  H         -0.635732        1.409843        2.025135  2
  C         -0.614542        0.297464        3.858365  2
  H         -1.274911        0.982701        4.372274  2
  C         -0.126165       -0.822211        4.518024  2
  H         -0.406063       -1.009257        5.545844  2
  C          0.721493       -1.701790        3.858365  2
  H          1.101963       -2.574073        4.372274  2
  C          1.080774       -1.461695        2.539045  2
  H          1.741142       -2.146931        2.025135  2

%mem=32GB
%nprocshared= 8
#p m062x/aug-cc-pVDZ   counterpoise=2

00072 m062x/aug-cc-pVDZ   counterpoise=2

 0  1  0  1  0  1
  C         -0.876529        0.702788        0.000102  1
  C         -0.957055       -0.703915       -0.000101  1
  C          0.351414       -1.119810        0.000011  1
  N          1.104198        0.000000       -0.000010  1
  N          0.377972        1.120937       -0.000002  1
  H          2.106387        0.067001       -0.000035  1
  H         -1.836971       -1.320794       -0.000184  1
  H          0.795770       -2.099470        0.000012  1
  H         -1.677614        1.422525        0.000160  1
  C          0.642788       -0.233956        1.879385  2
  H          0.898796       -0.104148        0.836624  2
  C         -0.065235        0.755056        2.548635  2
  H         -0.360812        1.655353        2.027254  2
  C         -0.393850        0.588433        3.887135  2
  H         -0.945436        1.358923        4.408516  2
  C         -0.014443       -0.567200        4.556385  2
  H         -0.270451       -0.697008        5.599146  2
  C          0.693580       -1.556212        3.887135  2
  H          0.989157       -2.456509        4.408516  2
  C          1.022195       -1.389589        2.548635  2
  H          1.573781       -2.160079        2.027254  2

%mem=32GB
%nprocshared= 8
#p m062x/aug-cc-pVDZ   counterpoise=2

00073 m062x/aug-cc-pVDZ   counterpoise=2

 0  1  0  1  0  1
  C         -0.876529        0.702788        0.000102  1
  C         -0.957055       -0.703915       -0.000101  1
  C          0.351414       -1.119810        0.000011  1
  N          1.104198        0.000000       -0.000010  1
  N          0.377972        1.120937       -0.000002  1
  H          2.106387        0.067001       -0.000035  1
  H         -1.836971       -1.320794       -0.000184  1
  H          0.795770       -2.099470        0.000012  1
  H         -1.677614        1.422525        0.000160  1
  C          0.673648       -0.118782        1.879385  2
  H          0.914706       -0.052278        0.827145  2
  C          0.199188        0.997527        2.554719  2
  H          0.070616        1.933692        2.028599  2
  C         -0.110236        0.912161        3.905386  2
  H         -0.479865        1.781823        4.431506  2
  C          0.054801       -0.289513        4.580720  2
  H         -0.186257       -0.356017        5.632960  2
  C          0.529261       -1.405822        3.905386  2
  H          0.657833       -2.341988        4.431506  2
  C          0.838685       -1.320457        2.554719  2
  H          1.208314       -2.190118        2.028599  2

%mem=32GB
%nprocshared= 8
#p m062x/aug-cc-pVDZ   counterpoise=2

00074 m062x/aug-cc-pVDZ   counterpoise=2

 0  1  0  1  0  1
  C         -0.876529        0.702788        0.000102  1
  C         -0.957055       -0.703915       -0.000101  1
  C          0.351414       -1.119810        0.000011  1
  N          1.104198        0.000000       -0.000010  1
  N          0.377972        1.120937       -0.000002  1
  H          2.106387        0.067001       -0.000035  1
  H         -1.836971       -1.320794       -0.000184  1
  H          0.795770       -2.099470        0.000012  1
  H         -1.677614        1.422525        0.000160  1
  C          1.000000        0.000000        1.732051  2
  H          1.064947       -0.000000        0.652457  2
  C          0.958317        1.202290        2.424940  2
  H          0.990790        2.138935        1.885143  2
  C          0.874951        1.202290        3.810719  2
  H          0.842477        2.138935        4.350516  2
  C          0.833268        0.000000        4.503608  2
  H          0.768321        0.000000        5.583202  2
  C          0.874951       -1.202290        3.810719  2
  H          0.842477       -2.138935        4.350516  2
  C          0.958317       -1.202290        2.424940  2
  H          0.990790       -2.138935        1.885143  2

%mem=32GB
%nprocshared= 8
#p m062x/aug-cc-pVDZ   counterpoise=2

00075 m062x/aug-cc-pVDZ   counterpoise=2

 0  1  0  1  0  1
  C         -0.876529        0.702788        0.000102  1
  C         -0.957055       -0.703915       -0.000101  1
  C          0.351414       -1.119810        0.000011  1
  N          1.104198        0.000000       -0.000010  1
  N          0.377972        1.120937       -0.000002  1
  H          2.106387        0.067001       -0.000035  1
  H         -1.836971       -1.320794       -0.000184  1
  H          0.795770       -2.099470        0.000012  1
  H         -1.677614        1.422525        0.000160  1
  C          0.984808        0.173648        1.732051  2
  H          1.058813        0.066011        0.658422  2
  C          1.928029        0.923890        2.421112  2
  H          2.736852        1.400729        1.884297  2
  C          1.833036        1.062054        3.799233  2
  H          2.567854        1.646530        4.336048  2
  C          0.794821        0.449976        4.488294  2
  H          0.720816        0.557613        5.561923  2
  C         -0.148401       -0.300265        3.799233  2
  H         -0.957223       -0.777105        4.336048  2
  C         -0.053407       -0.438429        2.421112  2
  H         -0.788225       -1.022906        1.884297  2

%mem=32GB
%nprocshared= 8
#p m062x/aug-cc-pVDZ   counterpoise=2

00076 m062x/aug-cc-pVDZ   counterpoise=2

 0  1  0  1  0  1
  C         -0.876529        0.702788        0.000102  1
  C         -0.957055       -0.703915       -0.000101  1
  C          0.351414       -1.119810        0.000011  1
  N          1.104198        0.000000       -0.000010  1
  N          0.377972        1.120937       -0.000002  1
  H          2.106387        0.067001       -0.000035  1
  H         -1.836971       -1.320794       -0.000184  1
  H          0.795770       -2.099470        0.000012  1
  H         -1.677614        1.422525        0.000160  1
  C          0.939693        0.342020        1.732051  2
  H          1.040034        0.133403        0.675570  2
  C          1.958770        0.997044        2.410106  2
  H          2.853024        1.298724        1.881865  2
  C          1.829971        1.264828        3.766216  2
  H          2.623884        1.775125        4.294457  2
  C          0.682095        0.877587        4.444272  2
  H          0.581754        1.086204        5.500753  2
  C         -0.336983        0.222563        3.766216  2
  H         -1.231237       -0.079117        4.294457  2
  C         -0.208184       -0.045221        2.410106  2
  H         -1.002097       -0.555518        1.881865  2

%mem=32GB
%nprocshared= 8
#p m062x/aug-cc-pVDZ   counterpoise=2

00077 m062x/aug-cc-pVDZ   counterpoise=2

 0  1  0  1  0  1
  C         -0.876529        0.702788        0.000102  1
  C         -0.957055       -0.703915       -0.000101  1
  C          0.351414       -1.119810        0.000011  1
  N          1.104198        0.000000       -0.000010  1
  N          0.377972        1.120937       -0.000002  1
  H          2.106387        0.067001       -0.000035  1
  H         -1.836971       -1.320794       -0.000184  1
  H          0.795770       -2.099470        0.000012  1
  H         -1.677614        1.422525        0.000160  1
  C          0.866025        0.500000        1.732051  2
  H          1.007682        0.202619        0.701886  2
  C          1.860545        1.207903        2.393216  2
  H          2.776982        1.462014        1.878134  2
  C          1.678713        1.589624        3.715547  2
  H          2.453494        2.141117        4.230629  2
  C          0.502363        1.263444        4.376712  2
  H          0.360707        1.560825        5.406877  2
  C         -0.492157        0.555541        3.715547  2
  H         -1.408594        0.301430        4.230629  2
  C         -0.310325        0.173819        2.393216  2
  H         -1.085106       -0.377673        1.878134  2

%mem=32GB
%nprocshared= 8
#p m062x/aug-cc-pVDZ   counterpoise=2

00078 m062x/aug-cc-pVDZ   counterpoise=2

 0  1  0  1  0  1
  C         -0.876529        0.702788        0.000102  1
  C         -0.957055       -0.703915       -0.000101  1
  C          0.351414       -1.119810        0.000011  1
  N          1.104198        0.000000       -0.000010  1
  N          0.377972        1.120937       -0.000002  1
  H          2.106387        0.067001       -0.000035  1
  H         -1.836971       -1.320794       -0.000184  1
  H          0.795770       -2.099470        0.000012  1
  H         -1.677614        1.422525        0.000160  1
  C          0.766044        0.642788        1.732051  2
  H          0.537722        0.924107        0.712997  2
  C         -0.020936       -0.295421        2.386085  2
  H         -0.862356       -0.745014        1.876558  2
  C          0.272141       -0.656526        3.694153  2
  H         -0.340956       -1.387438        4.203680  2
  C          1.352199       -0.079421        4.348187  2
  H          1.580521       -0.360740        5.367240  2
  C          2.139179        0.858788        3.694153  2
  H          2.980599        1.308381        4.203680  2
  C          1.846102        1.219892        2.386085  2
  H          2.459200        1.950805        1.876558  2

%mem=32GB
%nprocshared= 8
#p m062x/aug-cc-pVDZ   counterpoise=2

00079 m062x/aug-cc-pVDZ   counterpoise=2

 0  1  0  1  0  1
  C         -0.876529        0.702788        0.000102  1
  C         -0.957055       -0.703915       -0.000101  1
  C          0.351414       -1.119810        0.000011  1
  N          1.104198        0.000000       -0.000010  1
  N          0.377972        1.120937       -0.000002  1
  H          2.106387        0.067001       -0.000035  1
  H         -1.836971       -1.320794       -0.000184  1
  H          0.795770       -2.099470        0.000012  1
  H         -1.677614        1.422525        0.000160  1
  C          0.642788        0.766044        1.732051  2
  H          0.482581        0.980745        0.684206  2
  C         -0.217985       -0.090771        2.404563  2
  H         -1.048776       -0.543573        1.880641  2
  C         -0.012342       -0.366362        3.749589  2
  H         -0.682927       -1.033865        4.273511  2
  C          1.054073        0.214861        4.422101  2
  H          1.214279        0.000161        5.469946  2
  C          1.914845        1.071676        3.749589  2
  H          2.745636        1.524479        4.273511  2
  C          1.709202        1.347268        2.404563  2
  H          2.379788        2.014771        1.880641  2

%mem=32GB
%nprocshared= 8
#p m062x/aug-cc-pVDZ   counterpoise=2

00080 m062x/aug-cc-pVDZ   counterpoise=2

 0  1  0  1  0  1
  C         -0.876529        0.702788        0.000102  1
  C         -0.957055       -0.703915       -0.000101  1
  C          0.351414       -1.119810        0.000011  1
  N          1.104198        0.000000       -0.000010  1
  N          0.377972        1.120937       -0.000002  1
  H          2.106387        0.067001       -0.000035  1
  H         -1.836971       -1.320794       -0.000184  1
  H          0.795770       -2.099470        0.000012  1
  H         -1.677614        1.422525        0.000160  1
  C          0.500000        0.866025        1.732051  2
  H          0.424797        1.023122        0.664621  2
  C         -0.536173        0.246071        2.417133  2
  H         -1.418607       -0.079808        1.883418  2
  C         -0.439641        0.044420        3.787298  2
  H         -1.246872       -0.438556        4.321013  2
  C          0.693064        0.462723        4.472380  2
  H          0.768267        0.305626        5.539810  2
  C          1.729236        1.082677        3.787298  2
  H          2.611671        1.408556        4.321013  2
  C          1.632704        1.284328        2.417133  2
  H          2.439935        1.767304        1.883418  2

%mem=32GB
%nprocshared= 8
#p m062x/aug-cc-pVDZ   counterpoise=2

00081 m062x/aug-cc-pVDZ   counterpoise=2

 0  1  0  1  0  1
  C         -0.876529        0.702788        0.000102  1
  C         -0.957055       -0.703915       -0.000101  1
  C          0.351414       -1.119810        0.000011  1
  N          1.104198        0.000000       -0.000010  1
  N          0.377972        1.120937       -0.000002  1
  H          2.106387        0.067001       -0.000035  1
  H         -1.836971       -1.320794       -0.000184  1
  H          0.795770       -2.099470        0.000012  1
  H         -1.677614        1.422525        0.000160  1
  C          0.342020        0.939693        1.732051  2
  H          0.364343        1.052229        0.656607  2
  C         -0.851619        1.101396        2.422276  2
  H         -1.759202        1.339908        1.884554  2
  C         -0.880273        0.956944        3.802727  2
  H         -1.810179        1.082919        4.340449  2
  C          0.284713        0.650788        4.492953  2
  H          0.262390        0.538252        5.568396  2
  C          1.478352        0.489084        3.802727  2
  H          2.385935        0.250573        4.340449  2
  C          1.507006        0.633537        2.422276  2
  H          2.436912        0.507561        1.884554  2

%mem=32GB
%nprocshared= 8
#p m062x/aug-cc-pVDZ   counterpoise=2

00082 m062x/aug-cc-pVDZ   counterpoise=2

 0  1  0  1  0  1
  C         -0.876529        0.702788        0.000102  1
  C         -0.957055       -0.703915       -0.000101  1
  C          0.351414       -1.119810        0.000011  1
  N          1.104198        0.000000       -0.000010  1
  N          0.377972        1.120937       -0.000002  1
  H          2.106387        0.067001       -0.000035  1
  H         -1.836971       -1.320794       -0.000184  1
  H          0.795770       -2.099470        0.000012  1
  H         -1.677614        1.422525        0.000160  1
  C          0.173648        0.984808        1.732051  2
  H          0.299971        1.068970        0.661210  2
  C         -0.574043        1.931354        2.419322  2
  H         -1.030210        2.752923        1.883902  2
  C         -0.736193        1.823323        3.793866  2
  H         -1.318683        2.560730        4.329286  2
  C         -0.150651        0.768746        4.481137  2
  H         -0.276974        0.684584        5.551979  2
  C          0.597040       -0.177800        3.793866  2
  H          1.053207       -0.999370        4.329286  2
  C          0.759190       -0.069769        2.419322  2
  H          1.341680       -0.807177        1.883902  2

%mem=32GB
%nprocshared= 8
#p m062x/aug-cc-pVDZ   counterpoise=2

00083 m062x/aug-cc-pVDZ   counterpoise=2

 0  1  0  1  0  1
  C         -0.876529        0.702788        0.000102  1
  C         -0.957055       -0.703915       -0.000101  1
  C          0.351414       -1.119810        0.000011  1
  N          1.104198        0.000000       -0.000010  1
  N          0.377972        1.120937       -0.000002  1
  H          2.106387        0.067001       -0.000035  1
  H         -1.836971       -1.320794       -0.000184  1
  H          0.795770       -2.099470        0.000012  1
  H         -1.677614        1.422525        0.000160  1
  C          0.000000        1.000000        1.732051  2
  H          0.230056        1.073609        0.677822  2
  C         -0.514041        2.097860        2.408660  2
  H         -0.684450        3.026757        1.881546  2
  C         -0.809343        2.003374        3.761879  2
  H         -1.209808        2.858662        4.288994  2
  C         -0.590604        0.811029        4.438489  2
  H         -0.820660        0.737419        5.492717  2
  C         -0.076563       -0.286831        3.761879  2
  H          0.093846       -1.215729        4.288994  2
  C          0.218739       -0.192345        2.408660  2
  H          0.619204       -1.047634        1.881546  2

%mem=32GB
%nprocshared= 8
#p m062x/aug-cc-pVDZ   counterpoise=2

00084 m062x/aug-cc-pVDZ   counterpoise=2

 0  1  0  1  0  1
  C         -0.876529        0.702788        0.000102  1
  C         -0.957055       -0.703915       -0.000101  1
  C          0.351414       -1.119810        0.000011  1
  N          1.104198        0.000000       -0.000010  1
  N          0.377972        1.120937       -0.000002  1
  H          2.106387        0.067001       -0.000035  1
  H         -1.836971       -1.320794       -0.000184  1
  H          0.795770       -2.099470        0.000012  1
  H         -1.677614        1.422525        0.000160  1
  C         -0.173648        0.984808        1.732051  2
  H          0.153641        1.065576        0.704384  2
  C         -0.671764        2.100241        2.391613  2
  H         -0.732533        3.049990        1.877780  2
  C         -1.091876        1.996566        3.710738  2
  H         -1.479934        2.865545        4.224571  2
  C         -1.013872        0.777457        4.370300  2
  H         -1.341161        0.696688        5.397967  2
  C         -0.515756       -0.337977        3.710738  2
  H         -0.454987       -1.287725        4.224571  2
  C         -0.095644       -0.234301        2.391613  2
  H          0.292414       -1.103281        1.877780  2

%mem=32GB
%nprocshared= 8
#p m062x/aug-cc-pVDZ   counterpoise=2

00085 m062x/aug-cc-pVDZ   counterpoise=2

 0  1  0  1  0  1
  C         -0.876529        0.702788        0.000102  1
  C         -0.957055       -0.703915       -0.000101  1
  C          0.351414       -1.119810        0.000011  1
  N          1.104198        0.000000       -0.000010  1
  N          0.377972        1.120937       -0.000002  1
  H          2.106387        0.067001       -0.000035  1
  H         -1.836971       -1.320794       -0.000184  1
  H          0.795770       -2.099470        0.000012  1
  H         -1.677614        1.422525        0.000160  1
  C         -0.342020        0.939693        1.732051  2
  H         -0.658271        0.799524        0.707317  2
  C          0.348122       -0.069512        2.389731  2
  H          0.569529       -0.995902        1.877364  2
  C          0.754065        0.110409        3.705091  2
  H          1.291721       -0.675813        4.217458  2
  C          0.469865        1.299536        4.362770  2
  H          0.786115        1.439704        5.387505  2
  C         -0.220278        2.308741        3.705091  2
  H         -0.441684        3.235131        4.217458  2
  C         -0.626220        2.128819        2.389731  2
  H         -1.163877        2.915041        1.877364  2

%mem=32GB
%nprocshared= 8
#p m062x/aug-cc-pVDZ   counterpoise=2

00086 m062x/aug-cc-pVDZ   counterpoise=2

 0  1  0  1  0  1
  C         -0.876529        0.702788        0.000102  1
  C         -0.957055       -0.703915       -0.000101  1
  C          0.351414       -1.119810        0.000011  1
  N          1.104198        0.000000       -0.000010  1
  N          0.377972        1.120937       -0.000002  1
  H          2.106387        0.067001       -0.000035  1
  H         -1.836971       -1.320794       -0.000184  1
  H          0.795770       -2.099470        0.000012  1
  H         -1.677614        1.422525        0.000160  1
  C         -0.500000        0.866025        1.732051  2
  H         -0.728795        0.766835        0.679646  2
  C          0.125066       -0.173402        2.407490  2
  H          0.383229       -1.082358        1.881287  2
  C          0.418749       -0.046081        3.758368  2
  H          0.905708       -0.855847        4.284570  2
  C          0.087367        1.120668        4.433807  2
  H          0.316162        1.219858        5.486212  2
  C         -0.537699        2.160095        3.758368  2
  H         -0.795862        3.069052        4.284570  2
  C         -0.831382        2.032774        2.407490  2
  H         -1.318341        2.842541        1.881287  2

%mem=32GB
%nprocshared= 8
#p m062x/aug-cc-pVDZ   counterpoise=2

00087 m062x/aug-cc-pVDZ   counterpoise=2

 0  1  0  1  0  1
  C         -0.876529        0.702788        0.000102  1
  C         -0.957055       -0.703915       -0.000101  1
  C          0.351414       -1.119810        0.000011  1
  N          1.104198        0.000000       -0.000010  1
  N          0.377972        1.120937       -0.000002  1
  H          2.106387        0.067001       -0.000035  1
  H         -1.836971       -1.320794       -0.000184  1
  H          0.795770       -2.099470        0.000012  1
  H         -1.677614        1.422525        0.000160  1
  C         -0.642788        0.766044        1.732051  2
  H         -0.787345        0.726923        0.660923  2
  C         -0.235937       -0.369390        2.419506  2
  H         -0.063537       -1.293073        1.883942  2
  C         -0.050381       -0.319174        3.794417  2
  H          0.266577       -1.203735        4.329981  2
  C         -0.271676        0.866477        4.481872  2
  H         -0.127118        0.905598        5.553000  2
  C         -0.678526        2.001912        3.794417  2
  H         -0.850926        2.925594        4.329981  2
  C         -0.864082        1.951695        2.419506  2
  H         -1.181040        2.836257        1.883942  2

%mem=32GB
%nprocshared= 8
#p m062x/aug-cc-pVDZ   counterpoise=2

00088 m062x/aug-cc-pVDZ   counterpoise=2

 0  1  0  1  0  1
  C         -0.876529        0.702788        0.000102  1
  C         -0.957055       -0.703915       -0.000101  1
  C          0.351414       -1.119810        0.000011  1
  N          1.104198        0.000000       -0.000010  1
  N          0.377972        1.120937       -0.000002  1
  H          2.106387        0.067001       -0.000035  1
  H         -1.836971       -1.320794       -0.000184  1
  H          0.795770       -2.099470        0.000012  1
  H         -1.677614        1.422525        0.000160  1
  C         -0.766044        0.642788        1.732051  2
  H         -0.834857        0.680158        0.653343  2
  C         -1.295653       -0.437741        2.424371  2
  H         -1.777058       -1.242158        1.885017  2
  C         -1.207324       -0.485709        3.809012  2
  H         -1.619916       -1.327496        4.348365  2
  C         -0.589386        0.546851        4.501332  2
  H         -0.520573        0.509481        5.580039  2
  C         -0.059778        1.627379        3.809012  2
  H          0.421627        2.431796        4.348365  2
  C         -0.148107        1.675348        2.424371  2
  H          0.264485        2.517134        1.885017  2

%mem=32GB
%nprocshared= 8
#p m062x/aug-cc-pVDZ   counterpoise=2

00089 m062x/aug-cc-pVDZ   counterpoise=2

 0  1  0  1  0  1
  C         -0.876529        0.702788        0.000102  1
  C         -0.957055       -0.703915       -0.000101  1
  C          0.351414       -1.119810        0.000011  1
  N          1.104198        0.000000       -0.000010  1
  N          0.377972        1.120937       -0.000002  1
  H          2.106387        0.067001       -0.000035  1
  H         -1.836971       -1.320794       -0.000184  1
  H          0.795770       -2.099470        0.000012  1
  H         -1.677614        1.422525        0.000160  1
  C         -0.866025        0.500000        1.732051  2
  H         -0.872540        0.625773        0.657863  2
  C         -2.062525        0.357088        2.421471  2
  H         -3.001173        0.371525        1.884376  2
  C         -2.054163        0.195644        3.800310  2
  H         -2.986297        0.084308        4.337404  2
  C         -0.849301        0.177113        4.489730  2
  H         -0.842787        0.051340        5.563918  2
  C          0.347198        0.320025        3.800310  2
  H          1.285847        0.305588        4.337404  2
  C          0.338836        0.481469        2.421471  2
  H          1.270970        0.592805        1.884376  2

%mem=32GB
%nprocshared= 8
#p m062x/aug-cc-pVDZ   counterpoise=2

00090 m062x/aug-cc-pVDZ   counterpoise=2

 0  1  0  1  0  1
  C         -0.876529        0.702788        0.000102  1
  C         -0.957055       -0.703915       -0.000101  1
  C          0.351414       -1.119810        0.000011  1
  N          1.104198        0.000000       -0.000010  1
  N          0.377972        1.120937       -0.000002  1
  H          2.106387        0.067001       -0.000035  1
  H         -1.836971       -1.320794       -0.000184  1
  H          0.795770       -2.099470        0.000012  1
  H         -1.677614        1.422525        0.000160  1
  C         -0.939693        0.342020        1.732051  2
  H         -0.901102        0.562433        0.673906  2
  C         -2.148736        0.407902        2.411174  2
  H         -3.052052        0.679640        1.882101  2
  C         -2.198271        0.124977        3.769420  2
  H         -3.140177        0.176302        4.298492  2
  C         -1.038762       -0.223830        4.448543  2
  H         -1.077352       -0.444243        5.506688  2
  C          0.170281       -0.289712        3.769420  2
  H          1.073597       -0.561450        4.298492  2
  C          0.219816       -0.006787        2.411174  2
  H          1.161722       -0.058112        1.882101  2

%mem=32GB
%nprocshared= 8
#p m062x/aug-cc-pVDZ   counterpoise=2

00091 m062x/aug-cc-pVDZ   counterpoise=2

 0  1  0  1  0  1
  C         -0.876529        0.702788        0.000102  1
  C         -0.957055       -0.703915       -0.000101  1
  C          0.351414       -1.119810        0.000011  1
  N          1.104198        0.000000       -0.000010  1
  N          0.377972        1.120937       -0.000002  1
  H          2.106387        0.067001       -0.000035  1
  H         -1.836971       -1.320794       -0.000184  1
  H          0.795770       -2.099470        0.000012  1
  H         -1.677614        1.422525        0.000160  1
  C         -0.984808        0.173648        1.732051  2
  H         -0.920257        0.489096        0.699545  2
  C         -2.204118        0.212224        2.394718  2
  H         -3.089472        0.557724        1.878466  2
  C         -2.286976       -0.192689        3.720053  2
  H         -3.236881       -0.162637        4.236306  2
  C         -1.150524       -0.636177        4.382721  2
  H         -1.215074       -0.951625        5.415226  2
  C          0.068787       -0.674752        3.720053  2
  H          0.954141       -1.020252        4.236306  2
  C          0.151645       -0.269840        2.394718  2
  H          1.101550       -0.299892        1.878466  2

%mem=32GB
%nprocshared= 8
#p m062x/aug-cc-pVDZ   counterpoise=2

00092 m062x/aug-cc-pVDZ   counterpoise=2

 0  1  0  1  0  1
  C         -0.876529        0.702788        0.000102  1
  C         -0.957055       -0.703915       -0.000101  1
  C          0.351414       -1.119810        0.000011  1
  N          1.104198        0.000000       -0.000010  1
  N          0.377972        1.120937       -0.000002  1
  H          2.106387        0.067001       -0.000035  1
  H         -1.836971       -1.320794       -0.000184  1
  H          0.795770       -2.099470        0.000012  1
  H         -1.677614        1.422525        0.000160  1
  C         -1.000000        0.000000        1.732051  2
  H         -0.975165       -0.407075        0.730345  2
  C          0.184119        0.334477        2.374951  2
  H          1.131444        0.187977        1.874098  2
  C          0.152241        0.857003        3.660752  2
  H          1.074730        1.117578        4.161605  2
  C         -1.063757        1.045052        4.303652  2
  H         -1.088593        1.452127        5.305358  2
  C         -2.247877        0.710575        3.660752  2
  H         -3.195201        0.857075        4.161605  2
  C         -2.215998        0.188049        2.374951  2
  H         -3.138487       -0.072526        1.874098  2

%mem=32GB
%nprocshared= 8
#p m062x/aug-cc-pVDZ   counterpoise=2

00093 m062x/aug-cc-pVDZ   counterpoise=2

 0  1  0  1  0  1
  C         -0.876529        0.702788        0.000102  1
  C         -0.957055       -0.703915       -0.000101  1
  C          0.351414       -1.119810        0.000011  1
  N          1.104198        0.000000       -0.000010  1
  N          0.377972        1.120937       -0.000002  1
  H          2.106387        0.067001       -0.000035  1
  H         -1.836971       -1.320794       -0.000184  1
  H          0.795770       -2.099470        0.000012  1
  H         -1.677614        1.422525        0.000160  1
  C         -0.984808       -0.173648        1.732051  2
  H         -0.968240       -0.490204        0.698001  2
  C          0.205206        0.092358        2.395710  2
  H          1.148854       -0.016966        1.878685  2
  C          0.183939        0.498692        3.723028  2
  H          1.111020        0.705924        4.240053  2
  C         -1.027341        0.639020        4.386687  2
  H         -1.043908        0.955576        5.420737  2
  C         -2.217354        0.373015        3.723028  2
  H         -3.161003        0.482338        4.240053  2
  C         -2.196088       -0.033320        2.395710  2
  H         -3.123169       -0.240552        1.878685  2

%mem=32GB
%nprocshared= 8
#p m062x/aug-cc-pVDZ   counterpoise=2

00094 m062x/aug-cc-pVDZ   counterpoise=2

 0  1  0  1  0  1
  C         -0.876529        0.702788        0.000102  1
  C         -0.957055       -0.703915       -0.000101  1
  C          0.351414       -1.119810        0.000011  1
  N          1.104198        0.000000       -0.000010  1
  N          0.377972        1.120937       -0.000002  1
  H          2.106387        0.067001       -0.000035  1
  H         -1.836971       -1.320794       -0.000184  1
  H          0.795770       -2.099470        0.000012  1
  H         -1.677614        1.422525        0.000160  1
  C         -0.939693       -0.342020        1.732051  2
  H         -0.950304       -0.563199        0.673415  2
  C          0.268026       -0.257682        2.411489  2
  H          1.198290       -0.413156        1.882171  2
  C          0.281647        0.026225        3.770365  2
  H          1.222522        0.091929        4.299682  2
  C         -0.912451        0.225794        4.449803  2
  H         -0.901840        0.446973        5.508438  2
  C         -2.120170        0.141456        3.770365  2
  H         -3.050433        0.296930        4.299682  2
  C         -2.133791       -0.142451        2.411489  2
  H         -3.074665       -0.208156        1.882171  2

%mem=32GB
%nprocshared= 8
#p m062x/aug-cc-pVDZ   counterpoise=2

00095 m062x/aug-cc-pVDZ   counterpoise=2

 0  1  0  1  0  1
  C         -0.876529        0.702788        0.000102  1
  C         -0.957055       -0.703915       -0.000101  1
  C          0.351414       -1.119810        0.000011  1
  N          1.104198        0.000000       -0.000010  1
  N          0.377972        1.120937       -0.000002  1
  H          2.106387        0.067001       -0.000035  1
  H         -1.836971       -1.320794       -0.000184  1
  H          0.795770       -2.099470        0.000012  1
  H         -1.677614        1.422525        0.000160  1
  C         -0.866025       -0.500000        1.732051  2
  H         -0.922397       -0.626278        0.659382  2
  C          0.268019       -0.909051        2.420495  2
  H          1.095125       -1.354001        1.884161  2
  C          0.340378       -0.746959        3.797384  2
  H          1.223856       -1.065630        4.333718  2
  C         -0.721306       -0.175816        4.485828  2
  H         -0.664935       -0.049537        5.558497  2
  C         -1.855350        0.233235        3.797384  2
  H         -2.682457        0.678185        4.333718  2
  C         -1.927710        0.071143        2.420495  2
  H         -2.811188        0.389815        1.884161  2

%mem=32GB
%nprocshared= 8
#p m062x/aug-cc-pVDZ   counterpoise=2

00096 m062x/aug-cc-pVDZ   counterpoise=2

 0  1  0  1  0  1
  C         -0.876529        0.702788        0.000102  1
  C         -0.957055       -0.703915       -0.000101  1
  C          0.351414       -1.119810        0.000011  1
  N          1.104198        0.000000       -0.000010  1
  N          0.377972        1.120937       -0.000002  1
  H          2.106387        0.067001       -0.000035  1
  H         -1.836971       -1.320794       -0.000184  1
  H          0.795770       -2.099470        0.000012  1
  H         -1.677614        1.422525        0.000160  1
  C         -0.766044       -0.642788        1.732051  2
  H         -0.884519       -0.680702        0.657682  2
  C         -0.323556       -1.763537        2.421586  2
  H         -0.097310       -2.674572        1.884402  2
  C         -0.171481       -1.714870        3.800657  2
  H          0.173240       -2.587991        4.337842  2
  C         -0.461894       -0.545453        4.490193  2
  H         -0.343420       -0.507539        5.564562  2
  C         -0.904382        0.575296        3.800657  2
  H         -1.130629        1.486331        4.337842  2
  C         -1.056458        0.526629        2.421586  2
  H         -1.401178        1.399750        1.884402  2

%mem=32GB
%nprocshared= 8
#p m062x/aug-cc-pVDZ   counterpoise=2

00097 m062x/aug-cc-pVDZ   counterpoise=2

 0  1  0  1  0  1
  C         -0.876529        0.702788        0.000102  1
  C         -0.957055       -0.703915       -0.000101  1
  C          0.351414       -1.119810        0.000011  1
  N          1.104198        0.000000       -0.000010  1
  N          0.377972        1.120937       -0.000002  1
  H          2.106387        0.067001       -0.000035  1
  H         -1.836971       -1.320794       -0.000184  1
  H          0.795770       -2.099470        0.000012  1
  H         -1.677614        1.422525        0.000160  1
  C         -0.642788       -0.766044        1.732051  2
  H         -0.835742       -0.727898        0.668540  2
  C         -0.752123       -1.969989        2.414618  2
  H         -1.030256       -2.869777        1.882862  2
  C         -0.504445       -2.018954        3.779751  2
  H         -0.589623       -2.956888        4.311507  2
  C         -0.147430       -0.863975        4.462318  2
  H          0.045524       -0.902121        5.525829  2
  C         -0.038095        0.339970        3.779751  2
  H          0.240038        1.239758        4.311507  2
  C         -0.285773        0.388935        2.414618  2
  H         -0.200595        1.326869        1.882862  2

%mem=32GB
%nprocshared= 8
#p m062x/aug-cc-pVDZ   counterpoise=2

00098 m062x/aug-cc-pVDZ   counterpoise=2

 0  1  0  1  0  1
  C         -0.876529        0.702788        0.000102  1
  C         -0.957055       -0.703915       -0.000101  1
  C          0.351414       -1.119810        0.000011  1
  N          1.104198        0.000000       -0.000010  1
  N          0.377972        1.120937       -0.000002  1
  H          2.106387        0.067001       -0.000035  1
  H         -1.836971       -1.320794       -0.000184  1
  H          0.795770       -2.099470        0.000012  1
  H         -1.677614        1.422525        0.000160  1
  C         -0.500000       -0.866025        1.732051  2
  H         -0.774815       -0.768553        0.690553  2
  C         -0.725525       -2.061710        2.400490  2
  H         -1.176035       -2.895737        1.879741  2
  C         -0.372769       -2.186827        3.737367  2
  H         -0.548464       -3.118327        4.258116  2
  C          0.205512       -1.116260        4.405806  2
  H          0.480327       -1.213732        5.447304  2
  C          0.431036        0.079425        3.737367  2
  H          0.881546        0.913452        4.258116  2
  C          0.078280        0.204543        2.400490  2
  H          0.253975        1.136042        1.879741  2

%mem=32GB
%nprocshared= 8
#p m062x/aug-cc-pVDZ   counterpoise=2

00099 m062x/aug-cc-pVDZ   counterpoise=2

 0  1  0  1  0  1
  C         -0.876529        0.702788        0.000102  1
  C         -0.957055       -0.703915       -0.000101  1
  C          0.351414       -1.119810        0.000011  1
  N          1.104198        0.000000       -0.000010  1
  N          0.377972        1.120937       -0.000002  1
  H          2.106387        0.067001       -0.000035  1
  H         -1.836971       -1.320794       -0.000184  1
  H          0.795770       -2.099470        0.000012  1
  H         -1.677614        1.422525        0.000160  1
  C         -0.342020       -0.939693        1.732051  2
  H         -0.700968       -0.802088        0.721129  2
  C         -0.542011       -2.150633        2.380866  2
  H         -1.056762       -2.956413        1.875405  2
  C         -0.081262       -2.327264        3.678496  2
  H         -0.237064       -3.270649        4.183957  2
  C          0.579478       -1.292955        4.327311  2
  H          0.938426       -1.430560        5.338233  2
  C          0.779469       -0.082015        3.678496  2
  H          1.294220        0.723765        4.183957  2
  C          0.318720        0.094617        2.380866  2
  H          0.474523        1.038001        1.875405  2

%mem=32GB
%nprocshared= 8
#p m062x/aug-cc-pVDZ   counterpoise=2

00100 m062x/aug-cc-pVDZ   counterpoise=2

 0  1  0  1  0  1
  C         -0.876529        0.702788        0.000102  1
  C         -0.957055       -0.703915       -0.000101  1
  C          0.351414       -1.119810        0.000011  1
  N          1.104198        0.000000       -0.000010  1
  N          0.377972        1.120937       -0.000002  1
  H          2.106387        0.067001       -0.000035  1
  H         -1.836971       -1.320794       -0.000184  1
  H          0.795770       -2.099470        0.000012  1
  H         -1.677614        1.422525        0.000160  1
  C         -0.173648       -0.984808        1.732051  2
  H          0.139249       -1.065259        0.699886  2
  C         -0.075076        0.231243        2.394500  2
  H          0.314613        1.098157        1.878417  2
  C         -0.476715        0.334511        3.719398  2
  H         -0.399923        1.281876        4.235480  2
  C         -0.976925       -0.778272        4.381847  2
  H         -1.289823       -0.697821        5.414012  2
  C         -1.075497       -1.994323        3.719398  2
  H         -1.465186       -2.861237        4.235480  2
  C         -0.673858       -2.097590        2.394500  2
  H         -0.750650       -3.044956        1.878417  2

%mem=32GB
%nprocshared= 8
#p m062x/aug-cc-pVDZ   counterpoise=2

00101 m062x/aug-cc-pVDZ   counterpoise=2

 0  1  0  1  0  1
  C         -0.876529        0.702788        0.000102  1
  C         -0.957055       -0.703915       -0.000101  1
  C          0.351414       -1.119810        0.000011  1
  N          1.104198        0.000000       -0.000010  1
  N          0.377972        1.120937       -0.000002  1
  H          2.106387        0.067001       -0.000035  1
  H         -1.836971       -1.320794       -0.000184  1
  H          0.795770       -2.099470        0.000012  1
  H         -1.677614        1.422525        0.000160  1
  C         -0.000000       -1.000000        1.732051  2
  H          0.214561       -1.073152        0.674528  2
  C          0.250270        0.184919        2.410774  2
  H          0.659803        1.034880        1.882013  2
  C         -0.025143        0.278818        3.768222  2
  H          0.169829        1.201930        4.296983  2
  C         -0.550826       -0.812203        4.446946  2
  H         -0.765387       -0.739051        5.504468  2
  C         -0.801095       -1.997122        3.768222  2
  H         -1.210629       -2.847083        4.296983  2
  C         -0.525682       -2.091021        2.410774  2
  H         -0.720655       -3.014133        1.882013  2

%mem=32GB
%nprocshared= 8
#p m062x/aug-cc-pVDZ   counterpoise=2

00102 m062x/aug-cc-pVDZ   counterpoise=2

 0  1  0  1  0  1
  C         -0.876529        0.702788        0.000102  1
  C         -0.957055       -0.703915       -0.000101  1
  C          0.351414       -1.119810        0.000011  1
  N          1.104198        0.000000       -0.000010  1
  N          0.377972        1.120937       -0.000002  1
  H          2.106387        0.067001       -0.000035  1
  H         -1.836971       -1.320794       -0.000184  1
  H          0.795770       -2.099470        0.000012  1
  H         -1.677614        1.422525        0.000160  1
  C          0.173648       -0.984808        1.732051  2
  H          0.283741       -1.068416        0.659376  2
  C          0.830135        0.026329        2.420499  2
  H          1.451664        0.730448        1.884162  2
  C          0.688819        0.133650        3.797396  2
  H          1.200255        0.921378        4.333733  2
  C         -0.108984       -0.770166        4.485844  2
  H         -0.219077       -0.686557        5.558519  2
  C         -0.765471       -1.781303        3.797396  2
  H         -1.387000       -2.485422        4.333733  2
  C         -0.624155       -1.888624        2.420499  2
  H         -1.135591       -2.676351        1.884162  2

%mem=32GB
%nprocshared= 8
#p m062x/aug-cc-pVDZ   counterpoise=2

00103 m062x/aug-cc-pVDZ   counterpoise=2

 0  1  0  1  0  1
  C         -0.876529        0.702788        0.000102  1
  C         -0.957055       -0.703915       -0.000101  1
  C          0.351414       -1.119810        0.000011  1
  N          1.104198        0.000000       -0.000010  1
  N          0.377972        1.120937       -0.000002  1
  H          2.106387        0.067001       -0.000035  1
  H         -1.836971       -1.320794       -0.000184  1
  H          0.795770       -2.099470        0.000012  1
  H         -1.677614        1.422525        0.000160  1
  C          0.342020       -0.939693        1.732051  2
  H          0.347854       -1.051559        0.656321  2
  C          1.538934       -0.805277        2.422460  2
  H          2.477225       -0.812427        1.884595  2
  C          1.531445       -0.661683        3.803277  2
  H          2.463901       -0.556967        4.341142  2
  C          0.327042       -0.652506        4.493686  2
  H          0.321208       -0.540639        5.569415  2
  C         -0.869872       -0.786922        3.803277  2
  H         -1.808162       -0.779772        4.341142  2
  C         -0.862383       -0.930515        2.422460  2
  H         -1.794839       -1.035232        1.884595  2

%mem=32GB
%nprocshared= 8
#p m062x/aug-cc-pVDZ   counterpoise=2

00104 m062x/aug-cc-pVDZ   counterpoise=2

 0  1  0  1  0  1
  C         -0.876529        0.702788        0.000102  1
  C         -0.957055       -0.703915       -0.000101  1
  C          0.351414       -1.119810        0.000011  1
  N          1.104198        0.000000       -0.000010  1
  N          0.377972        1.120937       -0.000002  1
  H          2.106387        0.067001       -0.000035  1
  H         -1.836971       -1.320794       -0.000184  1
  H          0.795770       -2.099470        0.000012  1
  H         -1.677614        1.422525        0.000160  1
  C          0.500000       -0.866025        1.732051  2
  H          0.408527       -1.022261        0.665765  2
  C          1.596250       -1.373213        2.416399  2
  H          2.358811       -1.924574        1.883256  2
  C          1.713666       -1.172667        3.785094  2
  H          2.567700       -1.567792        4.318237  2
  C          0.734832       -0.464933        4.469442  2
  H          0.826305       -0.308697        5.535727  2
  C         -0.361418        0.042254        3.785094  2
  H         -1.123979        0.593615        4.318237  2
  C         -0.478834       -0.158292        2.416399  2
  H         -1.332868        0.236833        1.883256  2

%mem=32GB
%nprocshared= 8
#p m062x/aug-cc-pVDZ   counterpoise=2

00105 m062x/aug-cc-pVDZ   counterpoise=2

 0  1  0  1  0  1
  C         -0.876529        0.702788        0.000102  1
  C         -0.957055       -0.703915       -0.000101  1
  C          0.351414       -1.119810        0.000011  1
  N          1.104198        0.000000       -0.000010  1
  N          0.377972        1.120937       -0.000002  1
  H          2.106387        0.067001       -0.000035  1
  H         -1.836971       -1.320794       -0.000184  1
  H          0.795770       -2.099470        0.000012  1
  H         -1.677614        1.422525        0.000160  1
  C          0.642788       -0.766044        1.732051  2
  H          0.466897       -0.979598        0.686489  2
  C          1.683711       -1.393347        2.403098  2
  H          2.318753       -2.095602        1.880317  2
  C          1.909486       -1.119227        3.745192  2
  H          2.720418       -1.607928        4.267973  2
  C          1.094337       -0.217805        4.416239  2
  H          1.270227       -0.004251        5.461801  2
  C          0.053414        0.409498        3.745192  2
  H         -0.581628        1.111753        4.267973  2
  C         -0.172361        0.135378        2.403098  2
  H         -0.983293        0.624079        1.880317  2

%mem=32GB
%nprocshared= 8
#p m062x/aug-cc-pVDZ   counterpoise=2

00106 m062x/aug-cc-pVDZ   counterpoise=2

 0  1  0  1  0  1
  C         -0.876529        0.702788        0.000102  1
  C         -0.957055       -0.703915       -0.000101  1
  C          0.351414       -1.119810        0.000011  1
  N          1.104198        0.000000       -0.000010  1
  N          0.377972        1.120937       -0.000002  1
  H          2.106387        0.067001       -0.000035  1
  H         -1.836971       -1.320794       -0.000184  1
  H          0.795770       -2.099470        0.000012  1
  H         -1.677614        1.422525        0.000160  1
  C          0.766044       -0.642788        1.732051  2
  H          0.522822       -0.922609        0.716037  2
  C          1.829562       -1.251928        2.384134  2
  H          2.414874       -2.006300        1.876127  2
  C          2.141765       -0.892746        3.688301  2
  H          2.970299       -1.367298        4.196308  2
  C          1.390449        0.075575        4.340384  2
  H          1.633672        0.355397        5.356398  2
  C          0.326932        0.684716        3.688301  2
  H         -0.258380        1.439088        4.196308  2
  C          0.014729        0.325534        2.384134  2
  H         -0.813805        0.800085        1.876127  2

%mem=32GB
%nprocshared= 8
#p m062x/aug-cc-pVDZ   counterpoise=2

00107 m062x/aug-cc-pVDZ   counterpoise=2

 0  1  0  1  0  1
  C         -0.876529        0.702788        0.000102  1
  C         -0.957055       -0.703915       -0.000101  1
  C          0.351414       -1.119810        0.000011  1
  N          1.104198        0.000000       -0.000010  1
  N          0.377972        1.120937       -0.000002  1
  H          2.106387        0.067001       -0.000035  1
  H         -1.836971       -1.320794       -0.000184  1
  H          0.795770       -2.099470        0.000012  1
  H         -1.677614        1.422525        0.000160  1
  C          0.866025       -0.500000        1.732051  2
  H          1.007682       -0.202619        0.701886  2
  C         -0.310325       -0.173819        2.393216  2
  H         -1.085106        0.377673        1.878134  2
  C         -0.492157       -0.555541        3.715547  2
  H         -1.408594       -0.301430        4.230629  2
  C          0.502363       -1.263444        4.376712  2
  H          0.360707       -1.560825        5.406877  2
  C          1.678713       -1.589624        3.715547  2
  H          2.453494       -2.141117        4.230629  2
  C          1.860545       -1.207903        2.393216  2
  H          2.776982       -1.462014        1.878134  2

%mem=32GB
%nprocshared= 8
#p m062x/aug-cc-pVDZ   counterpoise=2

00108 m062x/aug-cc-pVDZ   counterpoise=2

 0  1  0  1  0  1
  C         -0.876529        0.702788        0.000102  1
  C         -0.957055       -0.703915       -0.000101  1
  C          0.351414       -1.119810        0.000011  1
  N          1.104198        0.000000       -0.000010  1
  N          0.377972        1.120937       -0.000002  1
  H          2.106387        0.067001       -0.000035  1
  H         -1.836971       -1.320794       -0.000184  1
  H          0.795770       -2.099470        0.000012  1
  H         -1.677614        1.422525        0.000160  1
  C          0.939693       -0.342020        1.732051  2
  H          1.040034       -0.133403        0.675570  2
  C         -0.208184        0.045221        2.410106  2
  H         -1.002097        0.555518        1.881865  2
  C         -0.336983       -0.222563        3.766216  2
  H         -1.231237        0.079117        4.294457  2
  C          0.682095       -0.877587        4.444272  2
  H          0.581754       -1.086204        5.500753  2
  C          1.829971       -1.264828        3.766216  2
  H          2.623884       -1.775125        4.294457  2
  C          1.958770       -0.997044        2.410106  2
  H          2.853024       -1.298724        1.881865  2

%mem=32GB
%nprocshared= 8
#p m062x/aug-cc-pVDZ   counterpoise=2

00109 m062x/aug-cc-pVDZ   counterpoise=2

 0  1  0  1  0  1
  C         -0.876529        0.702788        0.000102  1
  C         -0.957055       -0.703915       -0.000101  1
  C          0.351414       -1.119810        0.000011  1
  N          1.104198        0.000000       -0.000010  1
  N          0.377972        1.120937       -0.000002  1
  H          2.106387        0.067001       -0.000035  1
  H         -1.836971       -1.320794       -0.000184  1
  H          0.795770       -2.099470        0.000012  1
  H         -1.677614        1.422525        0.000160  1
  C          0.984808       -0.173648        1.732051  2
  H          1.058813       -0.066011        0.658422  2
  C         -0.053407        0.438429        2.421112  2
  H         -0.788225        1.022906        1.884297  2
  C         -0.148401        0.300265        3.799233  2
  H         -0.957223        0.777105        4.336048  2
  C          0.794821       -0.449976        4.488294  2
  H          0.720816       -0.557613        5.561923  2
  C          1.833036       -1.062054        3.799233  2
  H          2.567854       -1.646530        4.336048  2
  C          1.928029       -0.923890        2.421112  2
  H          2.736852       -1.400729        1.884297  2

%mem=32GB
%nprocshared= 8
#p m062x/aug-cc-pVDZ   counterpoise=2

00110 m062x/aug-cc-pVDZ   counterpoise=2

 0  1  0  1  0  1
  C         -0.876529        0.702788        0.000102  1
  C         -0.957055       -0.703915       -0.000101  1
  C          0.351414       -1.119810        0.000011  1
  N          1.104198        0.000000       -0.000010  1
  N          0.377972        1.120937       -0.000002  1
  H          2.106387        0.067001       -0.000035  1
  H         -1.836971       -1.320794       -0.000184  1
  H          0.795770       -2.099470        0.000012  1
  H         -1.677614        1.422525        0.000160  1
  C          1.285575        0.000000        1.532089  2
  H          1.158425        0.000000        0.458043  2
  C          1.367181       -1.202290        2.221417  2
  H          1.303606       -2.138935        1.684394  2
  C          1.530393       -1.202290        3.600074  2
  H          1.593969       -2.138935        4.137097  2
  C          1.611999       -0.000000        4.289402  2
  H          1.739150       -0.000000        5.363448  2
  C          1.530393        1.202290        3.600074  2
  H          1.593969        2.138935        4.137097  2
  C          1.367181        1.202290        2.221417  2
  H          1.303606        2.138935        1.684394  2

%mem=32GB
%nprocshared= 8
#p m062x/aug-cc-pVDZ   counterpoise=2

00111 m062x/aug-cc-pVDZ   counterpoise=2

 0  1  0  1  0  1
  C         -0.876529        0.702788        0.000102  1
  C         -0.957055       -0.703915       -0.000101  1
  C          0.351414       -1.119810        0.000011  1
  N          1.104198        0.000000       -0.000010  1
  N          0.377972        1.120937       -0.000002  1
  H          2.106387        0.067001       -0.000035  1
  H         -1.836971       -1.320794       -0.000184  1
  H          0.795770       -2.099470        0.000012  1
  H         -1.677614        1.422525        0.000160  1
  C          1.266044        0.223238        1.532089  2
  H          1.153600        0.068141        0.467644  2
  C          2.311601       -0.382922        2.215255  2
  H          3.013697       -1.010249        1.683033  2
  C          2.455936       -0.183838        3.581588  2
  H          3.270478       -0.656067        4.113810  2
  C          1.554715        0.621407        4.264754  2
  H          1.667160        0.776504        5.329199  2
  C          0.509159        1.227567        3.581588  2
  H         -0.192938        1.854894        4.113810  2
  C          0.364824        1.028483        2.215255  2
  H         -0.449718        1.500712        1.683033  2

%mem=32GB
%nprocshared= 8
#p m062x/aug-cc-pVDZ   counterpoise=2

00112 m062x/aug-cc-pVDZ   counterpoise=2

 0  1  0  1  0  1
  C         -0.876529        0.702788        0.000102  1
  C         -0.957055       -0.703915       -0.000101  1
  C          0.351414       -1.119810        0.000011  1
  N          1.104198        0.000000       -0.000010  1
  N          0.377972        1.120937       -0.000002  1
  H          2.106387        0.067001       -0.000035  1
  H         -1.836971       -1.320794       -0.000184  1
  H          0.795770       -2.099470        0.000012  1
  H         -1.677614        1.422525        0.000160  1
  C          1.208046        0.439693        1.532089  2
  H          1.137730        0.141977        0.494706  2
  C          2.423272        0.354412        2.197887  2
  H          3.299680       -0.009741        1.679195  2
  C          2.513529        0.736563        3.529482  2
  H          3.460252        0.670125        4.048174  2
  C          1.388560        1.203994        4.195280  2
  H          1.458875        1.501710        5.232663  2
  C          0.173334        1.289275        3.529482  2
  H         -0.703074        1.653428        4.048174  2
  C          0.083076        0.907124        2.197887  2
  H         -0.863647        0.973562        1.679195  2

%mem=32GB
%nprocshared= 8
#p m062x/aug-cc-pVDZ   counterpoise=2

00113 m062x/aug-cc-pVDZ   counterpoise=2

 0  1  0  1  0  1
  C         -0.876529        0.702788        0.000102  1
  C         -0.957055       -0.703915       -0.000101  1
  C          0.351414       -1.119810        0.000011  1
  N          1.104198        0.000000       -0.000010  1
  N          0.377972        1.120937       -0.000002  1
  H          2.106387        0.067001       -0.000035  1
  H         -1.836971       -1.320794       -0.000184  1
  H          0.795770       -2.099470        0.000012  1
  H         -1.677614        1.422525        0.000160  1
  C          1.113341        0.642788        1.532089  2
  H          1.107389        0.224368        0.534777  2
  C          2.319329        0.894232        2.172169  2
  H          3.252903        0.671701        1.673513  2
  C          2.326968        1.431320        3.452330  2
  H          3.266494        1.627208        3.950986  2
  C          1.128620        1.716963        4.092410  2
  H          1.134571        2.135382        5.089722  2
  C         -0.077369        1.465518        3.452330  2
  H         -1.010943        1.688049        3.950986  2
  C         -0.085008        0.928431        2.172169  2
  H         -1.024534        0.732542        1.673513  2

%mem=32GB
%nprocshared= 8
#p m062x/aug-cc-pVDZ   counterpoise=2

00114 m062x/aug-cc-pVDZ   counterpoise=2

 0  1  0  1  0  1
  C         -0.876529        0.702788        0.000102  1
  C         -0.957055       -0.703915       -0.000101  1
  C          0.351414       -1.119810        0.000011  1
  N          1.104198        0.000000       -0.000010  1
  N          0.377972        1.120937       -0.000002  1
  H          2.106387        0.067001       -0.000035  1
  H         -1.836971       -1.320794       -0.000184  1
  H          0.795770       -2.099470        0.000012  1
  H         -1.677614        1.422525        0.000160  1
  C          0.984808        0.826352        1.532089  2
  H          0.592744        1.016677        0.542238  2
  C          0.711387       -0.377384        2.167380  2
  H          0.106315       -1.124831        1.672455  2
  C          1.214644       -0.621687        3.437963  2
  H          1.001635       -1.559459        3.932889  2
  C          1.991321        0.337745        4.073255  2
  H          2.383385        0.147420        5.063105  2
  C          2.264742        1.541481        3.437963  2
  H          2.869814        2.288928        3.932889  2
  C          1.761485        1.785784        2.167380  2
  H          1.974494        2.723556        1.672455  2

%mem=32GB
%nprocshared= 8
#p m062x/aug-cc-pVDZ   counterpoise=2

00115 m062x/aug-cc-pVDZ   counterpoise=2

 0  1  0  1  0  1
  C         -0.876529        0.702788        0.000102  1
  C         -0.957055       -0.703915       -0.000101  1
  C          0.351414       -1.119810        0.000011  1
  N          1.104198        0.000000       -0.000010  1
  N          0.377972        1.120937       -0.000002  1
  H          2.106387        0.067001       -0.000035  1
  H         -1.836971       -1.320794       -0.000184  1
  H          0.795770       -2.099470        0.000012  1
  H         -1.677614        1.422525        0.000160  1
  C          0.826352        0.984808        1.532089  2
  H          0.523669        1.076703        0.497836  2
  C          0.671340       -0.224609        2.195878  2
  H          0.247894       -1.074911        1.678752  2
  C          1.059867       -0.342567        3.523457  2
  H          0.939105       -1.284765        4.040583  2
  C          1.603407        0.748892        4.187246  2
  H          1.906090        0.656996        5.221499  2
  C          1.758419        1.958309        3.523457  2
  H          2.181864        2.808611        4.040583  2
  C          1.369891        2.076267        2.195878  2
  H          1.490653        3.018464        1.678752  2

%mem=32GB
%nprocshared= 8
#p m062x/aug-cc-pVDZ   counterpoise=2

00116 m062x/aug-cc-pVDZ   counterpoise=2

 0  1  0  1  0  1
  C         -0.876529        0.702788        0.000102  1
  C         -0.957055       -0.703915       -0.000101  1
  C          0.351414       -1.119810        0.000011  1
  N          1.104198        0.000000       -0.000010  1
  N          0.377972        1.120937       -0.000002  1
  H          2.106387        0.067001       -0.000035  1
  H         -1.836971       -1.320794       -0.000184  1
  H          0.795770       -2.099470        0.000012  1
  H         -1.677614        1.422525        0.000160  1
  C          0.642788        1.113341        1.532089  2
  H          0.458580        1.118625        0.466358  2
  C          0.726539       -0.091846        2.216080  2
  H          0.607579       -1.025464        1.683215  2
  C          0.962990       -0.098629        3.584064  2
  H          1.028237       -1.037531        4.116929  2
  C          1.115688        1.099776        4.268055  2
  H          1.299895        1.094492        5.333786  2
  C          1.031936        2.304963        3.584064  2
  H          1.150896        3.238581        4.116929  2
  C          0.795486        2.311745        2.216080  2
  H          0.730239        3.250647        1.683215  2

%mem=32GB
%nprocshared= 8
#p m062x/aug-cc-pVDZ   counterpoise=2

00117 m062x/aug-cc-pVDZ   counterpoise=2

 0  1  0  1  0  1
  C         -0.876529        0.702788        0.000102  1
  C         -0.957055       -0.703915       -0.000101  1
  C          0.351414       -1.119810        0.000011  1
  N          1.104198        0.000000       -0.000010  1
  N          0.377972        1.120937       -0.000002  1
  H          2.106387        0.067001       -0.000035  1
  H         -1.836971       -1.320794       -0.000184  1
  H          0.795770       -2.099470        0.000012  1
  H         -1.677614        1.422525        0.000160  1
  C          0.439693        1.208046        1.532089  2
  H          0.396228        1.146702        0.453159  2
  C          1.448587        0.552331        2.224552  2
  H          2.191102       -0.019847        1.685087  2
  C          1.504379        0.631073        3.609478  2
  H          2.290359        0.120238        4.148943  2
  C          0.551277        1.365528        4.301941  2
  H          0.594742        1.426872        5.380870  2
  C         -0.457618        2.021242        3.609478  2
  H         -1.200133        2.593421        4.148943  2
  C         -0.513410        1.942501        2.224552  2
  H         -1.299390        2.453336        1.685087  2

%mem=32GB
%nprocshared= 8
#p m062x/aug-cc-pVDZ   counterpoise=2

00118 m062x/aug-cc-pVDZ   counterpoise=2

 0  1  0  1  0  1
  C         -0.876529        0.702788        0.000102  1
  C         -0.957055       -0.703915       -0.000101  1
  C          0.351414       -1.119810        0.000011  1
  N          1.104198        0.000000       -0.000010  1
  N          0.377972        1.120937       -0.000002  1
  H          2.106387        0.067001       -0.000035  1
  H         -1.836971       -1.320794       -0.000184  1
  H          0.795770       -2.099470        0.000012  1
  H         -1.677614        1.422525        0.000160  1
  C          0.223238        1.266044        1.532089  2
  H          0.331437        1.164577        0.460763  2
  C          0.976224        2.208157        2.219672  2
  H          1.671037        2.840644        1.684009  2
  C          0.837338        2.338402        3.594837  2
  H          1.423953        3.072356        4.130500  2
  C         -0.054533        1.526534        4.282419  2
  H         -0.162732        1.628001        5.353745  2
  C         -0.807519        0.584421        3.594837  2
  H         -1.502332       -0.048065        4.130500  2
  C         -0.668634        0.454176        2.219672  2
  H         -1.255248       -0.279778        1.684009  2

%mem=32GB
%nprocshared= 8
#p m062x/aug-cc-pVDZ   counterpoise=2

00119 m062x/aug-cc-pVDZ   counterpoise=2

 0  1  0  1  0  1
  C         -0.876529        0.702788        0.000102  1
  C         -0.957055       -0.703915       -0.000101  1
  C          0.351414       -1.119810        0.000011  1
  N          1.104198        0.000000       -0.000010  1
  N          0.377972        1.120937       -0.000002  1
  H          2.106387        0.067001       -0.000035  1
  H         -1.836971       -1.320794       -0.000184  1
  H          0.795770       -2.099470        0.000012  1
  H         -1.677614        1.422525        0.000160  1
  C          0.000000        1.285575        1.532089  2
  H          0.257656        1.173345        0.487694  2
  C          0.314762        2.459867        2.202387  2
  H          0.817632        3.262469        1.680190  2
  C         -0.015968        2.603927        3.542983  2
  H          0.229247        3.518760        4.065180  2
  C         -0.661459        1.573696        4.213280  2
  H         -0.919115        1.685926        5.257675  2
  C         -0.976221        0.399404        3.542983  2
  H         -1.479091       -0.403198        4.065180  2
  C         -0.645491        0.255344        2.202387  2
  H         -0.890706       -0.659489        1.680190  2

%mem=32GB
%nprocshared= 8
#p m062x/aug-cc-pVDZ   counterpoise=2

00120 m062x/aug-cc-pVDZ   counterpoise=2

 0  1  0  1  0  1
  C         -0.876529        0.702788        0.000102  1
  C         -0.957055       -0.703915       -0.000101  1
  C          0.351414       -1.119810        0.000011  1
  N          1.104198        0.000000       -0.000010  1
  N          0.377972        1.120937       -0.000002  1
  H          2.106387        0.067001       -0.000035  1
  H         -1.836971       -1.320794       -0.000184  1
  H          0.795770       -2.099470        0.000012  1
  H         -1.677614        1.422525        0.000160  1
  C         -0.223238        1.266044        1.532089  2
  H          0.170317        1.171057        0.529176  2
  C         -0.193739        2.495738        2.175764  2
  H          0.222795        3.358744        1.674307  2
  C         -0.698910        2.617666        3.463113  2
  H         -0.675930        3.575660        3.964570  2
  C         -1.233579        1.509899        4.106788  2
  H         -1.627133        1.604887        5.109701  2
  C         -1.263077        0.280206        3.463113  2
  H         -1.679612       -0.582801        3.964570  2
  C         -0.757907        0.158278        2.175764  2
  H         -0.780887       -0.799716        1.674307  2

%mem=32GB
%nprocshared= 8
#p m062x/aug-cc-pVDZ   counterpoise=2

00121 m062x/aug-cc-pVDZ   counterpoise=2

 0  1  0  1  0  1
  C         -0.876529        0.702788        0.000102  1
  C         -0.957055       -0.703915       -0.000101  1
  C          0.351414       -1.119810        0.000011  1
  N          1.104198        0.000000       -0.000010  1
  N          0.377972        1.120937       -0.000002  1
  H          2.106387        0.067001       -0.000035  1
  H         -1.836971       -1.320794       -0.000184  1
  H          0.795770       -2.099470        0.000012  1
  H         -1.677614        1.422525        0.000160  1
  C         -0.439693        1.208046        1.532089  2
  H         -0.722389        0.881070        0.540670  2
  C          0.651239        0.631567        2.168387  2
  H          1.218434       -0.144514        1.672677  2
  C          1.014112        1.051276        3.440983  2
  H          1.864003        0.602170        3.936692  2
  C          0.286053        2.047464        4.077281  2
  H          0.568750        2.374439        5.068700  2
  C         -0.804879        2.623942        3.440983  2
  H         -1.372074        3.400023        3.936692  2
  C         -1.167752        2.204233        2.168387  2
  H         -2.017643        2.653339        1.672677  2

%mem=32GB
%nprocshared= 8
#p m062x/aug-cc-pVDZ   counterpoise=2

00122 m062x/aug-cc-pVDZ   counterpoise=2

 0  1  0  1  0  1
  C         -0.876529        0.702788        0.000102  1
  C         -0.957055       -0.703915       -0.000101  1
  C          0.351414       -1.119810        0.000011  1
  N          1.104198        0.000000       -0.000010  1
  N          0.377972        1.120937       -0.000002  1
  H          2.106387        0.067001       -0.000035  1
  H         -1.836971       -1.320794       -0.000184  1
  H          0.795770       -2.099470        0.000012  1
  H         -1.677614        1.422525        0.000160  1
  C         -0.642788        1.113341        1.532089  2
  H         -0.800476        0.836371        0.498569  2
  C          0.503239        0.696250        2.195408  2
  H          1.238364        0.094345        1.678648  2
  C          0.705650        1.051772        3.522045  2
  H          1.598463        0.726837        4.038805  2
  C         -0.237967        1.824384        4.185364  2
  H         -0.080279        2.101354        5.218884  2
  C         -1.383994        2.241475        3.522045  2
  H         -2.119119        2.843380        4.038805  2
  C         -1.586404        1.885954        2.195408  2
  H         -2.479218        2.210888        1.678648  2

%mem=32GB
%nprocshared= 8
#p m062x/aug-cc-pVDZ   counterpoise=2

00123 m062x/aug-cc-pVDZ   counterpoise=2

 0  1  0  1  0  1
  C         -0.876529        0.702788        0.000102  1
  C         -0.957055       -0.703915       -0.000101  1
  C          0.351414       -1.119810        0.000011  1
  N          1.104198        0.000000       -0.000010  1
  N          0.377972        1.120937       -0.000002  1
  H          2.106387        0.067001       -0.000035  1
  H         -1.836971       -1.320794       -0.000184  1
  H          0.795770       -2.099470        0.000012  1
  H         -1.677614        1.422525        0.000160  1
  C         -0.826352        0.984808        1.532089  2
  H         -0.861172        0.789100        0.468967  2
  C          0.379697        0.899809        2.214406  2
  H          1.284449        0.637883        1.682845  2
  C          0.424392        1.151021        3.579041  2
  H          1.363966        1.084803        4.110601  2
  C         -0.736960        1.487232        4.261358  2
  H         -0.702140        1.682940        5.324480  2
  C         -1.943008        1.572231        3.579041  2
  H         -2.847761        1.834157        4.110601  2
  C         -1.987704        1.321019        2.214406  2
  H         -2.927277        1.387237        1.682845  2

%mem=32GB
%nprocshared= 8
#p m062x/aug-cc-pVDZ   counterpoise=2

00124 m062x/aug-cc-pVDZ   counterpoise=2

 0  1  0  1  0  1
  C         -0.876529        0.702788        0.000102  1
  C         -0.957055       -0.703915       -0.000101  1
  C          0.351414       -1.119810        0.000011  1
  N          1.104198        0.000000       -0.000010  1
  N          0.377972        1.120937       -0.000002  1
  H          2.106387        0.067001       -0.000035  1
  H         -1.836971       -1.320794       -0.000184  1
  H          0.795770       -2.099470        0.000012  1
  H         -1.677614        1.422525        0.000160  1
  C         -0.984808        0.826352        1.532089  2
  H         -0.908801        0.739616        0.456709  2
  C         -0.129356        1.674397        2.222273  2
  H          0.613091        2.248332        1.684583  2
  C         -0.226918        1.785732        3.602642  2
  H          0.439522        2.446403        4.140332  2
  C         -1.179933        1.049022        4.292827  2
  H         -1.255939        1.135757        5.368207  2
  C         -2.035385        0.200976        3.602642  2
  H         -2.777832       -0.372959        4.140332  2
  C         -1.937823        0.089641        2.222273  2
  H         -2.604263       -0.571030        1.684583  2

%mem=32GB
%nprocshared= 8
#p m062x/aug-cc-pVDZ   counterpoise=2

00125 m062x/aug-cc-pVDZ   counterpoise=2

 0  1  0  1  0  1
  C         -0.876529        0.702788        0.000102  1
  C         -0.957055       -0.703915       -0.000101  1
  C          0.351414       -1.119810        0.000011  1
  N          1.104198        0.000000       -0.000010  1
  N          0.377972        1.120937       -0.000002  1
  H          2.106387        0.067001       -0.000035  1
  H         -1.836971       -1.320794       -0.000184  1
  H          0.795770       -2.099470        0.000012  1
  H         -1.677614        1.422525        0.000160  1
  C         -1.113341        0.642788        1.532089  2
  H         -0.948243        0.684618        0.464037  2
  C         -1.514592        1.781404        2.217570  2
  H         -1.662089        2.710274        1.683544  2
  C         -1.726513        1.727710        3.588533  2
  H         -2.039108        2.614750        4.122559  2
  C         -1.537183        0.535400        4.274014  2
  H         -1.702280        0.493570        5.342066  2
  C         -1.135932       -0.603217        3.588533  2
  H         -0.988434       -1.532087        4.122559  2
  C         -0.924011       -0.549523        2.217570  2
  H         -0.611416       -1.436563        1.683544  2

%mem=32GB
%nprocshared= 8
#p m062x/aug-cc-pVDZ   counterpoise=2

00126 m062x/aug-cc-pVDZ   counterpoise=2

 0  1  0  1  0  1
  C         -0.876529        0.702788        0.000102  1
  C         -0.957055       -0.703915       -0.000101  1
  C          0.351414       -1.119810        0.000011  1
  N          1.104198        0.000000       -0.000010  1
  N          0.377972        1.120937       -0.000002  1
  H          2.106387        0.067001       -0.000035  1
  H         -1.836971       -1.320794       -0.000184  1
  H          0.795770       -2.099470        0.000012  1
  H         -1.677614        1.422525        0.000160  1
  C         -1.208046        0.439693        1.532089  2
  H         -0.982453        0.618725        0.489593  2
  C         -2.100222        1.266547        2.201168  2
  H         -2.569681        2.089741        1.679920  2
  C         -2.389795        1.036739        3.539327  2
  H         -3.084846        1.680900        4.060574  2
  C         -1.787191       -0.019924        4.208406  2
  H         -2.012783       -0.198957        5.250902  2
  C         -0.895014       -0.846778        3.539327  2
  H         -0.425555       -1.669972        4.060574  2
  C         -0.605442       -0.616970        2.201168  2
  H          0.089610       -1.261131        1.679920  2

%mem=32GB
%nprocshared= 8
#p m062x/aug-cc-pVDZ   counterpoise=2

00127 m062x/aug-cc-pVDZ   counterpoise=2

 0  1  0  1  0  1
  C         -0.876529        0.702788        0.000102  1
  C         -0.957055       -0.703915       -0.000101  1
  C          0.351414       -1.119810        0.000011  1
  N          1.104198        0.000000       -0.000010  1
  N          0.377972        1.120937       -0.000002  1
  H          2.106387        0.067001       -0.000035  1
  H         -1.836971       -1.320794       -0.000184  1
  H          0.795770       -2.099470        0.000012  1
  H         -1.677614        1.422525        0.000160  1
  C         -1.266044        0.223238        1.532089  2
  H         -1.011013        0.537219        0.529035  2
  C         -2.362953        0.779739        2.175854  2
  H         -2.962468        1.527262        1.674327  2
  C         -2.690314        0.376710        3.463385  2
  H         -3.544861        0.810252        3.964911  2
  C         -1.920767       -0.582821        4.107150  2
  H         -2.175798       -0.896802        5.110203  2
  C         -0.823859       -1.139322        3.463385  2
  H         -0.224343       -1.886845        3.964911  2
  C         -0.496497       -0.736292        2.175854  2
  H          0.358050       -1.169835        1.674327  2

%mem=32GB
%nprocshared= 8
#p m062x/aug-cc-pVDZ   counterpoise=2

00128 m062x/aug-cc-pVDZ   counterpoise=2

 0  1  0  1  0  1
  C         -0.876529        0.702788        0.000102  1
  C         -0.957055       -0.703915       -0.000101  1
  C          0.351414       -1.119810        0.000011  1
  N          1.104198        0.000000       -0.000010  1
  N          0.377972        1.120937       -0.000002  1
  H          2.106387        0.067001       -0.000035  1
  H         -1.836971       -1.320794       -0.000184  1
  H          0.795770       -2.099470        0.000012  1
  H         -1.677614        1.422525        0.000160  1
  C         -1.285575        0.000000        1.532089  2
  H         -1.078742       -0.443178        0.567436  2
  C         -0.328843        0.792899        2.151208  2
  H          0.623334        0.967430        1.668882  2
  C         -0.594336        1.361767        3.389446  2
  H          0.151007        1.979477        3.871773  2
  C         -1.816562        1.137737        4.008566  2
  H         -2.023395        1.580915        4.973218  2
  C         -2.773295        0.344838        3.389446  2
  H         -3.725471        0.170307        3.871773  2
  C         -2.507801       -0.224030        2.151208  2
  H         -3.253144       -0.841739        1.668882  2

%mem=32GB
%nprocshared= 8
#p m062x/aug-cc-pVDZ   counterpoise=2

00129 m062x/aug-cc-pVDZ   counterpoise=2

 0  1  0  1  0  1
  C         -0.876529        0.702788        0.000102  1
  C         -0.957055       -0.703915       -0.000101  1
  C          0.351414       -1.119810        0.000011  1
  N          1.104198        0.000000       -0.000010  1
  N          0.377972        1.120937       -0.000002  1
  H          2.106387        0.067001       -0.000035  1
  H         -1.836971       -1.320794       -0.000184  1
  H          0.795770       -2.099470        0.000012  1
  H         -1.677614        1.422525        0.000160  1
  C         -1.266044       -0.223238        1.532089  2
  H         -1.061684       -0.541150        0.518723  2
  C         -0.385847        0.630922        2.182472  2
  H          0.504232        0.978443        1.675790  2
  C         -0.648167        1.038997        3.483240  2
  H          0.037552        1.704431        3.989923  2
  C         -1.790684        0.592913        4.133623  2
  H         -1.995044        0.910825        5.146989  2
  C         -2.670881       -0.261246        3.483240  2
  H         -3.560960       -0.608768        3.989923  2
  C         -2.408561       -0.669322        2.182472  2
  H         -3.094279       -1.334756        1.675790  2

%mem=32GB
%nprocshared= 8
#p m062x/aug-cc-pVDZ   counterpoise=2

00130 m062x/aug-cc-pVDZ   counterpoise=2

 0  1  0  1  0  1
  C         -0.876529        0.702788        0.000102  1
  C         -0.957055       -0.703915       -0.000101  1
  C          0.351414       -1.119810        0.000011  1
  N          1.104198        0.000000       -0.000010  1
  N          0.377972        1.120937       -0.000002  1
  H          2.106387        0.067001       -0.000035  1
  H         -1.836971       -1.320794       -0.000184  1
  H          0.795770       -2.099470        0.000012  1
  H         -1.677614        1.422525        0.000160  1
  C         -1.208046       -0.439693        1.532089  2
  H         -1.035684       -0.621141        0.479896  2
  C         -0.446974        0.504802        2.207392  2
  H          0.318300        1.059164        1.681295  2
  C         -0.668219        0.737711        3.557998  2
  H         -0.075306        1.473521        4.084094  2
  C         -1.650536        0.026125        4.233301  2
  H         -1.822897        0.207573        5.285494  2
  C         -2.411607       -0.918370        3.557998  2
  H         -3.176881       -1.472732        4.084094  2
  C         -2.190362       -1.151279        2.207392  2
  H         -2.783275       -1.887089        1.681295  2

%mem=32GB
%nprocshared= 8
#p m062x/aug-cc-pVDZ   counterpoise=2

00131 m062x/aug-cc-pVDZ   counterpoise=2

 0  1  0  1  0  1
  C         -0.876529        0.702788        0.000102  1
  C         -0.957055       -0.703915       -0.000101  1
  C          0.351414       -1.119810        0.000011  1
  N          1.104198        0.000000       -0.000010  1
  N          0.377972        1.120937       -0.000002  1
  H          2.106387        0.067001       -0.000035  1
  H         -1.836971       -1.320794       -0.000184  1
  H          0.795770       -2.099470        0.000012  1
  H         -1.677614        1.422525        0.000160  1
  C         -1.113341       -0.642788        1.532089  2
  H         -1.003677       -0.685680        0.456972  2
  C         -0.745783        0.504433        2.222105  2
  H         -0.349774        1.355283        1.684546  2
  C         -0.886549        0.559490        3.602136  2
  H         -0.600203        1.453232        4.139694  2
  C         -1.394872       -0.532674        4.292151  2
  H         -1.504535       -0.489781        5.367268  2
  C         -1.762429       -1.679894        3.602136  2
  H         -2.158439       -2.530745        4.139694  2
  C         -1.621664       -1.734951        2.222105  2
  H         -1.908010       -2.628694        1.684546  2

%mem=32GB
%nprocshared= 8
#p m062x/aug-cc-pVDZ   counterpoise=2

00132 m062x/aug-cc-pVDZ   counterpoise=2

 0  1  0  1  0  1
  C         -0.876529        0.702788        0.000102  1
  C         -0.957055       -0.703915       -0.000101  1
  C          0.351414       -1.119810        0.000011  1
  N          1.104198        0.000000       -0.000010  1
  N          0.377972        1.120937       -0.000002  1
  H          2.106387        0.067001       -0.000035  1
  H         -1.836971       -1.320794       -0.000184  1
  H          0.795770       -2.099470        0.000012  1
  H         -1.677614        1.422525        0.000160  1
  C         -0.984808       -0.826352        1.532089  2
  H         -0.965283       -0.740214        0.454155  2
  C         -2.169884       -0.615854        2.223912  2
  H         -3.073594       -0.365729        1.684946  2
  C         -2.194946       -0.726421        3.607560  2
  H         -3.118181       -0.562433        4.146526  2
  C         -1.034932       -1.047485        4.299383  2
  H         -1.054457       -1.133623        5.377317  2
  C          0.150144       -1.257983        3.607560  2
  H          1.053854       -1.508108        4.146526  2
  C          0.175206       -1.147416        2.223912  2
  H          1.098441       -1.311404        1.684946  2

%mem=32GB
%nprocshared= 8
#p m062x/aug-cc-pVDZ   counterpoise=2

00133 m062x/aug-cc-pVDZ   counterpoise=2

 0  1  0  1  0  1
  C         -0.876529        0.702788        0.000102  1
  C         -0.957055       -0.703915       -0.000101  1
  C          0.351414       -1.119810        0.000011  1
  N          1.104198        0.000000       -0.000010  1
  N          0.377972        1.120937       -0.000002  1
  H          2.106387        0.067001       -0.000035  1
  H         -1.836971       -1.320794       -0.000184  1
  H          0.795770       -2.099470        0.000012  1
  H         -1.677614        1.422525        0.000160  1
  C         -0.826352       -0.984808        1.532089  2
  H         -0.916783       -0.790464        0.471997  2
  C         -1.858372       -1.616758        2.212461  2
  H         -2.752800       -1.914736        1.682416  2
  C         -1.742294       -1.866220        3.573206  2
  H         -2.546290       -2.358542        4.103252  2
  C         -0.594196       -1.483732        4.253579  2
  H         -0.503765       -1.678076        5.313671  2
  C          0.437825       -0.851782        3.573206  2
  H          1.332252       -0.553804        4.103252  2
  C          0.321747       -0.602319        2.212461  2
  H          1.125743       -0.109998        1.682416  2

%mem=32GB
%nprocshared= 8
#p m062x/aug-cc-pVDZ   counterpoise=2

00134 m062x/aug-cc-pVDZ   counterpoise=2

 0  1  0  1  0  1
  C         -0.876529        0.702788        0.000102  1
  C         -0.957055       -0.703915       -0.000101  1
  C          0.351414       -1.119810        0.000011  1
  N          1.104198        0.000000       -0.000010  1
  N          0.377972        1.120937       -0.000002  1
  H          2.106387        0.067001       -0.000035  1
  H         -1.836971       -1.320794       -0.000184  1
  H          0.795770       -2.099470        0.000012  1
  H         -1.677614        1.422525        0.000160  1
  C         -0.642788       -1.113341        1.532089  2
  H         -0.853016       -0.839456        0.507134  2
  C         -1.461586       -2.021181        2.189911  2
  H         -2.309699       -2.454551        1.677433  2
  C         -1.191734       -2.372743        3.505554  2
  H         -1.829619       -3.079997        4.018031  2
  C         -0.103085       -1.816463        4.163376  2
  H          0.107144       -2.090347        5.188331  2
  C          0.715714       -0.908622        3.505554  2
  H          1.563827       -0.475252        4.018031  2
  C          0.445862       -0.557061        2.189911  2
  H          1.083747        0.150193        1.677433  2

%mem=32GB
%nprocshared= 8
#p m062x/aug-cc-pVDZ   counterpoise=2

00135 m062x/aug-cc-pVDZ   counterpoise=2

 0  1  0  1  0  1
  C         -0.876529        0.702788        0.000102  1
  C         -0.957055       -0.703915       -0.000101  1
  C          0.351414       -1.119810        0.000011  1
  N          1.104198        0.000000       -0.000010  1
  N          0.377972        1.120937       -0.000002  1
  H          2.106387        0.067001       -0.000035  1
  H         -1.836971       -1.320794       -0.000184  1
  H          0.795770       -2.099470        0.000012  1
  H         -1.677614        1.422525        0.000160  1
  C         -0.439693       -1.208046        1.532089  2
  H         -0.770019       -0.886168        0.553814  2
  C         -1.066752       -2.275716        2.159951  2
  H         -1.885589       -2.785608        1.670813  2
  C         -0.642742       -2.688882        3.415674  2
  H         -1.131253       -3.520652        3.904812  2
  C          0.408328       -2.034377        4.043536  2
  H          0.738654       -2.356255        5.021811  2
  C          1.035387       -0.966707        3.415674  2
  H          1.854225       -0.456815        3.904812  2
  C          0.611377       -0.553541        2.159951  2
  H          1.099888        0.278229        1.670813  2

%mem=32GB
%nprocshared= 8
#p m062x/aug-cc-pVDZ   counterpoise=2

00136 m062x/aug-cc-pVDZ   counterpoise=2

 0  1  0  1  0  1
  C         -0.876529        0.702788        0.000102  1
  C         -0.957055       -0.703915       -0.000101  1
  C          0.351414       -1.119810        0.000011  1
  N          1.104198        0.000000       -0.000010  1
  N          0.377972        1.120937       -0.000002  1
  H          2.106387        0.067001       -0.000035  1
  H         -1.836971       -1.320794       -0.000184  1
  H          0.795770       -2.099470        0.000012  1
  H         -1.677614        1.422525        0.000160  1
  C         -0.223238       -1.266044        1.532089  2
  H          0.155082       -1.169772        0.523452  2
  C         -0.762548       -0.162677        2.179437  2
  H         -0.804379        0.793174        1.675119  2
  C         -1.248163       -0.286254        3.474134  2
  H         -1.668313        0.573325        3.978452  2
  C         -1.194467       -1.513198        4.121482  2
  H         -1.572787       -1.609471        5.130119  2
  C         -0.655157       -2.616565        3.474134  2
  H         -0.613326       -3.572417        3.978452  2
  C         -0.169542       -2.492988        2.179437  2
  H          0.250608       -3.352567        1.675119  2

%mem=32GB
%nprocshared= 8
#p m062x/aug-cc-pVDZ   counterpoise=2

00137 m062x/aug-cc-pVDZ   counterpoise=2

 0  1  0  1  0  1
  C         -0.876529        0.702788        0.000102  1
  C         -0.957055       -0.703915       -0.000101  1
  C          0.351414       -1.119810        0.000011  1
  N          1.104198        0.000000       -0.000010  1
  N          0.377972        1.120937       -0.000002  1
  H          2.106387        0.067001       -0.000035  1
  H         -1.836971       -1.320794       -0.000184  1
  H          0.795770       -2.099470        0.000012  1
  H         -1.677614        1.422525        0.000160  1
  C         -0.000000       -1.285575        1.532089  2
  H          0.240463       -1.172147        0.483731  2
  C         -0.667259       -0.270990        2.204930  2
  H         -0.946626        0.632852        1.680752  2
  C         -0.975920       -0.416588        3.550613  2
  H         -1.495749        0.373826        4.074792  2
  C         -0.617321       -1.576771        4.223455  2
  H         -0.857783       -1.690200        5.271812  2
  C          0.049939       -2.591357        3.550613  2
  H          0.329305       -3.495198        4.074792  2
  C          0.358599       -2.445759        2.204930  2
  H          0.878428       -3.236172        1.680752  2

%mem=32GB
%nprocshared= 8
#p m062x/aug-cc-pVDZ   counterpoise=2

00138 m062x/aug-cc-pVDZ   counterpoise=2

 0  1  0  1  0  1
  C         -0.876529        0.702788        0.000102  1
  C         -0.957055       -0.703915       -0.000101  1
  C          0.351414       -1.119810        0.000011  1
  N          1.104198        0.000000       -0.000010  1
  N          0.377972        1.120937       -0.000002  1
  H          2.106387        0.067001       -0.000035  1
  H         -1.836971       -1.320794       -0.000184  1
  H          0.795770       -2.099470        0.000012  1
  H         -1.677614        1.422525        0.000160  1
  C          0.223238       -1.266044        1.532089  2
  H          0.313002       -1.163634        0.459151  2
  C         -0.738511       -0.539285        2.220706  2
  H         -1.397998        0.129308        1.684237  2
  C         -0.853733       -0.670739        3.597941  2
  H         -1.602984       -0.104557        4.134410  2
  C         -0.007206       -1.528954        4.286559  2
  H         -0.096970       -1.631365        5.359497  2
  C          0.954543       -2.255714        3.597941  2
  H          1.614030       -2.924307        4.134410  2
  C          1.069765       -2.124259        2.220706  2
  H          1.819016       -2.690442        1.684237  2

%mem=32GB
%nprocshared= 8
#p m062x/aug-cc-pVDZ   counterpoise=2

00139 m062x/aug-cc-pVDZ   counterpoise=2

 0  1  0  1  0  1
  C         -0.876529        0.702788        0.000102  1
  C         -0.957055       -0.703915       -0.000101  1
  C          0.351414       -1.119810        0.000011  1
  N          1.104198        0.000000       -0.000010  1
  N          0.377972        1.120937       -0.000002  1
  H          2.106387        0.067001       -0.000035  1
  H         -1.836971       -1.320794       -0.000184  1
  H          0.795770       -2.099470        0.000012  1
  H         -1.677614        1.422525        0.000160  1
  C          0.439693       -1.208046        1.532089  2
  H          0.377580       -1.145963        0.454114  2
  C         -0.370383       -2.098245        2.223939  2
  H         -1.063586       -2.729674        1.684951  2
  C         -0.290654       -2.177936        3.607639  2
  H         -0.921744       -2.871447        4.146626  2
  C          0.599151       -1.367426        4.299489  2
  H          0.661264       -1.429509        5.377463  2
  C          1.409226       -0.477226        3.607639  2
  H          2.102429        0.154202        4.146626  2
  C          1.329497       -0.397536        2.223939  2
  H          1.960587        0.295975        1.684951  2

%mem=32GB
%nprocshared= 8
#p m062x/aug-cc-pVDZ   counterpoise=2

00140 m062x/aug-cc-pVDZ   counterpoise=2

 0  1  0  1  0  1
  C         -0.876529        0.702788        0.000102  1
  C         -0.957055       -0.703915       -0.000101  1
  C          0.351414       -1.119810        0.000011  1
  N          1.104198        0.000000       -0.000010  1
  N          0.377972        1.120937       -0.000002  1
  H          2.106387        0.067001       -0.000035  1
  H         -1.836971       -1.320794       -0.000184  1
  H          0.795770       -2.099470        0.000012  1
  H         -1.677614        1.422525        0.000160  1
  C          0.642788       -1.113341        1.532089  2
  H          0.440721       -1.117827        0.469596  2
  C          0.799162       -2.312455        2.214002  2
  H          0.718920       -3.251113        1.682756  2
  C          1.058538       -2.306696        3.577829  2
  H          1.180362       -3.240867        4.109076  2
  C          1.161538       -1.101823        4.259743  2
  H          1.363605       -1.097337        5.322235  2
  C          1.005163        0.097291        3.577829  2
  H          1.085406        1.035949        4.109076  2
  C          0.745788        0.091532        2.214002  2
  H          0.623964        1.025703        1.682756  2

%mem=32GB
%nprocshared= 8
#p m062x/aug-cc-pVDZ   counterpoise=2

00141 m062x/aug-cc-pVDZ   counterpoise=2

 0  1  0  1  0  1
  C         -0.876529        0.702788        0.000102  1
  C         -0.957055       -0.703915       -0.000101  1
  C          0.351414       -1.119810        0.000011  1
  N          1.104198        0.000000       -0.000010  1
  N          0.377972        1.120937       -0.000002  1
  H          2.106387        0.067001       -0.000035  1
  H         -1.836971       -1.320794       -0.000184  1
  H          0.795770       -2.099470        0.000012  1
  H         -1.677614        1.422525        0.000160  1
  C          0.826352       -0.984808        1.532089  2
  H          0.507240       -1.075516        0.502681  2
  C          1.359891       -2.083067        2.192769  2
  H          1.456433       -3.029375        1.678064  2
  C          1.769507       -1.966632        3.514128  2
  H          2.185161       -2.822232        4.028832  2
  C          1.645584       -0.751939        4.174807  2
  H          1.964696       -0.661231        5.204216  2
  C          1.112045        0.346320        3.514128  2
  H          1.015502        1.292628        4.028832  2
  C          0.702429        0.229886        2.192769  2
  H          0.286774        1.085485        1.678064  2

%mem=32GB
%nprocshared= 8
#p m062x/aug-cc-pVDZ   counterpoise=2

00142 m062x/aug-cc-pVDZ   counterpoise=2

 0  1  0  1  0  1
  C         -0.876529        0.702788        0.000102  1
  C         -0.957055       -0.703915       -0.000101  1
  C          0.351414       -1.119810        0.000011  1
  N          1.104198        0.000000       -0.000010  1
  N          0.377972        1.120937       -0.000002  1
  H          2.106387        0.067001       -0.000035  1
  H         -1.836971       -1.320794       -0.000184  1
  H          0.795770       -2.099470        0.000012  1
  H         -1.677614        1.422525        0.000160  1
  C          0.984808       -0.826352        1.532089  2
  H          0.577919       -1.014868        0.547891  2
  C          1.751374       -1.796255        2.163752  2
  H          1.941680       -2.740375        1.671653  2
  C          2.273660       -1.554274        3.427079  2
  H          2.870854       -2.309878        3.919178  2
  C          2.029380       -0.342390        4.058743  2
  H          2.436269       -0.153874        5.042940  2
  C          1.262814        0.627513        3.427079  2
  H          1.072509        1.571633        3.919178  2
  C          0.740528        0.385532        2.163752  2
  H          0.143334        1.141136        1.671653  2

%mem=32GB
%nprocshared= 8
#p m062x/aug-cc-pVDZ   counterpoise=2

00143 m062x/aug-cc-pVDZ   counterpoise=2

 0  1  0  1  0  1
  C         -0.876529        0.702788        0.000102  1
  C         -0.957055       -0.703915       -0.000101  1
  C          0.351414       -1.119810        0.000011  1
  N          1.104198        0.000000       -0.000010  1
  N          0.377972        1.120937       -0.000002  1
  H          2.106387        0.067001       -0.000035  1
  H         -1.836971       -1.320794       -0.000184  1
  H          0.795770       -2.099470        0.000012  1
  H         -1.677614        1.422525        0.000160  1
  C          1.113341       -0.642788        1.532089  2
  H          1.107389       -0.224368        0.534777  2
  C         -0.085008       -0.928431        2.172169  2
  H         -1.024534       -0.732542        1.673513  2
  C         -0.077369       -1.465518        3.452330  2
  H         -1.010943       -1.688049        3.950986  2
  C          1.128620       -1.716963        4.092410  2
  H          1.134571       -2.135382        5.089722  2
  C          2.326968       -1.431320        3.452330  2
  H          3.266494       -1.627208        3.950986  2
  C          2.319329       -0.894232        2.172169  2
  H          3.252903       -0.671701        1.673513  2

%mem=32GB
%nprocshared= 8
#p m062x/aug-cc-pVDZ   counterpoise=2

00144 m062x/aug-cc-pVDZ   counterpoise=2

 0  1  0  1  0  1
  C         -0.876529        0.702788        0.000102  1
  C         -0.957055       -0.703915       -0.000101  1
  C          0.351414       -1.119810        0.000011  1
  N          1.104198        0.000000       -0.000010  1
  N          0.377972        1.120937       -0.000002  1
  H          2.106387        0.067001       -0.000035  1
  H         -1.836971       -1.320794       -0.000184  1
  H          0.795770       -2.099470        0.000012  1
  H         -1.677614        1.422525        0.000160  1
  C          1.208046       -0.439693        1.532089  2
  H          1.137730       -0.141977        0.494706  2
  C          0.083076       -0.907124        2.197887  2
  H         -0.863647       -0.973562        1.679195  2
  C          0.173334       -1.289275        3.529482  2
  H         -0.703074       -1.653428        4.048174  2
  C          1.388560       -1.203994        4.195280  2
  H          1.458875       -1.501710        5.232663  2
  C          2.513529       -0.736563        3.529482  2
  H          3.460252       -0.670125        4.048174  2
  C          2.423272       -0.354412        2.197887  2
  H          3.299680        0.009741        1.679195  2

%mem=32GB
%nprocshared= 8
#p m062x/aug-cc-pVDZ   counterpoise=2

00145 m062x/aug-cc-pVDZ   counterpoise=2

 0  1  0  1  0  1
  C         -0.876529        0.702788        0.000102  1
  C         -0.957055       -0.703915       -0.000101  1
  C          0.351414       -1.119810        0.000011  1
  N          1.104198        0.000000       -0.000010  1
  N          0.377972        1.120937       -0.000002  1
  H          2.106387        0.067001       -0.000035  1
  H         -1.836971       -1.320794       -0.000184  1
  H          0.795770       -2.099470        0.000012  1
  H         -1.677614        1.422525        0.000160  1
  C          1.266044       -0.223238        1.532089  2
  H          1.153600       -0.068141        0.467644  2
  C          0.364824       -1.028483        2.215255  2
  H         -0.449718       -1.500712        1.683033  2
  C          0.509159       -1.227567        3.581588  2
  H         -0.192938       -1.854894        4.113810  2
  C          1.554715       -0.621407        4.264754  2
  H          1.667160       -0.776504        5.329199  2
  C          2.455936        0.183838        3.581588  2
  H          3.270478        0.656067        4.113810  2
  C          2.311601        0.382922        2.215255  2
  H          3.013697        1.010249        1.683033  2

%mem=32GB
%nprocshared= 8
#p m062x/aug-cc-pVDZ   counterpoise=2

00146 m062x/aug-cc-pVDZ   counterpoise=2

 0  1  0  1  0  1
  C         -0.876529        0.702788        0.000102  1
  C         -0.957055       -0.703915       -0.000101  1
  C          0.351414       -1.119810        0.000011  1
  N          1.104198        0.000000       -0.000010  1
  N          0.377972        1.120937       -0.000002  1
  H          2.106387        0.067001       -0.000035  1
  H         -1.836971       -1.320794       -0.000184  1
  H          0.795770       -2.099470        0.000012  1
  H         -1.677614        1.422525        0.000160  1
  C          1.532089        0.000000        1.285575  2
  H          1.190532        0.000000        0.259378  2
  C          1.751302       -1.202290        1.944194  2
  H          1.580523       -2.138935        1.431095  2
  C          2.189728       -1.202290        3.261432  2
  H          2.360506       -2.138935        3.774530  2
  C          2.408941       -0.000000        3.920051  2
  H          2.750498       -0.000000        4.946248  2
  C          2.189728        1.202290        3.261432  2
  H          2.360506        2.138935        3.774530  2
  C          1.751302        1.202290        1.944194  2
  H          1.580523        2.138935        1.431095  2

%mem=32GB
%nprocshared= 8
#p m062x/aug-cc-pVDZ   counterpoise=2

00147 m062x/aug-cc-pVDZ   counterpoise=2

 0  1  0  1  0  1
  C         -0.876529        0.702788        0.000102  1
  C         -0.957055       -0.703915       -0.000101  1
  C          0.351414       -1.119810        0.000011  1
  N          1.104198        0.000000       -0.000010  1
  N          0.377972        1.120937       -0.000002  1
  H          2.106387        0.067001       -0.000035  1
  H         -1.836971       -1.320794       -0.000184  1
  H          0.795770       -2.099470        0.000012  1
  H         -1.677614        1.422525        0.000160  1
  C          1.508813        0.266044        1.285575  2
  H          1.190265        0.056591        0.273450  2
  C          2.373798       -0.604111        1.935163  2
  H          2.729117       -1.491460        1.429100  2
  C          2.782690       -0.335255        3.234338  2
  H          3.456558       -1.013150        3.740400  2
  C          2.326597        0.803758        3.883925  2
  H          2.645146        1.013212        4.896051  2
  C          1.461612        1.673914        3.234338  2
  H          1.106293        2.561263        3.740400  2
  C          1.052720        1.405057        1.935163  2
  H          0.378852        2.082952        1.429100  2

%mem=32GB
%nprocshared= 8
#p m062x/aug-cc-pVDZ   counterpoise=2

00148 m062x/aug-cc-pVDZ   counterpoise=2

 0  1  0  1  0  1
  C         -0.876529        0.702788        0.000102  1
  C         -0.957055       -0.703915       -0.000101  1
  C          0.351414       -1.119810        0.000011  1
  N          1.104198        0.000000       -0.000010  1
  N          0.377972        1.120937       -0.000002  1
  H          2.106387        0.067001       -0.000035  1
  H         -1.836971       -1.320794       -0.000184  1
  H          0.795770       -2.099470        0.000012  1
  H         -1.677614        1.422525        0.000160  1
  C          1.439693        0.524005        1.285575  2
  H          1.185637        0.127198        0.312055  2
  C          2.615286        0.130400        1.910386  2
  H          3.277078       -0.573046        1.423626  2
  C          2.941396        0.639746        3.160006  2
  H          3.857243        0.333107        3.646766  2
  C          2.091911        1.542697        3.784817  2
  H          2.345967        1.939505        4.758337  2
  C          0.916317        1.936303        3.160006  2
  H          0.254525        2.639749        3.646766  2
  C          0.590208        1.426957        1.910386  2
  H         -0.325640        1.733596        1.423626  2

%mem=32GB
%nprocshared= 8
#p m062x/aug-cc-pVDZ   counterpoise=2

00149 m062x/aug-cc-pVDZ   counterpoise=2

 0  1  0  1  0  1
  C         -0.876529        0.702788        0.000102  1
  C         -0.957055       -0.703915       -0.000101  1
  C          0.351414       -1.119810        0.000011  1
  N          1.104198        0.000000       -0.000010  1
  N          0.377972        1.120937       -0.000002  1
  H          2.106387        0.067001       -0.000035  1
  H         -1.836971       -1.320794       -0.000184  1
  H          0.795770       -2.099470        0.000012  1
  H         -1.677614        1.422525        0.000160  1
  C          1.326828        0.766044        1.285575  2
  H          1.167682        0.218443        0.366583  2
  C          2.583490        0.781968        1.875389  2
  H          3.403349        0.246772        1.415893  2
  C          2.787771        1.484876        3.055018  2
  H          3.766775        1.497281        3.514514  2
  C          1.735390        2.171860        3.644832  2
  H          1.894535        2.719462        4.563824  2
  C          0.478727        2.155936        3.055018  2
  H         -0.341131        2.691132        3.514514  2
  C          0.274446        1.453028        1.875389  2
  H         -0.704557        1.440623        1.415893  2

%mem=32GB
%nprocshared= 8
#p m062x/aug-cc-pVDZ   counterpoise=2

00150 m062x/aug-cc-pVDZ   counterpoise=2

 0  1  0  1  0  1
  C         -0.876529        0.702788        0.000102  1
  C         -0.957055       -0.703915       -0.000101  1
  C          0.351414       -1.119810        0.000011  1
  N          1.104198        0.000000       -0.000010  1
  N          0.377972        1.120937       -0.000002  1
  H          2.106387        0.067001       -0.000035  1
  H         -1.836971       -1.320794       -0.000184  1
  H          0.795770       -2.099470        0.000012  1
  H         -1.677614        1.422525        0.000160  1
  C          1.173648        0.984808        1.285575  2
  H          0.606746        1.081797        0.369629  2
  C          1.334740       -0.262512        1.873434  2
  H          0.893336       -1.137248        1.415461  2
  C          2.062421       -0.387008        3.049152  2
  H          2.187920       -1.358733        3.507125  2
  C          2.629011        0.735815        3.637011  2
  H          3.195913        0.638826        4.552957  2
  C          2.467920        1.983135        3.049152  2
  H          2.909323        2.857871        3.507125  2
  C          1.740238        2.107631        1.873434  2
  H          1.614739        3.079356        1.415461  2

%mem=32GB
%nprocshared= 8
#p m062x/aug-cc-pVDZ   counterpoise=2

00151 m062x/aug-cc-pVDZ   counterpoise=2

 0  1  0  1  0  1
  C         -0.876529        0.702788        0.000102  1
  C         -0.957055       -0.703915       -0.000101  1
  C          0.351414       -1.119810        0.000011  1
  N          1.104198        0.000000       -0.000010  1
  N          0.377972        1.120937       -0.000002  1
  H          2.106387        0.067001       -0.000035  1
  H         -1.836971       -1.320794       -0.000184  1
  H          0.795770       -2.099470        0.000012  1
  H         -1.677614        1.422525        0.000160  1
  C          0.984808        1.173648        1.285575  2
  H          0.523449        1.133573        0.308189  2
  C          1.384952        0.001589        1.912867  2
  H          1.235327       -0.951580        1.424174  2
  C          1.977158        0.053029        3.167450  2
  H          2.288892       -0.860065        3.656143  2
  C          2.169219        1.276529        3.794742  2
  H          2.630578        1.316604        4.772128  2
  C          1.769074        2.448589        3.167450  2
  H          1.918700        3.401757        3.656143  2
  C          1.176869        2.397148        1.912867  2
  H          0.865135        3.310242        1.424174  2

%mem=32GB
%nprocshared= 8
#p m062x/aug-cc-pVDZ   counterpoise=2

00152 m062x/aug-cc-pVDZ   counterpoise=2

 0  1  0  1  0  1
  C         -0.876529        0.702788        0.000102  1
  C         -0.957055       -0.703915       -0.000101  1
  C          0.351414       -1.119810        0.000011  1
  N          1.104198        0.000000       -0.000010  1
  N          0.377972        1.120937       -0.000002  1
  H          2.106387        0.067001       -0.000035  1
  H         -1.836971       -1.320794       -0.000184  1
  H          0.795770       -2.099470        0.000012  1
  H         -1.677614        1.422525        0.000160  1
  C          0.766044        1.326828        1.285575  2
  H          0.457102        1.162919        0.262135  2
  C          1.527804        0.369955        1.942425  2
  H          1.812311       -0.539406        1.430705  2
  C          1.924365        0.580350        3.256124  2
  H          2.517815       -0.165102        3.767844  2
  C          1.559167        1.747617        3.912974  2
  H          1.868110        1.911526        4.936414  2
  C          0.797408        2.704490        3.256124  2
  H          0.512901        3.613851        3.767844  2
  C          0.400846        2.494095        1.942425  2
  H         -0.192603        3.239548        1.430705  2

%mem=32GB
%nprocshared= 8
#p m062x/aug-cc-pVDZ   counterpoise=2

00153 m062x/aug-cc-pVDZ   counterpoise=2

 0  1  0  1  0  1
  C         -0.876529        0.702788        0.000102  1
  C         -0.957055       -0.703915       -0.000101  1
  C          0.351414       -1.119810        0.000011  1
  N          1.104198        0.000000       -0.000010  1
  N          0.377972        1.120937       -0.000002  1
  H          2.106387        0.067001       -0.000035  1
  H         -1.836971       -1.320794       -0.000184  1
  H          0.795770       -2.099470        0.000012  1
  H         -1.677614        1.422525        0.000160  1
  C          0.524005        1.439693        1.285575  2
  H          0.405478        1.180975        0.242139  2
  C          1.693118        1.104978        1.955258  2
  H          2.485389        0.585501        1.433540  2
  C          1.845262        1.437070        3.294623  2
  H          2.756060        1.176310        3.816341  2
  C          0.828292        2.103877        3.964306  2
  H          0.946819        2.362594        5.007742  2
  C         -0.340821        2.438592        3.294623  2
  H         -1.133092        2.958069        3.816341  2
  C         -0.492965        2.106500        1.955258  2
  H         -1.403763        2.367260        1.433540  2

%mem=32GB
%nprocshared= 8
#p m062x/aug-cc-pVDZ   counterpoise=2

00154 m062x/aug-cc-pVDZ   counterpoise=2

 0  1  0  1  0  1
  C         -0.876529        0.702788        0.000102  1
  C         -0.957055       -0.703915       -0.000101  1
  C          0.351414       -1.119810        0.000011  1
  N          1.104198        0.000000       -0.000010  1
  N          0.377972        1.120937       -0.000002  1
  H          2.106387        0.067001       -0.000035  1
  H         -1.836971       -1.320794       -0.000184  1
  H          0.795770       -2.099470        0.000012  1
  H         -1.677614        1.422525        0.000160  1
  C          0.266044        1.508813        1.285575  2
  H          0.355883        1.197485        0.253710  2
  C          1.363542        2.041963        1.947832  2
  H          2.308387        2.145986        1.431899  2
  C          1.248225        2.441586        3.272345  2
  H          2.103231        2.856938        3.788278  2
  C          0.035409        2.308060        3.934602  2
  H         -0.054429        2.619388        4.966467  2
  C         -1.062088        1.774910        3.272345  2
  H         -2.006933        1.670887        3.788278  2
  C         -0.946771        1.375287        1.947832  2
  H         -1.801778        0.959935        1.431899  2

%mem=32GB
%nprocshared= 8
#p m062x/aug-cc-pVDZ   counterpoise=2

00155 m062x/aug-cc-pVDZ   counterpoise=2

 0  1  0  1  0  1
  C         -0.876529        0.702788        0.000102  1
  C         -0.957055       -0.703915       -0.000101  1
  C          0.351414       -1.119810        0.000011  1
  N          1.104198        0.000000       -0.000010  1
  N          0.377972        1.120937       -0.000002  1
  H          2.106387        0.067001       -0.000035  1
  H         -1.836971       -1.320794       -0.000184  1
  H          0.795770       -2.099470        0.000012  1
  H         -1.677614        1.422525        0.000160  1
  C          0.000000        1.532089        1.285575  2
  H          0.291652        1.214834        0.293592  2
  C          0.697927        2.549388        1.922235  2
  H          1.533300        3.024660        1.426244  2
  C          0.323559        2.956619        3.195555  2
  H          0.867279        3.749147        3.691546  2
  C         -0.748736        2.346552        3.832215  2
  H         -1.040389        2.663807        4.824198  2
  C         -1.446663        1.329254        3.195555  2
  H         -2.282036        0.853981        3.691546  2
  C         -1.072295        0.922022        1.922235  2
  H         -1.616015        0.129494        1.426244  2

%mem=32GB
%nprocshared= 8
#p m062x/aug-cc-pVDZ   counterpoise=2

00156 m062x/aug-cc-pVDZ   counterpoise=2

 0  1  0  1  0  1
  C         -0.876529        0.702788        0.000102  1
  C         -0.957055       -0.703915       -0.000101  1
  C          0.351414       -1.119810        0.000011  1
  N          1.104198        0.000000       -0.000010  1
  N          0.377972        1.120937       -0.000002  1
  H          2.106387        0.067001       -0.000035  1
  H         -1.836971       -1.320794       -0.000184  1
  H          0.795770       -2.099470        0.000012  1
  H         -1.677614        1.422525        0.000160  1
  C         -0.266044        1.508813        1.285575  2
  H          0.201658        1.227127        0.351954  2
  C          0.054078        2.719520        1.884778  2
  H          0.771171        3.381036        1.417968  2
  C         -0.546270        3.081095        3.083185  2
  H         -0.296879        4.024298        3.549996  2
  C         -1.466740        2.231964        3.682388  2
  H         -1.934443        2.513650        4.616010  2
  C         -1.786862        1.021257        3.083185  2
  H         -2.503956        0.359740        3.549996  2
  C         -1.186515        0.659681        1.884778  2
  H         -1.435906       -0.283521        1.417968  2

%mem=32GB
%nprocshared= 8
#p m062x/aug-cc-pVDZ   counterpoise=2

00157 m062x/aug-cc-pVDZ   counterpoise=2

 0  1  0  1  0  1
  C         -0.876529        0.702788        0.000102  1
  C         -0.957055       -0.703915       -0.000101  1
  C          0.351414       -1.119810        0.000011  1
  N          1.104198        0.000000       -0.000010  1
  N          0.377972        1.120937       -0.000002  1
  H          2.106387        0.067001       -0.000035  1
  H         -1.836971       -1.320794       -0.000184  1
  H          0.795770       -2.099470        0.000012  1
  H         -1.677614        1.422525        0.000160  1
  C         -0.524005        1.439693        1.285575  2
  H         -0.774336        0.916410        0.372749  2
  C          0.721233        1.256694        1.871432  2
  H          1.441007        0.590848        1.415019  2
  C          1.042560        1.928386        3.043145  2
  H          2.012664        1.785821        3.499559  2
  C          0.118648        2.783075        3.629002  2
  H          0.368978        3.306358        4.541828  2
  C         -1.126590        2.966073        3.043145  2
  H         -1.846364        3.631920        3.499559  2
  C         -1.447917        2.294382        1.871432  2
  H         -2.418021        2.436946        1.415019  2

%mem=32GB
%nprocshared= 8
#p m062x/aug-cc-pVDZ   counterpoise=2

00158 m062x/aug-cc-pVDZ   counterpoise=2

 0  1  0  1  0  1
  C         -0.876529        0.702788        0.000102  1
  C         -0.957055       -0.703915       -0.000101  1
  C          0.351414       -1.119810        0.000011  1
  N          1.104198        0.000000       -0.000010  1
  N          0.377972        1.120937       -0.000002  1
  H          2.106387        0.067001       -0.000035  1
  H         -1.836971       -1.320794       -0.000184  1
  H          0.795770       -2.099470        0.000012  1
  H         -1.677614        1.422525        0.000160  1
  C         -0.766044        1.326828        1.285575  2
  H         -0.849420        0.855906        0.315512  2
  C          0.471345        1.419466        1.908167  2
  H          1.351958        1.020714        1.423135  2
  C          0.578367        2.023947        3.153350  2
  H          1.542356        2.096117        3.638382  2
  C         -0.552001        2.535790        3.775942  2
  H         -0.468626        3.006712        4.746005  2
  C         -1.789390        2.443152        3.153350  2
  H         -2.670004        2.841904        3.638382  2
  C         -1.896412        1.838671        1.908167  2
  H         -2.860401        1.766501        1.423135  2

%mem=32GB
%nprocshared= 8
#p m062x/aug-cc-pVDZ   counterpoise=2

00159 m062x/aug-cc-pVDZ   counterpoise=2

 0  1  0  1  0  1
  C         -0.876529        0.702788        0.000102  1
  C         -0.957055       -0.703915       -0.000101  1
  C          0.351414       -1.119810        0.000011  1
  N          1.104198        0.000000       -0.000010  1
  N          0.377972        1.120937       -0.000002  1
  H          2.106387        0.067001       -0.000035  1
  H         -1.836971       -1.320794       -0.000184  1
  H          0.795770       -2.099470        0.000012  1
  H         -1.677614        1.422525        0.000160  1
  C         -0.984808        1.173648        1.285575  2
  H         -0.899531        0.802813        0.273177  2
  C          0.132169        1.681097        1.935338  2
  H          1.087628        1.705592        1.429139  2
  C          0.022707        2.157105        3.234864  2
  H          0.892889        2.552434        3.741063  2
  C         -1.203733        2.125663        3.884627  2
  H         -1.289010        2.496498        4.897025  2
  C         -2.320710        1.618214        3.234864  2
  H         -3.276169        1.593720        3.741063  2
  C         -2.211247        1.142207        1.935338  2
  H         -3.081429        0.746877        1.429139  2

%mem=32GB
%nprocshared= 8
#p m062x/aug-cc-pVDZ   counterpoise=2

00160 m062x/aug-cc-pVDZ   counterpoise=2

 0  1  0  1  0  1
  C         -0.876529        0.702788        0.000102  1
  C         -0.957055       -0.703915       -0.000101  1
  C          0.351414       -1.119810        0.000011  1
  N          1.104198        0.000000       -0.000010  1
  N          0.377972        1.120937       -0.000002  1
  H          2.106387        0.067001       -0.000035  1
  H         -1.836971       -1.320794       -0.000184  1
  H          0.795770       -2.099470        0.000012  1
  H         -1.677614        1.422525        0.000160  1
  C         -1.173648        0.984808        1.285575  2
  H         -0.935466        0.758730        0.255090  2
  C         -0.498814        2.001922        1.946946  2
  H          0.265098        2.568228        1.431704  2
  C         -0.804547        2.292118        3.269688  2
  H         -0.278817        3.084502        3.784930  2
  C         -1.785115        1.565200        3.931059  2
  H         -2.023297        1.791278        4.961544  2
  C         -2.459949        0.548086        3.269688  2
  H         -3.223861       -0.018220        3.784930  2
  C         -2.154216        0.257890        1.946946  2
  H         -2.679946       -0.534494        1.431704  2

%mem=32GB
%nprocshared= 8
#p m062x/aug-cc-pVDZ   counterpoise=2

00161 m062x/aug-cc-pVDZ   counterpoise=2

 0  1  0  1  0  1
  C         -0.876529        0.702788        0.000102  1
  C         -0.957055       -0.703915       -0.000101  1
  C          0.351414       -1.119810        0.000011  1
  N          1.104198        0.000000       -0.000010  1
  N          0.377972        1.120937       -0.000002  1
  H          2.106387        0.067001       -0.000035  1
  H         -1.836971       -1.320794       -0.000184  1
  H          0.795770       -2.099470        0.000012  1
  H         -1.677614        1.422525        0.000160  1
  C         -1.326828        0.766044        1.285575  2
  H         -0.969653        0.715870        0.265943  2
  C         -1.388814        1.988847        1.939981  2
  H         -1.079929        2.891297        1.430165  2
  C         -1.847288        2.053252        3.248792  2
  H         -1.895578        3.005877        3.758608  2
  C         -2.243776        0.894854        3.903197  2
  H         -2.600951        0.945029        4.922829  2
  C         -2.181790       -0.327948        3.248792  2
  H         -2.490675       -1.230399        3.758608  2
  C         -1.723316       -0.392353        1.939981  2
  H         -1.675026       -1.344978        1.430165  2

%mem=32GB
%nprocshared= 8
#p m062x/aug-cc-pVDZ   counterpoise=2

00162 m062x/aug-cc-pVDZ   counterpoise=2

 0  1  0  1  0  1
  C         -0.876529        0.702788        0.000102  1
  C         -0.957055       -0.703915       -0.000101  1
  C          0.351414       -1.119810        0.000011  1
  N          1.104198        0.000000       -0.000010  1
  N          0.377972        1.120937       -0.000002  1
  H          2.106387        0.067001       -0.000035  1
  H         -1.836971       -1.320794       -0.000184  1
  H          0.795770       -2.099470        0.000012  1
  H         -1.677614        1.422525        0.000160  1
  C         -1.439693        0.524005        1.285575  2
  H         -1.009170        0.660679        0.302868  2
  C         -2.079793        1.582218        1.916282  2
  H         -2.147942        2.543294        1.424928  2
  C         -2.632416        1.406782        3.177695  2
  H         -3.131087        2.231184        3.669048  2
  C         -2.544938        0.173132        3.808401  2
  H         -2.975460        0.036458        4.791108  2
  C         -1.904838       -0.885081        3.177695  2
  H         -1.836689       -1.846157        3.669048  2
  C         -1.352215       -0.709644        1.916282  2
  H         -0.853544       -1.534046        1.424928  2

%mem=32GB
%nprocshared= 8
#p m062x/aug-cc-pVDZ   counterpoise=2

00163 m062x/aug-cc-pVDZ   counterpoise=2

 0  1  0  1  0  1
  C         -0.876529        0.702788        0.000102  1
  C         -0.957055       -0.703915       -0.000101  1
  C          0.351414       -1.119810        0.000011  1
  N          1.104198        0.000000       -0.000010  1
  N          0.377972        1.120937       -0.000002  1
  H          2.106387        0.067001       -0.000035  1
  H         -1.836971       -1.320794       -0.000184  1
  H          0.795770       -2.099470        0.000012  1
  H         -1.677614        1.422525        0.000160  1
  C         -1.508813        0.266044        1.285575  2
  H         -1.052203        0.581443        0.357258  2
  C         -2.485174        1.052859        1.881374  2
  H         -2.789200        1.981225        1.417216  2
  C         -3.071284        0.648010        3.072972  2
  H         -3.831919        1.260978        3.537130  2
  C         -2.681032       -0.543654        3.668771  2
  H         -3.137642       -0.859052        4.597088  2
  C         -1.704671       -1.330468        3.072972  2
  H         -1.400646       -2.258835        3.537130  2
  C         -1.118561       -0.925619        1.881374  2
  H         -0.357926       -1.538587        1.417216  2

%mem=32GB
%nprocshared= 8
#p m062x/aug-cc-pVDZ   counterpoise=2

00164 m062x/aug-cc-pVDZ   counterpoise=2

 0  1  0  1  0  1
  C         -0.876529        0.702788        0.000102  1
  C         -0.957055       -0.703915       -0.000101  1
  C          0.351414       -1.119810        0.000011  1
  N          1.104198        0.000000       -0.000010  1
  N          0.377972        1.120937       -0.000002  1
  H          2.106387        0.067001       -0.000035  1
  H         -1.836971       -1.320794       -0.000184  1
  H          0.795770       -2.099470        0.000012  1
  H         -1.677614        1.422525        0.000160  1
  C         -1.532089        0.000000        1.285575  2
  H         -1.137096       -0.483522        0.402439  2
  C         -0.854495        1.070952        1.852377  2
  H          0.068377        1.421756        1.410809  2
  C         -1.361513        1.691606        2.985979  2
  H         -0.833633        2.525932        3.427547  2
  C         -2.546123        1.241308        3.552780  2
  H         -2.941116        1.724830        4.435916  2
  C         -3.223717        0.170356        2.985979  2
  H         -4.146589       -0.180449        3.427547  2
  C         -2.716700       -0.450298        1.852377  2
  H         -3.244579       -1.284624        1.410809  2

%mem=32GB
%nprocshared= 8
#p m062x/aug-cc-pVDZ   counterpoise=2

00165 m062x/aug-cc-pVDZ   counterpoise=2

 0  1  0  1  0  1
  C         -0.876529        0.702788        0.000102  1
  C         -0.957055       -0.703915       -0.000101  1
  C          0.351414       -1.119810        0.000011  1
  N          1.104198        0.000000       -0.000010  1
  N          0.377972        1.120937       -0.000002  1
  H          2.106387        0.067001       -0.000035  1
  H         -1.836971       -1.320794       -0.000184  1
  H          0.795770       -2.099470        0.000012  1
  H         -1.677614        1.422525        0.000160  1
  C         -1.508813       -0.266044        1.285575  2
  H         -1.101749       -0.589087        0.337058  2
  C         -1.022690        0.883053        1.894339  2
  H         -0.236912        1.455217        1.420080  2
  C         -1.545201        1.297714        3.111865  2
  H         -1.166487        2.192920        3.586124  2
  C         -2.553835        0.563276        3.720629  2
  H         -2.960899        0.886319        4.669146  2
  C         -3.039959       -0.585821        3.111865  2
  H         -3.825736       -1.157985        3.586124  2
  C         -2.517447       -1.000482        1.894339  2
  H         -2.896162       -1.895688        1.420080  2

%mem=32GB
%nprocshared= 8
#p m062x/aug-cc-pVDZ   counterpoise=2

00166 m062x/aug-cc-pVDZ   counterpoise=2

 0  1  0  1  0  1
  C         -0.876529        0.702788        0.000102  1
  C         -0.957055       -0.703915       -0.000101  1
  C          0.351414       -1.119810        0.000011  1
  N          1.104198        0.000000       -0.000010  1
  N          0.377972        1.120937       -0.000002  1
  H          2.106387        0.067001       -0.000035  1
  H         -1.836971       -1.320794       -0.000184  1
  H          0.795770       -2.099470        0.000012  1
  H         -1.677614        1.422525        0.000160  1
  C         -1.439693       -0.524005        1.285575  2
  H         -1.062805       -0.664495        0.281603  2
  C         -1.261638        0.692727        1.929930  2
  H         -0.746038        1.500134        1.427944  2
  C         -1.745415        0.873061        3.218640  2
  H         -1.606702        1.820958        3.720626  2
  C         -2.407245       -0.163337        3.862994  2
  H         -2.784132       -0.022847        4.866967  2
  C         -2.585300       -1.380069        3.218640  2
  H         -3.100900       -2.187476        3.720626  2
  C         -2.101523       -1.560404        1.929930  2
  H         -2.240236       -2.508300        1.427944  2

%mem=32GB
%nprocshared= 8
#p m062x/aug-cc-pVDZ   counterpoise=2

00167 m062x/aug-cc-pVDZ   counterpoise=2

 0  1  0  1  0  1
  C         -0.876529        0.702788        0.000102  1
  C         -0.957055       -0.703915       -0.000101  1
  C          0.351414       -1.119810        0.000011  1
  N          1.104198        0.000000       -0.000010  1
  N          0.377972        1.120937       -0.000002  1
  H          2.106387        0.067001       -0.000035  1
  H         -1.836971       -1.320794       -0.000184  1
  H          0.795770       -2.099470        0.000012  1
  H         -1.677614        1.422525        0.000160  1
  C         -1.326828       -0.766044        1.285575  2
  H         -1.028205       -0.715870        0.247284  2
  C         -1.717702        0.387423        1.951956  2
  H         -1.723591        1.336208        1.432810  2
  C         -2.101018        0.323019        3.284718  2
  H         -2.405529        1.221629        3.803864  2
  C         -2.093458       -0.894854        3.951099  2
  H         -2.392081       -0.945029        4.989390  2
  C         -1.702584       -2.048322        3.284718  2
  H         -1.696695       -2.997107        3.803864  2
  C         -1.319269       -1.983917        1.951956  2
  H         -1.014757       -2.882527        1.432810  2

%mem=32GB
%nprocshared= 8
#p m062x/aug-cc-pVDZ   counterpoise=2

00168 m062x/aug-cc-pVDZ   counterpoise=2

 0  1  0  1  0  1
  C         -0.876529        0.702788        0.000102  1
  C         -0.957055       -0.703915       -0.000101  1
  C          0.351414       -1.119810        0.000011  1
  N          1.104198        0.000000       -0.000010  1
  N          0.377972        1.120937       -0.000002  1
  H          2.106387        0.067001       -0.000035  1
  H         -1.836971       -1.320794       -0.000184  1
  H          0.795770       -2.099470        0.000012  1
  H         -1.677614        1.422525        0.000160  1
  C         -1.173648       -0.984808        1.285575  2
  H         -0.998006       -0.757023        0.242980  2
  C         -2.238485       -0.396841        1.954719  2
  H         -2.892404        0.288999        1.433421  2
  C         -2.463941       -0.689228        3.293006  2
  H         -3.293503       -0.231173        3.814303  2
  C         -1.624561       -1.569582        3.962149  2
  H         -1.800203       -1.797367        5.004745  2
  C         -0.559724       -2.157548        3.293006  2
  H          0.094196       -2.843389        3.814303  2
  C         -0.334268       -1.865161        1.954719  2
  H          0.495294       -2.323217        1.433421  2

%mem=32GB
%nprocshared= 8
#p m062x/aug-cc-pVDZ   counterpoise=2

00169 m062x/aug-cc-pVDZ   counterpoise=2

 0  1  0  1  0  1
  C         -0.876529        0.702788        0.000102  1
  C         -0.957055       -0.703915       -0.000101  1
  C          0.351414       -1.119810        0.000011  1
  N          1.104198        0.000000       -0.000010  1
  N          0.377972        1.120937       -0.000002  1
  H          2.106387        0.067001       -0.000035  1
  H         -1.836971       -1.320794       -0.000184  1
  H          0.795770       -2.099470        0.000012  1
  H         -1.677614        1.422525        0.000160  1
  C         -0.984808       -1.173648        1.285575  2
  H         -0.962884       -0.802569        0.269917  2
  C         -2.199076       -1.340899        1.937430  2
  H         -3.123128       -1.100117        1.429601  2
  C         -2.227218       -1.817221        3.241139  2
  H         -3.173194       -1.947518        3.748968  2
  C         -1.041092       -2.126292        3.892994  2
  H         -1.063016       -2.497371        4.908652  2
  C          0.173176       -1.959041        3.241139  2
  H          1.097229       -2.199823        3.748968  2
  C          0.201318       -1.482719        1.937430  2
  H          1.147295       -1.352422        1.429601  2

%mem=32GB
%nprocshared= 8
#p m062x/aug-cc-pVDZ   counterpoise=2

00170 m062x/aug-cc-pVDZ   counterpoise=2

 0  1  0  1  0  1
  C         -0.876529        0.702788        0.000102  1
  C         -0.957055       -0.703915       -0.000101  1
  C          0.351414       -1.119810        0.000011  1
  N          1.104198        0.000000       -0.000010  1
  N          0.377972        1.120937       -0.000002  1
  H          2.106387        0.067001       -0.000035  1
  H         -1.836971       -1.320794       -0.000184  1
  H          0.795770       -2.099470        0.000012  1
  H         -1.677614        1.422525        0.000160  1
  C         -0.766044       -1.326828        1.285575  2
  H         -0.909374       -0.859410        0.320837  2
  C         -1.823518       -1.979291        1.904749  2
  H         -2.790672       -2.020176        1.422380  2
  C         -1.639539       -2.579273        3.143097  2
  H         -2.463364       -3.087576        3.625466  2
  C         -0.398086       -2.526792        3.762271  2
  H         -0.254757       -2.994210        4.727009  2
  C          0.659387       -1.874329        3.143097  2
  H          1.626541       -1.833444        3.625466  2
  C          0.475408       -1.274347        1.904749  2
  H          1.299233       -0.766044        1.422380  2

%mem=32GB
%nprocshared= 8
#p m062x/aug-cc-pVDZ   counterpoise=2

00171 m062x/aug-cc-pVDZ   counterpoise=2

 0  1  0  1  0  1
  C         -0.876529        0.702788        0.000102  1
  C         -0.957055       -0.703915       -0.000101  1
  C          0.351414       -1.119810        0.000011  1
  N          1.104198        0.000000       -0.000010  1
  N          0.377972        1.120937       -0.000002  1
  H          2.106387        0.067001       -0.000035  1
  H         -1.836971       -1.320794       -0.000184  1
  H          0.795770       -2.099470        0.000012  1
  H         -1.677614        1.422525        0.000160  1
  C         -0.524005       -1.439693        1.285575  2
  H         -0.827481       -0.924069        0.384589  2
  C         -1.365380       -2.380458        1.863833  2
  H         -2.324330       -2.597739        1.413340  2
  C         -0.975835       -3.042319        3.020348  2
  H         -1.631309       -3.775224        3.470841  2
  C          0.255085       -2.763413        3.598606  2
  H          0.558561       -3.279037        4.499592  2
  C          1.096460       -1.822648        3.020348  2
  H          2.055409       -1.605367        3.470841  2
  C          0.706915       -1.160787        1.863833  2
  H          1.362388       -0.427882        1.413340  2

%mem=32GB
%nprocshared= 8
#p m062x/aug-cc-pVDZ   counterpoise=2

00172 m062x/aug-cc-pVDZ   counterpoise=2

 0  1  0  1  0  1
  C         -0.876529        0.702788        0.000102  1
  C         -0.957055       -0.703915       -0.000101  1
  C          0.351414       -1.119810        0.000011  1
  N          1.104198        0.000000       -0.000010  1
  N          0.377972        1.120937       -0.000002  1
  H          2.106387        0.067001       -0.000035  1
  H         -1.836971       -1.320794       -0.000184  1
  H          0.795770       -2.099470        0.000012  1
  H         -1.677614        1.422525        0.000160  1
  C         -0.266044       -1.508813        1.285575  2
  H          0.185709       -1.224205        0.345012  2
  C         -1.196853       -0.674232        1.889234  2
  H         -1.470247        0.260557        1.418952  2
  C         -1.776729       -1.039557        3.096550  2
  H         -2.501877       -0.389376        3.566832  2
  C         -1.425796       -2.239465        3.700208  2
  H         -1.877550       -2.524073        4.640771  2
  C         -0.494988       -3.074046        3.096550  2
  H         -0.221594       -4.008835        3.566832  2
  C          0.084888       -2.708720        1.889234  2
  H          0.810036       -3.358901        1.418952  2

%mem=32GB
%nprocshared= 8
#p m062x/aug-cc-pVDZ   counterpoise=2

00173 m062x/aug-cc-pVDZ   counterpoise=2

 0  1  0  1  0  1
  C         -0.876529        0.702788        0.000102  1
  C         -0.957055       -0.703915       -0.000101  1
  C          0.351414       -1.119810        0.000011  1
  N          1.104198        0.000000       -0.000010  1
  N          0.377972        1.120937       -0.000002  1
  H          2.106387        0.067001       -0.000035  1
  H         -1.836971       -1.320794       -0.000184  1
  H          0.795770       -2.099470        0.000012  1
  H         -1.677614        1.422525        0.000160  1
  C         -0.000000       -1.532089        1.285575  2
  H          0.272444       -1.212458        0.288905  2
  C         -1.089857       -0.957311        1.925244  2
  H         -1.666468       -0.189898        1.426908  2
  C         -1.439569       -1.367592        3.204581  2
  H         -2.288623       -0.919811        3.702916  2
  C         -0.699423       -2.352652        3.844249  2
  H         -0.971867       -2.672284        4.840920  2
  C          0.390434       -2.927431        3.204581  2
  H          0.967044       -3.694843        3.702916  2
  C          0.740145       -2.517149        1.925244  2
  H          1.589200       -2.964930        1.426908  2

%mem=32GB
%nprocshared= 8
#p m062x/aug-cc-pVDZ   counterpoise=2

00174 m062x/aug-cc-pVDZ   counterpoise=2

 0  1  0  1  0  1
  C         -0.876529        0.702788        0.000102  1
  C         -0.957055       -0.703915       -0.000101  1
  C          0.351414       -1.119810        0.000011  1
  N          1.104198        0.000000       -0.000010  1
  N          0.377972        1.120937       -0.000002  1
  H          2.106387        0.067001       -0.000035  1
  H         -1.836971       -1.320794       -0.000184  1
  H          0.795770       -2.099470        0.000012  1
  H         -1.677614        1.422525        0.000160  1
  C          0.266044       -1.508813        1.285575  2
  H          0.334649       -1.196202        0.252469  2
  C         -0.952330       -1.451730        1.948629  2
  H         -1.832901       -1.094649        1.432075  2
  C         -1.040392       -1.853001        3.274735  2
  H         -1.989567       -1.808531        3.791289  2
  C          0.089921       -2.311355        3.937789  2
  H          0.021316       -2.623966        4.970896  2
  C          1.308295       -2.368438        3.274735  2
  H          2.188866       -2.725519        3.791289  2
  C          1.396357       -1.967167        1.948629  2
  H          2.345533       -2.011637        1.432075  2

%mem=32GB
%nprocshared= 8
#p m062x/aug-cc-pVDZ   counterpoise=2

00175 m062x/aug-cc-pVDZ   counterpoise=2

 0  1  0  1  0  1
  C         -0.876529        0.702788        0.000102  1
  C         -0.957055       -0.703915       -0.000101  1
  C          0.351414       -1.119810        0.000011  1
  N          1.104198        0.000000       -0.000010  1
  N          0.377972        1.120937       -0.000002  1
  H          2.106387        0.067001       -0.000035  1
  H         -1.836971       -1.320794       -0.000184  1
  H          0.795770       -2.099470        0.000012  1
  H         -1.677614        1.422525        0.000160  1
  C          0.524005       -1.439693        1.285575  2
  H          0.384281       -1.180727        0.244828  2
  C         -0.444422       -2.176793        1.953533  2
  H         -1.338599       -2.492066        1.433159  2
  C         -0.265071       -2.509204        3.289447  2
  H         -1.019524       -3.083443        3.809821  2
  C          0.882707       -2.104515        3.957405  2
  H          1.022431       -2.363481        4.998153  2
  C          1.851134       -1.367415        3.289447  2
  H          2.745312       -1.052142        3.809821  2
  C          1.671783       -1.035004        1.953533  2
  H          2.426237       -0.460765        1.433159  2

%mem=32GB
%nprocshared= 8
#p m062x/aug-cc-pVDZ   counterpoise=2

00176 m062x/aug-cc-pVDZ   counterpoise=2

 0  1  0  1  0  1
  C         -0.876529        0.702788        0.000102  1
  C         -0.957055       -0.703915       -0.000101  1
  C          0.351414       -1.119810        0.000011  1
  N          1.104198        0.000000       -0.000010  1
  N          0.377972        1.120937       -0.000002  1
  H          2.106387        0.067001       -0.000035  1
  H         -1.836971       -1.320794       -0.000184  1
  H          0.795770       -2.099470        0.000012  1
  H         -1.677614        1.422525        0.000160  1
  C          0.766044       -1.326828        1.285575  2
  H          0.437887       -1.162985        0.268122  2
  C          0.439594       -2.507653        1.938582  2
  H         -0.142884       -3.263732        1.429855  2
  C          0.860820       -2.717963        3.244595  2
  H          0.606499       -3.637886        3.753321  2
  C          1.608496       -1.747450        3.897602  2
  H          1.936653       -1.911293        4.915054  2
  C          1.934946       -0.566625        3.244595  2
  H          2.517425        0.189454        3.753321  2
  C          1.513721       -0.356314        1.938582  2
  H          1.768042        0.563608        1.429855  2

%mem=32GB
%nprocshared= 8
#p m062x/aug-cc-pVDZ   counterpoise=2

00177 m062x/aug-cc-pVDZ   counterpoise=2

 0  1  0  1  0  1
  C         -0.876529        0.702788        0.000102  1
  C         -0.957055       -0.703915       -0.000101  1
  C          0.351414       -1.119810        0.000011  1
  N          1.104198        0.000000       -0.000010  1
  N          0.377972        1.120937       -0.000002  1
  H          2.106387        0.067001       -0.000035  1
  H         -1.836971       -1.320794       -0.000184  1
  H          0.795770       -2.099470        0.000012  1
  H         -1.677614        1.422525        0.000160  1
  C          0.984808       -1.173648        1.285575  2
  H          0.507139       -1.133047        0.316077  2
  C          1.189551       -2.397677        1.907804  2
  H          0.871388       -3.310656        1.423055  2
  C          1.802692       -2.449793        3.152262  2
  H          1.962198       -3.403374        3.637011  2
  C          2.211089       -1.277882        3.774491  2
  H          2.688758       -1.318483        4.743988  2
  C          2.006346       -0.053853        3.152262  2
  H          2.324508        0.859126        3.637011  2
  C          1.393205       -0.001736        1.907804  2
  H          1.233699        0.951844        1.423055  2

%mem=32GB
%nprocshared= 8
#p m062x/aug-cc-pVDZ   counterpoise=2

00178 m062x/aug-cc-pVDZ   counterpoise=2

 0  1  0  1  0  1
  C         -0.876529        0.702788        0.000102  1
  C         -0.957055       -0.703915       -0.000101  1
  C          0.351414       -1.119810        0.000011  1
  N          1.104198        0.000000       -0.000010  1
  N          0.377972        1.120937       -0.000002  1
  H          2.106387        0.067001       -0.000035  1
  H         -1.836971       -1.320794       -0.000184  1
  H          0.795770       -2.099470        0.000012  1
  H         -1.677614        1.422525        0.000160  1
  C          1.173648       -0.984808        1.285575  2
  H          0.593169       -1.080116        0.377995  2
  C          1.740998       -2.110043        1.868065  2
  H          1.602514       -3.081967        1.414275  2
  C          2.486108       -1.987704        3.033045  2
  H          2.928103       -2.864319        3.486835  2
  C          2.663867       -0.740129        3.615534  2
  H          3.244346       -0.644821        4.523115  2
  C          2.096517        0.385106        3.033045  2
  H          2.235001        1.357030        3.486835  2
  C          1.351408        0.262767        1.868065  2
  H          0.909413        1.139382        1.414275  2

%mem=32GB
%nprocshared= 8
#p m062x/aug-cc-pVDZ   counterpoise=2

00179 m062x/aug-cc-pVDZ   counterpoise=2

 0  1  0  1  0  1
  C         -0.876529        0.702788        0.000102  1
  C         -0.957055       -0.703915       -0.000101  1
  C          0.351414       -1.119810        0.000011  1
  N          1.104198        0.000000       -0.000010  1
  N          0.377972        1.120937       -0.000002  1
  H          2.106387        0.067001       -0.000035  1
  H         -1.836971       -1.320794       -0.000184  1
  H          0.795770       -2.099470        0.000012  1
  H         -1.677614        1.422525        0.000160  1
  C          1.326828       -0.766044        1.285575  2
  H          1.167682       -0.218443        0.366583  2
  C          0.274446       -1.453028        1.875389  2
  H         -0.704557       -1.440623        1.415893  2
  C          0.478727       -2.155936        3.055018  2
  H         -0.341131       -2.691132        3.514514  2
  C          1.735390       -2.171860        3.644832  2
  H          1.894535       -2.719462        4.563824  2
  C          2.787771       -1.484876        3.055018  2
  H          3.766775       -1.497281        3.514514  2
  C          2.583490       -0.781968        1.875389  2
  H          3.403349       -0.246772        1.415893  2

%mem=32GB
%nprocshared= 8
#p m062x/aug-cc-pVDZ   counterpoise=2

00180 m062x/aug-cc-pVDZ   counterpoise=2

 0  1  0  1  0  1
  C         -0.876529        0.702788        0.000102  1
  C         -0.957055       -0.703915       -0.000101  1
  C          0.351414       -1.119810        0.000011  1
  N          1.104198        0.000000       -0.000010  1
  N          0.377972        1.120937       -0.000002  1
  H          2.106387        0.067001       -0.000035  1
  H         -1.836971       -1.320794       -0.000184  1
  H          0.795770       -2.099470        0.000012  1
  H         -1.677614        1.422525        0.000160  1
  C          1.439693       -0.524005        1.285575  2
  H          1.185637       -0.127198        0.312055  2
  C          0.590208       -1.426957        1.910386  2
  H         -0.325640       -1.733596        1.423626  2
  C          0.916317       -1.936303        3.160006  2
  H          0.254525       -2.639749        3.646766  2
  C          2.091911       -1.542697        3.784817  2
  H          2.345967       -1.939505        4.758337  2
  C          2.941396       -0.639746        3.160006  2
  H          3.857243       -0.333107        3.646766  2
  C          2.615286       -0.130400        1.910386  2
  H          3.277078        0.573046        1.423626  2

%mem=32GB
%nprocshared= 8
#p m062x/aug-cc-pVDZ   counterpoise=2

00181 m062x/aug-cc-pVDZ   counterpoise=2

 0  1  0  1  0  1
  C         -0.876529        0.702788        0.000102  1
  C         -0.957055       -0.703915       -0.000101  1
  C          0.351414       -1.119810        0.000011  1
  N          1.104198        0.000000       -0.000010  1
  N          0.377972        1.120937       -0.000002  1
  H          2.106387        0.067001       -0.000035  1
  H         -1.836971       -1.320794       -0.000184  1
  H          0.795770       -2.099470        0.000012  1
  H         -1.677614        1.422525        0.000160  1
  C          1.508813       -0.266044        1.285575  2
  H          1.190265       -0.056591        0.273450  2
  C          1.052720       -1.405057        1.935163  2
  H          0.378852       -2.082952        1.429100  2
  C          1.461612       -1.673914        3.234338  2
  H          1.106293       -2.561263        3.740400  2
  C          2.326597       -0.803758        3.883925  2
  H          2.645146       -1.013212        4.896051  2
  C          2.782690        0.335255        3.234338  2
  H          3.456558        1.013150        3.740400  2
  C          2.373798        0.604111        1.935163  2
  H          2.729117        1.491460        1.429100  2

%mem=32GB
%nprocshared= 8
#p m062x/aug-cc-pVDZ   counterpoise=2

00182 m062x/aug-cc-pVDZ   counterpoise=2

 0  1  0  1  0  1
  C         -0.876529        0.702788        0.000102  1
  C         -0.957055       -0.703915       -0.000101  1
  C          0.351414       -1.119810        0.000011  1
  N          1.104198        0.000000       -0.000010  1
  N          0.377972        1.120937       -0.000002  1
  H          2.106387        0.067001       -0.000035  1
  H         -1.836971       -1.320794       -0.000184  1
  H          0.795770       -2.099470        0.000012  1
  H         -1.677614        1.422525        0.000160  1
  C          1.732051        0.000000        1.000000  2
  H          2.110462        0.067730       -0.010920  2
  C          1.277358        1.140013        1.648814  2
  H          1.301539        2.095871        1.143354  2
  C          0.791626        1.053073        2.946442  2
  H          0.437396        1.941201        3.451902  2
  C          0.760587       -0.173879        3.595256  2
  H          0.382176       -0.241609        4.606176  2
  C          1.215280       -1.313891        2.946442  2
  H          1.191098       -2.269749        3.451902  2
  C          1.701012       -1.226952        1.648814  2
  H          2.055241       -2.115080        1.143354  2

%mem=32GB
%nprocshared= 8
#p m062x/aug-cc-pVDZ   counterpoise=2

00183 m062x/aug-cc-pVDZ   counterpoise=2

 0  1  0  1  0  1
  C         -0.876529        0.702788        0.000102  1
  C         -0.957055       -0.703915       -0.000101  1
  C          0.351414       -1.119810        0.000011  1
  N          1.104198        0.000000       -0.000010  1
  N          0.377972        1.120937       -0.000002  1
  H          2.106387        0.067001       -0.000035  1
  H         -1.836971       -1.320794       -0.000184  1
  H          0.795770       -2.099470        0.000012  1
  H         -1.677614        1.422525        0.000160  1
  C          1.705737        0.300767        1.000000  2
  H          2.098816        0.071419        0.018863  2
  C          2.059361        1.486417        1.629699  2
  H          2.727930        2.180749        1.139130  2
  C          1.554800        1.780811        2.889097  2
  H          1.830291        2.704493        3.379666  2
  C          0.696617        0.889557        3.518796  2
  H          0.303538        1.118906        4.499933  2
  C          0.342993       -0.296092        2.889097  2
  H         -0.325576       -0.990425        3.379666  2
  C          0.847553       -0.590487        1.629699  2
  H          0.572063       -1.514168        1.139130  2

%mem=32GB
%nprocshared= 8
#p m062x/aug-cc-pVDZ   counterpoise=2

00184 m062x/aug-cc-pVDZ   counterpoise=2

 0  1  0  1  0  1
  C         -0.876529        0.702788        0.000102  1
  C         -0.957055       -0.703915       -0.000101  1
  C          0.351414       -1.119810        0.000011  1
  N          1.104198        0.000000       -0.000010  1
  N          0.377972        1.120937       -0.000002  1
  H          2.106387        0.067001       -0.000035  1
  H         -1.836971       -1.320794       -0.000184  1
  H          0.795770       -2.099470        0.000012  1
  H         -1.677614        1.422525        0.000160  1
  C          1.627595        0.592396        1.000000  2
  H          2.049654        0.129256        0.118462  2
  C          2.245362        1.699463        1.565776  2
  H          3.148691        2.098785        1.125007  2
  C          1.703603        2.293954        2.697328  2
  H          2.184874        3.156416        3.138097  2
  C          0.544078        1.781379        3.263104  2
  H          0.122020        2.244519        4.144642  2
  C         -0.073688        0.674312        2.697328  2
  H         -0.977018        0.274990        3.138097  2
  C          0.468070        0.079821        1.565776  2
  H         -0.013201       -0.782641        1.125007  2

%mem=32GB
%nprocshared= 8
#p m062x/aug-cc-pVDZ   counterpoise=2

00185 m062x/aug-cc-pVDZ   counterpoise=2

 0  1  0  1  0  1
  C         -0.876529        0.702788        0.000102  1
  C         -0.957055       -0.703915       -0.000101  1
  C          0.351414       -1.119810        0.000011  1
  N          1.104198        0.000000       -0.000010  1
  N          0.377972        1.120937       -0.000002  1
  H          2.106387        0.067001       -0.000035  1
  H         -1.836971       -1.320794       -0.000184  1
  H          0.795770       -2.099470        0.000012  1
  H         -1.677614        1.422525        0.000160  1
  C          1.500000        0.866025        1.000000  2
  H          1.189984        0.187702        0.216732  2
  C          2.792468        0.801613        1.502706  2
  H          3.489350        0.073109        1.111072  2
  C          3.190407        1.672316        2.508117  2
  H          4.197306        1.622136        2.899751  2
  C          2.295880        2.607432        3.010823  2
  H          2.605896        3.285755        3.794091  2
  C          1.003412        2.671844        2.508117  2
  H          0.306530        3.400348        2.899751  2
  C          0.605472        1.801141        1.502706  2
  H         -0.401426        1.851321        1.111072  2

%mem=32GB
%nprocshared= 8
#p m062x/aug-cc-pVDZ   counterpoise=2

00186 m062x/aug-cc-pVDZ   counterpoise=2

 0  1  0  1  0  1
  C         -0.876529        0.702788        0.000102  1
  C         -0.957055       -0.703915       -0.000101  1
  C          0.351414       -1.119810        0.000011  1
  N          1.104198        0.000000       -0.000010  1
  N          0.377972        1.120937       -0.000002  1
  H          2.106387        0.067001       -0.000035  1
  H         -1.836971       -1.320794       -0.000184  1
  H          0.795770       -2.099470        0.000012  1
  H         -1.677614        1.422525        0.000160  1
  C          1.326828        1.113341        1.000000  2
  H          0.582398        1.119300        0.215443  2
  C          1.794982       -0.092736        1.503533  2
  H          1.415269       -1.026371        1.111254  2
  C          2.750541       -0.100385        2.510599  2
  H          3.115258       -1.039980        2.902877  2
  C          3.237945        1.098041        3.014132  2
  H          3.982375        1.092081        3.798689  2
  C          2.769791        2.304117        2.510599  2
  H          3.149504        3.237753        2.902877  2
  C          1.814232        2.311767        1.503533  2
  H          1.449515        3.251362        1.111254  2

%mem=32GB
%nprocshared= 8
#p m062x/aug-cc-pVDZ   counterpoise=2

00187 m062x/aug-cc-pVDZ   counterpoise=2

 0  1  0  1  0  1
  C         -0.876529        0.702788        0.000102  1
  C         -0.957055       -0.703915       -0.000101  1
  C          0.351414       -1.119810        0.000011  1
  N          1.104198        0.000000       -0.000010  1
  N          0.377972        1.120937       -0.000002  1
  H          2.106387        0.067001       -0.000035  1
  H         -1.836971       -1.320794       -0.000184  1
  H          0.795770       -2.099470        0.000012  1
  H         -1.677614        1.422525        0.000160  1
  C          1.113341        1.326828        1.000000  2
  H          0.481238        1.149850        0.140426  2
  C          1.843183        0.282646        1.551679  2
  H          1.779665       -0.707802        1.121892  2
  C          2.654556        0.509817        2.655037  2
  H          3.223141       -0.303653        3.084824  2
  C          2.736088        1.781170        3.206716  2
  H          3.368190        1.958148        4.066290  2
  C          2.006246        2.825351        2.655037  2
  H          2.069763        3.815800        3.084824  2
  C          1.194872        2.598180        1.551679  2
  H          0.626288        3.411651        1.121892  2

%mem=32GB
%nprocshared= 8
#p m062x/aug-cc-pVDZ   counterpoise=2

00188 m062x/aug-cc-pVDZ   counterpoise=2

 0  1  0  1  0  1
  C         -0.876529        0.702788        0.000102  1
  C         -0.957055       -0.703915       -0.000101  1
  C          0.351414       -1.119810        0.000011  1
  N          1.104198        0.000000       -0.000010  1
  N          0.377972        1.120937       -0.000002  1
  H          2.106387        0.067001       -0.000035  1
  H         -1.836971       -1.320794       -0.000184  1
  H          0.795770       -2.099470        0.000012  1
  H         -1.677614        1.422525        0.000160  1
  C          0.866025        1.500000        1.000000  2
  H          0.416995        1.151245        0.079955  2
  C          1.891703        0.774299        1.590490  2
  H          2.241727       -0.139813        1.130467  2
  C          2.468083        1.221964        2.771470  2
  H          3.267138        0.656606        3.231493  2
  C          2.018786        2.395330        3.361960  2
  H          2.467816        2.744085        4.282006  2
  C          0.993109        3.121031        2.771470  2
  H          0.643084        4.035143        3.231493  2
  C          0.416728        2.673366        1.590490  2
  H         -0.382327        3.238724        1.130467  2

%mem=32GB
%nprocshared= 8
#p m062x/aug-cc-pVDZ   counterpoise=2

00189 m062x/aug-cc-pVDZ   counterpoise=2

 0  1  0  1  0  1
  C         -0.876529        0.702788        0.000102  1
  C         -0.957055       -0.703915       -0.000101  1
  C          0.351414       -1.119810        0.000011  1
  N          1.104198        0.000000       -0.000010  1
  N          0.377972        1.120937       -0.000002  1
  H          2.106387        0.067001       -0.000035  1
  H         -1.836971       -1.320794       -0.000184  1
  H          0.795770       -2.099470        0.000012  1
  H         -1.677614        1.422525        0.000160  1
  C          0.592396        1.627595        1.000000  2
  H          0.389208        1.147486        0.052397  2
  C          1.830020        1.467145        1.608176  2
  H          2.591003        0.862036        1.134375  2
  C          2.090835        2.083419        2.824529  2
  H          3.055006        1.958420        3.298331  2
  C          1.114026        2.860144        3.432706  2
  H          1.317215        3.340253        4.380308  2
  C         -0.123597        3.020594        2.824529  2
  H         -0.884580        3.625703        3.298331  2
  C         -0.384412        2.404320        1.608176  2
  H         -1.348584        2.529319        1.134375  2

%mem=32GB
%nprocshared= 8
#p m062x/aug-cc-pVDZ   counterpoise=2

00190 m062x/aug-cc-pVDZ   counterpoise=2

 0  1  0  1  0  1
  C         -0.876529        0.702788        0.000102  1
  C         -0.957055       -0.703915       -0.000101  1
  C          0.351414       -1.119810        0.000011  1
  N          1.104198        0.000000       -0.000010  1
  N          0.377972        1.120937       -0.000002  1
  H          2.106387        0.067001       -0.000035  1
  H         -1.836971       -1.320794       -0.000184  1
  H          0.795770       -2.099470        0.000012  1
  H         -1.677614        1.422525        0.000160  1
  C          0.300767        1.705737        1.000000  2
  H          0.372688        1.160965        0.068446  2
  C          1.446556        2.212734        1.597876  2
  H          2.411104        2.062939        1.132099  2
  C          1.354239        2.912009        2.793629  2
  H          2.246867        3.306986        3.259406  2
  C          0.116133        3.104287        3.391505  2
  H          0.044213        3.649059        4.323060  2
  C         -1.029656        2.597290        2.793629  2
  H         -1.994204        2.747085        3.259406  2
  C         -0.937339        1.898015        1.597876  2
  H         -1.829967        1.503038        1.132099  2

%mem=32GB
%nprocshared= 8
#p m062x/aug-cc-pVDZ   counterpoise=2

00191 m062x/aug-cc-pVDZ   counterpoise=2

 0  1  0  1  0  1
  C         -0.876529        0.702788        0.000102  1
  C         -0.957055       -0.703915       -0.000101  1
  C          0.351414       -1.119810        0.000011  1
  N          1.104198        0.000000       -0.000010  1
  N          0.377972        1.120937       -0.000002  1
  H          2.106387        0.067001       -0.000035  1
  H         -1.836971       -1.320794       -0.000184  1
  H          0.795770       -2.099470        0.000012  1
  H         -1.677614        1.422525        0.000160  1
  C          0.000000        1.732051        1.000000  2
  H          0.331977        1.195303        0.121687  2
  C          0.809453        2.708962        1.563706  2
  H          1.772034        2.933279        1.124550  2
  C          0.383323        3.397938        2.691118  2
  H          1.013927        4.159003        3.130275  2
  C         -0.852259        3.110002        3.254825  2
  H         -1.184236        3.646751        4.133138  2
  C         -1.661711        2.133091        2.691118  2
  H         -2.624293        1.908775        3.130275  2
  C         -1.235582        1.444115        1.563706  2
  H         -1.866186        0.683051        1.124550  2

%mem=32GB
%nprocshared= 8
#p m062x/aug-cc-pVDZ   counterpoise=2

00192 m062x/aug-cc-pVDZ   counterpoise=2

 0  1  0  1  0  1
  C         -0.876529        0.702788        0.000102  1
  C         -0.957055       -0.703915       -0.000101  1
  C          0.351414       -1.119810        0.000011  1
  N          1.104198        0.000000       -0.000010  1
  N          0.377972        1.120937       -0.000002  1
  H          2.106387        0.067001       -0.000035  1
  H         -1.836971       -1.320794       -0.000184  1
  H          0.795770       -2.099470        0.000012  1
  H         -1.677614        1.422525        0.000160  1
  C         -0.300767        1.705737        1.000000  2
  H          0.245982        1.234659        0.194462  2
  C          0.133102        2.918916        1.516999  2
  H          1.017857        3.392967        1.114230  2
  C         -0.568712        3.523597        2.550997  2
  H         -0.230706        4.468726        2.953766  2
  C         -1.704395        2.915099        3.067995  2
  H         -2.251144        3.386176        3.873534  2
  C         -2.138264        1.701919        2.550997  2
  H         -3.023020        1.227869        2.953766  2
  C         -1.436451        1.097239        1.516999  2
  H         -1.774456        0.152110        1.114230  2

%mem=32GB
%nprocshared= 8
#p m062x/aug-cc-pVDZ   counterpoise=2

00193 m062x/aug-cc-pVDZ   counterpoise=2

 0  1  0  1  0  1
  C         -0.876529        0.702788        0.000102  1
  C         -0.957055       -0.703915       -0.000101  1
  C          0.351414       -1.119810        0.000011  1
  N          1.104198        0.000000       -0.000010  1
  N          0.377972        1.120937       -0.000002  1
  H          2.106387        0.067001       -0.000035  1
  H         -1.836971       -1.320794       -0.000184  1
  H          0.795770       -2.099470        0.000012  1
  H         -1.677614        1.422525        0.000160  1
  C         -0.592396        1.627595        1.000000  2
  H         -0.813266        0.908699        0.222732  2
  C          0.698631        1.735891        1.498855  2
  H          1.483536        1.101363        1.110221  2
  C          0.982141        2.658675        2.496565  2
  H          1.987917        2.743043        2.885199  2
  C         -0.025374        3.473162        2.995419  2
  H          0.195495        4.192059        3.772688  2
  C         -1.316401        3.364866        2.496565  2
  H         -2.101307        3.999394        2.885199  2
  C         -1.599912        2.442083        1.498855  2
  H         -2.605688        2.357714        1.110221  2

%mem=32GB
%nprocshared= 8
#p m062x/aug-cc-pVDZ   counterpoise=2

00194 m062x/aug-cc-pVDZ   counterpoise=2

 0  1  0  1  0  1
  C         -0.876529        0.702788        0.000102  1
  C         -0.957055       -0.703915       -0.000101  1
  C          0.351414       -1.119810        0.000011  1
  N          1.104198        0.000000       -0.000010  1
  N          0.377972        1.120937       -0.000002  1
  H          2.106387        0.067001       -0.000035  1
  H         -1.836971       -1.320794       -0.000184  1
  H          0.795770       -2.099470        0.000012  1
  H         -1.677614        1.422525        0.000160  1
  C         -0.866025        1.500000        1.000000  2
  H         -0.874908        0.825783        0.154368  2
  C          0.341861        1.916877        1.542731  2
  H          1.273984        1.567429        1.119915  2
  C          0.353264        2.782309        2.628194  2
  H          1.294269        3.107078        3.051010  2
  C         -0.843221        3.230864        3.170926  2
  H         -0.834337        3.905082        4.016558  2
  C         -2.051107        2.813988        2.628194  2
  H         -2.983230        3.163436        3.051010  2
  C         -2.062510        1.948555        1.542731  2
  H         -3.003515        1.623786        1.119915  2

%mem=32GB
%nprocshared= 8
#p m062x/aug-cc-pVDZ   counterpoise=2

00195 m062x/aug-cc-pVDZ   counterpoise=2

 0  1  0  1  0  1
  C         -0.876529        0.702788        0.000102  1
  C         -0.957055       -0.703915       -0.000101  1
  C          0.351414       -1.119810        0.000011  1
  N          1.104198        0.000000       -0.000010  1
  N          0.377972        1.120937       -0.000002  1
  H          2.106387        0.067001       -0.000035  1
  H         -1.836971       -1.320794       -0.000184  1
  H          0.795770       -2.099470        0.000012  1
  H         -1.677614        1.422525        0.000160  1
  C         -1.113341        1.326828        1.000000  2
  H         -1.643077        1.416668        0.061357  2
  C         -0.974384        0.083804        1.602426  2
  H         -1.395864       -0.794735        1.133105  2
  C         -0.294409       -0.031515        2.807278  2
  H         -0.186154       -0.999894        3.276600  2
  C          0.246608        1.096189        3.409704  2
  H          0.776344        1.006350        4.348347  2
  C          0.107651        2.339213        2.807278  2
  H          0.529132        3.217752        3.276600  2
  C         -0.572323        2.454532        1.602426  2
  H         -0.680579        3.422911        1.133105  2

%mem=32GB
%nprocshared= 8
#p m062x/aug-cc-pVDZ   counterpoise=2

00196 m062x/aug-cc-pVDZ   counterpoise=2

 0  1  0  1  0  1
  C         -0.876529        0.702788        0.000102  1
  C         -0.957055       -0.703915       -0.000101  1
  C          0.351414       -1.119810        0.000011  1
  N          1.104198        0.000000       -0.000010  1
  N          0.377972        1.120937       -0.000002  1
  H          2.106387        0.067001       -0.000035  1
  H         -1.836971       -1.320794       -0.000184  1
  H          0.795770       -2.099470        0.000012  1
  H         -1.677614        1.422525        0.000160  1
  C         -1.326828        1.113341        1.000000  2
  H         -1.670549        1.416298        0.020298  2
  C         -1.901206        0.016954        1.628778  2
  H         -2.692396       -0.534230        1.138927  2
  C         -1.460002       -0.371924        2.886333  2
  H         -1.907471       -1.226065        3.376184  2
  C         -0.444421        0.335584        3.515111  2
  H         -0.100700        0.032627        4.494812  2
  C          0.129957        1.431970        2.886333  2
  H          0.921147        1.983155        3.376184  2
  C         -0.311247        1.820849        1.628778  2
  H          0.136223        2.674990        1.138927  2

%mem=32GB
%nprocshared= 8
#p m062x/aug-cc-pVDZ   counterpoise=2

00197 m062x/aug-cc-pVDZ   counterpoise=2

 0  1  0  1  0  1
  C         -0.876529        0.702788        0.000102  1
  C         -0.957055       -0.703915       -0.000101  1
  C          0.351414       -1.119810        0.000011  1
  N          1.104198        0.000000       -0.000010  1
  N          0.377972        1.120937       -0.000002  1
  H          2.106387        0.067001       -0.000035  1
  H         -1.836971       -1.320794       -0.000184  1
  H          0.795770       -2.099470        0.000012  1
  H         -1.677614        1.422525        0.000160  1
  C         -1.500000        0.866025        1.000000  2
  H         -1.665890        1.385792        0.066156  2
  C         -2.538899        0.166877        1.599346  2
  H         -3.514144        0.141972        1.132424  2
  C         -2.325960       -0.500301        2.798038  2
  H         -3.135315       -1.044974        3.264960  2
  C         -1.074123       -0.468331        3.397384  2
  H         -0.908233       -0.988098        4.331228  2
  C         -0.035224        0.230817        2.798038  2
  H          0.940021        0.255722        3.264960  2
  C         -0.248163        0.897995        1.599346  2
  H          0.561192        1.442668        1.132424  2

%mem=32GB
%nprocshared= 8
#p m062x/aug-cc-pVDZ   counterpoise=2

00198 m062x/aug-cc-pVDZ   counterpoise=2

 0  1  0  1  0  1
  C         -0.876529        0.702788        0.000102  1
  C         -0.957055       -0.703915       -0.000101  1
  C          0.351414       -1.119810        0.000011  1
  N          1.104198        0.000000       -0.000010  1
  N          0.377972        1.120937       -0.000002  1
  H          2.106387        0.067001       -0.000035  1
  H         -1.836971       -1.320794       -0.000184  1
  H          0.795770       -2.099470        0.000012  1
  H         -1.677614        1.422525        0.000160  1
  C         -1.627595        0.592396        1.000000  2
  H         -0.980551        0.687499        0.138588  2
  C         -2.217706        1.720869        1.552859  2
  H         -2.030389        2.695109        1.122153  2
  C         -3.048258        1.598794        2.658577  2
  H         -3.507985        2.477932        3.089284  2
  C         -3.288700        0.348247        3.211436  2
  H         -3.935744        0.253145        4.072849  2
  C         -2.698590       -0.780226        2.658577  2
  H         -2.885907       -1.754466        3.089284  2
  C         -1.868037       -0.658151        1.552859  2
  H         -1.408311       -1.537289        1.122153  2

%mem=32GB
%nprocshared= 8
#p m062x/aug-cc-pVDZ   counterpoise=2

00199 m062x/aug-cc-pVDZ   counterpoise=2

 0  1  0  1  0  1
  C         -0.876529        0.702788        0.000102  1
  C         -0.957055       -0.703915       -0.000101  1
  C          0.351414       -1.119810        0.000011  1
  N          1.104198        0.000000       -0.000010  1
  N          0.377972        1.120937       -0.000002  1
  H          2.106387        0.067001       -0.000035  1
  H         -1.836971       -1.320794       -0.000184  1
  H          0.795770       -2.099470        0.000012  1
  H         -1.677614        1.422525        0.000160  1
  C         -1.705737        0.300767        1.000000  2
  H         -1.046199        0.620528        0.204698  2
  C         -2.653538        1.177391        1.510429  2
  H         -2.732387        2.180086        1.112778  2
  C         -3.500128        0.766944        2.531287  2
  H         -4.238514        1.449878        2.928938  2
  C         -3.398917       -0.520128        3.041716  2
  H         -4.058455       -0.839888        3.837017  2
  C         -2.451115       -1.396752        2.531287  2
  H         -2.372267       -2.399446        2.928938  2
  C         -1.604526       -0.986304        1.510429  2
  H         -0.866139       -1.669238        1.112778  2

%mem=32GB
%nprocshared= 8
#p m062x/aug-cc-pVDZ   counterpoise=2

00200 m062x/aug-cc-pVDZ   counterpoise=2

 0  1  0  1  0  1
  C         -0.876529        0.702788        0.000102  1
  C         -0.957055       -0.703915       -0.000101  1
  C          0.351414       -1.119810        0.000011  1
  N          1.104198        0.000000       -0.000010  1
  N          0.377972        1.120937       -0.000002  1
  H          2.106387        0.067001       -0.000035  1
  H         -1.836971       -1.320794       -0.000184  1
  H          0.795770       -2.099470        0.000012  1
  H         -1.677614        1.422525        0.000160  1
  C         -1.732051        0.000000        1.000000  2
  H         -1.153134       -0.525820        0.252932  2
  C         -1.295249        1.227454        1.479473  2
  H         -0.376042        1.657885        1.105938  2
  C         -2.038352        1.902402        2.438418  2
  H         -1.698062        2.858652        2.811952  2
  C         -3.218257        1.349895        2.917890  2
  H         -3.797174        1.875715        3.664959  2
  C         -3.655060        0.122441        2.438418  2
  H         -4.574266       -0.307990        2.811952  2
  C         -2.911956       -0.552507        1.479473  2
  H         -3.252247       -1.508757        1.105938  2

%mem=32GB
%nprocshared= 8
#p m062x/aug-cc-pVDZ   counterpoise=2

00201 m062x/aug-cc-pVDZ   counterpoise=2

 0  1  0  1  0  1
  C         -0.876529        0.702788        0.000102  1
  C         -0.957055       -0.703915       -0.000101  1
  C          0.351414       -1.119810        0.000011  1
  N          1.104198        0.000000       -0.000010  1
  N          0.377972        1.120937       -0.000002  1
  H          2.106387        0.067001       -0.000035  1
  H         -1.836971       -1.320794       -0.000184  1
  H          0.795770       -2.099470        0.000012  1
  H         -1.677614        1.422525        0.000160  1
  C         -1.705737       -0.300767        1.000000  2
  H         -1.088904       -0.632917        0.176025  2
  C         -1.531606        0.970983        1.528832  2
  H         -0.779117        1.629592        1.116844  2
  C         -2.323380        1.397335        2.586495  2
  H         -2.187724        2.388093        2.998483  2
  C         -3.289284        0.551935        3.115327  2
  H         -3.906117        0.884085        3.939302  2
  C         -3.463415       -0.719816        2.586495  2
  H         -4.215904       -1.378424        2.998483  2
  C         -2.671641       -1.146167        1.528832  2
  H         -2.807298       -2.136926        1.116844  2

%mem=32GB
%nprocshared= 8
#p m062x/aug-cc-pVDZ   counterpoise=2

00202 m062x/aug-cc-pVDZ   counterpoise=2

 0  1  0  1  0  1
  C         -0.876529        0.702788        0.000102  1
  C         -0.957055       -0.703915       -0.000101  1
  C          0.351414       -1.119810        0.000011  1
  N          1.104198        0.000000       -0.000010  1
  N          0.377972        1.120937       -0.000002  1
  H          2.106387        0.067001       -0.000035  1
  H         -1.836971       -1.320794       -0.000184  1
  H          0.795770       -2.099470        0.000012  1
  H         -1.677614        1.422525        0.000160  1
  C         -1.627595       -0.592396        1.000000  2
  H         -1.027863       -0.692139        0.105509  2
  C         -1.815261        0.657619        1.574089  2
  H         -1.361730        1.531702        1.126844  2
  C         -2.585083        0.785649        2.722268  2
  H         -2.731285        1.759475        3.169514  2
  C         -3.167240       -0.336335        3.296357  2
  H         -3.766972       -0.236593        4.190849  2
  C         -2.979575       -1.586350        2.722268  2
  H         -3.433105       -2.460433        3.169514  2
  C         -2.209752       -1.714381        1.574089  2
  H         -2.063551       -2.688206        1.126844  2

%mem=32GB
%nprocshared= 8
#p m062x/aug-cc-pVDZ   counterpoise=2

00203 m062x/aug-cc-pVDZ   counterpoise=2

 0  1  0  1  0  1
  C         -0.876529        0.702788        0.000102  1
  C         -0.957055       -0.703915       -0.000101  1
  C          0.351414       -1.119810        0.000011  1
  N          1.104198        0.000000       -0.000010  1
  N          0.377972        1.120937       -0.000002  1
  H          2.106387        0.067001       -0.000035  1
  H         -1.836971       -1.320794       -0.000184  1
  H          0.795770       -2.099470        0.000012  1
  H         -1.677614        1.422525        0.000160  1
  C         -1.500000       -0.866025        1.000000  2
  H         -1.817125       -1.294010        0.058723  2
  C         -0.330466       -1.307123        1.604117  2
  H          0.263536       -2.078745        1.133478  2
  C          0.076599       -0.757758        2.812350  2
  H          0.987726       -1.101395        3.282989  2
  C         -0.685870        0.232706        3.416467  2
  H         -0.368746        0.660690        4.357744  2
  C         -1.855405        0.673804        2.812350  2
  H         -2.449407        1.445425        3.282989  2
  C         -2.262469        0.124438        1.604117  2
  H         -3.173596        0.468075        1.133478  2

%mem=32GB
%nprocshared= 8
#p m062x/aug-cc-pVDZ   counterpoise=2

00204 m062x/aug-cc-pVDZ   counterpoise=2

 0  1  0  1  0  1
  C         -0.876529        0.702788        0.000102  1
  C         -0.957055       -0.703915       -0.000101  1
  C          0.351414       -1.119810        0.000011  1
  N          1.104198        0.000000       -0.000010  1
  N          0.377972        1.120937       -0.000002  1
  H          2.106387        0.067001       -0.000035  1
  H         -1.836971       -1.320794       -0.000184  1
  H          0.795770       -2.099470        0.000012  1
  H         -1.677614        1.422525        0.000160  1
  C         -1.326828       -1.113341        1.000000  2
  H         -1.810061       -1.309851        0.052576  2
  C         -0.563783       -2.100943        1.608062  2
  H         -0.452565       -3.066845        1.134350  2
  C          0.056499       -1.848701        2.824185  2
  H          0.650951       -2.618093        3.297897  2
  C         -0.086262       -0.608856        3.432246  2
  H          0.396970       -0.412346        4.379670  2
  C         -0.849307        0.378746        2.824185  2
  H         -0.960525        1.344648        3.297897  2
  C         -1.469590        0.126504        1.608062  2
  H         -2.064041        0.895896        1.134350  2

%mem=32GB
%nprocshared= 8
#p m062x/aug-cc-pVDZ   counterpoise=2

00205 m062x/aug-cc-pVDZ   counterpoise=2

 0  1  0  1  0  1
  C         -0.876529        0.702788        0.000102  1
  C         -0.957055       -0.703915       -0.000101  1
  C          0.351414       -1.119810        0.000011  1
  N          1.104198        0.000000       -0.000010  1
  N          0.377972        1.120937       -0.000002  1
  H          2.106387        0.067001       -0.000035  1
  H         -1.836971       -1.320794       -0.000184  1
  H          0.795770       -2.099470        0.000012  1
  H         -1.677614        1.422525        0.000160  1
  C         -1.113341       -1.326828        1.000000  2
  H         -0.971125       -0.759995        0.089936  2
  C         -2.370762       -1.398044        1.584084  2
  H         -3.208142       -0.886692        1.129052  2
  C         -2.553312       -2.125637        2.752252  2
  H         -3.532907       -2.181119        3.207284  2
  C         -1.478440       -2.782015        3.336336  2
  H         -1.620656       -3.348848        4.246400  2
  C         -0.221019       -2.710798        2.752252  2
  H          0.616361       -3.222150        3.207284  2
  C         -0.038469       -1.983205        1.584084  2
  H          0.941126       -1.927723        1.129052  2

%mem=32GB
%nprocshared= 8
#p m062x/aug-cc-pVDZ   counterpoise=2

00206 m062x/aug-cc-pVDZ   counterpoise=2

 0  1  0  1  0  1
  C         -0.876529        0.702788        0.000102  1
  C         -0.957055       -0.703915       -0.000101  1
  C          0.351414       -1.119810        0.000011  1
  N          1.104198        0.000000       -0.000010  1
  N          0.377972        1.120937       -0.000002  1
  H          2.106387        0.067001       -0.000035  1
  H         -1.836971       -1.320794       -0.000184  1
  H          0.795770       -2.099470        0.000012  1
  H         -1.677614        1.422525        0.000160  1
  C         -0.866025       -1.500000        1.000000  2
  H         -0.942852       -0.828129        0.155945  2
  C         -2.011224       -2.067798        1.541719  2
  H         -2.980218       -1.838271        1.119691  2
  C         -1.912609       -2.930220        2.625156  2
  H         -2.804777       -3.372564        3.047184  2
  C         -0.668796       -3.224843        3.166875  2
  H         -0.591969       -3.896714        4.010930  2
  C          0.476403       -2.657044        2.625156  2
  H          1.445397       -2.886571        3.047184  2
  C          0.377788       -1.794623        1.541719  2
  H          1.269956       -1.352279        1.119691  2

%mem=32GB
%nprocshared= 8
#p m062x/aug-cc-pVDZ   counterpoise=2

00207 m062x/aug-cc-pVDZ   counterpoise=2

 0  1  0  1  0  1
  C         -0.876529        0.702788        0.000102  1
  C         -0.957055       -0.703915       -0.000101  1
  C          0.351414       -1.119810        0.000011  1
  N          1.104198        0.000000       -0.000010  1
  N          0.377972        1.120937       -0.000002  1
  H          2.106387        0.067001       -0.000035  1
  H         -1.836971       -1.320794       -0.000184  1
  H          0.795770       -2.099470        0.000012  1
  H         -1.677614        1.422525        0.000160  1
  C         -0.592396       -1.627595        1.000000  2
  H         -0.872231       -0.918773        0.232533  2
  C         -1.531093       -2.524012        1.492564  2
  H         -2.542220       -2.513545        1.108831  2
  C         -1.171894       -3.433864        2.477693  2
  H         -1.903186       -4.132219        2.861426  2
  C          0.126003       -3.447299        2.970257  2
  H          0.405838       -4.156121        3.737723  2
  C          1.064699       -2.550882        2.477693  2
  H          2.075827       -2.561349        2.861426  2
  C          0.705500       -1.641030        1.492564  2
  H          1.436792       -0.942675        1.108831  2

%mem=32GB
%nprocshared= 8
#p m062x/aug-cc-pVDZ   counterpoise=2

00208 m062x/aug-cc-pVDZ   counterpoise=2

 0  1  0  1  0  1
  C         -0.876529        0.702788        0.000102  1
  C         -0.957055       -0.703915       -0.000101  1
  C          0.351414       -1.119810        0.000011  1
  N          1.104198        0.000000       -0.000010  1
  N          0.377972        1.120937       -0.000002  1
  H          2.106387        0.067001       -0.000035  1
  H         -1.836971       -1.320794       -0.000184  1
  H          0.795770       -2.099470        0.000012  1
  H         -1.677614        1.422525        0.000160  1
  C         -0.300767       -1.705737        1.000000  2
  H          0.229622       -1.229229        0.186754  2
  C         -1.444679       -1.117201        1.521945  2
  H         -1.805454       -0.182194        1.115323  2
  C         -2.125492       -1.728852        2.565836  2
  H         -3.016658       -1.270353        2.972459  2
  C         -1.662395       -2.929038        3.087782  2
  H         -2.192785       -3.405546        3.901028  2
  C         -0.518484       -3.517575        2.565836  2
  H         -0.157708       -4.452581        2.972459  2
  C          0.162330       -2.905924        1.521945  2
  H          1.053495       -3.364423        1.115323  2

%mem=32GB
%nprocshared= 8
#p m062x/aug-cc-pVDZ   counterpoise=2

00209 m062x/aug-cc-pVDZ   counterpoise=2

 0  1  0  1  0  1
  C         -0.876529        0.702788        0.000102  1
  C         -0.957055       -0.703915       -0.000101  1
  C          0.351414       -1.119810        0.000011  1
  N          1.104198        0.000000       -0.000010  1
  N          0.377972        1.120937       -0.000002  1
  H          2.106387        0.067001       -0.000035  1
  H         -1.836971       -1.320794       -0.000184  1
  H          0.795770       -2.099470        0.000012  1
  H         -1.677614        1.422525        0.000160  1
  C         -0.000000       -1.732051        1.000000  2
  H          0.310501       -1.191089        0.116433  2
  C         -1.242013       -1.480736        1.567078  2
  H         -1.899104       -0.743987        1.125295  2
  C         -1.640576       -2.175120        2.701234  2
  H         -2.608168       -1.979333        3.143018  2
  C         -0.797126       -3.120820        3.268313  2
  H         -1.107627       -3.661781        4.151880  2
  C          0.444888       -3.372135        2.701234  2
  H          1.101979       -4.108883        3.143018  2
  C          0.843451       -2.677750        1.567078  2
  H          1.811043       -2.873537        1.125295  2

%mem=32GB
%nprocshared= 8
#p m062x/aug-cc-pVDZ   counterpoise=2

00210 m062x/aug-cc-pVDZ   counterpoise=2

 0  1  0  1  0  1
  C         -0.876529        0.702788        0.000102  1
  C         -0.957055       -0.703915       -0.000101  1
  C          0.351414       -1.119810        0.000011  1
  N          1.104198        0.000000       -0.000010  1
  N          0.377972        1.120937       -0.000002  1
  H          2.106387        0.067001       -0.000035  1
  H         -1.836971       -1.320794       -0.000184  1
  H          0.795770       -2.099470        0.000012  1
  H         -1.677614        1.422525        0.000160  1
  C          0.300767       -1.705737        1.000000  2
  H          0.347984       -1.159489        0.067731  2
  C         -0.927360       -1.952784        1.598335  2
  H         -1.836917       -1.598999        1.132201  2
  C         -0.987968       -2.653953        2.795006  2
  H         -1.944742       -2.846416        3.261141  2
  C          0.179552       -3.108076        3.393341  2
  H          0.132335       -3.654324        4.325610  2
  C          1.407679       -2.861029        2.795006  2
  H          2.317236       -3.214814        3.261141  2
  C          1.468287       -2.159860        1.598335  2
  H          2.425061       -1.967397        1.132201  2

%mem=32GB
%nprocshared= 8
#p m062x/aug-cc-pVDZ   counterpoise=2

00211 m062x/aug-cc-pVDZ   counterpoise=2

 0  1  0  1  0  1
  C         -0.876529        0.702788        0.000102  1
  C         -0.957055       -0.703915       -0.000101  1
  C          0.351414       -1.119810        0.000011  1
  N          1.104198        0.000000       -0.000010  1
  N          0.377972        1.120937       -0.000002  1
  H          2.106387        0.067001       -0.000035  1
  H         -1.836971       -1.320794       -0.000184  1
  H          0.795770       -2.099470        0.000012  1
  H         -1.677614        1.422525        0.000160  1
  C          0.592396       -1.627595        1.000000  2
  H          0.788040       -2.081535        0.038021  2
  C          1.570940       -0.860394        1.617404  2
  H          2.528919       -0.716643        1.136414  2
  C          1.319810       -0.277712        2.852211  2
  H          2.082145        0.319977        3.333200  2
  C          0.090136       -0.462233        3.469614  2
  H         -0.105508       -0.008294        4.431594  2
  C         -0.888409       -1.229435        2.852211  2
  H         -1.846388       -1.373185        3.333200  2
  C         -0.637278       -1.812116        1.617404  2
  H         -1.399614       -2.409806        1.136414  2

%mem=32GB
%nprocshared= 8
#p m062x/aug-cc-pVDZ   counterpoise=2

00212 m062x/aug-cc-pVDZ   counterpoise=2

 0  1  0  1  0  1
  C         -0.876529        0.702788        0.000102  1
  C         -0.957055       -0.703915       -0.000101  1
  C          0.351414       -1.119810        0.000011  1
  N          1.104198        0.000000       -0.000010  1
  N          0.377972        1.120937       -0.000002  1
  H          2.106387        0.067001       -0.000035  1
  H         -1.836971       -1.320794       -0.000184  1
  H          0.795770       -2.099470        0.000012  1
  H         -1.677614        1.422525        0.000160  1
  C          0.866025       -1.500000        1.000000  2
  H          0.800971       -2.055087        0.074048  2
  C          2.101895       -1.283688        1.594281  2
  H          2.999646       -1.670256        1.131305  2
  C          2.185399       -0.571172        2.782844  2
  H          3.148204       -0.402653        3.245820  2
  C          1.033033       -0.074968        3.377125  2
  H          1.098087        0.480119        4.303077  2
  C         -0.202836       -0.291280        2.782844  2
  H         -1.100587        0.095288        3.245820  2
  C         -0.286340       -1.003796        1.594281  2
  H         -1.249145       -1.172315        1.131305  2

%mem=32GB
%nprocshared= 8
#p m062x/aug-cc-pVDZ   counterpoise=2

00213 m062x/aug-cc-pVDZ   counterpoise=2

 0  1  0  1  0  1
  C         -0.876529        0.702788        0.000102  1
  C         -0.957055       -0.703915       -0.000101  1
  C          0.351414       -1.119810        0.000011  1
  N          1.104198        0.000000       -0.000010  1
  N          0.377972        1.120937       -0.000002  1
  H          2.106387        0.067001       -0.000035  1
  H         -1.836971       -1.320794       -0.000184  1
  H          0.795770       -2.099470        0.000012  1
  H         -1.677614        1.422525        0.000160  1
  C          1.113341       -1.326828        1.000000  2
  H          0.466571       -1.151098        0.151148  2
  C          1.213204       -2.599839        1.544798  2
  H          0.644233       -3.415850        1.120372  2
  C          2.043405       -2.825407        2.634393  2
  H          2.121204       -3.817148        3.058819  2
  C          2.773743       -1.777964        3.179191  2
  H          3.420513       -1.953694        4.028042  2
  C          2.673880       -0.504953        2.634393  2
  H          3.242850        0.311058        3.058819  2
  C          1.843679       -0.279385        1.544798  2
  H          1.765879        0.712356        1.120372  2

%mem=32GB
%nprocshared= 8
#p m062x/aug-cc-pVDZ   counterpoise=2

00214 m062x/aug-cc-pVDZ   counterpoise=2

 0  1  0  1  0  1
  C         -0.876529        0.702788        0.000102  1
  C         -0.957055       -0.703915       -0.000101  1
  C          0.351414       -1.119810        0.000011  1
  N          1.104198        0.000000       -0.000010  1
  N          0.377972        1.120937       -0.000002  1
  H          2.106387        0.067001       -0.000035  1
  H         -1.836971       -1.320794       -0.000184  1
  H          0.795770       -2.099470        0.000012  1
  H         -1.677614        1.422525        0.000160  1
  C          1.326828       -1.113341        1.000000  2
  H          0.571640       -1.118349        0.225786  2
  C          1.819485       -2.312390        1.496895  2
  H          1.448103       -3.251519        1.109788  2
  C          2.788852       -2.305961        2.490685  2
  H          3.172658       -3.240081        2.877792  2
  C          3.265562       -1.100483        2.987580  2
  H          4.020750       -1.095474        3.761794  2
  C          2.772905        0.098566        2.490685  2
  H          3.144287        1.037695        2.877792  2
  C          1.803538        0.092137        1.496895  2
  H          1.419732        1.026257        1.109788  2

%mem=32GB
%nprocshared= 8
#p m062x/aug-cc-pVDZ   counterpoise=2

00215 m062x/aug-cc-pVDZ   counterpoise=2

 0  1  0  1  0  1
  C         -0.876529        0.702788        0.000102  1
  C         -0.957055       -0.703915       -0.000101  1
  C          0.351414       -1.119810        0.000011  1
  N          1.104198        0.000000       -0.000010  1
  N          0.377972        1.120937       -0.000002  1
  H          2.106387        0.067001       -0.000035  1
  H         -1.836971       -1.320794       -0.000184  1
  H          0.795770       -2.099470        0.000012  1
  H         -1.677614        1.422525        0.000160  1
  C          1.500000       -0.866025        1.000000  2
  H          1.189984       -0.187702        0.216732  2
  C          0.605472       -1.801141        1.502706  2
  H         -0.401426       -1.851321        1.111072  2
  C          1.003412       -2.671844        2.508117  2
  H          0.306530       -3.400348        2.899751  2
  C          2.295880       -2.607432        3.010823  2
  H          2.605896       -3.285755        3.794091  2
  C          3.190407       -1.672316        2.508117  2
  H          4.197306       -1.622136        2.899751  2
  C          2.792468       -0.801613        1.502706  2
  H          3.489350       -0.073109        1.111072  2

%mem=32GB
%nprocshared= 8
#p m062x/aug-cc-pVDZ   counterpoise=2

00216 m062x/aug-cc-pVDZ   counterpoise=2

 0  1  0  1  0  1
  C         -0.876529        0.702788        0.000102  1
  C         -0.957055       -0.703915       -0.000101  1
  C          0.351414       -1.119810        0.000011  1
  N          1.104198        0.000000       -0.000010  1
  N          0.377972        1.120937       -0.000002  1
  H          2.106387        0.067001       -0.000035  1
  H         -1.836971       -1.320794       -0.000184  1
  H          0.795770       -2.099470        0.000012  1
  H         -1.677614        1.422525        0.000160  1
  C          1.627595       -0.592396        1.000000  2
  H          1.183513       -0.089771        0.151530  2
  C          1.011612       -1.711039        1.544552  2
  H          0.087647       -2.079894        1.120318  2
  C          1.581640       -2.356214        2.633657  2
  H          1.101758       -3.227694        3.057892  2
  C          2.767653       -1.882746        3.178209  2
  H          3.211735       -2.385372        4.026679  2
  C          3.383637       -0.764104        2.633657  2
  H          4.307601       -0.395249        3.057892  2
  C          2.813608       -0.118929        1.544552  2
  H          3.293490        0.752551        1.120318  2

%mem=32GB
%nprocshared= 8
#p m062x/aug-cc-pVDZ   counterpoise=2

00217 m062x/aug-cc-pVDZ   counterpoise=2

 0  1  0  1  0  1
  C         -0.876529        0.702788        0.000102  1
  C         -0.957055       -0.703915       -0.000101  1
  C          0.351414       -1.119810        0.000011  1
  N          1.104198        0.000000       -0.000010  1
  N          0.377972        1.120937       -0.000002  1
  H          2.106387        0.067001       -0.000035  1
  H         -1.836971       -1.320794       -0.000184  1
  H          0.795770       -2.099470        0.000012  1
  H         -1.677614        1.422525        0.000160  1
  C          1.705737       -0.300767        1.000000  2
  H          2.086394        0.048649        0.049868  2
  C          0.648405        0.360691        1.609800  2
  H          0.205346        1.225417        1.134734  2
  C          0.159790       -0.087824        2.829399  2
  H         -0.663926        0.427486        3.304465  2
  C          0.728507       -1.197796        3.439199  2
  H          0.347850       -1.547213        4.389330  2
  C          1.785839       -1.859255        2.829399  2
  H          2.228898       -2.723980        3.304465  2
  C          2.274454       -1.410740        1.609800  2
  H          3.098170       -1.926050        1.134734  2

%mem=32GB
%nprocshared= 8
#p m062x/aug-cc-pVDZ   counterpoise=2

00218 m062x/aug-cc-pVDZ   counterpoise=2

 0  1  0  1  0  1
  C         -0.876529        0.702788        0.000102  1
  C         -0.957055       -0.703915       -0.000101  1
  C          0.351414       -1.119810        0.000011  1
  N          1.104198        0.000000       -0.000010  1
  N          0.377972        1.120937       -0.000002  1
  H          2.106387        0.067001       -0.000035  1
  H         -1.836971       -1.320794       -0.000184  1
  H          0.795770       -2.099470        0.000012  1
  H         -1.677614        1.422525        0.000160  1
  C          1.879385        0.000000        0.684040  2
  H          2.218555        0.100108       -0.338057  2
  C          1.321356        1.088861        1.340028  2
  H          1.225793        2.037247        0.828979  2
  C          0.885994        0.960361        2.652004  2
  H          0.451260        1.808639        3.163052  2
  C          1.008660       -0.257000        3.307991  2
  H          0.669490       -0.357108        4.330089  2
  C          1.566689       -1.345861        2.652004  2
  H          1.662253       -2.294247        3.163052  2
  C          2.002052       -1.217361        1.340028  2
  H          2.436785       -2.065639        0.828979  2

%mem=32GB
%nprocshared= 8
#p m062x/aug-cc-pVDZ   counterpoise=2

00219 m062x/aug-cc-pVDZ   counterpoise=2

 0  1  0  1  0  1
  C         -0.876529        0.702788        0.000102  1
  C         -0.957055       -0.703915       -0.000101  1
  C          0.351414       -1.119810        0.000011  1
  N          1.104198        0.000000       -0.000010  1
  N          0.377972        1.120937       -0.000002  1
  H          2.106387        0.067001       -0.000035  1
  H         -1.836971       -1.320794       -0.000184  1
  H          0.795770       -2.099470        0.000012  1
  H         -1.677614        1.422525        0.000160  1
  C          1.850833        0.326352        0.684040  2
  H          2.207498       -0.035612       -0.270692  2
  C          2.478317        1.402518        1.296793  2
  H          3.323823        1.878942        0.819426  2
  C          2.020498        1.867139        2.522297  2
  H          2.509340        2.705527        2.999664  2
  C          0.935196        1.255594        3.135050  2
  H          0.578531        1.617558        4.089782  2
  C          0.307712        0.179428        2.522297  2
  H         -0.537794       -0.296996        2.999664  2
  C          0.765531       -0.285193        1.296793  2
  H          0.276689       -1.123581        0.819426  2

%mem=32GB
%nprocshared= 8
#p m062x/aug-cc-pVDZ   counterpoise=2

00220 m062x/aug-cc-pVDZ   counterpoise=2

 0  1  0  1  0  1
  C         -0.876529        0.702788        0.000102  1
  C         -0.957055       -0.703915       -0.000101  1
  C          0.351414       -1.119810        0.000011  1
  N          1.104198        0.000000       -0.000010  1
  N          0.377972        1.120937       -0.000002  1
  H          2.106387        0.067001       -0.000035  1
  H         -1.836971       -1.320794       -0.000184  1
  H          0.795770       -2.099470        0.000012  1
  H         -1.677614        1.422525        0.000160  1
  C          1.766044        0.642788        0.684040  2
  H          2.150791       -0.008120       -0.089284  2
  C          2.554113        1.672324        1.180364  2
  H          3.552804        1.823478        0.793702  2
  C          2.060249        2.507836        2.173012  2
  H          2.674194        3.309898        2.559674  2
  C          0.778316        2.313812        2.669336  2
  H          0.393570        2.964720        3.442661  2
  C         -0.009753        1.284276        2.173012  2
  H         -1.008444        1.133122        2.559674  2
  C          0.484112        0.448764        1.180364  2
  H         -0.129833       -0.353298        0.793702  2

%mem=32GB
%nprocshared= 8
#p m062x/aug-cc-pVDZ   counterpoise=2

00221 m062x/aug-cc-pVDZ   counterpoise=2

 0  1  0  1  0  1
  C         -0.876529        0.702788        0.000102  1
  C         -0.957055       -0.703915       -0.000101  1
  C          0.351414       -1.119810        0.000011  1
  N          1.104198        0.000000       -0.000010  1
  N          0.377972        1.120937       -0.000002  1
  H          2.106387        0.067001       -0.000035  1
  H         -1.836971       -1.320794       -0.000184  1
  H          0.795770       -2.099470        0.000012  1
  H         -1.677614        1.422525        0.000160  1
  C          1.627595        0.939693        0.684040  2
  H          2.056336        0.158228        0.071475  2
  C          2.406498        2.019544        1.077188  2
  H          3.442044        2.079340        0.770905  2
  C          1.856162        3.022640        1.863483  2
  H          2.462967        3.863900        2.169766  2
  C          0.526922        2.945885        2.256631  2
  H          0.098181        3.727349        2.869196  2
  C         -0.251981        1.866033        1.863483  2
  H         -1.287526        1.806238        2.169766  2
  C          0.298356        0.862937        1.077188  2
  H         -0.308449        0.021677        0.770905  2

%mem=32GB
%nprocshared= 8
#p m062x/aug-cc-pVDZ   counterpoise=2

00222 m062x/aug-cc-pVDZ   counterpoise=2

 0  1  0  1  0  1
  C         -0.876529        0.702788        0.000102  1
  C         -0.957055       -0.703915       -0.000101  1
  C          0.351414       -1.119810        0.000011  1
  N          1.104198        0.000000       -0.000010  1
  N          0.377972        1.120937       -0.000002  1
  H          2.106387        0.067001       -0.000035  1
  H         -1.836971       -1.320794       -0.000184  1
  H          0.795770       -2.099470        0.000012  1
  H         -1.677614        1.422525        0.000160  1
  C          1.439693        1.208046        0.684040  2
  H          0.532662        1.133628        0.099661  2
  C          2.120141        0.057543        1.059098  2
  H          1.743215       -0.913174        0.766908  2
  C          3.284415        0.153066        1.809213  2
  H          3.814520       -0.743234        2.101403  2
  C          3.768241        1.399091        2.184271  2
  H          4.675272        1.473508        2.768650  2
  C          3.087793        2.549593        1.809213  2
  H          3.464719        3.520310        2.101403  2
  C          1.923519        2.454071        1.059098  2
  H          1.393414        3.350370        0.766908  2

%mem=32GB
%nprocshared= 8
#p m062x/aug-cc-pVDZ   counterpoise=2

00223 m062x/aug-cc-pVDZ   counterpoise=2

 0  1  0  1  0  1
  C         -0.876529        0.702788        0.000102  1
  C         -0.957055       -0.703915       -0.000101  1
  C          0.351414       -1.119810        0.000011  1
  N          1.104198        0.000000       -0.000010  1
  N          0.377972        1.120937       -0.000002  1
  H          2.106387        0.067001       -0.000035  1
  H         -1.836971       -1.320794       -0.000184  1
  H          0.795770       -2.099470        0.000012  1
  H         -1.677614        1.422525        0.000160  1
  C          1.208046        1.439693        0.684040  2
  H          0.407792        1.132388        0.024571  2
  C          2.152657        0.514542        1.107291  2
  H          2.088304       -0.513501        0.777556  2
  C          3.179871        0.909002        1.953792  2
  H          3.915772        0.188263        2.283526  2
  C          3.262475        2.228612        2.377043  2
  H          4.062729        2.535916        3.036511  2
  C          2.317864        3.153762        1.953792  2
  H          2.382217        4.181805        2.283526  2
  C          1.290649        2.759302        1.107291  2
  H          0.554748        3.480041        0.777556  2

%mem=32GB
%nprocshared= 8
#p m062x/aug-cc-pVDZ   counterpoise=2

00224 m062x/aug-cc-pVDZ   counterpoise=2

 0  1  0  1  0  1
  C         -0.876529        0.702788        0.000102  1
  C         -0.957055       -0.703915       -0.000101  1
  C          0.351414       -1.119810        0.000011  1
  N          1.104198        0.000000       -0.000010  1
  N          0.377972        1.120937       -0.000002  1
  H          2.106387        0.067001       -0.000035  1
  H         -1.836971       -1.320794       -0.000184  1
  H          0.795770       -2.099470        0.000012  1
  H         -1.677614        1.422525        0.000160  1
  C          0.939693        1.627595        0.684040  2
  H          0.344006        1.090300       -0.041365  2
  C          2.127271        1.079657        1.149609  2
  H          2.456769        0.115490        0.786907  2
  C          2.891901        1.769335        2.080747  2
  H          3.817086        1.342463        2.443450  2
  C          2.468953        3.006951        2.546316  2
  H          3.064640        3.544246        3.271721  2
  C          1.281374        3.554890        2.080747  2
  H          0.951876        4.519056        2.443450  2
  C          0.516744        2.865212        1.149609  2
  H         -0.408441        3.292083        0.786907  2

%mem=32GB
%nprocshared= 8
#p m062x/aug-cc-pVDZ   counterpoise=2

00225 m062x/aug-cc-pVDZ   counterpoise=2

 0  1  0  1  0  1
  C         -0.876529        0.702788        0.000102  1
  C         -0.957055       -0.703915       -0.000101  1
  C          0.351414       -1.119810        0.000011  1
  N          1.104198        0.000000       -0.000010  1
  N          0.377972        1.120937       -0.000002  1
  H          2.106387        0.067001       -0.000035  1
  H         -1.836971       -1.320794       -0.000184  1
  H          0.795770       -2.099470        0.000012  1
  H         -1.677614        1.422525        0.000160  1
  C          0.642788        1.766044        0.684040  2
  H          0.349585        1.051785       -0.073328  2
  C          1.943193        1.767893        1.170123  2
  H          2.663073        1.055074        0.791439  2
  C          2.319551        2.684725        2.142289  2
  H          3.332633        2.686166        2.520974  2
  C          1.395504        3.599708        2.628373  2
  H          1.688706        4.313968        3.385741  2
  C          0.095098        3.597859        2.142289  2
  H         -0.624781        4.310678        2.520974  2
  C         -0.281260        2.681027        1.170123  2
  H         -1.294342        2.679587        0.791439  2

%mem=32GB
%nprocshared= 8
#p m062x/aug-cc-pVDZ   counterpoise=2

00226 m062x/aug-cc-pVDZ   counterpoise=2

 0  1  0  1  0  1
  C         -0.876529        0.702788        0.000102  1
  C         -0.957055       -0.703915       -0.000101  1
  C          0.351414       -1.119810        0.000011  1
  N          1.104198        0.000000       -0.000010  1
  N          0.377972        1.120937       -0.000002  1
  H          2.106387        0.067001       -0.000035  1
  H         -1.836971       -1.320794       -0.000184  1
  H          0.795770       -2.099470        0.000012  1
  H         -1.677614        1.422525        0.000160  1
  C          0.326352        1.850833        0.684040  2
  H          0.382089        1.062727       -0.054555  2
  C          1.489874        2.441461        1.158075  2
  H          2.452054        2.113485        0.788777  2
  C          1.418329        3.453083        2.106144  2
  H          2.324772        3.913213        2.475442  2
  C          0.183263        3.874077        2.580179  2
  H          0.127526        4.662183        3.318774  2
  C         -0.980260        3.283449        2.106144  2
  H         -1.942439        3.611425        2.475442  2
  C         -0.908715        2.271827        1.158075  2
  H         -1.815158        1.811697        0.788777  2

%mem=32GB
%nprocshared= 8
#p m062x/aug-cc-pVDZ   counterpoise=2

00227 m062x/aug-cc-pVDZ   counterpoise=2

 0  1  0  1  0  1
  C         -0.876529        0.702788        0.000102  1
  C         -0.957055       -0.703915       -0.000101  1
  C          0.351414       -1.119810        0.000011  1
  N          1.104198        0.000000       -0.000010  1
  N          0.377972        1.120937       -0.000002  1
  H          2.106387        0.067001       -0.000035  1
  H         -1.836971       -1.320794       -0.000184  1
  H          0.795770       -2.099470        0.000012  1
  H         -1.677614        1.422525        0.000160  1
  C          0.000000        1.879385        0.684040  2
  H          0.375369        1.126160        0.004709  2
  C          0.835157        2.899068        1.120039  2
  H          1.861155        2.940228        0.780373  2
  C          0.353329        3.865916        1.992036  2
  H          1.003958        4.660301        2.331702  2
  C         -0.963656        3.813081        2.428035  2
  H         -1.339025        4.566306        3.107367  2
  C         -1.798812        2.793398        1.992036  2
  H         -2.824810        2.752238        2.331702  2
  C         -1.316984        1.826550        1.120039  2
  H         -1.967613        1.032165        0.780373  2

%mem=32GB
%nprocshared= 8
#p m062x/aug-cc-pVDZ   counterpoise=2

00228 m062x/aug-cc-pVDZ   counterpoise=2

 0  1  0  1  0  1
  C         -0.876529        0.702788        0.000102  1
  C         -0.957055       -0.703915       -0.000101  1
  C          0.351414       -1.119810        0.000011  1
  N          1.104198        0.000000       -0.000010  1
  N          0.377972        1.120937       -0.000002  1
  H          2.106387        0.067001       -0.000035  1
  H         -1.836971       -1.320794       -0.000184  1
  H          0.795770       -2.099470        0.000012  1
  H         -1.677614        1.422525        0.000160  1
  C         -0.326352        1.850833        0.684040  2
  H          0.296300        1.205575        0.079319  2
  C          0.139195        3.099820        1.072154  2
  H          1.124531        3.427586        0.769793  2
  C         -0.660047        3.928081        1.848381  2
  H         -0.297363        4.901105        2.150742  2
  C         -1.924836        3.507355        2.236495  2
  H         -2.547487        4.152613        2.841217  2
  C         -2.390383        2.258368        1.848381  2
  H         -3.375719        1.930601        2.150742  2
  C         -1.591141        1.430107        1.072154  2
  H         -1.953825        0.457082        0.769793  2

%mem=32GB
%nprocshared= 8
#p m062x/aug-cc-pVDZ   counterpoise=2

00229 m062x/aug-cc-pVDZ   counterpoise=2

 0  1  0  1  0  1
  C         -0.876529        0.702788        0.000102  1
  C         -0.957055       -0.703915       -0.000101  1
  C          0.351414       -1.119810        0.000011  1
  N          1.104198        0.000000       -0.000010  1
  N          0.377972        1.120937       -0.000002  1
  H          2.106387        0.067001       -0.000035  1
  H         -1.836971       -1.320794       -0.000184  1
  H          0.795770       -2.099470        0.000012  1
  H         -1.677614        1.422525        0.000160  1
  C         -0.642788        1.766044        0.684040  2
  H         -0.839420        0.871593        0.108685  2
  C          0.657662        2.081967        1.053306  2
  H          1.474147        1.433635        0.765629  2
  C          0.910062        3.230095        1.791838  2
  H          1.923178        3.476215        2.079515  2
  C         -0.137989        4.062300        2.161104  2
  H          0.058643        4.956752        2.736459  2
  C         -1.438439        3.746378        1.791838  2
  H         -2.254924        4.394710        2.079515  2
  C         -1.690838        2.598250        1.053306  2
  H         -2.703955        2.352130        0.765629  2

%mem=32GB
%nprocshared= 8
#p m062x/aug-cc-pVDZ   counterpoise=2

00230 m062x/aug-cc-pVDZ   counterpoise=2

 0  1  0  1  0  1
  C         -0.876529        0.702788        0.000102  1
  C         -0.957055       -0.703915       -0.000101  1
  C          0.351414       -1.119810        0.000011  1
  N          1.104198        0.000000       -0.000010  1
  N          0.377972        1.120937       -0.000002  1
  H          2.106387        0.067001       -0.000035  1
  H         -1.836971       -1.320794       -0.000184  1
  H          0.795770       -2.099470        0.000012  1
  H         -1.677614        1.422525        0.000160  1
  C         -0.939693        1.627595        0.684040  2
  H         -1.716974        1.411587       -0.036318  2
  C         -0.118909        0.607840        1.146370  2
  H         -0.256758       -0.402609        0.786191  2
  C          0.878818        0.885111        2.071029  2
  H          1.518250        0.090670        2.431208  2
  C          1.055761        2.182137        2.533358  2
  H          1.833043        2.398146        3.253716  2
  C          0.234978        3.201892        2.071029  2
  H          0.372826        4.212342        2.431208  2
  C         -0.762749        2.924621        1.146370  2
  H         -1.402182        3.719062        0.786191  2

%mem=32GB
%nprocshared= 8
#p m062x/aug-cc-pVDZ   counterpoise=2

00231 m062x/aug-cc-pVDZ   counterpoise=2

 0  1  0  1  0  1
  C         -0.876529        0.702788        0.000102  1
  C         -0.957055       -0.703915       -0.000101  1
  C          0.351414       -1.119810        0.000011  1
  N          1.104198        0.000000       -0.000010  1
  N          0.377972        1.120937       -0.000002  1
  H          2.106387        0.067001       -0.000035  1
  H         -1.836971       -1.320794       -0.000184  1
  H          0.795770       -2.099470        0.000012  1
  H         -1.677614        1.422525        0.000160  1
  C         -1.208046        1.439693        0.684040  2
  H         -1.820111        1.417315       -0.207373  2
  C         -0.771292        0.252567        1.256154  2
  H         -1.043103       -0.694641        0.810447  2
  C          0.014362        0.281291        2.400381  2
  H          0.354616       -0.643540        2.846088  2
  C          0.363262        1.497140        2.972495  2
  H          0.975327        1.519518        3.863908  2
  C         -0.073492        2.684266        2.400381  2
  H          0.198319        3.631474        2.846088  2
  C         -0.859146        2.655542        1.256154  2
  H         -1.199400        3.580373        0.810447  2

%mem=32GB
%nprocshared= 8
#p m062x/aug-cc-pVDZ   counterpoise=2

00232 m062x/aug-cc-pVDZ   counterpoise=2

 0  1  0  1  0  1
  C         -0.876529        0.702788        0.000102  1
  C         -0.957055       -0.703915       -0.000101  1
  C          0.351414       -1.119810        0.000011  1
  N          1.104198        0.000000       -0.000010  1
  N          0.377972        1.120937       -0.000002  1
  H          2.106387        0.067001       -0.000035  1
  H         -1.836971       -1.320794       -0.000184  1
  H          0.795770       -2.099470        0.000012  1
  H         -1.677614        1.422525        0.000160  1
  C         -1.439693        1.208046        0.684040  2
  H         -1.780435        1.515216       -0.295389  2
  C         -2.026018        0.117901        1.312644  2
  H         -2.823537       -0.424207        0.822929  2
  C         -1.588637       -0.276386        2.569850  2
  H         -2.045413       -1.125664        3.059565  2
  C         -0.564930        0.419472        3.198453  2
  H         -0.224188        0.112302        4.177883  2
  C          0.021395        1.509617        2.569850  2
  H          0.818914        2.051725        3.059565  2
  C         -0.415987        1.903903        1.312644  2
  H          0.040790        2.753182        0.822929  2

%mem=32GB
%nprocshared= 8
#p m062x/aug-cc-pVDZ   counterpoise=2

00233 m062x/aug-cc-pVDZ   counterpoise=2

 0  1  0  1  0  1
  C         -0.876529        0.702788        0.000102  1
  C         -0.957055       -0.703915       -0.000101  1
  C          0.351414       -1.119810        0.000011  1
  N          1.104198        0.000000       -0.000010  1
  N          0.377972        1.120937       -0.000002  1
  H          2.106387        0.067001       -0.000035  1
  H         -1.836971       -1.320794       -0.000184  1
  H          0.795770       -2.099470        0.000012  1
  H         -1.677614        1.422525        0.000160  1
  C         -1.627595        0.939693        0.684040  2
  H         -1.692101        1.562372       -0.197918  2
  C         -2.782085        0.416166        1.250086  2
  H         -3.745997        0.630992        0.809107  2
  C         -2.699285       -0.383112        2.382178  2
  H         -3.598691       -0.790966        2.823157  2
  C         -1.461994       -0.658863        2.948223  2
  H         -1.397488       -1.281543        3.830182  2
  C         -0.307504       -0.135337        2.382178  2
  H          0.656408       -0.350162        2.823157  2
  C         -0.390305        0.663941        1.250086  2
  H          0.509101        1.071795        0.809107  2

%mem=32GB
%nprocshared= 8
#p m062x/aug-cc-pVDZ   counterpoise=2

00234 m062x/aug-cc-pVDZ   counterpoise=2

 0  1  0  1  0  1
  C         -0.876529        0.702788        0.000102  1
  C         -0.957055       -0.703915       -0.000101  1
  C          0.351414       -1.119810        0.000011  1
  N          1.104198        0.000000       -0.000010  1
  N          0.377972        1.120937       -0.000002  1
  H          2.106387        0.067001       -0.000035  1
  H         -1.836971       -1.320794       -0.000184  1
  H          0.795770       -2.099470        0.000012  1
  H         -1.677614        1.422525        0.000160  1
  C         -1.766044        0.642788        0.684040  2
  H         -1.674162        1.452962       -0.026535  2
  C         -3.019647        0.258297        1.140091  2
  H         -3.904385        0.768933        0.784804  2
  C         -3.137588       -0.781651        2.052193  2
  H         -4.114208       -1.081189        2.407481  2
  C         -2.001927       -1.437109        2.508244  2
  H         -2.093809       -2.247283        3.218820  2
  C         -0.748324       -1.052619        2.052193  2
  H          0.136414       -1.563254        2.407481  2
  C         -0.630383       -0.012670        1.140091  2
  H          0.346237        0.286868        0.784804  2

%mem=32GB
%nprocshared= 8
#p m062x/aug-cc-pVDZ   counterpoise=2

00235 m062x/aug-cc-pVDZ   counterpoise=2

 0  1  0  1  0  1
  C         -0.876529        0.702788        0.000102  1
  C         -0.957055       -0.703915       -0.000101  1
  C          0.351414       -1.119810        0.000011  1
  N          1.104198        0.000000       -0.000010  1
  N          0.377972        1.120937       -0.000002  1
  H          2.106387        0.067001       -0.000035  1
  H         -1.836971       -1.320794       -0.000184  1
  H          0.795770       -2.099470        0.000012  1
  H         -1.677614        1.422525        0.000160  1
  C         -1.850833        0.326352        0.684040  2
  H         -1.006814        0.652450        0.091559  2
  C         -2.825834        1.238554        1.064298  2
  H         -2.741391        2.275304        0.768057  2
  C         -3.909225        0.819970        1.824813  2
  H         -4.668801        1.530621        2.121053  2
  C         -4.017616       -0.510815        2.205070  2
  H         -4.861635       -0.836914        2.797551  2
  C         -3.042615       -1.423017        1.824813  2
  H         -3.127058       -2.459767        2.121053  2
  C         -1.959224       -1.004434        1.064298  2
  H         -1.199648       -1.715085        0.768057  2

%mem=32GB
%nprocshared= 8
#p m062x/aug-cc-pVDZ   counterpoise=2

00236 m062x/aug-cc-pVDZ   counterpoise=2

 0  1  0  1  0  1
  C         -0.876529        0.702788        0.000102  1
  C         -0.957055       -0.703915       -0.000101  1
  C          0.351414       -1.119810        0.000011  1
  N          1.104198        0.000000       -0.000010  1
  N          0.377972        1.120937       -0.000002  1
  H          2.106387        0.067001       -0.000035  1
  H         -1.836971       -1.320794       -0.000184  1
  H          0.795770       -2.099470        0.000012  1
  H         -1.677614        1.422525        0.000160  1
  C         -1.879385        0.000000        0.684040  2
  H         -1.138784       -0.565221        0.134697  2
  C         -1.625289        1.318508        1.036612  2
  H         -0.686735        1.780472        0.761940  2
  C         -2.575932        2.044031        1.741754  2
  H         -2.377979        3.071216        2.016426  2
  C         -3.780672        1.451046        2.094325  2
  H         -4.521273        2.016267        2.643668  2
  C         -4.034768        0.132539        1.741754  2
  H         -4.973322       -0.329426        2.016426  2
  C         -3.084125       -0.592985        1.036612  2
  H         -3.282078       -1.620170        0.761940  2

%mem=32GB
%nprocshared= 8
#p m062x/aug-cc-pVDZ   counterpoise=2

00237 m062x/aug-cc-pVDZ   counterpoise=2

 0  1  0  1  0  1
  C         -0.876529        0.702788        0.000102  1
  C         -0.957055       -0.703915       -0.000101  1
  C          0.351414       -1.119810        0.000011  1
  N          1.104198        0.000000       -0.000010  1
  N          0.377972        1.120937       -0.000002  1
  H          2.106387        0.067001       -0.000035  1
  H         -1.836971       -1.320794       -0.000184  1
  H          0.795770       -2.099470        0.000012  1
  H         -1.677614        1.422525        0.000160  1
  C         -1.850833       -0.326352        0.684040  2
  H         -1.036596       -0.670314        0.060783  2
  C         -1.905558        1.001930        1.084050  2
  H         -1.133955        1.692767        0.772421  2
  C         -2.950722        1.443443        1.884069  2
  H         -2.993356        2.478243        2.195698  2
  C         -3.941161        0.556676        2.284079  2
  H         -4.755398        0.900638        2.907336  2
  C         -3.886436       -0.771606        1.884069  2
  H         -4.658039       -1.462443        2.195698  2
  C         -2.841272       -1.213120        1.084050  2
  H         -2.798638       -2.247919        0.772421  2

%mem=32GB
%nprocshared= 8
#p m062x/aug-cc-pVDZ   counterpoise=2

00238 m062x/aug-cc-pVDZ   counterpoise=2

 0  1  0  1  0  1
  C         -0.876529        0.702788        0.000102  1
  C         -0.957055       -0.703915       -0.000101  1
  C          0.351414       -1.119810        0.000011  1
  N          1.104198        0.000000       -0.000010  1
  N          0.377972        1.120937       -0.000002  1
  H          2.106387        0.067001       -0.000035  1
  H         -1.836971       -1.320794       -0.000184  1
  H          0.795770       -2.099470        0.000012  1
  H         -1.677614        1.422525        0.000160  1
  C         -1.766044       -0.642788        0.684040  2
  H         -1.845466       -1.402002       -0.082137  2
  C         -0.519306       -0.280609        1.175777  2
  H          0.372545       -0.757668        0.792688  2
  C         -0.417360        0.693927        2.159250  2
  H          0.553913        0.976083        2.542338  2
  C         -1.562151        1.306284        2.650987  2
  H         -1.482729        2.065498        3.417164  2
  C         -2.808889        0.944106        2.159250  2
  H         -3.700740        1.421164        2.542338  2
  C         -2.910836       -0.030430        1.175777  2
  H         -3.882109       -0.312586        0.792688  2

%mem=32GB
%nprocshared= 8
#p m062x/aug-cc-pVDZ   counterpoise=2

00239 m062x/aug-cc-pVDZ   counterpoise=2

 0  1  0  1  0  1
  C         -0.876529        0.702788        0.000102  1
  C         -0.957055       -0.703915       -0.000101  1
  C          0.351414       -1.119810        0.000011  1
  N          1.104198        0.000000       -0.000010  1
  N          0.377972        1.120937       -0.000002  1
  H          2.106387        0.067001       -0.000035  1
  H         -1.836971       -1.320794       -0.000184  1
  H          0.795770       -2.099470        0.000012  1
  H         -1.677614        1.422525        0.000160  1
  C         -1.627595       -0.939693        0.684040  2
  H         -1.906920       -1.448114       -0.228773  2
  C         -0.394589       -1.192303        1.269888  2
  H          0.286661       -1.897519        0.813482  2
  C         -0.036045       -0.539688        2.441585  2
  H          0.924530       -0.736483        2.897991  2
  C         -0.910507        0.365537        3.027433  2
  H         -0.631182        0.873959        3.940246  2
  C         -2.143513        0.618147        2.441585  2
  H         -2.824763        1.323364        2.897991  2
  C         -2.502057       -0.034468        1.269888  2
  H         -3.462632        0.162328        0.813482  2

%mem=32GB
%nprocshared= 8
#p m062x/aug-cc-pVDZ   counterpoise=2

00240 m062x/aug-cc-pVDZ   counterpoise=2

 0  1  0  1  0  1
  C         -0.876529        0.702788        0.000102  1
  C         -0.957055       -0.703915       -0.000101  1
  C          0.351414       -1.119810        0.000011  1
  N          1.104198        0.000000       -0.000010  1
  N          0.377972        1.120937       -0.000002  1
  H          2.106387        0.067001       -0.000035  1
  H         -1.836971       -1.320794       -0.000184  1
  H          0.795770       -2.099470        0.000012  1
  H         -1.677614        1.422525        0.000160  1
  C         -1.439693       -1.208046        0.684040  2
  H         -1.977330       -1.360628       -0.241922  2
  C         -0.766385       -2.266730        1.278328  2
  H         -0.779481       -3.244082        0.815347  2
  C         -0.076267       -2.070873        2.466903  2
  H          0.448275       -2.895642        2.929884  2
  C         -0.059458       -0.816332        3.061190  2
  H          0.478180       -0.663749        3.987152  2
  C         -0.732766        0.242353        2.466903  2
  H         -0.719670        1.219704        2.929884  2
  C         -1.422883        0.046496        1.278328  2
  H         -1.947425        0.871265        0.815347  2

%mem=32GB
%nprocshared= 8
#p m062x/aug-cc-pVDZ   counterpoise=2

00241 m062x/aug-cc-pVDZ   counterpoise=2

 0  1  0  1  0  1
  C         -0.876529        0.702788        0.000102  1
  C         -0.957055       -0.703915       -0.000101  1
  C          0.351414       -1.119810        0.000011  1
  N          1.104198        0.000000       -0.000010  1
  N          0.377972        1.120937       -0.000002  1
  H          2.106387        0.067001       -0.000035  1
  H         -1.836971       -1.320794       -0.000184  1
  H          0.795770       -2.099470        0.000012  1
  H         -1.677614        1.422525        0.000160  1
  C         -1.208046       -1.439693        0.684040  2
  H         -1.934042       -1.302443       -0.105791  2
  C         -0.965434       -2.709145        1.190958  2
  H         -1.502424       -3.560863        0.796043  2
  C         -0.033537       -2.885320        2.204793  2
  H          0.155470       -3.874288        2.599709  2
  C          0.655749       -1.792044        2.711711  2
  H          1.381746       -1.929294        3.501542  2
  C          0.413138       -0.522592        2.204793  2
  H          0.950128        0.329126        2.599709  2
  C         -0.518759       -0.346416        1.190958  2
  H         -0.707767        0.642552        0.796043  2

%mem=32GB
%nprocshared= 8
#p m062x/aug-cc-pVDZ   counterpoise=2

00242 m062x/aug-cc-pVDZ   counterpoise=2

 0  1  0  1  0  1
  C         -0.876529        0.702788        0.000102  1
  C         -0.957055       -0.703915       -0.000101  1
  C          0.351414       -1.119810        0.000011  1
  N          1.104198        0.000000       -0.000010  1
  N          0.377972        1.120937       -0.000002  1
  H          2.106387        0.067001       -0.000035  1
  H         -1.836971       -1.320794       -0.000184  1
  H          0.795770       -2.099470        0.000012  1
  H         -1.677614        1.422525        0.000160  1
  C         -0.939693       -1.627595        0.684040  2
  H         -0.956027       -0.758581        0.040388  2
  C         -2.131286       -2.207929        1.097140  2
  H         -3.075933       -1.791025        0.775314  2
  C         -2.110319       -3.323406        1.923339  2
  H         -3.038631       -3.775516        2.245165  2
  C         -0.897757       -3.858549        2.336438  2
  H         -0.881423       -4.727564        2.980090  2
  C          0.293836       -3.278215        1.923339  2
  H          1.238483       -3.695119        2.245165  2
  C          0.272869       -2.162738        1.097140  2
  H          1.201181       -1.710628        0.775314  2

%mem=32GB
%nprocshared= 8
#p m062x/aug-cc-pVDZ   counterpoise=2

00243 m062x/aug-cc-pVDZ   counterpoise=2

 0  1  0  1  0  1
  C         -0.876529        0.702788        0.000102  1
  C         -0.957055       -0.703915       -0.000101  1
  C          0.351414       -1.119810        0.000011  1
  N          1.104198        0.000000       -0.000010  1
  N          0.377972        1.120937       -0.000002  1
  H          2.106387        0.067001       -0.000035  1
  H         -1.836971       -1.320794       -0.000184  1
  H          0.795770       -2.099470        0.000012  1
  H         -1.677614        1.422525        0.000160  1
  C         -0.642788       -1.766044        0.684040  2
  H         -0.903864       -0.883684        0.115692  2
  C         -1.628110       -2.673468        1.048809  2
  H         -2.656802       -2.498037        0.764635  2
  C         -1.292989       -3.806076        1.778347  2
  H         -2.060605       -4.513006        2.062522  2
  C          0.027454       -4.031260        2.143116  2
  H          0.288531       -4.913621        2.711465  2
  C          1.012776       -3.123836        1.778347  2
  H          2.041469       -3.299267        2.062522  2
  C          0.677656       -1.991229        1.048809  2
  H          1.445271       -1.284298        0.764635  2

%mem=32GB
%nprocshared= 8
#p m062x/aug-cc-pVDZ   counterpoise=2

00244 m062x/aug-cc-pVDZ   counterpoise=2

 0  1  0  1  0  1
  C         -0.876529        0.702788        0.000102  1
  C         -0.957055       -0.703915       -0.000101  1
  C          0.351414       -1.119810        0.000011  1
  N          1.104198        0.000000       -0.000010  1
  N          0.377972        1.120937       -0.000002  1
  H          2.106387        0.067001       -0.000035  1
  H         -1.836971       -1.320794       -0.000184  1
  H          0.795770       -2.099470        0.000012  1
  H         -1.677614        1.422525        0.000160  1
  C         -0.326352       -1.850833        0.684040  2
  H          0.279968       -1.196870        0.072117  2
  C         -1.597148       -1.453125        1.076776  2
  H         -1.980843       -0.489328        0.770814  2
  C         -2.375426       -2.292560        1.862247  2
  H         -3.365441       -1.982726        2.168209  2
  C         -1.882909       -3.529702        2.254983  2
  H         -2.489229       -4.183665        2.866906  2
  C         -0.612114       -3.927409        1.862247  2
  H         -0.228419       -4.891206        2.168209  2
  C          0.166165       -3.087975        1.076776  2
  H          1.156180       -3.397809        0.770814  2

%mem=32GB
%nprocshared= 8
#p m062x/aug-cc-pVDZ   counterpoise=2

00245 m062x/aug-cc-pVDZ   counterpoise=2

 0  1  0  1  0  1
  C         -0.876529        0.702788        0.000102  1
  C         -0.957055       -0.703915       -0.000101  1
  C          0.351414       -1.119810        0.000011  1
  N          1.104198        0.000000       -0.000010  1
  N          0.377972        1.120937       -0.000002  1
  H          2.106387        0.067001       -0.000035  1
  H         -1.836971       -1.320794       -0.000184  1
  H          0.795770       -2.099470        0.000012  1
  H         -1.677614        1.422525        0.000160  1
  C         -0.000000       -1.879385        0.684040  2
  H          0.802717       -2.101391       -0.005960  2
  C         -0.194704       -0.578112        1.126886  2
  H          0.456328        0.213640        0.781886  2
  C         -1.225080       -0.293142        2.012577  2
  H         -1.376766        0.720616        2.357577  2
  C         -2.060753       -1.309446        2.455423  2
  H         -2.863470       -1.087440        3.145423  2
  C         -1.866049       -2.610720        2.012577  2
  H         -2.517081       -3.402472        2.357577  2
  C         -0.835672       -2.895689        1.126886  2
  H         -0.683987       -3.909447        0.781886  2

%mem=32GB
%nprocshared= 8
#p m062x/aug-cc-pVDZ   counterpoise=2

00246 m062x/aug-cc-pVDZ   counterpoise=2

 0  1  0  1  0  1
  C         -0.876529        0.702788        0.000102  1
  C         -0.957055       -0.703915       -0.000101  1
  C          0.351414       -1.119810        0.000011  1
  N          1.104198        0.000000       -0.000010  1
  N          0.377972        1.120937       -0.000002  1
  H          2.106387        0.067001       -0.000035  1
  H         -1.836971       -1.320794       -0.000184  1
  H          0.795770       -2.099470        0.000012  1
  H         -1.677614        1.422525        0.000160  1
  C          0.326352       -1.850833        0.684040  2
  H          0.912563       -2.161332       -0.170178  2
  C          0.512869       -0.589098        1.232282  2
  H          1.244387        0.083360        0.805173  2
  C         -0.239598       -0.190538        2.328765  2
  H         -0.094292        0.792419        2.755874  2
  C         -1.178583       -1.053714        2.877006  2
  H         -1.764795       -0.743215        3.731224  2
  C         -1.365101       -2.315449        2.328765  2
  H         -2.096618       -2.987907        2.755874  2
  C         -0.612633       -2.714009        1.232282  2
  H         -0.757939       -3.696966        0.805173  2

%mem=32GB
%nprocshared= 8
#p m062x/aug-cc-pVDZ   counterpoise=2

00247 m062x/aug-cc-pVDZ   counterpoise=2

 0  1  0  1  0  1
  C         -0.876529        0.702788        0.000102  1
  C         -0.957055       -0.703915       -0.000101  1
  C          0.351414       -1.119810        0.000011  1
  N          1.104198        0.000000       -0.000010  1
  N          0.377972        1.120937       -0.000002  1
  H          2.106387        0.067001       -0.000035  1
  H         -1.836971       -1.320794       -0.000184  1
  H          0.795770       -2.099470        0.000012  1
  H         -1.677614        1.422525        0.000160  1
  C          0.642788       -1.766044        0.684040  2
  H          0.855954       -2.230641       -0.269087  2
  C          1.598734       -0.966485        1.295763  2
  H          2.556631       -0.808183        0.819199  2
  C          1.325112       -0.370124        2.519207  2
  H          2.069843        0.252775        2.995771  2
  C          0.095543       -0.573323        3.130930  2
  H         -0.117624       -0.108726        4.084057  2
  C         -0.860404       -1.372883        2.519207  2
  H         -1.818301       -1.531184        2.995771  2
  C         -0.586782       -1.969243        1.295763  2
  H         -1.331512       -2.592142        0.819199  2

%mem=32GB
%nprocshared= 8
#p m062x/aug-cc-pVDZ   counterpoise=2

00248 m062x/aug-cc-pVDZ   counterpoise=2

 0  1  0  1  0  1
  C         -0.876529        0.702788        0.000102  1
  C         -0.957055       -0.703915       -0.000101  1
  C          0.351414       -1.119810        0.000011  1
  N          1.104198        0.000000       -0.000010  1
  N          0.377972        1.120937       -0.000002  1
  H          2.106387        0.067001       -0.000035  1
  H         -1.836971       -1.320794       -0.000184  1
  H          0.795770       -2.099470        0.000012  1
  H         -1.677614        1.422525        0.000160  1
  C          0.939693       -1.627595        0.684040  2
  H          0.755125       -2.232732       -0.193164  2
  C          2.208139       -1.589965        1.247034  2
  H          3.011755       -2.165784        0.808432  2
  C          2.445052       -0.813205        2.373023  2
  H          3.433236       -0.783889        2.811625  2
  C          1.413519       -0.074077        2.936017  2
  H          1.598086        0.531059        3.813221  2
  C          0.145072       -0.111707        2.373023  2
  H         -0.658544        0.464112        2.811625  2
  C         -0.091841       -0.888467        1.247034  2
  H         -1.080025       -0.917784        0.808432  2

%mem=32GB
%nprocshared= 8
#p m062x/aug-cc-pVDZ   counterpoise=2

00249 m062x/aug-cc-pVDZ   counterpoise=2

 0  1  0  1  0  1
  C         -0.876529        0.702788        0.000102  1
  C         -0.957055       -0.703915       -0.000101  1
  C          0.351414       -1.119810        0.000011  1
  N          1.104198        0.000000       -0.000010  1
  N          0.377972        1.120937       -0.000002  1
  H          2.106387        0.067001       -0.000035  1
  H         -1.836971       -1.320794       -0.000184  1
  H          0.795770       -2.099470        0.000012  1
  H         -1.677614        1.422525        0.000160  1
  C          1.208046       -1.439693        0.684040  2
  H          0.777620       -2.128516       -0.030101  2
  C          2.503894       -1.634720        1.142380  2
  H          3.083001       -2.475478        0.785309  2
  C          3.056393       -0.750539        2.059060  2
  H          4.065925       -0.902474        2.416131  2
  C          2.313043        0.328669        2.517400  2
  H          2.743468        1.017492        3.231542  2
  C          1.017194        0.523696        2.059060  2
  H          0.438088        1.364455        2.416131  2
  C          0.464696       -0.360485        1.142380  2
  H         -0.544836       -0.208549        0.785309  2

%mem=32GB
%nprocshared= 8
#p m062x/aug-cc-pVDZ   counterpoise=2

00250 m062x/aug-cc-pVDZ   counterpoise=2

 0  1  0  1  0  1
  C         -0.876529        0.702788        0.000102  1
  C         -0.957055       -0.703915       -0.000101  1
  C          0.351414       -1.119810        0.000011  1
  N          1.104198        0.000000       -0.000010  1
  N          0.377972        1.120937       -0.000002  1
  H          2.106387        0.067001       -0.000035  1
  H         -1.836971       -1.320794       -0.000184  1
  H          0.795770       -2.099470        0.000012  1
  H         -1.677614        1.422525        0.000160  1
  C          1.439693       -1.208046        0.684040  2
  H          0.526154       -1.133978        0.109843  2
  C          1.928846       -2.453940        1.052563  2
  H          1.396384       -3.350488        0.765465  2
  C          3.101474       -2.549015        1.789610  2
  H          3.482550       -3.519630        2.076709  2
  C          3.784948       -1.398194        2.158133  2
  H          4.698487       -1.472262        2.732331  2
  C          3.295795       -0.152300        1.789610  2
  H          3.828257        0.744248        2.076709  2
  C          2.123167       -0.057225        1.052563  2
  H          1.742091        0.913390        0.765465  2

%mem=32GB
%nprocshared= 8
#p m062x/aug-cc-pVDZ   counterpoise=2

00251 m062x/aug-cc-pVDZ   counterpoise=2

 0  1  0  1  0  1
  C         -0.876529        0.702788        0.000102  1
  C         -0.957055       -0.703915       -0.000101  1
  C          0.351414       -1.119810        0.000011  1
  N          1.104198        0.000000       -0.000010  1
  N          0.377972        1.120937       -0.000002  1
  H          2.106387        0.067001       -0.000035  1
  H         -1.836971       -1.320794       -0.000184  1
  H          0.795770       -2.099470        0.000012  1
  H         -1.677614        1.422525        0.000160  1
  C          1.627595       -0.939693        0.684040  2
  H          1.183512       -0.142398        0.103649  2
  C          0.862259       -2.036433        1.056538  2
  H         -0.178060       -2.093556        0.766343  2
  C          1.432289       -3.059848        1.801535  2
  H          0.836053       -3.914266        2.091730  2
  C          2.767655       -2.986523        2.174033  2
  H          3.211738       -3.783817        2.754424  2
  C          3.532991       -1.889783        1.801535  2
  H          4.573310       -1.832659        2.091730  2
  C          2.962962       -0.866367        1.056538  2
  H          3.559197       -0.011950        0.766343  2

%mem=32GB
%nprocshared= 8
#p m062x/aug-cc-pVDZ   counterpoise=2

00252 m062x/aug-cc-pVDZ   counterpoise=2

 0  1  0  1  0  1
  C         -0.876529        0.702788        0.000102  1
  C         -0.957055       -0.703915       -0.000101  1
  C          0.351414       -1.119810        0.000011  1
  N          1.104198        0.000000       -0.000010  1
  N          0.377972        1.120937       -0.000002  1
  H          2.106387        0.067001       -0.000035  1
  H         -1.836971       -1.320794       -0.000184  1
  H          0.795770       -2.099470        0.000012  1
  H         -1.677614        1.422525        0.000160  1
  C          1.766044       -0.642788        0.684040  2
  H          2.119007        0.093320       -0.025400  2
  C          0.455407       -0.595399        1.139363  2
  H         -0.212684        0.177626        0.784643  2
  C          0.002341       -1.540274        2.050008  2
  H         -1.018712       -1.503356        2.404728  2
  C          0.859912       -2.532538        2.505331  2
  H          0.506950       -3.268645        3.214771  2
  C          2.170549       -2.579926        2.050008  2
  H          2.838641       -3.352951        2.404728  2
  C          2.623616       -1.635051        1.139363  2
  H          3.644669       -1.671969        0.784643  2

%mem=32GB
%nprocshared= 8
#p m062x/aug-cc-pVDZ   counterpoise=2

00253 m062x/aug-cc-pVDZ   counterpoise=2

 0  1  0  1  0  1
  C         -0.876529        0.702788        0.000102  1
  C         -0.957055       -0.703915       -0.000101  1
  C          0.351414       -1.119810        0.000011  1
  N          1.104198        0.000000       -0.000010  1
  N          0.377972        1.120937       -0.000002  1
  H          2.106387        0.067001       -0.000035  1
  H         -1.836971       -1.320794       -0.000184  1
  H          0.795770       -2.099470        0.000012  1
  H         -1.677614        1.422525        0.000160  1
  C          1.850833       -0.326352        0.684040  2
  H          2.184056        0.186551       -0.207943  2
  C          0.628769       -0.000528        1.256520  2
  H          0.009942        0.766208        0.810528  2
  C          0.201040       -0.658895        2.401480  2
  H         -0.751010       -0.405062        2.847471  2
  C          0.995375       -1.643087        2.973959  2
  H          0.662152       -2.155990        3.865943  2
  C          2.217439       -1.968911        2.401480  2
  H          2.836266       -2.735647        2.847471  2
  C          2.645168       -1.310544        1.256520  2
  H          3.597218       -1.564377        0.810528  2

%mem=32GB
%nprocshared= 8
#p m062x/aug-cc-pVDZ   counterpoise=2

00254 m062x/aug-cc-pVDZ   counterpoise=2

 0  1  0  1  0  1
  C         -0.876529        0.702788        0.000102  1
  C         -0.957055       -0.703915       -0.000101  1
  C          0.351414       -1.119810        0.000011  1
  N          1.104198        0.000000       -0.000010  1
  N          0.377972        1.120937       -0.000002  1
  H          2.106387        0.067001       -0.000035  1
  H         -1.836971       -1.320794       -0.000184  1
  H          0.795770       -2.099470        0.000012  1
  H         -1.677614        1.422525        0.000160  1
  C          1.969616        0.000000        0.347296  2
  H          2.359655        0.191071       -0.643210  2
  C          1.190368        0.957068        0.983009  2
  H          0.973335        1.893743        0.487755  2
  C          0.689709        0.711807        2.254433  2
  H          0.082636        1.457411        2.749686  2
  C          0.968297       -0.490521        2.890145  2
  H          0.578257       -0.681592        3.880652  2
  C          1.747544       -1.447589        2.254433  2
  H          1.964578       -2.384264        2.749686  2
  C          2.248203       -1.202328        0.983009  2
  H          2.855277       -1.947932        0.487755  2

%mem=32GB
%nprocshared= 8
#p m062x/aug-cc-pVDZ   counterpoise=2

00255 m062x/aug-cc-pVDZ   counterpoise=2

 0  1  0  1  0  1
  C         -0.876529        0.702788        0.000102  1
  C         -0.957055       -0.703915       -0.000101  1
  C          0.351414       -1.119810        0.000011  1
  N          1.104198        0.000000       -0.000010  1
  N          0.377972        1.120937       -0.000002  1
  H          2.106387        0.067001       -0.000035  1
  H         -1.836971       -1.320794       -0.000184  1
  H          0.795770       -2.099470        0.000012  1
  H         -1.677614        1.422525        0.000160  1
  C          1.939693        0.342020        0.347296  2
  H          2.320567       -0.286363       -0.446310  2
  C          2.723414        1.368513        0.856637  2
  H          3.714848        1.539820        0.459834  2
  C          2.234519        2.175111        1.875319  2
  H          2.845078        2.974802        2.272122  2
  C          0.961903        1.955218        2.384660  2
  H          0.581028        2.583600        3.178267  2
  C          0.178181        0.928725        1.875319  2
  H         -0.813252        0.757417        2.272122  2
  C          0.667076        0.122126        0.856637  2
  H          0.056517       -0.677564        0.459834  2

%mem=32GB
%nprocshared= 8
#p m062x/aug-cc-pVDZ   counterpoise=2

00256 m062x/aug-cc-pVDZ   counterpoise=2

 0  1  0  1  0  1
  C         -0.876529        0.702788        0.000102  1
  C         -0.957055       -0.703915       -0.000101  1
  C          0.351414       -1.119810        0.000011  1
  N          1.104198        0.000000       -0.000010  1
  N          0.377972        1.120937       -0.000002  1
  H          2.106387        0.067001       -0.000035  1
  H         -1.836971       -1.320794       -0.000184  1
  H          0.795770       -2.099470        0.000012  1
  H         -1.677614        1.422525        0.000160  1
  C          1.850833        0.673648        0.347296  2
  H          2.222185       -0.207886       -0.157419  2
  C          2.720490        1.706170        0.671226  2
  H          3.769348        1.629024        0.418868  2
  C          2.243819        2.837716        1.319084  2
  H          2.921326        3.642104        1.571442  2
  C          0.897492        2.936741        1.643013  2
  H          0.526140        3.818274        2.147729  2
  C          0.027835        1.904219        1.319084  2
  H         -1.021023        1.981365        1.571442  2
  C          0.504505        0.772673        0.671226  2
  H         -0.173001       -0.031715        0.418868  2

%mem=32GB
%nprocshared= 8
#p m062x/aug-cc-pVDZ   counterpoise=2

00257 m062x/aug-cc-pVDZ   counterpoise=2

 0  1  0  1  0  1
  C         -0.876529        0.702788        0.000102  1
  C         -0.957055       -0.703915       -0.000101  1
  C          0.351414       -1.119810        0.000011  1
  N          1.104198        0.000000       -0.000010  1
  N          0.377972        1.120937       -0.000002  1
  H          2.106387        0.067001       -0.000035  1
  H         -1.836971       -1.320794       -0.000184  1
  H          0.795770       -2.099470        0.000012  1
  H         -1.677614        1.422525        0.000160  1
  C          1.705737        0.984808        0.347296  2
  H          2.114544        0.048316       -0.007106  2
  C          2.545242        2.066856        0.574754  2
  H          3.608065        1.973336        0.397553  2
  C          2.020493        3.268948        1.029669  2
  H          2.674510        4.111920        1.206870  2
  C          0.656240        3.388991        1.257126  2
  H          0.247433        4.325483        1.611529  2
  C         -0.183265        2.306942        1.029669  2
  H         -1.246088        2.400462        1.206870  2
  C          0.341484        1.104850        0.574754  2
  H         -0.312533        0.261879        0.397553  2

%mem=32GB
%nprocshared= 8
#p m062x/aug-cc-pVDZ   counterpoise=2

00258 m062x/aug-cc-pVDZ   counterpoise=2

 0  1  0  1  0  1
  C         -0.876529        0.702788        0.000102  1
  C         -0.957055       -0.703915       -0.000101  1
  C          0.351414       -1.119810        0.000011  1
  N          1.104198        0.000000       -0.000010  1
  N          0.377972        1.120937       -0.000002  1
  H          2.106387        0.067001       -0.000035  1
  H         -1.836971       -1.320794       -0.000184  1
  H          0.795770       -2.099470        0.000012  1
  H         -1.677614        1.422525        0.000160  1
  C          1.508813        1.266044        0.347296  2
  H          0.482618        1.134365        0.032136  2
  C          2.320452        0.158045        0.549568  2
  H          1.926565       -0.836823        0.391988  2
  C          3.637687        0.327070        0.954111  2
  H          4.269995       -0.536118        1.111691  2
  C          4.143283        1.604095        1.156382  2
  H          5.169478        1.735774        1.471542  2
  C          3.331645        2.712095        0.954111  2
  H          3.725531        3.706962        1.111691  2
  C          2.014410        2.543069        0.549568  2
  H          1.382101        3.406257        0.391988  2

%mem=32GB
%nprocshared= 8
#p m062x/aug-cc-pVDZ   counterpoise=2

00259 m062x/aug-cc-pVDZ   counterpoise=2

 0  1  0  1  0  1
  C         -0.876529        0.702788        0.000102  1
  C         -0.957055       -0.703915       -0.000101  1
  C          0.351414       -1.119810        0.000011  1
  N          1.104198        0.000000       -0.000010  1
  N          0.377972        1.120937       -0.000002  1
  H          2.106387        0.067001       -0.000035  1
  H         -1.836971       -1.320794       -0.000184  1
  H          0.795770       -2.099470        0.000012  1
  H         -1.677614        1.422525        0.000160  1
  C          1.266044        1.508813        0.347296  2
  H          0.333017        1.101302       -0.017583  2
  C          2.346084        0.668570        0.581478  2
  H          2.254463       -0.393532        0.399038  2
  C          3.543728        1.191655        1.049840  2
  H          4.385135        0.537064        1.232279  2
  C          3.661332        2.554983        1.284021  2
  H          4.594360        2.962494        1.648900  2
  C          2.581293        3.395226        1.049840  2
  H          2.672914        4.457328        1.232279  2
  C          1.383649        2.872141        0.581478  2
  H          0.542242        3.526732        0.399038  2

%mem=32GB
%nprocshared= 8
#p m062x/aug-cc-pVDZ   counterpoise=2

00260 m062x/aug-cc-pVDZ   counterpoise=2

 0  1  0  1  0  1
  C         -0.876529        0.702788        0.000102  1
  C         -0.957055       -0.703915       -0.000101  1
  C          0.351414       -1.119810        0.000011  1
  N          1.104198        0.000000       -0.000010  1
  N          0.377972        1.120937       -0.000002  1
  H          2.106387        0.067001       -0.000035  1
  H         -1.836971       -1.320794       -0.000184  1
  H          0.795770       -2.099470        0.000012  1
  H         -1.677614        1.422525        0.000160  1
  C          0.984808        1.705737        0.347296  2
  H          0.264774        1.011849       -0.064787  2
  C          2.281213        1.285358        0.611773  2
  H          2.571146        0.263974        0.405732  2
  C          3.205457        2.176040        1.140727  2
  H          4.215423        1.848543        1.346769  2
  C          2.833295        3.487101        1.405204  2
  H          3.553329        4.180989        1.817287  2
  C          1.536889        3.907480        1.140727  2
  H          1.246956        4.928864        1.346769  2
  C          0.612646        3.016798        0.611773  2
  H         -0.397321        3.344294        0.405732  2

%mem=32GB
%nprocshared= 8
#p m062x/aug-cc-pVDZ   counterpoise=2

00261 m062x/aug-cc-pVDZ   counterpoise=2

 0  1  0  1  0  1
  C         -0.876529        0.702788        0.000102  1
  C         -0.957055       -0.703915       -0.000101  1
  C          0.351414       -1.119810        0.000011  1
  N          1.104198        0.000000       -0.000010  1
  N          0.377972        1.120937       -0.000002  1
  H          2.106387        0.067001       -0.000035  1
  H         -1.836971       -1.320794       -0.000184  1
  H          0.795770       -2.099470        0.000012  1
  H         -1.677614        1.422525        0.000160  1
  C          0.673648        1.850833        0.347296  2
  H          0.302101        0.933644       -0.089119  2
  C          2.026440        1.988082        0.627390  2
  H          2.708786        1.177818        0.409182  2
  C          2.503362        3.165396        1.187578  2
  H          3.557255        3.272320        1.405786  2
  C          1.627492        4.205460        1.467672  2
  H          1.999040        5.122649        1.904088  2
  C          0.274701        4.068211        1.187578  2
  H         -0.407645        4.878476        1.405786  2
  C         -0.202221        2.890898        0.627390  2
  H         -1.256115        2.783973        0.409182  2

%mem=32GB
%nprocshared= 8
#p m062x/aug-cc-pVDZ   counterpoise=2

00262 m062x/aug-cc-pVDZ   counterpoise=2

 0  1  0  1  0  1
  C         -0.876529        0.702788        0.000102  1
  C         -0.957055       -0.703915       -0.000101  1
  C          0.351414       -1.119810        0.000011  1
  N          1.104198        0.000000       -0.000010  1
  N          0.377972        1.120937       -0.000002  1
  H          2.106387        0.067001       -0.000035  1
  H         -1.836971       -1.320794       -0.000184  1
  H          0.795770       -2.099470        0.000012  1
  H         -1.677614        1.422525        0.000160  1
  C          0.342020        1.939693        0.347296  2
  H          0.385705        0.944831       -0.074702  2
  C          1.515116        2.630943        0.618137  2
  H          2.472701        2.174600        0.407138  2
  C          1.459041        3.907958        1.159820  2
  H          2.372942        4.446478        1.370819  2
  C          0.229872        4.493724        1.430661  2
  H          0.186187        5.488586        1.852660  2
  C         -0.943224        3.802474        1.159820  2
  H         -1.900809        4.258816        1.370819  2
  C         -0.887150        2.525458        0.618137  2
  H         -1.801051        1.986938        0.407138  2

%mem=32GB
%nprocshared= 8
#p m062x/aug-cc-pVDZ   counterpoise=2

00263 m062x/aug-cc-pVDZ   counterpoise=2

 0  1  0  1  0  1
  C         -0.876529        0.702788        0.000102  1
  C         -0.957055       -0.703915       -0.000101  1
  C          0.351414       -1.119810        0.000011  1
  N          1.104198        0.000000       -0.000010  1
  N          0.377972        1.120937       -0.000002  1
  H          2.106387        0.067001       -0.000035  1
  H         -1.836971       -1.320794       -0.000184  1
  H          0.795770       -2.099470        0.000012  1
  H         -1.677614        1.422525        0.000160  1
  C          0.000000        1.969616        0.347296  2
  H          0.412160        1.044173       -0.031415  2
  C          0.833764        3.052710        0.590356  2
  H          1.895469        2.971054        0.401000  2
  C          0.304712        4.240617        1.076474  2
  H          0.954256        5.084404        1.265830  2
  C         -1.058106        4.345431        1.319533  2
  H         -1.470266        5.270873        1.698245  2
  C         -1.891870        3.262336        1.076474  2
  H         -2.953574        3.343992        1.265830  2
  C         -1.362817        2.074429        0.590356  2
  H         -2.012362        1.230642        0.401000  2

%mem=32GB
%nprocshared= 8
#p m062x/aug-cc-pVDZ   counterpoise=2

00264 m062x/aug-cc-pVDZ   counterpoise=2

 0  1  0  1  0  1
  C         -0.876529        0.702788        0.000102  1
  C         -0.957055       -0.703915       -0.000101  1
  C          0.351414       -1.119810        0.000011  1
  N          1.104198        0.000000       -0.000010  1
  N          0.377972        1.120937       -0.000002  1
  H          2.106387        0.067001       -0.000035  1
  H         -1.836971       -1.320794       -0.000184  1
  H          0.795770       -2.099470        0.000012  1
  H         -1.677614        1.422525        0.000160  1
  C         -0.342020        1.939693        0.347296  2
  H          0.338502        1.165821        0.019037  2
  C          0.124073        3.230315        0.557975  2
  H          1.167704        3.461905        0.393845  2
  C         -0.749453        4.223665        0.979332  2
  H         -0.386343        5.229126        1.143462  2
  C         -2.089071        3.926392        1.190011  2
  H         -2.769593        4.700263        1.518271  2
  C         -2.555164        2.635770        0.979332  2
  H         -3.598796        2.404180        1.143462  2
  C         -1.681639        1.642420        0.557975  2
  H         -2.044748        0.636959        0.393845  2

%mem=32GB
%nprocshared= 8
#p m062x/aug-cc-pVDZ   counterpoise=2

00265 m062x/aug-cc-pVDZ   counterpoise=2

 0  1  0  1  0  1
  C         -0.876529        0.702788        0.000102  1
  C         -0.957055       -0.703915       -0.000101  1
  C          0.351414       -1.119810        0.000011  1
  N          1.104198        0.000000       -0.000010  1
  N          0.377972        1.120937       -0.000002  1
  H          2.106387        0.067001       -0.000035  1
  H         -1.836971       -1.320794       -0.000184  1
  H          0.795770       -2.099470        0.000012  1
  H         -1.677614        1.422525        0.000160  1
  C         -0.673648        1.850833        0.347296  2
  H         -1.621660        1.446396        0.019507  2
  C          0.406569        1.004543        0.557673  2
  H          0.300102       -0.059197        0.393779  2
  C          1.623447        1.523683        0.978427  2
  H          2.464992        0.864380        1.142322  2
  C          1.760108        2.889113        1.188804  2
  H          2.708120        3.293550        1.516594  2
  C          0.679891        3.735403        0.978427  2
  H          0.786358        4.799143        1.142322  2
  C         -0.536987        3.216263        0.557673  2
  H         -1.378532        3.875566        0.393779  2

%mem=32GB
%nprocshared= 8
#p m062x/aug-cc-pVDZ   counterpoise=2

00266 m062x/aug-cc-pVDZ   counterpoise=2

 0  1  0  1  0  1
  C         -0.876529        0.702788        0.000102  1
  C         -0.957055       -0.703915       -0.000101  1
  C          0.351414       -1.119810        0.000011  1
  N          1.104198        0.000000       -0.000010  1
  N          0.377972        1.120937       -0.000002  1
  H          2.106387        0.067001       -0.000035  1
  H         -1.836971       -1.320794       -0.000184  1
  H          0.795770       -2.099470        0.000012  1
  H         -1.677614        1.422525        0.000160  1
  C         -0.984808        1.705737        0.347296  2
  H         -1.893007        1.334475       -0.107764  2
  C          0.053019        0.831122        0.639357  2
  H         -0.046660       -0.221510        0.411826  2
  C          1.218793        1.307678        1.223478  2
  H          2.027313        0.626309        1.451008  2
  C          1.346740        2.658850        1.515538  2
  H          2.254940        3.030112        1.970599  2
  C          0.308914        3.533465        1.223478  2
  H          0.408593        4.586097        1.451008  2
  C         -0.856860        3.056909        0.639357  2
  H         -1.665380        3.738278        0.411826  2

%mem=32GB
%nprocshared= 8
#p m062x/aug-cc-pVDZ   counterpoise=2

00267 m062x/aug-cc-pVDZ   counterpoise=2

 0  1  0  1  0  1
  C         -0.876529        0.702788        0.000102  1
  C         -0.957055       -0.703915       -0.000101  1
  C          0.351414       -1.119810        0.000011  1
  N          1.104198        0.000000       -0.000010  1
  N          0.377972        1.120937       -0.000002  1
  H          2.106387        0.067001       -0.000035  1
  H         -1.836971       -1.320794       -0.000184  1
  H          0.795770       -2.099470        0.000012  1
  H         -1.677614        1.422525        0.000160  1
  C         -1.266044        1.508813        0.347296  2
  H         -2.082368        1.337666       -0.341228  2
  C         -0.495420        0.441950        0.789195  2
  H         -0.711387       -0.560338        0.444933  2
  C          0.552422        0.661636        1.672992  2
  H          1.152779       -0.169505        2.017254  2
  C          0.829640        1.948186        2.114891  2
  H          1.645963        2.119333        2.803415  2
  C          0.059015        3.015049        1.672992  2
  H          0.274982        4.017337        2.017254  2
  C         -0.988827        2.795363        0.789195  2
  H         -1.589184        3.626504        0.444933  2

%mem=32GB
%nprocshared= 8
#p m062x/aug-cc-pVDZ   counterpoise=2

00268 m062x/aug-cc-pVDZ   counterpoise=2

 0  1  0  1  0  1
  C         -0.876529        0.702788        0.000102  1
  C         -0.957055       -0.703915       -0.000101  1
  C          0.351414       -1.119810        0.000011  1
  N          1.104198        0.000000       -0.000010  1
  N          0.377972        1.120937       -0.000002  1
  H          2.106387        0.067001       -0.000035  1
  H         -1.836971       -1.320794       -0.000184  1
  H          0.795770       -2.099470        0.000012  1
  H         -1.677614        1.422525        0.000160  1
  C         -1.508813        1.266044        0.347296  2
  H         -1.947133        1.672372       -0.554100  2
  C         -2.044858        0.123546        0.925817  2
  H         -2.900784       -0.360192        0.475119  2
  C         -1.482227       -0.398021        2.082860  2
  H         -1.899833       -1.288085        2.533558  2
  C         -0.383550        0.222912        2.661381  2
  H          0.054770       -0.183416        3.562777  2
  C          0.152495        1.365411        2.082860  2
  H          1.008421        1.849148        2.533558  2
  C         -0.410136        1.886977        0.925817  2
  H          0.007470        2.777042        0.475119  2

%mem=32GB
%nprocshared= 8
#p m062x/aug-cc-pVDZ   counterpoise=2

00269 m062x/aug-cc-pVDZ   counterpoise=2

 0  1  0  1  0  1
  C         -0.876529        0.702788        0.000102  1
  C         -0.957055       -0.703915       -0.000101  1
  C          0.351414       -1.119810        0.000011  1
  N          1.104198        0.000000       -0.000010  1
  N          0.377972        1.120937       -0.000002  1
  H          2.106387        0.067001       -0.000035  1
  H         -1.836971       -1.320794       -0.000184  1
  H          0.795770       -2.099470        0.000012  1
  H         -1.677614        1.422525        0.000160  1
  C         -1.705737        0.984808        0.347296  2
  H         -1.651361        1.831142       -0.323898  2
  C         -2.940452        0.518713        0.778073  2
  H         -3.847982        1.001935        0.442475  2
  C         -3.010251       -0.567651        1.639626  2
  H         -3.972157       -0.930764        1.975223  2
  C         -1.845334       -1.187921        2.070402  2
  H         -1.899710       -2.034256        2.741597  2
  C         -0.610618       -0.721826        1.639626  2
  H          0.296911       -1.205049        1.975223  2
  C         -0.540820        0.364538        0.778073  2
  H          0.421086        0.727650        0.442475  2

%mem=32GB
%nprocshared= 8
#p m062x/aug-cc-pVDZ   counterpoise=2

00270 m062x/aug-cc-pVDZ   counterpoise=2

 0  1  0  1  0  1
  C         -0.876529        0.702788        0.000102  1
  C         -0.957055       -0.703915       -0.000101  1
  C          0.351414       -1.119810        0.000011  1
  N          1.104198        0.000000       -0.000010  1
  N          0.377972        1.120937       -0.000002  1
  H          2.106387        0.067001       -0.000035  1
  H         -1.836971       -1.320794       -0.000184  1
  H          0.795770       -2.099470        0.000012  1
  H         -1.677614        1.422525        0.000160  1
  C         -1.850833        0.673648        0.347296  2
  H         -1.628703        1.633980       -0.097858  2
  C         -3.164760        0.328245        0.632999  2
  H         -3.966247        1.019488        0.410422  2
  C         -3.449889       -0.904448        1.204405  2
  H         -4.473505       -1.173536        1.426982  2
  C         -2.421090       -1.791736        1.490107  2
  H         -2.643219       -2.752068        1.935262  2
  C         -1.107162       -1.446333        1.204405  2
  H         -0.305676       -2.137577        1.426982  2
  C         -0.822034       -0.213640        0.632999  2
  H          0.201582        0.055448        0.410422  2

%mem=32GB
%nprocshared= 8
#p m062x/aug-cc-pVDZ   counterpoise=2

00271 m062x/aug-cc-pVDZ   counterpoise=2

 0  1  0  1  0  1
  C         -0.876529        0.702788        0.000102  1
  C         -0.957055       -0.703915       -0.000101  1
  C          0.351414       -1.119810        0.000011  1
  N          1.104198        0.000000       -0.000010  1
  N          0.377972        1.120937       -0.000002  1
  H          2.106387        0.067001       -0.000035  1
  H         -1.836971       -1.320794       -0.000184  1
  H          0.795770       -2.099470        0.000012  1
  H         -1.677614        1.422525        0.000160  1
  C         -1.939693        0.342020        0.347296  2
  H         -1.696339        1.345325        0.024962  2
  C         -3.264290       -0.018506        0.554172  2
  H         -4.052865        0.703930        0.393005  2
  C         -3.576661       -1.306359        0.967924  2
  H         -4.608590       -1.587228        1.129091  2
  C         -2.564435       -2.233686        1.174800  2
  H         -2.807789       -3.236992        1.497134  2
  C         -1.239838       -1.873160        0.967924  2
  H         -0.451263       -2.595596        1.129091  2
  C         -0.927467       -0.585307        0.554172  2
  H          0.104462       -0.304438        0.393005  2

%mem=32GB
%nprocshared= 8
#p m062x/aug-cc-pVDZ   counterpoise=2

00272 m062x/aug-cc-pVDZ   counterpoise=2

 0  1  0  1  0  1
  C         -0.876529        0.702788        0.000102  1
  C         -0.957055       -0.703915       -0.000101  1
  C          0.351414       -1.119810        0.000011  1
  N          1.104198        0.000000       -0.000010  1
  N          0.377972        1.120937       -0.000002  1
  H          2.106387        0.067001       -0.000035  1
  H         -1.836971       -1.320794       -0.000184  1
  H          0.795770       -2.099470        0.000012  1
  H         -1.677614        1.422525        0.000160  1
  C         -1.969616        0.000000        0.347296  2
  H         -1.114842       -0.594224        0.054034  2
  C         -1.831940        1.368559        0.535514  2
  H         -0.869912        1.840513        0.388883  2
  C         -2.929136        2.131311        0.911948  2
  H         -2.821881        3.197489        1.058580  2
  C         -4.164007        1.525504        1.100166  2
  H         -5.018780        2.119728        1.393428  2
  C         -4.301682        0.156945        0.911948  2
  H         -5.263710       -0.315009        1.058580  2
  C         -3.204486       -0.605807        0.535514  2
  H         -3.311742       -1.671985        0.388883  2

%mem=32GB
%nprocshared= 8
#p m062x/aug-cc-pVDZ   counterpoise=2

00273 m062x/aug-cc-pVDZ   counterpoise=2

 0  1  0  1  0  1
  C         -0.876529        0.702788        0.000102  1
  C         -0.957055       -0.703915       -0.000101  1
  C          0.351414       -1.119810        0.000011  1
  N          1.104198        0.000000       -0.000010  1
  N          0.377972        1.120937       -0.000002  1
  H          2.106387        0.067001       -0.000035  1
  H         -1.836971       -1.320794       -0.000184  1
  H          0.795770       -2.099470        0.000012  1
  H         -1.677614        1.422525        0.000160  1
  C         -1.939693       -0.342020        0.347296  2
  H         -1.833245       -1.356294       -0.012787  2
  C         -0.812288        0.434436        0.578400  2
  H          0.172465        0.025063        0.398358  2
  C         -0.948925        1.736369        1.040607  2
  H         -0.070620        2.341269        1.220648  2
  C         -2.212966        2.261844        1.271710  2
  H         -2.319414        3.276118        1.631793  2
  C         -3.340371        1.485388        1.040607  2
  H         -4.325123        1.894761        1.220648  2
  C         -3.203734        0.183456        0.578400  2
  H         -4.082039       -0.421444        0.398358  2

%mem=32GB
%nprocshared= 8
#p m062x/aug-cc-pVDZ   counterpoise=2

00274 m062x/aug-cc-pVDZ   counterpoise=2

 0  1  0  1  0  1
  C         -0.876529        0.702788        0.000102  1
  C         -0.957055       -0.703915       -0.000101  1
  C          0.351414       -1.119810        0.000011  1
  N          1.104198        0.000000       -0.000010  1
  N          0.377972        1.120937       -0.000002  1
  H          2.106387        0.067001       -0.000035  1
  H         -1.836971       -1.320794       -0.000184  1
  H          0.795770       -2.099470        0.000012  1
  H         -1.677614        1.422525        0.000160  1
  C         -1.850833       -0.673648        0.347296  2
  H         -1.830426       -1.626352       -0.164251  2
  C         -0.661916       -0.036450        0.675610  2
  H          0.284717       -0.492743        0.419837  2
  C         -0.688112        1.186451        1.332238  2
  H          0.238115        1.682861        1.588012  2
  C         -1.903223        1.772153        1.660552  2
  H         -1.923631        2.724857        2.172100  2
  C         -3.092140        1.134955        1.332238  2
  H         -4.038774        1.591248        1.588012  2
  C         -3.065945       -0.087946        0.675610  2
  H         -3.992171       -0.584356        0.419837  2

%mem=32GB
%nprocshared= 8
#p m062x/aug-cc-pVDZ   counterpoise=2

00275 m062x/aug-cc-pVDZ   counterpoise=2

 0  1  0  1  0  1
  C         -0.876529        0.702788        0.000102  1
  C         -0.957055       -0.703915       -0.000101  1
  C          0.351414       -1.119810        0.000011  1
  N          1.104198        0.000000       -0.000010  1
  N          0.377972        1.120937       -0.000002  1
  H          2.106387        0.067001       -0.000035  1
  H         -1.836971       -1.320794       -0.000184  1
  H          0.795770       -2.099470        0.000012  1
  H         -1.677614        1.422525        0.000160  1
  C         -1.705737       -0.984808        0.347296  2
  H         -1.989126       -1.710342       -0.403059  2
  C         -0.403963       -0.956579        0.828878  2
  H          0.326797       -1.660121        0.453701  2
  C         -0.040202       -0.025275        1.792042  2
  H          0.973947       -0.003283        2.167219  2
  C         -0.978215        0.877799        2.273624  2
  H         -0.694827        1.603334        3.023978  2
  C         -2.279990        0.849571        1.792042  2
  H         -3.010750        1.553112        2.167219  2
  C         -2.643751       -0.081733        0.828878  2
  H         -3.657899       -0.103725        0.453701  2

%mem=32GB
%nprocshared= 8
#p m062x/aug-cc-pVDZ   counterpoise=2

00276 m062x/aug-cc-pVDZ   counterpoise=2

 0  1  0  1  0  1
  C         -0.876529        0.702788        0.000102  1
  C         -0.957055       -0.703915       -0.000101  1
  C          0.351414       -1.119810        0.000011  1
  N          1.104198        0.000000       -0.000010  1
  N          0.377972        1.120937       -0.000002  1
  H          2.106387        0.067001       -0.000035  1
  H         -1.836971       -1.320794       -0.000184  1
  H          0.795770       -2.099470        0.000012  1
  H         -1.677614        1.422525        0.000160  1
  C         -1.508813       -1.266044        0.347296  2
  H         -2.246582       -1.389133       -0.433913  2
  C         -0.837455       -2.372944        0.848681  2
  H         -1.052201       -3.358363        0.458076  2
  C          0.109553       -2.214946        1.851450  2
  H          0.632576       -3.077277        2.242054  2
  C          0.385203       -0.950049        2.352834  2
  H          1.122971       -0.826960        3.134044  2
  C         -0.286155        0.156851        1.851450  2
  H         -0.071409        1.142270        2.242054  2
  C         -1.233163       -0.001147        0.848681  2
  H         -1.756186        0.861184        0.458076  2

%mem=32GB
%nprocshared= 8
#p m062x/aug-cc-pVDZ   counterpoise=2

00277 m062x/aug-cc-pVDZ   counterpoise=2

 0  1  0  1  0  1
  C         -0.876529        0.702788        0.000102  1
  C         -0.957055       -0.703915       -0.000101  1
  C          0.351414       -1.119810        0.000011  1
  N          1.104198        0.000000       -0.000010  1
  N          0.377972        1.120937       -0.000002  1
  H          2.106387        0.067001       -0.000035  1
  H         -1.836971       -1.320794       -0.000184  1
  H          0.795770       -2.099470        0.000012  1
  H         -1.677614        1.422525        0.000160  1
  C         -1.266044       -1.508813        0.347296  2
  H         -2.155407       -1.215926       -0.193992  2
  C         -1.071320       -2.838749        0.694698  2
  H         -1.808981       -3.581949        0.424054  2
  C          0.070275       -3.214702        1.389502  2
  H          0.221977       -4.250789        1.660146  2
  C          1.017146       -2.260719        1.736904  2
  H          1.906508       -2.553606        2.278192  2
  C          0.822421       -0.930784        1.389502  2
  H          1.560082       -0.187583        1.660146  2
  C         -0.319174       -0.554831        0.694698  2
  H         -0.470875        0.481257        0.424054  2

%mem=32GB
%nprocshared= 8
#p m062x/aug-cc-pVDZ   counterpoise=2

00278 m062x/aug-cc-pVDZ   counterpoise=2

 0  1  0  1  0  1
  C         -0.876529        0.702788        0.000102  1
  C         -0.957055       -0.703915       -0.000101  1
  C          0.351414       -1.119810        0.000011  1
  N          1.104198        0.000000       -0.000010  1
  N          0.377972        1.120937       -0.000002  1
  H          2.106387        0.067001       -0.000035  1
  H         -1.836971       -1.320794       -0.000184  1
  H          0.795770       -2.099470        0.000012  1
  H         -1.677614        1.422525        0.000160  1
  C         -0.984808       -1.705737        0.347296  2
  H         -1.908725       -1.288381       -0.029443  2
  C         -0.886781       -3.069284        0.589089  2
  H         -1.734329       -3.714201        0.400720  2
  C          0.299169       -3.605007        1.072676  2
  H          0.375538       -4.667280        1.261045  2
  C          1.387093       -2.777183        1.314469  2
  H          2.311010       -3.194539        1.691208  2
  C          1.289066       -1.413635        1.072676  2
  H          2.136614       -0.768719        1.261045  2
  C          0.103116       -0.877913        0.589089  2
  H          0.026747        0.184360        0.400720  2

%mem=32GB
%nprocshared= 8
#p m062x/aug-cc-pVDZ   counterpoise=2

00279 m062x/aug-cc-pVDZ   counterpoise=2

 0  1  0  1  0  1
  C         -0.876529        0.702788        0.000102  1
  C         -0.957055       -0.703915       -0.000101  1
  C          0.351414       -1.119810        0.000011  1
  N          1.104198        0.000000       -0.000010  1
  N          0.377972        1.120937       -0.000002  1
  H          2.106387        0.067001       -0.000035  1
  H         -1.836971       -1.320794       -0.000184  1
  H          0.795770       -2.099470        0.000012  1
  H         -1.677614        1.422525        0.000160  1
  C         -0.673648       -1.850833        0.347296  2
  H         -0.922560       -0.843515        0.042183  2
  C         -1.681079       -2.785750        0.543120  2
  H         -2.714831       -2.506780        0.390563  2
  C         -1.361574       -4.078755        0.934766  2
  H         -2.146414       -4.807104        1.087323  2
  C         -0.034638       -4.436843        1.130589  2
  H          0.214274       -5.444162        1.435703  2
  C          0.972794       -3.501926        0.934766  2
  H          2.006545       -3.780896        1.087323  2
  C          0.653288       -2.208921        0.543120  2
  H          1.438128       -1.480572        0.390563  2

%mem=32GB
%nprocshared= 8
#p m062x/aug-cc-pVDZ   counterpoise=2

00280 m062x/aug-cc-pVDZ   counterpoise=2

 0  1  0  1  0  1
  C         -0.876529        0.702788        0.000102  1
  C         -0.957055       -0.703915       -0.000101  1
  C          0.351414       -1.119810        0.000011  1
  N          1.104198        0.000000       -0.000010  1
  N          0.377972        1.120937       -0.000002  1
  H          2.106387        0.067001       -0.000035  1
  H         -1.836971       -1.320794       -0.000184  1
  H          0.795770       -2.099470        0.000012  1
  H         -1.677614        1.422525        0.000160  1
  C         -0.342020       -1.939693        0.347296  2
  H          0.322522       -1.153971        0.014481  2
  C         -1.686511       -1.667567        0.560899  2
  H         -2.069397       -0.669847        0.394491  2
  C         -2.539525       -2.676129        0.988105  2
  H         -3.586952       -2.464130        1.154513  2
  C         -2.048047       -3.956815        1.201708  2
  H         -2.712589       -4.742537        1.534524  2
  C         -0.703556       -4.228940        0.988105  2
  H         -0.320671       -5.226661        1.154513  2
  C          0.149457       -3.220379        0.560899  2
  H          1.196885       -3.432378        0.394491  2

%mem=32GB
%nprocshared= 8
#p m062x/aug-cc-pVDZ   counterpoise=2

00281 m062x/aug-cc-pVDZ   counterpoise=2

 0  1  0  1  0  1
  C         -0.876529        0.702788        0.000102  1
  C         -0.957055       -0.703915       -0.000101  1
  C          0.351414       -1.119810        0.000011  1
  N          1.104198        0.000000       -0.000010  1
  N          0.377972        1.120937       -0.000002  1
  H          2.106387        0.067001       -0.000035  1
  H         -1.836971       -1.320794       -0.000184  1
  H          0.795770       -2.099470        0.000012  1
  H         -1.677614        1.422525        0.000160  1
  C         -0.000000       -1.969616        0.347296  2
  H          0.980358       -2.129591       -0.080545  2
  C         -0.435569       -0.680347        0.621887  2
  H          0.205457        0.164084        0.407966  2
  C         -1.693967       -0.475000        1.171068  2
  H         -2.033299        0.529406        1.384989  2
  C         -2.516796       -1.558922        1.445659  2
  H         -3.497154       -1.398947        1.873500  2
  C         -2.081227       -2.848191        1.171068  2
  H         -2.722253       -3.692621        1.384989  2
  C         -0.822829       -3.053538        0.621887  2
  H         -0.483497       -4.057944        0.407966  2

%mem=32GB
%nprocshared= 8
#p m062x/aug-cc-pVDZ   counterpoise=2

00282 m062x/aug-cc-pVDZ   counterpoise=2

 0  1  0  1  0  1
  C         -0.876529        0.702788        0.000102  1
  C         -0.957055       -0.703915       -0.000101  1
  C          0.351414       -1.119810        0.000011  1
  N          1.104198        0.000000       -0.000010  1
  N          0.377972        1.120937       -0.000002  1
  H          2.106387        0.067001       -0.000035  1
  H         -1.836971       -1.320794       -0.000184  1
  H          0.795770       -2.099470        0.000012  1
  H         -1.677614        1.422525        0.000160  1
  C          0.342020       -1.939693        0.347296  2
  H          1.169153       -2.230948       -0.285762  2
  C          0.210487       -0.618726        0.753597  2
  H          0.935147        0.119119        0.437067  2
  C         -0.851230       -0.244867        1.566198  2
  H         -0.953702        0.784233        1.882727  2
  C         -1.781413       -1.191975        1.972498  2
  H         -2.608546       -0.900720        2.605557  2
  C         -1.649879       -2.512942        1.566198  2
  H         -2.374540       -3.250787        1.882727  2
  C         -0.588163       -2.886801        0.753597  2
  H         -0.485691       -3.915901        0.437067  2

%mem=32GB
%nprocshared= 8
#p m062x/aug-cc-pVDZ   counterpoise=2

00283 m062x/aug-cc-pVDZ   counterpoise=2

 0  1  0  1  0  1
  C         -0.876529        0.702788        0.000102  1
  C         -0.957055       -0.703915       -0.000101  1
  C          0.351414       -1.119810        0.000011  1
  N          1.104198        0.000000       -0.000010  1
  N          0.377972        1.120937       -0.000002  1
  H          2.106387        0.067001       -0.000035  1
  H         -1.836971       -1.320794       -0.000184  1
  H          0.795770       -2.099470        0.000012  1
  H         -1.677614        1.422525        0.000160  1
  C          0.673648       -1.850833        0.347296  2
  H          0.970972       -2.456177       -0.498220  2
  C          1.561971       -0.932280        0.889953  2
  H          2.551344       -0.822024        0.467195  2
  C          1.180323       -0.155254        1.975268  2
  H          1.872371        0.560346        2.398026  2
  C         -0.089649       -0.296780        2.517925  2
  H         -0.386973        0.308564        3.363441  2
  C         -0.977972       -1.215333        1.975268  2
  H         -1.967345       -1.325589        2.398026  2
  C         -0.596323       -1.992360        0.889953  2
  H         -1.288372       -2.707960        0.467195  2

%mem=32GB
%nprocshared= 8
#p m062x/aug-cc-pVDZ   counterpoise=2

00284 m062x/aug-cc-pVDZ   counterpoise=2

 0  1  0  1  0  1
  C         -0.876529        0.702788        0.000102  1
  C         -0.957055       -0.703915       -0.000101  1
  C          0.351414       -1.119810        0.000011  1
  N          1.104198        0.000000       -0.000010  1
  N          0.377972        1.120937       -0.000002  1
  H          2.106387        0.067001       -0.000035  1
  H         -1.836971       -1.320794       -0.000184  1
  H          0.795770       -2.099470        0.000012  1
  H         -1.677614        1.422525        0.000160  1
  C          0.984808       -1.705737        0.347296  2
  H          0.618406       -2.468888       -0.325826  2
  C          2.303809       -1.736314        0.779310  2
  H          2.964977       -2.523285        0.442749  2
  C          2.774126       -0.756726        1.643336  2
  H          3.801695       -0.780546        1.979897  2
  C          1.925441        0.253439        2.075349  2
  H          2.291842        1.016590        2.748471  2
  C          0.606440        0.284016        1.643336  2
  H         -0.054728        1.070987        1.979897  2
  C          0.136123       -0.695572        0.779310  2
  H         -0.891446       -0.671752        0.442749  2

%mem=32GB
%nprocshared= 8
#p m062x/aug-cc-pVDZ   counterpoise=2

00285 m062x/aug-cc-pVDZ   counterpoise=2

 0  1  0  1  0  1
  C         -0.876529        0.702788        0.000102  1
  C         -0.957055       -0.703915       -0.000101  1
  C          0.351414       -1.119810        0.000011  1
  N          1.104198        0.000000       -0.000010  1
  N          0.377972        1.120937       -0.000002  1
  H          2.106387        0.067001       -0.000035  1
  H         -1.836971       -1.320794       -0.000184  1
  H          0.795770       -2.099470        0.000012  1
  H         -1.677614        1.422525        0.000160  1
  C          1.266044       -1.508813        0.347296  2
  H          0.654018       -2.277509       -0.104668  2
  C          2.599423       -1.764337        0.637370  2
  H          3.026167       -2.732098        0.411387  2
  C          3.385028       -0.777631        1.217516  2
  H          4.423798       -0.976696        1.443498  2
  C          2.837253        0.464599        1.507589  2
  H          3.449280        1.233295        1.959554  2
  C          1.503874        0.720123        1.217516  2
  H          1.077130        1.687884        1.443498  2
  C          0.718270       -0.266583        0.637370  2
  H         -0.320501       -0.067518        0.411387  2

%mem=32GB
%nprocshared= 8
#p m062x/aug-cc-pVDZ   counterpoise=2

00286 m062x/aug-cc-pVDZ   counterpoise=2

 0  1  0  1  0  1
  C         -0.876529        0.702788        0.000102  1
  C         -0.957055       -0.703915       -0.000101  1
  C          0.351414       -1.119810        0.000011  1
  N          1.104198        0.000000       -0.000010  1
  N          0.377972        1.120937       -0.000002  1
  H          2.106387        0.067001       -0.000035  1
  H         -1.836971       -1.320794       -0.000184  1
  H          0.795770       -2.099470        0.000012  1
  H         -1.677614        1.422525        0.000160  1
  C          1.508813       -1.266044        0.347296  2
  H          0.838502       -2.049524        0.020824  2
  C          2.852585       -1.544807        0.556828  2
  H          3.229140       -2.545457        0.393592  2
  C          3.713003       -0.539125        0.975891  2
  H          4.759871       -0.756294        1.139127  2
  C          3.229651        0.745321        1.185423  2
  H          3.899962        1.528801        1.511895  2
  C          1.885879        1.024084        0.975891  2
  H          1.509324        2.024734        1.139127  2
  C          1.025460        0.018401        0.556828  2
  H         -0.021407        0.235571        0.393592  2

%mem=32GB
%nprocshared= 8
#p m062x/aug-cc-pVDZ   counterpoise=2

00287 m062x/aug-cc-pVDZ   counterpoise=2

 0  1  0  1  0  1
  C         -0.876529        0.702788        0.000102  1
  C         -0.957055       -0.703915       -0.000101  1
  C          0.351414       -1.119810        0.000011  1
  N          1.104198        0.000000       -0.000010  1
  N          0.377972        1.120937       -0.000002  1
  H          2.106387        0.067001       -0.000035  1
  H         -1.836971       -1.320794       -0.000184  1
  H          0.795770       -2.099470        0.000012  1
  H         -1.677614        1.422525        0.000160  1
  C          1.705737       -0.984808        0.347296  2
  H          2.073612       -0.019043        0.028379  2
  C          0.346094       -1.176668        0.551979  2
  H         -0.345263       -0.360372        0.392521  2
  C         -0.126114       -2.416334        0.961346  2
  H         -1.185345       -2.565803        1.120804  2
  C          0.761322       -3.464140        1.166029  2
  H          0.393447       -4.429905        1.484946  2
  C          2.120965       -3.272280        0.961346  2
  H          2.812322       -4.088575        1.120804  2
  C          2.593172       -2.032614        0.551979  2
  H          3.652404       -1.883144        0.392521  2

%mem=32GB
%nprocshared= 8
#p m062x/aug-cc-pVDZ   counterpoise=2

00288 m062x/aug-cc-pVDZ   counterpoise=2

 0  1  0  1  0  1
  C         -0.876529        0.702788        0.000102  1
  C         -0.957055       -0.703915       -0.000101  1
  C          0.351414       -1.119810        0.000011  1
  N          1.104198        0.000000       -0.000010  1
  N          0.377972        1.120937       -0.000002  1
  H          2.106387        0.067001       -0.000035  1
  H         -1.836971       -1.320794       -0.000184  1
  H          0.795770       -2.099470        0.000012  1
  H         -1.677614        1.422525        0.000160  1
  C          1.850833       -0.673648        0.347296  2
  H          2.173333        0.261024       -0.091023  2
  C          0.507313       -0.881374        0.628612  2
  H         -0.216858       -0.108532        0.409452  2
  C          0.093349       -2.081129        1.191244  2
  H         -0.953321       -2.242959        1.410403  2
  C          1.022905       -3.073158        1.472559  2
  H          0.700406       -4.007830        1.910879  2
  C          2.366425       -2.865432        1.191244  2
  H          3.090596       -3.638274        1.410403  2
  C          2.780389       -1.665677        0.628612  2
  H          3.827060       -1.503847        0.409452  2

%mem=32GB
%nprocshared= 8
#p m062x/aug-cc-pVDZ   counterpoise=2

00289 m062x/aug-cc-pVDZ   counterpoise=2

 0  1  0  1  0  1
  C         -0.876529        0.702788        0.000102  1
  C         -0.957055       -0.703915       -0.000101  1
  C          0.351414       -1.119810        0.000011  1
  N          1.104198        0.000000       -0.000010  1
  N          0.377972        1.120937       -0.000002  1
  H          2.106387        0.067001       -0.000035  1
  H         -1.836971       -1.320794       -0.000184  1
  H          0.795770       -2.099470        0.000012  1
  H         -1.677614        1.422525        0.000160  1
  C          1.939693       -0.342020        0.347296  2
  H          2.260550        0.445273       -0.321255  2
  C          0.620387       -0.393558        0.776376  2
  H         -0.086563        0.353584        0.442101  2
  C          0.208531       -1.404136        1.634536  2
  H         -0.819276       -1.444288        1.968812  2
  C          1.115981       -2.363177        2.063616  2
  H          0.795124       -3.150471        2.732168  2
  C          2.435287       -2.311639        1.634536  2
  H          3.142237       -3.058781        1.968812  2
  C          2.847143       -1.301061        0.776376  2
  H          3.874950       -1.260909        0.442101  2

%mem=32GB
%nprocshared= 8
#p m062x/aug-cc-pVDZ   counterpoise=2

00290 m062x/aug-cc-pVDZ   counterpoise=2

 0  1  0  1  0  1
  C         -0.876529        0.702788        0.000102  1
  C         -0.957055       -0.703915       -0.000101  1
  C          0.351414       -1.119810        0.000011  1
  N          1.104198        0.000000       -0.000010  1
  N          0.377972        1.120937       -0.000002  1
  H          2.106387        0.067001       -0.000035  1
  H         -1.836971       -1.320794       -0.000184  1
  H          0.795770       -2.099470        0.000012  1
  H         -1.677614        1.422525        0.000160  1
  C          2.000000        0.000000        0.000000  2
  H          2.915175        0.576364       -0.000301  2
  C          0.771926        0.647432        0.000193  2
  H          0.730368        1.728178        0.000043  2
  C         -0.402803       -0.092395        0.000580  2
  H         -1.359536        0.411987        0.000730  2
  C         -0.349458       -1.479655        0.000773  2
  H         -1.264633       -2.056019        0.001074  2
  C          0.878616       -2.127087        0.000580  2
  H          0.920174       -3.207833        0.000730  2
  C          2.053345       -1.387259        0.000193  2
  H          3.010078       -1.891641        0.000043  2

%mem=32GB
%nprocshared= 8
#p m062x/aug-cc-pVDZ   counterpoise=2

00291 m062x/aug-cc-pVDZ   counterpoise=2

 0  1  0  1  0  1
  C         -0.876529        0.702788        0.000102  1
  C         -0.957055       -0.703915       -0.000101  1
  C          0.351414       -1.119810        0.000011  1
  N          1.104198        0.000000       -0.000010  1
  N          0.377972        1.120937       -0.000002  1
  H          2.106387        0.067001       -0.000035  1
  H         -1.836971       -1.320794       -0.000184  1
  H          0.795770       -2.099470        0.000012  1
  H         -1.677614        1.422525        0.000160  1
  C          1.969616        0.347296        0.000000  2
  H          2.443909       -0.624706       -0.000121  2
  C          2.745728        1.498376        0.000078  2
  H          3.824652        1.423124        0.000017  2
  C          2.136920        2.746048        0.000234  2
  H          2.741551        3.642798        0.000294  2
  C          0.752000        2.842641        0.000312  2
  H          0.277707        3.814642        0.000433  2
  C         -0.024112        1.691561        0.000234  2
  H         -1.103036        1.766813        0.000294  2
  C          0.584695        0.443889        0.000078  2
  H         -0.019935       -0.452861        0.000017  2

%mem=32GB
%nprocshared= 8
#p m062x/aug-cc-pVDZ   counterpoise=2

00292 m062x/aug-cc-pVDZ   counterpoise=2

 0  1  0  1  0  1
  C         -0.876529        0.702788        0.000102  1
  C         -0.957055       -0.703915       -0.000101  1
  C          0.351414       -1.119810        0.000011  1
  N          1.104198        0.000000       -0.000010  1
  N          0.377972        1.120937       -0.000002  1
  H          2.106387        0.067001       -0.000035  1
  H         -1.836971       -1.320794       -0.000184  1
  H          0.795770       -2.099470        0.000012  1
  H         -1.677614        1.422525        0.000160  1
  C          1.879385        0.684040        0.000000  2
  H          2.252806       -0.330996       -0.000058  2
  C          2.768077        1.750605        0.000037  2
  H          3.833834        1.566478        0.000008  2
  C          2.288751        3.053517        0.000111  2
  H          2.981087        3.884426        0.000140  2
  C          0.920732        3.289863        0.000148  2
  H          0.547312        4.304900        0.000205  2
  C          0.032040        2.223299        0.000111  2
  H         -1.033716        2.407426        0.000140  2
  C          0.511367        0.920387        0.000037  2
  H         -0.180969        0.089478        0.000008  2

%mem=32GB
%nprocshared= 8
#p m062x/aug-cc-pVDZ   counterpoise=2

00293 m062x/aug-cc-pVDZ   counterpoise=2

 0  1  0  1  0  1
  C         -0.876529        0.702788        0.000102  1
  C         -0.957055       -0.703915       -0.000101  1
  C          0.351414       -1.119810        0.000011  1
  N          1.104198        0.000000       -0.000010  1
  N          0.377972        1.120937       -0.000002  1
  H          2.106387        0.067001       -0.000035  1
  H         -1.836971       -1.320794       -0.000184  1
  H          0.795770       -2.099470        0.000012  1
  H         -1.677614        1.422525        0.000160  1
  C          1.732051        1.000000        0.000000  2
  H          2.134781       -0.003768       -0.000038  2
  C          2.589405        2.091915        0.000024  2
  H          3.660058        1.938804        0.000005  2
  C          2.072457        3.380362        0.000073  2
  H          2.740379        4.231020        0.000091  2
  C          0.698154        3.576895        0.000097  2
  H          0.295424        4.580663        0.000134  2
  C         -0.159201        2.484980        0.000073  2
  H         -1.229853        2.638090        0.000091  2
  C          0.357748        1.196533        0.000024  2
  H         -0.310175        0.345875        0.000005  2

%mem=32GB
%nprocshared= 8
#p m062x/aug-cc-pVDZ   counterpoise=2

00294 m062x/aug-cc-pVDZ   counterpoise=2

 0  1  0  1  0  1
  C         -0.876529        0.702788        0.000102  1
  C         -0.957055       -0.703915       -0.000101  1
  C          0.351414       -1.119810        0.000011  1
  N          1.104198        0.000000       -0.000010  1
  N          0.377972        1.120937       -0.000002  1
  H          2.106387        0.067001       -0.000035  1
  H         -1.836971       -1.320794       -0.000184  1
  H          0.795770       -2.099470        0.000012  1
  H         -1.677614        1.422525        0.000160  1
  C          1.532089        1.285575        0.000000  2
  H          0.461382        1.132836       -0.000002  2
  C          2.389065        0.193364        0.000001  2
  H          1.985988       -0.810264        0.000000  2
  C          3.763436        0.389422        0.000004  2
  H          4.431065       -0.461466        0.000005  2
  C          4.280829        1.677691        0.000005  2
  H          5.351536        1.830431        0.000007  2
  C          3.423853        2.769903        0.000004  2
  H          3.826930        3.773530        0.000005  2
  C          2.049483        2.573845        0.000001  2
  H          1.381853        3.424733        0.000000  2

%mem=32GB
%nprocshared= 8
#p m062x/aug-cc-pVDZ   counterpoise=2

00295 m062x/aug-cc-pVDZ   counterpoise=2

 0  1  0  1  0  1
  C         -0.876529        0.702788        0.000102  1
  C         -0.957055       -0.703915       -0.000101  1
  C          0.351414       -1.119810        0.000011  1
  N          1.104198        0.000000       -0.000010  1
  N          0.377972        1.120937       -0.000002  1
  H          2.106387        0.067001       -0.000035  1
  H         -1.836971       -1.320794       -0.000184  1
  H          0.795770       -2.099470        0.000012  1
  H         -1.677614        1.422525        0.000160  1
  C          1.285575        1.532089        0.000000  2
  H          0.300402        1.085797       -0.000002  2
  C          2.413980        0.723363        0.000001  2
  H          2.307893       -0.352966        0.000000  2
  C          3.678559        1.296228        0.000004  2
  H          4.557644        0.666190        0.000005  2
  C          3.814732        2.677818        0.000006  2
  H          4.799905        3.124110        0.000008  2
  C          2.686327        3.486544        0.000004  2
  H          2.792414        4.562873        0.000005  2
  C          1.421749        2.913679        0.000001  2
  H          0.542663        3.543717        0.000000  2

%mem=32GB
%nprocshared= 8
#p m062x/aug-cc-pVDZ   counterpoise=2

00296 m062x/aug-cc-pVDZ   counterpoise=2

 0  1  0  1  0  1
  C         -0.876529        0.702788        0.000102  1
  C         -0.957055       -0.703915       -0.000101  1
  C          0.351414       -1.119810        0.000011  1
  N          1.104198        0.000000       -0.000010  1
  N          0.377972        1.120937       -0.000002  1
  H          2.106387        0.067001       -0.000035  1
  H         -1.836971       -1.320794       -0.000184  1
  H          0.795770       -2.099470        0.000012  1
  H         -1.677614        1.422525        0.000160  1
  C          1.000000        1.732051        0.000000  2
  H          0.228493        0.974081       -0.000002  2
  C          2.337747        1.360882        0.000002  2
  H          2.608414        0.313753        0.000000  2
  C          3.328062        2.333820        0.000005  2
  H          4.370236        2.044662        0.000006  2
  C          2.980629        3.677928        0.000006  2
  H          3.752136        4.435898        0.000009  2
  C          1.642882        4.049097        0.000005  2
  H          1.372215        5.096226        0.000006  2
  C          0.652567        3.076158        0.000002  2
  H         -0.389607        3.365317        0.000000  2

%mem=32GB
%nprocshared= 8
#p m062x/aug-cc-pVDZ   counterpoise=2

00297 m062x/aug-cc-pVDZ   counterpoise=2

 0  1  0  1  0  1
  C         -0.876529        0.702788        0.000102  1
  C         -0.957055       -0.703915       -0.000101  1
  C          0.351414       -1.119810        0.000011  1
  N          1.104198        0.000000       -0.000010  1
  N          0.377972        1.120937       -0.000002  1
  H          2.106387        0.067001       -0.000035  1
  H         -1.836971       -1.320794       -0.000184  1
  H          0.795770       -2.099470        0.000012  1
  H         -1.677614        1.422525        0.000160  1
  C          0.684040        1.879385        0.000000  2
  H          0.279301        0.876426       -0.000003  2
  C          2.058734        2.073165        0.000002  2
  H          2.724952        1.221171        0.000000  2
  C          2.578262        3.360575        0.000005  2
  H          3.649219        3.511540        0.000006  2
  C          1.723097        4.454204        0.000007  2
  H          2.127836        5.457163        0.000009  2
  C          0.348402        4.260424        0.000005  2
  H         -0.317815        5.112418        0.000006  2
  C         -0.171126        2.973015        0.000002  2
  H         -1.242083        2.822049        0.000000  2

%mem=32GB
%nprocshared= 8
#p m062x/aug-cc-pVDZ   counterpoise=2

00298 m062x/aug-cc-pVDZ   counterpoise=2

 0  1  0  1  0  1
  C         -0.876529        0.702788        0.000102  1
  C         -0.957055       -0.703915       -0.000101  1
  C          0.351414       -1.119810        0.000011  1
  N          1.104198        0.000000       -0.000010  1
  N          0.377972        1.120937       -0.000002  1
  H          2.106387        0.067001       -0.000035  1
  H         -1.836971       -1.320794       -0.000184  1
  H          0.795770       -2.099470        0.000012  1
  H         -1.677614        1.422525        0.000160  1
  C          0.347296        1.969616        0.000000  2
  H          0.386364        0.888775       -0.000003  2
  C          1.523728        2.706733        0.000002  2
  H          2.479296        2.200146        0.000000  2
  C          1.473581        4.094111        0.000005  2
  H          2.390081        4.668364        0.000006  2
  C          0.247002        4.744372        0.000007  2
  H          0.207935        5.825212        0.000009  2
  C         -0.929430        4.007254        0.000005  2
  H         -1.884997        4.513841        0.000006  2
  C         -0.879283        2.619876        0.000002  2
  H         -1.795783        2.045623        0.000000  2

%mem=32GB
%nprocshared= 8
#p m062x/aug-cc-pVDZ   counterpoise=2

00299 m062x/aug-cc-pVDZ   counterpoise=2

 0  1  0  1  0  1
  C         -0.876529        0.702788        0.000102  1
  C         -0.957055       -0.703915       -0.000101  1
  C          0.351414       -1.119810        0.000011  1
  N          1.104198        0.000000       -0.000010  1
  N          0.377972        1.120937       -0.000002  1
  H          2.106387        0.067001       -0.000035  1
  H         -1.836971       -1.320794       -0.000184  1
  H          0.795770       -2.099470        0.000012  1
  H         -1.677614        1.422525        0.000160  1
  C          0.000000        2.000000        0.000000  2
  H          0.427217        1.006407       -0.000002  2
  C          0.830328        3.112605        0.000001  2
  H          1.904412        2.985788        0.000000  2
  C          0.281948        4.387992        0.000004  2
  H          0.928816        5.254768        0.000005  2
  C         -1.096760        4.550774        0.000006  2
  H         -1.523977        5.544367        0.000008  2
  C         -1.927088        3.438169        0.000004  2
  H         -3.001172        3.564986        0.000005  2
  C         -1.378708        2.162782        0.000001  2
  H         -2.025576        1.296005        0.000000  2

%mem=32GB
%nprocshared= 8
#p m062x/aug-cc-pVDZ   counterpoise=2

00300 m062x/aug-cc-pVDZ   counterpoise=2

 0  1  0  1  0  1
  C         -0.876529        0.702788        0.000102  1
  C         -0.957055       -0.703915       -0.000101  1
  C          0.351414       -1.119810        0.000011  1
  N          1.104198        0.000000       -0.000010  1
  N          0.377972        1.120937       -0.000002  1
  H          2.106387        0.067001       -0.000035  1
  H         -1.836971       -1.320794       -0.000184  1
  H          0.795770       -2.099470        0.000012  1
  H         -1.677614        1.422525        0.000160  1
  C         -0.347296        1.969616        0.000000  2
  H          0.355352        1.147406       -0.000002  2
  C          0.115741        3.278405        0.000001  2
  H          1.179118        3.475811        0.000000  2
  C         -0.786185        4.333802        0.000004  2
  H         -0.425456        5.353416        0.000005  2
  C         -2.151149        4.080408        0.000005  2
  H         -2.853797        4.902617        0.000007  2
  C         -2.614186        2.771618        0.000004  2
  H         -3.677563        2.574213        0.000005  2
  C         -1.712260        1.716222        0.000001  2
  H         -2.072989        0.696607        0.000000  2

%mem=32GB
%nprocshared= 8
#p m062x/aug-cc-pVDZ   counterpoise=2

00301 m062x/aug-cc-pVDZ   counterpoise=2

 0  1  0  1  0  1
  C         -0.876529        0.702788        0.000102  1
  C         -0.957055       -0.703915       -0.000101  1
  C          0.351414       -1.119810        0.000011  1
  N          1.104198        0.000000       -0.000010  1
  N          0.377972        1.120937       -0.000002  1
  H          2.106387        0.067001       -0.000035  1
  H         -1.836971       -1.320794       -0.000184  1
  H          0.795770       -2.099470        0.000012  1
  H         -1.677614        1.422525        0.000160  1
  C         -0.684040        1.879385        0.000000  2
  H         -1.666683        1.427551        0.000158  2
  C          0.448902        1.077029       -0.000102  2
  H          0.348880        0.000119       -0.000022  2
  C          1.710234        1.657008       -0.000305  2
  H          2.592855        1.031933       -0.000384  2
  C          1.838622        3.039344       -0.000406  2
  H          2.821265        3.491178       -0.000564  2
  C          0.705680        3.841700       -0.000305  2
  H          0.805702        4.918610       -0.000384  2
  C         -0.555652        3.261720       -0.000102  2
  H         -1.438273        3.886796       -0.000022  2

%mem=32GB
%nprocshared= 8
#p m062x/aug-cc-pVDZ   counterpoise=2

00302 m062x/aug-cc-pVDZ   counterpoise=2

 0  1  0  1  0  1
  C         -0.876529        0.702788        0.000102  1
  C         -0.957055       -0.703915       -0.000101  1
  C          0.351414       -1.119810        0.000011  1
  N          1.104198        0.000000       -0.000010  1
  N          0.377972        1.120937       -0.000002  1
  H          2.106387        0.067001       -0.000035  1
  H         -1.836971       -1.320794       -0.000184  1
  H          0.795770       -2.099470        0.000012  1
  H         -1.677614        1.422525        0.000160  1
  C         -1.000000        1.732051        0.000000  2
  H         -1.983770        1.282676        0.000232  2
  C          0.130932        0.926863       -0.000149  2
  H          0.028216       -0.149793       -0.000033  2
  C          1.393710        1.503685       -0.000447  2
  H          2.274764        0.876403       -0.000563  2
  C          1.525557        2.885694       -0.000596  2
  H          2.509327        3.335069       -0.000829  2
  C          0.394625        3.690882       -0.000447  2
  H          0.497341        4.767538       -0.000563  2
  C         -0.868153        3.114061       -0.000149  2
  H         -1.749208        3.741342       -0.000033  2

%mem=32GB
%nprocshared= 8
#p m062x/aug-cc-pVDZ   counterpoise=2

00303 m062x/aug-cc-pVDZ   counterpoise=2

 0  1  0  1  0  1
  C         -0.876529        0.702788        0.000102  1
  C         -0.957055       -0.703915       -0.000101  1
  C          0.351414       -1.119810        0.000011  1
  N          1.104198        0.000000       -0.000010  1
  N          0.377972        1.120937       -0.000002  1
[truncated: 20,720,417 more chars]
