# Supplementary material for: Three-Dimensional CH/π and CH/N Interactions from Quantum-Mechanical and Database Analyses
Source: J Chem Inf Model. 2025 Apr 14;65(8):4116–27. doi: 10.1021/acs.jcim.5c00124 (PMC12042816; doi:10.1021/acs.jcim.5c00124)
Supplement: Supplementary file 4 — ci5c00124_si_004.zip [file ci5c00124_si_004.zip › inp_files/mif_qm_bz_1_2_3-triazole_inp.txt]

%mem=32GB
%nprocshared= 8
#p m062x/aug-cc-pVDZ   counterpoise=2

00001 m062x/aug-cc-pVDZ   counterpoise=2

 0  1  0  1  0  1
  N          0.329023       -1.055133        0.000077  1
  N          1.142542       -0.000000        0.000054  1
  N          0.401338        1.055212       -0.000160  1
  C         -0.906026        0.682931        0.000013  1
  C         -0.966877       -0.683010        0.000016  1
  H          0.723583       -1.980558        0.000143  1
  H         -1.701134        1.405525       -0.000009  1
  H         -1.778466       -1.386383        0.000044  1
  C          0.000000        0.000000        2.000000  2
  H         -0.000000       -0.000000        0.918454  2
  C          1.202290       -0.000000        2.694142  2
  H          2.138935       -0.000000        2.153369  2
  C          1.202290       -0.000000        4.082426  2
  H          2.138935       -0.000000        4.623199  2
  C          0.000000        0.000000        4.776568  2
  H          0.000000        0.000000        5.858114  2
  C         -1.202290        0.000000        4.082426  2
  H         -2.138935        0.000000        4.623199  2
  C         -1.202290        0.000000        2.694142  2
  H         -2.138935        0.000000        2.153369  2

%mem=32GB
%nprocshared= 8
#p m062x/aug-cc-pVDZ   counterpoise=2

00002 m062x/aug-cc-pVDZ   counterpoise=2

 0  1  0  1  0  1
  N          0.329023       -1.055133        0.000077  1
  N          1.142542       -0.000000        0.000054  1
  N          0.401338        1.055212       -0.000160  1
  C         -0.906026        0.682931        0.000013  1
  C         -0.966877       -0.683010        0.000016  1
  H          0.723583       -1.980558        0.000143  1
  H         -1.701134        1.405525       -0.000009  1
  H         -1.778466       -1.386383        0.000044  1
  C          0.347296        0.000000        1.969616  2
  H          0.159488        0.000000        0.904501  2
  C          0.467833       -1.202290        2.653212  2
  H          0.373929       -2.138935        2.120654  2
  C          0.708906       -1.202290        4.020405  2
  H          0.802810       -2.138935        4.552962  2
  C          0.829442       -0.000000        4.704001  2
  H          1.017251       -0.000000        5.769116  2
  C          0.708906        1.202290        4.020405  2
  H          0.802810        2.138935        4.552962  2
  C          0.467833        1.202290        2.653212  2
  H          0.373929        2.138935        2.120654  2

%mem=32GB
%nprocshared= 8
#p m062x/aug-cc-pVDZ   counterpoise=2

00003 m062x/aug-cc-pVDZ   counterpoise=2

 0  1  0  1  0  1
  N          0.329023       -1.055133        0.000077  1
  N          1.142542       -0.000000        0.000054  1
  N          0.401338        1.055212       -0.000160  1
  C         -0.906026        0.682931        0.000013  1
  C         -0.966877       -0.683010        0.000016  1
  H          0.723583       -1.980558        0.000143  1
  H         -1.701134        1.405525       -0.000009  1
  H         -1.778466       -1.386383        0.000044  1
  C          0.342020        0.060307        1.969616  2
  H          0.157065        0.027695        0.904501  2
  C          0.669501       -1.102786        2.653212  2
  H          0.739670       -2.041508        2.120654  2
  C          0.906911       -1.060924        4.020405  2
  H          1.162036       -1.967033        4.552962  2
  C          0.816841        0.144031        4.704001  2
  H          1.001796        0.176644        5.769116  2
  C          0.489360        1.307125        4.020405  2
  H          0.419191        2.245846        4.552962  2
  C          0.251950        1.265263        2.653212  2
  H         -0.003174        2.171372        2.120654  2

%mem=32GB
%nprocshared= 8
#p m062x/aug-cc-pVDZ   counterpoise=2

00004 m062x/aug-cc-pVDZ   counterpoise=2

 0  1  0  1  0  1
  N          0.329023       -1.055133        0.000077  1
  N          1.142542       -0.000000        0.000054  1
  N          0.401338        1.055212       -0.000160  1
  C         -0.906026        0.682931        0.000013  1
  C         -0.966877       -0.683010        0.000016  1
  H          0.723583       -1.980558        0.000143  1
  H         -1.701134        1.405525       -0.000009  1
  H         -1.778466       -1.386383        0.000044  1
  C          0.326352        0.118782        1.969616  2
  H          0.149870        0.054548        0.904501  2
  C          0.850826       -0.969775        2.653212  2
  H          1.082937       -1.882050        2.120654  2
  C          1.077361       -0.887323        4.020405  2
  H          1.485954       -1.735364        4.552962  2
  C          0.779421        0.283686        4.704001  2
  H          0.955903        0.347920        5.769116  2
  C          0.254946        1.372243        4.020405  2
  H          0.022836        2.284519        4.552962  2
  C          0.028412        1.289791        2.653212  2
  H         -0.380181        2.137833        2.120654  2

%mem=32GB
%nprocshared= 8
#p m062x/aug-cc-pVDZ   counterpoise=2

00005 m062x/aug-cc-pVDZ   counterpoise=2

 0  1  0  1  0  1
  N          0.329023       -1.055133        0.000077  1
  N          1.142542       -0.000000        0.000054  1
  N          0.401338        1.055212       -0.000160  1
  C         -0.906026        0.682931        0.000013  1
  C         -0.966877       -0.683010        0.000016  1
  H          0.723583       -1.980558        0.000143  1
  H         -1.701134        1.405525       -0.000009  1
  H         -1.778466       -1.386383        0.000044  1
  C          0.300767        0.173648        1.969616  2
  H          0.138121        0.079744        0.904501  2
  C          1.006300       -0.807297        2.653212  2
  H          1.393299       -1.665408        2.120654  2
  C          1.215075       -0.686761        4.020405  2
  H          1.764721       -1.450967        4.552962  2
  C          0.718318        0.414721        4.704001  2
  H          0.880965        0.508625        5.769116  2
  C          0.012785        1.395667        4.020405  2
  H         -0.374214        2.253777        4.552962  2
  C         -0.195990        1.275130        2.653212  2
  H         -0.745636        2.039336        2.120654  2

%mem=32GB
%nprocshared= 8
#p m062x/aug-cc-pVDZ   counterpoise=2

00006 m062x/aug-cc-pVDZ   counterpoise=2

 0  1  0  1  0  1
  N          0.329023       -1.055133        0.000077  1
  N          1.142542       -0.000000        0.000054  1
  N          0.401338        1.055212       -0.000160  1
  C         -0.906026        0.682931        0.000013  1
  C         -0.966877       -0.683010        0.000016  1
  H          0.723583       -1.980558        0.000143  1
  H         -1.701134        1.405525       -0.000009  1
  H         -1.778466       -1.386383        0.000044  1
  C          0.266044        0.223238        1.969616  2
  H          0.122175        0.102517        0.904501  2
  C          1.131198       -0.620290        2.653212  2
  H          1.661327       -1.398163        2.120654  2
  C          1.315870       -0.465332        4.020405  2
  H          1.989869       -1.122483        4.552962  2
  C          0.635390        0.533155        4.704001  2
  H          0.779259        0.653876        5.769116  2
  C         -0.229764        1.376683        4.020405  2
  H         -0.759893        2.154556        4.552962  2
  C         -0.414436        1.221725        2.653212  2
  H         -1.088435        1.878876        2.120654  2

%mem=32GB
%nprocshared= 8
#p m062x/aug-cc-pVDZ   counterpoise=2

00007 m062x/aug-cc-pVDZ   counterpoise=2

 0  1  0  1  0  1
  N          0.329023       -1.055133        0.000077  1
  N          1.142542       -0.000000        0.000054  1
  N          0.401338        1.055212       -0.000160  1
  C         -0.906026        0.682931        0.000013  1
  C         -0.966877       -0.683010        0.000016  1
  H          0.723583       -1.980558        0.000143  1
  H         -1.701134        1.405525       -0.000009  1
  H         -1.778466       -1.386383        0.000044  1
  C          0.223238        0.266044        1.969616  2
  H          0.102517        0.122175        0.904501  2
  C          1.221725       -0.414436        2.653212  2
  H          1.878876       -1.088435        2.120654  2
  C          1.376683       -0.229764        4.020405  2
  H          2.154556       -0.759893        4.552962  2
  C          0.533155        0.635390        4.704001  2
  H          0.653876        0.779259        5.769116  2
  C         -0.465332        1.315870        4.020405  2
  H         -1.122483        1.989869        4.552962  2
  C         -0.620290        1.131198        2.653212  2
  H         -1.398163        1.661327        2.120654  2

%mem=32GB
%nprocshared= 8
#p m062x/aug-cc-pVDZ   counterpoise=2

00008 m062x/aug-cc-pVDZ   counterpoise=2

 0  1  0  1  0  1
  N          0.329023       -1.055133        0.000077  1
  N          1.142542       -0.000000        0.000054  1
  N          0.401338        1.055212       -0.000160  1
  C         -0.906026        0.682931        0.000013  1
  C         -0.966877       -0.683010        0.000016  1
  H          0.723583       -1.980558        0.000143  1
  H         -1.701134        1.405525       -0.000009  1
  H         -1.778466       -1.386383        0.000044  1
  C          0.173648        0.300767        1.969616  2
  H          0.079744        0.138121        0.904501  2
  C          1.275130       -0.195990        2.653212  2
  H          2.039336       -0.745636        2.120654  2
  C          1.395667        0.012785        4.020405  2
  H          2.253777       -0.374214        4.552962  2
  C          0.414721        0.718318        4.704001  2
  H          0.508625        0.880965        5.769116  2
  C         -0.686761        1.215075        4.020405  2
  H         -1.450967        1.764721        4.552962  2
  C         -0.807297        1.006300        2.653212  2
  H         -1.665408        1.393299        2.120654  2

%mem=32GB
%nprocshared= 8
#p m062x/aug-cc-pVDZ   counterpoise=2

00009 m062x/aug-cc-pVDZ   counterpoise=2

 0  1  0  1  0  1
  N          0.329023       -1.055133        0.000077  1
  N          1.142542       -0.000000        0.000054  1
  N          0.401338        1.055212       -0.000160  1
  C         -0.906026        0.682931        0.000013  1
  C         -0.966877       -0.683010        0.000016  1
  H          0.723583       -1.980558        0.000143  1
  H         -1.701134        1.405525       -0.000009  1
  H         -1.778466       -1.386383        0.000044  1
  C          0.118782        0.326352        1.969616  2
  H          0.054548        0.149870        0.904501  2
  C          1.289791        0.028412        2.653212  2
  H          2.137833       -0.380181        2.120654  2
  C          1.372243        0.254946        4.020405  2
  H          2.284519        0.022836        4.552962  2
  C          0.283686        0.779421        4.704001  2
  H          0.347920        0.955903        5.769116  2
  C         -0.887323        1.077361        4.020405  2
  H         -1.735364        1.485954        4.552962  2
  C         -0.969775        0.850826        2.653212  2
  H         -1.882050        1.082937        2.120654  2

%mem=32GB
%nprocshared= 8
#p m062x/aug-cc-pVDZ   counterpoise=2

00010 m062x/aug-cc-pVDZ   counterpoise=2

 0  1  0  1  0  1
  N          0.329023       -1.055133        0.000077  1
  N          1.142542       -0.000000        0.000054  1
  N          0.401338        1.055212       -0.000160  1
  C         -0.906026        0.682931        0.000013  1
  C         -0.966877       -0.683010        0.000016  1
  H          0.723583       -1.980558        0.000143  1
  H         -1.701134        1.405525       -0.000009  1
  H         -1.778466       -1.386383        0.000044  1
  C          0.060307        0.342020        1.969616  2
  H          0.027695        0.157065        0.904501  2
  C          1.265263        0.251950        2.653212  2
  H          2.171372       -0.003174        2.120654  2
  C          1.307125        0.489360        4.020405  2
  H          2.245846        0.419191        4.552962  2
  C          0.144031        0.816841        4.704001  2
  H          0.176644        1.001796        5.769116  2
  C         -1.060924        0.906911        4.020405  2
  H         -1.967033        1.162036        4.552962  2
  C         -1.102786        0.669501        2.653212  2
  H         -2.041508        0.739670        2.120654  2

%mem=32GB
%nprocshared= 8
#p m062x/aug-cc-pVDZ   counterpoise=2

00011 m062x/aug-cc-pVDZ   counterpoise=2

 0  1  0  1  0  1
  N          0.329023       -1.055133        0.000077  1
  N          1.142542       -0.000000        0.000054  1
  N          0.401338        1.055212       -0.000160  1
  C         -0.906026        0.682931        0.000013  1
  C         -0.966877       -0.683010        0.000016  1
  H          0.723583       -1.980558        0.000143  1
  H         -1.701134        1.405525       -0.000009  1
  H         -1.778466       -1.386383        0.000044  1
  C          0.000000        0.347296        1.969616  2
  H         -0.000000        0.159488        0.904501  2
  C          1.202290        0.467833        2.653212  2
  H          2.138935        0.373929        2.120654  2
  C          1.202290        0.708906        4.020405  2
  H          2.138935        0.802810        4.552962  2
  C          0.000000        0.829442        4.704001  2
  H          0.000000        1.017251        5.769116  2
  C         -1.202290        0.708906        4.020405  2
  H         -2.138935        0.802810        4.552962  2
  C         -1.202290        0.467833        2.653212  2
  H         -2.138935        0.373929        2.120654  2

%mem=32GB
%nprocshared= 8
#p m062x/aug-cc-pVDZ   counterpoise=2

00012 m062x/aug-cc-pVDZ   counterpoise=2

 0  1  0  1  0  1
  N          0.329023       -1.055133        0.000077  1
  N          1.142542       -0.000000        0.000054  1
  N          0.401338        1.055212       -0.000160  1
  C         -0.906026        0.682931        0.000013  1
  C         -0.966877       -0.683010        0.000016  1
  H          0.723583       -1.980558        0.000143  1
  H         -1.701134        1.405525       -0.000009  1
  H         -1.778466       -1.386383        0.000044  1
  C         -0.060307        0.342020        1.969616  2
  H         -0.027695        0.157065        0.904501  2
  C          1.102786        0.669501        2.653212  2
  H          2.041508        0.739670        2.120654  2
  C          1.060924        0.906911        4.020405  2
  H          1.967033        1.162036        4.552962  2
  C         -0.144031        0.816841        4.704001  2
  H         -0.176644        1.001796        5.769116  2
  C         -1.307125        0.489360        4.020405  2
  H         -2.245846        0.419191        4.552962  2
  C         -1.265263        0.251950        2.653212  2
  H         -2.171372       -0.003174        2.120654  2

%mem=32GB
%nprocshared= 8
#p m062x/aug-cc-pVDZ   counterpoise=2

00013 m062x/aug-cc-pVDZ   counterpoise=2

 0  1  0  1  0  1
  N          0.329023       -1.055133        0.000077  1
  N          1.142542       -0.000000        0.000054  1
  N          0.401338        1.055212       -0.000160  1
  C         -0.906026        0.682931        0.000013  1
  C         -0.966877       -0.683010        0.000016  1
  H          0.723583       -1.980558        0.000143  1
  H         -1.701134        1.405525       -0.000009  1
  H         -1.778466       -1.386383        0.000044  1
  C         -0.118782        0.326352        1.969616  2
  H         -0.054548        0.149870        0.904501  2
  C          0.969775        0.850826        2.653212  2
  H          1.882050        1.082937        2.120654  2
  C          0.887323        1.077361        4.020405  2
  H          1.735364        1.485954        4.552962  2
  C         -0.283686        0.779421        4.704001  2
  H         -0.347920        0.955903        5.769116  2
  C         -1.372243        0.254946        4.020405  2
  H         -2.284519        0.022836        4.552962  2
  C         -1.289791        0.028412        2.653212  2
  H         -2.137833       -0.380181        2.120654  2

%mem=32GB
%nprocshared= 8
#p m062x/aug-cc-pVDZ   counterpoise=2

00014 m062x/aug-cc-pVDZ   counterpoise=2

 0  1  0  1  0  1
  N          0.329023       -1.055133        0.000077  1
  N          1.142542       -0.000000        0.000054  1
  N          0.401338        1.055212       -0.000160  1
  C         -0.906026        0.682931        0.000013  1
  C         -0.966877       -0.683010        0.000016  1
  H          0.723583       -1.980558        0.000143  1
  H         -1.701134        1.405525       -0.000009  1
  H         -1.778466       -1.386383        0.000044  1
  C         -0.173648        0.300767        1.969616  2
  H         -0.079744        0.138121        0.904501  2
  C          0.807297        1.006300        2.653212  2
  H          1.665408        1.393299        2.120654  2
  C          0.686761        1.215075        4.020405  2
  H          1.450967        1.764721        4.552962  2
  C         -0.414721        0.718318        4.704001  2
  H         -0.508625        0.880965        5.769116  2
  C         -1.395667        0.012785        4.020405  2
  H         -2.253777       -0.374214        4.552962  2
  C         -1.275130       -0.195990        2.653212  2
  H         -2.039336       -0.745636        2.120654  2

%mem=32GB
%nprocshared= 8
#p m062x/aug-cc-pVDZ   counterpoise=2

00015 m062x/aug-cc-pVDZ   counterpoise=2

 0  1  0  1  0  1
  N          0.329023       -1.055133        0.000077  1
  N          1.142542       -0.000000        0.000054  1
  N          0.401338        1.055212       -0.000160  1
  C         -0.906026        0.682931        0.000013  1
  C         -0.966877       -0.683010        0.000016  1
  H          0.723583       -1.980558        0.000143  1
  H         -1.701134        1.405525       -0.000009  1
  H         -1.778466       -1.386383        0.000044  1
  C         -0.223238        0.266044        1.969616  2
  H         -0.102517        0.122175        0.904501  2
  C          0.620290        1.131198        2.653212  2
  H          1.398163        1.661327        2.120654  2
  C          0.465332        1.315870        4.020405  2
  H          1.122483        1.989869        4.552962  2
  C         -0.533155        0.635390        4.704001  2
  H         -0.653876        0.779259        5.769116  2
  C         -1.376683       -0.229764        4.020405  2
  H         -2.154556       -0.759893        4.552962  2
  C         -1.221725       -0.414436        2.653212  2
  H         -1.878876       -1.088435        2.120654  2

%mem=32GB
%nprocshared= 8
#p m062x/aug-cc-pVDZ   counterpoise=2

00016 m062x/aug-cc-pVDZ   counterpoise=2

 0  1  0  1  0  1
  N          0.329023       -1.055133        0.000077  1
  N          1.142542       -0.000000        0.000054  1
  N          0.401338        1.055212       -0.000160  1
  C         -0.906026        0.682931        0.000013  1
  C         -0.966877       -0.683010        0.000016  1
  H          0.723583       -1.980558        0.000143  1
  H         -1.701134        1.405525       -0.000009  1
  H         -1.778466       -1.386383        0.000044  1
  C         -0.266044        0.223238        1.969616  2
  H         -0.122175        0.102517        0.904501  2
  C          0.414436        1.221725        2.653212  2
  H          1.088435        1.878876        2.120654  2
  C          0.229764        1.376683        4.020405  2
  H          0.759893        2.154556        4.552962  2
  C         -0.635390        0.533155        4.704001  2
  H         -0.779259        0.653876        5.769116  2
  C         -1.315870       -0.465332        4.020405  2
  H         -1.989869       -1.122483        4.552962  2
  C         -1.131198       -0.620290        2.653212  2
  H         -1.661327       -1.398163        2.120654  2

%mem=32GB
%nprocshared= 8
#p m062x/aug-cc-pVDZ   counterpoise=2

00017 m062x/aug-cc-pVDZ   counterpoise=2

 0  1  0  1  0  1
  N          0.329023       -1.055133        0.000077  1
  N          1.142542       -0.000000        0.000054  1
  N          0.401338        1.055212       -0.000160  1
  C         -0.906026        0.682931        0.000013  1
  C         -0.966877       -0.683010        0.000016  1
  H          0.723583       -1.980558        0.000143  1
  H         -1.701134        1.405525       -0.000009  1
  H         -1.778466       -1.386383        0.000044  1
  C         -0.300767        0.173648        1.969616  2
  H         -0.138121        0.079744        0.904501  2
  C          0.195990        1.275130        2.653212  2
  H          0.745636        2.039336        2.120654  2
  C         -0.012785        1.395667        4.020405  2
  H          0.374214        2.253777        4.552962  2
  C         -0.718318        0.414721        4.704001  2
  H         -0.880965        0.508625        5.769116  2
  C         -1.215075       -0.686761        4.020405  2
  H         -1.764721       -1.450967        4.552962  2
  C         -1.006300       -0.807297        2.653212  2
  H         -1.393299       -1.665408        2.120654  2

%mem=32GB
%nprocshared= 8
#p m062x/aug-cc-pVDZ   counterpoise=2

00018 m062x/aug-cc-pVDZ   counterpoise=2

 0  1  0  1  0  1
  N          0.329023       -1.055133        0.000077  1
  N          1.142542       -0.000000        0.000054  1
  N          0.401338        1.055212       -0.000160  1
  C         -0.906026        0.682931        0.000013  1
  C         -0.966877       -0.683010        0.000016  1
  H          0.723583       -1.980558        0.000143  1
  H         -1.701134        1.405525       -0.000009  1
  H         -1.778466       -1.386383        0.000044  1
  C         -0.326352        0.118782        1.969616  2
  H         -0.149870        0.054548        0.904501  2
  C         -0.028412        1.289791        2.653212  2
  H          0.380181        2.137833        2.120654  2
  C         -0.254946        1.372243        4.020405  2
  H         -0.022836        2.284519        4.552962  2
  C         -0.779421        0.283686        4.704001  2
  H         -0.955903        0.347920        5.769116  2
  C         -1.077361       -0.887323        4.020405  2
  H         -1.485954       -1.735364        4.552962  2
  C         -0.850826       -0.969775        2.653212  2
  H         -1.082937       -1.882050        2.120654  2

%mem=32GB
%nprocshared= 8
#p m062x/aug-cc-pVDZ   counterpoise=2

00019 m062x/aug-cc-pVDZ   counterpoise=2

 0  1  0  1  0  1
  N          0.329023       -1.055133        0.000077  1
  N          1.142542       -0.000000        0.000054  1
  N          0.401338        1.055212       -0.000160  1
  C         -0.906026        0.682931        0.000013  1
  C         -0.966877       -0.683010        0.000016  1
  H          0.723583       -1.980558        0.000143  1
  H         -1.701134        1.405525       -0.000009  1
  H         -1.778466       -1.386383        0.000044  1
  C         -0.342020        0.060307        1.969616  2
  H         -0.157065        0.027695        0.904501  2
  C         -0.251950        1.265263        2.653212  2
  H          0.003174        2.171372        2.120654  2
  C         -0.489360        1.307125        4.020405  2
  H         -0.419191        2.245846        4.552962  2
  C         -0.816841        0.144031        4.704001  2
  H         -1.001796        0.176644        5.769116  2
  C         -0.906911       -1.060924        4.020405  2
  H         -1.162036       -1.967033        4.552962  2
  C         -0.669501       -1.102786        2.653212  2
  H         -0.739670       -2.041508        2.120654  2

%mem=32GB
%nprocshared= 8
#p m062x/aug-cc-pVDZ   counterpoise=2

00020 m062x/aug-cc-pVDZ   counterpoise=2

 0  1  0  1  0  1
  N          0.329023       -1.055133        0.000077  1
  N          1.142542       -0.000000        0.000054  1
  N          0.401338        1.055212       -0.000160  1
  C         -0.906026        0.682931        0.000013  1
  C         -0.966877       -0.683010        0.000016  1
  H          0.723583       -1.980558        0.000143  1
  H         -1.701134        1.405525       -0.000009  1
  H         -1.778466       -1.386383        0.000044  1
  C         -0.347296        0.000000        1.969616  2
  H         -0.159488       -0.000000        0.904501  2
  C         -0.467833        1.202290        2.653212  2
  H         -0.373929        2.138935        2.120654  2
  C         -0.708906        1.202290        4.020405  2
  H         -0.802810        2.138935        4.552962  2
  C         -0.829442        0.000000        4.704001  2
  H         -1.017251        0.000000        5.769116  2
  C         -0.708906       -1.202290        4.020405  2
  H         -0.802810       -2.138935        4.552962  2
  C         -0.467833       -1.202290        2.653212  2
  H         -0.373929       -2.138935        2.120654  2

%mem=32GB
%nprocshared= 8
#p m062x/aug-cc-pVDZ   counterpoise=2

00021 m062x/aug-cc-pVDZ   counterpoise=2

 0  1  0  1  0  1
  N          0.329023       -1.055133        0.000077  1
  N          1.142542       -0.000000        0.000054  1
  N          0.401338        1.055212       -0.000160  1
  C         -0.906026        0.682931        0.000013  1
  C         -0.966877       -0.683010        0.000016  1
  H          0.723583       -1.980558        0.000143  1
  H         -1.701134        1.405525       -0.000009  1
  H         -1.778466       -1.386383        0.000044  1
  C         -0.342020       -0.060307        1.969616  2
  H         -0.157065       -0.027695        0.904501  2
  C         -0.669501        1.102786        2.653212  2
  H         -0.739670        2.041508        2.120654  2
  C         -0.906911        1.060924        4.020405  2
  H         -1.162036        1.967033        4.552962  2
  C         -0.816841       -0.144031        4.704001  2
  H         -1.001796       -0.176644        5.769116  2
  C         -0.489360       -1.307125        4.020405  2
  H         -0.419191       -2.245846        4.552962  2
  C         -0.251950       -1.265263        2.653212  2
  H          0.003174       -2.171372        2.120654  2

%mem=32GB
%nprocshared= 8
#p m062x/aug-cc-pVDZ   counterpoise=2

00022 m062x/aug-cc-pVDZ   counterpoise=2

 0  1  0  1  0  1
  N          0.329023       -1.055133        0.000077  1
  N          1.142542       -0.000000        0.000054  1
  N          0.401338        1.055212       -0.000160  1
  C         -0.906026        0.682931        0.000013  1
  C         -0.966877       -0.683010        0.000016  1
  H          0.723583       -1.980558        0.000143  1
  H         -1.701134        1.405525       -0.000009  1
  H         -1.778466       -1.386383        0.000044  1
  C         -0.326352       -0.118782        1.969616  2
  H         -0.149870       -0.054548        0.904501  2
  C         -0.850826        0.969775        2.653212  2
  H         -1.082937        1.882050        2.120654  2
  C         -1.077361        0.887323        4.020405  2
  H         -1.485954        1.735364        4.552962  2
  C         -0.779421       -0.283686        4.704001  2
  H         -0.955903       -0.347920        5.769116  2
  C         -0.254946       -1.372243        4.020405  2
  H         -0.022836       -2.284519        4.552962  2
  C         -0.028412       -1.289791        2.653212  2
  H          0.380181       -2.137833        2.120654  2

%mem=32GB
%nprocshared= 8
#p m062x/aug-cc-pVDZ   counterpoise=2

00023 m062x/aug-cc-pVDZ   counterpoise=2

 0  1  0  1  0  1
  N          0.329023       -1.055133        0.000077  1
  N          1.142542       -0.000000        0.000054  1
  N          0.401338        1.055212       -0.000160  1
  C         -0.906026        0.682931        0.000013  1
  C         -0.966877       -0.683010        0.000016  1
  H          0.723583       -1.980558        0.000143  1
  H         -1.701134        1.405525       -0.000009  1
  H         -1.778466       -1.386383        0.000044  1
  C         -0.300767       -0.173648        1.969616  2
  H         -0.138121       -0.079744        0.904501  2
  C         -1.006300        0.807297        2.653212  2
  H         -1.393299        1.665408        2.120654  2
  C         -1.215075        0.686761        4.020405  2
  H         -1.764721        1.450967        4.552962  2
  C         -0.718318       -0.414721        4.704001  2
  H         -0.880965       -0.508625        5.769116  2
  C         -0.012785       -1.395667        4.020405  2
  H          0.374214       -2.253777        4.552962  2
  C          0.195990       -1.275130        2.653212  2
  H          0.745636       -2.039336        2.120654  2

%mem=32GB
%nprocshared= 8
#p m062x/aug-cc-pVDZ   counterpoise=2

00024 m062x/aug-cc-pVDZ   counterpoise=2

 0  1  0  1  0  1
  N          0.329023       -1.055133        0.000077  1
  N          1.142542       -0.000000        0.000054  1
  N          0.401338        1.055212       -0.000160  1
  C         -0.906026        0.682931        0.000013  1
  C         -0.966877       -0.683010        0.000016  1
  H          0.723583       -1.980558        0.000143  1
  H         -1.701134        1.405525       -0.000009  1
  H         -1.778466       -1.386383        0.000044  1
  C         -0.266044       -0.223238        1.969616  2
  H         -0.122175       -0.102517        0.904501  2
  C         -1.131198        0.620290        2.653212  2
  H         -1.661327        1.398163        2.120654  2
  C         -1.315870        0.465332        4.020405  2
  H         -1.989869        1.122483        4.552962  2
  C         -0.635390       -0.533155        4.704001  2
  H         -0.779259       -0.653876        5.769116  2
  C          0.229764       -1.376683        4.020405  2
  H          0.759893       -2.154556        4.552962  2
  C          0.414436       -1.221725        2.653212  2
  H          1.088435       -1.878876        2.120654  2

%mem=32GB
%nprocshared= 8
#p m062x/aug-cc-pVDZ   counterpoise=2

00025 m062x/aug-cc-pVDZ   counterpoise=2

 0  1  0  1  0  1
  N          0.329023       -1.055133        0.000077  1
  N          1.142542       -0.000000        0.000054  1
  N          0.401338        1.055212       -0.000160  1
  C         -0.906026        0.682931        0.000013  1
  C         -0.966877       -0.683010        0.000016  1
  H          0.723583       -1.980558        0.000143  1
  H         -1.701134        1.405525       -0.000009  1
  H         -1.778466       -1.386383        0.000044  1
  C         -0.223238       -0.266044        1.969616  2
  H         -0.102517       -0.122175        0.904501  2
  C         -1.221725        0.414436        2.653212  2
  H         -1.878876        1.088435        2.120654  2
  C         -1.376683        0.229764        4.020405  2
  H         -2.154556        0.759893        4.552962  2
  C         -0.533155       -0.635390        4.704001  2
  H         -0.653876       -0.779259        5.769116  2
  C          0.465332       -1.315870        4.020405  2
  H          1.122483       -1.989869        4.552962  2
  C          0.620290       -1.131198        2.653212  2
  H          1.398163       -1.661327        2.120654  2

%mem=32GB
%nprocshared= 8
#p m062x/aug-cc-pVDZ   counterpoise=2

00026 m062x/aug-cc-pVDZ   counterpoise=2

 0  1  0  1  0  1
  N          0.329023       -1.055133        0.000077  1
  N          1.142542       -0.000000        0.000054  1
  N          0.401338        1.055212       -0.000160  1
  C         -0.906026        0.682931        0.000013  1
  C         -0.966877       -0.683010        0.000016  1
  H          0.723583       -1.980558        0.000143  1
  H         -1.701134        1.405525       -0.000009  1
  H         -1.778466       -1.386383        0.000044  1
  C         -0.173648       -0.300767        1.969616  2
  H         -0.079744       -0.138121        0.904501  2
  C         -1.275130        0.195990        2.653212  2
  H         -2.039336        0.745636        2.120654  2
  C         -1.395667       -0.012785        4.020405  2
  H         -2.253777        0.374214        4.552962  2
  C         -0.414721       -0.718318        4.704001  2
  H         -0.508625       -0.880965        5.769116  2
  C          0.686761       -1.215075        4.020405  2
  H          1.450967       -1.764721        4.552962  2
  C          0.807297       -1.006300        2.653212  2
  H          1.665408       -1.393299        2.120654  2

%mem=32GB
%nprocshared= 8
#p m062x/aug-cc-pVDZ   counterpoise=2

00027 m062x/aug-cc-pVDZ   counterpoise=2

 0  1  0  1  0  1
  N          0.329023       -1.055133        0.000077  1
  N          1.142542       -0.000000        0.000054  1
  N          0.401338        1.055212       -0.000160  1
  C         -0.906026        0.682931        0.000013  1
  C         -0.966877       -0.683010        0.000016  1
  H          0.723583       -1.980558        0.000143  1
  H         -1.701134        1.405525       -0.000009  1
  H         -1.778466       -1.386383        0.000044  1
  C         -0.118782       -0.326352        1.969616  2
  H         -0.054548       -0.149870        0.904501  2
  C         -1.289791       -0.028412        2.653212  2
  H         -2.137833        0.380181        2.120654  2
  C         -1.372243       -0.254946        4.020405  2
  H         -2.284519       -0.022836        4.552962  2
  C         -0.283686       -0.779421        4.704001  2
  H         -0.347920       -0.955903        5.769116  2
  C          0.887323       -1.077361        4.020405  2
  H          1.735364       -1.485954        4.552962  2
  C          0.969775       -0.850826        2.653212  2
  H          1.882050       -1.082937        2.120654  2

%mem=32GB
%nprocshared= 8
#p m062x/aug-cc-pVDZ   counterpoise=2

00028 m062x/aug-cc-pVDZ   counterpoise=2

 0  1  0  1  0  1
  N          0.329023       -1.055133        0.000077  1
  N          1.142542       -0.000000        0.000054  1
  N          0.401338        1.055212       -0.000160  1
  C         -0.906026        0.682931        0.000013  1
  C         -0.966877       -0.683010        0.000016  1
  H          0.723583       -1.980558        0.000143  1
  H         -1.701134        1.405525       -0.000009  1
  H         -1.778466       -1.386383        0.000044  1
  C         -0.060307       -0.342020        1.969616  2
  H         -0.027695       -0.157065        0.904501  2
  C         -1.265263       -0.251950        2.653212  2
  H         -2.171372        0.003174        2.120654  2
  C         -1.307125       -0.489360        4.020405  2
  H         -2.245846       -0.419191        4.552962  2
  C         -0.144031       -0.816841        4.704001  2
  H         -0.176644       -1.001796        5.769116  2
  C          1.060924       -0.906911        4.020405  2
  H          1.967033       -1.162036        4.552962  2
  C          1.102786       -0.669501        2.653212  2
  H          2.041508       -0.739670        2.120654  2

%mem=32GB
%nprocshared= 8
#p m062x/aug-cc-pVDZ   counterpoise=2

00029 m062x/aug-cc-pVDZ   counterpoise=2

 0  1  0  1  0  1
  N          0.329023       -1.055133        0.000077  1
  N          1.142542       -0.000000        0.000054  1
  N          0.401338        1.055212       -0.000160  1
  C         -0.906026        0.682931        0.000013  1
  C         -0.966877       -0.683010        0.000016  1
  H          0.723583       -1.980558        0.000143  1
  H         -1.701134        1.405525       -0.000009  1
  H         -1.778466       -1.386383        0.000044  1
  C         -0.000000       -0.347296        1.969616  2
  H         -0.000000       -0.159488        0.904501  2
  C         -1.202290       -0.467833        2.653212  2
  H         -2.138935       -0.373929        2.120654  2
  C         -1.202290       -0.708906        4.020405  2
  H         -2.138935       -0.802810        4.552962  2
  C         -0.000000       -0.829442        4.704001  2
  H         -0.000000       -1.017251        5.769116  2
  C          1.202290       -0.708906        4.020405  2
  H          2.138935       -0.802810        4.552962  2
  C          1.202290       -0.467833        2.653212  2
  H          2.138935       -0.373929        2.120654  2

%mem=32GB
%nprocshared= 8
#p m062x/aug-cc-pVDZ   counterpoise=2

00030 m062x/aug-cc-pVDZ   counterpoise=2

 0  1  0  1  0  1
  N          0.329023       -1.055133        0.000077  1
  N          1.142542       -0.000000        0.000054  1
  N          0.401338        1.055212       -0.000160  1
  C         -0.906026        0.682931        0.000013  1
  C         -0.966877       -0.683010        0.000016  1
  H          0.723583       -1.980558        0.000143  1
  H         -1.701134        1.405525       -0.000009  1
  H         -1.778466       -1.386383        0.000044  1
  C          0.060307       -0.342020        1.969616  2
  H          0.027695       -0.157065        0.904501  2
  C         -1.102786       -0.669501        2.653212  2
  H         -2.041508       -0.739670        2.120654  2
  C         -1.060924       -0.906911        4.020405  2
  H         -1.967033       -1.162036        4.552962  2
  C          0.144031       -0.816841        4.704001  2
  H          0.176644       -1.001796        5.769116  2
  C          1.307125       -0.489360        4.020405  2
  H          2.245846       -0.419191        4.552962  2
  C          1.265263       -0.251950        2.653212  2
  H          2.171372        0.003174        2.120654  2

%mem=32GB
%nprocshared= 8
#p m062x/aug-cc-pVDZ   counterpoise=2

00031 m062x/aug-cc-pVDZ   counterpoise=2

 0  1  0  1  0  1
  N          0.329023       -1.055133        0.000077  1
  N          1.142542       -0.000000        0.000054  1
  N          0.401338        1.055212       -0.000160  1
  C         -0.906026        0.682931        0.000013  1
  C         -0.966877       -0.683010        0.000016  1
  H          0.723583       -1.980558        0.000143  1
  H         -1.701134        1.405525       -0.000009  1
  H         -1.778466       -1.386383        0.000044  1
  C          0.118782       -0.326352        1.969616  2
  H          0.054548       -0.149870        0.904501  2
  C         -0.969775       -0.850826        2.653212  2
  H         -1.882050       -1.082937        2.120654  2
  C         -0.887323       -1.077361        4.020405  2
  H         -1.735364       -1.485954        4.552962  2
  C          0.283686       -0.779421        4.704001  2
  H          0.347920       -0.955903        5.769116  2
  C          1.372243       -0.254946        4.020405  2
  H          2.284519       -0.022836        4.552962  2
  C          1.289791       -0.028412        2.653212  2
  H          2.137833        0.380181        2.120654  2

%mem=32GB
%nprocshared= 8
#p m062x/aug-cc-pVDZ   counterpoise=2

00032 m062x/aug-cc-pVDZ   counterpoise=2

 0  1  0  1  0  1
  N          0.329023       -1.055133        0.000077  1
  N          1.142542       -0.000000        0.000054  1
  N          0.401338        1.055212       -0.000160  1
  C         -0.906026        0.682931        0.000013  1
  C         -0.966877       -0.683010        0.000016  1
  H          0.723583       -1.980558        0.000143  1
  H         -1.701134        1.405525       -0.000009  1
  H         -1.778466       -1.386383        0.000044  1
  C          0.173648       -0.300767        1.969616  2
  H          0.079744       -0.138121        0.904501  2
  C         -0.807297       -1.006300        2.653212  2
  H         -1.665408       -1.393299        2.120654  2
  C         -0.686761       -1.215075        4.020405  2
  H         -1.450967       -1.764721        4.552962  2
  C          0.414721       -0.718318        4.704001  2
  H          0.508625       -0.880965        5.769116  2
  C          1.395667       -0.012785        4.020405  2
  H          2.253777        0.374214        4.552962  2
  C          1.275130        0.195990        2.653212  2
  H          2.039336        0.745636        2.120654  2

%mem=32GB
%nprocshared= 8
#p m062x/aug-cc-pVDZ   counterpoise=2

00033 m062x/aug-cc-pVDZ   counterpoise=2

 0  1  0  1  0  1
  N          0.329023       -1.055133        0.000077  1
  N          1.142542       -0.000000        0.000054  1
  N          0.401338        1.055212       -0.000160  1
  C         -0.906026        0.682931        0.000013  1
  C         -0.966877       -0.683010        0.000016  1
  H          0.723583       -1.980558        0.000143  1
  H         -1.701134        1.405525       -0.000009  1
  H         -1.778466       -1.386383        0.000044  1
  C          0.223238       -0.266044        1.969616  2
  H          0.102517       -0.122175        0.904501  2
  C         -0.620290       -1.131198        2.653212  2
  H         -1.398163       -1.661327        2.120654  2
  C         -0.465332       -1.315870        4.020405  2
  H         -1.122483       -1.989869        4.552962  2
  C          0.533155       -0.635390        4.704001  2
  H          0.653876       -0.779259        5.769116  2
  C          1.376683        0.229764        4.020405  2
  H          2.154556        0.759893        4.552962  2
  C          1.221725        0.414436        2.653212  2
  H          1.878876        1.088435        2.120654  2

%mem=32GB
%nprocshared= 8
#p m062x/aug-cc-pVDZ   counterpoise=2

00034 m062x/aug-cc-pVDZ   counterpoise=2

 0  1  0  1  0  1
  N          0.329023       -1.055133        0.000077  1
  N          1.142542       -0.000000        0.000054  1
  N          0.401338        1.055212       -0.000160  1
  C         -0.906026        0.682931        0.000013  1
  C         -0.966877       -0.683010        0.000016  1
  H          0.723583       -1.980558        0.000143  1
  H         -1.701134        1.405525       -0.000009  1
  H         -1.778466       -1.386383        0.000044  1
  C          0.266044       -0.223238        1.969616  2
  H          0.122175       -0.102517        0.904501  2
  C         -0.414436       -1.221725        2.653212  2
  H         -1.088435       -1.878876        2.120654  2
  C         -0.229764       -1.376683        4.020405  2
  H         -0.759893       -2.154556        4.552962  2
  C          0.635390       -0.533155        4.704001  2
  H          0.779259       -0.653876        5.769116  2
  C          1.315870        0.465332        4.020405  2
  H          1.989869        1.122483        4.552962  2
  C          1.131198        0.620290        2.653212  2
  H          1.661327        1.398163        2.120654  2

%mem=32GB
%nprocshared= 8
#p m062x/aug-cc-pVDZ   counterpoise=2

00035 m062x/aug-cc-pVDZ   counterpoise=2

 0  1  0  1  0  1
  N          0.329023       -1.055133        0.000077  1
  N          1.142542       -0.000000        0.000054  1
  N          0.401338        1.055212       -0.000160  1
  C         -0.906026        0.682931        0.000013  1
  C         -0.966877       -0.683010        0.000016  1
  H          0.723583       -1.980558        0.000143  1
  H         -1.701134        1.405525       -0.000009  1
  H         -1.778466       -1.386383        0.000044  1
  C          0.300767       -0.173648        1.969616  2
  H          0.138121       -0.079744        0.904501  2
  C         -0.195990       -1.275130        2.653212  2
  H         -0.745636       -2.039336        2.120654  2
  C          0.012785       -1.395667        4.020405  2
  H         -0.374214       -2.253777        4.552962  2
  C          0.718318       -0.414721        4.704001  2
  H          0.880965       -0.508625        5.769116  2
  C          1.215075        0.686761        4.020405  2
  H          1.764721        1.450967        4.552962  2
  C          1.006300        0.807297        2.653212  2
  H          1.393299        1.665408        2.120654  2

%mem=32GB
%nprocshared= 8
#p m062x/aug-cc-pVDZ   counterpoise=2

00036 m062x/aug-cc-pVDZ   counterpoise=2

 0  1  0  1  0  1
  N          0.329023       -1.055133        0.000077  1
  N          1.142542       -0.000000        0.000054  1
  N          0.401338        1.055212       -0.000160  1
  C         -0.906026        0.682931        0.000013  1
  C         -0.966877       -0.683010        0.000016  1
  H          0.723583       -1.980558        0.000143  1
  H         -1.701134        1.405525       -0.000009  1
  H         -1.778466       -1.386383        0.000044  1
  C          0.326352       -0.118782        1.969616  2
  H          0.149870       -0.054548        0.904501  2
  C          0.028412       -1.289791        2.653212  2
  H         -0.380181       -2.137833        2.120654  2
  C          0.254946       -1.372243        4.020405  2
  H          0.022836       -2.284519        4.552962  2
  C          0.779421       -0.283686        4.704001  2
  H          0.955903       -0.347920        5.769116  2
  C          1.077361        0.887323        4.020405  2
  H          1.485954        1.735364        4.552962  2
  C          0.850826        0.969775        2.653212  2
  H          1.082937        1.882050        2.120654  2

%mem=32GB
%nprocshared= 8
#p m062x/aug-cc-pVDZ   counterpoise=2

00037 m062x/aug-cc-pVDZ   counterpoise=2

 0  1  0  1  0  1
  N          0.329023       -1.055133        0.000077  1
  N          1.142542       -0.000000        0.000054  1
  N          0.401338        1.055212       -0.000160  1
  C         -0.906026        0.682931        0.000013  1
  C         -0.966877       -0.683010        0.000016  1
  H          0.723583       -1.980558        0.000143  1
  H         -1.701134        1.405525       -0.000009  1
  H         -1.778466       -1.386383        0.000044  1
  C          0.342020       -0.060307        1.969616  2
  H          0.157065       -0.027695        0.904501  2
  C          0.251950       -1.265263        2.653212  2
  H         -0.003174       -2.171372        2.120654  2
  C          0.489360       -1.307125        4.020405  2
  H          0.419191       -2.245846        4.552962  2
  C          0.816841       -0.144031        4.704001  2
  H          1.001796       -0.176644        5.769116  2
  C          0.906911        1.060924        4.020405  2
  H          1.162036        1.967033        4.552962  2
  C          0.669501        1.102786        2.653212  2
  H          0.739670        2.041508        2.120654  2

%mem=32GB
%nprocshared= 8
#p m062x/aug-cc-pVDZ   counterpoise=2

00038 m062x/aug-cc-pVDZ   counterpoise=2

 0  1  0  1  0  1
  N          0.329023       -1.055133        0.000077  1
  N          1.142542       -0.000000        0.000054  1
  N          0.401338        1.055212       -0.000160  1
  C         -0.906026        0.682931        0.000013  1
  C         -0.966877       -0.683010        0.000016  1
  H          0.723583       -1.980558        0.000143  1
  H         -1.701134        1.405525       -0.000009  1
  H         -1.778466       -1.386383        0.000044  1
  C          0.684040        0.000000        1.879385  2
  H          0.940387       -0.000000        0.828658  2
  C          0.519516        1.202290        2.553748  2
  H          0.647689        2.138935        2.028384  2
  C          0.190466        1.202290        3.902473  2
  H          0.062293        2.138935        4.427836  2
  C          0.025942        0.000000        4.576835  2
  H         -0.230405        0.000000        5.627563  2
  C          0.190466       -1.202290        3.902473  2
  H          0.062293       -2.138935        4.427836  2
  C          0.519516       -1.202290        2.553748  2
  H          0.647689       -2.138935        2.028384  2

%mem=32GB
%nprocshared= 8
#p m062x/aug-cc-pVDZ   counterpoise=2

00039 m062x/aug-cc-pVDZ   counterpoise=2

 0  1  0  1  0  1
  N          0.329023       -1.055133        0.000077  1
  N          1.142542       -0.000000        0.000054  1
  N          0.401338        1.055212       -0.000160  1
  C         -0.906026        0.682931        0.000013  1
  C         -0.966877       -0.683010        0.000016  1
  H          0.723583       -1.980558        0.000143  1
  H         -1.701134        1.405525       -0.000009  1
  H         -1.778466       -1.386383        0.000044  1
  C          0.673648        0.118782        1.879385  2
  H          0.934977        0.052581        0.831976  2
  C          0.801169        1.326746        2.551618  2
  H          1.161844        2.201610        2.027913  2
  C          0.465725        1.411722        3.896084  2
  H          0.565070        2.352787        4.419789  2
  C          0.002759        0.288735        4.568317  2
  H         -0.258570        0.354936        5.615726  2
  C         -0.124762       -0.919228        3.896084  2
  H         -0.485437       -1.794092        4.419789  2
  C          0.210682       -1.004205        2.551618  2
  H          0.111337       -1.945270        2.027913  2

%mem=32GB
%nprocshared= 8
#p m062x/aug-cc-pVDZ   counterpoise=2

00040 m062x/aug-cc-pVDZ   counterpoise=2

 0  1  0  1  0  1
  N          0.329023       -1.055133        0.000077  1
  N          1.142542       -0.000000        0.000054  1
  N          0.401338        1.055212       -0.000160  1
  C         -0.906026        0.682931        0.000013  1
  C         -0.966877       -0.683010        0.000016  1
  H          0.723583       -1.980558        0.000143  1
  H         -1.701134        1.405525       -0.000009  1
  H         -1.778466       -1.386383        0.000044  1
  C          0.642788        0.233956        1.879385  2
  H          0.918744        0.104769        0.841647  2
  C          0.975426        1.405747        2.545411  2
  H          1.510525        2.189446        2.026542  2
  C          0.621205        1.571573        3.877463  2
  H          0.880347        2.484458        4.396332  2
  C         -0.065655        0.565606        4.543489  2
  H         -0.341611        0.694793        5.581227  2
  C         -0.398293       -0.606185        3.877463  2
  H         -0.933392       -1.389884        4.396332  2
  C         -0.044072       -0.772011        2.545411  2
  H         -0.303214       -1.684896        2.026542  2

%mem=32GB
%nprocshared= 8
#p m062x/aug-cc-pVDZ   counterpoise=2

00041 m062x/aug-cc-pVDZ   counterpoise=2

 0  1  0  1  0  1
  N          0.329023       -1.055133        0.000077  1
  N          1.142542       -0.000000        0.000054  1
  N          0.401338        1.055212       -0.000160  1
  C         -0.906026        0.682931        0.000013  1
  C         -0.966877       -0.683010        0.000016  1
  H          0.723583       -1.980558        0.000143  1
  H         -1.701134        1.405525       -0.000009  1
  H         -1.778466       -1.386383        0.000044  1
  C          0.592396        0.342020        1.879385  2
  H          0.891720        0.155934        0.856879  2
  C          1.035069        1.482507        2.535635  2
  H          1.679257        2.184919        2.024382  2
  C          0.650855        1.721370        3.848135  2
  H          0.995719        2.609867        4.359389  2
  C         -0.176033        0.819745        4.504385  2
  H         -0.475356        1.005831        5.526892  2
  C         -0.618706       -0.320742        3.848135  2
  H         -1.262894       -1.023154        4.359389  2
  C         -0.234491       -0.559605        2.535635  2
  H         -0.579356       -1.448102        2.024382  2

%mem=32GB
%nprocshared= 8
#p m062x/aug-cc-pVDZ   counterpoise=2

00042 m062x/aug-cc-pVDZ   counterpoise=2

 0  1  0  1  0  1
  N          0.329023       -1.055133        0.000077  1
  N          1.142542       -0.000000        0.000054  1
  N          0.401338        1.055212       -0.000160  1
  C         -0.906026        0.682931        0.000013  1
  C         -0.966877       -0.683010        0.000016  1
  H          0.723583       -1.980558        0.000143  1
  H         -1.701134        1.405525       -0.000009  1
  H         -1.778466       -1.386383        0.000044  1
  C          0.524005        0.439693        1.879385  2
  H          0.457053        0.775645        0.853522  2
  C         -0.612127       -0.010908        2.537790  2
  H         -1.564185       -0.025996        2.024858  2
  C         -0.526187       -0.442141        3.854598  2
  H         -1.411292       -0.793182        4.367530  2
  C          0.695887       -0.422773        4.513003  2
  H          0.762839       -0.758725        5.538866  2
  C          1.832019        0.027828        3.854598  2
  H          2.784076        0.042916        4.367530  2
  C          1.746078        0.459060        2.537790  2
  H          2.631183        0.810102        2.024858  2

%mem=32GB
%nprocshared= 8
#p m062x/aug-cc-pVDZ   counterpoise=2

00043 m062x/aug-cc-pVDZ   counterpoise=2

 0  1  0  1  0  1
  N          0.329023       -1.055133        0.000077  1
  N          1.142542       -0.000000        0.000054  1
  N          0.401338        1.055212       -0.000160  1
  C         -0.906026        0.682931        0.000013  1
  C         -0.966877       -0.683010        0.000016  1
  H          0.723583       -1.980558        0.000143  1
  H         -1.701134        1.405525       -0.000009  1
  H         -1.778466       -1.386383        0.000044  1
  C          0.439693        0.524005        1.879385  2
  H          0.418458        0.818098        0.838808  2
  C         -0.745847        0.248671        2.547233  2
  H         -1.690678        0.328265        2.026945  2
  C         -0.718591       -0.128830        3.882928  2
  H         -1.642187       -0.343329        4.403217  2
  C          0.494206       -0.230997        4.550776  2
  H          0.515440       -0.525090        5.591353  2
  C          1.679746        0.044337        3.882928  2
  H          2.624576       -0.035257        4.403217  2
  C          1.652489        0.421838        2.547233  2
  H          2.576085        0.636337        2.026945  2

%mem=32GB
%nprocshared= 8
#p m062x/aug-cc-pVDZ   counterpoise=2

00044 m062x/aug-cc-pVDZ   counterpoise=2

 0  1  0  1  0  1
  N          0.329023       -1.055133        0.000077  1
  N          1.142542       -0.000000        0.000054  1
  N          0.401338        1.055212       -0.000160  1
  C         -0.906026        0.682931        0.000013  1
  C         -0.966877       -0.683010        0.000016  1
  H          0.723583       -1.980558        0.000143  1
  H         -1.701134        1.405525       -0.000009  1
  H         -1.778466       -1.386383        0.000044  1
  C          0.342020        0.592396        1.879385  2
  H          0.375148        0.850868        0.829701  2
  C         -0.871776        0.579351        2.553078  2
  H         -1.784258        0.827661        2.028236  2
  C         -0.914300        0.247574        3.900464  2
  H         -1.859909        0.237411        4.425306  2
  C          0.256974       -0.071159        4.574156  2
  H          0.223846       -0.329631        5.623840  2
  C          1.470771       -0.058114        3.900464  2
  H          2.383252       -0.306424        4.425306  2
  C          1.513294        0.273663        2.553078  2
  H          2.458903        0.283826        2.028236  2

%mem=32GB
%nprocshared= 8
#p m062x/aug-cc-pVDZ   counterpoise=2

00045 m062x/aug-cc-pVDZ   counterpoise=2

 0  1  0  1  0  1
  N          0.329023       -1.055133        0.000077  1
  N          1.142542       -0.000000        0.000054  1
  N          0.401338        1.055212       -0.000160  1
  C         -0.906026        0.682931        0.000013  1
  C         -0.966877       -0.683010        0.000016  1
  H          0.723583       -1.980558        0.000143  1
  H         -1.701134        1.405525       -0.000009  1
  H         -1.778466       -1.386383        0.000044  1
  C          0.233956        0.642788        1.879385  2
  H          0.327680        0.873722        0.826947  2
  C         -0.940234        0.946705        2.554846  2
  H         -1.761263        1.414405        2.028627  2
  C         -1.060540        0.650275        3.905767  2
  H         -1.975294        0.887042        4.431986  2
  C         -0.006656        0.049928        4.581228  2
  H         -0.100381       -0.181006        5.633666  2
  C          1.167533       -0.253989        3.905767  2
  H          1.988562       -0.721689        4.431986  2
  C          1.287839        0.042441        2.554846  2
  H          2.202593       -0.194326        2.028627  2

%mem=32GB
%nprocshared= 8
#p m062x/aug-cc-pVDZ   counterpoise=2

00046 m062x/aug-cc-pVDZ   counterpoise=2

 0  1  0  1  0  1
  N          0.329023       -1.055133        0.000077  1
  N          1.142542       -0.000000        0.000054  1
  N          0.401338        1.055212       -0.000160  1
  C         -0.906026        0.682931        0.000013  1
  C         -0.966877       -0.683010        0.000016  1
  H          0.723583       -1.980558        0.000143  1
  H         -1.701134        1.405525       -0.000009  1
  H         -1.778466       -1.386383        0.000044  1
  C          0.118782        0.673648        1.879385  2
  H          0.276421        0.886524        0.830779  2
  C         -0.948602        1.252522        2.552386  2
  H         -1.622510        1.916369        2.028083  2
  C         -1.150949        0.979272        3.898389  2
  H         -1.982496        1.430243        4.422692  2
  C         -0.285912        0.127148        4.571390  2
  H         -0.443551       -0.085728        5.619997  2
  C          0.781472       -0.451725        3.898389  2
  H          1.455380       -1.115573        4.422692  2
  C          0.983820       -0.178475        2.552386  2
  H          1.815366       -0.629447        2.028083  2

%mem=32GB
%nprocshared= 8
#p m062x/aug-cc-pVDZ   counterpoise=2

00047 m062x/aug-cc-pVDZ   counterpoise=2

 0  1  0  1  0  1
  N          0.329023       -1.055133        0.000077  1
  N          1.142542       -0.000000        0.000054  1
  N          0.401338        1.055212       -0.000160  1
  C         -0.906026        0.682931        0.000013  1
  C         -0.966877       -0.683010        0.000016  1
  H          0.723583       -1.980558        0.000143  1
  H         -1.701134        1.405525       -0.000009  1
  H         -1.778466       -1.386383        0.000044  1
  C          0.000000        0.684040        1.879385  2
  H          0.221753        0.889125        0.840873  2
  C         -0.958649        1.435088        2.545908  2
  H         -1.483733        2.225278        2.026652  2
  C         -1.243294        1.171839        3.878953  2
  H         -1.990130        1.756944        4.398209  2
  C         -0.569289        0.157542        4.545476  2
  H         -0.791041       -0.047543        5.583988  2
  C          0.389361       -0.593506        3.878953  2
  H          0.914445       -1.383696        4.398209  2
  C          0.674005       -0.330257        2.545908  2
  H          1.420842       -0.915361        2.026652  2

%mem=32GB
%nprocshared= 8
#p m062x/aug-cc-pVDZ   counterpoise=2

00048 m062x/aug-cc-pVDZ   counterpoise=2

 0  1  0  1  0  1
  N          0.329023       -1.055133        0.000077  1
  N          1.142542       -0.000000        0.000054  1
  N          0.401338        1.055212       -0.000160  1
  C         -0.906026        0.682931        0.000013  1
  C         -0.966877       -0.683010        0.000016  1
  H          0.723583       -1.980558        0.000143  1
  H         -1.701134        1.405525       -0.000009  1
  H         -1.778466       -1.386383        0.000044  1
  C         -0.118782        0.673648        1.879385  2
  H          0.164302        0.881321        0.856411  2
  C         -1.011630        1.509769        2.535936  2
  H         -1.424120        2.368822        2.024449  2
  C         -1.375001        1.243198        3.849037  2
  H         -2.070575        1.894579        4.360524  2
  C         -0.845523        0.140507        4.505588  2
  H         -1.128607       -0.067166        5.528562  2
  C          0.047325       -0.695614        3.849037  2
  H          0.459815       -1.554667        4.360524  2
  C          0.410696       -0.429043        2.535936  2
  H          1.106270       -1.080424        2.024449  2

%mem=32GB
%nprocshared= 8
#p m062x/aug-cc-pVDZ   counterpoise=2

00049 m062x/aug-cc-pVDZ   counterpoise=2

 0  1  0  1  0  1
  N          0.329023       -1.055133        0.000077  1
  N          1.142542       -0.000000        0.000054  1
  N          0.401338        1.055212       -0.000160  1
  C         -0.906026        0.682931        0.000013  1
  C         -0.966877       -0.683010        0.000016  1
  H          0.723583       -1.980558        0.000143  1
  H         -1.701134        1.405525       -0.000009  1
  H         -1.778466       -1.386383        0.000044  1
  C         -0.233956        0.642788        1.879385  2
  H         -0.598061        0.664536        0.861203  2
  C         -0.071957       -0.571322        2.532860  2
  H         -0.309857       -1.495426        2.023769  2
  C          0.395414       -0.599238        3.839810  2
  H          0.521619       -1.545091        4.348902  2
  C          0.700785        0.586955        4.493285  2
  H          1.064891        0.565206        5.511468  2
  C          0.538786        1.801064        3.839810  2
  H          0.776686        2.725168        4.348902  2
  C          0.071416        1.828980        2.532860  2
  H         -0.054790        2.774833        2.023769  2

%mem=32GB
%nprocshared= 8
#p m062x/aug-cc-pVDZ   counterpoise=2

00050 m062x/aug-cc-pVDZ   counterpoise=2

 0  1  0  1  0  1
  N          0.329023       -1.055133        0.000077  1
  N          1.142542       -0.000000        0.000054  1
  N          0.401338        1.055212       -0.000160  1
  C         -0.906026        0.682931        0.000013  1
  C         -0.966877       -0.683010        0.000016  1
  H          0.723583       -1.980558        0.000143  1
  H         -1.701134        1.405525       -0.000009  1
  H         -1.778466       -1.386383        0.000044  1
  C         -0.342020        0.592396        1.879385  2
  H         -0.652568        0.642246        0.844582  2
  C         -0.333262       -0.626691        2.543527  2
  H         -0.636987       -1.526572        2.026126  2
  C          0.065360       -0.690678        3.871811  2
  H          0.072183       -1.640409        4.389213  2
  C          0.455225        0.464422        4.535953  2
  H          0.765772        0.414572        5.570756  2
  C          0.446467        1.683509        3.871811  2
  H          0.750191        2.583390        4.389213  2
  C          0.047844        1.747496        2.543527  2
  H          0.041021        2.697227        2.026126  2

%mem=32GB
%nprocshared= 8
#p m062x/aug-cc-pVDZ   counterpoise=2

00051 m062x/aug-cc-pVDZ   counterpoise=2

 0  1  0  1  0  1
  N          0.329023       -1.055133        0.000077  1
  N          1.142542       -0.000000        0.000054  1
  N          0.401338        1.055212       -0.000160  1
  C         -0.906026        0.682931        0.000013  1
  C         -0.966877       -0.683010        0.000016  1
  H          0.723583       -1.980558        0.000143  1
  H         -1.701134        1.405525       -0.000009  1
  H         -1.778466       -1.386383        0.000044  1
  C         -0.439693        0.524005        1.879385  2
  H         -0.699288        0.612475        0.833190  2
  C         -0.660918       -0.670793        2.550839  2
  H         -1.092859       -1.513132        2.027741  2
  C         -0.327699       -0.784354        3.893747  2
  H         -0.500044       -1.715163        4.416845  2
  C          0.226746        0.296884        4.565201  2
  H          0.486341        0.208414        5.611397  2
  C          0.447971        1.491683        3.893747  2
  H          0.879912        2.334022        4.416845  2
  C          0.114752        1.605243        2.550839  2
  H          0.287097        2.536052        2.027741  2

%mem=32GB
%nprocshared= 8
#p m062x/aug-cc-pVDZ   counterpoise=2

00052 m062x/aug-cc-pVDZ   counterpoise=2

 0  1  0  1  0  1
  N          0.329023       -1.055133        0.000077  1
  N          1.142542       -0.000000        0.000054  1
  N          0.401338        1.055212       -0.000160  1
  C         -0.906026        0.682931        0.000013  1
  C         -0.966877       -0.683010        0.000016  1
  H          0.723583       -1.980558        0.000143  1
  H         -1.701134        1.405525       -0.000009  1
  H         -1.778466       -1.386383        0.000044  1
  C         -0.524005        0.439693        1.879385  2
  H         -0.737734        0.575777        0.827937  2
  C         -1.032567       -0.661811        2.554210  2
  H         -1.642491       -1.383855        2.028486  2
  C         -0.758223       -0.836490        3.903860  2
  H         -1.154418       -1.694618        4.429584  2
  C          0.024683        0.090335        4.578685  2
  H          0.238411       -0.045749        5.630133  2
  C          0.533244        1.191839        3.903860  2
  H          1.143168        1.913882        4.429584  2
  C          0.258900        1.366517        2.554210  2
  H          0.655096        2.224645        2.028486  2

%mem=32GB
%nprocshared= 8
#p m062x/aug-cc-pVDZ   counterpoise=2

00053 m062x/aug-cc-pVDZ   counterpoise=2

 0  1  0  1  0  1
  N          0.329023       -1.055133        0.000077  1
  N          1.142542       -0.000000        0.000054  1
  N          0.401338        1.055212       -0.000160  1
  C         -0.906026        0.682931        0.000013  1
  C         -0.966877       -0.683010        0.000016  1
  H          0.723583       -1.980558        0.000143  1
  H         -1.701134        1.405525       -0.000009  1
  H         -1.778466       -1.386383        0.000044  1
  C         -0.592396        0.342020        1.879385  2
  H         -0.767640        0.532507        0.829268  2
  C         -1.364737       -0.594242        2.553356  2
  H         -2.141673       -1.133151        2.028297  2
  C         -1.139793       -0.838754        3.901298  2
  H         -1.741485       -1.568150        4.426356  2
  C         -0.142507       -0.147003        4.575268  2
  H          0.032736       -0.337490        5.625386  2
  C          0.629834        0.789260        3.901298  2
  H          1.406770        1.328169        4.426356  2
  C          0.404889        1.033771        2.553356  2
  H          1.006582        1.763167        2.028297  2

%mem=32GB
%nprocshared= 8
#p m062x/aug-cc-pVDZ   counterpoise=2

00054 m062x/aug-cc-pVDZ   counterpoise=2

 0  1  0  1  0  1
  N          0.329023       -1.055133        0.000077  1
  N          1.142542       -0.000000        0.000054  1
  N          0.401338        1.055212       -0.000160  1
  C         -0.906026        0.682931        0.000013  1
  C         -0.966877       -0.683010        0.000016  1
  H          0.723583       -1.980558        0.000143  1
  H         -1.701134        1.405525       -0.000009  1
  H         -1.778466       -1.386383        0.000044  1
  C         -0.642788        0.233956        1.879385  2
  H         -0.788782        0.482961        0.837069  2
  C         -1.586255       -0.533958        2.548349  2
  H         -2.467257       -0.883196        2.027191  2
  C         -1.398855       -0.853584        3.886278  2
  H         -2.133863       -1.451828        4.407436  2
  C         -0.267988       -0.405297        4.555242  2
  H         -0.121994       -0.654303        5.597559  2
  C          0.675479        0.362616        3.886278  2
  H          1.556482        0.711855        4.407436  2
  C          0.488079        0.682243        2.548349  2
  H          1.223088        1.280487        2.027191  2

%mem=32GB
%nprocshared= 8
#p m062x/aug-cc-pVDZ   counterpoise=2

00055 m062x/aug-cc-pVDZ   counterpoise=2

 0  1  0  1  0  1
  N          0.329023       -1.055133        0.000077  1
  N          1.142542       -0.000000        0.000054  1
  N          0.401338        1.055212       -0.000160  1
  C         -0.906026        0.682931        0.000013  1
  C         -0.966877       -0.683010        0.000016  1
  H          0.723583       -1.980558        0.000143  1
  H         -1.701134        1.405525       -0.000009  1
  H         -1.778466       -1.386383        0.000044  1
  C         -0.673648        0.118782        1.879385  2
  H         -0.800843        0.427575        0.850692  2
  C         -1.703689       -0.537311        2.539606  2
  H         -2.633337       -0.739649        2.025259  2
  C         -1.540421       -0.933680        3.860048  2
  H         -2.342875       -1.444811        4.374395  2
  C         -0.347112       -0.673956        4.520269  2
  H         -0.219918       -0.982749        5.548963  2
  C          0.682929       -0.017863        3.860048  2
  H          1.612577        0.184475        4.374395  2
  C          0.519661        0.378506        2.539606  2
  H          1.322115        0.889637        2.025259  2

%mem=32GB
%nprocshared= 8
#p m062x/aug-cc-pVDZ   counterpoise=2

00056 m062x/aug-cc-pVDZ   counterpoise=2

 0  1  0  1  0  1
  N          0.329023       -1.055133        0.000077  1
  N          1.142542       -0.000000        0.000054  1
  N          0.401338        1.055212       -0.000160  1
  C         -0.906026        0.682931        0.000013  1
  C         -0.966877       -0.683010        0.000016  1
  H          0.723583       -1.980558        0.000143  1
  H         -1.701134        1.405525       -0.000009  1
  H         -1.778466       -1.386383        0.000044  1
  C         -0.684040        0.000000        1.879385  2
  H         -0.314130       -0.000000        0.863064  2
  C         -0.921451        1.202290        2.531665  2
  H         -0.736496        2.138935        2.023505  2
  C         -1.396272        1.202290        3.836226  2
  H         -1.581227        2.138935        4.344386  2
  C         -1.633682        0.000000        4.488506  2
  H         -2.003593        0.000000        5.504826  2
  C         -1.396272       -1.202290        3.836226  2
  H         -1.581227       -2.138935        4.344386  2
  C         -0.921451       -1.202290        2.531665  2
  H         -0.736496       -2.138935        2.023505  2

%mem=32GB
%nprocshared= 8
#p m062x/aug-cc-pVDZ   counterpoise=2

00057 m062x/aug-cc-pVDZ   counterpoise=2

 0  1  0  1  0  1
  N          0.329023       -1.055133        0.000077  1
  N          1.142542       -0.000000        0.000054  1
  N          0.401338        1.055212       -0.000160  1
  C         -0.906026        0.682931        0.000013  1
  C         -0.966877       -0.683010        0.000016  1
  H          0.723583       -1.980558        0.000143  1
  H         -1.701134        1.405525       -0.000009  1
  H         -1.778466       -1.386383        0.000044  1
  C         -0.673648       -0.118782        1.879385  2
  H         -0.833495       -0.426358        0.854891  2
  C          0.495765       -0.475806        2.536911  2
  H          1.246951       -1.061521        2.024664  2
  C          0.700947       -0.080999        3.851963  2
  H          1.611979       -0.359138        4.364210  2
  C         -0.263286        0.670832        4.509488  2
  H         -0.103439        0.978407        5.533982  2
  C         -1.432700        1.027856        3.851963  2
  H         -2.183886        1.613571        4.364210  2
  C         -1.637881        0.633049        2.536911  2
  H         -2.548914        0.911188        2.024664  2

%mem=32GB
%nprocshared= 8
#p m062x/aug-cc-pVDZ   counterpoise=2

00058 m062x/aug-cc-pVDZ   counterpoise=2

 0  1  0  1  0  1
  N          0.329023       -1.055133        0.000077  1
  N          1.142542       -0.000000        0.000054  1
  N          0.401338        1.055212       -0.000160  1
  C         -0.906026        0.682931        0.000013  1
  C         -0.966877       -0.683010        0.000016  1
  H          0.723583       -1.980558        0.000143  1
  H         -1.701134        1.405525       -0.000009  1
  H         -1.778466       -1.386383        0.000044  1
  C         -0.642788       -0.233956        1.879385  2
  H         -0.821690       -0.481841        0.841942  2
  C          0.446939       -0.778466        2.545222  2
  H          1.116989       -1.450552        2.026500  2
  C          0.676581       -0.460277        3.876895  2
  H          1.525534       -0.884478        4.395617  2
  C         -0.183505        0.402422        4.542731  2
  H         -0.004602        0.650307        5.580175  2
  C         -1.273232        0.946932        3.876895  2
  H         -1.943282        1.619018        4.395617  2
  C         -1.502873        0.628743        2.545222  2
  H         -2.351826        1.052944        2.026500  2

%mem=32GB
%nprocshared= 8
#p m062x/aug-cc-pVDZ   counterpoise=2

00059 m062x/aug-cc-pVDZ   counterpoise=2

 0  1  0  1  0  1
  N          0.329023       -1.055133        0.000077  1
  N          1.142542       -0.000000        0.000054  1
  N          0.401338        1.055212       -0.000160  1
  C         -0.906026        0.682931        0.000013  1
  C         -0.966877       -0.683010        0.000016  1
  H          0.723583       -1.980558        0.000143  1
  H         -1.701134        1.405525       -0.000009  1
  H         -1.778466       -1.386383        0.000044  1
  C         -0.592396       -0.342020        1.879385  2
  H         -0.800480       -0.531495        0.835095  2
  C          0.350619       -1.109384        2.549616  2
  H          0.877192       -1.896673        2.027471  2
  C          0.617718       -0.866172        3.890079  2
  H          1.352375       -1.463987        4.412224  2
  C         -0.058199        0.144403        4.560310  2
  H          0.149885        0.333877        5.604600  2
  C         -1.001214        0.911766        3.890079  2
  H         -1.527787        1.699055        4.412224  2
  C         -1.268313        0.668555        2.549616  2
  H         -2.002970        1.266369        2.027471  2

%mem=32GB
%nprocshared= 8
#p m062x/aug-cc-pVDZ   counterpoise=2

00060 m062x/aug-cc-pVDZ   counterpoise=2

 0  1  0  1  0  1
  N          0.329023       -1.055133        0.000077  1
  N          1.142542       -0.000000        0.000054  1
  N          0.401338        1.055212       -0.000160  1
  C         -0.906026        0.682931        0.000013  1
  C         -0.966877       -0.683010        0.000016  1
  H          0.723583       -1.980558        0.000143  1
  H         -1.701134        1.405525       -0.000009  1
  H         -1.778466       -1.386383        0.000044  1
  C         -0.524005       -0.439693        1.879385  2
  H         -0.770129       -0.574915        0.834933  2
  C          0.212886       -1.406635        2.549720  2
  H          0.540838       -2.295154        2.027494  2
  C          0.528813       -1.233062        3.890389  2
  H          1.102889       -1.986359        4.412615  2
  C          0.107850       -0.092546        4.560724  2
  H          0.353974        0.042676        5.605176  2
  C         -0.629041        0.874396        3.890389  2
  H         -0.956993        1.762916        4.412615  2
  C         -0.944969        0.700823        2.549720  2
  H         -1.519045        1.454120        2.027494  2

%mem=32GB
%nprocshared= 8
#p m062x/aug-cc-pVDZ   counterpoise=2

00061 m062x/aug-cc-pVDZ   counterpoise=2

 0  1  0  1  0  1
  N          0.329023       -1.055133        0.000077  1
  N          1.142542       -0.000000        0.000054  1
  N          0.401338        1.055212       -0.000160  1
  C         -0.906026        0.682931        0.000013  1
  C         -0.966877       -0.683010        0.000016  1
  H          0.723583       -1.980558        0.000143  1
  H         -1.701134        1.405525       -0.000009  1
  H         -1.778466       -1.386383        0.000044  1
  C         -0.439693       -0.524005        1.879385  2
  H         -0.730839       -0.611818        0.841472  2
  C          0.094343       -1.618720        2.545524  2
  H          0.219238       -2.559371        2.026567  2
  C          0.468062       -1.506002        3.877800  2
  H          0.884104       -2.358840        4.396757  2
  C          0.307745       -0.298570        4.543939  2
  H          0.598891       -0.210757        5.581852  2
  C         -0.226291        0.796145        3.877800  2
  H         -0.351186        1.736796        4.396757  2
  C         -0.600010        0.683427        2.545524  2
  H         -1.016051        1.536265        2.026567  2

%mem=32GB
%nprocshared= 8
#p m062x/aug-cc-pVDZ   counterpoise=2

00062 m062x/aug-cc-pVDZ   counterpoise=2

 0  1  0  1  0  1
  N          0.329023       -1.055133        0.000077  1
  N          1.142542       -0.000000        0.000054  1
  N          0.401338        1.055212       -0.000160  1
  C         -0.906026        0.682931        0.000013  1
  C         -0.966877       -0.683010        0.000016  1
  H          0.723583       -1.980558        0.000143  1
  H         -1.701134        1.405525       -0.000009  1
  H         -1.778466       -1.386383        0.000044  1
  C         -0.342020       -0.592396        1.879385  2
  H         -0.682892       -0.641828        0.854151  2
  C          0.049299       -1.750515        2.537386  2
  H          0.013285       -2.702180        2.024769  2
  C          0.486846       -1.687064        3.853387  2
  H          0.791704       -2.589297        4.366004  2
  C          0.533074       -0.465494        4.511388  2
  H          0.873946       -0.416063        5.536621  2
  C          0.141755        0.692624        3.853387  2
  H          0.177769        1.644289        4.366004  2
  C         -0.295792        0.629173        2.537386  2
  H         -0.600650        1.531407        2.024769  2

%mem=32GB
%nprocshared= 8
#p m062x/aug-cc-pVDZ   counterpoise=2

00063 m062x/aug-cc-pVDZ   counterpoise=2

 0  1  0  1  0  1
  N          0.329023       -1.055133        0.000077  1
  N          1.142542       -0.000000        0.000054  1
  N          0.401338        1.055212       -0.000160  1
  C         -0.906026        0.682931        0.000013  1
  C         -0.966877       -0.683010        0.000016  1
  H          0.723583       -1.980558        0.000143  1
  H         -1.701134        1.405525       -0.000009  1
  H         -1.778466       -1.386383        0.000044  1
  C         -0.233956       -0.642788        1.879385  2
  H         -0.107439       -0.295185        0.863064  2
  C         -1.444938       -0.454673        2.531665  2
  H         -2.261838        0.039479        2.023505  2
  C         -1.607336       -0.900859        3.836226  2
  H         -2.550753       -0.754309        4.344386  2
  C         -0.558752       -1.535159        4.488506  2
  H         -0.685269       -1.882762        5.504826  2
  C          0.652230       -1.723274        3.836226  2
  H          1.469130       -2.217426        4.344386  2
  C          0.814628       -1.277088        2.531665  2
  H          1.758045       -1.423638        2.023505  2

%mem=32GB
%nprocshared= 8
#p m062x/aug-cc-pVDZ   counterpoise=2

00064 m062x/aug-cc-pVDZ   counterpoise=2

 0  1  0  1  0  1
  N          0.329023       -1.055133        0.000077  1
  N          1.142542       -0.000000        0.000054  1
  N          0.401338        1.055212       -0.000160  1
  C         -0.906026        0.682931        0.000013  1
  C         -0.966877       -0.683010        0.000016  1
  H          0.723583       -1.980558        0.000143  1
  H         -1.701134        1.405525       -0.000009  1
  H         -1.778466       -1.386383        0.000044  1
  C         -0.118782       -0.673648        1.879385  2
  H          0.127163       -0.883169        0.847225  2
  C          0.503038        0.376037        2.541831  2
  H          1.233413        0.984275        2.025751  2
  C          0.187341        0.644980        3.866722  2
  H          0.671770        1.462738        4.382802  2
  C         -0.750178       -0.135763        4.529168  2
  H         -0.996123        0.073757        5.561328  2
  C         -1.371999       -1.185448        3.866722  2
  H         -2.102373       -1.793686        4.382802  2
  C         -1.056301       -1.454391        2.541831  2
  H         -1.540731       -2.272149        2.025751  2

%mem=32GB
%nprocshared= 8
#p m062x/aug-cc-pVDZ   counterpoise=2

00065 m062x/aug-cc-pVDZ   counterpoise=2

 0  1  0  1  0  1
  N          0.329023       -1.055133        0.000077  1
  N          1.142542       -0.000000        0.000054  1
  N          0.401338        1.055212       -0.000160  1
  C         -0.906026        0.682931        0.000013  1
  C         -0.966877       -0.683010        0.000016  1
  H          0.723583       -1.980558        0.000143  1
  H         -1.701134        1.405525       -0.000009  1
  H         -1.778466       -1.386383        0.000044  1
  C         -0.000000       -0.684040        1.879385  2
  H          0.183085       -0.890535        0.833641  2
  C          0.782105        0.246113        2.550550  2
  H          1.574489        0.764255        2.027677  2
  C          0.547094        0.511172        3.892878  2
  H          1.156393        1.235809        4.415750  2
  C         -0.470021       -0.153921        4.564042  2
  H         -0.653106        0.052574        5.609787  2
  C         -1.252125       -1.084075        3.892878  2
  H         -2.044510       -1.602217        4.415750  2
  C         -1.017115       -1.349134        2.550550  2
  H         -1.626414       -2.073771        2.027677  2

%mem=32GB
%nprocshared= 8
#p m062x/aug-cc-pVDZ   counterpoise=2

00066 m062x/aug-cc-pVDZ   counterpoise=2

 0  1  0  1  0  1
  N          0.329023       -1.055133        0.000077  1
  N          1.142542       -0.000000        0.000054  1
  N          0.401338        1.055212       -0.000160  1
  C         -0.906026        0.682931        0.000013  1
  C         -0.966877       -0.683010        0.000016  1
  H          0.723583       -1.980558        0.000143  1
  H         -1.701134        1.405525       -0.000009  1
  H         -1.778466       -1.386383        0.000044  1
  C          0.118782       -0.673648        1.879385  2
  H          0.236652       -0.887524        0.825770  2
  C          1.096104        0.043923        2.555601  2
  H          1.975357        0.389072        2.028794  2
  C          0.944806        0.318456        3.908034  2
  H          1.706189        0.877480        4.434841  2
  C         -0.183814       -0.124582        4.584250  2
  H         -0.301684        0.089294        5.637865  2
  C         -1.161136       -0.842153        3.908034  2
  H         -2.040389       -1.187302        4.434841  2
  C         -1.009838       -1.116686        2.555601  2
  H         -1.771221       -1.675710        2.028794  2

%mem=32GB
%nprocshared= 8
#p m062x/aug-cc-pVDZ   counterpoise=2

00067 m062x/aug-cc-pVDZ   counterpoise=2

 0  1  0  1  0  1
  N          0.329023       -1.055133        0.000077  1
  N          1.142542       -0.000000        0.000054  1
  N          0.401338        1.055212       -0.000160  1
  C         -0.906026        0.682931        0.000013  1
  C         -0.966877       -0.683010        0.000016  1
  H          0.723583       -1.980558        0.000143  1
  H         -1.701134        1.405525       -0.000009  1
  H         -1.778466       -1.386383        0.000044  1
  C          0.233956       -0.642788        1.879385  2
  H          0.287331       -0.874297        0.824257  2
  C          1.371255       -0.224098        2.556572  2
  H          2.310645       -0.129426        2.029008  2
  C          1.302742        0.073070        3.910947  2
  H          2.188757        0.399251        4.438511  2
  C          0.096930       -0.048452        4.588134  2
  H          0.043555        0.183057        5.643262  2
  C         -1.040370       -0.467142        3.910947  2
  H         -1.979760       -0.561813        4.438511  2
  C         -0.971857       -0.764309        2.556572  2
  H         -1.857871       -1.090490        2.029008  2

%mem=32GB
%nprocshared= 8
#p m062x/aug-cc-pVDZ   counterpoise=2

00068 m062x/aug-cc-pVDZ   counterpoise=2

 0  1  0  1  0  1
  N          0.329023       -1.055133        0.000077  1
  N          1.142542       -0.000000        0.000054  1
  N          0.401338        1.055212       -0.000160  1
  C         -0.906026        0.682931        0.000013  1
  C         -0.966877       -0.683010        0.000016  1
  H          0.723583       -1.980558        0.000143  1
  H         -1.701134        1.405525       -0.000009  1
  H         -1.778466       -1.386383        0.000044  1
  C          0.342020       -0.592396        1.879385  2
  H          0.334757       -0.850973        0.829230  2
  C          1.548497       -0.460196        2.553381  2
  H          2.481142       -0.615782        2.028303  2
  C          1.557820       -0.128284        3.901372  2
  H          2.497727       -0.025294        4.426450  2
  C          0.360665        0.071428        4.575367  2
  H          0.367928        0.330005        5.625523  2
  C         -0.845812       -0.060772        3.901372  2
  H         -1.778456        0.094814        4.426450  2
  C         -0.855135       -0.392684        2.553381  2
  H         -1.795042       -0.495675        2.028303  2

%mem=32GB
%nprocshared= 8
#p m062x/aug-cc-pVDZ   counterpoise=2

00069 m062x/aug-cc-pVDZ   counterpoise=2

 0  1  0  1  0  1
  N          0.329023       -1.055133        0.000077  1
  N          1.142542       -0.000000        0.000054  1
  N          0.401338        1.055212       -0.000160  1
  C         -0.906026        0.682931        0.000013  1
  C         -0.966877       -0.683010        0.000016  1
  H          0.723583       -1.980558        0.000143  1
  H         -1.701134        1.405525       -0.000009  1
  H         -1.778466       -1.386383        0.000044  1
  C          0.439693       -0.524005        1.879385  2
  H          0.378501       -0.817678        0.840273  2
  C          1.655976       -0.580775        2.546293  2
  H          2.542331       -0.918674        2.026737  2
  C          1.734523       -0.203814        3.880108  2
  H          2.682069       -0.248040        4.399664  2
  C          0.596785        0.229917        4.547016  2
  H          0.657977        0.523590        5.586128  2
  C         -0.619498        0.286687        3.880108  2
  H         -1.505853        0.624586        4.399664  2
  C         -0.698045       -0.090274        2.546293  2
  H         -1.645591       -0.046048        2.026737  2

%mem=32GB
%nprocshared= 8
#p m062x/aug-cc-pVDZ   counterpoise=2

00070 m062x/aug-cc-pVDZ   counterpoise=2

 0  1  0  1  0  1
  N          0.329023       -1.055133        0.000077  1
  N          1.142542       -0.000000        0.000054  1
  N          0.401338        1.055212       -0.000160  1
  C         -0.906026        0.682931        0.000013  1
  C         -0.966877       -0.683010        0.000016  1
  H          0.723583       -1.980558        0.000143  1
  H         -1.701134        1.405525       -0.000009  1
  H         -1.778466       -1.386383        0.000044  1
  C          0.524005       -0.439693        1.879385  2
  H          0.417880       -0.774666        0.856511  2
  C          1.738261       -0.587823        2.535871  2
  H          2.578103       -1.038198        2.024434  2
  C          1.874485       -0.157848        3.848844  2
  H          2.820452       -0.273249        4.360281  2
  C          0.796453        0.420258        4.505330  2
  H          0.902578        0.755232        5.528205  2
  C         -0.417803        0.568389        3.848844  2
  H         -1.257645        1.018763        4.360281  2
  C         -0.554027        0.138414        2.535871  2
  H         -1.499994        0.253815        2.024434  2

%mem=32GB
%nprocshared= 8
#p m062x/aug-cc-pVDZ   counterpoise=2

00071 m062x/aug-cc-pVDZ   counterpoise=2

 0  1  0  1  0  1
  N          0.329023       -1.055133        0.000077  1
  N          1.142542       -0.000000        0.000054  1
  N          0.401338        1.055212       -0.000160  1
  C         -0.906026        0.682931        0.000013  1
  C         -0.966877       -0.683010        0.000016  1
  H          0.723583       -1.980558        0.000143  1
  H         -1.701134        1.405525       -0.000009  1
  H         -1.778466       -1.386383        0.000044  1
  C          0.592396       -0.342020        1.879385  2
  H          0.891720       -0.155934        0.856879  2
  C         -0.234491        0.559605        2.535635  2
  H         -0.579356        1.448102        2.024382  2
  C         -0.618706        0.320742        3.848135  2
  H         -1.262894        1.023154        4.359389  2
  C         -0.176033       -0.819745        4.504385  2
  H         -0.475356       -1.005831        5.526892  2
  C          0.650855       -1.721370        3.848135  2
  H          0.995719       -2.609867        4.359389  2
  C          1.035069       -1.482507        2.535635  2
  H          1.679257       -2.184919        2.024382  2

%mem=32GB
%nprocshared= 8
#p m062x/aug-cc-pVDZ   counterpoise=2

00072 m062x/aug-cc-pVDZ   counterpoise=2

 0  1  0  1  0  1
  N          0.329023       -1.055133        0.000077  1
  N          1.142542       -0.000000        0.000054  1
  N          0.401338        1.055212       -0.000160  1
  C         -0.906026        0.682931        0.000013  1
  C         -0.966877       -0.683010        0.000016  1
  H          0.723583       -1.980558        0.000143  1
  H         -1.701134        1.405525       -0.000009  1
  H         -1.778466       -1.386383        0.000044  1
  C          0.642788       -0.233956        1.879385  2
  H          0.918744       -0.104769        0.841647  2
  C         -0.044072        0.772011        2.545411  2
  H         -0.303214        1.684896        2.026542  2
  C         -0.398293        0.606185        3.877463  2
  H         -0.933392        1.389884        4.396332  2
  C         -0.065655       -0.565606        4.543489  2
  H         -0.341611       -0.694793        5.581227  2
  C          0.621205       -1.571573        3.877463  2
  H          0.880347       -2.484458        4.396332  2
  C          0.975426       -1.405747        2.545411  2
  H          1.510525       -2.189446        2.026542  2

%mem=32GB
%nprocshared= 8
#p m062x/aug-cc-pVDZ   counterpoise=2

00073 m062x/aug-cc-pVDZ   counterpoise=2

 0  1  0  1  0  1
  N          0.329023       -1.055133        0.000077  1
  N          1.142542       -0.000000        0.000054  1
  N          0.401338        1.055212       -0.000160  1
  C         -0.906026        0.682931        0.000013  1
  C         -0.966877       -0.683010        0.000016  1
  H          0.723583       -1.980558        0.000143  1
  H         -1.701134        1.405525       -0.000009  1
  H         -1.778466       -1.386383        0.000044  1
  C          0.673648       -0.118782        1.879385  2
  H          0.934977       -0.052581        0.831976  2
  C          0.210682        1.004205        2.551618  2
  H          0.111337        1.945270        2.027913  2
  C         -0.124762        0.919228        3.896084  2
  H         -0.485437        1.794092        4.419789  2
  C          0.002759       -0.288735        4.568317  2
  H         -0.258570       -0.354936        5.615726  2
  C          0.465725       -1.411722        3.896084  2
  H          0.565070       -2.352787        4.419789  2
  C          0.801169       -1.326746        2.551618  2
  H          1.161844       -2.201610        2.027913  2

%mem=32GB
%nprocshared= 8
#p m062x/aug-cc-pVDZ   counterpoise=2

00074 m062x/aug-cc-pVDZ   counterpoise=2

 0  1  0  1  0  1
  N          0.329023       -1.055133        0.000077  1
  N          1.142542       -0.000000        0.000054  1
  N          0.401338        1.055212       -0.000160  1
  C         -0.906026        0.682931        0.000013  1
  C         -0.966877       -0.683010        0.000016  1
  H          0.723583       -1.980558        0.000143  1
  H         -1.701134        1.405525       -0.000009  1
  H         -1.778466       -1.386383        0.000044  1
  C          1.000000        0.000000        1.732051  2
  H          1.088710       -0.000000        0.654149  2
  C          0.943065        1.202290        2.423854  2
  H          0.987420        2.138935        1.884903  2
  C          0.829195        1.202290        3.807460  2
  H          0.784840        2.138935        4.346411  2
  C          0.772261        0.000000        4.499263  2
  H          0.683550        0.000000        5.577165  2
  C          0.829195       -1.202290        3.807460  2
  H          0.784840       -2.138935        4.346411  2
  C          0.943065       -1.202290        2.423854  2
  H          0.987420       -2.138935        1.884903  2

%mem=32GB
%nprocshared= 8
#p m062x/aug-cc-pVDZ   counterpoise=2

00075 m062x/aug-cc-pVDZ   counterpoise=2

 0  1  0  1  0  1
  N          0.329023       -1.055133        0.000077  1
  N          1.142542       -0.000000        0.000054  1
  N          0.401338        1.055212       -0.000160  1
  C         -0.906026        0.682931        0.000013  1
  C         -0.966877       -0.683010        0.000016  1
  H          0.723583       -1.980558        0.000143  1
  H         -1.701134        1.405525       -0.000009  1
  H         -1.778466       -1.386383        0.000044  1
  C          0.984808        0.173648        1.732051  2
  H          1.082414        0.066195        0.660291  2
  C          1.812112        1.051002        2.419912  2
  H          2.554230        1.627051        1.884032  2
  C          1.686824        1.188930        3.795634  2
  H          2.331336        1.872433        4.331514  2
  C          0.734232        0.449505        4.483495  2
  H          0.636626        0.556959        5.555254  2
  C         -0.093073       -0.427848        3.795634  2
  H         -0.835191       -1.003898        4.331514  2
  C          0.032215       -0.565777        2.419912  2
  H         -0.612297       -1.249280        1.884032  2

%mem=32GB
%nprocshared= 8
#p m062x/aug-cc-pVDZ   counterpoise=2

00076 m062x/aug-cc-pVDZ   counterpoise=2

 0  1  0  1  0  1
  N          0.329023       -1.055133        0.000077  1
  N          1.142542       -0.000000        0.000054  1
  N          0.401338        1.055212       -0.000160  1
  C         -0.906026        0.682931        0.000013  1
  C         -0.966877       -0.683010        0.000016  1
  H          0.723583       -1.980558        0.000143  1
  H         -1.701134        1.405525       -0.000009  1
  H         -1.778466       -1.386383        0.000044  1
  C          0.939693        0.342020        1.732051  2
  H          1.063150        0.133861        0.677930  2
  C          1.894550        1.088930        2.408591  2
  H          2.761890        1.462652        1.881531  2
  C          1.736079        1.356125        3.761671  2
  H          2.479962        1.938006        4.288731  2
  C          0.622750        0.876410        4.438211  2
  H          0.499293        1.084569        5.492332  2
  C         -0.332107        0.129500        3.761671  2
  H         -1.199447       -0.244222        4.288731  2
  C         -0.173636       -0.137695        2.408591  2
  H         -0.917519       -0.719576        1.881531  2

%mem=32GB
%nprocshared= 8
#p m062x/aug-cc-pVDZ   counterpoise=2

00077 m062x/aug-cc-pVDZ   counterpoise=2

 0  1  0  1  0  1
  N          0.329023       -1.055133        0.000077  1
  N          1.142542       -0.000000        0.000054  1
  N          0.401338        1.055212       -0.000160  1
  C         -0.906026        0.682931        0.000013  1
  C         -0.966877       -0.683010        0.000016  1
  H          0.723583       -1.980558        0.000143  1
  H         -1.701134        1.405525       -0.000009  1
  H         -1.778466       -1.386383        0.000044  1
  C          0.866025        0.500000        1.732051  2
  H          1.030004        0.203492        0.704950  2
  C          1.812898        1.272155        2.391250  2
  H          2.714539        1.577195        1.877699  2
  C          1.602414        1.652755        3.709647  2
  H          2.340076        2.254303        4.223197  2
  C          0.445056        1.261201        4.368846  2
  H          0.281077        1.557709        5.395947  2
  C         -0.501817        0.489046        3.709647  2
  H         -1.403457        0.184006        4.223197  2
  C         -0.291332        0.108446        2.391250  2
  H         -1.028994       -0.493103        1.877699  2

%mem=32GB
%nprocshared= 8
#p m062x/aug-cc-pVDZ   counterpoise=2

00078 m062x/aug-cc-pVDZ   counterpoise=2

 0  1  0  1  0  1
  N          0.329023       -1.055133        0.000077  1
  N          1.142542       -0.000000        0.000054  1
  N          0.401338        1.055212       -0.000160  1
  C         -0.906026        0.682931        0.000013  1
  C         -0.966877       -0.683010        0.000016  1
  H          0.723583       -1.980558        0.000143  1
  H         -1.701134        1.405525       -0.000009  1
  H         -1.778466       -1.386383        0.000044  1
  C          0.766044        0.642788        1.732051  2
  H          0.549029        0.888197        0.701313  2
  C          0.004674       -0.311164        2.393584  2
  H         -0.805488       -0.808931        1.878215  2
  C          0.283237       -0.626174        3.716650  2
  H         -0.309909       -1.369351        4.232018  2
  C          1.323171        0.012767        4.378183  2
  H          1.540187       -0.232643        5.408920  2
  C          2.084542        0.966718        3.716650  2
  H          2.894704        1.464485        4.232018  2
  C          1.805979        1.281728        2.393584  2
  H          2.399125        2.024905        1.878215  2

%mem=32GB
%nprocshared= 8
#p m062x/aug-cc-pVDZ   counterpoise=2

00079 m062x/aug-cc-pVDZ   counterpoise=2

 0  1  0  1  0  1
  N          0.329023       -1.055133        0.000077  1
  N          1.142542       -0.000000        0.000054  1
  N          0.401338        1.055212       -0.000160  1
  C         -0.906026        0.682931        0.000013  1
  C         -0.966877       -0.683010        0.000016  1
  H          0.723583       -1.980558        0.000143  1
  H         -1.701134        1.405525       -0.000009  1
  H         -1.778466       -1.386383        0.000044  1
  C          0.642788        0.766044        1.732051  2
  H          0.495476        0.942469        0.675209  2
  C         -0.185543       -0.117770        2.410338  2
  H         -0.978167       -0.629883        1.881917  2
  C          0.003547       -0.344231        3.766912  2
  H         -0.641765       -1.032768        4.295333  2
  C          1.020968        0.313124        4.445199  2
  H          1.168279        0.136699        5.502041  2
  C          1.849299        1.196939        3.766912  2
  H          2.641922        1.709051        4.295333  2
  C          1.660209        1.423399        2.410338  2
  H          2.305521        2.111936        1.881917  2

%mem=32GB
%nprocshared= 8
#p m062x/aug-cc-pVDZ   counterpoise=2

00080 m062x/aug-cc-pVDZ   counterpoise=2

 0  1  0  1  0  1
  N          0.329023       -1.055133        0.000077  1
  N          1.142542       -0.000000        0.000054  1
  N          0.401338        1.055212       -0.000160  1
  C         -0.906026        0.682931        0.000013  1
  C         -0.966877       -0.683010        0.000016  1
  H          0.723583       -1.980558        0.000143  1
  H         -1.701134        1.405525       -0.000009  1
  H         -1.778466       -1.386383        0.000044  1
  C          0.500000        0.866025        1.732051  2
  H          0.438860        0.983262        0.658617  2
  C         -0.526794        0.234839        2.420986  2
  H         -1.387858       -0.139651        1.884269  2
  C         -0.448314        0.084352        3.798857  2
  H         -1.248239       -0.407375        4.335573  2
  C          0.656959        0.565052        4.487792  2
  H          0.718099        0.447815        5.561225  2
  C          1.683753        1.196239        3.798857  2
  H          2.544818        1.570728        4.335573  2
  C          1.605274        1.346725        2.420986  2
  H          2.405198        1.838452        1.884269  2

%mem=32GB
%nprocshared= 8
#p m062x/aug-cc-pVDZ   counterpoise=2

00081 m062x/aug-cc-pVDZ   counterpoise=2

 0  1  0  1  0  1
  N          0.329023       -1.055133        0.000077  1
  N          1.142542       -0.000000        0.000054  1
  N          0.401338        1.055212       -0.000160  1
  C         -0.906026        0.682931        0.000013  1
  C         -0.966877       -0.683010        0.000016  1
  H          0.723583       -1.980558        0.000143  1
  H         -1.701134        1.405525       -0.000009  1
  H         -1.778466       -1.386383        0.000044  1
  C          0.342020        0.939693        1.732051  2
  H          0.378953        1.011618        0.653531  2
  C         -0.751212        1.442721        2.424250  2
  H         -1.565963        1.906531        1.884991  2
  C         -0.798619        1.350397        3.808650  2
  H         -1.650303        1.742281        4.347909  2
  C          0.247205        0.755044        4.500849  2
  H          0.210273        0.683119        5.579369  2
  C          1.340438        0.252016        3.808650  2
  H          2.155188       -0.211794        4.347909  2
  C          1.387845        0.344340        2.424250  2
  H          2.239528       -0.047544        1.884991  2

%mem=32GB
%nprocshared= 8
#p m062x/aug-cc-pVDZ   counterpoise=2

00082 m062x/aug-cc-pVDZ   counterpoise=2

 0  1  0  1  0  1
  N          0.329023       -1.055133        0.000077  1
  N          1.142542       -0.000000        0.000054  1
  N          0.401338        1.055212       -0.000160  1
  C         -0.906026        0.682931        0.000013  1
  C         -0.966877       -0.683010        0.000016  1
  H          0.723583       -1.980558        0.000143  1
  H         -1.701134        1.405525       -0.000009  1
  H         -1.778466       -1.386383        0.000044  1
  C          0.173648        0.984808        1.732051  2
  H          0.314485        1.028356        0.660598  2
  C         -0.271911        2.105490        2.419715  2
  H         -0.478189        3.022107        1.883988  2
  C         -0.452691        2.049591        3.795043  2
  H         -0.799805        2.922660        4.330769  2
  C         -0.187911        0.873010        4.482706  2
  H         -0.328747        0.829461        5.554159  2
  C          0.257649       -0.247673        3.795043  2
  H          0.463926       -1.164290        4.330769  2
  C          0.438428       -0.191774        2.419715  2
  H          0.785542       -1.064842        1.883988  2

%mem=32GB
%nprocshared= 8
#p m062x/aug-cc-pVDZ   counterpoise=2

00083 m062x/aug-cc-pVDZ   counterpoise=2

 0  1  0  1  0  1
  N          0.329023       -1.055133        0.000077  1
  N          1.142542       -0.000000        0.000054  1
  N          0.401338        1.055212       -0.000160  1
  C         -0.906026        0.682931        0.000013  1
  C         -0.966877       -0.683010        0.000016  1
  H          0.723583       -1.980558        0.000143  1
  H         -1.701134        1.405525       -0.000009  1
  H         -1.778466       -1.386383        0.000044  1
  C          0.000000        1.000000        1.732051  2
  H          0.244001        1.033567        0.678923  2
  C         -0.320456        2.169528        2.407954  2
  H         -0.326108        3.114218        1.881390  2
  C         -0.633658        2.126441        3.759760  2
  H         -0.883310        3.037563        4.286325  2
  C         -0.626403        0.913826        4.435664  2
  H         -0.870404        0.880259        5.488792  2
  C         -0.305947       -0.255703        3.759760  2
  H         -0.300295       -1.200392        4.286325  2
  C          0.007255       -0.212616        2.407954  2
  H          0.256907       -1.123738        1.881390  2

%mem=32GB
%nprocshared= 8
#p m062x/aug-cc-pVDZ   counterpoise=2

00084 m062x/aug-cc-pVDZ   counterpoise=2

 0  1  0  1  0  1
  N          0.329023       -1.055133        0.000077  1
  N          1.142542       -0.000000        0.000054  1
  N          0.401338        1.055212       -0.000160  1
  C         -0.906026        0.682931        0.000013  1
  C         -0.966877       -0.683010        0.000016  1
  H          0.723583       -1.980558        0.000143  1
  H         -1.701134        1.405525       -0.000009  1
  H         -1.778466       -1.386383        0.000044  1
  C         -0.173648        0.984808        1.732051  2
  H          0.166824        1.026497        0.706340  2
  C         -0.538288        2.151429        2.390357  2
  H         -0.481890        3.101975        1.877502  2
  C         -0.975322        2.097916        3.706971  2
  H         -1.259395        3.006773        4.219826  2
  C         -1.047715        0.877782        4.365277  2
  H         -1.388188        0.836093        5.390988  2
  C         -0.683075       -0.288838        3.706971  2
  H         -0.739474       -1.239385        4.219826  2
  C         -0.246042       -0.235326        2.390357  2
  H          0.038032       -1.144183        1.877502  2

%mem=32GB
%nprocshared= 8
#p m062x/aug-cc-pVDZ   counterpoise=2

00085 m062x/aug-cc-pVDZ   counterpoise=2

 0  1  0  1  0  1
  N          0.329023       -1.055133        0.000077  1
  N          1.142542       -0.000000        0.000054  1
  N          0.401338        1.055212       -0.000160  1
  C         -0.906026        0.682931        0.000013  1
  C         -0.966877       -0.683010        0.000016  1
  H          0.723583       -1.980558        0.000143  1
  H         -1.701134        1.405525       -0.000009  1
  H         -1.778466       -1.386383        0.000044  1
  C         -0.342020        0.939693        1.732051  2
  H         -0.673620        0.788733        0.713722  2
  C          0.368949       -0.057656        2.385620  2
  H          0.591231       -0.985601        1.876455  2
  C          0.794594        0.136117        3.692758  2
  H          1.348476       -0.640868        4.201923  2
  C          0.509270        1.327240        4.346327  2
  H          0.840870        1.478199        5.364657  2
  C         -0.201699        2.324588        3.692758  2
  H         -0.423981        3.252533        4.201923  2
  C         -0.627344        2.130815        2.385620  2
  H         -1.181226        2.907800        1.876455  2

%mem=32GB
%nprocshared= 8
#p m062x/aug-cc-pVDZ   counterpoise=2

00086 m062x/aug-cc-pVDZ   counterpoise=2

 0  1  0  1  0  1
  N          0.329023       -1.055133        0.000077  1
  N          1.142542       -0.000000        0.000054  1
  N          0.401338        1.055212       -0.000160  1
  C         -0.906026        0.682931        0.000013  1
  C         -0.966877       -0.683010        0.000016  1
  H          0.723583       -1.980558        0.000143  1
  H         -1.701134        1.405525       -0.000009  1
  H         -1.778466       -1.386383        0.000044  1
  C         -0.500000        0.866025        1.732051  2
  H         -0.745548        0.755297        0.684584  2
  C          0.151830       -0.158916        2.404321  2
  H          0.414092       -1.068125        1.880587  2
  C          0.467019       -0.016784        3.748861  2
  H          0.974828       -0.815265        4.272594  2
  C          0.130377        1.150289        4.421130  2
  H          0.375925        1.261017        5.468597  2
  C         -0.521454        2.175230        3.748861  2
  H         -0.783715        3.084440        4.272594  2
  C         -0.836642        2.033099        2.404321  2
  H         -1.344451        2.831580        1.880587  2

%mem=32GB
%nprocshared= 8
#p m062x/aug-cc-pVDZ   counterpoise=2

00087 m062x/aug-cc-pVDZ   counterpoise=2

 0  1  0  1  0  1
  N          0.329023       -1.055133        0.000077  1
  N          1.142542       -0.000000        0.000054  1
  N          0.401338        1.055212       -0.000160  1
  C         -0.906026        0.682931        0.000013  1
  C         -0.966877       -0.683010        0.000016  1
  H          0.723583       -1.980558        0.000143  1
  H         -1.701134        1.405525       -0.000009  1
  H         -1.778466       -1.386383        0.000044  1
  C         -0.642788        0.766044        1.732051  2
  H         -0.805114        0.714792        0.663985  2
  C         -0.176616       -0.347563        2.417541  2
  H          0.024230       -1.266371        1.883508  2
  C          0.031749       -0.281775        3.788522  2
  H          0.394921       -1.149331        4.322555  2
  C         -0.226059        0.897620        4.474013  2
  H         -0.063732        0.948872        5.542079  2
  C         -0.692231        2.011227        3.788522  2
  H         -0.893076        2.930036        4.322555  2
  C         -0.900595        1.945439        2.417541  2
  H         -1.263767        2.812996        1.883508  2

%mem=32GB
%nprocshared= 8
#p m062x/aug-cc-pVDZ   counterpoise=2

00088 m062x/aug-cc-pVDZ   counterpoise=2

 0  1  0  1  0  1
  N          0.329023       -1.055133        0.000077  1
  N          1.142542       -0.000000        0.000054  1
  N          0.401338        1.055212       -0.000160  1
  C         -0.906026        0.682931        0.000013  1
  C         -0.966877       -0.683010        0.000016  1
  H          0.723583       -1.980558        0.000143  1
  H         -1.701134        1.405525       -0.000009  1
  H         -1.778466       -1.386383        0.000044  1
  C         -0.766044        0.642788        1.732051  2
  H         -0.853147        0.667766        0.654307  2
  C         -1.041571       -0.528950        2.423752  2
  H         -1.343322       -1.416814        1.884881  2
  C         -0.929766       -0.561013        3.807155  2
  H         -1.144415       -1.473856        4.346027  2
  C         -0.542434        0.578661        4.498857  2
  H         -0.455332        0.553683        5.576600  2
  C         -0.266908        1.750399        3.807155  2
  H          0.034844        2.638263        4.346027  2
  C         -0.378713        1.782462        2.423752  2
  H         -0.164064        2.695305        1.884881  2

%mem=32GB
%nprocshared= 8
#p m062x/aug-cc-pVDZ   counterpoise=2

00089 m062x/aug-cc-pVDZ   counterpoise=2

 0  1  0  1  0  1
  N          0.329023       -1.055133        0.000077  1
  N          1.142542       -0.000000        0.000054  1
  N          0.401338        1.055212       -0.000160  1
  C         -0.906026        0.682931        0.000013  1
  C         -0.966877       -0.683010        0.000016  1
  H          0.723583       -1.980558        0.000143  1
  H         -1.701134        1.405525       -0.000009  1
  H         -1.778466       -1.386383        0.000044  1
  C         -0.866025        0.500000        1.732051  2
  H         -0.890858        0.613567        0.656771  2
  C         -2.024625        0.170282        2.422171  2
  H         -2.952067        0.026982        1.884531  2
  C         -1.992749        0.024506        3.802413  2
  H         -2.895358       -0.232361        4.340053  2
  C         -0.802273        0.208449        4.492533  2
  H         -0.777440        0.094882        5.567814  2
  C          0.356327        0.538167        3.802413  2
  H          1.283768        0.681467        4.340053  2
  C          0.324451        0.683942        2.422171  2
  H          1.227059        0.940810        1.884531  2

%mem=32GB
%nprocshared= 8
#p m062x/aug-cc-pVDZ   counterpoise=2

00090 m062x/aug-cc-pVDZ   counterpoise=2

 0  1  0  1  0  1
  N          0.329023       -1.055133        0.000077  1
  N          1.142542       -0.000000        0.000054  1
  N          0.401338        1.055212       -0.000160  1
  C         -0.906026        0.682931        0.000013  1
  C         -0.966877       -0.683010        0.000016  1
  H          0.723583       -1.980558        0.000143  1
  H         -1.701134        1.405525       -0.000009  1
  H         -1.778466       -1.386383        0.000044  1
  C         -0.939693        0.342020        1.732051  2
  H         -0.919069        0.550852        0.671058  2
  C         -2.149399        0.326148        2.413002  2
  H         -3.071198        0.522615        1.882505  2
  C         -2.175871        0.058090        3.774903  2
  H         -3.118293        0.045725        4.305400  2
  C         -0.992637       -0.194096        4.455854  2
  H         -1.013260       -0.402928        5.516847  2
  C          0.217069       -0.178225        3.774903  2
  H          1.138868       -0.374691        4.305400  2
  C          0.243541        0.089834        2.413002  2
  H          1.185964        0.102199        1.882505  2

%mem=32GB
%nprocshared= 8
#p m062x/aug-cc-pVDZ   counterpoise=2

00091 m062x/aug-cc-pVDZ   counterpoise=2

 0  1  0  1  0  1
  N          0.329023       -1.055133        0.000077  1
  N          1.142542       -0.000000        0.000054  1
  N          0.401338        1.055212       -0.000160  1
  C         -0.906026        0.682931        0.000013  1
  C         -0.966877       -0.683010        0.000016  1
  H          0.723583       -1.980558        0.000143  1
  H         -1.701134        1.405525       -0.000009  1
  H         -1.778466       -1.386383        0.000044  1
  C         -0.984808        0.173648        1.732051  2
  H         -0.937656        0.478457        0.695417  2
  C         -2.203228        0.161818        2.397368  2
  H         -3.105288        0.457411        1.879051  2
  C         -2.263752       -0.229437        3.728003  2
  H         -3.212963       -0.238653        4.246320  2
  C         -1.105856       -0.608863        4.393320  2
  H         -1.153007       -0.913671        5.429954  2
  C          0.112564       -0.597033        3.728003  2
  H          1.014624       -0.892625        4.246320  2
  C          0.173088       -0.205778        2.397368  2
  H          1.122299       -0.196561        1.879051  2

%mem=32GB
%nprocshared= 8
#p m062x/aug-cc-pVDZ   counterpoise=2

00092 m062x/aug-cc-pVDZ   counterpoise=2

 0  1  0  1  0  1
  N          0.329023       -1.055133        0.000077  1
  N          1.142542       -0.000000        0.000054  1
  N          0.401338        1.055212       -0.000160  1
  C         -0.906026        0.682931        0.000013  1
  C         -0.966877       -0.683010        0.000016  1
  H          0.723583       -1.980558        0.000143  1
  H         -1.701134        1.405525       -0.000009  1
  H         -1.778466       -1.386383        0.000044  1
  C         -1.000000        0.000000        1.732051  2
  H         -0.980762       -0.396699        0.726068  2
  C          0.188532        0.312841        2.377696  2
  H          1.133696        0.159861        1.874705  2
  C          0.163837        0.822048        3.668986  2
  H          1.089764        1.065767        4.171978  2
  C         -1.049389        1.018414        4.314632  2
  H         -1.068627        1.415113        5.320614  2
  C         -2.237920        0.705573        3.668986  2
  H         -3.183085        0.858553        4.171978  2
  C         -2.213226        0.196366        2.377696  2
  H         -3.139152       -0.047353        1.874705  2

%mem=32GB
%nprocshared= 8
#p m062x/aug-cc-pVDZ   counterpoise=2

00093 m062x/aug-cc-pVDZ   counterpoise=2

 0  1  0  1  0  1
  N          0.329023       -1.055133        0.000077  1
  N          1.142542       -0.000000        0.000054  1
  N          0.401338        1.055212       -0.000160  1
  C         -0.906026        0.682931        0.000013  1
  C         -0.966877       -0.683010        0.000016  1
  H          0.723583       -1.980558        0.000143  1
  H         -1.701134        1.405525       -0.000009  1
  H         -1.778466       -1.386383        0.000044  1
  C         -0.984808       -0.173648        1.732051  2
  H         -0.974067       -0.478776        0.694494  2
  C          0.209844        0.064482        2.397960  2
  H          1.151280       -0.055130        1.879182  2
  C          0.196057        0.456147        3.729779  2
  H          1.126751        0.641662        4.248557  2
  C         -1.012383        0.609682        4.395688  2
  H         -1.023124        0.914810        5.433245  2
  C         -2.207035        0.371552        3.729779  2
  H         -3.148471        0.491164        4.248557  2
  C         -2.193247       -0.020113        2.397960  2
  H         -3.123942       -0.205628        1.879182  2

%mem=32GB
%nprocshared= 8
#p m062x/aug-cc-pVDZ   counterpoise=2

00094 m062x/aug-cc-pVDZ   counterpoise=2

 0  1  0  1  0  1
  N          0.329023       -1.055133        0.000077  1
  N          1.142542       -0.000000        0.000054  1
  N          0.401338        1.055212       -0.000160  1
  C         -0.906026        0.682931        0.000013  1
  C         -0.966877       -0.683010        0.000016  1
  H          0.723583       -1.980558        0.000143  1
  H         -1.701134        1.405525       -0.000009  1
  H         -1.778466       -1.386383        0.000044  1
  C         -0.939693       -0.342020        1.732051  2
  H         -0.956346       -0.550912        0.671000  2
  C          0.269483       -0.303498        2.413039  2
  H          1.194839       -0.482379        1.882513  2
  C          0.290859       -0.035363        3.775015  2
  H          1.232869       -0.005352        4.305540  2
  C         -0.896940        0.194251        4.456003  2
  H         -0.880287        0.403142        5.517054  2
  C         -2.106116        0.155729        3.775015  2
  H         -3.031472        0.334610        4.305540  2
  C         -2.127492       -0.112407        2.413039  2
  H         -3.069501       -0.142417        1.882513  2

%mem=32GB
%nprocshared= 8
#p m062x/aug-cc-pVDZ   counterpoise=2

00095 m062x/aug-cc-pVDZ   counterpoise=2

 0  1  0  1  0  1
  N          0.329023       -1.055133        0.000077  1
  N          1.142542       -0.000000        0.000054  1
  N          0.401338        1.055212       -0.000160  1
  C         -0.906026        0.682931        0.000013  1
  C         -0.966877       -0.683010        0.000016  1
  H          0.723583       -1.980558        0.000143  1
  H         -1.701134        1.405525       -0.000009  1
  H         -1.778466       -1.386383        0.000044  1
  C         -0.866025       -0.500000        1.732051  2
  H         -0.928547       -0.613455        0.658291  2
  C          0.227090       -1.007456        2.421196  2
  H          1.016161       -1.516245        1.884316  2
  C          0.307344       -0.861823        3.799486  2
  H          1.158937       -1.257157        4.336366  2
  C         -0.705517       -0.208735        4.488630  2
  H         -0.642995       -0.095279        5.562391  2
  C         -1.798633        0.298721        3.799486  2
  H         -2.587704        0.807510        4.336366  2
  C         -1.878887        0.153088        2.421196  2
  H         -2.730480        0.548422        1.884316  2

%mem=32GB
%nprocshared= 8
#p m062x/aug-cc-pVDZ   counterpoise=2

00096 m062x/aug-cc-pVDZ   counterpoise=2

 0  1  0  1  0  1
  N          0.329023       -1.055133        0.000077  1
  N          1.142542       -0.000000        0.000054  1
  N          0.401338        1.055212       -0.000160  1
  C         -0.906026        0.682931        0.000013  1
  C         -0.966877       -0.683010        0.000016  1
  H          0.723583       -1.980558        0.000143  1
  H         -1.701134        1.405525       -0.000009  1
  H         -1.778466       -1.386383        0.000044  1
  C         -0.766044       -0.642788        1.732051  2
  H         -0.890584       -0.667730        0.657989  2
  C         -0.450011       -1.805659        2.421390  2
  H         -0.328343       -2.736537        1.884359  2
  C         -0.290150       -1.773642        3.800067  2
  H         -0.043944       -2.679578        4.337098  2
  C         -0.446324       -0.578755        4.489406  2
  H         -0.321785       -0.553812        5.563468  2
  C         -0.762358        0.584116        3.800067  2
  H         -0.884025        1.514994        4.337098  2
  C         -0.922218        0.552100        2.421390  2
  H         -1.168425        1.458035        1.884359  2

%mem=32GB
%nprocshared= 8
#p m062x/aug-cc-pVDZ   counterpoise=2

00097 m062x/aug-cc-pVDZ   counterpoise=2

 0  1  0  1  0  1
  N          0.329023       -1.055133        0.000077  1
  N          1.142542       -0.000000        0.000054  1
  N          0.401338        1.055212       -0.000160  1
  C         -0.906026        0.682931        0.000013  1
  C         -0.966877       -0.683010        0.000016  1
  H          0.723583       -1.980558        0.000143  1
  H         -1.701134        1.405525       -0.000009  1
  H         -1.778466       -1.386383        0.000044  1
  C         -0.642788       -0.766044        1.732051  2
  H         -0.841488       -0.715136        0.670134  2
  C         -0.813659       -1.963389        2.413595  2
  H         -1.145477       -2.845273        1.882636  2
  C         -0.558605       -2.028736        3.776683  2
  H         -0.691723       -2.961529        4.307642  2
  C         -0.132680       -0.896738        4.458227  2
  H          0.066021       -0.947647        5.520145  2
  C          0.038192        0.300606        3.776683  2
  H          0.370010        1.182490        4.307642  2
  C         -0.216862        0.365953        2.413595  2
  H         -0.083744        1.298746        1.882636  2

%mem=32GB
%nprocshared= 8
#p m062x/aug-cc-pVDZ   counterpoise=2

00098 m062x/aug-cc-pVDZ   counterpoise=2

 0  1  0  1  0  1
  N          0.329023       -1.055133        0.000077  1
  N          1.142542       -0.000000        0.000054  1
  N          0.401338        1.055212       -0.000160  1
  C         -0.906026        0.682931        0.000013  1
  C         -0.966877       -0.683010        0.000016  1
  H          0.723583       -1.980558        0.000143  1
  H         -1.701134        1.405525       -0.000009  1
  H         -1.778466       -1.386383        0.000044  1
  C         -0.500000       -0.866025        1.732051  2
  H         -0.780034       -0.756252        0.693170  2
  C         -0.759061       -2.055838        2.398810  2
  H         -1.240916       -2.872990        1.879370  2
  C         -0.399605       -2.196744        3.732328  2
  H         -0.601426       -3.123669        4.251768  2
  C          0.218910       -1.147838        4.399087  2
  H          0.498945       -1.257611        5.437967  2
  C          0.477971        0.041975        3.732328  2
  H          0.959826        0.859127        4.251768  2
  C          0.118516        0.182881        2.398810  2
  H          0.320337        1.109806        1.879370  2

%mem=32GB
%nprocshared= 8
#p m062x/aug-cc-pVDZ   counterpoise=2

00099 m062x/aug-cc-pVDZ   counterpoise=2

 0  1  0  1  0  1
  N          0.329023       -1.055133        0.000077  1
  N          1.142542       -0.000000        0.000054  1
  N          0.401338        1.055212       -0.000160  1
  C         -0.906026        0.682931        0.000013  1
  C         -0.966877       -0.683010        0.000016  1
  H          0.723583       -1.980558        0.000143  1
  H         -1.701134        1.405525       -0.000009  1
  H         -1.778466       -1.386383        0.000044  1
  C         -0.342020       -0.939693        1.732051  2
  H         -0.705534       -0.790366        0.724429  2
  C         -0.565556       -2.147645        2.378748  2
  H         -1.103216       -2.939375        1.874937  2
  C         -0.098945       -2.339322        3.672141  2
  H         -0.273091       -3.280379        4.175952  2
  C          0.591201       -1.323047        4.318838  2
  H          0.954715       -1.472374        5.326459  2
  C          0.814737       -0.115095        3.672141  2
  H          1.352396        0.676635        4.175952  2
  C          0.348126        0.076583        2.378748  2
  H          0.522272        1.017639        1.874937  2

%mem=32GB
%nprocshared= 8
#p m062x/aug-cc-pVDZ   counterpoise=2

00100 m062x/aug-cc-pVDZ   counterpoise=2

 0  1  0  1  0  1
  N          0.329023       -1.055133        0.000077  1
  N          1.142542       -0.000000        0.000054  1
  N          0.401338        1.055212       -0.000160  1
  C         -0.906026        0.682931        0.000013  1
  C         -0.966877       -0.683010        0.000016  1
  H          0.723583       -1.980558        0.000143  1
  H         -1.701134        1.405525       -0.000009  1
  H         -1.778466       -1.386383        0.000044  1
  C         -0.173648       -0.984808        1.732051  2
  H          0.127580       -1.026951        0.694155  2
  C         -0.200397        0.232934        2.398178  2
  H          0.079993        1.139473        1.879230  2
  C         -0.587057        0.287029        3.730431  2
  H         -0.607896        1.235711        4.249379  2
  C         -0.946969       -0.876618        4.396558  2
  H         -1.248197       -0.834475        5.434454  2
  C         -0.920220       -2.094359        3.730431  2
  H         -1.200610       -3.000899        4.249379  2
  C         -0.533560       -2.148454        2.398178  2
  H         -0.512721       -3.097136        1.879230  2

%mem=32GB
%nprocshared= 8
#p m062x/aug-cc-pVDZ   counterpoise=2

00101 m062x/aug-cc-pVDZ   counterpoise=2

 0  1  0  1  0  1
  N          0.329023       -1.055133        0.000077  1
  N          1.142542       -0.000000        0.000054  1
  N          0.401338        1.055212       -0.000160  1
  C         -0.906026        0.682931        0.000013  1
  C         -0.966877       -0.683010        0.000016  1
  H          0.723583       -1.980558        0.000143  1
  H         -1.701134        1.405525       -0.000009  1
  H         -1.778466       -1.386383        0.000044  1
  C         -0.000000       -1.000000        1.732051  2
  H          0.201753       -1.033807        0.670027  2
  C          0.069207        0.207456        2.413663  2
  H          0.324874        1.114318        1.882651  2
  C         -0.189765        0.250850        3.776889  2
  H         -0.135850        1.191520        4.307901  2
  C         -0.517944       -0.913210        4.458501  2
  H         -0.719696       -0.879404        5.520525  2
  C         -0.587150       -2.120666        3.776889  2
  H         -0.842818       -3.027528        4.307901  2
  C         -0.328178       -2.164061        2.413663  2
  H         -0.382094       -3.104730        1.882651  2

%mem=32GB
%nprocshared= 8
#p m062x/aug-cc-pVDZ   counterpoise=2

00102 m062x/aug-cc-pVDZ   counterpoise=2

 0  1  0  1  0  1
  N          0.329023       -1.055133        0.000077  1
  N          1.142542       -0.000000        0.000054  1
  N          0.401338        1.055212       -0.000160  1
  C         -0.906026        0.682931        0.000013  1
  C         -0.966877       -0.683010        0.000016  1
  H          0.723583       -1.980558        0.000143  1
  H         -1.701134        1.405525       -0.000009  1
  H         -1.778466       -1.386383        0.000044  1
  C          0.173648       -0.984808        1.732051  2
  H          0.270206       -1.028512        0.655711  2
  C          0.607436        0.138561        2.422852  2
  H          1.041937        0.970018        1.884682  2
  C          0.483493        0.194659        3.804453  2
  H          0.821436        1.069820        4.342624  2
  C         -0.074238       -0.872610        4.495254  2
  H         -0.170796       -0.828907        5.571595  2
  C         -0.508026       -1.995979        3.804453  2
  H         -0.942527       -2.827436        4.342624  2
  C         -0.384083       -2.052077        2.422852  2
  H         -0.722026       -2.927238        1.884682  2

%mem=32GB
%nprocshared= 8
#p m062x/aug-cc-pVDZ   counterpoise=2

00103 m062x/aug-cc-pVDZ   counterpoise=2

 0  1  0  1  0  1
  N          0.329023       -1.055133        0.000077  1
  N          1.142542       -0.000000        0.000054  1
  N          0.401338        1.055212       -0.000160  1
  C         -0.906026        0.682931        0.000013  1
  C         -0.966877       -0.683010        0.000016  1
  H          0.723583       -1.980558        0.000143  1
  H         -1.701134        1.405525       -0.000009  1
  H         -1.778466       -1.386383        0.000044  1
  C          0.342020       -0.939693        1.732051  2
  H          0.333922       -1.011619        0.652929  2
  C          1.541959       -1.028043        2.424637  2
  H          2.468675       -1.168799        1.885076  2
  C          1.552354       -0.935718        3.809808  2
  H          2.487167       -1.004547        4.349369  2
  C          0.362809       -0.755042        4.502394  2
  H          0.370907       -0.683116        5.581515  2
  C         -0.837129       -0.666692        3.809808  2
  H         -1.763845       -0.525936        4.349369  2
  C         -0.847524       -0.759017        2.424637  2
  H         -1.782338       -0.690188        1.885076  2

%mem=32GB
%nprocshared= 8
#p m062x/aug-cc-pVDZ   counterpoise=2

00104 m062x/aug-cc-pVDZ   counterpoise=2

 0  1  0  1  0  1
  N          0.329023       -1.055133        0.000077  1
  N          1.142542       -0.000000        0.000054  1
  N          0.401338        1.055212       -0.000160  1
  C         -0.906026        0.682931        0.000013  1
  C         -0.966877       -0.683010        0.000016  1
  H          0.723583       -1.980558        0.000143  1
  H         -1.701134        1.405525       -0.000009  1
  H         -1.778466       -1.386383        0.000044  1
  C          0.500000       -0.866025        1.732051  2
  H          0.394370       -0.982856        0.662035  2
  C          1.459617       -1.597363        2.418793  2
  H          2.101578       -2.283943        1.883785  2
  C          1.595205       -1.447397        3.792277  2
  H          2.342795       -2.017146        4.327285  2
  C          0.771175       -0.566094        4.479019  2
  H          0.876805       -0.449263        5.549035  2
  C         -0.188442        0.165243        3.792277  2
  H         -0.830403        0.851823        4.327285  2
  C         -0.324030        0.015278        2.418793  2
  H         -1.071620        0.585027        1.883785  2

%mem=32GB
%nprocshared= 8
#p m062x/aug-cc-pVDZ   counterpoise=2

00105 m062x/aug-cc-pVDZ   counterpoise=2

 0  1  0  1  0  1
  N          0.329023       -1.055133        0.000077  1
  N          1.142542       -0.000000        0.000054  1
  N          0.401338        1.055212       -0.000160  1
  C         -0.906026        0.682931        0.000013  1
  C         -0.966877       -0.683010        0.000016  1
  H          0.723583       -1.980558        0.000143  1
  H         -1.701134        1.405525       -0.000009  1
  H         -1.778466       -1.386383        0.000044  1
  C          0.642788       -0.766044        1.732051  2
  H          0.452542       -0.941329        0.681897  2
  C          1.579555       -1.537751        2.406045  2
  H          2.119099       -2.314234        1.880968  2
  C          1.823757       -1.312755        3.754034  2
  H          2.553547       -1.913954        4.279111  2
  C          1.131191       -0.316051        4.428029  2
  H          1.321437       -0.140767        5.478183  2
  C          0.194424        0.455656        3.754034  2
  H         -0.345120        1.232139        4.279111  2
  C         -0.049778        0.230659        2.406045  2
  H         -0.779568        0.831858        1.880968  2

%mem=32GB
%nprocshared= 8
#p m062x/aug-cc-pVDZ   counterpoise=2

00106 m062x/aug-cc-pVDZ   counterpoise=2

 0  1  0  1  0  1
  N          0.329023       -1.055133        0.000077  1
  N          1.142542       -0.000000        0.000054  1
  N          0.401338        1.055212       -0.000160  1
  C         -0.906026        0.682931        0.000013  1
  C         -0.966877       -0.683010        0.000016  1
  H          0.723583       -1.980558        0.000143  1
  H         -1.701134        1.405525       -0.000009  1
  H         -1.778466       -1.386383        0.000044  1
  C          0.766044       -0.642788        1.732051  2
  H          0.508217       -0.886057        0.710245  2
  C          1.756620       -1.361133        2.387851  2
  H          2.270502       -2.164030        1.876948  2
  C          2.087571       -1.048869        3.699451  2
  H          2.859280       -1.608497        4.210354  2
  C          1.427945       -0.018260        4.355252  2
  H          1.685773        0.225009        5.377057  2
  C          0.437370        0.700085        3.699451  2
  H         -0.076512        1.502982        4.210354  2
  C          0.106419        0.387821        2.387851  2
  H         -0.665290        0.947449        1.876948  2

%mem=32GB
%nprocshared= 8
#p m062x/aug-cc-pVDZ   counterpoise=2

00107 m062x/aug-cc-pVDZ   counterpoise=2

 0  1  0  1  0  1
  N          0.329023       -1.055133        0.000077  1
  N          1.142542       -0.000000        0.000054  1
  N          0.401338        1.055212       -0.000160  1
  C         -0.906026        0.682931        0.000013  1
  C         -0.966877       -0.683010        0.000016  1
  H          0.723583       -1.980558        0.000143  1
  H         -1.701134        1.405525       -0.000009  1
  H         -1.778466       -1.386383        0.000044  1
  C          0.866025       -0.500000        1.732051  2
  H          1.030004       -0.203492        0.704950  2
  C         -0.291332       -0.108446        2.391250  2
  H         -1.028994        0.493103        1.877699  2
  C         -0.501817       -0.489046        3.709647  2
  H         -1.403457       -0.184006        4.223197  2
  C          0.445056       -1.261201        4.368846  2
  H          0.281077       -1.557709        5.395947  2
  C          1.602414       -1.652755        3.709647  2
  H          2.340076       -2.254303        4.223197  2
  C          1.812898       -1.272155        2.391250  2
  H          2.714539       -1.577195        1.877699  2

%mem=32GB
%nprocshared= 8
#p m062x/aug-cc-pVDZ   counterpoise=2

00108 m062x/aug-cc-pVDZ   counterpoise=2

 0  1  0  1  0  1
  N          0.329023       -1.055133        0.000077  1
  N          1.142542       -0.000000        0.000054  1
  N          0.401338        1.055212       -0.000160  1
  C         -0.906026        0.682931        0.000013  1
  C         -0.966877       -0.683010        0.000016  1
  H          0.723583       -1.980558        0.000143  1
  H         -1.701134        1.405525       -0.000009  1
  H         -1.778466       -1.386383        0.000044  1
  C          0.939693       -0.342020        1.732051  2
  H          1.063150       -0.133861        0.677930  2
  C         -0.173636        0.137695        2.408591  2
  H         -0.917519        0.719576        1.881531  2
  C         -0.332107       -0.129500        3.761671  2
  H         -1.199447        0.244222        4.288731  2
  C          0.622750       -0.876410        4.438211  2
  H          0.499293       -1.084569        5.492332  2
  C          1.736079       -1.356125        3.761671  2
  H          2.479962       -1.938006        4.288731  2
  C          1.894550       -1.088930        2.408591  2
  H          2.761890       -1.462652        1.881531  2

%mem=32GB
%nprocshared= 8
#p m062x/aug-cc-pVDZ   counterpoise=2

00109 m062x/aug-cc-pVDZ   counterpoise=2

 0  1  0  1  0  1
  N          0.329023       -1.055133        0.000077  1
  N          1.142542       -0.000000        0.000054  1
  N          0.401338        1.055212       -0.000160  1
  C         -0.906026        0.682931        0.000013  1
  C         -0.966877       -0.683010        0.000016  1
  H          0.723583       -1.980558        0.000143  1
  H         -1.701134        1.405525       -0.000009  1
  H         -1.778466       -1.386383        0.000044  1
  C          0.984808       -0.173648        1.732051  2
  H          1.082414       -0.066195        0.660291  2
  C          0.032215        0.565777        2.419912  2
  H         -0.612297        1.249280        1.884032  2
  C         -0.093073        0.427848        3.795634  2
  H         -0.835191        1.003898        4.331514  2
  C          0.734232       -0.449505        4.483495  2
  H          0.636626       -0.556959        5.555254  2
  C          1.686824       -1.188930        3.795634  2
  H          2.331336       -1.872433        4.331514  2
  C          1.812112       -1.051002        2.419912  2
  H          2.554230       -1.627051        1.884032  2

%mem=32GB
%nprocshared= 8
#p m062x/aug-cc-pVDZ   counterpoise=2

00110 m062x/aug-cc-pVDZ   counterpoise=2

 0  1  0  1  0  1
  N          0.329023       -1.055133        0.000077  1
  N          1.142542       -0.000000        0.000054  1
  N          0.401338        1.055212       -0.000160  1
  C         -0.906026        0.682931        0.000013  1
  C         -0.966877       -0.683010        0.000016  1
  H          0.723583       -1.980558        0.000143  1
  H         -1.701134        1.405525       -0.000009  1
  H         -1.778466       -1.386383        0.000044  1
  C          1.285575        0.000000        1.532089  2
  H          1.185038        0.000000        0.455226  2
  C          1.350101       -1.202290        2.223225  2
  H          1.299832       -2.138935        1.684794  2
  C          1.479152       -1.202290        3.605498  2
  H          1.529421       -2.138935        4.143930  2
  C          1.543678       -0.000000        4.296635  2
  H          1.644215       -0.000000        5.373498  2
  C          1.479152        1.202290        3.605498  2
  H          1.529421        2.138935        4.143930  2
  C          1.350101        1.202290        2.223225  2
  H          1.299832        2.138935        1.684794  2

%mem=32GB
%nprocshared= 8
#p m062x/aug-cc-pVDZ   counterpoise=2

00111 m062x/aug-cc-pVDZ   counterpoise=2

 0  1  0  1  0  1
  N          0.329023       -1.055133        0.000077  1
  N          1.142542       -0.000000        0.000054  1
  N          0.401338        1.055212       -0.000160  1
  C         -0.906026        0.682931        0.000013  1
  C         -0.966877       -0.683010        0.000016  1
  H          0.723583       -1.980558        0.000143  1
  H         -1.701134        1.405525       -0.000009  1
  H         -1.778466       -1.386383        0.000044  1
  C          1.266044        0.223238        1.532089  2
  H          1.180042        0.067783        0.465234  2
  C          2.373268       -0.259006        2.216802  2
  H          3.149848       -0.790153        1.683375  2
  C          2.483662       -0.059462        3.586228  2
  H          3.346245       -0.435154        4.119655  2
  C          1.486832        0.622325        4.270941  2
  H          1.572835        0.777780        5.337796  2
  C          0.379609        1.104568        3.586228  2
  H         -0.396971        1.635715        4.119655  2
  C          0.269215        0.905025        2.216802  2
  H         -0.593368        1.280717        1.683375  2

%mem=32GB
%nprocshared= 8
#p m062x/aug-cc-pVDZ   counterpoise=2

00112 m062x/aug-cc-pVDZ   counterpoise=2

 0  1  0  1  0  1
  N          0.329023       -1.055133        0.000077  1
  N          1.142542       -0.000000        0.000054  1
  N          0.401338        1.055212       -0.000160  1
  C         -0.906026        0.682931        0.000013  1
  C         -0.966877       -0.683010        0.000016  1
  H          0.723583       -1.980558        0.000143  1
  H         -1.701134        1.405525       -0.000009  1
  H         -1.778466       -1.386383        0.000044  1
  C          1.208046        0.439693        1.532089  2
  H          1.163635        0.141586        0.493387  2
  C          2.425715        0.453862        2.198733  2
  H          3.329931        0.166794        1.679382  2
  C          2.482721        0.836515        3.532022  2
  H          3.431347        0.847554        4.051373  2
  C          1.322058        1.204998        4.198667  2
  H          1.366468        1.503105        5.237369  2
  C          0.104388        1.190829        3.532022  2
  H         -0.799828        1.477896        4.051373  2
  C          0.047382        0.808176        2.198733  2
  H         -0.901244        0.797137        1.679382  2

%mem=32GB
%nprocshared= 8
#p m062x/aug-cc-pVDZ   counterpoise=2

00113 m062x/aug-cc-pVDZ   counterpoise=2

 0  1  0  1  0  1
  N          0.329023       -1.055133        0.000077  1
  N          1.142542       -0.000000        0.000054  1
  N          0.401338        1.055212       -0.000160  1
  C         -0.906026        0.682931        0.000013  1
  C         -0.966877       -0.683010        0.000016  1
  H          0.723583       -1.980558        0.000143  1
  H         -1.701134        1.405525       -0.000009  1
  H         -1.778466       -1.386383        0.000044  1
  C          1.113341        0.642788        1.532089  2
  H          1.132347        0.224412        0.534922  2
  C          2.302194        0.965866        2.172076  2
  H          3.247377        0.799185        1.673492  2
  C          2.277797        1.502898        3.452050  2
  H          3.203974        1.754593        3.950634  2
  C          1.064547        1.716851        4.092037  2
  H          1.045541        2.135227        5.089204  2
  C         -0.124306        1.393773        3.452050  2
  H         -1.069489        1.560454        3.950634  2
  C         -0.099909        0.856741        2.172076  2
  H         -1.026086        0.605046        1.673492  2

%mem=32GB
%nprocshared= 8
#p m062x/aug-cc-pVDZ   counterpoise=2

00114 m062x/aug-cc-pVDZ   counterpoise=2

 0  1  0  1  0  1
  N          0.329023       -1.055133        0.000077  1
  N          1.142542       -0.000000        0.000054  1
  N          0.401338        1.055212       -0.000160  1
  C         -0.906026        0.682931        0.000013  1
  C         -0.966877       -0.683010        0.000016  1
  H          0.723583       -1.980558        0.000143  1
  H         -1.701134        1.405525       -0.000009  1
  H         -1.778466       -1.386383        0.000044  1
  C          0.984808        0.826352        1.532089  2
  H          0.603619        0.975869        0.531049  2
  C          0.790435       -0.388878        2.174562  2
  H          0.257820       -1.186085        1.674042  2
  C          1.279734       -0.580800        3.459507  2
  H          1.128308       -1.527525        3.960027  2
  C          1.963405        0.442507        4.101980  2
  H          2.344594        0.292989        5.103020  2
  C          2.157777        1.657736        3.459507  2
  H          2.690392        2.454944        3.960027  2
  C          1.668479        1.849659        2.174562  2
  H          1.819904        2.796384        1.674042  2

%mem=32GB
%nprocshared= 8
#p m062x/aug-cc-pVDZ   counterpoise=2

00115 m062x/aug-cc-pVDZ   counterpoise=2

 0  1  0  1  0  1
  N          0.329023       -1.055133        0.000077  1
  N          1.142542       -0.000000        0.000054  1
  N          0.401338        1.055212       -0.000160  1
  C         -0.906026        0.682931        0.000013  1
  C         -0.966877       -0.683010        0.000016  1
  H          0.723583       -1.980558        0.000143  1
  H         -1.701134        1.405525       -0.000009  1
  H         -1.778466       -1.386383        0.000044  1
  C          0.826352        0.984808        1.532089  2
  H          0.537551        1.032648        0.490913  2
  C          0.815222       -0.232023        2.200321  2
  H          0.517751       -1.132155        1.679733  2
  C          1.185929       -0.293431        3.536786  2
  H          1.177258       -1.241404        4.057374  2
  C          1.567767        0.861991        4.205018  2
  H          1.856567        0.814151        5.246194  2
  C          1.578897        2.078822        3.536786  2
  H          1.876368        2.978954        4.057374  2
  C          1.208189        2.140230        2.200321  2
  H          1.216860        3.088203        1.679733  2

%mem=32GB
%nprocshared= 8
#p m062x/aug-cc-pVDZ   counterpoise=2

00116 m062x/aug-cc-pVDZ   counterpoise=2

 0  1  0  1  0  1
  N          0.329023       -1.055133        0.000077  1
  N          1.142542       -0.000000        0.000054  1
  N          0.401338        1.055212       -0.000160  1
  C         -0.906026        0.682931        0.000013  1
  C         -0.966877       -0.683010        0.000016  1
  H          0.723583       -1.980558        0.000143  1
  H         -1.701134        1.405525       -0.000009  1
  H         -1.778466       -1.386383        0.000044  1
  C          0.642788        1.113341        1.532089  2
  H          0.474555        1.072839        0.464475  2
  C          1.032170       -0.029557        2.217289  2
  H          1.167287       -0.960435        1.683482  2
  C          1.248116        0.022431        3.587689  2
  H          1.551465       -0.867944        4.121496  2
  C          1.074679        1.217318        4.272890  2
  H          1.242912        1.257820        5.340503  2
  C          0.685296        2.360216        3.587689  2
  H          0.550180        3.291094        4.121496  2
  C          0.469351        2.308228        2.217289  2
  H          0.166001        3.198603        1.683482  2

%mem=32GB
%nprocshared= 8
#p m062x/aug-cc-pVDZ   counterpoise=2

00117 m062x/aug-cc-pVDZ   counterpoise=2

 0  1  0  1  0  1
  N          0.329023       -1.055133        0.000077  1
  N          1.142542       -0.000000        0.000054  1
  N          0.401338        1.055212       -0.000160  1
  C         -0.906026        0.682931        0.000013  1
  C         -0.966877       -0.683010        0.000016  1
  H          0.723583       -1.980558        0.000143  1
  H         -1.701134        1.405525       -0.000009  1
  H         -1.778466       -1.386383        0.000044  1
  C          0.439693        1.208046        1.532089  2
  H          0.412762        1.100733        0.456217  2
  C          1.623107        0.984271        2.222589  2
  H          2.518115        0.702627        1.684653  2
  C          1.657675        1.122018        3.603590  2
  H          2.579615        0.947687        4.141526  2
  C          0.508830        1.483540        4.294090  2
  H          0.535761        1.590853        5.369962  2
  C         -0.674584        1.707315        3.603590  2
  H         -1.569593        1.988959        4.141526  2
  C         -0.709153        1.569567        2.222589  2
  H         -1.631092        1.743899        1.684653  2

%mem=32GB
%nprocshared= 8
#p m062x/aug-cc-pVDZ   counterpoise=2

00118 m062x/aug-cc-pVDZ   counterpoise=2

 0  1  0  1  0  1
  N          0.329023       -1.055133        0.000077  1
  N          1.142542       -0.000000        0.000054  1
  N          0.401338        1.055212       -0.000160  1
  C         -0.906026        0.682931        0.000013  1
  C         -0.966877       -0.683010        0.000016  1
  H          0.723583       -1.980558        0.000143  1
  H         -1.701134        1.405525       -0.000009  1
  H         -1.778466       -1.386383        0.000044  1
  C          0.223238        1.266044        1.532089  2
  H          0.346960        1.119584        0.467672  2
  C          1.062281        2.135900        2.215238  2
  H          1.839659        2.667102        1.683029  2
  C          0.903470        2.323898        3.581535  2
  H          1.557127        3.001561        4.113743  2
  C         -0.094384        1.642041        4.264683  2
  H         -0.218106        1.788501        5.329101  2
  C         -0.933427        0.772185        3.581535  2
  H         -1.710806        0.240983        4.113743  2
  C         -0.774616        0.584186        2.215238  2
  H         -1.428273       -0.093476        1.683029  2

%mem=32GB
%nprocshared= 8
#p m062x/aug-cc-pVDZ   counterpoise=2

00119 m062x/aug-cc-pVDZ   counterpoise=2

 0  1  0  1  0  1
  N          0.329023       -1.055133        0.000077  1
  N          1.142542       -0.000000        0.000054  1
  N          0.401338        1.055212       -0.000160  1
  C         -0.906026        0.682931        0.000013  1
  C         -0.966877       -0.683010        0.000016  1
  H          0.723583       -1.980558        0.000143  1
  H         -1.701134        1.405525       -0.000009  1
  H         -1.778466       -1.386383        0.000044  1
  C          0.000000        1.285575        1.532089  2
  H          0.271189        1.129916        0.496730  2
  C          0.424463        2.428207        2.196588  2
  H          1.026330        3.162715        1.678908  2
  C          0.076362        2.628012        3.525586  2
  H          0.407040        3.518180        4.043265  2
  C         -0.696202        1.685187        4.190085  2
  H         -0.967391        1.840846        5.225444  2
  C         -1.120665        0.542556        3.525586  2
  H         -1.722532       -0.191953        4.043265  2
  C         -0.772564        0.342750        2.196588  2
  H         -1.103242       -0.547418        1.678908  2

%mem=32GB
%nprocshared= 8
#p m062x/aug-cc-pVDZ   counterpoise=2

00120 m062x/aug-cc-pVDZ   counterpoise=2

 0  1  0  1  0  1
  N          0.329023       -1.055133        0.000077  1
  N          1.142542       -0.000000        0.000054  1
  N          0.401338        1.055212       -0.000160  1
  C         -0.906026        0.682931        0.000013  1
  C         -0.966877       -0.683010        0.000016  1
  H          0.723583       -1.980558        0.000143  1
  H         -1.701134        1.405525       -0.000009  1
  H         -1.778466       -1.386383        0.000044  1
  C         -0.223238        1.266044        1.532089  2
  H          0.181735        1.129341        0.538584  2
  C         -0.098622        2.492921        2.169725  2
  H          0.403432        3.312017        1.672973  2
  C         -0.618450        2.668394        3.444998  2
  H         -0.521368        3.624193        3.941751  2
  C         -1.262892        1.616991        4.082635  2
  H         -1.667865        1.753694        5.076139  2
  C         -1.387508        0.390115        3.444998  2
  H         -1.889562       -0.428981        3.941751  2
  C         -0.867680        0.214642        2.169725  2
  H         -0.964762       -0.741157        1.672973  2

%mem=32GB
%nprocshared= 8
#p m062x/aug-cc-pVDZ   counterpoise=2

00121 m062x/aug-cc-pVDZ   counterpoise=2

 0  1  0  1  0  1
  N          0.329023       -1.055133        0.000077  1
  N          1.142542       -0.000000        0.000054  1
  N          0.401338        1.055212       -0.000160  1
  C         -0.906026        0.682931        0.000013  1
  C         -0.966877       -0.683010        0.000016  1
  H          0.723583       -1.980558        0.000143  1
  H         -1.701134        1.405525       -0.000009  1
  H         -1.778466       -1.386383        0.000044  1
  C         -0.439693        1.208046        1.532089  2
  H         -0.738951        0.871066        0.548915  2
  C          0.651346        0.625979        2.163095  2
  H          1.202062       -0.164460        1.671508  2
  C          1.035477        1.058530        3.425107  2
  H          1.885452        0.605071        3.916694  2
  C          0.328570        2.073148        4.056114  2
  H          0.627829        2.410128        5.039287  2
  C         -0.762468        2.655214        3.425107  2
  H         -1.313184        3.445653        3.916694  2
  C         -1.146599        2.222663        2.163095  2
  H         -1.996574        2.676122        1.671508  2

%mem=32GB
%nprocshared= 8
#p m062x/aug-cc-pVDZ   counterpoise=2

00122 m062x/aug-cc-pVDZ   counterpoise=2

 0  1  0  1  0  1
  N          0.329023       -1.055133        0.000077  1
  N          1.142542       -0.000000        0.000054  1
  N          0.401338        1.055212       -0.000160  1
  C         -0.906026        0.682931        0.000013  1
  C         -0.966877       -0.683010        0.000016  1
  H          0.723583       -1.980558        0.000143  1
  H         -1.701134        1.405525       -0.000009  1
  H         -1.778466       -1.386383        0.000044  1
  C         -0.642788        1.113341        1.532089  2
  H         -0.819293        0.824745        0.504811  2
  C          0.496164        0.671264        2.191401  2
  H          1.206960        0.038269        1.677762  2
  C          0.722727        1.041709        3.510027  2
  H          1.610028        0.697309        4.023666  2
  C         -0.189660        1.854230        4.169339  2
  H         -0.013155        2.142826        5.196617  2
  C         -1.328611        2.296306        3.510027  2
  H         -2.039407        2.929302        4.023666  2
  C         -1.555175        1.925862        2.191401  2
  H         -2.442476        2.270262        1.677762  2

%mem=32GB
%nprocshared= 8
#p m062x/aug-cc-pVDZ   counterpoise=2

00123 m062x/aug-cc-pVDZ   counterpoise=2

 0  1  0  1  0  1
  N          0.329023       -1.055133        0.000077  1
  N          1.142542       -0.000000        0.000054  1
  N          0.401338        1.055212       -0.000160  1
  C         -0.906026        0.682931        0.000013  1
  C         -0.966877       -0.683010        0.000016  1
  H          0.723583       -1.980558        0.000143  1
  H         -1.701134        1.405525       -0.000009  1
  H         -1.778466       -1.386383        0.000044  1
  C         -0.826352        0.984808        1.532089  2
  H         -0.881464        0.775994        0.472324  2
  C          0.371502        0.812012        2.212252  2
  H          1.249580        0.468582        1.682369  2
  C          0.442245        1.080047        3.572577  2
  H          1.375434        0.945431        4.102459  2
  C         -0.684867        1.520879        4.252740  2
  H         -0.629755        1.729692        5.312504  2
  C         -1.882721        1.693674        3.572577  2
  H         -2.760798        2.037105        4.102459  2
  C         -1.953464        1.425639        2.212252  2
  H         -2.886653        1.560256        1.682369  2

%mem=32GB
%nprocshared= 8
#p m062x/aug-cc-pVDZ   counterpoise=2

00124 m062x/aug-cc-pVDZ   counterpoise=2

 0  1  0  1  0  1
  N          0.329023       -1.055133        0.000077  1
  N          1.142542       -0.000000        0.000054  1
  N          0.401338        1.055212       -0.000160  1
  C         -0.906026        0.682931        0.000013  1
  C         -0.966877       -0.683010        0.000016  1
  H          0.723583       -1.980558        0.000143  1
  H         -1.701134        1.405525       -0.000009  1
  H         -1.778466       -1.386383        0.000044  1
  C         -0.984808        0.826352        1.532089  2
  H         -0.929507        0.725679        0.456659  2
  C          0.033475        1.469808        2.222305  2
  H          0.882069        1.870420        1.684591  2
  C         -0.037509        1.599033        3.602738  2
  H          0.755785        2.100318        4.140453  2
  C         -1.126776        1.084802        4.292954  2
  H         -1.182076        1.185475        5.368384  2
  C         -2.145059        0.441346        3.602738  2
  H         -2.993653        0.040734        4.140453  2
  C         -2.074075        0.312121        2.222305  2
  H         -2.867369       -0.189164        1.684591  2

%mem=32GB
%nprocshared= 8
#p m062x/aug-cc-pVDZ   counterpoise=2

00125 m062x/aug-cc-pVDZ   counterpoise=2

 0  1  0  1  0  1
  N          0.329023       -1.055133        0.000077  1
  N          1.142542       -0.000000        0.000054  1
  N          0.401338        1.055212       -0.000160  1
  C         -0.906026        0.682931        0.000013  1
  C         -0.966877       -0.683010        0.000016  1
  H          0.723583       -1.980558        0.000143  1
  H         -1.701134        1.405525       -0.000009  1
  H         -1.778466       -1.386383        0.000044  1
  C         -1.113341        0.642788        1.532089  2
  H         -0.968361        0.670861        0.460672  2
  C         -1.434950        1.805135        2.219730  2
  H         -1.540519        2.738736        1.684022  2
  C         -1.621048        1.769100        3.595012  2
  H         -1.871598        2.674628        4.130721  2
  C         -1.485537        0.570717        4.282654  2
  H         -1.630517        0.542644        5.354071  2
  C         -1.163928       -0.591630        3.595012  2
  H         -1.058358       -1.525231        4.130721  2
  C         -0.977830       -0.555595        2.219730  2
  H         -0.727280       -1.461123        1.684022  2

%mem=32GB
%nprocshared= 8
#p m062x/aug-cc-pVDZ   counterpoise=2

00126 m062x/aug-cc-pVDZ   counterpoise=2

 0  1  0  1  0  1
  N          0.329023       -1.055133        0.000077  1
  N          1.142542       -0.000000        0.000054  1
  N          0.401338        1.055212       -0.000160  1
  C         -0.906026        0.682931        0.000013  1
  C         -0.966877       -0.683010        0.000016  1
  H          0.723583       -1.980558        0.000143  1
  H         -1.701134        1.405525       -0.000009  1
  H         -1.778466       -1.386383        0.000044  1
  C         -1.208046        0.439693        1.532089  2
  H         -1.001357        0.606154        0.483608  2
  C         -2.094827        1.269229        2.205010  2
  H         -2.578988        2.081940        1.680769  2
  C         -2.360134        1.055558        3.550851  2
  H         -3.050983        1.701808        4.075092  2
  C         -1.738660        0.012350        4.223772  2
  H         -1.945348       -0.154111        5.272253  2
  C         -0.851878       -0.817186        3.550851  2
  H         -0.367717       -1.629897        4.075092  2
  C         -0.586571       -0.603514        2.205010  2
  H          0.104278       -1.249765        1.680769  2

%mem=32GB
%nprocshared= 8
#p m062x/aug-cc-pVDZ   counterpoise=2

00127 m062x/aug-cc-pVDZ   counterpoise=2

 0  1  0  1  0  1
  N          0.329023       -1.055133        0.000077  1
  N          1.142542       -0.000000        0.000054  1
  N          0.401338        1.055212       -0.000160  1
  C         -0.906026        0.682931        0.000013  1
  C         -0.966877       -0.683010        0.000016  1
  H          0.723583       -1.980558        0.000143  1
  H         -1.701134        1.405525       -0.000009  1
  H         -1.778466       -1.386383        0.000044  1
  C         -1.266044        0.223238        1.532089  2
  H         -1.028557        0.526476        0.521451  2
  C         -2.365016        0.769930        2.180722  2
  H         -2.983684        1.499068        1.675403  2
  C         -2.669857        0.380690        3.477987  2
  H         -3.526012        0.806591        3.983306  2
  C         -1.875726       -0.555241        4.126620  2
  H         -2.113213       -0.858478        5.137257  2
  C         -0.776755       -1.101932        3.477987  2
  H         -0.158087       -1.831071        3.983306  2
  C         -0.471914       -0.712693        2.180722  2
  H          0.384241       -1.138594        1.675403  2

%mem=32GB
%nprocshared= 8
#p m062x/aug-cc-pVDZ   counterpoise=2

00128 m062x/aug-cc-pVDZ   counterpoise=2

 0  1  0  1  0  1
  N          0.329023       -1.055133        0.000077  1
  N          1.142542       -0.000000        0.000054  1
  N          0.401338        1.055212       -0.000160  1
  C         -0.906026        0.682931        0.000013  1
  C         -0.966877       -0.683010        0.000016  1
  H          0.723583       -1.980558        0.000143  1
  H         -1.701134        1.405525       -0.000009  1
  H         -1.778466       -1.386383        0.000044  1
  C         -1.285575        0.000000        1.532089  2
  H         -1.083701       -0.432642        0.561620  2
  C         -0.325620        0.786051        2.154941  2
  H          0.624108        0.965783        1.669706  2
  C         -0.584749        1.341395        3.400644  2
  H          0.163105        1.953770        3.885879  2
  C         -1.803832        1.110689        4.023496  2
  H         -2.005707        1.543331        4.993965  2
  C         -2.763787        0.324638        3.400644  2
  H         -3.713515        0.144906        3.885879  2
  C         -2.504659       -0.230707        2.154941  2
  H         -3.252512       -0.843081        1.669706  2

%mem=32GB
%nprocshared= 8
#p m062x/aug-cc-pVDZ   counterpoise=2

00129 m062x/aug-cc-pVDZ   counterpoise=2

 0  1  0  1  0  1
  N          0.329023       -1.055133        0.000077  1
  N          1.142542       -0.000000        0.000054  1
  N          0.401338        1.055212       -0.000160  1
  C         -0.906026        0.682931        0.000013  1
  C         -0.966877       -0.683010        0.000016  1
  H          0.723583       -1.980558        0.000143  1
  H         -1.701134        1.405525       -0.000009  1
  H         -1.778466       -1.386383        0.000044  1
  C         -1.266044       -0.223238        1.532089  2
  H         -1.067211       -0.528812        0.513840  2
  C         -0.385920        0.628602        2.185607  2
  H          0.498574        0.986654        1.676482  2
  C         -0.641145        1.020841        3.492642  2
  H          0.044516        1.684467        4.001767  2
  C         -1.776493        0.561240        4.146160  2
  H         -1.975327        0.866815        5.164409  2
  C         -2.656617       -0.290600        3.492642  2
  H         -3.541112       -0.648652        4.001767  2
  C         -2.401393       -0.682838        2.185607  2
  H         -3.087054       -1.346465        1.676482  2

%mem=32GB
%nprocshared= 8
#p m062x/aug-cc-pVDZ   counterpoise=2

00130 m062x/aug-cc-pVDZ   counterpoise=2

 0  1  0  1  0  1
  N          0.329023       -1.055133        0.000077  1
  N          1.142542       -0.000000        0.000054  1
  N          0.401338        1.055212       -0.000160  1
  C         -0.906026        0.682931        0.000013  1
  C         -0.966877       -0.683010        0.000016  1
  H          0.723583       -1.980558        0.000143  1
  H         -1.701134        1.405525       -0.000009  1
  H         -1.778466       -1.386383        0.000044  1
  C         -1.208046       -0.439693        1.532089  2
  H         -1.041899       -0.607320        0.476609  2
  C         -0.460770        0.514260        2.209502  2
  H          0.287543        1.089810        1.681762  2
  C         -0.674037        0.729427        3.564327  2
  H         -0.091871        1.472605        4.092067  2
  C         -1.634580       -0.009357        4.241740  2
  H         -1.800727        0.158270        5.297220  2
  C         -2.381856       -0.963310        3.564327  2
  H         -3.130169       -1.538860        4.092067  2
  C         -2.168589       -1.178477        2.209502  2
  H         -2.750755       -1.921655        1.681762  2

%mem=32GB
%nprocshared= 8
#p m062x/aug-cc-pVDZ   counterpoise=2

00131 m062x/aug-cc-pVDZ   counterpoise=2

 0  1  0  1  0  1
  N          0.329023       -1.055133        0.000077  1
  N          1.142542       -0.000000        0.000054  1
  N          0.401338        1.055212       -0.000160  1
  C         -0.906026        0.682931        0.000013  1
  C         -0.966877       -0.683010        0.000016  1
  H          0.723583       -1.980558        0.000143  1
  H         -1.701134        1.405525       -0.000009  1
  H         -1.778466       -1.386383        0.000044  1
  C         -1.113341       -0.642788        1.532089  2
  H         -1.010451       -0.671044        0.455819  2
  C         -0.860987        0.534713        2.222845  2
  H         -0.561501        1.423790        1.684710  2
  C         -0.993057        0.570983        3.604356  2
  H         -0.796461        1.488316        4.142491  2
  C         -1.377482       -0.570248        4.295112  2
  H         -1.480371       -0.541992        5.371382  2
  C         -1.629835       -1.747749        3.604356  2
  H         -1.929322       -2.636826        4.142491  2
  C         -1.497765       -1.784019        2.222845  2
  H         -1.694361       -2.701352        1.684710  2

%mem=32GB
%nprocshared= 8
#p m062x/aug-cc-pVDZ   counterpoise=2

00132 m062x/aug-cc-pVDZ   counterpoise=2

 0  1  0  1  0  1
  N          0.329023       -1.055133        0.000077  1
  N          1.142542       -0.000000        0.000054  1
  N          0.401338        1.055212       -0.000160  1
  C         -0.906026        0.682931        0.000013  1
  C         -0.966877       -0.683010        0.000016  1
  H          0.723583       -1.980558        0.000143  1
  H         -1.701134        1.405525       -0.000009  1
  H         -1.778466       -1.386383        0.000044  1
  C         -0.984808       -0.826352        1.532089  2
  H         -0.972206       -0.725608        0.455319  2
  C         -2.185888       -0.741777        2.223166  2
  H         -3.108989       -0.575146        1.684781  2
  C         -2.202064       -0.871092        3.605319  2
  H         -3.137767       -0.805204        4.143704  2
  C         -1.017160       -1.084982        4.296396  2
  H         -1.029762       -1.185726        5.373166  2
  C          0.183920       -1.169557        3.605319  2
  H          1.107021       -1.336189        4.143704  2
  C          0.200097       -1.040242        2.223166  2
  H          1.135799       -1.106130        1.684781  2

%mem=32GB
%nprocshared= 8
#p m062x/aug-cc-pVDZ   counterpoise=2

00133 m062x/aug-cc-pVDZ   counterpoise=2

 0  1  0  1  0  1
  N          0.329023       -1.055133        0.000077  1
  N          1.142542       -0.000000        0.000054  1
  N          0.401338        1.055212       -0.000160  1
  C         -0.906026        0.682931        0.000013  1
  C         -0.966877       -0.683010        0.000016  1
  H          0.723583       -1.980558        0.000143  1
  H         -1.701134        1.405525       -0.000009  1
  H         -1.778466       -1.386383        0.000044  1
  C         -0.826352       -0.984808        1.532089  2
  H         -0.923291       -0.776616        0.475206  2
  C         -1.854064       -1.625927        2.210402  2
  H         -2.751644       -1.917199        1.681960  2
  C         -1.729631       -1.893164        3.567027  2
  H         -2.530272       -2.392628        4.095469  2
  C         -0.577486       -1.519282        4.245340  2
  H         -0.480547       -1.727473        5.302223  2
  C          0.450226       -0.878163        3.567027  2
  H          1.347806       -0.586890        4.095469  2
  C          0.325793       -0.610926        2.210402  2
  H          1.126433       -0.111462        1.681960  2

%mem=32GB
%nprocshared= 8
#p m062x/aug-cc-pVDZ   counterpoise=2

00134 m062x/aug-cc-pVDZ   counterpoise=2

 0  1  0  1  0  1
  N          0.329023       -1.055133        0.000077  1
  N          1.142542       -0.000000        0.000054  1
  N          0.401338        1.055212       -0.000160  1
  C         -0.906026        0.682931        0.000013  1
  C         -0.966877       -0.683010        0.000016  1
  H          0.723583       -1.980558        0.000143  1
  H         -1.701134        1.405525       -0.000009  1
  H         -1.778466       -1.386383        0.000044  1
  C         -0.642788       -1.113341        1.532089  2
  H         -0.858620       -0.826755        0.511782  2
  C         -1.464659       -2.020561        2.186928  2
  H         -2.320770       -2.440747        1.676774  2
  C         -1.187614       -2.388425        3.496605  2
  H         -1.827893       -3.095196        4.006759  2
  C         -0.088698       -1.849069        4.151444  2
  H          0.127134       -2.135654        5.171751  2
  C          0.733173       -0.941848        3.496605  2
  H          1.589284       -0.521663        4.006759  2
  C          0.456128       -0.573984        2.186928  2
  H          1.096407        0.132787        1.676774  2

%mem=32GB
%nprocshared= 8
#p m062x/aug-cc-pVDZ   counterpoise=2

00135 m062x/aug-cc-pVDZ   counterpoise=2

 0  1  0  1  0  1
  N          0.329023       -1.055133        0.000077  1
  N          1.142542       -0.000000        0.000054  1
  N          0.401338        1.055212       -0.000160  1
  C         -0.906026        0.682931        0.000013  1
  C         -0.966877       -0.683010        0.000016  1
  H          0.723583       -1.980558        0.000143  1
  H         -1.701134        1.405525       -0.000009  1
  H         -1.778466       -1.386383        0.000044  1
  C         -0.439693       -1.208046        1.532089  2
  H         -0.774462       -0.874640        0.559200  2
  C         -1.073245       -2.273909        2.156494  2
  H         -1.901584       -2.770865        1.670050  2
  C         -0.643531       -2.701871        3.405304  2
  H         -1.137100       -3.532233        3.891748  2
  C          0.419735       -2.063970        4.029709  2
  H          0.754505       -2.397376        5.002597  2
  C          1.053288       -0.998107        3.405304  2
  H          1.881627       -0.501151        3.891748  2
  C          0.623574       -0.570145        2.156494  2
  H          1.117143        0.260217        1.670050  2

%mem=32GB
%nprocshared= 8
#p m062x/aug-cc-pVDZ   counterpoise=2

00136 m062x/aug-cc-pVDZ   counterpoise=2

 0  1  0  1  0  1
  N          0.329023       -1.055133        0.000077  1
  N          1.142542       -0.000000        0.000054  1
  N          0.401338        1.055212       -0.000160  1
  C         -0.906026        0.682931        0.000013  1
  C         -0.966877       -0.683010        0.000016  1
  H          0.723583       -1.980558        0.000143  1
  H         -1.701134        1.405525       -0.000009  1
  H         -1.778466       -1.386383        0.000044  1
  C         -0.223238       -1.266044        1.532089  2
  H          0.140498       -1.127132        0.523059  2
  C         -0.885630       -0.232031        2.179690  2
  H         -1.037931        0.712431        1.675175  2
  C         -1.352525       -0.410340        3.474891  2
  H         -1.868562        0.395209        3.979406  2
  C         -1.157028       -1.622664        4.122492  2
  H         -1.520764       -1.761577        5.131522  2
  C         -0.494636       -2.656678        3.474891  2
  H         -0.342335       -3.601140        3.979406  2
  C         -0.027741       -2.478368        2.179690  2
  H          0.488296       -3.283917        1.675175  2

%mem=32GB
%nprocshared= 8
#p m062x/aug-cc-pVDZ   counterpoise=2

00137 m062x/aug-cc-pVDZ   counterpoise=2

 0  1  0  1  0  1
  N          0.329023       -1.055133        0.000077  1
  N          1.142542       -0.000000        0.000054  1
  N          0.401338        1.055212       -0.000160  1
  C         -0.906026        0.682931        0.000013  1
  C         -0.966877       -0.683010        0.000016  1
  H          0.723583       -1.980558        0.000143  1
  H         -1.701134        1.405525       -0.000009  1
  H         -1.778466       -1.386383        0.000044  1
  C         -0.000000       -1.285575        1.532089  2
  H          0.224683       -1.128211        0.485908  2
  C         -0.833924       -0.401796        2.203534  2
  H         -1.258911        0.444078        1.680443  2
  C         -1.122331       -0.603790        3.546423  2
  H         -1.772000        0.084719        4.069514  2
  C         -0.576812       -1.689565        4.217868  2
  H         -0.801496       -1.846929        5.264049  2
  C          0.257112       -2.573344        3.546423  2
  H          0.682098       -3.419218        4.069514  2
  C          0.545518       -2.371350        2.203534  2
  H          1.195188       -3.059859        1.680443  2

%mem=32GB
%nprocshared= 8
#p m062x/aug-cc-pVDZ   counterpoise=2

00138 m062x/aug-cc-pVDZ   counterpoise=2

 0  1  0  1  0  1
  N          0.329023       -1.055133        0.000077  1
  N          1.142542       -0.000000        0.000054  1
  N          0.401338        1.055212       -0.000160  1
  C         -0.906026        0.682931        0.000013  1
  C         -0.966877       -0.683010        0.000016  1
  H          0.723583       -1.980558        0.000143  1
  H         -1.701134        1.405525       -0.000009  1
  H         -1.778466       -1.386383        0.000044  1
  C          0.223238       -1.266044        1.532089  2
  H          0.297048       -1.118884        0.463147  2
  C         -0.898823       -0.821470        2.218142  2
  H         -1.699154       -0.327963        1.683671  2
  C         -0.993566       -1.010367        3.590247  2
  H         -1.867708       -0.664021        4.124718  2
  C          0.033750       -1.643839        4.276300  2
  H         -0.040060       -1.791000        5.345242  2
  C          1.155811       -2.088413        3.590247  2
  H          1.956142       -2.581920        4.124718  2
  C          1.250554       -1.899516        2.218142  2
  H          2.124697       -2.245862        1.683671  2

%mem=32GB
%nprocshared= 8
#p m062x/aug-cc-pVDZ   counterpoise=2

00139 m062x/aug-cc-pVDZ   counterpoise=2

 0  1  0  1  0  1
  N          0.329023       -1.055133        0.000077  1
  N          1.142542       -0.000000        0.000054  1
  N          0.401338        1.055212       -0.000160  1
  C         -0.906026        0.682931        0.000013  1
  C         -0.966877       -0.683010        0.000016  1
  H          0.723583       -1.980558        0.000143  1
  H         -1.701134        1.405525       -0.000009  1
  H         -1.778466       -1.386383        0.000044  1
  C          0.439693       -1.208046        1.532089  2
  H          0.362150       -1.100905        0.458660  2
  C         -0.484508       -1.981713        2.221021  2
  H         -1.282049       -2.477298        1.684307  2
  C         -0.384973       -2.119239        3.598886  2
  H         -1.104972       -2.721965        4.135601  2
  C          0.638761       -1.483099        4.287819  2
  H          0.716304       -1.590240        5.361248  2
  C          1.562961       -0.709432        3.598886  2
  H          2.360503       -0.213847        4.135601  2
  C          1.463427       -0.571905        2.221021  2
  H          2.183426        0.030820        1.684307  2

%mem=32GB
%nprocshared= 8
#p m062x/aug-cc-pVDZ   counterpoise=2

00140 m062x/aug-cc-pVDZ   counterpoise=2

 0  1  0  1  0  1
  N          0.329023       -1.055133        0.000077  1
  N          1.142542       -0.000000        0.000054  1
  N          0.401338        1.055212       -0.000160  1
  C         -0.906026        0.682931        0.000013  1
  C         -0.966877       -0.683010        0.000016  1
  H          0.723583       -1.980558        0.000143  1
  H         -1.701134        1.405525       -0.000009  1
  H         -1.778466       -1.386383        0.000044  1
  C          0.642788       -1.113341        1.532089  2
  H          0.425935       -1.073112        0.473269  2
  C          0.562664       -2.321281        2.211645  2
  H          0.283392       -3.222098        1.682235  2
  C          0.841018       -2.372919        3.570757  2
  H          0.778598       -3.313966        4.100166  2
  C          1.199495       -1.216618        4.250313  2
  H          1.416347       -1.256847        5.309132  2
  C          1.279618       -0.008678        3.570757  2
  H          1.558890        0.892139        4.100166  2
  C          1.001265        0.042960        2.211645  2
  H          1.063685        0.984007        1.682235  2

%mem=32GB
%nprocshared= 8
#p m062x/aug-cc-pVDZ   counterpoise=2

00141 m062x/aug-cc-pVDZ   counterpoise=2

 0  1  0  1  0  1
  N          0.329023       -1.055133        0.000077  1
  N          1.142542       -0.000000        0.000054  1
  N          0.401338        1.055212       -0.000160  1
  C         -0.906026        0.682931        0.000013  1
  C         -0.966877       -0.683010        0.000016  1
  H          0.723583       -1.980558        0.000143  1
  H         -1.701134        1.405525       -0.000009  1
  H         -1.778466       -1.386383        0.000044  1
  C          0.826352       -0.984808        1.532089  2
  H          0.492728       -1.031984        0.504367  2
  C          1.208810       -2.144977        2.191686  2
  H          1.173140       -3.095984        1.677825  2
  C          1.637053       -2.084421        3.510880  2
  H          1.935007       -2.988251        4.024741  2
  C          1.682838       -0.863696        4.170477  2
  H          2.016461       -0.816519        5.198199  2
  C          1.300380        0.296473        3.510880  2
  H          1.336049        1.247480        4.024741  2
  C          0.872137        0.235917        2.191686  2
  H          0.574183        1.139748        1.677825  2

%mem=32GB
%nprocshared= 8
#p m062x/aug-cc-pVDZ   counterpoise=2

00142 m062x/aug-cc-pVDZ   counterpoise=2

 0  1  0  1  0  1
  N          0.329023       -1.055133        0.000077  1
  N          1.142542       -0.000000        0.000054  1
  N          0.401338        1.055212       -0.000160  1
  C         -0.906026        0.682931        0.000013  1
  C         -0.966877       -0.683010        0.000016  1
  H          0.723583       -1.980558        0.000143  1
  H         -1.701134        1.405525       -0.000009  1
  H         -1.778466       -1.386383        0.000044  1
  C          0.984808       -0.826352        1.532089  2
  H          0.563155       -0.973452        0.547045  2
  C          1.651457       -1.867134        2.164296  2
  H          1.749158       -2.825057        1.671773  2
  C          2.192695       -1.678315        3.428709  2
  H          2.712049       -2.489137        3.921231  2
  C          2.067284       -0.448712        4.060916  2
  H          2.488936       -0.301612        5.045960  2
  C          1.400634        0.592070        3.428709  2
  H          1.302933        1.549992        3.921231  2
  C          0.859396        0.403250        2.164296  2
  H          0.340042        1.214072        1.671773  2

%mem=32GB
%nprocshared= 8
#p m062x/aug-cc-pVDZ   counterpoise=2

00143 m062x/aug-cc-pVDZ   counterpoise=2

 0  1  0  1  0  1
  N          0.329023       -1.055133        0.000077  1
  N          1.142542       -0.000000        0.000054  1
  N          0.401338        1.055212       -0.000160  1
  C         -0.906026        0.682931        0.000013  1
  C         -0.966877       -0.683010        0.000016  1
  H          0.723583       -1.980558        0.000143  1
  H         -1.701134        1.405525       -0.000009  1
  H         -1.778466       -1.386383        0.000044  1
  C          1.113341       -0.642788        1.532089  2
  H          1.132347       -0.224412        0.534922  2
  C         -0.099909       -0.856741        2.172076  2
  H         -1.026086       -0.605046        1.673492  2
  C         -0.124306       -1.393773        3.452050  2
  H         -1.069489       -1.560454        3.950634  2
  C          1.064547       -1.716851        4.092037  2
  H          1.045541       -2.135227        5.089204  2
  C          2.277797       -1.502898        3.452050  2
  H          3.203974       -1.754593        3.950634  2
  C          2.302194       -0.965866        2.172076  2
  H          3.247377       -0.799185        1.673492  2

%mem=32GB
%nprocshared= 8
#p m062x/aug-cc-pVDZ   counterpoise=2

00144 m062x/aug-cc-pVDZ   counterpoise=2

 0  1  0  1  0  1
  N          0.329023       -1.055133        0.000077  1
  N          1.142542       -0.000000        0.000054  1
  N          0.401338        1.055212       -0.000160  1
  C         -0.906026        0.682931        0.000013  1
  C         -0.966877       -0.683010        0.000016  1
  H          0.723583       -1.980558        0.000143  1
  H         -1.701134        1.405525       -0.000009  1
  H         -1.778466       -1.386383        0.000044  1
  C          1.208046       -0.439693        1.532089  2
  H          1.163635       -0.141586        0.493387  2
  C          0.047382       -0.808176        2.198733  2
  H         -0.901244       -0.797137        1.679382  2
  C          0.104388       -1.190829        3.532022  2
  H         -0.799828       -1.477896        4.051373  2
  C          1.322058       -1.204998        4.198667  2
  H          1.366468       -1.503105        5.237369  2
  C          2.482721       -0.836515        3.532022  2
  H          3.431347       -0.847554        4.051373  2
  C          2.425715       -0.453862        2.198733  2
  H          3.329931       -0.166794        1.679382  2

%mem=32GB
%nprocshared= 8
#p m062x/aug-cc-pVDZ   counterpoise=2

00145 m062x/aug-cc-pVDZ   counterpoise=2

 0  1  0  1  0  1
  N          0.329023       -1.055133        0.000077  1
  N          1.142542       -0.000000        0.000054  1
  N          0.401338        1.055212       -0.000160  1
  C         -0.906026        0.682931        0.000013  1
  C         -0.966877       -0.683010        0.000016  1
  H          0.723583       -1.980558        0.000143  1
  H         -1.701134        1.405525       -0.000009  1
  H         -1.778466       -1.386383        0.000044  1
  C          1.266044       -0.223238        1.532089  2
  H          1.180042       -0.067783        0.465234  2
  C          0.269215       -0.905025        2.216802  2
  H         -0.593368       -1.280717        1.683375  2
  C          0.379609       -1.104568        3.586228  2
  H         -0.396971       -1.635715        4.119655  2
  C          1.486832       -0.622325        4.270941  2
  H          1.572835       -0.777780        5.337796  2
  C          2.483662        0.059462        3.586228  2
  H          3.346245        0.435154        4.119655  2
  C          2.373268        0.259006        2.216802  2
  H          3.149848        0.790153        1.683375  2

%mem=32GB
%nprocshared= 8
#p m062x/aug-cc-pVDZ   counterpoise=2

00146 m062x/aug-cc-pVDZ   counterpoise=2

 0  1  0  1  0  1
  N          0.329023       -1.055133        0.000077  1
  N          1.142542       -0.000000        0.000054  1
  N          0.401338        1.055212       -0.000160  1
  C         -0.906026        0.682931        0.000013  1
  C         -0.966877       -0.683010        0.000016  1
  H          0.723583       -1.980558        0.000143  1
  H         -1.701134        1.405525       -0.000009  1
  H         -1.778466       -1.386383        0.000044  1
  C          1.532089        0.000000        1.285575  2
  H          1.218436        0.000000        0.250508  2
  C          1.733393       -1.202290        1.949887  2
  H          1.576567       -2.138935        1.432353  2
  C          2.136001       -1.202290        3.278510  2
  H          2.292827       -2.138935        3.796043  2
  C          2.337305       -0.000000        3.942821  2
  H          2.650957       -0.000000        4.977888  2
  C          2.136001        1.202290        3.278510  2
  H          2.292827        2.138935        3.796043  2
  C          1.733393        1.202290        1.949887  2
  H          1.576567        2.138935        1.432353  2

%mem=32GB
%nprocshared= 8
#p m062x/aug-cc-pVDZ   counterpoise=2

00147 m062x/aug-cc-pVDZ   counterpoise=2

 0  1  0  1  0  1
  N          0.329023       -1.055133        0.000077  1
  N          1.142542       -0.000000        0.000054  1
  N          0.401338        1.055212       -0.000160  1
  C         -0.906026        0.682931        0.000013  1
  C         -0.966877       -0.683010        0.000016  1
  H          0.723583       -1.980558        0.000143  1
  H         -1.701134        1.405525       -0.000009  1
  H         -1.778466       -1.386383        0.000044  1
  C          1.508813        0.266044        1.285575  2
  H          1.218154        0.054922        0.265435  2
  C          2.401931       -0.571214        1.940307  2
  H          2.807057       -1.434603        1.430237  2
  C          2.775024       -0.300214        3.249770  2
  H          3.470808       -0.952481        3.759840  2
  C          2.254998        0.808043        3.904502  2
  H          2.545657        1.019166        4.924642  2
  C          1.361880        1.645301        3.249770  2
  H          0.956754        2.508690        3.759840  2
  C          0.988787        1.374302        1.940307  2
  H          0.293003        2.026568        1.430237  2

%mem=32GB
%nprocshared= 8
#p m062x/aug-cc-pVDZ   counterpoise=2

00148 m062x/aug-cc-pVDZ   counterpoise=2

 0  1  0  1  0  1
  N          0.329023       -1.055133        0.000077  1
  N          1.142542       -0.000000        0.000054  1
  N          0.401338        1.055212       -0.000160  1
  C         -0.906026        0.682931        0.000013  1
  C         -0.966877       -0.683010        0.000016  1
  H          0.723583       -1.980558        0.000143  1
  H         -1.701134        1.405525       -0.000009  1
  H         -1.778466       -1.386383        0.000044  1
  C          1.439693        0.524005        1.285575  2
  H          1.213314        0.124801        0.306223  2
  C          2.630819        0.187149        1.914129  2
  H          3.332389       -0.474483        1.424453  2
  C          2.921402        0.699572        3.171235  2
  H          3.849350        0.437144        3.660911  2
  C          2.020858        1.548851        3.799788  2
  H          2.247237        1.948055        4.779140  2
  C          0.829731        1.885707        3.171235  2
  H          0.128162        2.547339        3.660911  2
  C          0.539148        1.373285        1.914129  2
  H         -0.388800        1.635712        1.424453  2

%mem=32GB
%nprocshared= 8
#p m062x/aug-cc-pVDZ   counterpoise=2

00149 m062x/aug-cc-pVDZ   counterpoise=2

 0  1  0  1  0  1
  N          0.329023       -1.055133        0.000077  1
  N          1.142542       -0.000000        0.000054  1
  N          0.401338        1.055212       -0.000160  1
  C         -0.906026        0.682931        0.000013  1
  C         -0.966877       -0.683010        0.000016  1
  H          0.723583       -1.980558        0.000143  1
  H         -1.701134        1.405525       -0.000009  1
  H         -1.778466       -1.386383        0.000044  1
  C          1.326828        0.766044        1.285575  2
  H          1.194636        0.216547        0.363448  2
  C          2.580610        0.837505        1.877402  2
  H          3.425178        0.343679        1.416338  2
  C          2.750292        1.542846        3.061055  2
  H          3.727052        1.598518        3.522119  2
  C          1.666193        2.176726        3.652881  2
  H          1.798385        2.726224        4.575009  2
  C          0.412411        2.105266        3.061055  2
  H         -0.432157        2.599091        3.522119  2
  C          0.242729        1.399925        1.877402  2
  H         -0.734031        1.344253        1.416338  2

%mem=32GB
%nprocshared= 8
#p m062x/aug-cc-pVDZ   counterpoise=2

00150 m062x/aug-cc-pVDZ   counterpoise=2

 0  1  0  1  0  1
  N          0.329023       -1.055133        0.000077  1
  N          1.142542       -0.000000        0.000054  1
  N          0.401338        1.055212       -0.000160  1
  C         -0.906026        0.682931        0.000013  1
  C         -0.966877       -0.683010        0.000016  1
  H          0.723583       -1.980558        0.000143  1
  H         -1.701134        1.405525       -0.000009  1
  H         -1.778466       -1.386383        0.000044  1
  C          1.173648        0.984808        1.285575  2
  H          0.617349        1.035520        0.359454  2
  C          1.421535       -0.245065        1.879965  2
  H          1.058353       -1.152486        1.416904  2
  C          2.135606       -0.310160        3.068745  2
  H          2.328723       -1.268294        3.531806  2
  C          2.601791        0.854617        3.663135  2
  H          3.158090        0.803905        4.589256  2
  C          2.353904        2.084490        3.068745  2
  H          2.717086        2.991911        3.531806  2
  C          1.639833        2.149585        1.879965  2
  H          1.446716        3.107719        1.416904  2

%mem=32GB
%nprocshared= 8
#p m062x/aug-cc-pVDZ   counterpoise=2

00151 m062x/aug-cc-pVDZ   counterpoise=2

 0  1  0  1  0  1
  N          0.329023       -1.055133        0.000077  1
  N          1.142542       -0.000000        0.000054  1
  N          0.401338        1.055212       -0.000160  1
  C         -0.906026        0.682931        0.000013  1
  C         -0.966877       -0.683010        0.000016  1
  H          0.723583       -1.980558        0.000143  1
  H         -1.701134        1.405525       -0.000009  1
  H         -1.778466       -1.386383        0.000044  1
  C          0.984808        1.173648        1.285575  2
  H          0.539432        1.083243        0.304143  2
  C          1.509823        0.053410        1.915463  2
  H          1.473461       -0.909718        1.424748  2
  C          2.081513        0.169455        3.175240  2
  H          2.490527       -0.703268        3.665956  2
  C          2.128187        1.405738        3.805128  2
  H          2.573563        1.496143        4.786560  2
  C          1.603172        2.525977        3.175240  2
  H          1.639534        3.489104        3.665956  2
  C          1.031482        2.409932        1.915463  2
  H          0.622468        3.282654        1.424748  2

%mem=32GB
%nprocshared= 8
#p m062x/aug-cc-pVDZ   counterpoise=2

00152 m062x/aug-cc-pVDZ   counterpoise=2

 0  1  0  1  0  1
  N          0.329023       -1.055133        0.000077  1
  N          1.142542       -0.000000        0.000054  1
  N          0.401338        1.055212       -0.000160  1
  C         -0.906026        0.682931        0.000013  1
  C         -0.966877       -0.683010        0.000016  1
  H          0.723583       -1.980558        0.000143  1
  H         -1.701134        1.405525       -0.000009  1
  H         -1.778466       -1.386383        0.000044  1
  C          0.766044        1.326828        1.285575  2
  H          0.476814        1.111423        0.265924  2
  C          1.669805        0.500820        1.939993  2
  H          2.084651       -0.358086        1.430167  2
  C          2.041064        0.777316        3.248828  2
  H          2.745140        0.133814        3.758653  2
  C          1.508562        1.879820        3.903245  2
  H          1.797792        2.095224        4.922897  2
  C          0.604801        2.705827        3.248828  2
  H          0.189956        3.564734        3.758653  2
  C          0.233543        2.429331        1.939993  2
  H         -0.470533        3.072833        1.430167  2

%mem=32GB
%nprocshared= 8
#p m062x/aug-cc-pVDZ   counterpoise=2

00153 m062x/aug-cc-pVDZ   counterpoise=2

 0  1  0  1  0  1
  N          0.329023       -1.055133        0.000077  1
  N          1.142542       -0.000000        0.000054  1
  N          0.401338        1.055212       -0.000160  1
  C         -0.906026        0.682931        0.000013  1
  C         -0.966877       -0.683010        0.000016  1
  H          0.723583       -1.980558        0.000143  1
  H         -1.701134        1.405525       -0.000009  1
  H         -1.778466       -1.386383        0.000044  1
  C          0.524005        1.439693        1.285575  2
  H          0.425555        1.131116        0.253669  2
  C          1.732598        1.272301        1.947858  2
  H          2.575703        0.833317        1.431905  2
  C          1.858970        1.668393        3.272423  2
  H          2.800525        1.537986        3.788376  2
  C          0.776749        2.231877        3.934706  2
  H          0.875199        2.540454        4.966612  2
  C         -0.431843        2.399269        3.272423  2
  H         -1.274948        2.838252        3.788376  2
  C         -0.558215        2.003177        1.947858  2
  H         -1.499770        2.133583        1.431905  2

%mem=32GB
%nprocshared= 8
#p m062x/aug-cc-pVDZ   counterpoise=2

00154 m062x/aug-cc-pVDZ   counterpoise=2

 0  1  0  1  0  1
  N          0.329023       -1.055133        0.000077  1
  N          1.142542       -0.000000        0.000054  1
  N          0.401338        1.055212       -0.000160  1
  C         -0.906026        0.682931        0.000013  1
  C         -0.966877       -0.683010        0.000016  1
  H          0.723583       -1.980558        0.000143  1
  H         -1.701134        1.405525       -0.000009  1
  H         -1.778466       -1.386383        0.000044  1
  C          0.266044        1.508813        1.285575  2
  H          0.372844        1.150744        0.270626  2
  C          1.349633        2.082265        1.936975  2
  H          2.300604        2.170945        1.429500  2
  C          1.212544        2.541887        3.239775  2
  H          2.056715        2.988636        3.747250  2
  C         -0.008134        2.428056        3.891175  2
  H         -0.114934        2.786125        4.906124  2
  C         -1.091723        1.854603        3.239775  2
  H         -2.042693        1.765923        3.747250  2
  C         -0.954634        1.394982        1.936975  2
  H         -1.798804        0.948233        1.429500  2

%mem=32GB
%nprocshared= 8
#p m062x/aug-cc-pVDZ   counterpoise=2

00155 m062x/aug-cc-pVDZ   counterpoise=2

 0  1  0  1  0  1
  N          0.329023       -1.055133        0.000077  1
  N          1.142542       -0.000000        0.000054  1
  N          0.401338        1.055212       -0.000160  1
  C         -0.906026        0.682931        0.000013  1
  C         -0.966877       -0.683010        0.000016  1
  H          0.723583       -1.980558        0.000143  1
  H         -1.701134        1.405525       -0.000009  1
  H         -1.778466       -1.386383        0.000044  1
  C          0.000000        1.532089        1.285575  2
  H          0.303788        1.171123        0.312355  2
  C          0.724903        2.537923        1.910193  2
  H          1.593427        2.960553        1.423583  2
  C          0.334958        3.001262        3.159430  2
  H          0.899694        3.784859        3.646040  2
  C         -0.779890        2.458768        3.784048  2
  H         -1.083678        2.819734        4.757269  2
  C         -1.504793        1.452934        3.159430  2
  H         -2.373317        1.030304        3.646040  2
  C         -1.114848        0.989594        1.910193  2
  H         -1.679584        0.205998        1.423583  2

%mem=32GB
%nprocshared= 8
#p m062x/aug-cc-pVDZ   counterpoise=2

00156 m062x/aug-cc-pVDZ   counterpoise=2

 0  1  0  1  0  1
  N          0.329023       -1.055133        0.000077  1
  N          1.142542       -0.000000        0.000054  1
  N          0.401338        1.055212       -0.000160  1
  C         -0.906026        0.682931        0.000013  1
  C         -0.966877       -0.683010        0.000016  1
  H          0.723583       -1.980558        0.000143  1
  H         -1.701134        1.405525       -0.000009  1
  H         -1.778466       -1.386383        0.000044  1
  C         -0.266044        1.508813        1.285575  2
  H          0.209459        1.185627        0.369502  2
  C          0.104612        2.710593        1.873516  2
  H          0.868874        3.323654        1.415479  2
  C         -0.505749        3.125438        3.049397  2
  H         -0.216989        4.061685        3.507433  2
  C         -1.486766        2.338503        3.637337  2
  H         -1.962269        2.661689        4.553410  2
  C         -1.857422        1.136723        3.049397  2
  H         -2.621685        0.523661        3.507433  2
  C         -1.247061        0.721878        1.873516  2
  H         -1.535821       -0.214369        1.415479  2

%mem=32GB
%nprocshared= 8
#p m062x/aug-cc-pVDZ   counterpoise=2

00157 m062x/aug-cc-pVDZ   counterpoise=2

 0  1  0  1  0  1
  N          0.329023       -1.055133        0.000077  1
  N          1.142542       -0.000000        0.000054  1
  N          0.401338        1.055212       -0.000160  1
  C         -0.906026        0.682931        0.000013  1
  C         -0.966877       -0.683010        0.000016  1
  H          0.723583       -1.980558        0.000143  1
  H         -1.701134        1.405525       -0.000009  1
  H         -1.778466       -1.386383        0.000044  1
  C         -0.524005        1.439693        1.285575  2
  H         -0.792316        0.908183        0.382664  2
  C          0.721486        1.239012        1.865068  2
  H          1.423477        0.551162        1.413613  2
  C          1.065893        1.921263        3.024055  2
  H          2.036195        1.764923        3.475510  2
  C          0.164809        2.804195        3.603548  2
  H          0.433120        3.335705        4.506459  2
  C         -1.080683        3.004876        3.024055  2
  H         -1.782673        3.692725        3.475510  2
  C         -1.425090        2.322625        1.865068  2
  H         -2.395391        2.478965        1.413613  2

%mem=32GB
%nprocshared= 8
#p m062x/aug-cc-pVDZ   counterpoise=2

00158 m062x/aug-cc-pVDZ   counterpoise=2

 0  1  0  1  0  1
  N          0.329023       -1.055133        0.000077  1
  N          1.142542       -0.000000        0.000054  1
  N          0.401338        1.055212       -0.000160  1
  C         -0.906026        0.682931        0.000013  1
  C         -0.966877       -0.683010        0.000016  1
  H          0.723583       -1.980558        0.000143  1
  H         -1.701134        1.405525       -0.000009  1
  H         -1.778466       -1.386383        0.000044  1
  C         -0.766044        1.326828        1.285575  2
  H         -0.870846        0.844754        0.323098  2
  C          0.476066        1.380817        1.903298  2
  H          1.338931        0.940803        1.422060  2
  C          0.610590        1.999612        3.138745  2
  H          1.578257        2.041673        3.619984  2
  C         -0.496995        2.564419        3.756468  2
  H         -0.392194        3.046493        4.718945  2
  C         -1.739105        2.510430        3.138745  2
  H         -2.601971        2.950444        3.619984  2
  C         -1.873630        1.891635        1.903298  2
  H         -2.841297        1.849574        1.422060  2

%mem=32GB
%nprocshared= 8
#p m062x/aug-cc-pVDZ   counterpoise=2

00159 m062x/aug-cc-pVDZ   counterpoise=2

 0  1  0  1  0  1
  N          0.329023       -1.055133        0.000077  1
  N          1.142542       -0.000000        0.000054  1
  N          0.401338        1.055212       -0.000160  1
  C         -0.906026        0.682931        0.000013  1
  C         -0.966877       -0.683010        0.000016  1
  H          0.723583       -1.980558        0.000143  1
  H         -1.701134        1.405525       -0.000009  1
  H         -1.778466       -1.386383        0.000044  1
  C         -0.984808        1.173648        1.285575  2
  H         -0.922988        0.788581        0.276792  2
  C          0.162605        1.611366        1.933018  2
  H          1.118318        1.567304        1.428626  2
  C          0.083252        2.105642        3.227903  2
  H          0.977144        2.446647        3.732294  2
  C         -1.143514        2.162200        3.875345  2
  H         -1.205334        2.547267        4.884128  2
  C         -2.290926        1.724482        3.227903  2
  H         -3.246639        1.768543        3.732294  2
  C         -2.211573        1.230206        1.933018  2
  H         -3.105466        0.889201        1.428626  2

%mem=32GB
%nprocshared= 8
#p m062x/aug-cc-pVDZ   counterpoise=2

00160 m062x/aug-cc-pVDZ   counterpoise=2

 0  1  0  1  0  1
  N          0.329023       -1.055133        0.000077  1
  N          1.142542       -0.000000        0.000054  1
  N          0.401338        1.055212       -0.000160  1
  C         -0.906026        0.682931        0.000013  1
  C         -0.966877       -0.683010        0.000016  1
  H          0.723583       -1.980558        0.000143  1
  H         -1.701134        1.405525       -0.000009  1
  H         -1.778466       -1.386383        0.000044  1
  C         -1.173648        0.984808        1.285575  2
  H         -0.958826        0.742490        0.253647  2
  C         -0.411865        1.937900        1.947872  2
  H          0.396424        2.438089        1.431908  2
  C         -0.687613        2.248942        3.272466  2
  H         -0.094146        2.991449        3.788430  2
  C         -1.725143        1.606892        3.934763  2
  H         -1.939965        1.849210        4.966691  2
  C         -2.486926        0.653800        3.272466  2
  H         -3.295215        0.153611        3.788430  2
  C         -2.211179        0.342758        1.947872  2
  H         -2.804646       -0.399749        1.431908  2

%mem=32GB
%nprocshared= 8
#p m062x/aug-cc-pVDZ   counterpoise=2

00161 m062x/aug-cc-pVDZ   counterpoise=2

 0  1  0  1  0  1
  N          0.329023       -1.055133        0.000077  1
  N          1.142542       -0.000000        0.000054  1
  N          0.401338        1.055212       -0.000160  1
  C         -0.906026        0.682931        0.000013  1
  C         -0.966877       -0.683010        0.000016  1
  H          0.723583       -1.980558        0.000143  1
  H         -1.701134        1.405525       -0.000009  1
  H         -1.778466       -1.386383        0.000044  1
  C         -1.326828        0.766044        1.285575  2
  H         -0.991006        0.699716        0.259629  2
  C         -1.309394        1.988118        1.944033  2
  H         -0.959991        2.873847        1.431060  2
  C         -1.740459        2.073258        3.260949  2
  H         -1.726878        3.025316        3.773922  2
  C         -2.188957        0.936325        3.919406  2
  H         -2.524779        1.002654        4.945353  2
  C         -2.206391       -0.285748        3.260949  2
  H         -2.555795       -1.171477        3.773922  2
  C         -1.775326       -0.370889        1.944033  2
  H         -1.788908       -1.322946        1.431060  2

%mem=32GB
%nprocshared= 8
#p m062x/aug-cc-pVDZ   counterpoise=2

00162 m062x/aug-cc-pVDZ   counterpoise=2

 0  1  0  1  0  1
  N          0.329023       -1.055133        0.000077  1
  N          1.142542       -0.000000        0.000054  1
  N          0.401338        1.055212       -0.000160  1
  C         -0.906026        0.682931        0.000013  1
  C         -0.966877       -0.683010        0.000016  1
  H          0.723583       -1.980558        0.000143  1
  H         -1.701134        1.405525       -0.000009  1
  H         -1.778466       -1.386383        0.000044  1
  C         -1.439693        0.524005        1.285575  2
  H         -1.027704        0.646695        0.293127  2
  C         -2.047258        1.597543        1.922534  2
  H         -2.108594        2.556573        1.426310  2
  C         -2.576090        1.440056        3.196452  2
  H         -3.049415        2.276396        3.692676  2
  C         -2.497358        0.209033        3.833411  2
  H         -2.909347        0.086343        4.825859  2
  C         -1.889793       -0.864504        3.196452  2
  H         -1.828457       -1.823535        3.692676  2
  C         -1.360960       -0.707018        1.922534  2
  H         -0.887636       -1.543358        1.426310  2

%mem=32GB
%nprocshared= 8
#p m062x/aug-cc-pVDZ   counterpoise=2

00163 m062x/aug-cc-pVDZ   counterpoise=2

 0  1  0  1  0  1
  N          0.329023       -1.055133        0.000077  1
  N          1.142542       -0.000000        0.000054  1
  N          0.401338        1.055212       -0.000160  1
  C         -0.906026        0.682931        0.000013  1
  C         -0.966877       -0.683010        0.000016  1
  H          0.723583       -1.980558        0.000143  1
  H         -1.701134        1.405525       -0.000009  1
  H         -1.778466       -1.386383        0.000044  1
  C         -1.508813        0.266044        1.285575  2
  H         -1.068253        0.570735        0.345994  2
  C         -2.475448        1.059334        1.888603  2
  H         -2.787946        1.982037        1.418813  2
  C         -3.040955        0.668230        3.094659  2
  H         -3.794014        1.286242        3.564450  2
  C         -2.639828       -0.516164        3.697688  2
  H         -3.080388       -0.820854        4.637268  2
  C         -1.673193       -1.309453        3.094659  2
  H         -1.360695       -2.232156        3.564450  2
  C         -1.107685       -0.918349        1.888603  2
  H         -0.354627       -1.536362        1.418813  2

%mem=32GB
%nprocshared= 8
#p m062x/aug-cc-pVDZ   counterpoise=2

00164 m062x/aug-cc-pVDZ   counterpoise=2

 0  1  0  1  0  1
  N          0.329023       -1.055133        0.000077  1
  N          1.142542       -0.000000        0.000054  1
  N          0.401338        1.055212       -0.000160  1
  C         -0.906026        0.682931        0.000013  1
  C         -0.966877       -0.683010        0.000016  1
  H          0.723583       -1.980558        0.000143  1
  H         -1.701134        1.405525       -0.000009  1
  H         -1.778466       -1.386383        0.000044  1
  C         -1.532089        0.000000        1.285575  2
  H         -1.140633       -0.473041        0.395218  2
  C         -0.857065        1.070111        1.857011  2
  H          0.060269        1.430742        1.411833  2
  C         -1.359543        1.677312        2.999883  2
  H         -0.833665        2.510984        3.445061  2
  C         -2.537044        1.214402        3.571319  2
  H         -2.928500        1.687443        4.461676  2
  C         -3.212068        0.144291        2.999883  2
  H         -4.129402       -0.216340        3.445061  2
  C         -2.709590       -0.462910        1.857011  2
  H         -3.235468       -1.296582        1.411833  2

%mem=32GB
%nprocshared= 8
#p m062x/aug-cc-pVDZ   counterpoise=2

00165 m062x/aug-cc-pVDZ   counterpoise=2

 0  1  0  1  0  1
  N          0.329023       -1.055133        0.000077  1
  N          1.142542       -0.000000        0.000054  1
  N          0.401338        1.055212       -0.000160  1
  C         -0.906026        0.682931        0.000013  1
  C         -0.966877       -0.683010        0.000016  1
  H          0.723583       -1.980558        0.000143  1
  H         -1.701134        1.405525       -0.000009  1
  H         -1.778466       -1.386383        0.000044  1
  C         -1.508813       -0.266044        1.285575  2
  H         -1.106279       -0.575754        0.330699  2
  C         -1.034011        0.885615        1.898420  2
  H         -0.261583        1.473107        1.420982  2
  C         -1.550708        1.283162        3.124108  2
  H         -1.180814        2.180363        3.601546  2
  C         -2.542207        0.529049        3.736953  2
  H         -2.944742        0.838759        4.691829  2
  C         -3.017009       -0.622610        3.124108  2
  H         -3.789438       -1.210102        3.601546  2
  C         -2.500312       -1.020157        1.898420  2
  H         -2.870206       -1.917358        1.420982  2

%mem=32GB
%nprocshared= 8
#p m062x/aug-cc-pVDZ   counterpoise=2

00166 m062x/aug-cc-pVDZ   counterpoise=2

 0  1  0  1  0  1
  N          0.329023       -1.055133        0.000077  1
  N          1.142542       -0.000000        0.000054  1
  N          0.401338        1.055212       -0.000160  1
  C         -0.906026        0.682931        0.000013  1
  C         -0.966877       -0.683010        0.000016  1
  H          0.723583       -1.980558        0.000143  1
  H         -1.701134        1.405525       -0.000009  1
  H         -1.778466       -1.386383        0.000044  1
  C         -1.439693       -0.524005        1.285575  2
  H         -1.068851       -0.648717        0.277277  2
  C         -1.294469        0.695612        1.932706  2
  H         -0.810491        1.521044        1.428557  2
  C         -1.770485        0.855693        3.226969  2
  H         -1.657349        1.805837        3.731118  2
  C         -2.391726       -0.203843        3.874100  2
  H         -2.762567       -0.079131        4.882398  2
  C         -2.536949       -1.423460        3.226969  2
  H         -3.020927       -2.248892        3.731118  2
  C         -2.060933       -1.583541        1.932706  2
  H         -2.174069       -2.533685        1.428557  2

%mem=32GB
%nprocshared= 8
#p m062x/aug-cc-pVDZ   counterpoise=2

00167 m062x/aug-cc-pVDZ   counterpoise=2

 0  1  0  1  0  1
  N          0.329023       -1.055133        0.000077  1
  N          1.142542       -0.000000        0.000054  1
  N          0.401338        1.055212       -0.000160  1
  C         -0.906026        0.682931        0.000013  1
  C         -0.966877       -0.683010        0.000016  1
  H          0.723583       -1.980558        0.000143  1
  H         -1.701134        1.405525       -0.000009  1
  H         -1.778466       -1.386383        0.000044  1
  C         -1.326828       -0.766044        1.285575  2
  H         -1.035777       -0.698904        0.246093  2
  C         -1.783876        0.362388        1.952721  2
  H         -1.848889        1.308634        1.432979  2
  C         -2.157471        0.276206        3.287011  2
  H         -2.513535        1.155311        3.806752  2
  C         -2.074019       -0.938408        3.954157  2
  H         -2.365069       -1.005549        4.993639  2
  C         -1.616971       -2.066840        3.287011  2
  H         -1.551958       -3.013087        3.806752  2
  C         -1.243376       -1.980658        1.952721  2
  H         -0.887312       -2.859764        1.432979  2

%mem=32GB
%nprocshared= 8
#p m062x/aug-cc-pVDZ   counterpoise=2

00168 m062x/aug-cc-pVDZ   counterpoise=2

 0  1  0  1  0  1
  N          0.329023       -1.055133        0.000077  1
  N          1.142542       -0.000000        0.000054  1
  N          0.401338        1.055212       -0.000160  1
  C         -0.906026        0.682931        0.000013  1
  C         -0.966877       -0.683010        0.000016  1
  H          0.723583       -1.980558        0.000143  1
  H         -1.701134        1.405525       -0.000009  1
  H         -1.778466       -1.386383        0.000044  1
  C         -1.173648       -0.984808        1.285575  2
  H         -1.006334       -0.740600        0.245330  2
  C         -2.272864       -0.462006        1.953210  2
  H         -2.961895        0.189491        1.433088  2
  C         -2.487631       -0.775474        3.288480  2
  H         -3.343976       -0.368184        3.808603  2
  C         -1.603182       -1.611743        3.956115  2
  H         -1.770496       -1.855951        4.996360  2
  C         -0.503966       -2.134545        3.288480  2
  H          0.185065       -2.786042        3.808603  2
  C         -0.289199       -1.821078        1.953210  2
  H          0.567147       -2.228367        1.433088  2

%mem=32GB
%nprocshared= 8
#p m062x/aug-cc-pVDZ   counterpoise=2

00169 m062x/aug-cc-pVDZ   counterpoise=2

 0  1  0  1  0  1
  N          0.329023       -1.055133        0.000077  1
  N          1.142542       -0.000000        0.000054  1
  N          0.401338        1.055212       -0.000160  1
  C         -0.906026        0.682931        0.000013  1
  C         -0.966877       -0.683010        0.000016  1
  H          0.723583       -1.980558        0.000143  1
  H         -1.701134        1.405525       -0.000009  1
  H         -1.778466       -1.386383        0.000044  1
  C         -0.984808       -1.173648        1.285575  2
  H         -0.970715       -0.788037        0.275205  2
  C         -2.195340       -1.377226        1.934036  2
  H         -3.124314       -1.150213        1.428851  2
  C         -2.213430       -1.872201        3.230957  2
  H         -3.156496       -2.030799        3.736142  2
  C         -1.020986       -2.163597        3.879418  2
  H         -1.035079       -2.549209        4.889788  2
  C          0.189546       -1.960019        3.230957  2
  H          1.118520       -2.187033        3.736142  2
  C          0.207636       -1.465045        1.934036  2
  H          1.150702       -1.306447        1.428851  2

%mem=32GB
%nprocshared= 8
#p m062x/aug-cc-pVDZ   counterpoise=2

00170 m062x/aug-cc-pVDZ   counterpoise=2

 0  1  0  1  0  1
  N          0.329023       -1.055133        0.000077  1
  N          1.142542       -0.000000        0.000054  1
  N          0.401338        1.055212       -0.000160  1
  C         -0.906026        0.682931        0.000013  1
  C         -0.966877       -0.683010        0.000016  1
  H          0.723583       -1.980558        0.000143  1
  H         -1.701134        1.405525       -0.000009  1
  H         -1.778466       -1.386383        0.000044  1
  C         -0.766044       -1.326828        1.285575  2
  H         -0.915666       -0.847178        0.327822  2
  C         -1.817761       -1.992697        1.900266  2
  H         -2.786723       -2.031794        1.421390  2
  C         -1.625704       -2.608381        3.129648  2
  H         -2.445045       -3.127128        3.608525  2
  C         -0.381932       -2.558196        3.744339  2
  H         -0.232310       -3.037846        4.702092  2
  C          0.669785       -1.892326        3.129648  2
  H          1.638747       -1.853230        3.608525  2
  C          0.477728       -1.276642        1.900266  2
  H          1.297069       -0.757896        1.421390  2

%mem=32GB
%nprocshared= 8
#p m062x/aug-cc-pVDZ   counterpoise=2

00171 m062x/aug-cc-pVDZ   counterpoise=2

 0  1  0  1  0  1
  N          0.329023       -1.055133        0.000077  1
  N          1.142542       -0.000000        0.000054  1
  N          0.401338        1.055212       -0.000160  1
  C         -0.906026        0.682931        0.000013  1
  C         -0.966877       -0.683010        0.000016  1
  H          0.723583       -1.980558        0.000143  1
  H         -1.701134        1.405525       -0.000009  1
  H         -1.778466       -1.386383        0.000044  1
  C         -0.524005       -1.439693        1.285575  2
  H         -0.831822       -0.913762        0.392050  2
  C         -1.364079       -2.384544        1.859044  2
  H         -2.326356       -2.594701        1.412282  2
  C         -0.968962       -3.059634        3.005983  2
  H         -1.623421       -3.795722        3.452746  2
  C          0.266229       -2.789873        3.579452  2
  H          0.574046       -3.315804        4.472978  2
  C          1.106303       -1.845022        3.005983  2
  H          2.068580       -1.634865        3.452746  2
  C          0.711186       -1.169932        1.859044  2
  H          1.365645       -0.433844        1.412282  2

%mem=32GB
%nprocshared= 8
#p m062x/aug-cc-pVDZ   counterpoise=2

00172 m062x/aug-cc-pVDZ   counterpoise=2

 0  1  0  1  0  1
  N          0.329023       -1.055133        0.000077  1
  N          1.142542       -0.000000        0.000054  1
  N          0.401338        1.055212       -0.000160  1
  C         -0.906026        0.682931        0.000013  1
  C         -0.966877       -0.683010        0.000016  1
  H          0.723583       -1.980558        0.000143  1
  H         -1.701134        1.405525       -0.000009  1
  H         -1.778466       -1.386383        0.000044  1
  C         -0.266044       -1.508813        1.285575  2
  H          0.166644       -1.178931        0.350856  2
  C         -1.272686       -0.764423        1.885483  2
  H         -1.624223        0.145378        1.418123  2
  C         -1.828090       -1.187863        3.085298  2
  H         -2.612316       -0.607945        3.552658  2
  C         -1.376853       -2.355694        3.685206  2
  H         -1.809542       -2.685577        4.619925  2
  C         -0.370211       -3.100085        3.085298  2
  H         -0.018674       -4.009885        3.552658  2
  C          0.185193       -2.676644        1.885483  2
  H          0.969419       -3.256562        1.418123  2

%mem=32GB
%nprocshared= 8
#p m062x/aug-cc-pVDZ   counterpoise=2

00173 m062x/aug-cc-pVDZ   counterpoise=2

 0  1  0  1  0  1
  N          0.329023       -1.055133        0.000077  1
  N          1.142542       -0.000000        0.000054  1
  N          0.401338        1.055212       -0.000160  1
  C         -0.906026        0.682931        0.000013  1
  C         -0.966877       -0.683010        0.000016  1
  H          0.723583       -1.980558        0.000143  1
  H         -1.701134        1.405525       -0.000009  1
  H         -1.778466       -1.386383        0.000044  1
  C         -0.000000       -1.532089        1.285575  2
  H          0.252369       -1.166252        0.299566  2
  C         -1.151627       -1.084182        1.918401  2
  H         -1.796434       -0.369403        1.425397  2
  C         -1.475570       -1.553774        3.184054  2
  H         -2.372747       -1.204832        3.677059  2
  C         -0.647887       -2.471274        3.816880  2
  H         -0.900256       -2.837111        4.802890  2
  C          0.503740       -2.919181        3.184054  2
  H          1.148547       -3.633960        3.677059  2
  C          0.827684       -2.449588        1.918401  2
  H          1.724860       -2.798530        1.425397  2

%mem=32GB
%nprocshared= 8
#p m062x/aug-cc-pVDZ   counterpoise=2

00174 m062x/aug-cc-pVDZ   counterpoise=2

 0  1  0  1  0  1
  N          0.329023       -1.055133        0.000077  1
  N          1.142542       -0.000000        0.000054  1
  N          0.401338        1.055212       -0.000160  1
  C         -0.906026        0.682931        0.000013  1
  C         -0.966877       -0.683010        0.000016  1
  H          0.723583       -1.980558        0.000143  1
  H         -1.701134        1.405525       -0.000009  1
  H         -1.778466       -1.386383        0.000044  1
  C          0.266044       -1.508813        1.285575  2
  H          0.315957       -1.149254        0.266768  2
  C         -0.956861       -1.574267        1.939451  2
  H         -1.859653       -1.265700        1.430048  2
  C         -1.020929       -2.035800        3.247203  2
  H         -1.973635       -2.086792        3.756606  2
  C          0.137907       -2.431880        3.901078  2
  H          0.087994       -2.791439        4.919885  2
  C          1.360812       -2.366427        3.247203  2
  H          2.263604       -2.674994        3.756606  2
  C          1.424881       -1.904893        1.939451  2
  H          2.377586       -1.853901        1.430048  2

%mem=32GB
%nprocshared= 8
#p m062x/aug-cc-pVDZ   counterpoise=2

00175 m062x/aug-cc-pVDZ   counterpoise=2

 0  1  0  1  0  1
  N          0.329023       -1.055133        0.000077  1
  N          1.142542       -0.000000        0.000054  1
  N          0.401338        1.055212       -0.000160  1
  C         -0.906026        0.682931        0.000013  1
  C         -0.966877       -0.683010        0.000016  1
  H          0.723583       -1.980558        0.000143  1
  H         -1.701134        1.405525       -0.000009  1
  H         -1.778466       -1.386383        0.000044  1
  C          0.524005       -1.439693        1.285575  2
  H          0.368474       -1.132941        0.260171  2
  C         -0.448503       -2.180268        1.943685  2
  H         -1.361669       -2.450463        1.430983  2
  C         -0.248861       -2.574019        3.259906  2
  H         -1.006495       -3.150965        3.772608  2
  C          0.923290       -2.227193        3.918016  2
  H          1.078821       -2.533945        4.943421  2
  C          1.895798       -1.486617        3.259906  2
  H          2.808963       -1.216423        3.772608  2
  C          1.696156       -1.092867        1.943685  2
  H          2.453790       -0.515921        1.430983  2

%mem=32GB
%nprocshared= 8
#p m062x/aug-cc-pVDZ   counterpoise=2

00176 m062x/aug-cc-pVDZ   counterpoise=2

 0  1  0  1  0  1
  N          0.329023       -1.055133        0.000077  1
  N          1.142542       -0.000000        0.000054  1
  N          0.401338        1.055212       -0.000160  1
  C         -0.906026        0.682931        0.000013  1
  C         -0.966877       -0.683010        0.000016  1
  H          0.723583       -1.980558        0.000143  1
  H         -1.701134        1.405525       -0.000009  1
  H         -1.778466       -1.386383        0.000044  1
  C          0.766044       -1.326828        1.285575  2
  H          0.424693       -1.114611        0.281491  2
  C          0.350340       -2.484083        1.930002  2
  H         -0.314866       -3.173426        1.427960  2
  C          0.788502       -2.756487        3.218855  2
  H          0.464648       -3.658047        3.720897  2
  C          1.642368       -1.871636        3.863282  2
  H          1.983720       -2.083853        4.867366  2
  C          2.058073       -0.714381        3.218855  2
  H          2.723279       -0.025038        3.720897  2
  C          1.619911       -0.441977        1.930002  2
  H          1.943765        0.459583        1.427960  2

%mem=32GB
%nprocshared= 8
#p m062x/aug-cc-pVDZ   counterpoise=2

00177 m062x/aug-cc-pVDZ   counterpoise=2

 0  1  0  1  0  1
  N          0.329023       -1.055133        0.000077  1
  N          1.142542       -0.000000        0.000054  1
  N          0.401338        1.055212       -0.000160  1
  C         -0.906026        0.682931        0.000013  1
  C         -0.966877       -0.683010        0.000016  1
  H          0.723583       -1.980558        0.000143  1
  H         -1.701134        1.405525       -0.000009  1
  H         -1.778466       -1.386383        0.000044  1
  C          0.984808       -1.173648        1.285575  2
  H          0.494975       -1.085124        0.325383  2
  C          1.085368       -2.413588        1.901832  2
  H          0.673877       -3.291040        1.421736  2
  C          1.714123       -2.527218        3.134345  2
  H          1.792464       -3.493194        3.614441  2
  C          2.242317       -1.400909        3.750601  2
  H          2.732150       -1.489433        4.710793  2
  C          2.141757       -0.160969        3.134345  2
  H          2.553248        0.716483        3.614441  2
  C          1.513003       -0.047339        1.901832  2
  H          1.434661        0.918637        1.421736  2

%mem=32GB
%nprocshared= 8
#p m062x/aug-cc-pVDZ   counterpoise=2

00178 m062x/aug-cc-pVDZ   counterpoise=2

 0  1  0  1  0  1
  N          0.329023       -1.055133        0.000077  1
  N          1.142542       -0.000000        0.000054  1
  N          0.401338        1.055212       -0.000160  1
  C         -0.906026        0.682931        0.000013  1
  C         -0.966877       -0.683010        0.000016  1
  H          0.723583       -1.980558        0.000143  1
  H         -1.701134        1.405525       -0.000009  1
  H         -1.778466       -1.386383        0.000044  1
  C          1.173648       -0.984808        1.285575  2
  H          0.580371       -1.034205        0.382622  2
  C          1.654177       -2.151248        1.865095  2
  H          1.435256       -3.109362        1.413619  2
  C          2.415713       -2.087841        3.024135  2
  H          2.790070       -2.996557        3.475612  2
  C          2.696722       -0.857993        3.603655  2
  H          3.289999       -0.808596        4.506608  2
  C          2.216194        0.308447        3.024135  2
  H          2.435114        1.266561        3.475612  2
  C          1.454657        0.245040        1.865095  2
  H          1.080300        1.153756        1.413619  2

%mem=32GB
%nprocshared= 8
#p m062x/aug-cc-pVDZ   counterpoise=2

00179 m062x/aug-cc-pVDZ   counterpoise=2

 0  1  0  1  0  1
  N          0.329023       -1.055133        0.000077  1
  N          1.142542       -0.000000        0.000054  1
  N          0.401338        1.055212       -0.000160  1
  C         -0.906026        0.682931        0.000013  1
  C         -0.966877       -0.683010        0.000016  1
  H          0.723583       -1.980558        0.000143  1
  H         -1.701134        1.405525       -0.000009  1
  H         -1.778466       -1.386383        0.000044  1
  C          1.326828       -0.766044        1.285575  2
  H          1.194636       -0.216547        0.363448  2
  C          0.242729       -1.399925        1.877402  2
  H         -0.734031       -1.344253        1.416338  2
  C          0.412411       -2.105266        3.061055  2
  H         -0.432157       -2.599091        3.522119  2
  C          1.666193       -2.176726        3.652881  2
  H          1.798385       -2.726224        4.575009  2
  C          2.750292       -1.542846        3.061055  2
  H          3.727052       -1.598518        3.522119  2
  C          2.580610       -0.837505        1.877402  2
  H          3.425178       -0.343679        1.416338  2

%mem=32GB
%nprocshared= 8
#p m062x/aug-cc-pVDZ   counterpoise=2

00180 m062x/aug-cc-pVDZ   counterpoise=2

 0  1  0  1  0  1
  N          0.329023       -1.055133        0.000077  1
  N          1.142542       -0.000000        0.000054  1
  N          0.401338        1.055212       -0.000160  1
  C         -0.906026        0.682931        0.000013  1
  C         -0.966877       -0.683010        0.000016  1
  H          0.723583       -1.980558        0.000143  1
  H         -1.701134        1.405525       -0.000009  1
  H         -1.778466       -1.386383        0.000044  1
  C          1.439693       -0.524005        1.285575  2
  H          1.213314       -0.124801        0.306223  2
  C          0.539148       -1.373285        1.914129  2
  H         -0.388800       -1.635712        1.424453  2
  C          0.829731       -1.885707        3.171235  2
  H          0.128162       -2.547339        3.660911  2
  C          2.020858       -1.548851        3.799788  2
  H          2.247237       -1.948055        4.779140  2
  C          2.921402       -0.699572        3.171235  2
  H          3.849350       -0.437144        3.660911  2
  C          2.630819       -0.187149        1.914129  2
  H          3.332389        0.474483        1.424453  2

%mem=32GB
%nprocshared= 8
#p m062x/aug-cc-pVDZ   counterpoise=2

00181 m062x/aug-cc-pVDZ   counterpoise=2

 0  1  0  1  0  1
  N          0.329023       -1.055133        0.000077  1
  N          1.142542       -0.000000        0.000054  1
  N          0.401338        1.055212       -0.000160  1
  C         -0.906026        0.682931        0.000013  1
  C         -0.966877       -0.683010        0.000016  1
  H          0.723583       -1.980558        0.000143  1
  H         -1.701134        1.405525       -0.000009  1
  H         -1.778466       -1.386383        0.000044  1
  C          1.508813       -0.266044        1.285575  2
  H          1.218154       -0.054922        0.265435  2
  C          0.988787       -1.374302        1.940307  2
  H          0.293003       -2.026568        1.430237  2
  C          1.361880       -1.645301        3.249770  2
  H          0.956754       -2.508690        3.759840  2
  C          2.254998       -0.808043        3.904502  2
  H          2.545657       -1.019166        4.924642  2
  C          2.775024        0.300214        3.249770  2
  H          3.470808        0.952481        3.759840  2
  C          2.401931        0.571214        1.940307  2
  H          2.807057        1.434603        1.430237  2

%mem=32GB
%nprocshared= 8
#p m062x/aug-cc-pVDZ   counterpoise=2

00182 m062x/aug-cc-pVDZ   counterpoise=2

 0  1  0  1  0  1
  N          0.329023       -1.055133        0.000077  1
  N          1.142542       -0.000000        0.000054  1
  N          0.401338        1.055212       -0.000160  1
  C         -0.906026        0.682931        0.000013  1
  C         -0.966877       -0.683010        0.000016  1
  H          0.723583       -1.980558        0.000143  1
  H         -1.701134        1.405525       -0.000009  1
  H         -1.778466       -1.386383        0.000044  1
  C          1.732051        0.000000        1.000000  2
  H          1.182782        0.000000        0.068310  2
  C          2.084575       -1.202290        1.597963  2
  H          1.809940       -2.138935        1.132119  2
  C          2.789622       -1.202290        2.793890  2
  H          3.064256       -2.138935        3.259735  2
  C          3.142146       -0.000000        3.391853  2
  H          3.691414       -0.000000        4.323543  2
  C          2.789622        1.202290        2.793890  2
  H          3.064256        2.138935        3.259735  2
  C          2.084575        1.202290        1.597963  2
  H          1.809940        2.138935        1.132119  2

%mem=32GB
%nprocshared= 8
#p m062x/aug-cc-pVDZ   counterpoise=2

00183 m062x/aug-cc-pVDZ   counterpoise=2

 0  1  0  1  0  1
  N          0.329023       -1.055133        0.000077  1
  N          1.142542       -0.000000        0.000054  1
  N          0.401338        1.055212       -0.000160  1
  C         -0.906026        0.682931        0.000013  1
  C         -0.966877       -0.683010        0.000016  1
  H          0.723583       -1.980558        0.000143  1
  H         -1.701134        1.405525       -0.000009  1
  H         -1.778466       -1.386383        0.000044  1
  C          1.705737        0.300767        1.000000  2
  H          1.192317        0.026582        0.088428  2
  C          2.601618       -0.583792        1.585052  2
  H          2.786135       -1.547095        1.129266  2
  C          3.260650       -0.231844        2.755155  2
  H          3.958588       -0.920961        3.210941  2
  C          3.023801        1.004664        3.340207  2
  H          3.537222        1.278849        4.251779  2
  C          2.127920        1.889223        2.755155  2
  H          1.943403        2.852526        3.210941  2
  C          1.468888        1.537275        1.585052  2
  H          0.770950        2.226392        1.129266  2

%mem=32GB
%nprocshared= 8
#p m062x/aug-cc-pVDZ   counterpoise=2

00184 m062x/aug-cc-pVDZ   counterpoise=2

 0  1  0  1  0  1
  N          0.329023       -1.055133        0.000077  1
  N          1.142542       -0.000000        0.000054  1
  N          0.401338        1.055212       -0.000160  1
  C         -0.906026        0.682931        0.000013  1
  C         -0.966877       -0.683010        0.000016  1
  H          0.723583       -1.980558        0.000143  1
  H         -1.701134        1.405525       -0.000009  1
  H         -1.778466       -1.386383        0.000044  1
  C          1.627595        0.592396        1.000000  2
  H          1.211044        0.083661        0.141271  2
  C          2.825180        0.157226        1.551137  2
  H          3.341608       -0.690528        1.121772  2
  C          3.359871        0.810244        2.653410  2
  H          4.292850        0.471225        3.082774  2
  C          2.696976        1.898432        3.204547  2
  H          3.113528        2.407167        4.063275  2
  C          1.499391        2.333602        2.653410  2
  H          0.982963        3.181357        3.082774  2
  C          0.964701        1.680584        1.551137  2
  H          0.031721        2.019604        1.121772  2

%mem=32GB
%nprocshared= 8
#p m062x/aug-cc-pVDZ   counterpoise=2

00185 m062x/aug-cc-pVDZ   counterpoise=2

 0  1  0  1  0  1
  N          0.329023       -1.055133        0.000077  1
  N          1.142542       -0.000000        0.000054  1
  N          0.401338        1.055212       -0.000160  1
  C         -0.906026        0.682931        0.000013  1
  C         -0.966877       -0.683010        0.000016  1
  H          0.723583       -1.980558        0.000143  1
  H         -1.701134        1.405525       -0.000009  1
  H         -1.778466       -1.386383        0.000044  1
  C          1.500000        0.866025        1.000000  2
  H          1.217863        0.182482        0.210754  2
  C          2.792420        0.846013        1.506542  2
  H          3.517144        0.146879        1.111919  2
  C          3.154574        1.723417        2.519626  2
  H          4.161435        1.707827        2.914249  2
  C          2.224309        2.620833        3.026168  2
  H          2.506446        3.304377        3.815413  2
  C          0.931889        2.640846        2.519626  2
  H          0.207166        3.339979        2.914249  2
  C          0.569735        1.763442        1.506542  2
  H         -0.437126        1.779032        1.111919  2

%mem=32GB
%nprocshared= 8
#p m062x/aug-cc-pVDZ   counterpoise=2

00186 m062x/aug-cc-pVDZ   counterpoise=2

 0  1  0  1  0  1
  N          0.329023       -1.055133        0.000077  1
  N          1.142542       -0.000000        0.000054  1
  N          0.401338        1.055212       -0.000160  1
  C         -0.906026        0.682931        0.000013  1
  C         -0.966877       -0.683010        0.000016  1
  H          0.723583       -1.980558        0.000143  1
  H         -1.701134        1.405525       -0.000009  1
  H         -1.778466       -1.386383        0.000044  1
  C          1.326828        1.113341        1.000000  2
  H          0.592934        1.067246        0.206894  2
  C          1.873211       -0.057001        1.509020  2
  H          1.564977       -1.014851        1.112467  2
  C          2.815245        0.002167        2.527059  2
  H          3.240905       -0.909588        2.923611  2
  C          3.210896        1.231677        3.036078  2
  H          3.944790        1.277772        3.829184  2
  C          2.664513        2.402018        2.527059  2
  H          2.972747        3.359869        2.923611  2
  C          1.722479        2.342850        1.509020  2
  H          1.296818        3.254606        1.112467  2

%mem=32GB
%nprocshared= 8
#p m062x/aug-cc-pVDZ   counterpoise=2

00187 m062x/aug-cc-pVDZ   counterpoise=2

 0  1  0  1  0  1
  N          0.329023       -1.055133        0.000077  1
  N          1.142542       -0.000000        0.000054  1
  N          0.401338        1.055212       -0.000160  1
  C         -0.906026        0.682931        0.000013  1
  C         -0.966877       -0.683010        0.000016  1
  H          0.723583       -1.980558        0.000143  1
  H         -1.701134        1.405525       -0.000009  1
  H         -1.778466       -1.386383        0.000044  1
  C          1.113341        1.326828        1.000000  2
  H          0.500913        1.093198        0.139714  2
  C          1.934929        0.353445        1.552136  2
  H          1.962561       -0.638499        1.121993  2
  C          2.721048        0.653335        2.656408  2
  H          3.361107       -0.104979        3.086550  2
  C          2.685578        1.926607        3.208543  2
  H          3.298006        2.160237        4.068829  2
  C          1.863990        2.899990        2.656408  2
  H          1.836359        3.891934        3.086550  2
  C          1.077872        2.600100        1.552136  2
  H          0.437812        3.358414        1.121993  2

%mem=32GB
%nprocshared= 8
#p m062x/aug-cc-pVDZ   counterpoise=2

00188 m062x/aug-cc-pVDZ   counterpoise=2

 0  1  0  1  0  1
  N          0.329023       -1.055133        0.000077  1
  N          1.142542       -0.000000        0.000054  1
  N          0.401338        1.055212       -0.000160  1
  C         -0.906026        0.682931        0.000013  1
  C         -0.966877       -0.683010        0.000016  1
  H          0.723583       -1.980558        0.000143  1
  H         -1.701134        1.405525       -0.000009  1
  H         -1.778466       -1.386383        0.000044  1
  C          0.866025        1.500000        1.000000  2
  H          0.443389        1.095462        0.090347  2
  C          1.968623        0.891094        1.583820  2
  H          2.404966        0.012187        1.128994  2
  C          2.511124        1.410363        2.751461  2
  H          3.370104        0.935995        3.206287  2
  C          1.951027        2.538539        3.335281  2
  H          2.373664        2.943077        4.244934  2
  C          0.848430        3.147445        2.751461  2
  H          0.412087        4.026351        3.206287  2
  C          0.305929        2.628176        1.583820  2
  H         -0.553051        3.102544        1.128994  2

%mem=32GB
%nprocshared= 8
#p m062x/aug-cc-pVDZ   counterpoise=2

00189 m062x/aug-cc-pVDZ   counterpoise=2

 0  1  0  1  0  1
  N          0.329023       -1.055133        0.000077  1
  N          1.142542       -0.000000        0.000054  1
  N          0.401338        1.055212       -0.000160  1
  C         -0.906026        0.682931        0.000013  1
  C         -0.966877       -0.683010        0.000016  1
  H          0.723583       -1.980558        0.000143  1
  H         -1.701134        1.405525       -0.000009  1
  H         -1.778466       -1.386383        0.000044  1
  C          0.592396        1.627595        1.000000  2
  H          0.415494        1.097622        0.073946  2
  C          1.846368        1.587064        1.594346  2
  H          2.646373        1.025516        1.131319  2
  C          2.073441        2.267344        2.783039  2
  H          3.050348        2.235768        3.246066  2
  C          1.046543        2.988154        3.377386  2
  H          1.223445        3.518127        4.303440  2
  C         -0.207429        3.028685        2.783039  2
  H         -1.007434        3.590233        3.246066  2
  C         -0.434502        2.348405        1.594346  2
  H         -1.411409        2.379981        1.131319  2

%mem=32GB
%nprocshared= 8
#p m062x/aug-cc-pVDZ   counterpoise=2

00190 m062x/aug-cc-pVDZ   counterpoise=2

 0  1  0  1  0  1
  N          0.329023       -1.055133        0.000077  1
  N          1.142542       -0.000000        0.000054  1
  N          0.401338        1.055212       -0.000160  1
  C         -0.906026        0.682931        0.000013  1
  C         -0.966877       -0.683010        0.000016  1
  H          0.723583       -1.980558        0.000143  1
  H         -1.701134        1.405525       -0.000009  1
  H         -1.778466       -1.386383        0.000044  1
  C          0.300767        1.705737        1.000000  2
  H          0.391612        1.118123        0.096563  2
  C          1.430638        2.266562        1.579831  2
  H          2.401708        2.115859        1.128112  2
  C          1.314028        3.020830        2.739492  2
  H          2.194255        3.457741        3.191211  2
  C          0.067549        3.214273        3.319323  2
  H         -0.023295        3.801888        4.222760  2
  C         -1.062321        2.653449        2.739492  2
  H         -2.033392        2.804151        3.191211  2
  C         -0.945712        1.899180        1.579831  2
  H         -1.825938        1.462269        1.128112  2

%mem=32GB
%nprocshared= 8
#p m062x/aug-cc-pVDZ   counterpoise=2

00191 m062x/aug-cc-pVDZ   counterpoise=2

 0  1  0  1  0  1
  N          0.329023       -1.055133        0.000077  1
  N          1.142542       -0.000000        0.000054  1
  N          0.401338        1.055212       -0.000160  1
  C         -0.906026        0.682931        0.000013  1
  C         -0.966877       -0.683010        0.000016  1
  H          0.723583       -1.980558        0.000143  1
  H         -1.701134        1.405525       -0.000009  1
  H         -1.778466       -1.386383        0.000044  1
  C          0.000000        1.732051        1.000000  2
  H          0.341086        1.156824        0.149991  2
  C          0.815242        2.714446        1.545540  2
  H          1.791444        2.904555        1.120536  2
  C          0.377420        3.452813        2.636621  2
  H          1.012535        4.218150        3.061626  2
  C         -0.875644        3.208786        3.182162  2
  H         -1.216731        3.784013        4.032171  2
  C         -1.690887        2.226391        2.636621  2
  H         -2.667088        2.036282        3.061626  2
  C         -1.253065        1.488024        1.545540  2
  H         -1.888179        0.722687        1.120536  2

%mem=32GB
%nprocshared= 8
#p m062x/aug-cc-pVDZ   counterpoise=2

00192 m062x/aug-cc-pVDZ   counterpoise=2

 0  1  0  1  0  1
  N          0.329023       -1.055133        0.000077  1
  N          1.142542       -0.000000        0.000054  1
  N          0.401338        1.055212       -0.000160  1
  C         -0.906026        0.682931        0.000013  1
  C         -0.966877       -0.683010        0.000016  1
  H          0.723583       -1.980558        0.000143  1
  H         -1.701134        1.405525       -0.000009  1
  H         -1.778466       -1.386383        0.000044  1
  C         -0.300767        1.705737        1.000000  2
  H          0.247760        1.197508        0.218615  2
  C          0.164319        2.913847        1.501497  2
  H          1.075172        3.346797        1.110805  2
  C         -0.539776        3.566215        2.504492  2
  H         -0.177450        4.507395        2.895184  2
  C         -1.708958        3.010474        3.005989  2
  H         -2.257485        3.518704        3.787374  2
  C         -2.174045        1.802365        2.504492  2
  H         -3.084898        1.369414        2.895184  2
  C         -1.469950        1.149996        1.501497  2
  H         -1.832275        0.208817        1.110805  2

%mem=32GB
%nprocshared= 8
#p m062x/aug-cc-pVDZ   counterpoise=2

00193 m062x/aug-cc-pVDZ   counterpoise=2

 0  1  0  1  0  1
  N          0.329023       -1.055133        0.000077  1
  N          1.142542       -0.000000        0.000054  1
  N          0.401338        1.055212       -0.000160  1
  C         -0.906026        0.682931        0.000013  1
  C         -0.966877       -0.683010        0.000016  1
  H          0.723583       -1.980558        0.000143  1
  H         -1.701134        1.405525       -0.000009  1
  H         -1.778466       -1.386383        0.000044  1
  C         -0.592396        1.627595        1.000000  2
  H         -0.832808        0.903465        0.233463  2
  C          0.702949        1.713517        1.491968  2
  H          1.471677        1.056324        1.108699  2
  C          1.011545        2.643018        2.475903  2
  H          2.020685        2.709955        2.859172  2
  C          0.024795        3.486597        2.967871  2
  H          0.265207        4.210727        3.734409  2
  C         -1.270551        3.400676        2.475903  2
  H         -2.039279        4.057868        2.859172  2
  C         -1.579146        2.471175        1.491968  2
  H         -2.588286        2.404237        1.108699  2

%mem=32GB
%nprocshared= 8
#p m062x/aug-cc-pVDZ   counterpoise=2

00194 m062x/aug-cc-pVDZ   counterpoise=2

 0  1  0  1  0  1
  N          0.329023       -1.055133        0.000077  1
  N          1.142542       -0.000000        0.000054  1
  N          0.401338        1.055212       -0.000160  1
  C         -0.906026        0.682931        0.000013  1
  C         -0.966877       -0.683010        0.000016  1
  H          0.723583       -1.980558        0.000143  1
  H         -1.701134        1.405525       -0.000009  1
  H         -1.778466       -1.386383        0.000044  1
  C         -0.866025        1.500000        1.000000  2
  H         -0.899511        0.816005        0.162879  2
  C          0.356318        1.880202        1.537269  2
  H          1.275099        1.492405        1.118708  2
  C          0.399300        2.758185        2.611806  2
  H          1.351568        3.054383        3.030367  2
  C         -0.780060        3.255966        3.149075  2
  H         -0.746574        3.939960        3.986196  2
  C         -2.002403        2.875763        2.611806  2
  H         -2.921185        3.263560        3.030367  2
  C         -2.045386        1.997781        1.537269  2
  H         -2.997653        1.701583        1.118708  2

%mem=32GB
%nprocshared= 8
#p m062x/aug-cc-pVDZ   counterpoise=2

00195 m062x/aug-cc-pVDZ   counterpoise=2

 0  1  0  1  0  1
  N          0.329023       -1.055133        0.000077  1
  N          1.142542       -0.000000        0.000054  1
  N          0.401338        1.055212       -0.000160  1
  C         -0.906026        0.682931        0.000013  1
  C         -0.966877       -0.683010        0.000016  1
  H          0.723583       -1.980558        0.000143  1
  H         -1.701134        1.405525       -0.000009  1
  H         -1.778466       -1.386383        0.000044  1
  C         -1.113341        1.326828        1.000000  2
  H         -1.660139        1.400036        0.069735  2
  C         -0.921948        0.088185        1.597049  2
  H         -1.319642       -0.803572        1.131917  2
  C         -0.220072       -0.005786        2.791148  2
  H         -0.070967       -0.970752        3.256280  2
  C          0.290412        1.138885        3.388197  2
  H          0.837211        1.065677        4.318462  2
  C          0.099020        2.377528        2.791148  2
  H          0.496714        3.269285        3.256280  2
  C         -0.602857        2.471499        1.597049  2
  H         -0.751962        3.436465        1.131917  2

%mem=32GB
%nprocshared= 8
#p m062x/aug-cc-pVDZ   counterpoise=2

00196 m062x/aug-cc-pVDZ   counterpoise=2

 0  1  0  1  0  1
  N          0.329023       -1.055133        0.000077  1
  N          1.142542       -0.000000        0.000054  1
  N          0.401338        1.055212       -0.000160  1
  C         -0.906026        0.682931        0.000013  1
  C         -0.966877       -0.683010        0.000016  1
  H          0.723583       -1.980558        0.000143  1
  H         -1.701134        1.405525       -0.000009  1
  H         -1.778466       -1.386383        0.000044  1
  C         -1.326828        1.113341        1.000000  2
  H         -1.692521        1.398801        0.023003  2
  C         -1.831926       -0.017601        1.627042  2
  H         -2.591115       -0.613202        1.138543  2
  C         -1.362519       -0.384021        2.881126  2
  H         -1.756015       -1.265082        3.369624  2
  C         -0.388014        0.380501        3.508167  2
  H         -0.022321        0.095040        4.485164  2
  C          0.117084        1.511442        2.881126  2
  H          0.876273        2.107043        3.369624  2
  C         -0.352323        1.877862        1.627042  2
  H          0.041174        2.758924        1.138543  2

%mem=32GB
%nprocshared= 8
#p m062x/aug-cc-pVDZ   counterpoise=2

00197 m062x/aug-cc-pVDZ   counterpoise=2

 0  1  0  1  0  1
  N          0.329023       -1.055133        0.000077  1
  N          1.142542       -0.000000        0.000054  1
  N          0.401338        1.055212       -0.000160  1
  C         -0.906026        0.682931        0.000013  1
  C         -0.966877       -0.683010        0.000016  1
  H          0.723583       -1.980558        0.000143  1
  H         -1.701134        1.405525       -0.000009  1
  H         -1.778466       -1.386383        0.000044  1
  C         -1.500000        0.866025        1.000000  2
  H         -1.688519        1.371687        0.062712  2
  C         -2.505554        0.121495        1.601556  2
  H         -3.477450        0.047129        1.132912  2
  C         -2.263569       -0.527578        2.804669  2
  H         -3.046946       -1.107606        3.273313  2
  C         -1.016031       -0.432121        3.406225  2
  H         -0.827512       -0.937782        4.343513  2
  C         -0.010477        0.312410        2.804669  2
  H          0.961419        0.386776        3.273313  2
  C         -0.252462        0.961483        1.601556  2
  H          0.530916        1.541511        1.132912  2

%mem=32GB
%nprocshared= 8
#p m062x/aug-cc-pVDZ   counterpoise=2

00198 m062x/aug-cc-pVDZ   counterpoise=2

 0  1  0  1  0  1
  N          0.329023       -1.055133        0.000077  1
  N          1.142542       -0.000000        0.000054  1
  N          0.401338        1.055212       -0.000160  1
  C         -0.906026        0.682931        0.000013  1
  C         -0.966877       -0.683010        0.000016  1
  H          0.723583       -1.980558        0.000143  1
  H         -1.701134        1.405525       -0.000009  1
  H         -1.778466       -1.386383        0.000044  1
  C         -1.627595        0.592396        1.000000  2
  H         -0.996430        0.671588        0.125300  2
  C         -2.182357        1.734507        1.561387  2
  H         -1.983381        2.703462        1.124037  2
  C         -2.992528        1.632856        2.684162  2
  H         -3.424716        2.522618        3.121512  2
  C         -3.247936        0.389093        3.245550  2
  H         -3.879101        0.309902        4.120250  2
  C         -2.693174       -0.753018        2.684162  2
  H         -2.892151       -1.721972        3.121512  2
  C         -1.883004       -0.651366        1.561387  2
  H         -1.450815       -1.541129        1.124037  2

%mem=32GB
%nprocshared= 8
#p m062x/aug-cc-pVDZ   counterpoise=2

00199 m062x/aug-cc-pVDZ   counterpoise=2

 0  1  0  1  0  1
  N          0.329023       -1.055133        0.000077  1
  N          1.142542       -0.000000        0.000054  1
  N          0.401338        1.055212       -0.000160  1
  C         -0.906026        0.682931        0.000013  1
  C         -0.966877       -0.683010        0.000016  1
  H          0.723583       -1.980558        0.000143  1
  H         -1.701134        1.405525       -0.000009  1
  H         -1.778466       -1.386383        0.000044  1
  C         -1.705737        0.300767        1.000000  2
  H         -1.058459        0.610087        0.190621  2
  C         -2.639559        1.187034        1.519464  2
  H         -2.719777        2.186799        1.114774  2
  C         -3.470412        0.789988        2.558392  2
  H         -4.197908        1.480434        2.963081  2
  C         -3.367443       -0.493323        3.077856  2
  H         -4.014721       -0.802643        3.887235  2
  C         -2.433621       -1.379590        2.558392  2
  H         -2.353403       -2.379355        2.963081  2
  C         -1.602768       -0.982544        1.519464  2
  H         -0.875272       -1.672990        1.114774  2

%mem=32GB
%nprocshared= 8
#p m062x/aug-cc-pVDZ   counterpoise=2

00200 m062x/aug-cc-pVDZ   counterpoise=2

 0  1  0  1  0  1
  N          0.329023       -1.055133        0.000077  1
  N          1.142542       -0.000000        0.000054  1
  N          0.401338        1.055212       -0.000160  1
  C         -0.906026        0.682931        0.000013  1
  C         -0.966877       -0.683010        0.000016  1
  H          0.723583       -1.980558        0.000143  1
  H         -1.701134        1.405525       -0.000009  1
  H         -1.778466       -1.386383        0.000044  1
  C         -1.732051        0.000000        1.000000  2
  H         -1.154327       -0.515688        0.244989  2
  C         -1.302211        1.227910        1.484570  2
  H         -0.389621        1.668827        1.107065  2
  C         -2.043784        1.889854        2.453711  2
  H         -1.708918        2.846459        2.831216  2
  C         -3.215196        1.323887        2.938281  2
  H         -3.792921        1.839575        3.693292  2
  C         -3.645036        0.095976        2.453711  2
  H         -4.557627       -0.344940        2.831216  2
  C         -2.903463       -0.565967        1.484570  2
  H         -3.238330       -1.522572        1.107065  2

%mem=32GB
%nprocshared= 8
#p m062x/aug-cc-pVDZ   counterpoise=2

00201 m062x/aug-cc-pVDZ   counterpoise=2

 0  1  0  1  0  1
  N          0.329023       -1.055133        0.000077  1
  N          1.142542       -0.000000        0.000054  1
  N          0.401338        1.055212       -0.000160  1
  C         -0.906026        0.682931        0.000013  1
  C         -0.966877       -0.683010        0.000016  1
  H          0.723583       -1.980558        0.000143  1
  H         -1.701134        1.405525       -0.000009  1
  H         -1.778466       -1.386383        0.000044  1
  C         -1.705737       -0.300767        1.000000  2
  H         -1.091398       -0.618590        0.168545  2
  C         -1.547580        0.971065        1.533633  2
  H         -0.810029        1.644064        1.117905  2
  C         -2.336152        1.379025        2.600898  2
  H         -2.212940        2.369847        3.016625  2
  C         -3.282881        0.515154        3.134530  2
  H         -3.897220        0.832976        3.965985  2
  C         -3.441039       -0.756678        2.600898  2
  H         -4.178590       -1.429678        3.016625  2
  C         -2.652467       -1.164639        1.533633  2
  H         -2.775679       -2.155461        1.117905  2

%mem=32GB
%nprocshared= 8
#p m062x/aug-cc-pVDZ   counterpoise=2

00202 m062x/aug-cc-pVDZ   counterpoise=2

 0  1  0  1  0  1
  N          0.329023       -1.055133        0.000077  1
  N          1.142542       -0.000000        0.000054  1
  N          0.401338        1.055212       -0.000160  1
  C         -0.906026        0.682931        0.000013  1
  C         -0.966877       -0.683010        0.000016  1
  H          0.723583       -1.980558        0.000143  1
  H         -1.701134        1.405525       -0.000009  1
  H         -1.778466       -1.386383        0.000044  1
  C         -1.627595       -0.592396        1.000000  2
  H         -1.033073       -0.673932        0.100202  2
  C         -1.845805        0.651074        1.577495  2
  H         -1.421280        1.538265        1.127596  2
  C         -2.608941        0.755734        2.732486  2
  H         -2.778938        1.724460        3.182385  2
  C         -3.153867       -0.383077        3.309981  2
  H         -3.748389       -0.301542        4.209779  2
  C         -2.935657       -1.626547        2.732486  2
  H         -3.360182       -2.513738        3.182385  2
  C         -2.172521       -1.731207        1.577495  2
  H         -2.002524       -2.699933        1.127596  2

%mem=32GB
%nprocshared= 8
#p m062x/aug-cc-pVDZ   counterpoise=2

00203 m062x/aug-cc-pVDZ   counterpoise=2

 0  1  0  1  0  1
  N          0.329023       -1.055133        0.000077  1
  N          1.142542       -0.000000        0.000054  1
  N          0.401338        1.055212       -0.000160  1
  C         -0.906026        0.682931        0.000013  1
  C         -0.966877       -0.683010        0.000016  1
  H          0.723583       -1.980558        0.000143  1
  H         -1.701134        1.405525       -0.000009  1
  H         -1.778466       -1.386383        0.000044  1
  C         -1.500000       -0.866025        1.000000  2
  H         -0.997696       -0.693590        0.057823  2
  C         -2.212753        0.160455        1.604694  2
  H         -2.265720        1.132571        1.133606  2
  C         -2.857517       -0.060885        2.814083  2
  H         -3.412788        0.738795        3.285172  2
  C         -2.789527       -1.308706        3.418778  2
  H         -3.291831       -1.481142        4.360955  2
  C         -2.076773       -2.335186        2.814083  2
  H         -2.023806       -3.307302        3.285172  2
  C         -1.432010       -2.113846        1.604694  2
  H         -0.876739       -2.913526        1.133606  2

%mem=32GB
%nprocshared= 8
#p m062x/aug-cc-pVDZ   counterpoise=2

00204 m062x/aug-cc-pVDZ   counterpoise=2

 0  1  0  1  0  1
  N          0.329023       -1.055133        0.000077  1
  N          1.142542       -0.000000        0.000054  1
  N          0.401338        1.055212       -0.000160  1
  C         -0.906026        0.682931        0.000013  1
  C         -0.966877       -0.683010        0.000016  1
  H          0.723583       -1.980558        0.000143  1
  H         -1.701134        1.405525       -0.000009  1
  H         -1.778466       -1.386383        0.000044  1
  C         -1.326828       -1.113341        1.000000  2
  H         -1.758839       -1.374517        0.043499  2
  C         -0.427541       -1.974596        1.613888  2
  H         -0.158963       -2.906734        1.135637  2
  C          0.126993       -1.639347        2.841663  2
  H          0.827583       -2.310308        3.319913  2
  C         -0.217759       -0.442842        3.455550  2
  H          0.214252       -0.181666        4.412052  2
  C         -1.117045        0.418413        2.841663  2
  H         -1.385624        1.350551        3.319913  2
  C         -1.671580        0.083163        1.613888  2
  H         -2.372170        0.754125        1.135637  2

%mem=32GB
%nprocshared= 8
#p m062x/aug-cc-pVDZ   counterpoise=2

00205 m062x/aug-cc-pVDZ   counterpoise=2

 0  1  0  1  0  1
  N          0.329023       -1.055133        0.000077  1
  N          1.142542       -0.000000        0.000054  1
  N          0.401338        1.055212       -0.000160  1
  C         -0.906026        0.682931        0.000013  1
  C         -0.966877       -0.683010        0.000016  1
  H          0.723583       -1.980558        0.000143  1
  H         -1.701134        1.405525       -0.000009  1
  H         -1.778466       -1.386383        0.000044  1
  C         -1.113341       -1.326828        1.000000  2
  H         -0.981147       -0.745739        0.097447  2
  C         -2.370520       -1.433076        1.579263  2
  H         -3.217733       -0.934760        1.127987  2
  C         -2.540205       -2.178968        2.737790  2
  H         -3.519612       -2.261742        3.189067  2
  C         -1.452711       -2.818612        3.317054  2
  H         -1.584904       -3.399701        4.219607  2
  C         -0.195531       -2.712364        2.737790  2
  H          0.651682       -3.210680        3.189067  2
  C         -0.025847       -1.966472        1.579263  2
  H          0.953560       -1.883699        1.127987  2

%mem=32GB
%nprocshared= 8
#p m062x/aug-cc-pVDZ   counterpoise=2

00206 m062x/aug-cc-pVDZ   counterpoise=2

 0  1  0  1  0  1
  N          0.329023       -1.055133        0.000077  1
  N          1.142542       -0.000000        0.000054  1
  N          0.401338        1.055212       -0.000160  1
  C         -0.906026        0.682931        0.000013  1
  C         -0.966877       -0.683010        0.000016  1
  H          0.723583       -1.980558        0.000143  1
  H         -1.701134        1.405525       -0.000009  1
  H         -1.778466       -1.386383        0.000044  1
  C         -0.866025       -1.500000        1.000000  2
  H         -0.950239       -0.817793        0.164989  2
  C         -2.005210       -2.085140        1.535915  2
  H         -2.976906       -1.858788        1.118409  2
  C         -1.897112       -2.960828        2.607744  2
  H         -2.784595       -3.416682        3.025250  2
  C         -0.649831       -3.251376        3.143659  2
  H         -0.565617       -3.933582        3.978670  2
  C          0.489354       -2.666236        2.607744  2
  H          1.461050       -2.892588        3.025250  2
  C          0.381256       -1.790548        1.535915  2
  H          1.268739       -1.334693        1.118409  2

%mem=32GB
%nprocshared= 8
#p m062x/aug-cc-pVDZ   counterpoise=2

00207 m062x/aug-cc-pVDZ   counterpoise=2

 0  1  0  1  0  1
  N          0.329023       -1.055133        0.000077  1
  N          1.142542       -0.000000        0.000054  1
  N          0.401338        1.055212       -0.000160  1
  C         -0.906026        0.682931        0.000013  1
  C         -0.966877       -0.683010        0.000016  1
  H          0.723583       -1.980558        0.000143  1
  H         -1.701134        1.405525       -0.000009  1
  H         -1.778466       -1.386383        0.000044  1
  C         -0.592396       -1.627595        1.000000  2
  H         -0.876492       -0.910995        0.241372  2
  C         -1.527723       -2.530610        1.486891  2
  H         -2.540486       -2.517504        1.107577  2
  C         -1.163055       -3.450445        2.460674  2
  H         -1.891722       -4.153940        2.839987  2
  C          0.136941       -3.467266        2.947565  2
  H          0.421037       -4.183866        3.706192  2
  C          1.072268       -2.564252        2.460674  2
  H          2.085031       -2.577357        2.839987  2
  C          0.707599       -1.644416        1.486891  2
  H          1.436266       -0.940922        1.107577  2

%mem=32GB
%nprocshared= 8
#p m062x/aug-cc-pVDZ   counterpoise=2

00208 m062x/aug-cc-pVDZ   counterpoise=2

 0  1  0  1  0  1
  N          0.329023       -1.055133        0.000077  1
  N          1.142542       -0.000000        0.000054  1
  N          0.401338        1.055212       -0.000160  1
  C         -0.906026        0.682931        0.000013  1
  C         -0.966877       -0.683010        0.000016  1
  H          0.723583       -1.980558        0.000143  1
  H         -1.701134        1.405525       -0.000009  1
  H         -1.778466       -1.386383        0.000044  1
  C         -0.300767       -1.705737        1.000000  2
  H          0.204165       -1.184118        0.198315  2
  C         -1.488689       -1.204298        1.514526  2
  H         -1.909208       -0.292032        1.113683  2
  C         -2.136825       -1.873854        2.543577  2
  H         -3.062277       -1.483208        2.944419  2
  C         -1.597040       -3.044850        3.058102  2
  H         -2.101973       -3.566469        3.859787  2
  C         -0.409119       -3.546289        2.543577  2
  H          0.011400       -4.458554        2.944419  2
  C          0.239017       -2.876732        1.514526  2
  H          1.164469       -3.267379        1.113683  2

%mem=32GB
%nprocshared= 8
#p m062x/aug-cc-pVDZ   counterpoise=2

00209 m062x/aug-cc-pVDZ   counterpoise=2

 0  1  0  1  0  1
  N          0.329023       -1.055133        0.000077  1
  N          1.142542       -0.000000        0.000054  1
  N          0.401338        1.055212       -0.000160  1
  C         -0.906026        0.682931        0.000013  1
  C         -0.966877       -0.683010        0.000016  1
  H          0.723583       -1.980558        0.000143  1
  H         -1.701134        1.405525       -0.000009  1
  H         -1.778466       -1.386383        0.000044  1
  C         -0.000000       -1.732051        1.000000  2
  H          0.284335       -1.147071        0.135885  2
  C         -1.263811       -1.581906        1.554593  2
  H         -1.964048       -0.879956        1.122536  2
  C         -1.628787       -2.332792        2.663780  2
  H         -2.613359       -2.215822        3.095837  2
  C         -0.729952       -3.233823        3.218373  2
  H         -1.014288       -3.818802        4.082488  2
  C          0.533858       -3.383968        2.663780  2
  H          1.234096       -4.085918        3.095837  2
  C          0.898834       -2.633082        1.554593  2
  H          1.883407       -2.750052        1.122536  2

%mem=32GB
%nprocshared= 8
#p m062x/aug-cc-pVDZ   counterpoise=2

00210 m062x/aug-cc-pVDZ   counterpoise=2

 0  1  0  1  0  1
  N          0.329023       -1.055133        0.000077  1
  N          1.142542       -0.000000        0.000054  1
  N          0.401338        1.055212       -0.000160  1
  C         -0.906026        0.682931        0.000013  1
  C         -0.966877       -0.683010        0.000016  1
  H          0.723583       -1.980558        0.000143  1
  H         -1.701134        1.405525       -0.000009  1
  H         -1.778466       -1.386383        0.000044  1
  C          0.300767       -1.705737        1.000000  2
  H          0.709129       -1.971163        0.034323  2
  C          0.693898       -0.527323        1.619776  2
  H          1.408527        0.125296        1.136938  2
  C          0.169720       -0.186619        2.859329  2
  H          0.475988        0.731426        3.342168  2
  C         -0.747587       -1.024329        3.479106  2
  H         -1.155948       -0.758903        4.444783  2
  C         -1.140717       -2.202744        2.859329  2
  H         -1.855346       -2.855362        3.342168  2
  C         -0.616540       -2.543448        1.619776  2
  H         -0.922808       -3.461492        1.136938  2

%mem=32GB
%nprocshared= 8
#p m062x/aug-cc-pVDZ   counterpoise=2

00211 m062x/aug-cc-pVDZ   counterpoise=2

 0  1  0  1  0  1
  N          0.329023       -1.055133        0.000077  1
  N          1.142542       -0.000000        0.000054  1
  N          0.401338        1.055212       -0.000160  1
  C         -0.906026        0.682931        0.000013  1
  C         -0.966877       -0.683010        0.000016  1
  H          0.723583       -1.980558        0.000143  1
  H         -1.701134        1.405525       -0.000009  1
  H         -1.778466       -1.386383        0.000044  1
  C          0.592396       -1.627595        1.000000  2
  H          0.725196       -1.984897       -0.012147  2
  C          1.634132       -0.979414        1.649601  2
  H          2.578496       -0.831749        1.143528  2
  C          1.463669       -0.520778        2.948804  2
  H          2.275234       -0.015812        3.454878  2
  C          0.251471       -0.710324        3.598406  2
  H          0.118672       -0.353023        4.610553  2
  C         -0.790265       -1.358505        2.948804  2
  H         -1.734629       -1.506170        3.454878  2
  C         -0.619802       -1.817141        1.649601  2
  H         -1.431367       -2.322107        1.143528  2

%mem=32GB
%nprocshared= 8
#p m062x/aug-cc-pVDZ   counterpoise=2

00212 m062x/aug-cc-pVDZ   counterpoise=2

 0  1  0  1  0  1
  N          0.329023       -1.055133        0.000077  1
  N          1.142542       -0.000000        0.000054  1
  N          0.401338        1.055212       -0.000160  1
  C         -0.906026        0.682931        0.000013  1
  C         -0.966877       -0.683010        0.000016  1
  H          0.723583       -1.980558        0.000143  1
  H         -1.701134        1.405525       -0.000009  1
  H         -1.778466       -1.386383        0.000044  1
  C          0.866025       -1.500000        1.000000  2
  H          0.728284       -1.964700        0.033138  2
  C          2.107146       -1.543431        1.620537  2
  H          2.936301       -2.041965        1.137106  2
  C          2.283953       -0.946937        2.861612  2
  H          3.250850       -0.980771        3.345044  2
  C          1.219639       -0.307012        3.482150  2
  H          1.357381        0.157687        4.449012  2
  C         -0.021482       -0.263582        2.861612  2
  H         -0.850636        0.234952        3.345044  2
  C         -0.198289       -0.860076        1.620537  2
  H         -1.165185       -0.826241        1.137106  2

%mem=32GB
%nprocshared= 8
#p m062x/aug-cc-pVDZ   counterpoise=2

00213 m062x/aug-cc-pVDZ   counterpoise=2

 0  1  0  1  0  1
  N          0.329023       -1.055133        0.000077  1
  N          1.142542       -0.000000        0.000054  1
  N          0.401338        1.055212       -0.000160  1
  C         -0.906026        0.682931        0.000013  1
  C         -0.966877       -0.683010        0.000016  1
  H          0.723583       -1.980558        0.000143  1
  H         -1.701134        1.405525       -0.000009  1
  H         -1.778466       -1.386383        0.000044  1
  C          1.113341       -1.326828        1.000000  2
  H          0.777873       -1.889498        0.139416  2
  C          2.361325       -1.581393        1.552328  2
  H          2.998101       -2.342382        1.122035  2
  C          2.791935       -0.859143        2.656983  2
  H          3.764179       -1.057462        3.087275  2
  C          1.974560        0.117671        3.209311  2
  H          2.310027        0.680342        4.069895  2
  C          0.726575        0.372236        2.656983  2
  H          0.089799        1.133225        3.087275  2
  C          0.295966       -0.350013        1.552328  2
  H         -0.676278       -0.151695        1.122035  2

%mem=32GB
%nprocshared= 8
#p m062x/aug-cc-pVDZ   counterpoise=2

00214 m062x/aug-cc-pVDZ   counterpoise=2

 0  1  0  1  0  1
  N          0.329023       -1.055133        0.000077  1
  N          1.142542       -0.000000        0.000054  1
  N          0.401338        1.055212       -0.000160  1
  C         -0.906026        0.682931        0.000013  1
  C         -0.966877       -0.683010        0.000016  1
  H          0.723583       -1.980558        0.000143  1
  H         -1.701134        1.405525       -0.000009  1
  H         -1.778466       -1.386383        0.000044  1
  C          1.326828       -1.113341        1.000000  2
  H          0.563518       -1.068812        0.235070  2
  C          1.746706       -2.342169        1.490936  2
  H          1.310504       -3.254960        1.108471  2
  C          2.726499       -2.399326        2.472808  2
  H          3.053606       -3.356645        2.855273  2
  C          3.286412       -1.227655        2.963744  2
  H          4.049722       -1.272183        3.728674  2
  C          2.866534        0.001173        2.472808  2
  H          3.302736        0.913964        2.855273  2
  C          1.886742        0.058330        1.490936  2
  H          1.559634        1.015650        1.108471  2

%mem=32GB
%nprocshared= 8
#p m062x/aug-cc-pVDZ   counterpoise=2

00215 m062x/aug-cc-pVDZ   counterpoise=2

 0  1  0  1  0  1
  N          0.329023       -1.055133        0.000077  1
  N          1.142542       -0.000000        0.000054  1
  N          0.401338        1.055212       -0.000160  1
  C         -0.906026        0.682931        0.000013  1
  C         -0.966877       -0.683010        0.000016  1
  H          0.723583       -1.980558        0.000143  1
  H         -1.701134        1.405525       -0.000009  1
  H         -1.778466       -1.386383        0.000044  1
  C          1.500000       -0.866025        1.000000  2
  H          1.217863       -0.182482        0.210754  2
  C          0.569735       -1.763442        1.506542  2
  H         -0.437126       -1.779032        1.111919  2
  C          0.931889       -2.640846        2.519626  2
  H          0.207166       -3.339979        2.914249  2
  C          2.224309       -2.620833        3.026168  2
  H          2.506446       -3.304377        3.815413  2
  C          3.154574       -1.723417        2.519626  2
  H          4.161435       -1.707827        2.914249  2
  C          2.792420       -0.846013        1.506542  2
  H          3.517144       -0.146879        1.111919  2

%mem=32GB
%nprocshared= 8
#p m062x/aug-cc-pVDZ   counterpoise=2

00216 m062x/aug-cc-pVDZ   counterpoise=2

 0  1  0  1  0  1
  N          0.329023       -1.055133        0.000077  1
  N          1.142542       -0.000000        0.000054  1
  N          0.401338        1.055212       -0.000160  1
  C         -0.906026        0.682931        0.000013  1
  C         -0.966877       -0.683010        0.000016  1
  H          0.723583       -1.980558        0.000143  1
  H         -1.701134        1.405525       -0.000009  1
  H         -1.778466       -1.386383        0.000044  1
  C          1.627595       -0.592396        1.000000  2
  H          1.211044       -0.083661        0.141271  2
  C          0.964701       -1.680584        1.551137  2
  H          0.031721       -2.019604        1.121772  2
  C          1.499391       -2.333602        2.653410  2
  H          0.982963       -3.181357        3.082774  2
  C          2.696976       -1.898432        3.204547  2
  H          3.113528       -2.407167        4.063275  2
  C          3.359871       -0.810244        2.653410  2
  H          4.292850       -0.471225        3.082774  2
  C          2.825180       -0.157226        1.551137  2
  H          3.341608        0.690528        1.121772  2

%mem=32GB
%nprocshared= 8
#p m062x/aug-cc-pVDZ   counterpoise=2

00217 m062x/aug-cc-pVDZ   counterpoise=2

 0  1  0  1  0  1
  N          0.329023       -1.055133        0.000077  1
  N          1.142542       -0.000000        0.000054  1
  N          0.401338        1.055212       -0.000160  1
  C         -0.906026        0.682931        0.000013  1
  C         -0.966877       -0.683010        0.000016  1
  H          0.723583       -1.980558        0.000143  1
  H         -1.701134        1.405525       -0.000009  1
  H         -1.778466       -1.386383        0.000044  1
  C          1.705737       -0.300767        1.000000  2
  H          1.192317       -0.026582        0.088428  2
  C          1.468888       -1.537275        1.585052  2
  H          0.770950       -2.226392        1.129266  2
  C          2.127920       -1.889223        2.755155  2
  H          1.943403       -2.852526        3.210941  2
  C          3.023801       -1.004664        3.340207  2
  H          3.537222       -1.278849        4.251779  2
  C          3.260650        0.231844        2.755155  2
  H          3.958588        0.920961        3.210941  2
  C          2.601618        0.583792        1.585052  2
  H          2.786135        1.547095        1.129266  2

%mem=32GB
%nprocshared= 8
#p m062x/aug-cc-pVDZ   counterpoise=2

00218 m062x/aug-cc-pVDZ   counterpoise=2

 0  1  0  1  0  1
  N          0.329023       -1.055133        0.000077  1
  N          1.142542       -0.000000        0.000054  1
  N          0.401338        1.055212       -0.000160  1
  C         -0.906026        0.682931        0.000013  1
  C         -0.966877       -0.683010        0.000016  1
  H          0.723583       -1.980558        0.000143  1
  H         -1.701134        1.405525       -0.000009  1
  H         -1.778466       -1.386383        0.000044  1
  C          1.879385        0.000000        0.684040  2
  H          1.086715        0.000000       -0.051769  2
  C          2.388126       -1.202290        1.156286  2
  H          1.991790       -2.138935        0.788382  2
  C          3.405606       -1.202290        2.100779  2
  H          3.801941       -2.138935        2.468683  2
  C          3.914346       -0.000000        2.573025  2
  H          4.707017       -0.000000        3.308834  2
  C          3.405606        1.202290        2.100779  2
  H          3.801941        2.138935        2.468683  2
  C          2.388126        1.202290        1.156286  2
  H          1.991790        2.138935        0.788382  2

%mem=32GB
%nprocshared= 8
#p m062x/aug-cc-pVDZ   counterpoise=2

00219 m062x/aug-cc-pVDZ   counterpoise=2

 0  1  0  1  0  1
  N          0.329023       -1.055133        0.000077  1
  N          1.142542       -0.000000        0.000054  1
  N          0.401338        1.055212       -0.000160  1
  C         -0.906026        0.682931        0.000013  1
  C         -0.966877       -0.683010        0.000016  1
  H          0.723583       -1.980558        0.000143  1
  H         -1.701134        1.405525       -0.000009  1
  H         -1.778466       -1.386383        0.000044  1
  C          1.850833        0.326352        0.684040  2
  H          1.112339       -0.013916       -0.029112  2
  C          2.827930       -0.547216        1.141745  2
  H          2.850646       -1.568038        0.785169  2
  C          3.775869       -0.110445        2.057155  2
  H          4.537078       -0.790998        2.413732  2
  C          3.746710        1.199895        2.514861  2
  H          4.485204        1.540163        3.228013  2
  C          2.769613        2.073463        2.057155  2
  H          2.746897        3.094285        2.413732  2
  C          1.821674        1.636692        1.141745  2
  H          1.060465        2.317245        0.785169  2

%mem=32GB
%nprocshared= 8
#p m062x/aug-cc-pVDZ   counterpoise=2

00220 m062x/aug-cc-pVDZ   counterpoise=2

 0  1  0  1  0  1
  N          0.329023       -1.055133        0.000077  1
  N          1.142542       -0.000000        0.000054  1
  N          0.401338        1.055212       -0.000160  1
  C         -0.906026        0.682931        0.000013  1
  C         -0.966877       -0.683010        0.000016  1
  H          0.723583       -1.980558        0.000143  1
  H         -1.701134        1.405525       -0.000009  1
  H         -1.778466       -1.386383        0.000044  1
  C          1.766044        0.642788        0.684040  2
  H          1.167604        0.025837        0.027547  2
  C          3.013121        0.201647        1.105381  2
  H          3.386218       -0.758974        0.777135  2
  C          3.781286        0.993571        1.948063  2
  H          4.752823        0.649900        2.276309  2
  C          3.302373        2.226636        2.369403  2
  H          3.900814        2.843586        3.025896  2
  C          2.055296        2.667777        1.948063  2
  H          1.682200        3.628397        2.276309  2
  C          1.287132        1.875853        1.105381  2
  H          0.315595        2.219523        0.777135  2

%mem=32GB
%nprocshared= 8
#p m062x/aug-cc-pVDZ   counterpoise=2

00221 m062x/aug-cc-pVDZ   counterpoise=2

 0  1  0  1  0  1
  N          0.329023       -1.055133        0.000077  1
  N          1.142542       -0.000000        0.000054  1
  N          0.401338        1.055212       -0.000160  1
  C         -0.906026        0.682931        0.000013  1
  C         -0.966877       -0.683010        0.000016  1
  H          0.723583       -1.980558        0.000143  1
  H         -1.701134        1.405525       -0.000009  1
  H         -1.778466       -1.386383        0.000044  1
  C          1.627595        0.939693        0.684040  2
  H          1.211048        0.132717        0.096656  2
  C          2.963294        0.906147        1.061027  2
  H          3.587324        0.073038        0.767334  2
  C          3.497978        1.941990        1.814999  2
  H          4.538556        1.915857        2.108691  2
  C          2.696964        3.011378        2.191985  2
  H          3.113512        3.818354        2.779369  2
  C          1.361266        3.044924        1.814999  2
  H          0.737236        3.878033        2.108691  2
  C          0.826581        2.009081        1.061027  2
  H         -0.213996        2.035215        0.767334  2

%mem=32GB
%nprocshared= 8
#p m062x/aug-cc-pVDZ   counterpoise=2

00222 m062x/aug-cc-pVDZ   counterpoise=2

 0  1  0  1  0  1
  N          0.329023       -1.055133        0.000077  1
  N          1.142542       -0.000000        0.000054  1
  N          0.401338        1.055212       -0.000160  1
  C         -0.906026        0.682931        0.000013  1
  C         -0.966877       -0.683010        0.000016  1
  H          0.723583       -1.980558        0.000143  1
  H         -1.701134        1.405525       -0.000009  1
  H         -1.778466       -1.386383        0.000044  1
  C          1.439693        1.208046        0.684040  2
  H          0.543324        1.076111        0.093398  2
  C          2.190064        0.103248        1.063117  2
  H          1.878273       -0.889381        0.767796  2
  C          3.340652        0.272601        1.821272  2
  H          3.925230       -0.588093        2.116593  2
  C          3.740870        1.546752        2.200349  2
  H          4.637239        1.678687        2.790991  2
  C          2.990499        2.651550        1.821272  2
  H          3.302290        3.644178        2.116593  2
  C          1.839910        2.482197        1.063117  2
  H          1.255332        3.342890        0.767796  2

%mem=32GB
%nprocshared= 8
#p m062x/aug-cc-pVDZ   counterpoise=2

00223 m062x/aug-cc-pVDZ   counterpoise=2

 0  1  0  1  0  1
  N          0.329023       -1.055133        0.000077  1
  N          1.142542       -0.000000        0.000054  1
  N          0.401338        1.055212       -0.000160  1
  C         -0.906026        0.682931        0.000013  1
  C         -0.966877       -0.683010        0.000016  1
  H          0.723583       -1.980558        0.000143  1
  H         -1.701134        1.405525       -0.000009  1
  H         -1.778466       -1.386383        0.000044  1
  C          1.208046        1.439693        0.684040  2
  H          0.432837        1.070224        0.026555  2
  C          2.222850        0.591494        1.106018  2
  H          2.238226       -0.438764        0.777275  2
  C          3.217916        1.065747        1.949972  2
  H          4.008501        0.404957        2.278715  2
  C          3.198178        2.388199        2.371950  2
  H          3.973387        2.757667        3.029435  2
  C          2.183374        3.236398        1.949972  2
  H          2.167997        4.266656        2.278715  2
  C          1.188307        2.762145        1.106018  2
  H          0.397722        3.422935        0.777275  2

%mem=32GB
%nprocshared= 8
#p m062x/aug-cc-pVDZ   counterpoise=2

00224 m062x/aug-cc-pVDZ   counterpoise=2

 0  1  0  1  0  1
  N          0.329023       -1.055133        0.000077  1
  N          1.142542       -0.000000        0.000054  1
  N          0.401338        1.055212       -0.000160  1
  C         -0.906026        0.682931        0.000013  1
  C         -0.966877       -0.683010        0.000016  1
  H          0.723583       -1.980558        0.000143  1
  H         -1.701134        1.405525       -0.000009  1
  H         -1.778466       -1.386383        0.000044  1
  C          0.939693        1.627595        0.684040  2
  H          0.380859        1.033438       -0.026187  2
  C          2.174137        1.185213        1.139868  2
  H          2.576999        0.246418        0.784754  2
  C          2.891462        1.947880        2.051524  2
  H          3.853158        1.603242        2.406638  2
  C          2.374343        3.152929        2.507352  2
  H          2.933177        3.747086        3.217580  2
  C          1.139899        3.595311        2.051524  2
  H          0.737037        4.534106        2.406638  2
  C          0.422574        2.832644        1.139868  2
  H         -0.539122        3.177282        0.784754  2

%mem=32GB
%nprocshared= 8
#p m062x/aug-cc-pVDZ   counterpoise=2

00225 m062x/aug-cc-pVDZ   counterpoise=2

 0  1  0  1  0  1
  N          0.329023       -1.055133        0.000077  1
  N          1.142542       -0.000000        0.000054  1
  N          0.401338        1.055212       -0.000160  1
  C         -0.906026        0.682931        0.000013  1
  C         -0.966877       -0.683010        0.000016  1
  H          0.723583       -1.980558        0.000143  1
  H         -1.701134        1.405525       -0.000009  1
  H         -1.778466       -1.386383        0.000044  1
  C          0.642788        1.766044        0.684040  2
  H          0.385693        1.009154       -0.044493  2
  C          1.946201        1.865136        1.151617  2
  H          2.704533        1.185443        0.787350  2
  C          2.276210        2.836689        2.086770  2
  H          3.291636        2.913887        2.451036  2
  C          1.302806        3.709151        2.554346  2
  H          1.559900        4.466042        3.282879  2
  C         -0.000608        3.610060        2.086770  2
  H         -0.758940        4.289753        2.451036  2
  C         -0.330617        2.638506        1.151617  2
  H         -1.346043        2.561308        0.787350  2

%mem=32GB
%nprocshared= 8
#p m062x/aug-cc-pVDZ   counterpoise=2

00226 m062x/aug-cc-pVDZ   counterpoise=2

 0  1  0  1  0  1
  N          0.329023       -1.055133        0.000077  1
  N          1.142542       -0.000000        0.000054  1
  N          0.401338        1.055212       -0.000160  1
  C         -0.906026        0.682931        0.000013  1
  C         -0.966877       -0.683010        0.000016  1
  H          0.723583       -1.980558        0.000143  1
  H         -1.701134        1.405525       -0.000009  1
  H         -1.778466       -1.386383        0.000044  1
  C          0.326352        1.850833        0.684040  2
  H          0.403442        1.032889       -0.019356  2
  C          1.473860        2.488608        1.135484  2
  H          2.444918        2.167524        0.783786  2
  C          1.374907        3.538529        2.038372  2
  H          2.268874        4.035389        2.390070  2
  C          0.128445        3.950676        2.489815  2
  H          0.051355        4.768619        3.193212  2
  C         -1.019064        3.312901        2.038372  2
  H         -1.990122        3.633985        2.390070  2
  C         -0.920110        2.262980        1.135484  2
  H         -1.814078        1.766120        0.783786  2

%mem=32GB
%nprocshared= 8
#p m062x/aug-cc-pVDZ   counterpoise=2

00227 m062x/aug-cc-pVDZ   counterpoise=2

 0  1  0  1  0  1
  N          0.329023       -1.055133        0.000077  1
  N          1.142542       -0.000000        0.000054  1
  N          0.401338        1.055212       -0.000160  1
  C         -0.906026        0.682931        0.000013  1
  C         -0.966877       -0.683010        0.000016  1
  H          0.723583       -1.980558        0.000143  1
  H         -1.701134        1.405525       -0.000009  1
  H         -1.778466       -1.386383        0.000044  1
  C          0.000000        1.879385        0.684040  2
  H          0.379467        1.100125        0.037125  2
  C          0.837396        2.905892        1.099234  2
  H          1.869238        2.926333        0.775776  2
  C          0.350308        3.906159        1.929621  2
  H          1.002682        4.705860        2.253079  2
  C         -0.974177        3.879919        2.344815  2
  H         -1.353644        4.659180        2.991730  2
  C         -1.811573        2.853413        1.929621  2
  H         -2.843415        2.832972        2.253079  2
  C         -1.324485        1.853146        1.099234  2
  H         -1.976859        1.053444        0.775776  2

%mem=32GB
%nprocshared= 8
#p m062x/aug-cc-pVDZ   counterpoise=2

00228 m062x/aug-cc-pVDZ   counterpoise=2

 0  1  0  1  0  1
  N          0.329023       -1.055133        0.000077  1
  N          1.142542       -0.000000        0.000054  1
  N          0.401338        1.055212       -0.000160  1
  C         -0.906026        0.682931        0.000013  1
  C         -0.966877       -0.683010        0.000016  1
  H          0.723583       -1.980558        0.000143  1
  H         -1.701134        1.405525       -0.000009  1
  H         -1.778466       -1.386383        0.000044  1
  C         -0.326352        1.850833        0.684040  2
  H          0.289970        1.176976        0.104552  2
  C          0.165267        3.094747        1.055959  2
  H          1.164585        3.389963        0.766215  2
  C         -0.625850        3.959717        1.799796  2
  H         -0.242854        4.928789        2.089540  2
  C         -1.908586        3.580772        2.171714  2
  H         -2.524908        4.254629        2.751202  2
  C         -2.400205        2.336859        1.799796  2
  H         -3.399523        2.041642        2.089540  2
  C         -1.609088        1.471889        1.055959  2
  H         -1.992084        0.502816        0.766215  2

%mem=32GB
%nprocshared= 8
#p m062x/aug-cc-pVDZ   counterpoise=2

00229 m062x/aug-cc-pVDZ   counterpoise=2

 0  1  0  1  0  1
  N          0.329023       -1.055133        0.000077  1
  N          1.142542       -0.000000        0.000054  1
  N          0.401338        1.055212       -0.000160  1
  C         -0.906026        0.682931        0.000013  1
  C         -0.966877       -0.683010        0.000016  1
  H          0.723583       -1.980558        0.000143  1
  H         -1.701134        1.405525       -0.000009  1
  H         -1.778466       -1.386383        0.000044  1
  C         -0.642788        1.766044        0.684040  2
  H         -0.860486        0.870309        0.118349  2
  C          0.665214        2.056995        1.047104  2
  H          1.466515        1.387925        0.764258  2
  C          0.944653        3.206771        1.773231  2
  H          1.963653        3.433437        2.056077  2
  C         -0.083908        4.065597        2.136295  2
  H          0.133791        4.961332        2.701986  2
  C         -1.391909        3.774646        1.773231  2
  H         -2.193210        4.443716        2.056077  2
  C         -1.671349        2.624870        1.047104  2
  H         -2.690348        2.398204        0.764258  2

%mem=32GB
%nprocshared= 8
#p m062x/aug-cc-pVDZ   counterpoise=2

00230 m062x/aug-cc-pVDZ   counterpoise=2

 0  1  0  1  0  1
  N          0.329023       -1.055133        0.000077  1
  N          1.142542       -0.000000        0.000054  1
  N          0.401338        1.055212       -0.000160  1
  C         -0.906026        0.682931        0.000013  1
  C         -0.966877       -0.683010        0.000016  1
  H          0.723583       -1.980558        0.000143  1
  H         -1.701134        1.405525       -0.000009  1
  H         -1.778466       -1.386383        0.000044  1
  C         -0.939693        1.627595        0.684040  2
  H         -1.725963        1.398284       -0.022314  2
  C         -0.098442        0.620564        1.137382  2
  H         -0.229335       -0.393277        0.784205  2
  C          0.910823        0.914910        2.044067  2
  H          1.566200        0.130382        2.397244  2
  C          1.078837        2.216289        2.497409  2
  H          1.865108        2.445601        3.203764  2
  C          0.237587        3.223321        2.044067  2
  H          0.368480        4.237161        2.397244  2
  C         -0.771678        2.928974        1.137382  2
  H         -1.427056        3.713503        0.784205  2

%mem=32GB
%nprocshared= 8
#p m062x/aug-cc-pVDZ   counterpoise=2

00231 m062x/aug-cc-pVDZ   counterpoise=2

 0  1  0  1  0  1
  N          0.329023       -1.055133        0.000077  1
  N          1.142542       -0.000000        0.000054  1
  N          0.401338        1.055212       -0.000160  1
  C         -0.906026        0.682931        0.000013  1
  C         -0.966877       -0.683010        0.000016  1
  H          0.723583       -1.980558        0.000143  1
  H         -1.701134        1.405525       -0.000009  1
  H         -1.778466       -1.386383        0.000044  1
  C         -1.208046        1.439693        0.684040  2
  H         -1.839963        1.395905       -0.192603  2
  C         -0.719366        0.268382        1.246675  2
  H         -0.970577       -0.687916        0.808353  2
  C          0.091770        0.324588        2.371944  2
  H          0.472477       -0.587923        2.810266  2
  C          0.414227        1.552105        2.934579  2
  H          1.046145        1.595892        3.811223  2
  C         -0.074452        2.723416        2.371944  2
  H          0.176759        3.679714        2.810266  2
  C         -0.885588        2.667210        1.246675  2
  H         -1.266295        3.579720        0.808353  2

%mem=32GB
%nprocshared= 8
#p m062x/aug-cc-pVDZ   counterpoise=2

00232 m062x/aug-cc-pVDZ   counterpoise=2

 0  1  0  1  0  1
  N          0.329023       -1.055133        0.000077  1
  N          1.142542       -0.000000        0.000054  1
  N          0.401338        1.055212       -0.000160  1
  C         -0.906026        0.682931        0.000013  1
  C         -0.966877       -0.683010        0.000016  1
  H          0.723583       -1.980558        0.000143  1
  H         -1.701134        1.405525       -0.000009  1
  H         -1.778466       -1.386383        0.000044  1
  C         -1.439693        1.208046        0.684040  2
  H         -1.812498        1.489644       -0.291388  2
  C         -1.925078        0.067951        1.310075  2
  H         -2.676023       -0.538643        0.822361  2
  C         -1.446541       -0.293511        2.562145  2
  H         -1.824681       -1.181703        3.049860  2
  C         -0.482618        0.485121        3.188181  2
  H         -0.109813        0.203522        4.163609  2
  C          0.002767        1.625215        2.562145  2
  H          0.753712        2.231809        3.049860  2
  C         -0.475770        1.986678        1.310075  2
  H         -0.097631        2.874869        0.822361  2

%mem=32GB
%nprocshared= 8
#p m062x/aug-cc-pVDZ   counterpoise=2

00233 m062x/aug-cc-pVDZ   counterpoise=2

 0  1  0  1  0  1
  N          0.329023       -1.055133        0.000077  1
  N          1.142542       -0.000000        0.000054  1
  N          0.401338        1.055212       -0.000160  1
  C         -0.906026        0.682931        0.000013  1
  C         -0.966877       -0.683010        0.000016  1
  H          0.723583       -1.980558        0.000143  1
  H         -1.701134        1.405525       -0.000009  1
  H         -1.778466       -1.386383        0.000044  1
  C         -1.627595        0.939693        0.684040  2
  H         -1.723322        1.546074       -0.206398  2
  C         -2.753741        0.363036        1.255528  2
  H         -3.726791        0.520172        0.810309  2
  C         -2.630865       -0.415322        2.398504  2
  H         -3.508189       -0.864567        2.843723  2
  C         -1.381844       -0.617023        2.969992  2
  H         -1.286118       -1.223404        3.860429  2
  C         -0.255699       -0.040366        2.398504  2
  H          0.717351       -0.197502        2.843723  2
  C         -0.378575        0.737992        1.255528  2
  H          0.498750        1.187237        0.810309  2

%mem=32GB
%nprocshared= 8
#p m062x/aug-cc-pVDZ   counterpoise=2

00234 m062x/aug-cc-pVDZ   counterpoise=2

 0  1  0  1  0  1
  N          0.329023       -1.055133        0.000077  1
  N          1.142542       -0.000000        0.000054  1
  N          0.401338        1.055212       -0.000160  1
  C         -0.906026        0.682931        0.000013  1
  C         -0.966877       -0.683010        0.000016  1
  H          0.723583       -1.980558        0.000143  1
  H         -1.701134        1.405525       -0.000009  1
  H         -1.778466       -1.386383        0.000044  1
  C         -1.766044        0.642788        0.684040  2
  H         -1.697660        1.446349       -0.036622  2
  C         -3.007894        0.229006        1.146565  2
  H         -3.906973        0.710210        0.786234  2
  C         -3.095673       -0.802454        2.071614  2
  H         -4.063137       -1.124812        2.431945  2
  C         -1.941603       -1.420133        2.534139  2
  H         -2.009988       -2.223695        3.254801  2
  C         -0.699754       -1.006352        2.071614  2
  H          0.199326       -1.487556        2.431945  2
  C         -0.611974        0.025109        1.146565  2
  H          0.355490        0.347466        0.786234  2

%mem=32GB
%nprocshared= 8
#p m062x/aug-cc-pVDZ   counterpoise=2

00235 m062x/aug-cc-pVDZ   counterpoise=2

 0  1  0  1  0  1
  N          0.329023       -1.055133        0.000077  1
  N          1.142542       -0.000000        0.000054  1
  N          0.401338        1.055212       -0.000160  1
  C         -0.906026        0.682931        0.000013  1
  C         -0.966877       -0.683010        0.000016  1
  H          0.723583       -1.980558        0.000143  1
  H         -1.701134        1.405525       -0.000009  1
  H         -1.778466       -1.386383        0.000044  1
  C         -1.850833        0.326352        0.684040  2
  H         -1.013053        0.642538        0.077499  2
  C         -2.813052        1.248267        1.073322  2
  H         -2.724891        2.282672        0.770051  2
  C         -3.888436        0.842407        1.851885  2
  H         -4.638055        1.560626        2.155155  2
  C         -4.001600       -0.485368        2.241166  2
  H         -4.839381       -0.801554        2.847707  2
  C         -3.039381       -1.407284        1.851885  2
  H         -3.127543       -2.441689        2.155155  2
  C         -1.963998       -1.001424        1.073322  2
  H         -1.214379       -1.719643        0.770051  2

%mem=32GB
%nprocshared= 8
#p m062x/aug-cc-pVDZ   counterpoise=2

00236 m062x/aug-cc-pVDZ   counterpoise=2

 0  1  0  1  0  1
  N          0.329023       -1.055133        0.000077  1
  N          1.142542       -0.000000        0.000054  1
  N          0.401338        1.055212       -0.000160  1
  C         -0.906026        0.682931        0.000013  1
  C         -0.966877       -0.683010        0.000016  1
  H          0.723583       -1.980558        0.000143  1
  H         -1.701134        1.405525       -0.000009  1
  H         -1.778466       -1.386383        0.000044  1
  C         -1.879385        0.000000        0.684040  2
  H         -1.136955       -0.555707        0.127508  2
  C         -1.635433        1.319182        1.041226  2
  H         -0.702952        1.791185        0.762960  2
  C         -2.588425        2.032493        1.755597  2
  H         -2.398374        3.060203        2.033863  2
  C         -3.785368        1.426623        2.112782  2
  H         -4.527799        1.982331        2.669315  2
  C         -4.029321        0.107442        1.755597  2
  H         -4.961801       -0.364561        2.033863  2
  C         -3.076329       -0.605870        1.041226  2
  H         -3.266379       -1.633580        0.762960  2

%mem=32GB
%nprocshared= 8
#p m062x/aug-cc-pVDZ   counterpoise=2

00237 m062x/aug-cc-pVDZ   counterpoise=2

 0  1  0  1  0  1
  N          0.329023       -1.055133        0.000077  1
  N          1.142542       -0.000000        0.000054  1
  N          0.401338        1.055212       -0.000160  1
  C         -0.906026        0.682931        0.000013  1
  C         -0.966877       -0.683010        0.000016  1
  H          0.723583       -1.980558        0.000143  1
  H         -1.701134        1.405525       -0.000009  1
  H         -1.778466       -1.386383        0.000044  1
  C         -1.850833       -0.326352        0.684040  2
  H         -1.035956       -0.655138        0.053471  2
  C         -1.923964        0.999620        1.088743  2
  H         -1.166060        1.703834        0.773458  2
  C         -2.969948        1.421654        1.898148  2
  H         -3.026921        2.454654        2.213433  2
  C         -3.942802        0.517715        2.302851  2
  H         -4.757679        0.846501        2.933420  2
  C         -3.869672       -0.808257        1.898148  2
  H         -4.627575       -1.512471        2.213433  2
  C         -2.823687       -1.230291        1.088743  2
  H         -2.766714       -2.263291        0.773458  2

%mem=32GB
%nprocshared= 8
#p m062x/aug-cc-pVDZ   counterpoise=2

00238 m062x/aug-cc-pVDZ   counterpoise=2

 0  1  0  1  0  1
  N          0.329023       -1.055133        0.000077  1
  N          1.142542       -0.000000        0.000054  1
  N          0.401338        1.055212       -0.000160  1
  C         -0.906026        0.682931        0.000013  1
  C         -0.966877       -0.683010        0.000016  1
  H          0.723583       -1.980558        0.000143  1
  H         -1.701134        1.405525       -0.000009  1
  H         -1.778466       -1.386383        0.000044  1
  C         -1.766044       -0.642788        0.684040  2
  H         -1.779340       -1.438730       -0.048108  2
  C         -0.555389       -0.152029        1.153937  2
  H          0.374478       -0.565644        0.787863  2
  C         -0.538322        0.869652        2.093729  2
  H          0.404841        1.251979        2.459803  2
  C         -1.731911        1.400573        2.563626  2
  H         -1.718615        2.196516        3.295774  2
  C         -2.942566        0.909814        2.093729  2
  H         -3.872433        1.323430        2.459803  2
  C         -2.959633       -0.111866        1.153937  2
  H         -3.902796       -0.494193        0.787863  2

%mem=32GB
%nprocshared= 8
#p m062x/aug-cc-pVDZ   counterpoise=2

00239 m062x/aug-cc-pVDZ   counterpoise=2

 0  1  0  1  0  1
  N          0.329023       -1.055133        0.000077  1
  N          1.142542       -0.000000        0.000054  1
  N          0.401338        1.055212       -0.000160  1
  C         -0.906026        0.682931        0.000013  1
  C         -0.966877       -0.683010        0.000016  1
  H          0.723583       -1.980558        0.000143  1
  H         -1.701134        1.405525       -0.000009  1
  H         -1.778466       -1.386383        0.000044  1
  C         -1.627595       -0.939693        0.684040  2
  H         -1.824013       -1.521235       -0.206449  2
  C         -0.362460       -0.951180        1.255561  2
  H          0.426727       -1.541671        0.810316  2
  C         -0.110337       -0.204706        2.398602  2
  H          0.875268       -0.213655        2.843846  2
  C         -1.123349        0.553255        2.970122  2
  H         -0.926932        1.134798        3.860611  2
  C         -2.388484        0.564743        2.398602  2
  H         -3.177671        1.155234        2.843846  2
  C         -2.640607       -0.181731        1.255561  2
  H         -3.626212       -0.172782        0.810316  2

%mem=32GB
%nprocshared= 8
#p m062x/aug-cc-pVDZ   counterpoise=2

00240 m062x/aug-cc-pVDZ   counterpoise=2

 0  1  0  1  0  1
  N          0.329023       -1.055133        0.000077  1
  N          1.142542       -0.000000        0.000054  1
  N          0.401338        1.055212       -0.000160  1
  C         -0.906026        0.682931        0.000013  1
  C         -0.966877       -0.683010        0.000016  1
  H          0.723583       -1.980558        0.000143  1
  H         -1.701134        1.405525       -0.000009  1
  H         -1.778466       -1.386383        0.000044  1
  C         -1.439693       -1.208046        0.684040  2
  H         -1.907127       -1.454113       -0.259728  2
  C         -0.579641       -2.114000        1.289756  2
  H         -0.377051       -3.065852        0.817872  2
  C          0.020363       -1.798146        2.501186  2
  H          0.690388       -2.503930        2.973070  2
  C         -0.239685       -0.576336        3.106901  2
  H          0.227749       -0.330269        4.050669  2
  C         -1.099737        0.329619        2.501186  2
  H         -1.302327        1.281471        2.973070  2
  C         -1.699741        0.013764        1.289756  2
  H         -2.369765        0.719549        0.817872  2

%mem=32GB
%nprocshared= 8
#p m062x/aug-cc-pVDZ   counterpoise=2

00241 m062x/aug-cc-pVDZ   counterpoise=2

 0  1  0  1  0  1
  N          0.329023       -1.055133        0.000077  1
  N          1.142542       -0.000000        0.000054  1
  N          0.401338        1.055212       -0.000160  1
  C         -0.906026        0.682931        0.000013  1
  C         -0.966877       -0.683010        0.000016  1
  H          0.723583       -1.980558        0.000143  1
  H         -1.701134        1.405525       -0.000009  1
  H         -1.778466       -1.386383        0.000044  1
  C         -1.208046       -1.439693        0.684040  2
  H         -1.899500       -1.375072       -0.145089  2
  C         -0.876141       -2.678240        1.216180  2
  H         -1.309024       -3.578511        0.801615  2
  C          0.011418       -2.761189        2.280460  2
  H          0.269990       -3.726081        2.695025  2
  C          0.567072       -1.605589        2.812600  2
  H          1.258527       -1.670210        3.641729  2
  C          0.235167       -0.367041        2.280460  2
  H          0.668051        0.533229        2.695025  2
  C         -0.652392       -0.284093        1.216180  2
  H         -0.910963        0.680799        0.801615  2

%mem=32GB
%nprocshared= 8
#p m062x/aug-cc-pVDZ   counterpoise=2

00242 m062x/aug-cc-pVDZ   counterpoise=2

 0  1  0  1  0  1
  N          0.329023       -1.055133        0.000077  1
  N          1.142542       -0.000000        0.000054  1
  N          0.401338        1.055212       -0.000160  1
  C         -0.906026        0.682931        0.000013  1
  C         -0.966877       -0.683010        0.000016  1
  H          0.723583       -1.980558        0.000143  1
  H         -1.701134        1.405525       -0.000009  1
  H         -1.778466       -1.386383        0.000044  1
  C         -0.939693       -1.627595        0.684040  2
  H         -1.757803       -1.392325        0.016894  2
  C         -0.746909       -2.934053        1.112218  2
  H         -1.414831       -3.716580        0.778645  2
  C          0.303227       -3.236049        1.968575  2
  H          0.453416       -4.253846        2.302148  2
  C          1.160579       -2.231586        2.396753  2
  H          1.978690       -2.466856        3.063900  2
  C          0.967795       -0.925128        1.968575  2
  H          1.635717       -0.142601        2.302148  2
  C         -0.082340       -0.623133        1.112218  2
  H         -0.232529        0.394665        0.778645  2

%mem=32GB
%nprocshared= 8
#p m062x/aug-cc-pVDZ   counterpoise=2

00243 m062x/aug-cc-pVDZ   counterpoise=2

 0  1  0  1  0  1
  N          0.329023       -1.055133        0.000077  1
  N          1.142542       -0.000000        0.000054  1
  N          0.401338        1.055212       -0.000160  1
  C         -0.906026        0.682931        0.000013  1
  C         -0.966877       -0.683010        0.000016  1
  H          0.723583       -1.980558        0.000143  1
  H         -1.701134        1.405525       -0.000009  1
  H         -1.778466       -1.386383        0.000044  1
  C         -0.642788       -1.766044        0.684040  2
  H         -0.908066       -0.879543        0.124143  2
  C         -1.624356       -2.679680        1.043385  2
  H         -2.654325       -2.504948        0.763437  2
  C         -1.283841       -3.817602        1.762076  2
  H         -2.048532       -4.529371        2.042025  2
  C          0.038241       -4.041889        2.121421  2
  H          0.303519       -4.928390        2.681318  2
  C          1.019809       -3.128253        1.762076  2
  H          2.049778       -3.302985        2.042025  2
  C          0.679294       -1.990331        1.043385  2
  H          1.443985       -1.278562        0.763437  2

%mem=32GB
%nprocshared= 8
#p m062x/aug-cc-pVDZ   counterpoise=2

00244 m062x/aug-cc-pVDZ   counterpoise=2

 0  1  0  1  0  1
  N          0.329023       -1.055133        0.000077  1
  N          1.142542       -0.000000        0.000054  1
  N          0.401338        1.055212       -0.000160  1
  C         -0.906026        0.682931        0.000013  1
  C         -0.966877       -0.683010        0.000016  1
  H          0.723583       -1.980558        0.000143  1
  H         -1.701134        1.405525       -0.000009  1
  H         -1.778466       -1.386383        0.000044  1
  C         -0.326352       -1.850833        0.684040  2
  H          0.246607       -1.155195        0.086088  2
  C         -1.622111       -1.532929        1.067809  2
  H         -2.058615       -0.589628        0.768833  2
  C         -2.357568       -2.425857        1.835348  2
  H         -3.367031       -2.178194        2.134324  2
  C         -1.797265       -3.636690        2.219117  2
  H         -2.370224       -4.332328        2.817069  2
  C         -0.501505       -3.954595        1.835348  2
  H         -0.065002       -4.897896        2.134324  2
  C          0.233951       -3.061666        1.067809  2
  H          1.243414       -3.309329        0.768833  2

%mem=32GB
%nprocshared= 8
#p m062x/aug-cc-pVDZ   counterpoise=2

00245 m062x/aug-cc-pVDZ   counterpoise=2

 0  1  0  1  0  1
  N          0.329023       -1.055133        0.000077  1
  N          1.142542       -0.000000        0.000054  1
  N          0.401338        1.055212       -0.000160  1
  C         -0.906026        0.682931        0.000013  1
  C         -0.966877       -0.683010        0.000016  1
  H          0.723583       -1.980558        0.000143  1
  H         -1.701134        1.405525       -0.000009  1
  H         -1.778466       -1.386383        0.000044  1
  C         -0.000000       -1.879385        0.684040  2
  H          0.781993       -1.988725       -0.055063  2
  C         -0.335400       -0.618503        1.158401  2
  H          0.185298        0.254448        0.788849  2
  C         -1.339174       -0.478154        2.107122  2
  H         -1.600469        0.504137        2.476674  2
  C         -2.007548       -1.598686        2.581483  2
  H         -2.789541       -1.489346        3.320586  2
  C         -1.672148       -2.859568        2.107122  2
  H         -2.192846       -3.732519        2.476674  2
  C         -0.668374       -2.999918        1.158401  2
  H         -0.407079       -3.982209        0.788849  2

%mem=32GB
%nprocshared= 8
#p m062x/aug-cc-pVDZ   counterpoise=2

00246 m062x/aug-cc-pVDZ   counterpoise=2

 0  1  0  1  0  1
  N          0.329023       -1.055133        0.000077  1
  N          1.142542       -0.000000        0.000054  1
  N          0.401338        1.055212       -0.000160  1
  C         -0.906026        0.682931        0.000013  1
  C         -0.966877       -0.683010        0.000016  1
  H          0.723583       -1.980558        0.000143  1
  H         -1.701134        1.405525       -0.000009  1
  H         -1.778466       -1.386383        0.000044  1
  C          0.326352       -1.850833        0.684040  2
  H          0.862404       -2.025893       -0.238859  2
  C          0.355547       -0.595589        1.276362  2
  H          0.914343        0.207249        0.814912  2
  C         -0.332535       -0.370881        2.461006  2
  H         -0.309791        0.607018        2.922456  2
  C         -1.049812       -1.401416        3.053328  2
  H         -1.585865       -1.226356        3.976228  2
  C         -1.079008       -2.656659        2.461006  2
  H         -1.637804       -3.459498        2.922456  2
  C         -0.390926       -2.881368        1.276362  2
  H         -0.413670       -3.859267        0.814912  2

%mem=32GB
%nprocshared= 8
#p m062x/aug-cc-pVDZ   counterpoise=2

00247 m062x/aug-cc-pVDZ   counterpoise=2

 0  1  0  1  0  1
  N          0.329023       -1.055133        0.000077  1
  N          1.142542       -0.000000        0.000054  1
  N          0.401338        1.055212       -0.000160  1
  C         -0.906026        0.682931        0.000013  1
  C         -0.966877       -0.683010        0.000016  1
  H          0.723583       -1.980558        0.000143  1
  H         -1.701134        1.405525       -0.000009  1
  H         -1.778466       -1.386383        0.000044  1
  C          0.642788       -1.766044        0.684040  2
  H          0.763937       -2.087699       -0.341437  2
  C          1.690163       -1.135831        1.342197  2
  H          2.627271       -0.966516        0.829458  2
  C          1.534654       -0.722951        2.658510  2
  H          2.350613       -0.231983        3.171248  2
  C          0.331770       -0.940286        3.316667  2
  H          0.210621       -0.618631        4.342143  2
  C         -0.715605       -1.570500        2.658510  2
  H         -1.652713       -1.739814        3.171248  2
  C         -0.560096       -1.983379        1.342197  2
  H         -1.376055       -2.474348        0.829458  2

%mem=32GB
%nprocshared= 8
#p m062x/aug-cc-pVDZ   counterpoise=2

00248 m062x/aug-cc-pVDZ   counterpoise=2

 0  1  0  1  0  1
  N          0.329023       -1.055133        0.000077  1
  N          1.142542       -0.000000        0.000054  1
  N          0.401338        1.055212       -0.000160  1
  C         -0.906026        0.682931        0.000013  1
  C         -0.966877       -0.683010        0.000016  1
  H          0.723583       -1.980558        0.000143  1
  H         -1.701134        1.405525       -0.000009  1
  H         -1.778466       -1.386383        0.000044  1
  C          0.939693       -1.627595        0.684040  2
  H          0.647299       -2.105150       -0.241265  2
  C          2.152714       -1.948900        1.277906  2
  H          2.805326       -2.676767        0.815253  2
  C          2.528034       -1.335906        2.465637  2
  H          3.473040       -1.586218        2.928290  2
  C          1.690332       -0.401608        3.059503  2
  H          1.982726        0.075947        3.984808  2
  C          0.477311       -0.080303        2.465637  2
  H         -0.175301        0.647564        2.928290  2
  C          0.101991       -0.693297        1.277906  2
  H         -0.843015       -0.442985        0.815253  2

%mem=32GB
%nprocshared= 8
#p m062x/aug-cc-pVDZ   counterpoise=2

00249 m062x/aug-cc-pVDZ   counterpoise=2

 0  1  0  1  0  1
  N          0.329023       -1.055133        0.000077  1
  N          1.142542       -0.000000        0.000054  1
  N          0.401338        1.055212       -0.000160  1
  C         -0.906026        0.682931        0.000013  1
  C         -0.966877       -0.683010        0.000016  1
  H          0.723583       -1.980558        0.000143  1
  H         -1.701134        1.405525       -0.000009  1
  H         -1.778466       -1.386383        0.000044  1
  C          1.208046       -1.439693        0.684040  2
  H          0.682750       -2.026145       -0.057499  2
  C          2.440743       -1.865473        1.159964  2
  H          2.875781       -2.783629        0.789195  2
  C          3.115017       -1.112697        2.111812  2
  H          4.075351       -1.444401        2.482582  2
  C          2.556595        0.065860        2.587736  2
  H          3.081890        0.652312        3.329275  2
  C          1.323898        0.491640        2.111812  2
  H          0.888859        1.409796        2.482582  2
  C          0.649623       -0.261136        1.159964  2
  H         -0.310711        0.070568        0.789195  2

%mem=32GB
%nprocshared= 8
#p m062x/aug-cc-pVDZ   counterpoise=2

00250 m062x/aug-cc-pVDZ   counterpoise=2

 0  1  0  1  0  1
  N          0.329023       -1.055133        0.000077  1
  N          1.142542       -0.000000        0.000054  1
  N          0.401338        1.055212       -0.000160  1
  C         -0.906026        0.682931        0.000013  1
  C         -0.966877       -0.683010        0.000016  1
  H          0.723583       -1.980558        0.000143  1
  H         -1.701134        1.405525       -0.000009  1
  H         -1.778466       -1.386383        0.000044  1
  C          1.439693       -1.208046        0.684040  2
  H          0.823003       -1.873308        0.095091  2
  C          2.717214       -1.598426        1.062031  2
  H          3.095778       -2.567814        0.767556  2
  C          3.508803       -0.744489        1.818013  2
  H          4.504058       -1.048614        2.112488  2
  C          3.022872        0.499830        2.196004  2
  H          3.639562        1.165092        2.784954  2
  C          1.745351        0.890210        1.818013  2
  H          1.366786        1.859598        2.112488  2
  C          0.953761        0.036273        1.062031  2
  H         -0.041493        0.340398        0.767556  2

%mem=32GB
%nprocshared= 8
#p m062x/aug-cc-pVDZ   counterpoise=2

00251 m062x/aug-cc-pVDZ   counterpoise=2

 0  1  0  1  0  1
  N          0.329023       -1.055133        0.000077  1
  N          1.142542       -0.000000        0.000054  1
  N          0.401338        1.055212       -0.000160  1
  C         -0.906026        0.682931        0.000013  1
  C         -0.966877       -0.683010        0.000016  1
  H          0.723583       -1.980558        0.000143  1
  H         -1.701134        1.405525       -0.000009  1
  H         -1.778466       -1.386383        0.000044  1
  C          1.627595       -0.939693        0.684040  2
  H          1.211048       -0.132717        0.096656  2
  C          0.826581       -2.009081        1.061027  2
  H         -0.213996       -2.035215        0.767334  2
  C          1.361266       -3.044924        1.814999  2
  H          0.737236       -3.878033        2.108691  2
  C          2.696964       -3.011378        2.191985  2
  H          3.113512       -3.818354        2.779369  2
  C          3.497978       -1.941990        1.814999  2
  H          4.538556       -1.915857        2.108691  2
  C          2.963294       -0.906147        1.061027  2
  H          3.587324       -0.073038        0.767334  2

%mem=32GB
%nprocshared= 8
#p m062x/aug-cc-pVDZ   counterpoise=2

00252 m062x/aug-cc-pVDZ   counterpoise=2

 0  1  0  1  0  1
  N          0.329023       -1.055133        0.000077  1
  N          1.142542       -0.000000        0.000054  1
  N          0.401338        1.055212       -0.000160  1
  C         -0.906026        0.682931        0.000013  1
  C         -0.966877       -0.683010        0.000016  1
  H          0.723583       -1.980558        0.000143  1
  H         -1.701134        1.405525       -0.000009  1
  H         -1.778466       -1.386383        0.000044  1
  C          1.766044       -0.642788        0.684040  2
  H          1.167604       -0.025837        0.027547  2
  C          1.287132       -1.875853        1.105381  2
  H          0.315595       -2.219523        0.777135  2
  C          2.055296       -2.667777        1.948063  2
  H          1.682200       -3.628397        2.276309  2
  C          3.302373       -2.226636        2.369403  2
  H          3.900814       -2.843586        3.025896  2
  C          3.781286       -0.993571        1.948063  2
  H          4.752823       -0.649900        2.276309  2
  C          3.013121       -0.201647        1.105381  2
  H          3.386218        0.758974        0.777135  2

%mem=32GB
%nprocshared= 8
#p m062x/aug-cc-pVDZ   counterpoise=2

00253 m062x/aug-cc-pVDZ   counterpoise=2

 0  1  0  1  0  1
  N          0.329023       -1.055133        0.000077  1
  N          1.142542       -0.000000        0.000054  1
  N          0.401338        1.055212       -0.000160  1
  C         -0.906026        0.682931        0.000013  1
  C         -0.966877       -0.683010        0.000016  1
  H          0.723583       -1.980558        0.000143  1
  H         -1.701134        1.405525       -0.000009  1
  H         -1.778466       -1.386383        0.000044  1
  C          1.850833       -0.326352        0.684040  2
  H          1.112339        0.013916       -0.029112  2
  C          1.821674       -1.636692        1.141745  2
  H          1.060465       -2.317245        0.785169  2
  C          2.769613       -2.073463        2.057155  2
  H          2.746897       -3.094285        2.413732  2
  C          3.746710       -1.199895        2.514861  2
  H          4.485204       -1.540163        3.228013  2
  C          3.775869        0.110445        2.057155  2
  H          4.537078        0.790998        2.413732  2
  C          2.827930        0.547216        1.141745  2
  H          2.850646        1.568038        0.785169  2

%mem=32GB
%nprocshared= 8
#p m062x/aug-cc-pVDZ   counterpoise=2

00254 m062x/aug-cc-pVDZ   counterpoise=2

 0  1  0  1  0  1
  N          0.329023       -1.055133        0.000077  1
  N          1.142542       -0.000000        0.000054  1
  N          0.401338        1.055212       -0.000160  1
  C         -0.906026        0.682931        0.000013  1
  C         -0.966877       -0.683010        0.000016  1
  H          0.723583       -1.980558        0.000143  1
  H         -1.701134        1.405525       -0.000009  1
  H         -1.778466       -1.386383        0.000044  1
  C          1.969616        0.000000        0.347296  2
  H          0.972394        0.000000       -0.071382  2
  C          2.609638       -1.202290        0.616006  2
  H          2.111027       -2.138935        0.406667  2
  C          3.889682       -1.202290        1.153426  2
  H          4.388292       -2.138935        1.362765  2
  C          4.529704       -0.000000        1.422136  2
  H          5.526925       -0.000000        1.840814  2
  C          3.889682        1.202290        1.153426  2
  H          4.388292        2.138935        1.362765  2
  C          2.609638        1.202290        0.616006  2
  H          2.111027        2.138935        0.406667  2

%mem=32GB
%nprocshared= 8
#p m062x/aug-cc-pVDZ   counterpoise=2

00255 m062x/aug-cc-pVDZ   counterpoise=2

 0  1  0  1  0  1
  N          0.329023       -1.055133        0.000077  1
  N          1.142542       -0.000000        0.000054  1
  N          0.401338        1.055212       -0.000160  1
  C         -0.906026        0.682931        0.000013  1
  C         -0.966877       -0.683010        0.000016  1
  H          0.723583       -1.980558        0.000143  1
  H         -1.701134        1.405525       -0.000009  1
  H         -1.778466       -1.386383        0.000044  1
  C          1.939693        0.342020        0.347296  2
  H          1.016957       -0.053883       -0.054651  2
  C          3.005964       -0.508773        0.605269  2
  H          2.913909       -1.567487        0.404295  2
  C          4.190397       -0.000588        1.121213  2
  H          5.021078       -0.663399        1.322187  2
  C          4.308559        1.358390        1.379185  2
  H          5.231294        1.754293        1.781133  2
  C          3.242287        2.209184        1.121213  2
  H          3.334342        3.267897        1.322187  2
  C          2.057854        1.700999        0.605269  2
  H          1.227173        2.363810        0.404295  2

%mem=32GB
%nprocshared= 8
#p m062x/aug-cc-pVDZ   counterpoise=2

00256 m062x/aug-cc-pVDZ   counterpoise=2

 0  1  0  1  0  1
  N          0.329023       -1.055133        0.000077  1
  N          1.142542       -0.000000        0.000054  1
  N          0.401338        1.055212       -0.000160  1
  C         -0.906026        0.682931        0.000013  1
  C         -0.966877       -0.683010        0.000016  1
  H          0.723583       -1.980558        0.000143  1
  H         -1.701134        1.405525       -0.000009  1
  H         -1.778466       -1.386383        0.000044  1
  C          1.850833        0.673648        0.347296  2
  H          1.112352       -0.028713       -0.014747  2
  C          3.153370        0.253242        0.579658  2
  H          3.429631       -0.776637        0.398636  2
  C          4.101292        1.154801        1.044380  2
  H          5.116035        0.827284        1.225402  2
  C          3.746678        2.476766        1.276741  2
  H          4.485159        3.179128        1.638784  2
  C          2.444142        2.897172        1.044380  2
  H          2.167880        3.927051        1.225402  2
  C          1.496219        1.995613        0.579658  2
  H          0.481476        2.323130        0.398636  2

%mem=32GB
%nprocshared= 8
#p m062x/aug-cc-pVDZ   counterpoise=2

00257 m062x/aug-cc-pVDZ   counterpoise=2

 0  1  0  1  0  1
  N          0.329023       -1.055133        0.000077  1
  N          1.142542       -0.000000        0.000054  1
  N          0.401338        1.055212       -0.000160  1
  C         -0.906026        0.682931        0.000013  1
  C         -0.966877       -0.683010        0.000016  1
  H          0.723583       -1.980558        0.000143  1
  H         -1.701134        1.405525       -0.000009  1
  H         -1.778466       -1.386383        0.000044  1
  C          1.705737        0.984808        0.347296  2
  H          1.192329        0.087059        0.030751  2
  C          3.078920        0.964127        0.550457  2
  H          3.635293        0.050268        0.392184  2
  C          3.737936        2.116488        0.956778  2
  H          4.807716        2.100377        1.115051  2
  C          3.023768        3.289528        1.159939  2
  H          3.537176        4.187277        1.476484  2
  C          1.650585        3.310209        0.956778  2
  H          1.094212        4.224068        1.115051  2
  C          0.991569        2.157848        0.550457  2
  H         -0.078211        2.173959        0.392184  2

%mem=32GB
%nprocshared= 8
#p m062x/aug-cc-pVDZ   counterpoise=2

00258 m062x/aug-cc-pVDZ   counterpoise=2

 0  1  0  1  0  1
  N          0.329023       -1.055133        0.000077  1
  N          1.142542       -0.000000        0.000054  1
  N          0.401338        1.055212       -0.000160  1
  C         -0.906026        0.682931        0.000013  1
  C         -0.966877       -0.683010        0.000016  1
  H          0.723583       -1.980558        0.000143  1
  H         -1.701134        1.405525       -0.000009  1
  H         -1.778466       -1.386383        0.000044  1
  C          1.508813        1.266044        0.347296  2
  H          0.493477        1.072753        0.028748  2
  C          2.385305        0.209022        0.551743  2
  H          2.052803       -0.807744        0.392468  2
  C          3.688601        0.457133        0.960635  2
  H          4.371434       -0.366341        1.119910  2
  C          4.115405        1.762267        1.165082  2
  H          5.130740        1.955559        1.483631  2
  C          3.238912        2.819290        0.960635  2
  H          3.571415        3.836056        1.119910  2
  C          1.935616        2.571178        0.551743  2
  H          1.252783        3.394653        0.392468  2

%mem=32GB
%nprocshared= 8
#p m062x/aug-cc-pVDZ   counterpoise=2

00259 m062x/aug-cc-pVDZ   counterpoise=2

 0  1  0  1  0  1
  N          0.329023       -1.055133        0.000077  1
  N          1.142542       -0.000000        0.000054  1
  N          0.401338        1.055212       -0.000160  1
  C         -0.906026        0.682931        0.000013  1
  C         -0.966877       -0.683010        0.000016  1
  H          0.723583       -1.980558        0.000143  1
  H         -1.701134        1.405525       -0.000009  1
  H         -1.778466       -1.386383        0.000044  1
  C          1.266044        1.508813        0.347296  2
  H          0.363701        1.035469       -0.015283  2
  C          2.403681        0.747915        0.580002  2
  H          2.387616       -0.318206        0.398712  2
  C          3.561938        1.355505        1.045413  2
  H          4.448216        0.762728        1.226703  2
  C          3.582559        2.723992        1.278118  2
  H          4.484902        3.197336        1.640698  2
  C          2.444922        3.484890        1.045413  2
  H          2.460988        4.551011        1.226703  2
  C          1.286665        2.877300        0.580002  2
  H          0.400387        3.470078        0.398712  2

%mem=32GB
%nprocshared= 8
#p m062x/aug-cc-pVDZ   counterpoise=2

00260 m062x/aug-cc-pVDZ   counterpoise=2

 0  1  0  1  0  1
  N          0.329023       -1.055133        0.000077  1
  N          1.142542       -0.000000        0.000054  1
  N          0.401338        1.055212       -0.000160  1
  C         -0.906026        0.682931        0.000013  1
  C         -0.966877       -0.683010        0.000016  1
  H          0.723583       -1.980558        0.000143  1
  H         -1.701134        1.405525       -0.000009  1
  H         -1.778466       -1.386383        0.000044  1
  C          0.984808        1.705737        0.347296  2
  H          0.313762        0.957571       -0.052312  2
  C          2.310513        1.383148        0.603767  2
  H          2.672259        0.383669        0.403963  2
  C          3.171874        2.343502        1.116708  2
  H          4.204667        2.092189        1.316512  2
  C          2.707531        3.626445        1.373179  2
  H          3.378577        4.374611        1.772787  2
  C          1.381827        3.949034        1.116708  2
  H          1.020080        4.948513        1.316512  2
  C          0.520465        2.988680        0.603767  2
  H         -0.512327        3.239993        0.403963  2

%mem=32GB
%nprocshared= 8
#p m062x/aug-cc-pVDZ   counterpoise=2

00261 m062x/aug-cc-pVDZ   counterpoise=2

 0  1  0  1  0  1
  N          0.329023       -1.055133        0.000077  1
  N          1.142542       -0.000000        0.000054  1
  N          0.401338        1.055212       -0.000160  1
  C         -0.906026        0.682931        0.000013  1
  C         -0.966877       -0.683010        0.000016  1
  H          0.723583       -1.980558        0.000143  1
  H         -1.701134        1.405525       -0.000009  1
  H         -1.778466       -1.386383        0.000044  1
  C          0.673648        1.850833        0.347296  2
  H          0.349964        0.905109       -0.065712  2
  C          2.018900        2.068479        0.612367  2
  H          2.743235        1.292313        0.405863  2
  C          2.434385        3.282421        1.142509  2
  H          3.482405        3.451979        1.349013  2
  C          1.504618        4.278717        1.407579  2
  H          1.828303        5.224441        1.820587  2
  C          0.159367        4.061071        1.142509  2
  H         -0.564969        4.837237        1.349013  2
  C         -0.256118        2.847129        0.612367  2
  H         -1.304138        2.677571        0.405863  2

%mem=32GB
%nprocshared= 8
#p m062x/aug-cc-pVDZ   counterpoise=2

00262 m062x/aug-cc-pVDZ   counterpoise=2

 0  1  0  1  0  1
  N          0.329023       -1.055133        0.000077  1
  N          1.142542       -0.000000        0.000054  1
  N          0.401338        1.055212       -0.000160  1
  C         -0.906026        0.682931        0.000013  1
  C         -0.966877       -0.683010        0.000016  1
  H          0.723583       -1.980558        0.000143  1
  H         -1.701134        1.405525       -0.000009  1
  H         -1.778466       -1.386383        0.000044  1
  C          0.342020        1.939693        0.347296  2
  H          0.409401        0.934991       -0.047387  2
  C          1.498370        2.664967        0.600607  2
  H          2.466606        2.225291        0.403265  2
  C          1.411880        3.954613        1.107227  2
  H          2.312735        4.519640        1.304569  2
  C          0.169039        4.518985        1.360537  2
  H          0.101659        5.523687        1.755221  2
  C         -0.987311        3.793711        1.107227  2
  H         -1.955547        4.233387        1.304569  2
  C         -0.900820        2.504065        0.600607  2
  H         -1.801676        1.939038        0.403265  2

%mem=32GB
%nprocshared= 8
#p m062x/aug-cc-pVDZ   counterpoise=2

00263 m062x/aug-cc-pVDZ   counterpoise=2

 0  1  0  1  0  1
  N          0.329023       -1.055133        0.000077  1
  N          1.142542       -0.000000        0.000054  1
  N          0.401338        1.055212       -0.000160  1
  C         -0.906026        0.682931        0.000013  1
  C         -0.966877       -0.683010        0.000016  1
  H          0.723583       -1.980558        0.000143  1
  H         -1.701134        1.405525       -0.000009  1
  H         -1.778466       -1.386383        0.000044  1
  C          0.000000        1.969616        0.347296  2
  H          0.410533        1.034263       -0.008120  2
  C          0.837435        3.053130        0.575405  2
  H          1.900372        2.961891        0.397696  2
  C          0.310471        4.253758        1.031621  2
  H          0.962876        5.097872        1.209329  2
  C         -1.053928        4.370872        1.259729  2
  H         -1.464461        5.306224        1.615146  2
  C         -1.891363        3.287358        1.031621  2
  H         -2.954300        3.378596        1.209329  2
  C         -1.364399        2.086729        0.575405  2
  H         -2.016803        1.242616        0.397696  2

%mem=32GB
%nprocshared= 8
#p m062x/aug-cc-pVDZ   counterpoise=2

00264 m062x/aug-cc-pVDZ   counterpoise=2

 0  1  0  1  0  1
  N          0.329023       -1.055133        0.000077  1
  N          1.142542       -0.000000        0.000054  1
  N          0.401338        1.055212       -0.000160  1
  C         -0.906026        0.682931        0.000013  1
  C         -0.966877       -0.683010        0.000016  1
  H          0.723583       -1.980558        0.000143  1
  H         -1.701134        1.405525       -0.000009  1
  H         -1.778466       -1.386383        0.000044  1
  C         -0.342020        1.939693        0.347296  2
  H          0.324357        1.146807        0.035822  2
  C          0.150693        3.222115        0.547202  2
  H          1.200917        3.428302        0.391465  2
  C         -0.704676        4.239871        0.947014  2
  H         -0.320829        5.238943        1.102751  2
  C         -2.052758        3.975204        1.146920  2
  H         -2.719135        4.768090        1.458394  2
  C         -2.545471        2.692783        0.947014  2
  H         -3.595695        2.486595        1.102751  2
  C         -1.690102        1.675027        0.547202  2
  H         -2.073949        0.675954        0.391465  2

%mem=32GB
%nprocshared= 8
#p m062x/aug-cc-pVDZ   counterpoise=2

00265 m062x/aug-cc-pVDZ   counterpoise=2

 0  1  0  1  0  1
  N          0.329023       -1.055133        0.000077  1
  N          1.142542       -0.000000        0.000054  1
  N          0.401338        1.055212       -0.000160  1
  C         -0.906026        0.682931        0.000013  1
  C         -0.966877       -0.683010        0.000016  1
  H          0.723583       -1.980558        0.000143  1
  H         -1.701134        1.405525       -0.000009  1
  H         -1.778466       -1.386383        0.000044  1
  C         -0.673648        1.850833        0.347296  2
  H         -1.621467        1.440053        0.026920  2
  C          0.412764        1.011332        0.552916  2
  H          0.311317       -0.053463        0.392727  2
  C          1.629394        1.538614        0.964155  2
  H          2.475766        0.884600        1.124343  2
  C          1.759612        2.905398        1.169774  2
  H          2.707430        3.316179        1.490151  2
  C          0.673199        3.744900        0.964155  2
  H          0.774646        4.809694        1.124343  2
  C         -0.543431        3.217617        0.552916  2
  H         -1.389802        3.871631        0.392727  2

%mem=32GB
%nprocshared= 8
#p m062x/aug-cc-pVDZ   counterpoise=2

00266 m062x/aug-cc-pVDZ   counterpoise=2

 0  1  0  1  0  1
  N          0.329023       -1.055133        0.000077  1
  N          1.142542       -0.000000        0.000054  1
  N          0.401338        1.055212       -0.000160  1
  C         -0.906026        0.682931        0.000013  1
  C         -0.966877       -0.683010        0.000016  1
  H          0.723583       -1.980558        0.000143  1
  H         -1.701134        1.405525       -0.000009  1
  H         -1.778466       -1.386383        0.000044  1
  C         -0.984808        1.705737        0.347296  2
  H         -1.895402        1.324107       -0.094199  2
  C          0.064334        0.841823        0.630650  2
  H         -0.028926       -0.212839        0.409903  2
  C          1.233183        1.331687        1.197358  2
  H          2.050518        0.658655        1.418105  2
  C          1.352890        2.685465        1.480712  2
  H          2.263485        3.067095        1.922206  2
  C          0.303749        3.549379        1.197358  2
  H          0.397008        4.604042        1.418105  2
  C         -0.865100        3.059515        0.630650  2
  H         -1.682436        3.732548        0.409903  2

%mem=32GB
%nprocshared= 8
#p m062x/aug-cc-pVDZ   counterpoise=2

00267 m062x/aug-cc-pVDZ   counterpoise=2

 0  1  0  1  0  1
  N          0.329023       -1.055133        0.000077  1
  N          1.142542       -0.000000        0.000054  1
  N          0.401338        1.055212       -0.000160  1
  C         -0.906026        0.682931        0.000013  1
  C         -0.966877       -0.683010        0.000016  1
  H          0.723583       -1.980558        0.000143  1
  H         -1.701134        1.405525       -0.000009  1
  H         -1.778466       -1.386383        0.000044  1
  C         -1.266044        1.508813        0.347296  2
  H         -2.097133        1.311517       -0.316110  2
  C         -0.454948        0.465659        0.773074  2
  H         -0.654150       -0.544307        0.441371  2
  C          0.611846        0.718910        1.624630  2
  H          1.243732       -0.093759        1.956334  2
  C          0.867543        2.015316        2.050408  2
  H          1.698631        2.212612        2.713815  2
  C          0.056446        3.058469        1.624630  2
  H          0.255648        4.068435        1.956334  2
  C         -1.010347        2.805218        0.773074  2
  H         -1.642233        3.617888        0.441371  2

%mem=32GB
%nprocshared= 8
#p m062x/aug-cc-pVDZ   counterpoise=2

00268 m062x/aug-cc-pVDZ   counterpoise=2

 0  1  0  1  0  1
  N          0.329023       -1.055133        0.000077  1
  N          1.142542       -0.000000        0.000054  1
  N          0.401338        1.055212       -0.000160  1
  C         -0.906026        0.682931        0.000013  1
  C         -0.966877       -0.683010        0.000016  1
  H          0.723583       -1.980558        0.000143  1
  H         -1.701134        1.405525       -0.000009  1
  H         -1.778466       -1.386383        0.000044  1
  C         -1.508813        1.266044        0.347296  2
  H         -2.003132        1.624549       -0.545376  2
  C         -1.897420        0.062683        0.920219  2
  H         -2.694484       -0.516293        0.473882  2
  C         -1.262907       -0.397497        2.066063  2
  H         -1.565651       -1.334977        2.512399  2
  C         -0.239786        0.345684        2.638985  2
  H          0.254533       -0.012820        3.531658  2
  C          0.148821        1.549046        2.066063  2
  H          0.945885        2.128021        2.512399  2
  C         -0.485692        2.009226        0.920219  2
  H         -0.182948        2.946706        0.473882  2

%mem=32GB
%nprocshared= 8
#p m062x/aug-cc-pVDZ   counterpoise=2

00269 m062x/aug-cc-pVDZ   counterpoise=2

 0  1  0  1  0  1
  N          0.329023       -1.055133        0.000077  1
  N          1.142542       -0.000000        0.000054  1
  N          0.401338        1.055212       -0.000160  1
  C         -0.906026        0.682931        0.000013  1
  C         -0.966877       -0.683010        0.000016  1
  H          0.723583       -1.980558        0.000143  1
  H         -1.701134        1.405525       -0.000009  1
  H         -1.778466       -1.386383        0.000044  1
  C         -1.705737        0.984808        0.347296  2
  H         -1.696612        1.818846       -0.341209  2
  C         -2.913812        0.462671        0.789182  2
  H         -3.845838        0.889937        0.444930  2
  C         -2.925525       -0.607909        1.672955  2
  H         -3.866676       -1.014681        2.017207  2
  C         -1.729163       -1.156353        2.114841  2
  H         -1.738289       -1.990391        2.803346  2
  C         -0.521089       -0.634216        1.672955  2
  H          0.410938       -1.061482        2.017207  2
  C         -0.509376        0.436364        0.789182  2
  H          0.431776        0.843136        0.444930  2

%mem=32GB
%nprocshared= 8
#p m062x/aug-cc-pVDZ   counterpoise=2

00270 m062x/aug-cc-pVDZ   counterpoise=2

 0  1  0  1  0  1
  N          0.329023       -1.055133        0.000077  1
  N          1.142542       -0.000000        0.000054  1
  N          0.401338        1.055212       -0.000160  1
  C         -0.906026        0.682931        0.000013  1
  C         -0.966877       -0.683010        0.000016  1
  H          0.723583       -1.980558        0.000143  1
  H         -1.701134        1.405525       -0.000009  1
  H         -1.778466       -1.386383        0.000044  1
  C         -1.850833        0.673648        0.347296  2
  H         -1.654301        1.634491       -0.108663  2
  C         -3.154871        0.297904        0.639933  2
  H         -3.974251        0.966022        0.411954  2
  C         -3.407142       -0.935444        1.225207  2
  H         -4.423054       -1.228168        1.453186  2
  C         -2.355375       -1.793047        1.517844  2
  H         -2.551907       -2.753890        1.973803  2
  C         -1.051337       -1.417303        1.225207  2
  H         -0.231957       -2.085421        1.453186  2
  C         -0.799066       -0.183956        0.639933  2
  H          0.216846        0.108769        0.411954  2

%mem=32GB
%nprocshared= 8
#p m062x/aug-cc-pVDZ   counterpoise=2

00271 m062x/aug-cc-pVDZ   counterpoise=2

 0  1  0  1  0  1
  N          0.329023       -1.055133        0.000077  1
  N          1.142542       -0.000000        0.000054  1
  N          0.401338        1.055212       -0.000160  1
  C         -0.906026        0.682931        0.000013  1
  C         -0.966877       -0.683010        0.000016  1
  H          0.723583       -1.980558        0.000143  1
  H         -1.701134        1.405525       -0.000009  1
  H         -1.778466       -1.386383        0.000044  1
  C         -1.939693        0.342020        0.347296  2
  H         -0.961168        0.664745        0.018539  2
  C         -2.944287        1.276688        0.558294  2
  H         -2.748394        2.327566        0.393916  2
  C         -4.200331        0.862436        0.980290  2
  H         -4.982962        1.590589        1.144669  2
  C         -4.451781       -0.486485        1.191288  2
  H         -5.430305       -0.809209        1.520045  2
  C         -3.447186       -1.421153        0.980290  2
  H         -3.643080       -2.472031        1.144669  2
  C         -2.191142       -1.006901        0.558294  2
  H         -1.408511       -1.735054        0.393916  2

%mem=32GB
%nprocshared= 8
#p m062x/aug-cc-pVDZ   counterpoise=2

00272 m062x/aug-cc-pVDZ   counterpoise=2

 0  1  0  1  0  1
  N          0.329023       -1.055133        0.000077  1
  N          1.142542       -0.000000        0.000054  1
  N          0.401338        1.055212       -0.000160  1
  C         -0.906026        0.682931        0.000013  1
  C         -0.966877       -0.683010        0.000016  1
  H          0.723583       -1.980558        0.000143  1
  H         -1.701134        1.405525       -0.000009  1
  H         -1.778466       -1.386383        0.000044  1
  C         -1.969616        0.000000        0.347296  2
  H         -1.110245       -0.585356        0.049669  2
  C         -1.844327        1.369361        0.538315  2
  H         -0.887351        1.850807        0.389502  2
  C         -2.947424        2.120730        0.920353  2
  H         -2.849819        3.187532        1.069167  2
  C         -4.175811        1.502738        1.111372  2
  H         -5.035181        2.088094        1.409000  2
  C         -4.301099        0.133377        0.920353  2
  H         -5.258075       -0.348069        1.069167  2
  C         -3.198002       -0.617992        0.538315  2
  H         -3.295607       -1.684794        0.389502  2

%mem=32GB
%nprocshared= 8
#p m062x/aug-cc-pVDZ   counterpoise=2

00273 m062x/aug-cc-pVDZ   counterpoise=2

 0  1  0  1  0  1
  N          0.329023       -1.055133        0.000077  1
  N          1.142542       -0.000000        0.000054  1
  N          0.401338        1.055212       -0.000160  1
  C         -0.906026        0.682931        0.000013  1
  C         -0.966877       -0.683010        0.000016  1
  H          0.723583       -1.980558        0.000143  1
  H         -1.701134        1.405525       -0.000009  1
  H         -1.778466       -1.386383        0.000044  1
  C         -1.939693       -0.342020        0.347296  2
  H         -0.972445       -0.681058        0.002004  2
  C         -2.162776        1.010184        0.568907  2
  H         -1.369323        1.724582        0.396261  2
  C         -3.404346        1.445377        1.012128  2
  H         -3.578140        2.498814        1.184775  2
  C         -4.422831        0.528366        1.233739  2
  H         -5.390079        0.867404        1.579032  2
  C         -4.199748       -0.823839        1.012128  2
  H         -4.993201       -1.538237        1.184775  2
  C         -2.958178       -1.259032        0.568907  2
  H         -2.784384       -2.312468        0.396261  2

%mem=32GB
%nprocshared= 8
#p m062x/aug-cc-pVDZ   counterpoise=2

00274 m062x/aug-cc-pVDZ   counterpoise=2

 0  1  0  1  0  1
  N          0.329023       -1.055133        0.000077  1
  N          1.142542       -0.000000        0.000054  1
  N          0.401338        1.055212       -0.000160  1
  C         -0.906026        0.682931        0.000013  1
  C         -0.966877       -0.683010        0.000016  1
  H          0.723583       -1.980558        0.000143  1
  H         -1.701134        1.405525       -0.000009  1
  H         -1.778466       -1.386383        0.000044  1
  C         -1.850833       -0.673648        0.347296  2
  H         -1.752521       -1.641910       -0.124451  2
  C         -0.717790        0.069237        0.650067  2
  H          0.263220       -0.320279        0.414193  2
  C         -0.843984        1.312108        1.255607  2
  H          0.038714        1.890854        1.491481  2
  C         -2.103222        1.812094        1.558377  2
  H         -2.201534        2.780355        2.030125  2
  C         -3.236265        1.069209        1.255607  2
  H         -4.217275        1.458724        1.491481  2
  C         -3.110070       -0.173662        0.650067  2
  H         -3.992768       -0.752408        0.414193  2

%mem=32GB
%nprocshared= 8
#p m062x/aug-cc-pVDZ   counterpoise=2

00275 m062x/aug-cc-pVDZ   counterpoise=2

 0  1  0  1  0  1
  N          0.329023       -1.055133        0.000077  1
  N          1.142542       -0.000000        0.000054  1
  N          0.401338        1.055212       -0.000160  1
  C         -0.906026        0.682931        0.000013  1
  C         -0.966877       -0.683010        0.000016  1
  H          0.723583       -1.980558        0.000143  1
  H         -1.701134        1.405525       -0.000009  1
  H         -1.778466       -1.386383        0.000044  1
  C         -1.705737       -0.984808        0.347296  2
  H         -1.852531       -1.795335       -0.353588  2
  C         -0.428480       -0.678867        0.797127  2
  H          0.419775       -1.251050        0.446685  2
  C         -0.240053        0.361535        1.696789  2
  H          0.754995        0.599879        2.047231  2
  C         -1.328885        1.095996        2.146620  2
  H         -1.182091        1.906524        2.847504  2
  C         -2.606142        0.790055        1.696789  2
  H         -3.454397        1.362239        2.047231  2
  C         -2.794568       -0.250347        0.797127  2
  H         -3.789617       -0.488691        0.446685  2

%mem=32GB
%nprocshared= 8
#p m062x/aug-cc-pVDZ   counterpoise=2

00276 m062x/aug-cc-pVDZ   counterpoise=2

 0  1  0  1  0  1
  N          0.329023       -1.055133        0.000077  1
  N          1.142542       -0.000000        0.000054  1
  N          0.401338        1.055212       -0.000160  1
  C         -0.906026        0.682931        0.000013  1
  C         -0.966877       -0.683010        0.000016  1
  H          0.723583       -1.980558        0.000143  1
  H         -1.701134        1.405525       -0.000009  1
  H         -1.778466       -1.386383        0.000044  1
  C         -1.508813       -1.266044        0.347296  2
  H         -2.148622       -1.551573       -0.476633  2
  C         -0.608209       -2.180711        0.876099  2
  H         -0.546401       -3.178811        0.464134  2
  C          0.213056       -1.814204        1.933704  2
  H          0.914673       -2.526775        2.345668  2
  C          0.133718       -0.533029        2.462506  2
  H          0.773526       -0.247501        3.286436  2
  C         -0.766886        0.381638        1.933704  2
  H         -0.828694        1.379738        2.345668  2
  C         -1.588151        0.015130        0.876099  2
  H         -2.289768        0.727702        0.464134  2

%mem=32GB
%nprocshared= 8
#p m062x/aug-cc-pVDZ   counterpoise=2

00277 m062x/aug-cc-pVDZ   counterpoise=2

 0  1  0  1  0  1
  N          0.329023       -1.055133        0.000077  1
  N          1.142542       -0.000000        0.000054  1
  N          0.401338        1.055212       -0.000160  1
  C         -0.906026        0.682931        0.000013  1
  C         -0.966877       -0.683010        0.000016  1
  H          0.723583       -1.980558        0.000143  1
  H         -1.701134        1.405525       -0.000009  1
  H         -1.778466       -1.386383        0.000044  1
  C         -1.266044       -1.508813        0.347296  2
  H         -2.144358       -1.298963       -0.247910  2
  C         -0.981731       -2.812873        0.729303  2
  H         -1.638548       -3.618951        0.431700  2
  C          0.145682       -3.082239        1.493316  2
  H          0.367177       -4.098168        1.790919  2
  C          0.988780       -2.047546        1.875322  2
  H          1.867094       -2.257396        2.470528  2
  C          0.704467       -0.743486        1.493316  2
  H          1.361284        0.062592        1.790919  2
  C         -0.422946       -0.474120        0.729303  2
  H         -0.644441        0.541809        0.431700  2

%mem=32GB
%nprocshared= 8
#p m062x/aug-cc-pVDZ   counterpoise=2

00278 m062x/aug-cc-pVDZ   counterpoise=2

 0  1  0  1  0  1
  N          0.329023       -1.055133        0.000077  1
  N          1.142542       -0.000000        0.000054  1
  N          0.401338        1.055212       -0.000160  1
  C         -0.906026        0.682931        0.000013  1
  C         -0.966877       -0.683010        0.000016  1
  H          0.723583       -1.980558        0.000143  1
  H         -1.701134        1.405525       -0.000009  1
  H         -1.778466       -1.386383        0.000044  1
  C         -0.984808       -1.705737        0.347296  2
  H         -1.914502       -1.331644       -0.059477  2
  C         -0.836934       -3.061211        0.608365  2
  H         -1.651426       -3.743102        0.404979  2
  C          0.356432       -3.541401        1.130503  2
  H          0.471634       -4.597385        1.333890  2
  C          1.401924       -2.666116        1.391572  2
  H          2.331619       -3.040209        1.798345  2
  C          1.254050       -1.310642        1.130503  2
  H          2.068543       -0.628751        1.333890  2
  C          0.060684       -0.830452        0.608365  2
  H         -0.054518        0.225532        0.404979  2

%mem=32GB
%nprocshared= 8
#p m062x/aug-cc-pVDZ   counterpoise=2

00279 m062x/aug-cc-pVDZ   counterpoise=2

 0  1  0  1  0  1
  N          0.329023       -1.055133        0.000077  1
  N          1.142542       -0.000000        0.000054  1
  N          0.401338        1.055212       -0.000160  1
  C         -0.906026        0.682931        0.000013  1
  C         -0.966877       -0.683010        0.000016  1
  H          0.723583       -1.980558        0.000143  1
  H         -1.701134        1.405525       -0.000009  1
  H         -1.778466       -1.386383        0.000044  1
  C         -0.673648       -1.850833        0.347296  2
  H         -1.631289       -1.448254        0.046303  2
  C         -0.524959       -3.217547        0.540476  2
  H         -1.366762       -3.879709        0.389979  2
  C          0.704278       -3.734302        0.926834  2
  H          0.820116       -4.799042        1.077331  2
  C          1.784827       -2.884342        1.120013  2
  H          2.742467       -3.286921        1.421006  2
  C          1.636137       -1.517628        0.926834  2
  H          2.477940       -0.855466        1.077331  2
  C          0.406900       -1.000873        0.540476  2
  H          0.291063        0.063867        0.389979  2

%mem=32GB
%nprocshared= 8
#p m062x/aug-cc-pVDZ   counterpoise=2

00280 m062x/aug-cc-pVDZ   counterpoise=2

 0  1  0  1  0  1
  N          0.329023       -1.055133        0.000077  1
  N          1.142542       -0.000000        0.000054  1
  N          0.401338        1.055212       -0.000160  1
  C         -0.906026        0.682931        0.000013  1
  C         -0.966877       -0.683010        0.000016  1
  H          0.723583       -1.980558        0.000143  1
  H         -1.701134        1.405525       -0.000009  1
  H         -1.778466       -1.386383        0.000044  1
  C         -0.342020       -1.939693        0.347296  2
  H          0.685648       -1.979103        0.012502  2
  C         -0.955509       -0.712992        0.562169  2
  H         -0.405782        0.203260        0.394772  2
  C         -2.274635       -0.662404        0.991915  2
  H         -2.752575        0.293258        1.159313  2
  C         -2.980271       -1.838517        1.206789  2
  H         -4.007939       -1.799106        1.541583  2
  C         -2.366782       -3.065218        0.991915  2
  H         -2.916509       -3.981469        1.159313  2
  C         -1.047656       -3.115806        0.562169  2
  H         -0.569716       -4.071468        0.394772  2

%mem=32GB
%nprocshared= 8
#p m062x/aug-cc-pVDZ   counterpoise=2

00281 m062x/aug-cc-pVDZ   counterpoise=2

 0  1  0  1  0  1
  N          0.329023       -1.055133        0.000077  1
  N          1.142542       -0.000000        0.000054  1
  N          0.401338        1.055212       -0.000160  1
  C         -0.906026        0.682931        0.000013  1
  C         -0.966877       -0.683010        0.000016  1
  H          0.723583       -1.980558        0.000143  1
  H         -1.701134        1.405525       -0.000009  1
  H         -1.778466       -1.386383        0.000044  1
  C         -0.000000       -1.969616        0.347296  2
  H          0.975036       -1.984361       -0.120496  2
  C         -0.607603       -0.757999        0.647528  2
  H         -0.105923        0.171166        0.413632  2
  C         -1.859169       -0.739072        1.247992  2
  H         -2.332524        0.204838        1.481888  2
  C         -2.503132       -1.931762        1.548224  2
  H         -3.478168       -1.917016        2.016017  2
  C         -1.895529       -3.143378        1.247992  2
  H         -2.397209       -4.072543        1.481888  2
  C         -0.643963       -3.162305        0.647528  2
  H         -0.170608       -4.106215        0.413632  2

%mem=32GB
%nprocshared= 8
#p m062x/aug-cc-pVDZ   counterpoise=2

00282 m062x/aug-cc-pVDZ   counterpoise=2

 0  1  0  1  0  1
  N          0.329023       -1.055133        0.000077  1
  N          1.142542       -0.000000        0.000054  1
  N          0.401338        1.055212       -0.000160  1
  C         -0.906026        0.682931        0.000013  1
  C         -0.966877       -0.683010        0.000016  1
  H          0.723583       -1.980558        0.000143  1
  H         -1.701134        1.405525       -0.000009  1
  H         -1.778466       -1.386383        0.000044  1
  C          0.342020       -1.939693        0.347296  2
  H          1.139511       -2.025104       -0.378276  2
  C         -0.041781       -0.689422        0.812973  2
  H          0.456709        0.199191        0.450186  2
  C         -1.065448       -0.579787        1.744325  2
  H         -1.364449        0.394237        2.107112  2
  C         -1.705315       -1.720423        2.210002  2
  H         -2.502805       -1.635012        2.935574  2
  C         -1.321514       -2.970694        1.744325  2
  H         -1.820004       -3.859307        2.107112  2
  C         -0.297847       -3.080329        0.812973  2
  H          0.001154       -4.054353        0.450186  2

%mem=32GB
%nprocshared= 8
#p m062x/aug-cc-pVDZ   counterpoise=2

00283 m062x/aug-cc-pVDZ   counterpoise=2

 0  1  0  1  0  1
  N          0.329023       -1.055133        0.000077  1
  N          1.142542       -0.000000        0.000054  1
  N          0.401338        1.055212       -0.000160  1
  C         -0.906026        0.682931        0.000013  1
  C         -0.966877       -0.683010        0.000016  1
  H          0.723583       -1.980558        0.000143  1
  H         -1.701134        1.405525       -0.000009  1
  H         -1.778466       -1.386383        0.000044  1
  C          0.673648       -1.850833        0.347296  2
  H          0.818071       -2.226028       -0.656752  2
  C          1.702991       -1.178128        0.991700  2
  H          2.649324       -1.029251        0.489676  2
  C          1.517608       -0.696525        2.280507  2
  H          2.319518       -0.172453        2.782531  2
  C          0.302882       -0.887626        2.924910  2
  H          0.158459       -0.512432        3.928959  2
  C         -0.726461       -1.560331        2.280507  2
  H         -1.672794       -1.709208        2.782531  2
  C         -0.541078       -2.041935        0.991700  2
  H         -1.342988       -2.566006        0.489676  2

%mem=32GB
%nprocshared= 8
#p m062x/aug-cc-pVDZ   counterpoise=2

00284 m062x/aug-cc-pVDZ   counterpoise=2

 0  1  0  1  0  1
  N          0.329023       -1.055133        0.000077  1
  N          1.142542       -0.000000        0.000054  1
  N          0.401338        1.055212       -0.000160  1
  C         -0.906026        0.682931        0.000013  1
  C         -0.966877       -0.683010        0.000016  1
  H          0.723583       -1.980558        0.000143  1
  H         -1.701134        1.405525       -0.000009  1
  H         -1.778466       -1.386383        0.000044  1
  C          0.984808       -1.705737        0.347296  2
  H          0.435233       -2.283916       -0.383058  2
  C          2.208958       -2.162977        0.816042  2
  H          2.613059       -3.097368        0.450865  2
  C          2.914398       -1.420820        1.753533  2
  H          3.868074       -1.777032        2.118711  2
  C          2.395688       -0.221423        2.222279  2
  H          2.945263        0.356756        2.952634  2
  C          1.171538        0.235816        1.753533  2
  H          0.767437        1.170208        2.118711  2
  C          0.466098       -0.506341        0.816042  2
  H         -0.487578       -0.150128        0.450865  2

%mem=32GB
%nprocshared= 8
#p m062x/aug-cc-pVDZ   counterpoise=2

00285 m062x/aug-cc-pVDZ   counterpoise=2

 0  1  0  1  0  1
  N          0.329023       -1.055133        0.000077  1
  N          1.142542       -0.000000        0.000054  1
  N          0.401338        1.055212       -0.000160  1
  C         -0.906026        0.682931        0.000013  1
  C         -0.966877       -0.683010        0.000016  1
  H          0.723583       -1.980558        0.000143  1
  H         -1.701134        1.405525       -0.000009  1
  H         -1.778466       -1.386383        0.000044  1
  C          1.266044       -1.508813        0.347296  2
  H          0.531135       -2.147918       -0.123016  2
  C          2.526668       -2.005854        0.649145  2
  H          2.773849       -3.032179        0.413989  2
  C          3.470006       -1.185491        1.252844  2
  H          4.452097       -1.572711        1.488000  2
  C          3.152720        0.131912        1.554693  2
  H          3.887630        0.771017        2.025005  2
  C          1.892097        0.628953        1.252844  2
  H          1.644916        1.655277        1.488000  2
  C          0.948759       -0.191410        0.649145  2
  H         -0.033332        0.195810        0.413989  2

%mem=32GB
%nprocshared= 8
#p m062x/aug-cc-pVDZ   counterpoise=2

00286 m062x/aug-cc-pVDZ   counterpoise=2

 0  1  0  1  0  1
  N          0.329023       -1.055133        0.000077  1
  N          1.142542       -0.000000        0.000054  1
  N          0.401338        1.055212       -0.000160  1
  C         -0.906026        0.682931        0.000013  1
  C         -0.966877       -0.683010        0.000016  1
  H          0.723583       -1.980558        0.000143  1
  H         -1.701134        1.405525       -0.000009  1
  H         -1.778466       -1.386383        0.000044  1
  C          1.508813       -1.266044        0.347296  2
  H          0.748489       -1.957895        0.011154  2
  C          2.805955       -1.711257        0.563034  2
  H          3.056171       -2.749950        0.394963  2
  C          3.781915       -0.823190        0.994510  2
  H          4.792455       -1.170032        1.162581  2
  C          3.460733        0.510089        1.210248  2
  H          4.221057        1.201940        1.546391  2
  C          2.163591        0.955302        0.994510  2
  H          1.913375        1.993995        1.162581  2
  C          1.187631        0.067235        0.563034  2
  H          0.177091        0.414077        0.394963  2

%mem=32GB
%nprocshared= 8
#p m062x/aug-cc-pVDZ   counterpoise=2

00287 m062x/aug-cc-pVDZ   counterpoise=2

 0  1  0  1  0  1
  N          0.329023       -1.055133        0.000077  1
  N          1.142542       -0.000000        0.000054  1
  N          0.401338        1.055212       -0.000160  1
  C         -0.906026        0.682931        0.000013  1
  C         -0.966877       -0.683010        0.000016  1
  H          0.723583       -1.980558        0.000143  1
  H         -1.701134        1.405525       -0.000009  1
  H         -1.778466       -1.386383        0.000044  1
  C          1.705737       -0.984808        0.347296  2
  H          1.192329       -0.087059        0.030751  2
  C          0.991569       -2.157848        0.550457  2
  H         -0.078211       -2.173959        0.392184  2
  C          1.650585       -3.310209        0.956778  2
  H          1.094212       -4.224068        1.115051  2
  C          3.023768       -3.289528        1.159939  2
  H          3.537176       -4.187277        1.476484  2
  C          3.737936       -2.116488        0.956778  2
  H          4.807716       -2.100377        1.115051  2
  C          3.078920       -0.964127        0.550457  2
  H          3.635293       -0.050268        0.392184  2

%mem=32GB
%nprocshared= 8
#p m062x/aug-cc-pVDZ   counterpoise=2

00288 m062x/aug-cc-pVDZ   counterpoise=2

 0  1  0  1  0  1
  N          0.329023       -1.055133        0.000077  1
  N          1.142542       -0.000000        0.000054  1
  N          0.401338        1.055212       -0.000160  1
  C         -0.906026        0.682931        0.000013  1
  C         -0.966877       -0.683010        0.000016  1
  H          0.723583       -1.980558        0.000143  1
  H         -1.701134        1.405525       -0.000009  1
  H         -1.778466       -1.386383        0.000044  1
  C          1.850833       -0.673648        0.347296  2
  H          1.112352        0.028713       -0.014747  2
  C          1.496219       -1.995613        0.579658  2
  H          0.481476       -2.323130        0.398636  2
  C          2.444142       -2.897172        1.044380  2
  H          2.167880       -3.927051        1.225402  2
  C          3.746678       -2.476766        1.276741  2
  H          4.485159       -3.179128        1.638784  2
  C          4.101292       -1.154801        1.044380  2
  H          5.116035       -0.827284        1.225402  2
  C          3.153370       -0.253242        0.579658  2
  H          3.429631        0.776637        0.398636  2

%mem=32GB
%nprocshared= 8
#p m062x/aug-cc-pVDZ   counterpoise=2

00289 m062x/aug-cc-pVDZ   counterpoise=2

 0  1  0  1  0  1
  N          0.329023       -1.055133        0.000077  1
  N          1.142542       -0.000000        0.000054  1
  N          0.401338        1.055212       -0.000160  1
  C         -0.906026        0.682931        0.000013  1
  C         -0.966877       -0.683010        0.000016  1
  H          0.723583       -1.980558        0.000143  1
  H         -1.701134        1.405525       -0.000009  1
  H         -1.778466       -1.386383        0.000044  1
  C          1.939693       -0.342020        0.347296  2
  H          1.016957        0.053883       -0.054651  2
  C          2.057854       -1.700999        0.605269  2
  H          1.227173       -2.363810        0.404295  2
  C          3.242287       -2.209184        1.121213  2
  H          3.334342       -3.267897        1.322187  2
  C          4.308559       -1.358390        1.379185  2
  H          5.231294       -1.754293        1.781133  2
  C          4.190397        0.000588        1.121213  2
  H          5.021078        0.663399        1.322187  2
  C          3.005964        0.508773        0.605269  2
  H          2.913909        1.567487        0.404295  2

%mem=32GB
%nprocshared= 8
#p m062x/aug-cc-pVDZ   counterpoise=2

00290 m062x/aug-cc-pVDZ   counterpoise=2

 0  1  0  1  0  1
  N          0.329023       -1.055133        0.000077  1
  N          1.142542       -0.000000        0.000054  1
  N          0.401338        1.055212       -0.000160  1
  C         -0.906026        0.682931        0.000013  1
  C         -0.966877       -0.683010        0.000016  1
  H          0.723583       -1.980558        0.000143  1
  H         -1.701134        1.405525       -0.000009  1
  H         -1.778466       -1.386383        0.000044  1
  C          2.000000        0.000000        0.000000  2
  H          0.918454        0.000000        0.000068  2
  C          2.694142       -1.202290       -0.000044  2
  H          2.153369       -2.138935       -0.000010  2
  C          4.082426       -1.202290       -0.000131  2
  H          4.623199       -2.138935       -0.000165  2
  C          4.776568       -0.000000       -0.000175  2
  H          5.858114       -0.000000       -0.000243  2
  C          4.082426        1.202290       -0.000131  2
  H          4.623199        2.138935       -0.000165  2
  C          2.694142        1.202290       -0.000044  2
  H          2.153369        2.138935       -0.000010  2

%mem=32GB
%nprocshared= 8
#p m062x/aug-cc-pVDZ   counterpoise=2

00291 m062x/aug-cc-pVDZ   counterpoise=2

 0  1  0  1  0  1
  N          0.329023       -1.055133        0.000077  1
  N          1.142542       -0.000000        0.000054  1
  N          0.401338        1.055212       -0.000160  1
  C         -0.906026        0.682931        0.000013  1
  C         -0.966877       -0.683010        0.000016  1
  H          0.723583       -1.980558        0.000143  1
  H         -1.701134        1.405525       -0.000009  1
  H         -1.778466       -1.386383        0.000044  1
  C          1.969616        0.347296        0.000000  2
  H          0.972417       -0.071437        0.000065  2
  C          3.075103       -0.492484       -0.000042  2
  H          2.939138       -1.565448       -0.000009  2
  C          4.355118        0.045007       -0.000125  2
  H          5.216350       -0.609224       -0.000158  2
  C          4.529644        1.422278       -0.000167  2
  H          5.526842        1.841011       -0.000232  2
  C          3.424156        2.262058       -0.000125  2
  H          3.560122        3.335022       -0.000158  2
  C          2.144142        1.724567       -0.000042  2
  H          1.282909        2.378798       -0.000009  2

%mem=32GB
%nprocshared= 8
#p m062x/aug-cc-pVDZ   counterpoise=2

00292 m062x/aug-cc-pVDZ   counterpoise=2

 0  1  0  1  0  1
  N          0.329023       -1.055133        0.000077  1
  N          1.142542       -0.000000        0.000054  1
  N          0.401338        1.055212       -0.000160  1
  C         -0.906026        0.682931        0.000013  1
  C         -0.966877       -0.683010        0.000016  1
  H          0.723583       -1.980558        0.000143  1
  H         -1.701134        1.405525       -0.000009  1
  H         -1.778466       -1.386383        0.000044  1
  C          1.879385        0.684040        0.000000  2
  H          1.086743       -0.051800        0.000058  2
  C          3.206096        0.275174       -0.000037  2
  H          3.447031       -0.779193       -0.000008  2
  C          4.223540        1.219706       -0.000112  2
  H          5.257116        0.901180       -0.000141  2
  C          3.914272        2.573105       -0.000149  2
  H          4.706914        3.308945       -0.000207  2
  C          2.587561        2.981971       -0.000112  2
  H          2.346626        4.036338       -0.000141  2
  C          1.570117        2.037439       -0.000037  2
  H          0.536541        2.355966       -0.000008  2

%mem=32GB
%nprocshared= 8
#p m062x/aug-cc-pVDZ   counterpoise=2

00293 m062x/aug-cc-pVDZ   counterpoise=2

 0  1  0  1  0  1
  N          0.329023       -1.055133        0.000077  1
  N          1.142542       -0.000000        0.000054  1
  N          0.401338        1.055212       -0.000160  1
  C         -0.906026        0.682931        0.000013  1
  C         -0.966877       -0.683010        0.000016  1
  H          0.723583       -1.980558        0.000143  1
  H         -1.701134        1.405525       -0.000009  1
  H         -1.778466       -1.386383        0.000044  1
  C          1.732051        1.000000        0.000000  2
  H          1.182804        0.068297        0.000050  2
  C          3.120278        0.987407       -0.000032  2
  H          3.652532        0.045894       -0.000007  2
  C          3.825298        2.183350       -0.000097  2
  H          4.906798        2.173540       -0.000122  2
  C          3.142089        3.391887       -0.000129  2
  H          3.691336        4.323589       -0.000179  2
  C          1.753862        3.404480       -0.000097  2
  H          1.221608        4.345992       -0.000122  2
  C          1.048842        2.208537       -0.000032  2
  H         -0.032658        2.218346       -0.000007  2

%mem=32GB
%nprocshared= 8
#p m062x/aug-cc-pVDZ   counterpoise=2

00294 m062x/aug-cc-pVDZ   counterpoise=2

 0  1  0  1  0  1
  N          0.329023       -1.055133        0.000077  1
  N          1.142542       -0.000000        0.000054  1
  N          0.401338        1.055212       -0.000160  1
  C         -0.906026        0.682931        0.000013  1
  C         -0.966877       -0.683010        0.000016  1
  H          0.723583       -1.980558        0.000143  1
  H         -1.701134        1.405525       -0.000009  1
  H         -1.778466       -1.386383        0.000044  1
  C          1.532089        1.285575        0.000000  2
  H          0.472312        1.069671       -0.000150  2
  C          2.452267        0.246053        0.000096  2
  H          2.109357       -0.779692        0.000021  2
  C          3.812608        0.523190        0.000289  2
  H          4.529475       -0.286651        0.000364  2
  C          4.252771        1.839849        0.000385  2
  H          5.312548        2.055753        0.000535  2
  C          3.332593        2.879371        0.000289  2
  H          3.675503        3.905115        0.000364  2
  C          1.972252        2.602234        0.000096  2
  H          1.255385        3.412075        0.000021  2

%mem=32GB
%nprocshared= 8
#p m062x/aug-cc-pVDZ   counterpoise=2

00295 m062x/aug-cc-pVDZ   counterpoise=2

 0  1  0  1  0  1
  N          0.329023       -1.055133        0.000077  1
  N          1.142542       -0.000000        0.000054  1
  N          0.401338        1.055212       -0.000160  1
  C         -0.906026        0.682931        0.000013  1
  C         -0.966877       -0.683010        0.000016  1
  H          0.723583       -1.980558        0.000143  1
  H         -1.701134        1.405525       -0.000009  1
  H         -1.778466       -1.386383        0.000044  1
  C          1.285575        1.532089        0.000000  2
  H          0.333642        1.018703       -0.000172  2
  C          2.467231        0.803376        0.000111  2
  H          2.435869       -0.277714        0.000024  2
  C          3.689143        1.462363        0.000332  2
  H          4.609714        0.894659        0.000418  2
  C          3.729398        2.850064        0.000442  2
  H          4.681331        3.363450        0.000614  2
  C          2.547742        3.578777        0.000332  2
  H          2.579104        4.659867        0.000418  2
  C          1.325831        2.919790        0.000111  2
  H          0.405259        3.487494        0.000024  2

%mem=32GB
%nprocshared= 8
#p m062x/aug-cc-pVDZ   counterpoise=2

00296 m062x/aug-cc-pVDZ   counterpoise=2

 0  1  0  1  0  1
  N          0.329023       -1.055133        0.000077  1
  N          1.142542       -0.000000        0.000054  1
  N          0.401338        1.055212       -0.000160  1
  C         -0.906026        0.682931        0.000013  1
  C         -0.966877       -0.683010        0.000016  1
  H          0.723583       -1.980558        0.000143  1
  H         -1.701134        1.405525       -0.000009  1
  H         -1.778466       -1.386383        0.000044  1
  C          1.000000        1.732051        0.000000  2
  H          0.283450        0.921929       -0.000192  2
  C          2.360450        1.455445        0.000123  2
  H          2.703760        0.429834        0.000027  2
  C          3.280222        2.495326        0.000369  2
  H          4.340082        2.279837        0.000464  2
  C          2.839543        3.811813        0.000492  2
  H          3.556094        4.621934        0.000683  2
  C          1.479094        4.088418        0.000369  2
  H          1.135784        5.114029        0.000464  2
  C          0.559322        3.048537        0.000123  2
  H         -0.500538        3.264027        0.000027  2

%mem=32GB
%nprocshared= 8
#p m062x/aug-cc-pVDZ   counterpoise=2

00297 m062x/aug-cc-pVDZ   counterpoise=2

 0  1  0  1  0  1
  N          0.329023       -1.055133        0.000077  1
  N          1.142542       -0.000000        0.000054  1
  N          0.401338        1.055212       -0.000160  1
  C         -0.906026        0.682931        0.000013  1
  C         -0.966877       -0.683010        0.000016  1
  H          0.723583       -1.980558        0.000143  1
  H         -1.701134        1.405525       -0.000009  1
  H         -1.778466       -1.386383        0.000044  1
  C          0.684040        1.879385        0.000000  2
  H          0.333126        0.856350       -0.000199  2
  C          2.046506        2.145884        0.000127  2
  H          2.757022        1.330466        0.000028  2
  C          2.496944        3.459063        0.000382  2
  H          3.558374        3.666680        0.000482  2
  C          1.584916        4.505743        0.000510  2
  H          1.935830        5.528778        0.000708  2
  C          0.222450        4.239244        0.000382  2
  H         -0.488066        5.054662        0.000482  2
  C         -0.227988        2.926065        0.000127  2
  H         -1.289418        2.718448        0.000028  2

%mem=32GB
%nprocshared= 8
#p m062x/aug-cc-pVDZ   counterpoise=2

00298 m062x/aug-cc-pVDZ   counterpoise=2

 0  1  0  1  0  1
  N          0.329023       -1.055133        0.000077  1
  N          1.142542       -0.000000        0.000054  1
  N          0.401338        1.055212       -0.000160  1
  C         -0.906026        0.682931        0.000013  1
  C         -0.966877       -0.683010        0.000016  1
  H          0.723583       -1.980558        0.000143  1
  H         -1.701134        1.405525       -0.000009  1
  H         -1.778466       -1.386383        0.000044  1
  C          0.347296        1.969616        0.000000  2
  H          0.411105        0.889953       -0.000189  2
  C          1.506539        2.733480        0.000121  2
  H          2.473457        2.248909        0.000027  2
  C          1.424634        4.119346        0.000364  2
  H          2.327743        4.714437        0.000458  2
  C          0.183486        4.741347        0.000485  2
  H          0.119677        5.821009        0.000674  2
  C         -0.975757        3.977482        0.000364  2
  H         -1.942675        4.462053        0.000458  2
  C         -0.893852        2.591616        0.000121  2
  H         -1.796961        1.996526        0.000027  2

%mem=32GB
%nprocshared= 8
#p m062x/aug-cc-pVDZ   counterpoise=2

00299 m062x/aug-cc-pVDZ   counterpoise=2

 0  1  0  1  0  1
  N          0.329023       -1.055133        0.000077  1
  N          1.142542       -0.000000        0.000054  1
  N          0.401338        1.055212       -0.000160  1
  C         -0.906026        0.682931        0.000013  1
  C         -0.966877       -0.683010        0.000016  1
  H          0.723583       -1.980558        0.000143  1
  H         -1.701134        1.405525       -0.000009  1
  H         -1.778466       -1.386383        0.000044  1
  C          0.000000        2.000000        0.000000  2
  H          0.422861        1.004545       -0.000169  2
  C          0.835193        3.108957        0.000108  2
  H          1.908712        2.977438        0.000024  2
  C          0.292405        4.386734        0.000325  2
  H          0.943062        5.250669        0.000409  2
  C         -1.085577        4.555553        0.000433  2
  H         -1.508438        5.551008        0.000601  2
  C         -1.920771        3.446596        0.000325  2
  H         -2.994289        3.578115        0.000409  2
  C         -1.377982        2.168819        0.000108  2
  H         -2.028640        1.304884        0.000024  2

%mem=32GB
%nprocshared= 8
#p m062x/aug-cc-pVDZ   counterpoise=2

00300 m062x/aug-cc-pVDZ   counterpoise=2

 0  1  0  1  0  1
  N          0.329023       -1.055133        0.000077  1
  N          1.142542       -0.000000        0.000054  1
  N          0.401338        1.055212       -0.000160  1
  C         -0.906026        0.682931        0.000013  1
  C         -0.966877       -0.683010        0.000016  1
  H          0.723583       -1.980558        0.000143  1
  H         -1.701134        1.405525       -0.000009  1
  H         -1.778466       -1.386383        0.000044  1
  C         -0.347296        1.969616        0.000000  2
  H          0.337846        1.132763       -0.000146  2
  C          0.143254        3.268343        0.000094  2
  H          1.210560        3.443267        0.000021  2
  C         -0.736201        4.342536        0.000282  2
  H         -0.354038        5.354312        0.000355  2
  C         -2.106208        4.118001        0.000376  2
  H         -2.791350        4.954853        0.000522  2
  C         -2.596759        2.819273        0.000282  2
  H         -3.664064        2.644349        0.000355  2
  C         -1.717303        1.745080        0.000094  2
  H         -2.099466        0.733304        0.000021  2

%mem=32GB
%nprocshared= 8
#p m062x/aug-cc-pVDZ   counterpoise=2

00301 m062x/aug-cc-pVDZ   counterpoise=2

 0  1  0  1  0  1
  N          0.329023       -1.055133        0.000077  1
  N          1.142542       -0.000000        0.000054  1
  N          0.401338        1.055212       -0.000160  1
  C         -0.906026        0.682931        0.000013  1
  C         -0.966877       -0.683010        0.000016  1
  H          0.723583       -1.980558        0.000143  1
  H         -1.701134        1.405525       -0.000009  1
  H         -1.778466       -1.386383        0.000044  1
  C         -0.684040        1.879385        0.000000  2
  H         -1.664408        1.422635       -0.000009  2
  C          0.452907        1.082713        0.000006  2
  H          0.358279        0.005316        0.000001  2
  C          1.711317        1.669002        0.000017  2
  H          2.597058        1.048355        0.000021  2
  C          1.832781        3.051963        0.000022  2
  H          2.813149        3.508713        0.000031  2
  C          0.695834        3.848635        0.000017  2
  H          0.790462        4.926032        0.000021  2
  C         -0.562576        3.262346        0.000006  2
  H         -1.448317        3.882994        0.000001  2

%mem=32GB
%nprocshared= 8
#p m062x/aug-cc-pVDZ   counterpoise=2

00302 m062x/aug-cc-pVDZ   counterpoise=2

 0  1  0  1  0  1
  N          0.329023       -1.055133        0.000077  1
  N          1.142542       -0.000000        0.000054  1
  N          0.401338        1.055212       -0.000160  1
  C         -0.906026        0.682931        0.000013  1
  C         -0.966877       -0.683010        0.000016  1
  H          0.723583       -1.980558        0.000143  1
  H         -1.701134        1.405525       -0.000009  1
  H         -1.778466       -1.386383        0.000044  1
  C         -1.000000        1.732051        0.000000  2
  H         -1.980438        1.275450       -0.000013  2
  C          0.136826        0.935206        0.000008  2
  H          0.042034       -0.142177        0.000002  2
  C          1.395326        1.521303        0.000024  2
  H          2.280971        0.900521        0.000031  2
  C          1.517000        2.904245        0.000032  2
  H          2.497438        3.360846        0.000045  2
  C          0.380175        3.701091        0.000024  2
  H          0.474966        4.778473        0.000031  2
  C         -0.878325        3.114993        0.000008  2
  H         -1.763971        3.735776        0.000002  2

%mem=32GB
%nprocshared= 8
#p m062x/aug-cc-pVDZ   counterpoise=2

00303 m062x/aug-cc-pVDZ   counterpoise=2

 0  1  0  1  0  1
  N          0.329023       -1.055133        0.000077  1
  N          1.142542       -0.000000        0.000054  1
  N          0.401338        1.055212       -0.000160  1
  C         -0.906026        0.682931        0.000013  1
  C         -0.966877       -0.683010        0.000016  1
  H          0.723583       -1.980558        0.000143  1
  H         -1.701134        1.405525       -0.000009  1
  H         -1.778466       -1.386383        0.000044  1
  C         -1.285575        1.532089        0.000000  2
  H         -2.320200        1.216980       -0.000022  2
  C         -0.271260        0.584197        0.000014  2
  H         -0.515681       -0.469368        0.000003  2
  C          1.056795        0.988674        0.000043  2
  H          1.846999        0.250218        0.000054  2
  C          1.370536        2.341042        0.000058  2
  H          2.405160        2.656151        0.000080  2
  C          0.356220        3.288934        0.000043  2
  H          0.600641        4.342499        0.000054  2
  C         -0.971835        2.884458        0.000014  2
  H         -1.762039        3.622913        0.000003  2

%mem=32GB
%nprocshared= 8
#p m062x/aug-cc-pVDZ   counterpoise=2

00304 m062x/aug-cc-pVDZ   counterpoise=2

 0  1  0  1  0  1
  N          0.329023       -1.055133        0.000077  1
  N          1.142542       -0.000000        0.000054  1
  N          0.401338        1.055212       -0.000160  1
  C         -0.906026        0.682931        0.000013  1
  C         -0.966877       -0.683010        0.000016  1
  H          0.723583       -1.980558        0.000143  1
  H         -1.701134        1.405525       -0.000009  1
  H         -1.778466       -1.386383        0.000044  1
  C         -1.532089        1.285575        0.000000  2
  H         -2.414141        1.911455       -0.000047  2
  C         -1.661737       -0.096643        0.000030  2
  H         -2.644790       -0.547581        0.000007  2
  C         -0.529525       -0.900029        0.000090  2
  H         -0.630526       -1.976847        0.000114  2
  C          0.732334       -0.321197        0.000121  2
  H          1.614386       -0.947077        0.000168  2
  C          0.861982        1.061020        0.000090  2
  H          1.845035        1.511959        0.000114  2
  C         -0.270230        1.864407        0.000030  2
  H         -0.169229        2.941225        0.000007  2

%mem=32GB
%nprocshared= 8
#p m062x/aug-cc-pVDZ   counterpoise=2

00305 m062x/aug-cc-pVDZ   counterpoise=2

 0  1  0  1  0  1
  N          0.329023       -1.055133        0.000077  1
  N          1.142542       -0.000000        0.000054  1
  N          0.401338        1.055212       -0.000160  1
  C         -0.906026        0.682931        0.000013  1
  C         -0.966877       -0.683010        0.000016  1
  H          0.723583       -1.980558        0.000143  1
  H         -1.701134        1.405525       -0.000009  1
  H         -1.778466       -1.386383        0.000044  1
  C         -1.732051        1.000000        0.000000  2
  H         -1.649833        2.078416       -0.000024  2
  C         -2.983629        0.399263        0.000015  2
  H         -3.876455        1.009673        0.000003  2
  C         -3.089165       -0.985004        0.000046  2
  H         -4.064208       -1.453010        0.000058  2
  C         -1.943121       -1.768534        0.000061  2
  H         -2.025338       -2.846950        0.000085  2
  C         -0.691542       -1.167796        0.000046  2
  H          0.201284       -1.778207        0.000058  2
  C         -0.586007        0.216470        0.000015  2
  H          0.389036        0.684476        0.000003  2

%mem=32GB
%nprocshared= 8
#p m062x/aug-cc-pVDZ   counterpoise=2

00306 m062x/aug-cc-pVDZ   counterpoise=2

 0  1  0  1  0  1
  N          0.329023       -1.055133        0.000077  1
  N          1.142542       -0.000000        0.000054  1
  N          0.401338        1.055212       -0.000160  1
  C         -0.906026        0.682931        0.000013  1
  C         -0.966877       -0.683010        0.000016  1
  H          0.723583       -1.980558        0.000143  1
  H         -1.701134        1.405525       -0.000009  1
  H         -1.778466       -1.386383        0.000044  1
  C         -1.879385        0.684040        0.000000  2
  H         -1.619976        1.734016       -0.000013  2
  C         -3.213070        0.298530        0.000008  2
  H         -3.992670        1.048172        0.000002  2
  C         -3.546050       -1.049230        0.000025  2
  H         -4.585059       -1.349564        0.000032  2
  C         -2.545345       -2.011480        0.000034  2
  H         -2.804754       -3.061455        0.000047  2
  C         -1.211660       -1.625969        0.000025  2
  H         -0.432060       -2.375611        0.000032  2
  C         -0.878680       -0.278209        0.000008  2
  H          0.160329        0.022125        0.000002  2

%mem=32GB
%nprocshared= 8
#p m062x/aug-cc-pVDZ   counterpoise=2

00307 m062x/aug-cc-pVDZ   counterpoise=2

 0  1  0  1  0  1
  N          0.329023       -1.055133        0.000077  1
  N          1.142542       -0.000000        0.000054  1
  N          0.401338        1.055212       -0.000160  1
  C         -0.906026        0.682931        0.000013  1
  C         -0.966877       -0.683010        0.000016  1
  H          0.723583       -1.980558        0.000143  1
  H         -1.701134        1.405525       -0.000009  1
  H         -1.778466       -1.386383        0.000044  1
  C         -1.969616        0.347296        0.000000  2
  H         -1.703645        1.395629       -0.000009  2
  C         -3.305686       -0.029865        0.000006  2
  H         -4.080582        0.724638        0.000001  2
  C         -3.647089       -1.375516        0.000017  2
  H         -4.687955       -1.669345        0.000022  2
  C         -2.652421       -2.344006        0.000023  2
  H         -2.918392       -3.392338        0.000032  2
  C         -1.316351       -1.966844        0.000017  2
  H         -0.541455       -2.721347        0.000022  2
  C         -0.974948       -0.621193        0.000006  2
  H          0.065918       -0.327364        0.000001  2

%mem=32GB
%nprocshared= 8
#p m062x/aug-cc-pVDZ   counterpoise=2

00308 m062x/aug-cc-pVDZ   counterpoise=2

 0  1  0  1  0  1
  N          0.329023       -1.055133        0.000077  1
  N          1.142542       -0.000000        0.000054  1
  N          0.401338        1.055212       -0.000160  1
  C         -0.906026        0.682931        0.000013  1
  C         -0.966877       -0.683010        0.000016  1
  H          0.723583       -1.980558        0.000143  1
  H         -1.701134        1.405525       -0.000009  1
  H         -1.778466       -1.386383        0.000044  1
  C         -2.000000        0.000000        0.000000  2
  H         -1.097793       -0.596460        0.000014  2
  C         -1.915993        1.385741       -0.000009  2
  H         -0.948340        1.868844       -0.000002  2
  C         -3.074075        2.151363       -0.000027  2
  H         -3.008630        3.230926       -0.000034  2
  C         -4.316165        1.531244       -0.000036  2
  H         -5.218372        2.127704       -0.000050  2
  C         -4.400172        0.145504       -0.000027  2
  H         -5.367825       -0.337599       -0.000034  2
  C         -3.242090       -0.620118       -0.000009  2
  H         -3.307535       -1.699681       -0.000002  2

%mem=32GB
%nprocshared= 8
#p m062x/aug-cc-pVDZ   counterpoise=2

00309 m062x/aug-cc-pVDZ   counterpoise=2

 0  1  0  1  0  1
  N          0.329023       -1.055133        0.000077  1
  N          1.142542       -0.000000        0.000054  1
  N          0.401338        1.055212       -0.000160  1
  C         -0.906026        0.682931        0.000013  1
  C         -0.966877       -0.683010        0.000016  1
  H          0.723583       -1.980558        0.000143  1
  H         -1.701134        1.405525       -0.000009  1
  H         -1.778466       -1.386383        0.000044  1
  C         -1.969616       -0.347296        0.000000  2
  H         -1.773939       -1.410994        0.000045  2
  C         -0.912753        0.552913       -0.000029  2
  H          0.106273        0.190525       -0.000006  2
  C         -1.163926        1.918286       -0.000087  2
  H         -0.340577        2.619596       -0.000109  2
  C         -2.471961        2.383451       -0.000116  2
  H         -2.667638        3.447148       -0.000161  2
  C         -3.528824        1.483241       -0.000087  2
  H         -4.547850        1.845629       -0.000109  2
  C         -3.277651        0.117868       -0.000029  2
  H         -4.101000       -0.583442       -0.000006  2

%mem=32GB
%nprocshared= 8
#p m062x/aug-cc-pVDZ   counterpoise=2

00310 m062x/aug-cc-pVDZ   counterpoise=2

 0  1  0  1  0  1
  N          0.329023       -1.055133        0.000077  1
  N          1.142542       -0.000000        0.000054  1
  N          0.401338        1.055212       -0.000160  1
  C         -0.906026        0.682931        0.000013  1
  C         -0.966877       -0.683010        0.000016  1
  H          0.723583       -1.980558        0.000143  1
  H         -1.701134        1.405525       -0.000009  1
  H         -1.778466       -1.386383        0.000044  1
  C         -1.879385       -0.684040        0.000000  2
  H         -1.725558       -1.754591        0.000067  2
  C         -0.788045        0.174045       -0.000043  2
  H          0.215992       -0.228013       -0.000010  2
  C         -0.985499        1.548216       -0.000129  2
  H         -0.135289        2.216709       -0.000163  2
  C         -2.274293        2.064301       -0.000172  2
  H         -2.428120        3.134851       -0.000239  2
  C         -3.365633        1.206215       -0.000129  2
  H         -4.369670        1.608273       -0.000163  2
  C         -3.168179       -0.167955       -0.000043  2
  H         -4.018389       -0.836448       -0.000010  2

%mem=32GB
%nprocshared= 8
#p m062x/aug-cc-pVDZ   counterpoise=2

00311 m062x/aug-cc-pVDZ   counterpoise=2

 0  1  0  1  0  1
  N          0.329023       -1.055133        0.000077  1
  N          1.142542       -0.000000        0.000054  1
  N          0.401338        1.055212       -0.000160  1
  C         -0.906026        0.682931        0.000013  1
  C         -0.966877       -0.683010        0.000016  1
  H          0.723583       -1.980558        0.000143  1
  H         -1.701134        1.405525       -0.000009  1
  H         -1.778466       -1.386383        0.000044  1
  C         -1.732051       -1.000000        0.000000  2
  H         -1.861047       -2.073826        0.000122  2
  C         -0.455553       -0.454210       -0.000078  2
  H          0.409908       -1.102836       -0.000017  2
  C         -0.289972        0.924164       -0.000235  2
  H          0.704485        1.349364       -0.000297  2
  C         -1.400890        1.756748       -0.000314  2
  H         -1.271894        2.830574       -0.000436  2
  C         -2.677388        1.210958       -0.000235  2
  H         -3.542849        1.859585       -0.000297  2
  C         -2.842968       -0.167416       -0.000078  2
  H         -3.837425       -0.592615       -0.000017  2

%mem=32GB
%nprocshared= 8
#p m062x/aug-cc-pVDZ   counterpoise=2

00312 m062x/aug-cc-pVDZ   counterpoise=2

 0  1  0  1  0  1
  N          0.329023       -1.055133        0.000077  1
  N          1.142542       -0.000000        0.000054  1
  N          0.401338        1.055212       -0.000160  1
  C         -0.906026        0.682931        0.000013  1
  C         -0.966877       -0.683010        0.000016  1
  H          0.723583       -1.980558        0.000143  1
  H         -1.701134        1.405525       -0.000009  1
  H         -1.778466       -1.386383        0.000044  1
  C         -1.532089       -1.285575        0.000000  2
  H         -2.533086       -1.695144        0.000179  2
  C         -0.434351       -2.135461       -0.000115  2
  H         -0.580153       -3.207133       -0.000025  2
  C          0.850540       -1.609734       -0.000344  2
  H          1.705735       -2.271838       -0.000434  2
  C          1.037692       -0.234122       -0.000459  2
  H          2.038690        0.175446       -0.000638  2
  C         -0.060046        0.615763       -0.000344  2
  H          0.085757        1.687435       -0.000434  2
  C         -1.344936        0.090037       -0.000115  2
  H         -2.200131        0.752140       -0.000025  2

%mem=32GB
%nprocshared= 8
#p m062x/aug-cc-pVDZ   counterpoise=2

00313 m062x/aug-cc-pVDZ   counterpoise=2

 0  1  0  1  0  1
  N          0.329023       -1.055133        0.000077  1
  N          1.142542       -0.000000        0.000054  1
  N          0.401338        1.055212       -0.000160  1
  C         -0.906026        0.682931        0.000013  1
  C         -0.966877       -0.683010        0.000016  1
  H          0.723583       -1.980558        0.000143  1
  H         -1.701134        1.405525       -0.000009  1
  H         -1.778466       -1.386383        0.000044  1
  C         -1.285575       -1.532089        0.000000  2
  H         -2.322752       -1.225484        0.000093  2
  C         -0.960744       -2.881837       -0.000059  2
  H         -1.744860       -3.626754       -0.000013  2
  C          0.370587       -3.275398       -0.000178  2
  H          0.623648       -4.326920       -0.000225  2
  C          1.377087       -2.319212       -0.000238  2
  H          2.414263       -2.625816       -0.000330  2
  C          1.052255       -0.969464       -0.000178  2
  H          1.836371       -0.224546       -0.000225  2
  C         -0.279075       -0.575902       -0.000059  2
  H         -0.532136        0.475620       -0.000013  2

%mem=32GB
%nprocshared= 8
#p m062x/aug-cc-pVDZ   counterpoise=2

00314 m062x/aug-cc-pVDZ   counterpoise=2

 0  1  0  1  0  1
  N          0.329023       -1.055133        0.000077  1
  N          1.142542       -0.000000        0.000054  1
  N          0.401338        1.055212       -0.000160  1
  C         -0.906026        0.682931        0.000013  1
  C         -0.966877       -0.683010        0.000016  1
  H          0.723583       -1.980558        0.000143  1
  H         -1.701134        1.405525       -0.000009  1
  H         -1.778466       -1.386383        0.000044  1
  C         -1.000000       -1.732051        0.000000  2
  H         -1.988479       -1.293130        0.000056  2
  C         -0.853512       -3.112585       -0.000036  2
  H         -1.727867       -3.749171       -0.000008  2
  C          0.415310       -3.675989       -0.000108  2
  H          0.529433       -4.751496       -0.000136  2
  C          1.537643       -2.858859       -0.000143  2
  H          2.526122       -3.297780       -0.000199  2
  C          1.391155       -1.478324       -0.000108  2
  H          2.265511       -0.841738       -0.000136  2
  C          0.122333       -0.914920       -0.000036  2
  H          0.008210        0.160587       -0.000008  2

%mem=32GB
%nprocshared= 8
#p m062x/aug-cc-pVDZ   counterpoise=2

00315 m062x/aug-cc-pVDZ   counterpoise=2

 0  1  0  1  0  1
  N          0.329023       -1.055133        0.000077  1
  N          1.142542       -0.000000        0.000054  1
  N          0.401338        1.055212       -0.000160  1
  C         -0.906026        0.682931        0.000013  1
  C         -0.966877       -0.683010        0.000016  1
  H          0.723583       -1.980558        0.000143  1
  H         -1.701134        1.405525       -0.000009  1
  H         -1.778466       -1.386383        0.000044  1
  C         -0.684040       -1.879385        0.000000  2
  H         -1.670153       -1.435174        0.000040  2
  C         -0.544951       -3.260685       -0.000025  2
  H         -1.422704       -3.892577       -0.000006  2
  C          0.720834       -3.830879       -0.000076  2
  H          0.829193       -4.906982       -0.000096  2
  C          1.847530       -3.019773       -0.000102  2
  H          2.833642       -3.463984       -0.000141  2
  C          1.708440       -1.638473       -0.000076  2
  H          2.586194       -1.006581       -0.000096  2
  C          0.442655       -1.068280       -0.000025  2
  H          0.334296        0.007823       -0.000006  2

%mem=32GB
%nprocshared= 8
#p m062x/aug-cc-pVDZ   counterpoise=2

00316 m062x/aug-cc-pVDZ   counterpoise=2

 0  1  0  1  0  1
  N          0.329023       -1.055133        0.000077  1
  N          1.142542       -0.000000        0.000054  1
  N          0.401338        1.055212       -0.000160  1
  C         -0.906026        0.682931        0.000013  1
  C         -0.966877       -0.683010        0.000016  1
  H          0.723583       -1.980558        0.000143  1
  H         -1.701134        1.405525       -0.000009  1
  H         -1.778466       -1.386383        0.000044  1
  C         -0.347296       -1.969616        0.000000  2
  H          0.734193       -1.980666        0.000144  2
  C         -1.029117       -0.760296       -0.000093  2
  H         -0.478802        0.170775       -0.000020  2
  C         -2.417329       -0.746111       -0.000278  2
  H         -2.948503        0.196011       -0.000350  2
  C         -3.123719       -1.941245       -0.000371  2
  H         -4.205209       -1.930194       -0.000515  2
  C         -2.441898       -3.150565       -0.000278  2
  H         -2.992213       -4.081636       -0.000350  2
  C         -1.053687       -3.164750       -0.000093  2
[truncated: 19,810,427 more chars]
