# Supplementary material for: Three-Dimensional CH/π and CH/N Interactions from Quantum-Mechanical and Database Analyses
Source: J Chem Inf Model. 2025 Apr 14;65(8):4116–27. doi: 10.1021/acs.jcim.5c00124 (PMC12042816; doi:10.1021/acs.jcim.5c00124)
Supplement: Supplementary file 4 — ci5c00124_si_004.zip [file ci5c00124_si_004.zip › inp_files/mif_qm_ch2ch2_pyridine_inp.txt]

%mem=32GB
%nprocshared= 8
#p m062x/aug-cc-pVDZ   counterpoise=2

00001 m062x/aug-cc-pVDZ   counterpoise=2

 0  1  0  1  0  1
  C          0.696271        1.136534        0.000002  1
  N          1.387403       -0.000000        0.000003  1
  C          0.696273       -1.136531       -0.000007  1
  C         -0.690797       -1.191110       -0.000002  1
  C         -1.398354       -0.000002       -0.000001  1
  C         -0.690796        1.191109        0.000005  1
  H         -1.197483        2.145664        0.000011  1
  H          1.279537       -2.049878        0.000000  1
  H         -2.480010       -0.000000        0.000002  1
  H         -1.197480       -2.145668        0.000001  1
  H          1.279535        2.049878        0.000011  1
  C          0.000000        0.000000        2.000000  2
  C          0.000000        1.126216        2.692270  2
  H          0.000000       -0.000000        0.917890  2
  H         -0.000000       -0.965509        2.488625  2
  H          0.000000        1.126216        3.774379  2
  H          0.000000        2.091725        2.203645  2

%mem=32GB
%nprocshared= 8
#p m062x/aug-cc-pVDZ   counterpoise=2

00002 m062x/aug-cc-pVDZ   counterpoise=2

 0  1  0  1  0  1
  C          0.696271        1.136534        0.000002  1
  N          1.387403       -0.000000        0.000003  1
  C          0.696273       -1.136531       -0.000007  1
  C         -0.690797       -1.191110       -0.000002  1
  C         -1.398354       -0.000002       -0.000001  1
  C         -0.690796        1.191109        0.000005  1
  H         -1.197483        2.145664        0.000011  1
  H          1.279537       -2.049878        0.000000  1
  H         -2.480010       -0.000000        0.000002  1
  H         -1.197480       -2.145668        0.000001  1
  H          1.279535        2.049878        0.000011  1
  C          0.347296        0.000000        1.969616  2
  C          0.467508       -1.126216        2.651368  2
  H          0.159390        0.000000        0.903945  2
  H          0.432145        0.965509        2.450817  2
  H          0.655414       -1.126216        3.717038  2
  H          0.382659       -2.091725        2.170167  2

%mem=32GB
%nprocshared= 8
#p m062x/aug-cc-pVDZ   counterpoise=2

00003 m062x/aug-cc-pVDZ   counterpoise=2

 0  1  0  1  0  1
  C          0.696271        1.136534        0.000002  1
  N          1.387403       -0.000000        0.000003  1
  C          0.696273       -1.136531       -0.000007  1
  C         -0.690797       -1.191110       -0.000002  1
  C         -1.398354       -0.000002       -0.000001  1
  C         -0.690796        1.191109        0.000005  1
  H         -1.197483        2.145664        0.000011  1
  H          1.279537       -2.049878        0.000000  1
  H         -2.480010       -0.000000        0.000002  1
  H         -1.197480       -2.145668        0.000001  1
  H          1.279535        2.049878        0.000011  1
  C          0.342020        0.060307        1.969616  2
  C          0.655971       -1.027924        2.651368  2
  H          0.156968        0.027678        0.903945  2
  H          0.257921        1.025882        2.450817  2
  H          0.841022       -0.995295        3.717038  2
  H          0.740070       -1.993499        2.170167  2

%mem=32GB
%nprocshared= 8
#p m062x/aug-cc-pVDZ   counterpoise=2

00004 m062x/aug-cc-pVDZ   counterpoise=2

 0  1  0  1  0  1
  C          0.696271        1.136534        0.000002  1
  N          1.387403       -0.000000        0.000003  1
  C          0.696273       -1.136531       -0.000007  1
  C         -0.690797       -1.191110       -0.000002  1
  C         -1.398354       -0.000002       -0.000001  1
  C         -0.690796        1.191109        0.000005  1
  H         -1.197483        2.145664        0.000011  1
  H          1.279537       -2.049878        0.000000  1
  H         -2.480010       -0.000000        0.000002  1
  H         -1.197480       -2.145668        0.000001  1
  H          1.279535        2.049878        0.000011  1
  C          0.326352        0.118782        1.969616  2
  C          0.824502       -0.898400        2.651368  2
  H          0.149778        0.054515        0.903945  2
  H          0.075860        1.055084        2.450817  2
  H          1.001076       -0.834132        3.717038  2
  H          1.074994       -1.834701        2.170167  2

%mem=32GB
%nprocshared= 8
#p m062x/aug-cc-pVDZ   counterpoise=2

00005 m062x/aug-cc-pVDZ   counterpoise=2

 0  1  0  1  0  1
  C          0.696271        1.136534        0.000002  1
  N          1.387403       -0.000000        0.000003  1
  C          0.696273       -1.136531       -0.000007  1
  C         -0.690797       -1.191110       -0.000002  1
  C         -1.398354       -0.000002       -0.000001  1
  C         -0.690796        1.191109        0.000005  1
  H         -1.197483        2.145664        0.000011  1
  H          1.279537       -2.049878        0.000000  1
  H         -2.480010       -0.000000        0.000002  1
  H         -1.197480       -2.145668        0.000001  1
  H          1.279535        2.049878        0.000011  1
  C          0.300767        0.173648        1.969616  2
  C          0.967982       -0.741578        2.651368  2
  H          0.138036        0.079695        0.903945  2
  H         -0.108506        1.052228        2.450817  2
  H          1.130713       -0.647625        3.717038  2
  H          1.377255       -1.620158        2.170167  2

%mem=32GB
%nprocshared= 8
#p m062x/aug-cc-pVDZ   counterpoise=2

00006 m062x/aug-cc-pVDZ   counterpoise=2

 0  1  0  1  0  1
  C          0.696271        1.136534        0.000002  1
  N          1.387403       -0.000000        0.000003  1
  C          0.696273       -1.136531       -0.000007  1
  C         -0.690797       -1.191110       -0.000002  1
  C         -1.398354       -0.000002       -0.000001  1
  C         -0.690796        1.191109        0.000005  1
  H         -1.197483        2.145664        0.000011  1
  H          1.279537       -2.049878        0.000000  1
  H         -2.480010       -0.000000        0.000002  1
  H         -1.197480       -2.145668        0.000001  1
  H          1.279535        2.049878        0.000011  1
  C          0.266044        0.223238        1.969616  2
  C          1.082049       -0.562223        2.651368  2
  H          0.122100        0.102454        0.903945  2
  H         -0.289575        1.017400        2.450817  2
  H          1.225994       -0.441439        3.717038  2
  H          1.637669       -1.356386        2.170167  2

%mem=32GB
%nprocshared= 8
#p m062x/aug-cc-pVDZ   counterpoise=2

00007 m062x/aug-cc-pVDZ   counterpoise=2

 0  1  0  1  0  1
  C          0.696271        1.136534        0.000002  1
  N          1.387403       -0.000000        0.000003  1
  C          0.696273       -1.136531       -0.000007  1
  C         -0.690797       -1.191110       -0.000002  1
  C         -1.398354       -0.000002       -0.000001  1
  C         -0.690796        1.191109        0.000005  1
  H         -1.197483        2.145664        0.000011  1
  H          1.279537       -2.049878        0.000000  1
  H         -2.480010       -0.000000        0.000002  1
  H         -1.197480       -2.145668        0.000001  1
  H          1.279535        2.049878        0.000011  1
  C          0.223238        0.266044        1.969616  2
  C          1.163240       -0.365786        2.651368  2
  H          0.102454        0.122100        0.903945  2
  H         -0.461845        0.951660        2.450817  2
  H          1.284024       -0.221841        3.717038  2
  H          1.848323       -1.051401        2.170167  2

%mem=32GB
%nprocshared= 8
#p m062x/aug-cc-pVDZ   counterpoise=2

00008 m062x/aug-cc-pVDZ   counterpoise=2

 0  1  0  1  0  1
  C          0.696271        1.136534        0.000002  1
  N          1.387403       -0.000000        0.000003  1
  C          0.696273       -1.136531       -0.000007  1
  C         -0.690797       -1.191110       -0.000002  1
  C         -1.398354       -0.000002       -0.000001  1
  C         -0.690796        1.191109        0.000005  1
  H         -1.197483        2.145664        0.000011  1
  H          1.279537       -2.049878        0.000000  1
  H         -2.480010       -0.000000        0.000002  1
  H         -1.197480       -2.145668        0.000001  1
  H          1.279535        2.049878        0.000011  1
  C          0.173648        0.300767        1.969616  2
  C          1.209086       -0.158234        2.651368  2
  H          0.079695        0.138036        0.903945  2
  H         -0.620083        0.857003        2.450817  2
  H          1.303039        0.004497        3.717038  2
  H          2.002816       -0.714470        2.170167  2

%mem=32GB
%nprocshared= 8
#p m062x/aug-cc-pVDZ   counterpoise=2

00009 m062x/aug-cc-pVDZ   counterpoise=2

 0  1  0  1  0  1
  C          0.696271        1.136534        0.000002  1
  N          1.387403       -0.000000        0.000003  1
  C          0.696273       -1.136531       -0.000007  1
  C         -0.690797       -1.191110       -0.000002  1
  C         -1.398354       -0.000002       -0.000001  1
  C         -0.690796        1.191109        0.000005  1
  H         -1.197483        2.145664        0.000011  1
  H          1.279537       -2.049878        0.000000  1
  H         -2.480010       -0.000000        0.000002  1
  H         -1.197480       -2.145668        0.000001  1
  H          1.279535        2.049878        0.000011  1
  C          0.118782        0.326352        1.969616  2
  C          1.218194        0.054125        2.651368  2
  H          0.054515        0.149778        0.903945  2
  H         -0.759479        0.736307        2.450817  2
  H          1.282462        0.230699        3.717038  2
  H          2.096456       -0.355830        2.170167  2

%mem=32GB
%nprocshared= 8
#p m062x/aug-cc-pVDZ   counterpoise=2

00010 m062x/aug-cc-pVDZ   counterpoise=2

 0  1  0  1  0  1
  C          0.696271        1.136534        0.000002  1
  N          1.387403       -0.000000        0.000003  1
  C          0.696273       -1.136531       -0.000007  1
  C         -0.690797       -1.191110       -0.000002  1
  C         -1.398354       -0.000002       -0.000001  1
  C         -0.690796        1.191109        0.000005  1
  H         -1.197483        2.145664        0.000011  1
  H          1.279537       -2.049878        0.000000  1
  H         -2.480010       -0.000000        0.000002  1
  H         -1.197480       -2.145668        0.000001  1
  H          1.279535        2.049878        0.000011  1
  C          0.060307        0.342020        1.969616  2
  C          1.190288        0.264840        2.651368  2
  H          0.027678        0.156968        0.903945  2
  H         -0.875800        0.593239        2.450817  2
  H          1.222918        0.449891        3.717038  2
  H          2.126395        0.013621        2.170167  2

%mem=32GB
%nprocshared= 8
#p m062x/aug-cc-pVDZ   counterpoise=2

00011 m062x/aug-cc-pVDZ   counterpoise=2

 0  1  0  1  0  1
  C          0.696271        1.136534        0.000002  1
  N          1.387403       -0.000000        0.000003  1
  C          0.696273       -1.136531       -0.000007  1
  C         -0.690797       -1.191110       -0.000002  1
  C         -1.398354       -0.000002       -0.000001  1
  C         -0.690796        1.191109        0.000005  1
  H         -1.197483        2.145664        0.000011  1
  H          1.279537       -2.049878        0.000000  1
  H         -2.480010       -0.000000        0.000002  1
  H         -1.197480       -2.145668        0.000001  1
  H          1.279535        2.049878        0.000011  1
  C          0.000000        0.347296        1.969616  2
  C          1.126216        0.467508        2.651368  2
  H         -0.000000        0.159390        0.903945  2
  H         -0.965509        0.432145        2.450817  2
  H          1.126216        0.655414        3.717038  2
  H          2.091725        0.382659        2.170167  2

%mem=32GB
%nprocshared= 8
#p m062x/aug-cc-pVDZ   counterpoise=2

00012 m062x/aug-cc-pVDZ   counterpoise=2

 0  1  0  1  0  1
  C          0.696271        1.136534        0.000002  1
  N          1.387403       -0.000000        0.000003  1
  C          0.696273       -1.136531       -0.000007  1
  C         -0.690797       -1.191110       -0.000002  1
  C         -1.398354       -0.000002       -0.000001  1
  C         -0.690796        1.191109        0.000005  1
  H         -1.197483        2.145664        0.000011  1
  H          1.279537       -2.049878        0.000000  1
  H         -2.480010       -0.000000        0.000002  1
  H         -1.197480       -2.145668        0.000001  1
  H          1.279535        2.049878        0.000011  1
  C         -0.060307        0.342020        1.969616  2
  C          1.027924        0.655971        2.651368  2
  H         -0.027678        0.156968        0.903945  2
  H         -1.025882        0.257921        2.450817  2
  H          0.995295        0.841022        3.717038  2
  H          1.993499        0.740070        2.170167  2

%mem=32GB
%nprocshared= 8
#p m062x/aug-cc-pVDZ   counterpoise=2

00013 m062x/aug-cc-pVDZ   counterpoise=2

 0  1  0  1  0  1
  C          0.696271        1.136534        0.000002  1
  N          1.387403       -0.000000        0.000003  1
  C          0.696273       -1.136531       -0.000007  1
  C         -0.690797       -1.191110       -0.000002  1
  C         -1.398354       -0.000002       -0.000001  1
  C         -0.690796        1.191109        0.000005  1
  H         -1.197483        2.145664        0.000011  1
  H          1.279537       -2.049878        0.000000  1
  H         -2.480010       -0.000000        0.000002  1
  H         -1.197480       -2.145668        0.000001  1
  H          1.279535        2.049878        0.000011  1
  C         -0.118782        0.326352        1.969616  2
  C          0.898400        0.824502        2.651368  2
  H         -0.054515        0.149778        0.903945  2
  H         -1.055084        0.075860        2.450817  2
  H          0.834132        1.001076        3.717038  2
  H          1.834701        1.074994        2.170167  2

%mem=32GB
%nprocshared= 8
#p m062x/aug-cc-pVDZ   counterpoise=2

00014 m062x/aug-cc-pVDZ   counterpoise=2

 0  1  0  1  0  1
  C          0.696271        1.136534        0.000002  1
  N          1.387403       -0.000000        0.000003  1
  C          0.696273       -1.136531       -0.000007  1
  C         -0.690797       -1.191110       -0.000002  1
  C         -1.398354       -0.000002       -0.000001  1
  C         -0.690796        1.191109        0.000005  1
  H         -1.197483        2.145664        0.000011  1
  H          1.279537       -2.049878        0.000000  1
  H         -2.480010       -0.000000        0.000002  1
  H         -1.197480       -2.145668        0.000001  1
  H          1.279535        2.049878        0.000011  1
  C         -0.173648        0.300767        1.969616  2
  C          0.741578        0.967982        2.651368  2
  H         -0.079695        0.138036        0.903945  2
  H         -1.052228       -0.108506        2.450817  2
  H          0.647625        1.130713        3.717038  2
  H          1.620158        1.377255        2.170167  2

%mem=32GB
%nprocshared= 8
#p m062x/aug-cc-pVDZ   counterpoise=2

00015 m062x/aug-cc-pVDZ   counterpoise=2

 0  1  0  1  0  1
  C          0.696271        1.136534        0.000002  1
  N          1.387403       -0.000000        0.000003  1
  C          0.696273       -1.136531       -0.000007  1
  C         -0.690797       -1.191110       -0.000002  1
  C         -1.398354       -0.000002       -0.000001  1
  C         -0.690796        1.191109        0.000005  1
  H         -1.197483        2.145664        0.000011  1
  H          1.279537       -2.049878        0.000000  1
  H         -2.480010       -0.000000        0.000002  1
  H         -1.197480       -2.145668        0.000001  1
  H          1.279535        2.049878        0.000011  1
  C         -0.223238        0.266044        1.969616  2
  C          0.562223        1.082049        2.651368  2
  H         -0.102454        0.122100        0.903945  2
  H         -1.017400       -0.289575        2.450817  2
  H          0.441439        1.225994        3.717038  2
  H          1.356386        1.637669        2.170167  2

%mem=32GB
%nprocshared= 8
#p m062x/aug-cc-pVDZ   counterpoise=2

00016 m062x/aug-cc-pVDZ   counterpoise=2

 0  1  0  1  0  1
  C          0.696271        1.136534        0.000002  1
  N          1.387403       -0.000000        0.000003  1
  C          0.696273       -1.136531       -0.000007  1
  C         -0.690797       -1.191110       -0.000002  1
  C         -1.398354       -0.000002       -0.000001  1
  C         -0.690796        1.191109        0.000005  1
  H         -1.197483        2.145664        0.000011  1
  H          1.279537       -2.049878        0.000000  1
  H         -2.480010       -0.000000        0.000002  1
  H         -1.197480       -2.145668        0.000001  1
  H          1.279535        2.049878        0.000011  1
  C         -0.266044        0.223238        1.969616  2
  C          0.365786        1.163240        2.651368  2
  H         -0.122100        0.102454        0.903945  2
  H         -0.951660       -0.461845        2.450817  2
  H          0.221841        1.284024        3.717038  2
  H          1.051401        1.848323        2.170167  2

%mem=32GB
%nprocshared= 8
#p m062x/aug-cc-pVDZ   counterpoise=2

00017 m062x/aug-cc-pVDZ   counterpoise=2

 0  1  0  1  0  1
  C          0.696271        1.136534        0.000002  1
  N          1.387403       -0.000000        0.000003  1
  C          0.696273       -1.136531       -0.000007  1
  C         -0.690797       -1.191110       -0.000002  1
  C         -1.398354       -0.000002       -0.000001  1
  C         -0.690796        1.191109        0.000005  1
  H         -1.197483        2.145664        0.000011  1
  H          1.279537       -2.049878        0.000000  1
  H         -2.480010       -0.000000        0.000002  1
  H         -1.197480       -2.145668        0.000001  1
  H          1.279535        2.049878        0.000011  1
  C         -0.300767        0.173648        1.969616  2
  C          0.158234        1.209086        2.651368  2
  H         -0.138036        0.079695        0.903945  2
  H         -0.857003       -0.620083        2.450817  2
  H         -0.004497        1.303039        3.717038  2
  H          0.714470        2.002816        2.170167  2

%mem=32GB
%nprocshared= 8
#p m062x/aug-cc-pVDZ   counterpoise=2

00018 m062x/aug-cc-pVDZ   counterpoise=2

 0  1  0  1  0  1
  C          0.696271        1.136534        0.000002  1
  N          1.387403       -0.000000        0.000003  1
  C          0.696273       -1.136531       -0.000007  1
  C         -0.690797       -1.191110       -0.000002  1
  C         -1.398354       -0.000002       -0.000001  1
  C         -0.690796        1.191109        0.000005  1
  H         -1.197483        2.145664        0.000011  1
  H          1.279537       -2.049878        0.000000  1
  H         -2.480010       -0.000000        0.000002  1
  H         -1.197480       -2.145668        0.000001  1
  H          1.279535        2.049878        0.000011  1
  C         -0.326352        0.118782        1.969616  2
  C         -0.054125        1.218194        2.651368  2
  H         -0.149778        0.054515        0.903945  2
  H         -0.736307       -0.759479        2.450817  2
  H         -0.230699        1.282462        3.717038  2
  H          0.355830        2.096456        2.170167  2

%mem=32GB
%nprocshared= 8
#p m062x/aug-cc-pVDZ   counterpoise=2

00019 m062x/aug-cc-pVDZ   counterpoise=2

 0  1  0  1  0  1
  C          0.696271        1.136534        0.000002  1
  N          1.387403       -0.000000        0.000003  1
  C          0.696273       -1.136531       -0.000007  1
  C         -0.690797       -1.191110       -0.000002  1
  C         -1.398354       -0.000002       -0.000001  1
  C         -0.690796        1.191109        0.000005  1
  H         -1.197483        2.145664        0.000011  1
  H          1.279537       -2.049878        0.000000  1
  H         -2.480010       -0.000000        0.000002  1
  H         -1.197480       -2.145668        0.000001  1
  H          1.279535        2.049878        0.000011  1
  C         -0.342020        0.060307        1.969616  2
  C         -0.264840        1.190288        2.651368  2
  H         -0.156968        0.027678        0.903945  2
  H         -0.593239       -0.875800        2.450817  2
  H         -0.449891        1.222918        3.717038  2
  H         -0.013621        2.126395        2.170167  2

%mem=32GB
%nprocshared= 8
#p m062x/aug-cc-pVDZ   counterpoise=2

00020 m062x/aug-cc-pVDZ   counterpoise=2

 0  1  0  1  0  1
  C          0.696271        1.136534        0.000002  1
  N          1.387403       -0.000000        0.000003  1
  C          0.696273       -1.136531       -0.000007  1
  C         -0.690797       -1.191110       -0.000002  1
  C         -1.398354       -0.000002       -0.000001  1
  C         -0.690796        1.191109        0.000005  1
  H         -1.197483        2.145664        0.000011  1
  H          1.279537       -2.049878        0.000000  1
  H         -2.480010       -0.000000        0.000002  1
  H         -1.197480       -2.145668        0.000001  1
  H          1.279535        2.049878        0.000011  1
  C         -0.347296        0.000000        1.969616  2
  C         -0.467508        1.126216        2.651368  2
  H         -0.159390       -0.000000        0.903945  2
  H         -0.432145       -0.965509        2.450817  2
  H         -0.655414        1.126216        3.717038  2
  H         -0.382659        2.091725        2.170167  2

%mem=32GB
%nprocshared= 8
#p m062x/aug-cc-pVDZ   counterpoise=2

00021 m062x/aug-cc-pVDZ   counterpoise=2

 0  1  0  1  0  1
  C          0.696271        1.136534        0.000002  1
  N          1.387403       -0.000000        0.000003  1
  C          0.696273       -1.136531       -0.000007  1
  C         -0.690797       -1.191110       -0.000002  1
  C         -1.398354       -0.000002       -0.000001  1
  C         -0.690796        1.191109        0.000005  1
  H         -1.197483        2.145664        0.000011  1
  H          1.279537       -2.049878        0.000000  1
  H         -2.480010       -0.000000        0.000002  1
  H         -1.197480       -2.145668        0.000001  1
  H          1.279535        2.049878        0.000011  1
  C         -0.342020       -0.060307        1.969616  2
  C         -0.655971        1.027924        2.651368  2
  H         -0.156968       -0.027678        0.903945  2
  H         -0.257921       -1.025882        2.450817  2
  H         -0.841022        0.995295        3.717038  2
  H         -0.740070        1.993499        2.170167  2

%mem=32GB
%nprocshared= 8
#p m062x/aug-cc-pVDZ   counterpoise=2

00022 m062x/aug-cc-pVDZ   counterpoise=2

 0  1  0  1  0  1
  C          0.696271        1.136534        0.000002  1
  N          1.387403       -0.000000        0.000003  1
  C          0.696273       -1.136531       -0.000007  1
  C         -0.690797       -1.191110       -0.000002  1
  C         -1.398354       -0.000002       -0.000001  1
  C         -0.690796        1.191109        0.000005  1
  H         -1.197483        2.145664        0.000011  1
  H          1.279537       -2.049878        0.000000  1
  H         -2.480010       -0.000000        0.000002  1
  H         -1.197480       -2.145668        0.000001  1
  H          1.279535        2.049878        0.000011  1
  C         -0.326352       -0.118782        1.969616  2
  C         -0.824502        0.898400        2.651368  2
  H         -0.149778       -0.054515        0.903945  2
  H         -0.075860       -1.055084        2.450817  2
  H         -1.001076        0.834132        3.717038  2
  H         -1.074994        1.834701        2.170167  2

%mem=32GB
%nprocshared= 8
#p m062x/aug-cc-pVDZ   counterpoise=2

00023 m062x/aug-cc-pVDZ   counterpoise=2

 0  1  0  1  0  1
  C          0.696271        1.136534        0.000002  1
  N          1.387403       -0.000000        0.000003  1
  C          0.696273       -1.136531       -0.000007  1
  C         -0.690797       -1.191110       -0.000002  1
  C         -1.398354       -0.000002       -0.000001  1
  C         -0.690796        1.191109        0.000005  1
  H         -1.197483        2.145664        0.000011  1
  H          1.279537       -2.049878        0.000000  1
  H         -2.480010       -0.000000        0.000002  1
  H         -1.197480       -2.145668        0.000001  1
  H          1.279535        2.049878        0.000011  1
  C         -0.300767       -0.173648        1.969616  2
  C         -0.967982        0.741578        2.651368  2
  H         -0.138036       -0.079695        0.903945  2
  H          0.108506       -1.052228        2.450817  2
  H         -1.130713        0.647625        3.717038  2
  H         -1.377255        1.620158        2.170167  2

%mem=32GB
%nprocshared= 8
#p m062x/aug-cc-pVDZ   counterpoise=2

00024 m062x/aug-cc-pVDZ   counterpoise=2

 0  1  0  1  0  1
  C          0.696271        1.136534        0.000002  1
  N          1.387403       -0.000000        0.000003  1
  C          0.696273       -1.136531       -0.000007  1
  C         -0.690797       -1.191110       -0.000002  1
  C         -1.398354       -0.000002       -0.000001  1
  C         -0.690796        1.191109        0.000005  1
  H         -1.197483        2.145664        0.000011  1
  H          1.279537       -2.049878        0.000000  1
  H         -2.480010       -0.000000        0.000002  1
  H         -1.197480       -2.145668        0.000001  1
  H          1.279535        2.049878        0.000011  1
  C         -0.266044       -0.223238        1.969616  2
  C         -1.082049        0.562223        2.651368  2
  H         -0.122100       -0.102454        0.903945  2
  H          0.289575       -1.017400        2.450817  2
  H         -1.225994        0.441439        3.717038  2
  H         -1.637669        1.356386        2.170167  2

%mem=32GB
%nprocshared= 8
#p m062x/aug-cc-pVDZ   counterpoise=2

00025 m062x/aug-cc-pVDZ   counterpoise=2

 0  1  0  1  0  1
  C          0.696271        1.136534        0.000002  1
  N          1.387403       -0.000000        0.000003  1
  C          0.696273       -1.136531       -0.000007  1
  C         -0.690797       -1.191110       -0.000002  1
  C         -1.398354       -0.000002       -0.000001  1
  C         -0.690796        1.191109        0.000005  1
  H         -1.197483        2.145664        0.000011  1
  H          1.279537       -2.049878        0.000000  1
  H         -2.480010       -0.000000        0.000002  1
  H         -1.197480       -2.145668        0.000001  1
  H          1.279535        2.049878        0.000011  1
  C         -0.223238       -0.266044        1.969616  2
  C         -1.163240        0.365786        2.651368  2
  H         -0.102454       -0.122100        0.903945  2
  H          0.461845       -0.951660        2.450817  2
  H         -1.284024        0.221841        3.717038  2
  H         -1.848323        1.051401        2.170167  2

%mem=32GB
%nprocshared= 8
#p m062x/aug-cc-pVDZ   counterpoise=2

00026 m062x/aug-cc-pVDZ   counterpoise=2

 0  1  0  1  0  1
  C          0.696271        1.136534        0.000002  1
  N          1.387403       -0.000000        0.000003  1
  C          0.696273       -1.136531       -0.000007  1
  C         -0.690797       -1.191110       -0.000002  1
  C         -1.398354       -0.000002       -0.000001  1
  C         -0.690796        1.191109        0.000005  1
  H         -1.197483        2.145664        0.000011  1
  H          1.279537       -2.049878        0.000000  1
  H         -2.480010       -0.000000        0.000002  1
  H         -1.197480       -2.145668        0.000001  1
  H          1.279535        2.049878        0.000011  1
  C         -0.173648       -0.300767        1.969616  2
  C         -1.209086        0.158234        2.651368  2
  H         -0.079695       -0.138036        0.903945  2
  H          0.620083       -0.857003        2.450817  2
  H         -1.303039       -0.004497        3.717038  2
  H         -2.002816        0.714470        2.170167  2

%mem=32GB
%nprocshared= 8
#p m062x/aug-cc-pVDZ   counterpoise=2

00027 m062x/aug-cc-pVDZ   counterpoise=2

 0  1  0  1  0  1
  C          0.696271        1.136534        0.000002  1
  N          1.387403       -0.000000        0.000003  1
  C          0.696273       -1.136531       -0.000007  1
  C         -0.690797       -1.191110       -0.000002  1
  C         -1.398354       -0.000002       -0.000001  1
  C         -0.690796        1.191109        0.000005  1
  H         -1.197483        2.145664        0.000011  1
  H          1.279537       -2.049878        0.000000  1
  H         -2.480010       -0.000000        0.000002  1
  H         -1.197480       -2.145668        0.000001  1
  H          1.279535        2.049878        0.000011  1
  C         -0.118782       -0.326352        1.969616  2
  C         -1.218194       -0.054125        2.651368  2
  H         -0.054515       -0.149778        0.903945  2
  H          0.759479       -0.736307        2.450817  2
  H         -1.282462       -0.230699        3.717038  2
  H         -2.096456        0.355830        2.170167  2

%mem=32GB
%nprocshared= 8
#p m062x/aug-cc-pVDZ   counterpoise=2

00028 m062x/aug-cc-pVDZ   counterpoise=2

 0  1  0  1  0  1
  C          0.696271        1.136534        0.000002  1
  N          1.387403       -0.000000        0.000003  1
  C          0.696273       -1.136531       -0.000007  1
  C         -0.690797       -1.191110       -0.000002  1
  C         -1.398354       -0.000002       -0.000001  1
  C         -0.690796        1.191109        0.000005  1
  H         -1.197483        2.145664        0.000011  1
  H          1.279537       -2.049878        0.000000  1
  H         -2.480010       -0.000000        0.000002  1
  H         -1.197480       -2.145668        0.000001  1
  H          1.279535        2.049878        0.000011  1
  C         -0.060307       -0.342020        1.969616  2
  C         -1.190288       -0.264840        2.651368  2
  H         -0.027678       -0.156968        0.903945  2
  H          0.875800       -0.593239        2.450817  2
  H         -1.222918       -0.449891        3.717038  2
  H         -2.126395       -0.013621        2.170167  2

%mem=32GB
%nprocshared= 8
#p m062x/aug-cc-pVDZ   counterpoise=2

00029 m062x/aug-cc-pVDZ   counterpoise=2

 0  1  0  1  0  1
  C          0.696271        1.136534        0.000002  1
  N          1.387403       -0.000000        0.000003  1
  C          0.696273       -1.136531       -0.000007  1
  C         -0.690797       -1.191110       -0.000002  1
  C         -1.398354       -0.000002       -0.000001  1
  C         -0.690796        1.191109        0.000005  1
  H         -1.197483        2.145664        0.000011  1
  H          1.279537       -2.049878        0.000000  1
  H         -2.480010       -0.000000        0.000002  1
  H         -1.197480       -2.145668        0.000001  1
  H          1.279535        2.049878        0.000011  1
  C         -0.000000       -0.347296        1.969616  2
  C         -1.126216       -0.467508        2.651368  2
  H         -0.000000       -0.159390        0.903945  2
  H          0.965509       -0.432145        2.450817  2
  H         -1.126216       -0.655414        3.717038  2
  H         -2.091725       -0.382659        2.170167  2

%mem=32GB
%nprocshared= 8
#p m062x/aug-cc-pVDZ   counterpoise=2

00030 m062x/aug-cc-pVDZ   counterpoise=2

 0  1  0  1  0  1
  C          0.696271        1.136534        0.000002  1
  N          1.387403       -0.000000        0.000003  1
  C          0.696273       -1.136531       -0.000007  1
  C         -0.690797       -1.191110       -0.000002  1
  C         -1.398354       -0.000002       -0.000001  1
  C         -0.690796        1.191109        0.000005  1
  H         -1.197483        2.145664        0.000011  1
  H          1.279537       -2.049878        0.000000  1
  H         -2.480010       -0.000000        0.000002  1
  H         -1.197480       -2.145668        0.000001  1
  H          1.279535        2.049878        0.000011  1
  C          0.060307       -0.342020        1.969616  2
  C         -1.027924       -0.655971        2.651368  2
  H          0.027678       -0.156968        0.903945  2
  H          1.025882       -0.257921        2.450817  2
  H         -0.995295       -0.841022        3.717038  2
  H         -1.993499       -0.740070        2.170167  2

%mem=32GB
%nprocshared= 8
#p m062x/aug-cc-pVDZ   counterpoise=2

00031 m062x/aug-cc-pVDZ   counterpoise=2

 0  1  0  1  0  1
  C          0.696271        1.136534        0.000002  1
  N          1.387403       -0.000000        0.000003  1
  C          0.696273       -1.136531       -0.000007  1
  C         -0.690797       -1.191110       -0.000002  1
  C         -1.398354       -0.000002       -0.000001  1
  C         -0.690796        1.191109        0.000005  1
  H         -1.197483        2.145664        0.000011  1
  H          1.279537       -2.049878        0.000000  1
  H         -2.480010       -0.000000        0.000002  1
  H         -1.197480       -2.145668        0.000001  1
  H          1.279535        2.049878        0.000011  1
  C          0.118782       -0.326352        1.969616  2
  C         -0.898400       -0.824502        2.651368  2
  H          0.054515       -0.149778        0.903945  2
  H          1.055084       -0.075860        2.450817  2
  H         -0.834132       -1.001076        3.717038  2
  H         -1.834701       -1.074994        2.170167  2

%mem=32GB
%nprocshared= 8
#p m062x/aug-cc-pVDZ   counterpoise=2

00032 m062x/aug-cc-pVDZ   counterpoise=2

 0  1  0  1  0  1
  C          0.696271        1.136534        0.000002  1
  N          1.387403       -0.000000        0.000003  1
  C          0.696273       -1.136531       -0.000007  1
  C         -0.690797       -1.191110       -0.000002  1
  C         -1.398354       -0.000002       -0.000001  1
  C         -0.690796        1.191109        0.000005  1
  H         -1.197483        2.145664        0.000011  1
  H          1.279537       -2.049878        0.000000  1
  H         -2.480010       -0.000000        0.000002  1
  H         -1.197480       -2.145668        0.000001  1
  H          1.279535        2.049878        0.000011  1
  C          0.173648       -0.300767        1.969616  2
  C         -0.741578       -0.967982        2.651368  2
  H          0.079695       -0.138036        0.903945  2
  H          1.052228        0.108506        2.450817  2
  H         -0.647625       -1.130713        3.717038  2
  H         -1.620158       -1.377255        2.170167  2

%mem=32GB
%nprocshared= 8
#p m062x/aug-cc-pVDZ   counterpoise=2

00033 m062x/aug-cc-pVDZ   counterpoise=2

 0  1  0  1  0  1
  C          0.696271        1.136534        0.000002  1
  N          1.387403       -0.000000        0.000003  1
  C          0.696273       -1.136531       -0.000007  1
  C         -0.690797       -1.191110       -0.000002  1
  C         -1.398354       -0.000002       -0.000001  1
  C         -0.690796        1.191109        0.000005  1
  H         -1.197483        2.145664        0.000011  1
  H          1.279537       -2.049878        0.000000  1
  H         -2.480010       -0.000000        0.000002  1
  H         -1.197480       -2.145668        0.000001  1
  H          1.279535        2.049878        0.000011  1
  C          0.223238       -0.266044        1.969616  2
  C         -0.562223       -1.082049        2.651368  2
  H          0.102454       -0.122100        0.903945  2
  H          1.017400        0.289575        2.450817  2
  H         -0.441439       -1.225994        3.717038  2
  H         -1.356386       -1.637669        2.170167  2

%mem=32GB
%nprocshared= 8
#p m062x/aug-cc-pVDZ   counterpoise=2

00034 m062x/aug-cc-pVDZ   counterpoise=2

 0  1  0  1  0  1
  C          0.696271        1.136534        0.000002  1
  N          1.387403       -0.000000        0.000003  1
  C          0.696273       -1.136531       -0.000007  1
  C         -0.690797       -1.191110       -0.000002  1
  C         -1.398354       -0.000002       -0.000001  1
  C         -0.690796        1.191109        0.000005  1
  H         -1.197483        2.145664        0.000011  1
  H          1.279537       -2.049878        0.000000  1
  H         -2.480010       -0.000000        0.000002  1
  H         -1.197480       -2.145668        0.000001  1
  H          1.279535        2.049878        0.000011  1
  C          0.266044       -0.223238        1.969616  2
  C         -0.365786       -1.163240        2.651368  2
  H          0.122100       -0.102454        0.903945  2
  H          0.951660        0.461845        2.450817  2
  H         -0.221841       -1.284024        3.717038  2
  H         -1.051401       -1.848323        2.170167  2

%mem=32GB
%nprocshared= 8
#p m062x/aug-cc-pVDZ   counterpoise=2

00035 m062x/aug-cc-pVDZ   counterpoise=2

 0  1  0  1  0  1
  C          0.696271        1.136534        0.000002  1
  N          1.387403       -0.000000        0.000003  1
  C          0.696273       -1.136531       -0.000007  1
  C         -0.690797       -1.191110       -0.000002  1
  C         -1.398354       -0.000002       -0.000001  1
  C         -0.690796        1.191109        0.000005  1
  H         -1.197483        2.145664        0.000011  1
  H          1.279537       -2.049878        0.000000  1
  H         -2.480010       -0.000000        0.000002  1
  H         -1.197480       -2.145668        0.000001  1
  H          1.279535        2.049878        0.000011  1
  C          0.300767       -0.173648        1.969616  2
  C         -0.158234       -1.209086        2.651368  2
  H          0.138036       -0.079695        0.903945  2
  H          0.857003        0.620083        2.450817  2
  H          0.004497       -1.303039        3.717038  2
  H         -0.714470       -2.002816        2.170167  2

%mem=32GB
%nprocshared= 8
#p m062x/aug-cc-pVDZ   counterpoise=2

00036 m062x/aug-cc-pVDZ   counterpoise=2

 0  1  0  1  0  1
  C          0.696271        1.136534        0.000002  1
  N          1.387403       -0.000000        0.000003  1
  C          0.696273       -1.136531       -0.000007  1
  C         -0.690797       -1.191110       -0.000002  1
  C         -1.398354       -0.000002       -0.000001  1
  C         -0.690796        1.191109        0.000005  1
  H         -1.197483        2.145664        0.000011  1
  H          1.279537       -2.049878        0.000000  1
  H         -2.480010       -0.000000        0.000002  1
  H         -1.197480       -2.145668        0.000001  1
  H          1.279535        2.049878        0.000011  1
  C          0.326352       -0.118782        1.969616  2
  C          0.054125       -1.218194        2.651368  2
  H          0.149778       -0.054515        0.903945  2
  H          0.736307        0.759479        2.450817  2
  H          0.230699       -1.282462        3.717038  2
  H         -0.355830       -2.096456        2.170167  2

%mem=32GB
%nprocshared= 8
#p m062x/aug-cc-pVDZ   counterpoise=2

00037 m062x/aug-cc-pVDZ   counterpoise=2

 0  1  0  1  0  1
  C          0.696271        1.136534        0.000002  1
  N          1.387403       -0.000000        0.000003  1
  C          0.696273       -1.136531       -0.000007  1
  C         -0.690797       -1.191110       -0.000002  1
  C         -1.398354       -0.000002       -0.000001  1
  C         -0.690796        1.191109        0.000005  1
  H         -1.197483        2.145664        0.000011  1
  H          1.279537       -2.049878        0.000000  1
  H         -2.480010       -0.000000        0.000002  1
  H         -1.197480       -2.145668        0.000001  1
  H          1.279535        2.049878        0.000011  1
  C          0.342020       -0.060307        1.969616  2
  C          0.264840       -1.190288        2.651368  2
  H          0.156968       -0.027678        0.903945  2
  H          0.593239        0.875800        2.450817  2
  H          0.449891       -1.222918        3.717038  2
  H          0.013621       -2.126395        2.170167  2

%mem=32GB
%nprocshared= 8
#p m062x/aug-cc-pVDZ   counterpoise=2

00038 m062x/aug-cc-pVDZ   counterpoise=2

 0  1  0  1  0  1
  C          0.696271        1.136534        0.000002  1
  N          1.387403       -0.000000        0.000003  1
  C          0.696273       -1.136531       -0.000007  1
  C         -0.690797       -1.191110       -0.000002  1
  C         -1.398354       -0.000002       -0.000001  1
  C         -0.690796        1.191109        0.000005  1
  H         -1.197483        2.145664        0.000011  1
  H          1.279537       -2.049878        0.000000  1
  H         -2.480010       -0.000000        0.000002  1
  H         -1.197480       -2.145668        0.000001  1
  H          1.279535        2.049878        0.000011  1
  C          0.684040        0.000000        1.879385  2
  C          0.920811       -1.126216        2.529906  2
  H          0.313937        0.000000        0.862534  2
  H          0.851160        0.965509        2.338543  2
  H          1.290914       -1.126216        3.546756  2
  H          0.753691       -2.091725        2.070749  2

%mem=32GB
%nprocshared= 8
#p m062x/aug-cc-pVDZ   counterpoise=2

00039 m062x/aug-cc-pVDZ   counterpoise=2

 0  1  0  1  0  1
  C          0.696271        1.136534        0.000002  1
  N          1.387403       -0.000000        0.000003  1
  C          0.696273       -1.136531       -0.000007  1
  C         -0.690797       -1.191110       -0.000002  1
  C         -1.398354       -0.000002       -0.000001  1
  C         -0.690796        1.191109        0.000005  1
  H         -1.197483        2.145664        0.000011  1
  H          1.279537       -2.049878        0.000000  1
  H         -2.480010       -0.000000        0.000002  1
  H         -1.197480       -2.145668        0.000001  1
  H          1.279535        2.049878        0.000011  1
  C          0.673648        0.118782        1.879385  2
  C          1.102387       -0.949209        2.529906  2
  H          0.309167        0.054515        0.862534  2
  H          0.670570        1.098643        2.338543  2
  H          1.466867       -0.884941        3.546756  2
  H          1.105465       -1.929070        2.070749  2

%mem=32GB
%nprocshared= 8
#p m062x/aug-cc-pVDZ   counterpoise=2

00040 m062x/aug-cc-pVDZ   counterpoise=2

 0  1  0  1  0  1
  C          0.696271        1.136534        0.000002  1
  N          1.387403       -0.000000        0.000003  1
  C          0.696273       -1.136531       -0.000007  1
  C         -0.690797       -1.191110       -0.000002  1
  C         -1.398354       -0.000002       -0.000001  1
  C         -0.690796        1.191109        0.000005  1
  H         -1.197483        2.145664        0.000011  1
  H          1.279537       -2.049878        0.000000  1
  H         -2.480010       -0.000000        0.000002  1
  H         -1.197480       -2.145668        0.000001  1
  H          1.279535        2.049878        0.000011  1
  C          0.642788        0.233956        1.879385  2
  C          1.250467       -0.743361        2.529906  2
  H          0.295004        0.107373        0.862534  2
  H          0.469605        1.198396        2.338543  2
  H          1.598251       -0.616778        3.546756  2
  H          1.423650       -1.707801        2.070749  2

%mem=32GB
%nprocshared= 8
#p m062x/aug-cc-pVDZ   counterpoise=2

00041 m062x/aug-cc-pVDZ   counterpoise=2

 0  1  0  1  0  1
  C          0.696271        1.136534        0.000002  1
  N          1.387403       -0.000000        0.000003  1
  C          0.696273       -1.136531       -0.000007  1
  C         -0.690797       -1.191110       -0.000002  1
  C         -1.398354       -0.000002       -0.000001  1
  C         -0.690796        1.191109        0.000005  1
  H         -1.197483        2.145664        0.000011  1
  H          1.279537       -2.049878        0.000000  1
  H         -2.480010       -0.000000        0.000002  1
  H         -1.197480       -2.145668        0.000001  1
  H          1.279535        2.049878        0.000011  1
  C          0.592396        0.342020        1.879385  2
  C          1.360553       -0.514926        2.529906  2
  H          0.271877        0.156968        0.862534  2
  H          0.254372        1.261735        2.338543  2
  H          1.681072       -0.329875        3.546756  2
  H          1.698578       -1.434641        2.070749  2

%mem=32GB
%nprocshared= 8
#p m062x/aug-cc-pVDZ   counterpoise=2

00042 m062x/aug-cc-pVDZ   counterpoise=2

 0  1  0  1  0  1
  C          0.696271        1.136534        0.000002  1
  N          1.387403       -0.000000        0.000003  1
  C          0.696273       -1.136531       -0.000007  1
  C         -0.690797       -1.191110       -0.000002  1
  C         -1.398354       -0.000002       -0.000001  1
  C         -0.690796        1.191109        0.000005  1
  H         -1.197483        2.145664        0.000011  1
  H          1.279537       -2.049878        0.000000  1
  H         -2.480010       -0.000000        0.000002  1
  H         -1.197480       -2.145668        0.000001  1
  H          1.279535        2.049878        0.000011  1
  C          0.524005        0.439693        1.879385  2
  C          1.429300       -0.270846        2.529906  2
  H          0.240490        0.201795        0.862534  2
  H          0.031409        1.286738        2.338543  2
  H          1.712815       -0.032948        3.546756  2
  H          1.921896       -1.117891        2.070749  2

%mem=32GB
%nprocshared= 8
#p m062x/aug-cc-pVDZ   counterpoise=2

00043 m062x/aug-cc-pVDZ   counterpoise=2

 0  1  0  1  0  1
  C          0.696271        1.136534        0.000002  1
  N          1.387403       -0.000000        0.000003  1
  C          0.696273       -1.136531       -0.000007  1
  C         -0.690797       -1.191110       -0.000002  1
  C         -1.398354       -0.000002       -0.000001  1
  C         -0.690796        1.191109        0.000005  1
  H         -1.197483        2.145664        0.000011  1
  H          1.279537       -2.049878        0.000000  1
  H         -2.480010       -0.000000        0.000002  1
  H         -1.197480       -2.145668        0.000001  1
  H          1.279535        2.049878        0.000011  1
  C          0.439693        0.524005        1.879385  2
  C         -0.688183        0.746393        2.532104  2
  H          0.578985        0.856537        0.859100  2
  H          1.267332        0.000820        2.340093  2
  H         -0.827475        0.413862        3.552388  2
  H         -1.515822        1.269578        2.071395  2

%mem=32GB
%nprocshared= 8
#p m062x/aug-cc-pVDZ   counterpoise=2

00044 m062x/aug-cc-pVDZ   counterpoise=2

 0  1  0  1  0  1
  C          0.696271        1.136534        0.000002  1
  N          1.387403       -0.000000        0.000003  1
  C          0.696273       -1.136531       -0.000007  1
  C         -0.690797       -1.191110       -0.000002  1
  C         -1.398354       -0.000002       -0.000001  1
  C         -0.690796        1.191109        0.000005  1
  H         -1.197483        2.145664        0.000011  1
  H          1.279537       -2.049878        0.000000  1
  H         -2.480010       -0.000000        0.000002  1
  H         -1.197480       -2.145668        0.000001  1
  H          1.279535        2.049878        0.000011  1
  C          0.342020        0.592396        1.879385  2
  C         -0.725138        1.017410        2.533707  2
  H          0.534809        0.888525        0.856594  2
  H          1.064110       -0.068098        2.341225  2
  H         -0.917927        0.721281        3.556497  2
  H         -1.447228        1.677904        2.071867  2

%mem=32GB
%nprocshared= 8
#p m062x/aug-cc-pVDZ   counterpoise=2

00045 m062x/aug-cc-pVDZ   counterpoise=2

 0  1  0  1  0  1
  C          0.696271        1.136534        0.000002  1
  N          1.387403       -0.000000        0.000003  1
  C          0.696273       -1.136531       -0.000007  1
  C         -0.690797       -1.191110       -0.000002  1
  C         -1.398354       -0.000002       -0.000001  1
  C         -0.690796        1.191109        0.000005  1
  H         -1.197483        2.145664        0.000011  1
  H          1.279537       -2.049878        0.000000  1
  H         -2.480010       -0.000000        0.000002  1
  H         -1.197480       -2.145668        0.000001  1
  H          1.279535        2.049878        0.000011  1
  C          0.233956        0.642788        1.879385  2
  C         -0.748368        1.241421        2.530753  2
  H          0.484419        0.910279        0.861211  2
  H          0.825641       -0.137915        2.339140  2
  H         -0.998831        0.973929        3.548926  2
  H         -1.340053        2.022123        2.070998  2

%mem=32GB
%nprocshared= 8
#p m062x/aug-cc-pVDZ   counterpoise=2

00046 m062x/aug-cc-pVDZ   counterpoise=2

 0  1  0  1  0  1
  C          0.696271        1.136534        0.000002  1
  N          1.387403       -0.000000        0.000003  1
  C          0.696273       -1.136531       -0.000007  1
  C         -0.690797       -1.191110       -0.000002  1
  C         -1.398354       -0.000002       -0.000001  1
  C         -0.690796        1.191109        0.000005  1
  H         -1.197483        2.145664        0.000011  1
  H          1.279537       -2.049878        0.000000  1
  H         -2.480010       -0.000000        0.000002  1
  H         -1.197480       -2.145668        0.000001  1
  H          1.279535        2.049878        0.000011  1
  C          0.118782        0.673648        1.879385  2
  C          1.269003        0.711256        2.529906  2
  H          0.054515        0.309167        0.862534  2
  H         -0.803038        1.005888        2.338543  2
  H          1.333271        1.075736        3.546756  2
  H          2.190824        0.379016        2.070749  2

%mem=32GB
%nprocshared= 8
#p m062x/aug-cc-pVDZ   counterpoise=2

00047 m062x/aug-cc-pVDZ   counterpoise=2

 0  1  0  1  0  1
  C          0.696271        1.136534        0.000002  1
  N          1.387403       -0.000000        0.000003  1
  C          0.696273       -1.136531       -0.000007  1
  C         -0.690797       -1.191110       -0.000002  1
  C         -1.398354       -0.000002       -0.000001  1
  C         -0.690796        1.191109        0.000005  1
  H         -1.197483        2.145664        0.000011  1
  H          1.279537       -2.049878        0.000000  1
  H         -2.480010       -0.000000        0.000002  1
  H         -1.197480       -2.145668        0.000001  1
  H          1.279535        2.049878        0.000011  1
  C          0.000000        0.684040        1.879385  2
  C          1.126216        0.920811        2.529906  2
  H         -0.000000        0.313937        0.862534  2
  H         -0.965509        0.851160        2.338543  2
  H          1.126216        1.290914        3.546756  2
  H          2.091725        0.753691        2.070749  2

%mem=32GB
%nprocshared= 8
#p m062x/aug-cc-pVDZ   counterpoise=2

00048 m062x/aug-cc-pVDZ   counterpoise=2

 0  1  0  1  0  1
  C          0.696271        1.136534        0.000002  1
  N          1.387403       -0.000000        0.000003  1
  C          0.696273       -1.136531       -0.000007  1
  C         -0.690797       -1.191110       -0.000002  1
  C         -1.398354       -0.000002       -0.000001  1
  C         -0.690796        1.191109        0.000005  1
  H         -1.197483        2.145664        0.000011  1
  H          1.279537       -2.049878        0.000000  1
  H         -2.480010       -0.000000        0.000002  1
  H         -1.197480       -2.145668        0.000001  1
  H          1.279535        2.049878        0.000011  1
  C         -0.118782        0.673648        1.879385  2
  C          0.949209        1.102387        2.529906  2
  H         -0.054515        0.309167        0.862534  2
  H         -1.098643        0.670570        2.338543  2
  H          0.884941        1.466867        3.546756  2
  H          1.929070        1.105465        2.070749  2

%mem=32GB
%nprocshared= 8
#p m062x/aug-cc-pVDZ   counterpoise=2

00049 m062x/aug-cc-pVDZ   counterpoise=2

 0  1  0  1  0  1
  C          0.696271        1.136534        0.000002  1
  N          1.387403       -0.000000        0.000003  1
  C          0.696273       -1.136531       -0.000007  1
  C         -0.690797       -1.191110       -0.000002  1
  C         -1.398354       -0.000002       -0.000001  1
  C         -0.690796        1.191109        0.000005  1
  H         -1.197483        2.145664        0.000011  1
  H          1.279537       -2.049878        0.000000  1
  H         -2.480010       -0.000000        0.000002  1
  H         -1.197480       -2.145668        0.000001  1
  H          1.279535        2.049878        0.000011  1
  C         -0.233956        0.642788        1.879385  2
  C          0.743361        1.250467        2.529906  2
  H         -0.107373        0.295004        0.862534  2
  H         -1.198396        0.469605        2.338543  2
  H          0.616778        1.598251        3.546756  2
  H          1.707801        1.423650        2.070749  2

%mem=32GB
%nprocshared= 8
#p m062x/aug-cc-pVDZ   counterpoise=2

00050 m062x/aug-cc-pVDZ   counterpoise=2

 0  1  0  1  0  1
  C          0.696271        1.136534        0.000002  1
  N          1.387403       -0.000000        0.000003  1
  C          0.696273       -1.136531       -0.000007  1
  C         -0.690797       -1.191110       -0.000002  1
  C         -1.398354       -0.000002       -0.000001  1
  C         -0.690796        1.191109        0.000005  1
  H         -1.197483        2.145664        0.000011  1
  H          1.279537       -2.049878        0.000000  1
  H         -2.480010       -0.000000        0.000002  1
  H         -1.197480       -2.145668        0.000001  1
  H          1.279535        2.049878        0.000011  1
  C         -0.342020        0.592396        1.879385  2
  C          0.514926        1.360553        2.529906  2
  H         -0.156968        0.271877        0.862534  2
  H         -1.261735        0.254372        2.338543  2
  H          0.329875        1.681072        3.546756  2
  H          1.434641        1.698578        2.070749  2

%mem=32GB
%nprocshared= 8
#p m062x/aug-cc-pVDZ   counterpoise=2

00051 m062x/aug-cc-pVDZ   counterpoise=2

 0  1  0  1  0  1
  C          0.696271        1.136534        0.000002  1
  N          1.387403       -0.000000        0.000003  1
  C          0.696273       -1.136531       -0.000007  1
  C         -0.690797       -1.191110       -0.000002  1
  C         -1.398354       -0.000002       -0.000001  1
  C         -0.690796        1.191109        0.000005  1
  H         -1.197483        2.145664        0.000011  1
  H          1.279537       -2.049878        0.000000  1
  H         -2.480010       -0.000000        0.000002  1
  H         -1.197480       -2.145668        0.000001  1
  H          1.279535        2.049878        0.000011  1
  C         -0.439693        0.524005        1.879385  2
  C          0.270846        1.429300        2.529906  2
  H         -0.201795        0.240490        0.862534  2
  H         -1.286738        0.031409        2.338543  2
  H          0.032948        1.712815        3.546756  2
  H          1.117891        1.921896        2.070749  2

%mem=32GB
%nprocshared= 8
#p m062x/aug-cc-pVDZ   counterpoise=2

00052 m062x/aug-cc-pVDZ   counterpoise=2

 0  1  0  1  0  1
  C          0.696271        1.136534        0.000002  1
  N          1.387403       -0.000000        0.000003  1
  C          0.696273       -1.136531       -0.000007  1
  C         -0.690797       -1.191110       -0.000002  1
  C         -1.398354       -0.000002       -0.000001  1
  C         -0.690796        1.191109        0.000005  1
  H         -1.197483        2.145664        0.000011  1
  H          1.279537       -2.049878        0.000000  1
  H         -2.480010       -0.000000        0.000002  1
  H         -1.197480       -2.145668        0.000001  1
  H          1.279535        2.049878        0.000011  1
  C         -0.524005        0.439693        1.879385  2
  C          0.018536        1.454617        2.529906  2
  H         -0.240490        0.201795        0.862534  2
  H         -1.272644       -0.192508        2.338543  2
  H         -0.264980        1.692515        3.546756  2
  H          0.767174        2.086818        2.070749  2

%mem=32GB
%nprocshared= 8
#p m062x/aug-cc-pVDZ   counterpoise=2

00053 m062x/aug-cc-pVDZ   counterpoise=2

 0  1  0  1  0  1
  C          0.696271        1.136534        0.000002  1
  N          1.387403       -0.000000        0.000003  1
  C          0.696273       -1.136531       -0.000007  1
  C         -0.690797       -1.191110       -0.000002  1
  C         -1.398354       -0.000002       -0.000001  1
  C         -0.690796        1.191109        0.000005  1
  H         -1.197483        2.145664        0.000011  1
  H          1.279537       -2.049878        0.000000  1
  H         -2.480010       -0.000000        0.000002  1
  H         -1.197480       -2.145668        0.000001  1
  H          1.279535        2.049878        0.000011  1
  C         -0.592396        0.342020        1.879385  2
  C         -0.234337        1.435737        2.529906  2
  H         -0.271877        0.156968        0.862534  2
  H         -1.219881       -0.410575        2.338543  2
  H         -0.554856        1.620788        3.546756  2
  H          0.393147        2.188332        2.070749  2

%mem=32GB
%nprocshared= 8
#p m062x/aug-cc-pVDZ   counterpoise=2

00054 m062x/aug-cc-pVDZ   counterpoise=2

 0  1  0  1  0  1
  C          0.696271        1.136534        0.000002  1
  N          1.387403       -0.000000        0.000003  1
  C          0.696273       -1.136531       -0.000007  1
  C         -0.690797       -1.191110       -0.000002  1
  C         -1.398354       -0.000002       -0.000001  1
  C         -0.690796        1.191109        0.000005  1
  H         -1.197483        2.145664        0.000011  1
  H          1.279537       -2.049878        0.000000  1
  H         -2.480010       -0.000000        0.000002  1
  H         -1.197480       -2.145668        0.000001  1
  H          1.279535        2.049878        0.000011  1
  C         -0.642788        0.233956        1.879385  2
  C         -0.480090        1.373233        2.529906  2
  H         -0.295004        0.107373        0.862534  2
  H         -1.130052       -0.616168        2.338543  2
  H         -0.827873        1.499815        3.546756  2
  H          0.007174        2.223356        2.070749  2

%mem=32GB
%nprocshared= 8
#p m062x/aug-cc-pVDZ   counterpoise=2

00055 m062x/aug-cc-pVDZ   counterpoise=2

 0  1  0  1  0  1
  C          0.696271        1.136534        0.000002  1
  N          1.387403       -0.000000        0.000003  1
  C          0.696273       -1.136531       -0.000007  1
  C         -0.690797       -1.191110       -0.000002  1
  C         -1.398354       -0.000002       -0.000001  1
  C         -0.690796        1.191109        0.000005  1
  H         -1.197483        2.145664        0.000011  1
  H          1.279537       -2.049878        0.000000  1
  H         -2.480010       -0.000000        0.000002  1
  H         -1.197480       -2.145668        0.000001  1
  H          1.279535        2.049878        0.000011  1
  C         -0.673648        0.118782        1.879385  2
  C         -0.711256        1.269003        2.529906  2
  H         -0.309167        0.054515        0.862534  2
  H         -1.005888       -0.803038        2.338543  2
  H         -1.075736        1.333271        3.546756  2
  H         -0.379016        2.190824        2.070749  2

%mem=32GB
%nprocshared= 8
#p m062x/aug-cc-pVDZ   counterpoise=2

00056 m062x/aug-cc-pVDZ   counterpoise=2

 0  1  0  1  0  1
  C          0.696271        1.136534        0.000002  1
  N          1.387403       -0.000000        0.000003  1
  C          0.696273       -1.136531       -0.000007  1
  C         -0.690797       -1.191110       -0.000002  1
  C         -1.398354       -0.000002       -0.000001  1
  C         -0.690796        1.191109        0.000005  1
  H         -1.197483        2.145664        0.000011  1
  H          1.279537       -2.049878        0.000000  1
  H         -2.480010       -0.000000        0.000002  1
  H         -1.197480       -2.145668        0.000001  1
  H          1.279535        2.049878        0.000011  1
  C         -0.684040        0.000000        1.879385  2
  C         -0.920811        1.126216        2.529906  2
  H         -0.313937       -0.000000        0.862534  2
  H         -0.851160       -0.965509        2.338543  2
  H         -1.290914        1.126216        3.546756  2
  H         -0.753691        2.091725        2.070749  2

%mem=32GB
%nprocshared= 8
#p m062x/aug-cc-pVDZ   counterpoise=2

00057 m062x/aug-cc-pVDZ   counterpoise=2

 0  1  0  1  0  1
  C          0.696271        1.136534        0.000002  1
  N          1.387403       -0.000000        0.000003  1
  C          0.696273       -1.136531       -0.000007  1
  C         -0.690797       -1.191110       -0.000002  1
  C         -1.398354       -0.000002       -0.000001  1
  C         -0.690796        1.191109        0.000005  1
  H         -1.197483        2.145664        0.000011  1
  H          1.279537       -2.049878        0.000000  1
  H         -2.480010       -0.000000        0.000002  1
  H         -1.197480       -2.145668        0.000001  1
  H          1.279535        2.049878        0.000011  1
  C         -0.673648       -0.118782        1.879385  2
  C         -1.102387        0.949209        2.529906  2
  H         -0.309167       -0.054515        0.862534  2
  H         -0.670570       -1.098643        2.338543  2
  H         -1.466867        0.884941        3.546756  2
  H         -1.105465        1.929070        2.070749  2

%mem=32GB
%nprocshared= 8
#p m062x/aug-cc-pVDZ   counterpoise=2

00058 m062x/aug-cc-pVDZ   counterpoise=2

 0  1  0  1  0  1
  C          0.696271        1.136534        0.000002  1
  N          1.387403       -0.000000        0.000003  1
  C          0.696273       -1.136531       -0.000007  1
  C         -0.690797       -1.191110       -0.000002  1
  C         -1.398354       -0.000002       -0.000001  1
  C         -0.690796        1.191109        0.000005  1
  H         -1.197483        2.145664        0.000011  1
  H          1.279537       -2.049878        0.000000  1
  H         -2.480010       -0.000000        0.000002  1
  H         -1.197480       -2.145668        0.000001  1
  H          1.279535        2.049878        0.000011  1
  C         -0.642788       -0.233956        1.879385  2
  C         -1.250467        0.743361        2.529906  2
  H         -0.295004       -0.107373        0.862534  2
  H         -0.469605       -1.198396        2.338543  2
  H         -1.598251        0.616778        3.546756  2
  H         -1.423650        1.707801        2.070749  2

%mem=32GB
%nprocshared= 8
#p m062x/aug-cc-pVDZ   counterpoise=2

00059 m062x/aug-cc-pVDZ   counterpoise=2

 0  1  0  1  0  1
  C          0.696271        1.136534        0.000002  1
  N          1.387403       -0.000000        0.000003  1
  C          0.696273       -1.136531       -0.000007  1
  C         -0.690797       -1.191110       -0.000002  1
  C         -1.398354       -0.000002       -0.000001  1
  C         -0.690796        1.191109        0.000005  1
  H         -1.197483        2.145664        0.000011  1
  H          1.279537       -2.049878        0.000000  1
  H         -2.480010       -0.000000        0.000002  1
  H         -1.197480       -2.145668        0.000001  1
  H          1.279535        2.049878        0.000011  1
  C         -0.592396       -0.342020        1.879385  2
  C         -1.360553        0.514926        2.529906  2
  H         -0.271877       -0.156968        0.862534  2
  H         -0.254372       -1.261735        2.338543  2
  H         -1.681072        0.329875        3.546756  2
  H         -1.698578        1.434641        2.070749  2

%mem=32GB
%nprocshared= 8
#p m062x/aug-cc-pVDZ   counterpoise=2

00060 m062x/aug-cc-pVDZ   counterpoise=2

 0  1  0  1  0  1
  C          0.696271        1.136534        0.000002  1
  N          1.387403       -0.000000        0.000003  1
  C          0.696273       -1.136531       -0.000007  1
  C         -0.690797       -1.191110       -0.000002  1
  C         -1.398354       -0.000002       -0.000001  1
  C         -0.690796        1.191109        0.000005  1
  H         -1.197483        2.145664        0.000011  1
  H          1.279537       -2.049878        0.000000  1
  H         -2.480010       -0.000000        0.000002  1
  H         -1.197480       -2.145668        0.000001  1
  H          1.279535        2.049878        0.000011  1
  C         -0.524005       -0.439693        1.879385  2
  C         -1.429300        0.270846        2.529906  2
  H         -0.240490       -0.201795        0.862534  2
  H         -0.031409       -1.286738        2.338543  2
  H         -1.712815        0.032948        3.546756  2
  H         -1.921896        1.117891        2.070749  2

%mem=32GB
%nprocshared= 8
#p m062x/aug-cc-pVDZ   counterpoise=2

00061 m062x/aug-cc-pVDZ   counterpoise=2

 0  1  0  1  0  1
  C          0.696271        1.136534        0.000002  1
  N          1.387403       -0.000000        0.000003  1
  C          0.696273       -1.136531       -0.000007  1
  C         -0.690797       -1.191110       -0.000002  1
  C         -1.398354       -0.000002       -0.000001  1
  C         -0.690796        1.191109        0.000005  1
  H         -1.197483        2.145664        0.000011  1
  H          1.279537       -2.049878        0.000000  1
  H         -2.480010       -0.000000        0.000002  1
  H         -1.197480       -2.145668        0.000001  1
  H          1.279535        2.049878        0.000011  1
  C         -0.439693       -0.524005        1.879385  2
  C         -1.454617        0.018536        2.529906  2
  H         -0.201795       -0.240490        0.862534  2
  H          0.192508       -1.272644        2.338543  2
  H         -1.692515       -0.264980        3.546756  2
  H         -2.086818        0.767174        2.070749  2

%mem=32GB
%nprocshared= 8
#p m062x/aug-cc-pVDZ   counterpoise=2

00062 m062x/aug-cc-pVDZ   counterpoise=2

 0  1  0  1  0  1
  C          0.696271        1.136534        0.000002  1
  N          1.387403       -0.000000        0.000003  1
  C          0.696273       -1.136531       -0.000007  1
  C         -0.690797       -1.191110       -0.000002  1
  C         -1.398354       -0.000002       -0.000001  1
  C         -0.690796        1.191109        0.000005  1
  H         -1.197483        2.145664        0.000011  1
  H          1.279537       -2.049878        0.000000  1
  H         -2.480010       -0.000000        0.000002  1
  H         -1.197480       -2.145668        0.000001  1
  H          1.279535        2.049878        0.000011  1
  C         -0.342020       -0.592396        1.879385  2
  C         -1.435737       -0.234337        2.529906  2
  H         -0.156968       -0.271877        0.862534  2
  H          0.410575       -1.219881        2.338543  2
  H         -1.620788       -0.554856        3.546756  2
  H         -2.188332        0.393147        2.070749  2

%mem=32GB
%nprocshared= 8
#p m062x/aug-cc-pVDZ   counterpoise=2

00063 m062x/aug-cc-pVDZ   counterpoise=2

 0  1  0  1  0  1
  C          0.696271        1.136534        0.000002  1
  N          1.387403       -0.000000        0.000003  1
  C          0.696273       -1.136531       -0.000007  1
  C         -0.690797       -1.191110       -0.000002  1
  C         -1.398354       -0.000002       -0.000001  1
  C         -0.690796        1.191109        0.000005  1
  H         -1.197483        2.145664        0.000011  1
  H          1.279537       -2.049878        0.000000  1
  H         -2.480010       -0.000000        0.000002  1
  H         -1.197480       -2.145668        0.000001  1
  H          1.279535        2.049878        0.000011  1
  C         -0.233956       -0.642788        1.879385  2
  C         -1.373233       -0.480090        2.529906  2
  H         -0.107373       -0.295004        0.862534  2
  H          0.616168       -1.130052        2.338543  2
  H         -1.499815       -0.827873        3.546756  2
  H         -2.223356        0.007174        2.070749  2

%mem=32GB
%nprocshared= 8
#p m062x/aug-cc-pVDZ   counterpoise=2

00064 m062x/aug-cc-pVDZ   counterpoise=2

 0  1  0  1  0  1
  C          0.696271        1.136534        0.000002  1
  N          1.387403       -0.000000        0.000003  1
  C          0.696273       -1.136531       -0.000007  1
  C         -0.690797       -1.191110       -0.000002  1
  C         -1.398354       -0.000002       -0.000001  1
  C         -0.690796        1.191109        0.000005  1
  H         -1.197483        2.145664        0.000011  1
  H          1.279537       -2.049878        0.000000  1
  H         -2.480010       -0.000000        0.000002  1
  H         -1.197480       -2.145668        0.000001  1
  H          1.279535        2.049878        0.000011  1
  C         -0.118782       -0.673648        1.879385  2
  C         -1.269003       -0.711256        2.529906  2
  H         -0.054515       -0.309167        0.862534  2
  H          0.803038       -1.005888        2.338543  2
  H         -1.333271       -1.075736        3.546756  2
  H         -2.190824       -0.379016        2.070749  2

%mem=32GB
%nprocshared= 8
#p m062x/aug-cc-pVDZ   counterpoise=2

00065 m062x/aug-cc-pVDZ   counterpoise=2

 0  1  0  1  0  1
  C          0.696271        1.136534        0.000002  1
  N          1.387403       -0.000000        0.000003  1
  C          0.696273       -1.136531       -0.000007  1
  C         -0.690797       -1.191110       -0.000002  1
  C         -1.398354       -0.000002       -0.000001  1
  C         -0.690796        1.191109        0.000005  1
  H         -1.197483        2.145664        0.000011  1
  H          1.279537       -2.049878        0.000000  1
  H         -2.480010       -0.000000        0.000002  1
  H         -1.197480       -2.145668        0.000001  1
  H          1.279535        2.049878        0.000011  1
  C         -0.000000       -0.684040        1.879385  2
  C         -1.126216       -0.920811        2.529906  2
  H         -0.000000       -0.313937        0.862534  2
  H          0.965509       -0.851160        2.338543  2
  H         -1.126216       -1.290914        3.546756  2
  H         -2.091725       -0.753691        2.070749  2

%mem=32GB
%nprocshared= 8
#p m062x/aug-cc-pVDZ   counterpoise=2

00066 m062x/aug-cc-pVDZ   counterpoise=2

 0  1  0  1  0  1
  C          0.696271        1.136534        0.000002  1
  N          1.387403       -0.000000        0.000003  1
  C          0.696273       -1.136531       -0.000007  1
  C         -0.690797       -1.191110       -0.000002  1
  C         -1.398354       -0.000002       -0.000001  1
  C         -0.690796        1.191109        0.000005  1
  H         -1.197483        2.145664        0.000011  1
  H          1.279537       -2.049878        0.000000  1
  H         -2.480010       -0.000000        0.000002  1
  H         -1.197480       -2.145668        0.000001  1
  H          1.279535        2.049878        0.000011  1
  C          0.118782       -0.673648        1.879385  2
  C         -0.949209       -1.102387        2.529906  2
  H          0.054515       -0.309167        0.862534  2
  H          1.098643       -0.670570        2.338543  2
  H         -0.884941       -1.466867        3.546756  2
  H         -1.929070       -1.105465        2.070749  2

%mem=32GB
%nprocshared= 8
#p m062x/aug-cc-pVDZ   counterpoise=2

00067 m062x/aug-cc-pVDZ   counterpoise=2

 0  1  0  1  0  1
  C          0.696271        1.136534        0.000002  1
  N          1.387403       -0.000000        0.000003  1
  C          0.696273       -1.136531       -0.000007  1
  C         -0.690797       -1.191110       -0.000002  1
  C         -1.398354       -0.000002       -0.000001  1
  C         -0.690796        1.191109        0.000005  1
  H         -1.197483        2.145664        0.000011  1
  H          1.279537       -2.049878        0.000000  1
  H         -2.480010       -0.000000        0.000002  1
  H         -1.197480       -2.145668        0.000001  1
  H          1.279535        2.049878        0.000011  1
  C          0.233956       -0.642788        1.879385  2
  C          0.895811        0.298099        2.530753  2
  H          0.484419       -0.910277        0.861211  2
  H         -0.583919       -1.181924        2.339140  2
  H          0.645347        0.565588        3.548927  2
  H          1.713686        0.837235        2.070998  2

%mem=32GB
%nprocshared= 8
#p m062x/aug-cc-pVDZ   counterpoise=2

00068 m062x/aug-cc-pVDZ   counterpoise=2

 0  1  0  1  0  1
  C          0.696271        1.136534        0.000002  1
  N          1.387403       -0.000000        0.000003  1
  C          0.696273       -1.136531       -0.000007  1
  C         -0.690797       -1.191110       -0.000002  1
  C         -1.398354       -0.000002       -0.000001  1
  C         -0.690796        1.191109        0.000005  1
  H         -1.197483        2.145664        0.000011  1
  H          1.279537       -2.049878        0.000000  1
  H         -2.480010       -0.000000        0.000002  1
  H         -1.197480       -2.145668        0.000001  1
  H          1.279535        2.049878        0.000011  1
  C          0.342020       -0.592396        1.879385  2
  C          1.162505        0.211511        2.533707  2
  H          0.534810       -0.888522        0.856593  2
  H         -0.554174       -0.985463        2.341225  2
  H          0.969716        0.507637        3.556498  2
  H          2.058699        0.604578        2.071867  2

%mem=32GB
%nprocshared= 8
#p m062x/aug-cc-pVDZ   counterpoise=2

00069 m062x/aug-cc-pVDZ   counterpoise=2

 0  1  0  1  0  1
  C          0.696271        1.136534        0.000002  1
  N          1.387403       -0.000000        0.000003  1
  C          0.696273       -1.136531       -0.000007  1
  C         -0.690797       -1.191110       -0.000002  1
  C         -1.398354       -0.000002       -0.000001  1
  C         -0.690796        1.191109        0.000005  1
  H         -1.197483        2.145664        0.000011  1
  H          1.279537       -2.049878        0.000000  1
  H         -2.480010       -0.000000        0.000002  1
  H         -1.197480       -2.145668        0.000001  1
  H          1.279535        2.049878        0.000011  1
  C          0.439693       -0.524005        1.879385  2
  C          1.389344        0.123853        2.532104  2
  H          0.578985       -0.856534        0.859099  2
  H         -0.513740       -0.746888        2.340094  2
  H          1.250051        0.456382        3.552390  2
  H          2.342776        0.346736        2.071396  2

%mem=32GB
%nprocshared= 8
#p m062x/aug-cc-pVDZ   counterpoise=2

00070 m062x/aug-cc-pVDZ   counterpoise=2

 0  1  0  1  0  1
  C          0.696271        1.136534        0.000002  1
  N          1.387403       -0.000000        0.000003  1
  C          0.696273       -1.136531       -0.000007  1
  C         -0.690797       -1.191110       -0.000002  1
  C         -1.398354       -0.000002       -0.000001  1
  C         -0.690796        1.191109        0.000005  1
  H         -1.197483        2.145664        0.000011  1
  H          1.279537       -2.049878        0.000000  1
  H         -2.480010       -0.000000        0.000002  1
  H         -1.197480       -2.145668        0.000001  1
  H          1.279535        2.049878        0.000011  1
  C          0.524005       -0.439693        1.879385  2
  C         -0.018536       -1.454617        2.529906  2
  H          0.240490       -0.201795        0.862534  2
  H          1.272644        0.192508        2.338543  2
  H          0.264980       -1.692515        3.546756  2
  H         -0.767174       -2.086818        2.070749  2

%mem=32GB
%nprocshared= 8
#p m062x/aug-cc-pVDZ   counterpoise=2

00071 m062x/aug-cc-pVDZ   counterpoise=2

 0  1  0  1  0  1
  C          0.696271        1.136534        0.000002  1
  N          1.387403       -0.000000        0.000003  1
  C          0.696273       -1.136531       -0.000007  1
  C         -0.690797       -1.191110       -0.000002  1
  C         -1.398354       -0.000002       -0.000001  1
  C         -0.690796        1.191109        0.000005  1
  H         -1.197483        2.145664        0.000011  1
  H          1.279537       -2.049878        0.000000  1
  H         -2.480010       -0.000000        0.000002  1
  H         -1.197480       -2.145668        0.000001  1
  H          1.279535        2.049878        0.000011  1
  C          0.592396       -0.342020        1.879385  2
  C          0.234337       -1.435737        2.529906  2
  H          0.271877       -0.156968        0.862534  2
  H          1.219881        0.410575        2.338543  2
  H          0.554856       -1.620788        3.546756  2
  H         -0.393147       -2.188332        2.070749  2

%mem=32GB
%nprocshared= 8
#p m062x/aug-cc-pVDZ   counterpoise=2

00072 m062x/aug-cc-pVDZ   counterpoise=2

 0  1  0  1  0  1
  C          0.696271        1.136534        0.000002  1
  N          1.387403       -0.000000        0.000003  1
  C          0.696273       -1.136531       -0.000007  1
  C         -0.690797       -1.191110       -0.000002  1
  C         -1.398354       -0.000002       -0.000001  1
  C         -0.690796        1.191109        0.000005  1
  H         -1.197483        2.145664        0.000011  1
  H          1.279537       -2.049878        0.000000  1
  H         -2.480010       -0.000000        0.000002  1
  H         -1.197480       -2.145668        0.000001  1
  H          1.279535        2.049878        0.000011  1
  C          0.642788       -0.233956        1.879385  2
  C          0.480090       -1.373233        2.529906  2
  H          0.295004       -0.107373        0.862534  2
  H          1.130052        0.616168        2.338543  2
  H          0.827873       -1.499815        3.546756  2
  H         -0.007174       -2.223356        2.070749  2

%mem=32GB
%nprocshared= 8
#p m062x/aug-cc-pVDZ   counterpoise=2

00073 m062x/aug-cc-pVDZ   counterpoise=2

 0  1  0  1  0  1
  C          0.696271        1.136534        0.000002  1
  N          1.387403       -0.000000        0.000003  1
  C          0.696273       -1.136531       -0.000007  1
  C         -0.690797       -1.191110       -0.000002  1
  C         -1.398354       -0.000002       -0.000001  1
  C         -0.690796        1.191109        0.000005  1
  H         -1.197483        2.145664        0.000011  1
  H          1.279537       -2.049878        0.000000  1
  H         -2.480010       -0.000000        0.000002  1
  H         -1.197480       -2.145668        0.000001  1
  H          1.279535        2.049878        0.000011  1
  C          0.673648       -0.118782        1.879385  2
  C          0.711256       -1.269003        2.529906  2
  H          0.309167       -0.054515        0.862534  2
  H          1.005888        0.803038        2.338543  2
  H          1.075736       -1.333271        3.546756  2
  H          0.379016       -2.190824        2.070749  2

%mem=32GB
%nprocshared= 8
#p m062x/aug-cc-pVDZ   counterpoise=2

00074 m062x/aug-cc-pVDZ   counterpoise=2

 0  1  0  1  0  1
  C          0.696271        1.136534        0.000002  1
  N          1.387403       -0.000000        0.000003  1
  C          0.696273       -1.136531       -0.000007  1
  C         -0.690797       -1.191110       -0.000002  1
  C         -1.398354       -0.000002       -0.000001  1
  C         -0.690796        1.191109        0.000005  1
  H         -1.197483        2.145664        0.000011  1
  H          1.279537       -2.049878        0.000000  1
  H         -2.480010       -0.000000        0.000002  1
  H         -1.197480       -2.145668        0.000001  1
  H          1.279535        2.049878        0.000011  1
  C          1.000000        0.000000        1.732051  2
  C          0.848895        1.126216        2.407628  2
  H          1.236197       -0.000000        0.676033  2
  H          0.893346       -0.965509        2.208894  2
  H          0.612698        1.126216        3.463645  2
  H          0.955550        2.091725        1.930785  2

%mem=32GB
%nprocshared= 8
#p m062x/aug-cc-pVDZ   counterpoise=2

00075 m062x/aug-cc-pVDZ   counterpoise=2

 0  1  0  1  0  1
  C          0.696271        1.136534        0.000002  1
  N          1.387403       -0.000000        0.000003  1
  C          0.696273       -1.136531       -0.000007  1
  C         -0.690797       -1.191110       -0.000002  1
  C         -1.398354       -0.000002       -0.000001  1
  C         -0.690796        1.191109        0.000005  1
  H         -1.197483        2.145664        0.000011  1
  H          1.279537       -2.049878        0.000000  1
  H         -2.480010       -0.000000        0.000002  1
  H         -1.197480       -2.145668        0.000001  1
  H          1.279535        2.049878        0.000011  1
  C          0.984808        0.173648        1.732051  2
  C          1.274858        1.275053        2.403153  2
  H          1.228641        0.068477        0.683029  2
  H          0.492313       -0.665420        2.205735  2
  H          1.031024        1.380224        3.452174  2
  H          1.767352        2.114121        1.929469  2

%mem=32GB
%nprocshared= 8
#p m062x/aug-cc-pVDZ   counterpoise=2

00076 m062x/aug-cc-pVDZ   counterpoise=2

 0  1  0  1  0  1
  C          0.696271        1.136534        0.000002  1
  N          1.387403       -0.000000        0.000003  1
  C          0.696273       -1.136531       -0.000007  1
  C         -0.690797       -1.191110       -0.000002  1
  C         -1.398354       -0.000002       -0.000001  1
  C         -0.690796        1.191109        0.000005  1
  H         -1.197483        2.145664        0.000011  1
  H          1.279537       -2.049878        0.000000  1
  H         -2.480010       -0.000000        0.000002  1
  H         -1.197480       -2.145668        0.000001  1
  H          1.279535        2.049878        0.000011  1
  C          0.939693        0.342020        1.732051  2
  C          1.453209        1.366968        2.390369  2
  H          1.205685        0.138820        0.703012  2
  H          0.233461       -0.333471        2.196711  2
  H          1.187217        1.570168        3.419406  2
  H          2.159441        2.042460        1.925708  2

%mem=32GB
%nprocshared= 8
#p m062x/aug-cc-pVDZ   counterpoise=2

00077 m062x/aug-cc-pVDZ   counterpoise=2

 0  1  0  1  0  1
  C          0.696271        1.136534        0.000002  1
  N          1.387403       -0.000000        0.000003  1
  C          0.696273       -1.136531       -0.000007  1
  C         -0.690797       -1.191110       -0.000002  1
  C         -1.398354       -0.000002       -0.000001  1
  C         -0.690796        1.191109        0.000005  1
  H         -1.197483        2.145664        0.000011  1
  H          1.279537       -2.049878        0.000000  1
  H         -2.480010       -0.000000        0.000002  1
  H         -1.197480       -2.145668        0.000001  1
  H          1.279535        2.049878        0.000011  1
  C          0.866025        0.500000        1.732051  2
  C         -0.158743       -0.027995        2.379099  2
  H          0.766898        0.871701        0.720629  2
  H          1.843690        0.580951        2.188757  2
  H         -0.059616       -0.399696        3.390520  2
  H         -1.136408       -0.108946        1.922393  2

%mem=32GB
%nprocshared= 8
#p m062x/aug-cc-pVDZ   counterpoise=2

00078 m062x/aug-cc-pVDZ   counterpoise=2

 0  1  0  1  0  1
  C          0.696271        1.136534        0.000002  1
  N          1.387403       -0.000000        0.000003  1
  C          0.696273       -1.136531       -0.000007  1
  C         -0.690797       -1.191110       -0.000002  1
  C         -1.398354       -0.000002       -0.000001  1
  C         -0.690796        1.191109        0.000005  1
  H         -1.197483        2.145664        0.000011  1
  H          1.279537       -2.049878        0.000000  1
  H         -2.480010       -0.000000        0.000002  1
  H         -1.197480       -2.145668        0.000001  1
  H          1.279535        2.049878        0.000011  1
  C          0.766044        0.642788        1.732051  2
  C         -0.322293        0.295564        2.397300  2
  H          0.724154        0.939219        0.692178  2
  H          1.740970        0.644033        2.201604  2
  H         -0.280403       -0.000867        3.437172  2
  H         -1.297219        0.294319        1.927747  2

%mem=32GB
%nprocshared= 8
#p m062x/aug-cc-pVDZ   counterpoise=2

00079 m062x/aug-cc-pVDZ   counterpoise=2

 0  1  0  1  0  1
  C          0.696271        1.136534        0.000002  1
  N          1.387403       -0.000000        0.000003  1
  C          0.696273       -1.136531       -0.000007  1
  C         -0.690797       -1.191110       -0.000002  1
  C         -1.398354       -0.000002       -0.000001  1
  C         -0.690796        1.191109        0.000005  1
  H         -1.197483        2.145664        0.000011  1
  H          1.279537       -2.049878        0.000000  1
  H         -2.480010       -0.000000        0.000002  1
  H         -1.197480       -2.145668        0.000001  1
  H          1.279535        2.049878        0.000011  1
  C          0.642788        0.766044        1.732051  2
  C         -0.492768        0.782219        2.408699  2
  H          0.675448        0.992287        0.674360  2
  H          1.583643        0.525935        2.209649  2
  H         -0.525428        0.555976        3.466389  2
  H         -1.433623        1.022328        1.931100  2

%mem=32GB
%nprocshared= 8
#p m062x/aug-cc-pVDZ   counterpoise=2

00080 m062x/aug-cc-pVDZ   counterpoise=2

 0  1  0  1  0  1
  C          0.696271        1.136534        0.000002  1
  N          1.387403       -0.000000        0.000003  1
  C          0.696273       -1.136531       -0.000007  1
  C         -0.690797       -1.191110       -0.000002  1
  C         -1.398354       -0.000002       -0.000001  1
  C         -0.690796        1.191109        0.000005  1
  H         -1.197483        2.145664        0.000011  1
  H          1.279537       -2.049878        0.000000  1
  H         -2.480010       -0.000000        0.000002  1
  H         -1.197480       -2.145668        0.000001  1
  H          1.279535        2.049878        0.000011  1
  C          0.500000        0.866025        1.732051  2
  C         -0.488578        1.421255        2.411782  2
  H          0.620401        1.031967        0.669540  2
  H          1.227110        0.224084        2.211826  2
  H         -0.608978        1.255313        3.474292  2
  H         -1.215688        2.063196        1.932007  2

%mem=32GB
%nprocshared= 8
#p m062x/aug-cc-pVDZ   counterpoise=2

00081 m062x/aug-cc-pVDZ   counterpoise=2

 0  1  0  1  0  1
  C          0.696271        1.136534        0.000002  1
  N          1.387403       -0.000000        0.000003  1
  C          0.696273       -1.136531       -0.000007  1
  C         -0.690797       -1.191110       -0.000002  1
  C         -1.398354       -0.000002       -0.000001  1
  C         -0.690796        1.191109        0.000005  1
  H         -1.197483        2.145664        0.000011  1
  H          1.279537       -2.049878        0.000000  1
  H         -2.480010       -0.000000        0.000002  1
  H         -1.197480       -2.145668        0.000001  1
  H          1.279535        2.049878        0.000011  1
  C          0.342020        0.939693        1.732051  2
  C         -0.342858        1.847536        2.406115  2
  H          0.557521        1.059437        0.678399  2
  H          0.713668        0.041651        2.207826  2
  H         -0.558358        1.727792        3.459766  2
  H         -0.714506        2.745577        1.930340  2

%mem=32GB
%nprocshared= 8
#p m062x/aug-cc-pVDZ   counterpoise=2

00082 m062x/aug-cc-pVDZ   counterpoise=2

 0  1  0  1  0  1
  C          0.696271        1.136534        0.000002  1
  N          1.387403       -0.000000        0.000003  1
  C          0.696273       -1.136531       -0.000007  1
  C         -0.690797       -1.191110       -0.000002  1
  C         -1.398354       -0.000002       -0.000001  1
  C         -0.690796        1.191109        0.000005  1
  H         -1.197483        2.145664        0.000011  1
  H          1.279537       -2.049878        0.000000  1
  H         -2.480010       -0.000000        0.000002  1
  H         -1.197480       -2.145668        0.000001  1
  H          1.279535        2.049878        0.000011  1
  C          0.173648        0.984808        1.732051  2
  C         -0.339625        2.008513        2.392489  2
  H          0.485147        1.075241        0.699698  2
  H          0.302180        0.016748        2.198208  2
  H         -0.651124        1.918079        3.424841  2
  H         -0.468157        2.976572        1.926332  2

%mem=32GB
%nprocshared= 8
#p m062x/aug-cc-pVDZ   counterpoise=2

00083 m062x/aug-cc-pVDZ   counterpoise=2

 0  1  0  1  0  1
  C          0.696271        1.136534        0.000002  1
  N          1.387403       -0.000000        0.000003  1
  C          0.696273       -1.136531       -0.000007  1
  C         -0.690797       -1.191110       -0.000002  1
  C         -1.398354       -0.000002       -0.000001  1
  C         -0.690796        1.191109        0.000005  1
  H         -1.197483        2.145664        0.000011  1
  H          1.279537       -2.049878        0.000000  1
  H         -2.480010       -0.000000        0.000002  1
  H         -1.197480       -2.145668        0.000001  1
  H          1.279535        2.049878        0.000011  1
  C          0.000000        1.000000        1.732051  2
  C         -0.474234        2.054671        2.372654  2
  H          0.402535        1.078934        0.730703  2
  H          0.004028        0.016893        2.184208  2
  H         -0.876768        1.975736        3.374001  2
  H         -0.478261        3.037778        1.920497  2

%mem=32GB
%nprocshared= 8
#p m062x/aug-cc-pVDZ   counterpoise=2

00084 m062x/aug-cc-pVDZ   counterpoise=2

 0  1  0  1  0  1
  C          0.696271        1.136534        0.000002  1
  N          1.387403       -0.000000        0.000003  1
  C          0.696273       -1.136531       -0.000007  1
  C         -0.690797       -1.191110       -0.000002  1
  C         -1.398354       -0.000002       -0.000001  1
  C         -0.690796        1.191109        0.000005  1
  H         -1.197483        2.145664        0.000011  1
  H          1.279537       -2.049878        0.000000  1
  H         -2.480010       -0.000000        0.000002  1
  H         -1.197480       -2.145668        0.000001  1
  H          1.279535        2.049878        0.000011  1
  C         -0.173648        0.984808        1.732051  2
  C         -0.394163       -0.139745        2.391106  2
  H         -0.481239        1.107512        0.701860  2
  H          0.322991        1.826187        2.197232  2
  H         -0.086573       -0.262450        3.421296  2
  H         -0.890802       -0.981124        1.925925  2

%mem=32GB
%nprocshared= 8
#p m062x/aug-cc-pVDZ   counterpoise=2

00085 m062x/aug-cc-pVDZ   counterpoise=2

 0  1  0  1  0  1
  C          0.696271        1.136534        0.000002  1
  N          1.387403       -0.000000        0.000003  1
  C          0.696273       -1.136531       -0.000007  1
  C         -0.690797       -1.191110       -0.000002  1
  C         -1.398354       -0.000002       -0.000001  1
  C         -0.690796        1.191109        0.000005  1
  H         -1.197483        2.145664        0.000011  1
  H          1.279537       -2.049878        0.000000  1
  H         -2.480010       -0.000000        0.000002  1
  H         -1.197480       -2.145668        0.000001  1
  H          1.279535        2.049878        0.000011  1
  C         -0.342020        0.939693        1.732051  2
  C         -0.865293       -0.071427        2.403930  2
  H         -0.553503        1.092140        0.681814  2
  H          0.318066        1.654082        2.206283  2
  H         -0.653811       -0.223875        3.454166  2
  H         -1.525379       -0.785816        1.929697  2

%mem=32GB
%nprocshared= 8
#p m062x/aug-cc-pVDZ   counterpoise=2

00086 m062x/aug-cc-pVDZ   counterpoise=2

 0  1  0  1  0  1
  C          0.696271        1.136534        0.000002  1
  N          1.387403       -0.000000        0.000003  1
  C          0.696273       -1.136531       -0.000007  1
  C         -0.690797       -1.191110       -0.000002  1
  C         -1.398354       -0.000002       -0.000001  1
  C         -0.690796        1.191109        0.000005  1
  H         -1.197483        2.145664        0.000011  1
  H          1.279537       -2.049878        0.000000  1
  H         -2.480010       -0.000000        0.000002  1
  H         -1.197480       -2.145668        0.000001  1
  H          1.279535        2.049878        0.000011  1
  C         -0.500000        0.866025        1.732051  2
  C         -1.396771        0.169006        2.408488  2
  H         -0.616475        1.064479        0.674690  2
  H          0.385280        1.265129        2.209500  2
  H         -1.280296       -0.029447        3.465848  2
  H         -2.282051       -0.230097        1.931038  2

%mem=32GB
%nprocshared= 8
#p m062x/aug-cc-pVDZ   counterpoise=2

00087 m062x/aug-cc-pVDZ   counterpoise=2

 0  1  0  1  0  1
  C          0.696271        1.136534        0.000002  1
  N          1.387403       -0.000000        0.000003  1
  C          0.696273       -1.136531       -0.000007  1
  C         -0.690797       -1.191110       -0.000002  1
  C         -1.398354       -0.000002       -0.000001  1
  C         -0.690796        1.191109        0.000005  1
  H         -1.197483        2.145664        0.000011  1
  H          1.279537       -2.049878        0.000000  1
  H         -2.480010       -0.000000        0.000002  1
  H         -1.197480       -2.145668        0.000001  1
  H          1.279535        2.049878        0.000011  1
  C         -0.642788        0.766044        1.732051  2
  C         -1.743260        0.474713        2.404127  2
  H         -0.671906        1.023861        0.681506  2
  H          0.329770        0.757987        2.206423  2
  H         -1.714141        0.216897        3.454672  2
  H         -2.715818        0.482771        1.929756  2

%mem=32GB
%nprocshared= 8
#p m062x/aug-cc-pVDZ   counterpoise=2

00088 m062x/aug-cc-pVDZ   counterpoise=2

 0  1  0  1  0  1
  C          0.696271        1.136534        0.000002  1
  N          1.387403       -0.000000        0.000003  1
  C          0.696273       -1.136531       -0.000007  1
  C         -0.690797       -1.191110       -0.000002  1
  C         -1.398354       -0.000002       -0.000001  1
  C         -0.690796        1.191109        0.000005  1
  H         -1.197483        2.145664        0.000011  1
  H          1.279537       -2.049878        0.000000  1
  H         -2.480010       -0.000000        0.000002  1
  H         -1.197480       -2.145668        0.000001  1
  H          1.279535        2.049878        0.000011  1
  C         -0.766044        0.642788        1.732051  2
  C         -1.910451        0.587152        2.391473  2
  H         -0.721263        0.969101        0.701286  2
  H          0.170278        0.364171        2.197491  2
  H         -1.955233        0.260838        3.422237  2
  H         -2.846774        0.865768        1.926033  2

%mem=32GB
%nprocshared= 8
#p m062x/aug-cc-pVDZ   counterpoise=2

00089 m062x/aug-cc-pVDZ   counterpoise=2

 0  1  0  1  0  1
  C          0.696271        1.136534        0.000002  1
  N          1.387403       -0.000000        0.000003  1
  C          0.696273       -1.136531       -0.000007  1
  C         -0.690797       -1.191110       -0.000002  1
  C         -1.398354       -0.000002       -0.000001  1
  C         -0.690796        1.191109        0.000005  1
  H         -1.197483        2.145664        0.000011  1
  H          1.279537       -2.049878        0.000000  1
  H         -2.480010       -0.000000        0.000002  1
  H         -1.197480       -2.145668        0.000001  1
  H          1.279535        2.049878        0.000011  1
  C         -0.866025        0.500000        1.732051  2
  C         -2.022462        0.521361        2.372206  2
  H         -0.764791        0.899272        0.731403  2
  H          0.024157        0.082415        2.183892  2
  H         -2.123696        0.122090        3.372853  2
  H         -2.912644        0.938946        1.920365  2

%mem=32GB
%nprocshared= 8
#p m062x/aug-cc-pVDZ   counterpoise=2

00090 m062x/aug-cc-pVDZ   counterpoise=2

 0  1  0  1  0  1
  C          0.696271        1.136534        0.000002  1
  N          1.387403       -0.000000        0.000003  1
  C          0.696273       -1.136531       -0.000007  1
  C         -0.690797       -1.191110       -0.000002  1
  C         -1.398354       -0.000002       -0.000001  1
  C         -0.690796        1.191109        0.000005  1
  H         -1.197483        2.145664        0.000011  1
  H          1.279537       -2.049878        0.000000  1
  H         -2.480010       -0.000000        0.000002  1
  H         -1.197480       -2.145668        0.000001  1
  H          1.279535        2.049878        0.000011  1
  C         -0.939693        0.342020        1.732051  2
  C         -0.092385       -0.431013        2.389386  2
  H         -1.211784        0.139123        0.704548  2
  H         -1.394002        1.207641        2.196018  2
  H          0.179706       -0.228115        3.416888  2
  H          0.361925       -1.296634        1.925419  2

%mem=32GB
%nprocshared= 8
#p m062x/aug-cc-pVDZ   counterpoise=2

00091 m062x/aug-cc-pVDZ   counterpoise=2

 0  1  0  1  0  1
  C          0.696271        1.136534        0.000002  1
  N          1.387403       -0.000000        0.000003  1
  C          0.696273       -1.136531       -0.000007  1
  C         -0.690797       -1.191110       -0.000002  1
  C         -1.398354       -0.000002       -0.000001  1
  C         -0.690796        1.191109        0.000005  1
  H         -1.197483        2.145664        0.000011  1
  H          1.279537       -2.049878        0.000000  1
  H         -2.480010       -0.000000        0.000002  1
  H         -1.197480       -2.145668        0.000001  1
  H          1.279535        2.049878        0.000011  1
  C         -0.984808        0.173648        1.732051  2
  C         -0.388775       -0.797549        2.402215  2
  H         -1.234923        0.068623        0.684495  2
  H         -1.245673        1.111284        2.205073  2
  H         -0.138660       -0.692525        3.449771  2
  H         -0.127910       -1.735185        1.929193  2

%mem=32GB
%nprocshared= 8
#p m062x/aug-cc-pVDZ   counterpoise=2

00092 m062x/aug-cc-pVDZ   counterpoise=2

 0  1  0  1  0  1
  C          0.696271        1.136534        0.000002  1
  N          1.387403       -0.000000        0.000003  1
  C          0.696273       -1.136531       -0.000007  1
  C         -0.690797       -1.191110       -0.000002  1
  C         -1.398354       -0.000002       -0.000001  1
  C         -0.690796        1.191109        0.000005  1
  H         -1.197483        2.145664        0.000011  1
  H          1.279537       -2.049878        0.000000  1
  H         -2.480010       -0.000000        0.000002  1
  H         -1.197480       -2.145668        0.000001  1
  H          1.279535        2.049878        0.000011  1
  C         -1.000000        0.000000        1.732051  2
  C         -0.844830       -1.126215        2.406708  2
  H         -1.242542       -0.000001        0.677473  2
  H         -0.890485        0.965510        2.208244  2
  H         -0.602288       -1.126214        3.461285  2
  H         -0.954345       -2.091725        1.930515  2

%mem=32GB
%nprocshared= 8
#p m062x/aug-cc-pVDZ   counterpoise=2

00093 m062x/aug-cc-pVDZ   counterpoise=2

 0  1  0  1  0  1
  C          0.696271        1.136534        0.000002  1
  N          1.387403       -0.000000        0.000003  1
  C          0.696273       -1.136531       -0.000007  1
  C         -0.690797       -1.191110       -0.000002  1
  C         -1.398354       -0.000002       -0.000001  1
  C         -0.690796        1.191109        0.000005  1
  H         -1.197483        2.145664        0.000011  1
  H          1.279537       -2.049878        0.000000  1
  H         -2.480010       -0.000000        0.000002  1
  H         -1.197480       -2.145668        0.000001  1
  H          1.279535        2.049878        0.000011  1
  C         -0.984808       -0.173648        1.732051  2
  C         -1.260814       -1.279225        2.402216  2
  H         -1.234923       -0.068626        0.684494  2
  H         -0.498071        0.669144        2.205073  2
  H         -1.010698       -1.384247        3.449771  2
  H         -1.747550       -2.122018        1.929193  2

%mem=32GB
%nprocshared= 8
#p m062x/aug-cc-pVDZ   counterpoise=2

00094 m062x/aug-cc-pVDZ   counterpoise=2

 0  1  0  1  0  1
  C          0.696271        1.136534        0.000002  1
  N          1.387403       -0.000000        0.000003  1
  C          0.696273       -1.136531       -0.000007  1
  C         -0.690797       -1.191110       -0.000002  1
  C         -1.398354       -0.000002       -0.000001  1
  C         -0.690796        1.191109        0.000005  1
  H         -1.197483        2.145664        0.000011  1
  H          1.279537       -2.049878        0.000000  1
  H         -2.480010       -0.000000        0.000002  1
  H         -1.197480       -2.145668        0.000001  1
  H          1.279535        2.049878        0.000011  1
  C         -0.939693       -0.342020        1.732051  2
  C         -1.438860       -1.374659        2.389386  2
  H         -1.211784       -0.139125        0.704548  2
  H         -0.239663        0.340369        2.196018  2
  H         -1.166769       -1.577553        3.416888  2
  H         -2.138889       -2.057048        1.925419  2

%mem=32GB
%nprocshared= 8
#p m062x/aug-cc-pVDZ   counterpoise=2

00095 m062x/aug-cc-pVDZ   counterpoise=2

 0  1  0  1  0  1
  C          0.696271        1.136534        0.000002  1
  N          1.387403       -0.000000        0.000003  1
  C          0.696273       -1.136531       -0.000007  1
  C         -0.690797       -1.191110       -0.000002  1
  C         -1.398354       -0.000002       -0.000001  1
  C         -0.690796        1.191109        0.000005  1
  H         -1.197483        2.145664        0.000011  1
  H          1.279537       -2.049878        0.000000  1
  H         -2.480010       -0.000000        0.000002  1
  H         -1.197480       -2.145668        0.000001  1
  H          1.279535        2.049878        0.000011  1
  C         -0.866025       -0.500000        1.732051  2
  C          0.160884        0.032219        2.372206  2
  H         -0.764792       -0.899271        0.731403  2
  H         -1.847632       -0.557003        2.183892  2
  H          0.059651        0.431490        3.372854  2
  H          1.142491        0.089222        1.920365  2

%mem=32GB
%nprocshared= 8
#p m062x/aug-cc-pVDZ   counterpoise=2

00096 m062x/aug-cc-pVDZ   counterpoise=2

 0  1  0  1  0  1
  C          0.696271        1.136534        0.000002  1
  N          1.387403       -0.000000        0.000003  1
  C          0.696273       -1.136531       -0.000007  1
  C         -0.690797       -1.191110       -0.000002  1
  C         -1.398354       -0.000002       -0.000001  1
  C         -0.690796        1.191109        0.000005  1
  H         -1.197483        2.145664        0.000011  1
  H          1.279537       -2.049878        0.000000  1
  H         -2.480010       -0.000000        0.000002  1
  H         -1.197480       -2.145668        0.000001  1
  H          1.279535        2.049878        0.000011  1
  C         -0.766044       -0.642788        1.732051  2
  C          0.321066       -0.280914        2.391473  2
  H         -0.721264       -0.969101        0.701286  2
  H         -1.742809       -0.626710        2.197491  2
  H          0.276286        0.045399        3.422237  2
  H          1.297831       -0.296991        1.926033  2

%mem=32GB
%nprocshared= 8
#p m062x/aug-cc-pVDZ   counterpoise=2

00097 m062x/aug-cc-pVDZ   counterpoise=2

 0  1  0  1  0  1
  C          0.696271        1.136534        0.000002  1
  N          1.387403       -0.000000        0.000003  1
  C          0.696273       -1.136531       -0.000007  1
  C         -0.690797       -1.191110       -0.000002  1
  C         -1.398354       -0.000002       -0.000001  1
  C         -0.690796        1.191109        0.000005  1
  H         -1.197483        2.145664        0.000011  1
  H          1.279537       -2.049878        0.000000  1
  H         -2.480010       -0.000000        0.000002  1
  H         -1.197480       -2.145668        0.000001  1
  H          1.279535        2.049878        0.000011  1
  C         -0.642788       -0.766044        1.732051  2
  C          0.494942       -0.727507        2.404127  2
  H         -0.671907       -1.023860        0.681506  2
  H         -1.589048       -0.541267        2.206423  2
  H          0.524061       -0.469691        3.454672  2
  H          1.441202       -0.952284        1.929756  2

%mem=32GB
%nprocshared= 8
#p m062x/aug-cc-pVDZ   counterpoise=2

00098 m062x/aug-cc-pVDZ   counterpoise=2

 0  1  0  1  0  1
  C          0.696271        1.136534        0.000002  1
  N          1.387403       -0.000000        0.000003  1
  C          0.696273       -1.136531       -0.000007  1
  C         -0.690797       -1.191110       -0.000002  1
  C         -1.398354       -0.000002       -0.000001  1
  C         -0.690796        1.191109        0.000005  1
  H         -1.197483        2.145664        0.000011  1
  H          1.279537       -2.049878        0.000000  1
  H         -2.480010       -0.000000        0.000002  1
  H         -1.197480       -2.145668        0.000001  1
  H          1.279535        2.049878        0.000011  1
  C         -0.500000       -0.866025        1.732051  2
  C          0.545798       -1.309128        2.408488  2
  H         -0.616475       -1.064479        0.674690  2
  H         -1.280091       -0.287699        2.209500  2
  H          0.662273       -1.110675        3.465848  2
  H          1.325889       -1.887455        1.931038  2

%mem=32GB
%nprocshared= 8
#p m062x/aug-cc-pVDZ   counterpoise=2

00099 m062x/aug-cc-pVDZ   counterpoise=2

 0  1  0  1  0  1
  C          0.696271        1.136534        0.000002  1
  N          1.387403       -0.000000        0.000003  1
  C          0.696273       -1.136531       -0.000007  1
  C         -0.690797       -1.191110       -0.000002  1
  C         -1.398354       -0.000002       -0.000001  1
  C         -0.690796        1.191109        0.000005  1
  H         -1.197483        2.145664        0.000011  1
  H          1.279537       -2.049878        0.000000  1
  H         -2.480010       -0.000000        0.000002  1
  H         -1.197480       -2.145668        0.000001  1
  H          1.279535        2.049878        0.000011  1
  C         -0.342020       -0.939693        1.732051  2
  C          0.451841       -1.755758        2.403930  2
  H         -0.553502       -1.092140        0.681814  2
  H         -0.811118       -0.087629        2.206283  2
  H          0.663323       -1.603310        3.454166  2
  H          0.920939       -2.607822        1.929697  2

%mem=32GB
%nprocshared= 8
#p m062x/aug-cc-pVDZ   counterpoise=2

00100 m062x/aug-cc-pVDZ   counterpoise=2

 0  1  0  1  0  1
  C          0.696271        1.136534        0.000002  1
  N          1.387403       -0.000000        0.000003  1
  C          0.696273       -1.136531       -0.000007  1
  C         -0.690797       -1.191110       -0.000002  1
  C         -1.398354       -0.000002       -0.000001  1
  C         -0.690796        1.191109        0.000005  1
  H         -1.197483        2.145664        0.000011  1
  H          1.279537       -2.049878        0.000000  1
  H         -2.480010       -0.000000        0.000002  1
  H         -1.197480       -2.145668        0.000001  1
  H          1.279535        2.049878        0.000011  1
  C         -0.173648       -0.984808        1.732051  2
  C          0.440424       -1.952362        2.391106  2
  H         -0.481238       -1.107512        0.701860  2
  H         -0.392504       -0.032615        2.197232  2
  H          0.748014       -1.829658        3.421297  2
  H          0.659280       -2.904555        1.925925  2

%mem=32GB
%nprocshared= 8
#p m062x/aug-cc-pVDZ   counterpoise=2

00101 m062x/aug-cc-pVDZ   counterpoise=2

 0  1  0  1  0  1
  C          0.696271        1.136534        0.000002  1
  N          1.387403       -0.000000        0.000003  1
  C          0.696273       -1.136531       -0.000007  1
  C         -0.690797       -1.191110       -0.000002  1
  C         -1.398354       -0.000002       -0.000001  1
  C         -0.690796        1.191109        0.000005  1
  H         -1.197483        2.145664        0.000011  1
  H          1.279537       -2.049878        0.000000  1
  H         -2.480010       -0.000000        0.000002  1
  H         -1.197480       -2.145668        0.000001  1
  H          1.279535        2.049878        0.000011  1
  C         -0.000000       -1.000000        1.732051  2
  C         -0.040807        0.155665        2.372654  2
  H          0.402534       -1.078932        0.730703  2
  H         -0.367550       -1.911824        2.184208  2
  H         -0.443340        0.234597        3.374002  2
  H          0.326744        1.067489        1.920497  2

%mem=32GB
%nprocshared= 8
#p m062x/aug-cc-pVDZ   counterpoise=2

00102 m062x/aug-cc-pVDZ   counterpoise=2

 0  1  0  1  0  1
  C          0.696271        1.136534        0.000002  1
  N          1.387403       -0.000000        0.000003  1
  C          0.696273       -1.136531       -0.000007  1
  C         -0.690797       -1.191110       -0.000002  1
  C         -1.398354       -0.000002       -0.000001  1
  C         -0.690796        1.191109        0.000005  1
  H         -1.197483        2.145664        0.000011  1
  H          1.279537       -2.049878        0.000000  1
  H         -2.480010       -0.000000        0.000002  1
  H         -1.197480       -2.145668        0.000001  1
  H          1.279535        2.049878        0.000011  1
  C          0.173648       -0.984808        1.732051  2
  C          0.288358        0.154606        2.392489  2
  H          0.485147       -1.075239        0.699698  2
  H         -0.236192       -1.871200        2.198208  2
  H         -0.023140        0.245037        3.424841  2
  H          0.698198        1.040998        1.926332  2

%mem=32GB
%nprocshared= 8
#p m062x/aug-cc-pVDZ   counterpoise=2

00103 m062x/aug-cc-pVDZ   counterpoise=2

 0  1  0  1  0  1
  C          0.696271        1.136534        0.000002  1
  N          1.387403       -0.000000        0.000003  1
  C          0.696273       -1.136531       -0.000007  1
  C         -0.690797       -1.191110       -0.000002  1
  C         -1.398354       -0.000002       -0.000001  1
  C         -0.690796        1.191109        0.000005  1
  H         -1.197483        2.145664        0.000011  1
  H          1.279537       -2.049878        0.000000  1
  H         -2.480010       -0.000000        0.000002  1
  H         -1.197480       -2.145668        0.000001  1
  H          1.279535        2.049878        0.000011  1
  C          0.342020       -0.939693        1.732051  2
  C          0.751161        0.121364        2.406115  2
  H          0.557521       -1.059434        0.678398  2
  H         -0.224238       -1.729599        2.207826  2
  H          0.535660        0.241105        3.459767  2
  H          1.317419        0.911270        1.930340  2

%mem=32GB
%nprocshared= 8
#p m062x/aug-cc-pVDZ   counterpoise=2

00104 m062x/aug-cc-pVDZ   counterpoise=2

 0  1  0  1  0  1
  C          0.696271        1.136534        0.000002  1
  N          1.387403       -0.000000        0.000003  1
  C          0.696273       -1.136531       -0.000007  1
  C         -0.690797       -1.191110       -0.000002  1
  C         -1.398354       -0.000002       -0.000001  1
  C         -0.690796        1.191109        0.000005  1
  H         -1.197483        2.145664        0.000011  1
  H          1.279537       -2.049878        0.000000  1
  H         -2.480010       -0.000000        0.000002  1
  H         -1.197480       -2.145668        0.000001  1
  H          1.279535        2.049878        0.000011  1
  C          0.500000       -0.866025        1.732051  2
  C          1.334520       -0.098470        2.411783  2
  H          0.620401       -1.031964        0.669540  2
  H         -0.335838       -1.358115        2.211826  2
  H          1.214119        0.067468        3.474293  2
  H          2.170358        0.393619        1.932007  2

%mem=32GB
%nprocshared= 8
#p m062x/aug-cc-pVDZ   counterpoise=2

00105 m062x/aug-cc-pVDZ   counterpoise=2

 0  1  0  1  0  1
  C          0.696271        1.136534        0.000002  1
  N          1.387403       -0.000000        0.000003  1
  C          0.696273       -1.136531       -0.000007  1
  C         -0.690797       -1.191110       -0.000002  1
  C         -1.398354       -0.000002       -0.000001  1
  C         -0.690796        1.191109        0.000005  1
  H         -1.197483        2.145664        0.000011  1
  H          1.279537       -2.049878        0.000000  1
  H         -2.480010       -0.000000        0.000002  1
  H         -1.197480       -2.145668        0.000001  1
  H          1.279535        2.049878        0.000011  1
  C          0.642788       -0.766044        1.732051  2
  C          1.736553       -0.460391        2.408699  2
  H          0.675449       -0.992284        0.674360  2
  H         -0.327563       -0.801842        2.209650  2
  H          1.703892       -0.234152        3.466389  2
  H          2.706904       -0.424594        1.931100  2

%mem=32GB
%nprocshared= 8
#p m062x/aug-cc-pVDZ   counterpoise=2

00106 m062x/aug-cc-pVDZ   counterpoise=2

 0  1  0  1  0  1
  C          0.696271        1.136534        0.000002  1
  N          1.387403       -0.000000        0.000003  1
  C          0.696273       -1.136531       -0.000007  1
  C         -0.690797       -1.191110       -0.000002  1
  C         -1.398354       -0.000002       -0.000001  1
  C         -0.690796        1.191109        0.000005  1
  H         -1.197483        2.145664        0.000011  1
  H          1.279537       -2.049878        0.000000  1
  H         -2.480010       -0.000000        0.000002  1
  H         -1.197480       -2.145668        0.000001  1
  H          1.279535        2.049878        0.000011  1
  C          0.766044       -0.642788        1.732051  2
  C          1.907979       -0.610732        2.397301  2
  H          0.724156       -0.939216        0.692177  2
  H         -0.171052       -0.373841        2.201604  2
  H          1.949868       -0.314304        3.437174  2
  H          2.845076       -0.879678        1.927747  2

%mem=32GB
%nprocshared= 8
#p m062x/aug-cc-pVDZ   counterpoise=2

00107 m062x/aug-cc-pVDZ   counterpoise=2

 0  1  0  1  0  1
  C          0.696271        1.136534        0.000002  1
  N          1.387403       -0.000000        0.000003  1
  C          0.696273       -1.136531       -0.000007  1
  C         -0.690797       -1.191110       -0.000002  1
  C         -1.398354       -0.000002       -0.000001  1
  C         -0.690796        1.191109        0.000005  1
  H         -1.197483        2.145664        0.000011  1
  H          1.279537       -2.049878        0.000000  1
  H         -2.480010       -0.000000        0.000002  1
  H         -1.197480       -2.145668        0.000001  1
  H          1.279535        2.049878        0.000011  1
  C          0.866025       -0.500000        1.732051  2
  C          2.017625       -0.552411        2.379100  2
  H          0.766900       -0.871698        0.720628  2
  H         -0.022119       -0.083370        2.188757  2
  H          2.116750       -0.180713        3.390522  2
  H          2.905769       -0.969041        1.922393  2

%mem=32GB
%nprocshared= 8
#p m062x/aug-cc-pVDZ   counterpoise=2

00108 m062x/aug-cc-pVDZ   counterpoise=2

 0  1  0  1  0  1
  C          0.696271        1.136534        0.000002  1
  N          1.387403       -0.000000        0.000003  1
  C          0.696273       -1.136531       -0.000007  1
  C         -0.690797       -1.191110       -0.000002  1
  C         -1.398354       -0.000002       -0.000001  1
  C         -0.690796        1.191109        0.000005  1
  H         -1.197483        2.145664        0.000011  1
  H          1.279537       -2.049878        0.000000  1
  H         -2.480010       -0.000000        0.000002  1
  H         -1.197480       -2.145668        0.000001  1
  H          1.279535        2.049878        0.000011  1
  C          0.939693       -0.342020        1.732051  2
  C          0.085844        0.422937        2.390369  2
  H          1.205685       -0.138820        0.703012  2
  H          1.405708       -1.201021        2.196711  2
  H         -0.180148        0.219738        3.419406  2
  H         -0.380172        1.281938        1.925708  2

%mem=32GB
%nprocshared= 8
#p m062x/aug-cc-pVDZ   counterpoise=2

00109 m062x/aug-cc-pVDZ   counterpoise=2

 0  1  0  1  0  1
  C          0.696271        1.136534        0.000002  1
  N          1.387403       -0.000000        0.000003  1
  C          0.696273       -1.136531       -0.000007  1
  C         -0.690797       -1.191110       -0.000002  1
  C         -1.398354       -0.000002       -0.000001  1
  C         -0.690796        1.191109        0.000005  1
  H         -1.197483        2.145664        0.000011  1
  H          1.279537       -2.049878        0.000000  1
  H         -2.480010       -0.000000        0.000002  1
  H         -1.197480       -2.145668        0.000001  1
  H          1.279535        2.049878        0.000011  1
  C          0.984808       -0.173648        1.732051  2
  C          0.382777        0.793193        2.403153  2
  H          1.228641       -0.068477        0.683029  2
  H          1.257097       -1.107695        2.205735  2
  H          0.138944        0.688022        3.452174  2
  H          0.110488        1.727240        1.929469  2

%mem=32GB
%nprocshared= 8
#p m062x/aug-cc-pVDZ   counterpoise=2

00110 m062x/aug-cc-pVDZ   counterpoise=2

 0  1  0  1  0  1
  C          0.696271        1.136534        0.000002  1
  N          1.387403       -0.000000        0.000003  1
  C          0.696273       -1.136531       -0.000007  1
  C         -0.690797       -1.191110       -0.000002  1
  C         -1.398354       -0.000002       -0.000001  1
  C         -0.690796        1.191109        0.000005  1
  H         -1.197483        2.145664        0.000011  1
  H          1.279537       -2.049878        0.000000  1
  H         -2.480010       -0.000000        0.000002  1
  H         -1.197480       -2.145668        0.000001  1
  H          1.279535        2.049878        0.000011  1
  C          1.285575        0.000000        1.532089  2
  C          1.239666        1.126216        2.222835  2
  H          1.357338       -0.000000        0.452361  2
  H          1.253171       -0.965509        2.019638  2
  H          1.167903        1.126216        3.302562  2
  H          1.272070        2.091725        1.735286  2

%mem=32GB
%nprocshared= 8
#p m062x/aug-cc-pVDZ   counterpoise=2

00111 m062x/aug-cc-pVDZ   counterpoise=2

 0  1  0  1  0  1
  C          0.696271        1.136534        0.000002  1
  N          1.387403       -0.000000        0.000003  1
  C          0.696273       -1.136531       -0.000007  1
  C         -0.690797       -1.191110       -0.000002  1
  C         -1.398354       -0.000002       -0.000001  1
  C         -0.690796        1.191109        0.000005  1
  H         -1.197483        2.145664        0.000011  1
  H          1.279537       -2.049878        0.000000  1
  H         -2.480010       -0.000000        0.000002  1
  H         -1.197480       -2.145668        0.000001  1
  H          1.279535        2.049878        0.000011  1
  C          1.266044        0.223238        1.532089  2
  C          2.201406        0.860646        2.215030  2
  H          1.350605        0.067690        0.464561  2
  H          0.379595       -0.167667        2.014130  2
  H          2.116846        1.016194        3.282558  2
  H          3.087855        1.251551        1.732990  2

%mem=32GB
%nprocshared= 8
#p m062x/aug-cc-pVDZ   counterpoise=2

00112 m062x/aug-cc-pVDZ   counterpoise=2

 0  1  0  1  0  1
  C          0.696271        1.136534        0.000002  1
  N          1.387403       -0.000000        0.000003  1
  C          0.696273       -1.136531       -0.000007  1
  C         -0.690797       -1.191110       -0.000002  1
  C         -1.398354       -0.000002       -0.000001  1
  C         -0.690796        1.191109        0.000005  1
  H         -1.197483        2.145664        0.000011  1
  H          1.279537       -2.049878        0.000000  1
  H         -2.480010       -0.000000        0.000002  1
  H         -1.197480       -2.145668        0.000001  1
  H          1.279535        2.049878        0.000011  1
  C          1.208046        0.439693        1.532089  2
  C          2.173431        1.054833        2.193325  2
  H          1.329047        0.143060        0.498488  2
  H          0.259416        0.208963        1.998809  2
  H          2.052430        1.351465        3.226925  2
  H          3.122061        1.285562        1.726605  2

%mem=32GB
%nprocshared= 8
#p m062x/aug-cc-pVDZ   counterpoise=2

00113 m062x/aug-cc-pVDZ   counterpoise=2

 0  1  0  1  0  1
  C          0.696271        1.136534        0.000002  1
  N          1.387403       -0.000000        0.000003  1
  C          0.696273       -1.136531       -0.000007  1
  C         -0.690797       -1.191110       -0.000002  1
  C         -1.398354       -0.000002       -0.000001  1
  C         -0.690796        1.191109        0.000005  1
  H         -1.197483        2.145664        0.000011  1
  H          1.279537       -2.049878        0.000000  1
  H         -2.480010       -0.000000        0.000002  1
  H         -1.197480       -2.145668        0.000001  1
  H          1.279535        2.049878        0.000011  1
  C          1.113341        0.642788        1.532089  2
  C          0.426622       -0.289512        2.169926  2
  H          0.841928        0.964099        0.535065  2
  H          1.973480        1.120740        1.982293  2
  H          0.698035       -0.610823        3.166948  2
  H         -0.433517       -0.767464        1.719721  2

%mem=32GB
%nprocshared= 8
#p m062x/aug-cc-pVDZ   counterpoise=2

00114 m062x/aug-cc-pVDZ   counterpoise=2

 0  1  0  1  0  1
  C          0.696271        1.136534        0.000002  1
  N          1.387403       -0.000000        0.000003  1
  C          0.696273       -1.136531       -0.000007  1
  C         -0.690797       -1.191110       -0.000002  1
  C         -1.398354       -0.000002       -0.000001  1
  C         -0.690796        1.191109        0.000005  1
  H         -1.197483        2.145664        0.000011  1
  H          1.279537       -2.049878        0.000000  1
  H         -2.480010       -0.000000        0.000002  1
  H         -1.197480       -2.145668        0.000001  1
  H          1.279535        2.049878        0.000011  1
  C          0.984808        0.826352        1.532089  2
  C          0.285860       -0.075798        2.199321  2
  H          0.788385        1.037509        0.489116  2
  H          1.780440        1.388610        2.003042  2
  H          0.482282       -0.286955        3.242294  2
  H         -0.509772       -0.638056        1.728369  2

%mem=32GB
%nprocshared= 8
#p m062x/aug-cc-pVDZ   counterpoise=2

00115 m062x/aug-cc-pVDZ   counterpoise=2

 0  1  0  1  0  1
  C          0.696271        1.136534        0.000002  1
  N          1.387403       -0.000000        0.000003  1
  C          0.696273       -1.136531       -0.000007  1
  C         -0.690797       -1.191110       -0.000002  1
  C         -1.398354       -0.000002       -0.000001  1
  C         -0.690796        1.191109        0.000005  1
  H         -1.197483        2.145664        0.000011  1
  H          1.279537       -2.049878        0.000000  1
  H         -2.480010       -0.000000        0.000002  1
  H         -1.197480       -2.145668        0.000001  1
  H          1.279535        2.049878        0.000011  1
  C          0.826352        0.984808        1.532089  2
  C          0.029631        0.183798        2.218543  2
  H          0.735248        1.091071        0.459070  2
  H          1.600488        1.565252        2.016609  2
  H          0.120735        0.077535        3.291561  2
  H         -0.744505       -0.396646        1.734023  2

%mem=32GB
%nprocshared= 8
#p m062x/aug-cc-pVDZ   counterpoise=2

00116 m062x/aug-cc-pVDZ   counterpoise=2

 0  1  0  1  0  1
  C          0.696271        1.136534        0.000002  1
  N          1.387403       -0.000000        0.000003  1
  C          0.696273       -1.136531       -0.000007  1
  C         -0.690797       -1.191110       -0.000002  1
  C         -1.398354       -0.000002       -0.000001  1
  C         -0.690796        1.191109        0.000005  1
  H         -1.197483        2.145664        0.000011  1
  H          1.279537       -2.049878        0.000000  1
  H         -2.480010       -0.000000        0.000002  1
  H         -1.197480       -2.145668        0.000001  1
  H          1.279535        2.049878        0.000011  1
  C          0.642788        1.113341        1.532089  2
  C          0.170569        2.136114        2.223858  2
  H          0.680536        1.129710        0.450761  2
  H          1.009874        0.220144        2.020361  2
  H          0.132821        2.119745        3.305185  2
  H         -0.196517        3.029311        1.735587  2

%mem=32GB
%nprocshared= 8
#p m062x/aug-cc-pVDZ   counterpoise=2

00117 m062x/aug-cc-pVDZ   counterpoise=2

 0  1  0  1  0  1
  C          0.696271        1.136534        0.000002  1
  N          1.387403       -0.000000        0.000003  1
  C          0.696273       -1.136531       -0.000007  1
  C         -0.690797       -1.191110       -0.000002  1
  C         -1.398354       -0.000002       -0.000001  1
  C         -0.690796        1.191109        0.000005  1
  H         -1.197483        2.145664        0.000011  1
  H          1.279537       -2.049878        0.000000  1
  H         -2.480010       -0.000000        0.000002  1
  H         -1.197480       -2.145668        0.000001  1
  H          1.279535        2.049878        0.000011  1
  C          0.439693        1.208046        1.532089  2
  C          0.627837        2.324748        2.214128  2
  H          0.618235        1.158284        0.465971  2
  H          0.099853        0.300455        2.013493  2
  H          0.449295        2.374510        3.280246  2
  H          0.967677        3.232339        1.732724  2

%mem=32GB
%nprocshared= 8
#p m062x/aug-cc-pVDZ   counterpoise=2

00118 m062x/aug-cc-pVDZ   counterpoise=2

 0  1  0  1  0  1
  C          0.696271        1.136534        0.000002  1
  N          1.387403       -0.000000        0.000003  1
  C          0.696273       -1.136531       -0.000007  1
  C         -0.690797       -1.191110       -0.000002  1
  C         -1.398354       -0.000002       -0.000001  1
  C         -0.690796        1.191109        0.000005  1
  H         -1.197483        2.145664        0.000011  1
  H          1.279537       -2.049878        0.000000  1
  H         -2.480010       -0.000000        0.000002  1
  H         -1.197480       -2.145668        0.000001  1
  H          1.279535        2.049878        0.000011  1
  C          0.223238        1.266044        1.532089  2
  C          0.317073        2.408017        2.191402  2
  H          0.541435        1.178926        0.501495  2
  H         -0.175404        0.374145        1.997452  2
  H         -0.001124        2.495135        3.221995  2
  H          0.715715        3.299916        1.726039  2

%mem=32GB
%nprocshared= 8
#p m062x/aug-cc-pVDZ   counterpoise=2

00119 m062x/aug-cc-pVDZ   counterpoise=2

 0  1  0  1  0  1
  C          0.696271        1.136534        0.000002  1
  N          1.387403       -0.000000        0.000003  1
  C          0.696273       -1.136531       -0.000007  1
  C         -0.690797       -1.191110       -0.000002  1
  C         -1.398354       -0.000002       -0.000001  1
  C         -0.690796        1.191109        0.000005  1
  H         -1.197483        2.145664        0.000011  1
  H          1.279537       -2.049878        0.000000  1
  H         -2.480010       -0.000000        0.000002  1
  H         -1.197480       -2.145668        0.000001  1
  H          1.279535        2.049878        0.000011  1
  C          0.000000        1.285575        1.532089  2
  C          0.436690        0.208595        2.162181  2
  H         -0.444086        1.224847        0.547172  2
  H          0.069711        2.269603        1.976827  2
  H          0.880775        0.269323        3.147097  2
  H          0.366979       -0.775433        1.717443  2

%mem=32GB
%nprocshared= 8
#p m062x/aug-cc-pVDZ   counterpoise=2

00120 m062x/aug-cc-pVDZ   counterpoise=2

 0  1  0  1  0  1
  C          0.696271        1.136534        0.000002  1
  N          1.387403       -0.000000        0.000003  1
  C          0.696273       -1.136531       -0.000007  1
  C         -0.690797       -1.191110       -0.000002  1
  C         -1.398354       -0.000002       -0.000001  1
  C         -0.690796        1.191109        0.000005  1
  H         -1.197483        2.145664        0.000011  1
  H          1.279537       -2.049878        0.000000  1
  H         -2.480010       -0.000000        0.000002  1
  H         -1.197480       -2.145668        0.000001  1
  H          1.279535        2.049878        0.000011  1
  C         -0.223238        1.266044        1.532089  2
  C          0.156831        0.186369        2.193489  2
  H         -0.538748        1.215478        0.498233  2
  H         -0.233562        2.242220        1.998925  2
  H          0.472341        0.236936        3.227344  2
  H          0.167155       -0.789807        1.726653  2

%mem=32GB
%nprocshared= 8
#p m062x/aug-cc-pVDZ   counterpoise=2

00121 m062x/aug-cc-pVDZ   counterpoise=2

 0  1  0  1  0  1
  C          0.696271        1.136534        0.000002  1
  N          1.387403       -0.000000        0.000003  1
  C          0.696273       -1.136531       -0.000007  1
  C         -0.690797       -1.191110       -0.000002  1
  C         -1.398354       -0.000002       -0.000001  1
  C         -0.690796        1.191109        0.000005  1
  H         -1.197483        2.145664        0.000011  1
  H          1.279537       -2.049878        0.000000  1
  H         -2.480010       -0.000000        0.000002  1
  H         -1.197480       -2.145668        0.000001  1
  H          1.279535        2.049878        0.000011  1
  C         -0.439693        1.208046        1.532089  2
  C         -0.251943        0.091934        2.215204  2
  H         -0.614701        1.196241        0.464290  2
  H         -0.425642        2.176696        2.014252  2
  H         -0.076935        0.103738        3.283002  2
  H         -0.265993       -0.876716        1.733041  2

%mem=32GB
%nprocshared= 8
#p m062x/aug-cc-pVDZ   counterpoise=2

00122 m062x/aug-cc-pVDZ   counterpoise=2

 0  1  0  1  0  1
  C          0.696271        1.136534        0.000002  1
  N          1.387403       -0.000000        0.000003  1
  C          0.696273       -1.136531       -0.000007  1
  C         -0.690797       -1.191110       -0.000002  1
  C         -1.398354       -0.000002       -0.000001  1
  C         -0.690796        1.191109        0.000005  1
  H         -1.197483        2.145664        0.000011  1
  H          1.279537       -2.049878        0.000000  1
  H         -2.480010       -0.000000        0.000002  1
  H         -1.197480       -2.145668        0.000001  1
  H          1.279535        2.049878        0.000011  1
  C         -0.642788        1.113341        1.532089  2
  C         -1.579453        0.486667        2.223130  2
  H         -0.676636        1.168171        0.451899  2
  H          0.194067        1.595760        2.019847  2
  H         -1.545605        0.431837        3.303319  2
  H         -2.416308        0.004248        1.735373  2

%mem=32GB
%nprocshared= 8
#p m062x/aug-cc-pVDZ   counterpoise=2

00123 m062x/aug-cc-pVDZ   counterpoise=2

 0  1  0  1  0  1
  C          0.696271        1.136534        0.000002  1
  N          1.387403       -0.000000        0.000003  1
  C          0.696273       -1.136531       -0.000007  1
  C         -0.690797       -1.191110       -0.000002  1
  C         -1.398354       -0.000002       -0.000001  1
  C         -0.690796        1.191109        0.000005  1
  H         -1.197483        2.145664        0.000011  1
  H          1.279537       -2.049878        0.000000  1
  H         -2.480010       -0.000000        0.000002  1
  H         -1.197480       -2.145668        0.000001  1
  H          1.279535        2.049878        0.000011  1
  C         -0.826352        0.984808        1.532089  2
  C         -1.828036        1.511227        2.215544  2
  H         -0.731828        1.128663        0.463757  2
  H         -0.062128        0.389651        2.014492  2
  H         -1.922560        1.367372        3.283875  2
  H         -2.592259        2.106384        1.733141  2

%mem=32GB
%nprocshared= 8
#p m062x/aug-cc-pVDZ   counterpoise=2

00124 m062x/aug-cc-pVDZ   counterpoise=2

 0  1  0  1  0  1
  C          0.696271        1.136534        0.000002  1
  N          1.387403       -0.000000        0.000003  1
  C          0.696273       -1.136531       -0.000007  1
  C         -0.690797       -1.191110       -0.000002  1
  C         -1.398354       -0.000002       -0.000001  1
  C         -0.690796        1.191109        0.000005  1
  H         -1.197483        2.145664        0.000011  1
  H          1.279537       -2.049878        0.000000  1
  H         -2.480010       -0.000000        0.000002  1
  H         -1.197480       -2.145668        0.000001  1
  H          1.279535        2.049878        0.000011  1
  C         -0.984808        0.826352        1.532089  2
  C         -1.988684        1.375511        2.194099  2
  H         -0.786225        1.072718        0.497280  2
  H         -0.322765        0.109189        1.999355  2
  H         -2.187267        1.129145        3.228907  2
  H         -2.650727        2.092675        1.726832  2

%mem=32GB
%nprocshared= 8
#p m062x/aug-cc-pVDZ   counterpoise=2

00125 m062x/aug-cc-pVDZ   counterpoise=2

 0  1  0  1  0  1
  C          0.696271        1.136534        0.000002  1
  N          1.387403       -0.000000        0.000003  1
  C          0.696273       -1.136531       -0.000007  1
  C         -0.690797       -1.191110       -0.000002  1
  C         -1.398354       -0.000002       -0.000001  1
  C         -0.690796        1.191109        0.000005  1
  H         -1.197483        2.145664        0.000011  1
  H          1.279537       -2.049878        0.000000  1
  H         -2.480010       -0.000000        0.000002  1
  H         -1.197480       -2.145668        0.000001  1
  H          1.279535        2.049878        0.000011  1
  C         -1.113341        0.642788        1.532089  2
  C         -2.179400        1.104448        2.162952  2
  H         -0.841371        0.995714        0.545966  2
  H         -0.471375       -0.105922        1.977371  2
  H         -2.451370        0.751523        3.149073  2
  H         -2.821366        1.853157        1.717670  2

%mem=32GB
%nprocshared= 8
#p m062x/aug-cc-pVDZ   counterpoise=2

00126 m062x/aug-cc-pVDZ   counterpoise=2

 0  1  0  1  0  1
  C          0.696271        1.136534        0.000002  1
  N          1.387403       -0.000000        0.000003  1
  C          0.696273       -1.136531       -0.000007  1
  C         -0.690797       -1.191110       -0.000002  1
  C         -1.398354       -0.000002       -0.000001  1
  C         -0.690796        1.191109        0.000005  1
  H         -1.197483        2.145664        0.000011  1
  H          1.279537       -2.049878        0.000000  1
  H         -2.480010       -0.000000        0.000002  1
  H         -1.197480       -2.145668        0.000001  1
  H          1.279535        2.049878        0.000011  1
  C         -1.208046        0.439693        1.532089  2
  C         -0.092415        0.181967        2.192806  2
  H         -1.336333        0.143293        0.499301  2
  H         -2.036192        0.957042        1.998443  2
  H          0.035872        0.478367        3.225593  2
  H          0.735731       -0.335382        1.726452  2

%mem=32GB
%nprocshared= 8
#p m062x/aug-cc-pVDZ   counterpoise=2

00127 m062x/aug-cc-pVDZ   counterpoise=2

 0  1  0  1  0  1
  C          0.696271        1.136534        0.000002  1
  N          1.387403       -0.000000        0.000003  1
  C          0.696273       -1.136531       -0.000007  1
  C         -0.690797       -1.191110       -0.000002  1
  C         -1.398354       -0.000002       -0.000001  1
  C         -0.690796        1.191109        0.000005  1
  H         -1.197483        2.145664        0.000011  1
  H          1.279537       -2.049878        0.000000  1
  H         -2.480010       -0.000000        0.000002  1
  H         -1.197480       -2.145668        0.000001  1
  H          1.279535        2.049878        0.000011  1
  C         -1.266044        0.223238        1.532089  2
  C         -0.238263       -0.251518        2.214637  2
  H         -1.358182        0.067778        0.465175  2
  H         -2.055028        0.785707        2.013852  2
  H         -0.146126       -0.096059        3.281550  2
  H          0.550720       -0.813988        1.732874  2

%mem=32GB
%nprocshared= 8
#p m062x/aug-cc-pVDZ   counterpoise=2

00128 m062x/aug-cc-pVDZ   counterpoise=2

 0  1  0  1  0  1
  C          0.696271        1.136534        0.000002  1
  N          1.387403       -0.000000        0.000003  1
  C          0.696273       -1.136531       -0.000007  1
  C         -0.690797       -1.191110       -0.000002  1
  C         -1.398354       -0.000002       -0.000001  1
  C         -0.690796        1.191109        0.000005  1
  H         -1.197483        2.145664        0.000011  1
  H          1.279537       -2.049878        0.000000  1
  H         -2.480010       -0.000000        0.000002  1
  H         -1.197480       -2.145668        0.000001  1
  H          1.279535        2.049878        0.000011  1
  C         -1.285575        0.000000        1.532089  2
  C         -1.234734       -1.126215        2.222491  2
  H         -1.365016       -0.000001        0.452899  2
  H         -1.249721        0.965510        2.019395  2
  H         -1.155294       -1.126214        3.301680  2
  H         -1.270588       -2.091725        1.735184  2

%mem=32GB
%nprocshared= 8
#p m062x/aug-cc-pVDZ   counterpoise=2

00129 m062x/aug-cc-pVDZ   counterpoise=2

 0  1  0  1  0  1
  C          0.696271        1.136534        0.000002  1
  N          1.387403       -0.000000        0.000003  1
  C          0.696273       -1.136531       -0.000007  1
  C         -0.690797       -1.191110       -0.000002  1
  C         -1.398354       -0.000002       -0.000001  1
  C         -0.690796        1.191109        0.000005  1
  H         -1.197483        2.145664        0.000011  1
  H          1.279537       -2.049878        0.000000  1
  H         -2.480010       -0.000000        0.000002  1
  H         -1.197480       -2.145668        0.000001  1
  H          1.279535        2.049878        0.000011  1
  C         -1.266044       -0.223238        1.532089  2
  C         -2.175933       -0.896907        2.214638  2
  H         -1.358182       -0.067781        0.465175  2
  H         -0.393856        0.198845        2.013852  2
  H         -2.083796       -1.052363        3.281551  2
  H         -3.048122       -1.318989        1.732874  2

%mem=32GB
%nprocshared= 8
#p m062x/aug-cc-pVDZ   counterpoise=2

00130 m062x/aug-cc-pVDZ   counterpoise=2

 0  1  0  1  0  1
  C          0.696271        1.136534        0.000002  1
  N          1.387403       -0.000000        0.000003  1
  C          0.696273       -1.136531       -0.000007  1
  C         -0.690797       -1.191110       -0.000002  1
  C         -1.398354       -0.000002       -0.000001  1
  C         -0.690796        1.191109        0.000005  1
  H         -1.197483        2.145664        0.000011  1
  H          1.279537       -2.049878        0.000000  1
  H         -2.480010       -0.000000        0.000002  1
  H         -1.197480       -2.145668        0.000001  1
  H          1.279535        2.049878        0.000011  1
  C         -1.208046       -0.439693        1.532089  2
  C         -2.159533       -1.076658        2.192806  2
  H         -1.336333       -0.143295        0.499300  2
  H         -0.264044       -0.190017        1.998443  2
  H         -2.031245       -1.373056        3.225594  2
  H         -3.103534       -1.326334        1.726452  2

%mem=32GB
%nprocshared= 8
#p m062x/aug-cc-pVDZ   counterpoise=2

00131 m062x/aug-cc-pVDZ   counterpoise=2

 0  1  0  1  0  1
  C          0.696271        1.136534        0.000002  1
  N          1.387403       -0.000000        0.000003  1
  C          0.696273       -1.136531       -0.000007  1
  C         -0.690797       -1.191110       -0.000002  1
  C         -1.398354       -0.000002       -0.000001  1
  C         -0.690796        1.191109        0.000005  1
  H         -1.197483        2.145664        0.000011  1
  H          1.279537       -2.049878        0.000000  1
  H         -2.480010       -0.000000        0.000002  1
  H         -1.197480       -2.145668        0.000001  1
  H          1.279535        2.049878        0.000011  1
  C         -1.113341       -0.642788        1.532089  2
  C         -0.395260        0.270433        2.162952  2
  H         -0.841372       -0.995713        0.545966  2
  H         -2.000922       -1.072769        1.977371  2
  H         -0.667228        0.623358        3.149075  2
  H          0.492322        0.700415        1.717670  2

%mem=32GB
%nprocshared= 8
#p m062x/aug-cc-pVDZ   counterpoise=2

00132 m062x/aug-cc-pVDZ   counterpoise=2

 0  1  0  1  0  1
  C          0.696271        1.136534        0.000002  1
  N          1.387403       -0.000000        0.000003  1
  C          0.696273       -1.136531       -0.000007  1
  C         -0.690797       -1.191110       -0.000002  1
  C         -1.398354       -0.000002       -0.000001  1
  C         -0.690796        1.191109        0.000005  1
  H         -1.197483        2.145664        0.000011  1
  H          1.279537       -2.049878        0.000000  1
  H         -2.480010       -0.000000        0.000002  1
  H         -1.197480       -2.145668        0.000001  1
  H          1.279535        2.049878        0.000011  1
  C         -0.984808       -0.826352        1.532089  2
  C         -0.235012        0.038026        2.194099  2
  H         -0.786226       -1.072718        0.497279  2
  H         -1.826192       -1.321020        1.999356  2
  H         -0.433594        0.284392        3.228908  2
  H          0.606372        0.532695        1.726832  2

%mem=32GB
%nprocshared= 8
#p m062x/aug-cc-pVDZ   counterpoise=2

00133 m062x/aug-cc-pVDZ   counterpoise=2

 0  1  0  1  0  1
  C          0.696271        1.136534        0.000002  1
  N          1.387403       -0.000000        0.000003  1
  C          0.696273       -1.136531       -0.000007  1
  C         -0.690797       -1.191110       -0.000002  1
  C         -1.398354       -0.000002       -0.000001  1
  C         -0.690796        1.191109        0.000005  1
  H         -1.197483        2.145664        0.000011  1
  H          1.279537       -2.049878        0.000000  1
  H         -2.480010       -0.000000        0.000002  1
  H         -1.197480       -2.145668        0.000001  1
  H          1.279535        2.049878        0.000011  1
  C         -0.826352       -0.984808        1.532089  2
  C          0.054395       -0.274333        2.215545  2
  H         -0.731829       -1.128663        0.463757  2
  H         -1.675942       -1.450045        2.014492  2
  H         -0.040128       -0.130478        3.283875  2
  H          0.903985        0.190904        1.733141  2

%mem=32GB
%nprocshared= 8
#p m062x/aug-cc-pVDZ   counterpoise=2

00134 m062x/aug-cc-pVDZ   counterpoise=2

 0  1  0  1  0  1
  C          0.696271        1.136534        0.000002  1
  N          1.387403       -0.000000        0.000003  1
  C          0.696273       -1.136531       -0.000007  1
  C         -0.690797       -1.191110       -0.000002  1
  C         -1.398354       -0.000002       -0.000001  1
  C         -0.690796        1.191109        0.000005  1
  H         -1.197483        2.145664        0.000011  1
  H          1.279537       -2.049878        0.000000  1
  H         -2.480010       -0.000000        0.000002  1
  H         -1.197480       -2.145668        0.000001  1
  H          1.279535        2.049878        0.000011  1
  C         -0.642788       -1.113341        1.532089  2
  C          0.337184       -1.669863        2.223130  2
  H         -0.676636       -1.168171        0.451899  2
  H         -1.449072       -0.581402        2.019847  2
  H          0.371033       -1.615033        3.303319  2
  H          1.143469       -2.201802        1.735373  2

%mem=32GB
%nprocshared= 8
#p m062x/aug-cc-pVDZ   counterpoise=2

00135 m062x/aug-cc-pVDZ   counterpoise=2

 0  1  0  1  0  1
  C          0.696271        1.136534        0.000002  1
  N          1.387403       -0.000000        0.000003  1
  C          0.696273       -1.136531       -0.000007  1
  C         -0.690797       -1.191110       -0.000002  1
  C         -1.398354       -0.000002       -0.000001  1
  C         -0.690796        1.191109        0.000005  1
  H         -1.197483        2.145664        0.000011  1
  H          1.279537       -2.049878        0.000000  1
  H         -2.480010       -0.000000        0.000002  1
  H         -1.197480       -2.145668        0.000001  1
  H          1.279535        2.049878        0.000011  1
  C         -0.439693       -1.208046        1.532089  2
  C         -0.403517       -2.339260        2.215204  2
  H         -0.614701       -1.196242        0.464290  2
  H         -0.295697       -0.250055        2.014252  2
  H         -0.228509       -2.351063        3.283002  2
  H         -0.547512       -3.297251        1.733041  2

%mem=32GB
%nprocshared= 8
#p m062x/aug-cc-pVDZ   counterpoise=2

00136 m062x/aug-cc-pVDZ   counterpoise=2

 0  1  0  1  0  1
  C          0.696271        1.136534        0.000002  1
  N          1.387403       -0.000000        0.000003  1
  C          0.696273       -1.136531       -0.000007  1
  C         -0.690797       -1.191110       -0.000002  1
  C         -1.398354       -0.000002       -0.000001  1
  C         -0.690796        1.191109        0.000005  1
  H         -1.197483        2.145664        0.000011  1
  H          1.279537       -2.049878        0.000000  1
  H         -2.480010       -0.000000        0.000002  1
  H         -1.197480       -2.145668        0.000001  1
  H          1.279535        2.049878        0.000011  1
  C         -0.223238       -1.266044        1.532089  2
  C         -0.199615       -2.410419        2.193489  2
  H         -0.538747       -1.215479        0.498233  2
  H          0.072020       -0.335534        1.998925  2
  H          0.115894       -2.460984        3.227344  2
  H         -0.494872       -3.340929        1.726653  2

%mem=32GB
%nprocshared= 8
#p m062x/aug-cc-pVDZ   counterpoise=2

00137 m062x/aug-cc-pVDZ   counterpoise=2

 0  1  0  1  0  1
  C          0.696271        1.136534        0.000002  1
  N          1.387403       -0.000000        0.000003  1
  C          0.696273       -1.136531       -0.000007  1
  C         -0.690797       -1.191110       -0.000002  1
  C         -1.398354       -0.000002       -0.000001  1
  C         -0.690796        1.191109        0.000005  1
  H         -1.197483        2.145664        0.000011  1
  H          1.279537       -2.049878        0.000000  1
  H         -2.480010       -0.000000        0.000002  1
  H         -1.197480       -2.145668        0.000001  1
  H          1.279535        2.049878        0.000011  1
  C         -0.000000       -1.285575        1.532089  2
  C          0.131511       -2.440257        2.162181  2
  H         -0.444085       -1.224847        0.547171  2
  H          0.331340       -0.356391        1.976827  2
  H          0.575596       -2.500984        3.147098  2
  H         -0.199829       -3.369441        1.717443  2

%mem=32GB
%nprocshared= 8
#p m062x/aug-cc-pVDZ   counterpoise=2

00138 m062x/aug-cc-pVDZ   counterpoise=2

 0  1  0  1  0  1
  C          0.696271        1.136534        0.000002  1
  N          1.387403       -0.000000        0.000003  1
  C          0.696273       -1.136531       -0.000007  1
  C         -0.690797       -1.191110       -0.000002  1
  C         -1.398354       -0.000002       -0.000001  1
  C         -0.690796        1.191109        0.000005  1
  H         -1.197483        2.145664        0.000011  1
  H          1.279537       -2.049878        0.000000  1
  H         -2.480010       -0.000000        0.000002  1
  H         -1.197480       -2.145668        0.000001  1
  H          1.279535        2.049878        0.000011  1
  C          0.223238       -1.266044        1.532089  2
  C         -0.277729       -0.235540        2.191402  2
  H          0.541434       -1.178925        0.501495  2
  H          0.334522       -2.236619        1.997452  2
  H         -0.595925       -0.322660        3.221995  2
  H         -0.389013        0.735034        1.726039  2

%mem=32GB
%nprocshared= 8
#p m062x/aug-cc-pVDZ   counterpoise=2

00139 m062x/aug-cc-pVDZ   counterpoise=2

 0  1  0  1  0  1
  C          0.696271        1.136534        0.000002  1
  N          1.387403       -0.000000        0.000003  1
  C          0.696273       -1.136531       -0.000007  1
  C         -0.690797       -1.191110       -0.000002  1
  C         -1.398354       -0.000002       -0.000001  1
  C         -0.690796        1.191109        0.000005  1
  H         -1.197483        2.145664        0.000011  1
  H          1.279537       -2.049878        0.000000  1
  H         -2.480010       -0.000000        0.000002  1
  H         -1.197480       -2.145668        0.000001  1
  H          1.279535        2.049878        0.000011  1
  C          0.439693       -1.208046        1.532089  2
  C          0.023096       -0.155017        2.214128  2
  H          0.618236       -1.158282        0.465971  2
  H          0.618299       -2.160575        2.013493  2
  H         -0.155447       -0.204781        3.280245  2
  H         -0.155511        0.797512        1.732724  2

%mem=32GB
%nprocshared= 8
#p m062x/aug-cc-pVDZ   counterpoise=2

00140 m062x/aug-cc-pVDZ   counterpoise=2

 0  1  0  1  0  1
  C          0.696271        1.136534        0.000002  1
  N          1.387403       -0.000000        0.000003  1
  C          0.696273       -1.136531       -0.000007  1
  C         -0.690797       -1.191110       -0.000002  1
  C         -1.398354       -0.000002       -0.000001  1
  C         -0.690796        1.191109        0.000005  1
  H         -1.197483        2.145664        0.000011  1
  H          1.279537       -2.049878        0.000000  1
  H         -2.480010       -0.000000        0.000002  1
  H         -1.197480       -2.145668        0.000001  1
  H          1.279535        2.049878        0.000011  1
  C          0.642788       -1.113341        1.532089  2
  C          1.066644       -0.069597        2.223858  2
  H          0.680537       -1.129708        0.450761  2
  H          0.241664       -1.991779        2.020361  2
  H          1.028895       -0.053230        3.305185  2
  H          1.467768        0.808841        1.735587  2

%mem=32GB
%nprocshared= 8
#p m062x/aug-cc-pVDZ   counterpoise=2

00141 m062x/aug-cc-pVDZ   counterpoise=2

 0  1  0  1  0  1
  C          0.696271        1.136534        0.000002  1
  N          1.387403       -0.000000        0.000003  1
  C          0.696273       -1.136531       -0.000007  1
  C         -0.690797       -1.191110       -0.000002  1
  C         -1.398354       -0.000002       -0.000001  1
  C         -0.690796        1.191109        0.000005  1
  H         -1.197483        2.145664        0.000011  1
  H          1.279537       -2.049878        0.000000  1
  H         -2.480010       -0.000000        0.000002  1
  H         -1.197480       -2.145668        0.000001  1
  H          1.279535        2.049878        0.000011  1
  C          0.826352       -0.984808        1.532089  2
  C          1.739636       -1.649858        2.218543  2
  H          0.735250       -1.091069        0.459069  2
  H          0.134492       -0.308396        2.016609  2
  H          1.830738       -1.543598        3.291562  2
  H          2.431496       -2.326270        1.734023  2

%mem=32GB
%nprocshared= 8
#p m062x/aug-cc-pVDZ   counterpoise=2

00142 m062x/aug-cc-pVDZ   counterpoise=2

 0  1  0  1  0  1
  C          0.696271        1.136534        0.000002  1
  N          1.387403       -0.000000        0.000003  1
  C          0.696273       -1.136531       -0.000007  1
  C         -0.690797       -1.191110       -0.000002  1
  C         -1.398354       -0.000002       -0.000001  1
  C         -0.690796        1.191109        0.000005  1
  H         -1.197483        2.145664        0.000011  1
  H          1.279537       -2.049878        0.000000  1
  H         -2.480010       -0.000000        0.000002  1
  H         -1.197480       -2.145668        0.000001  1
  H          1.279535        2.049878        0.000011  1
  C          0.984808       -0.826352        1.532089  2
  C          1.935071       -1.458332        2.199322  2
  H          0.788388       -1.037506        0.489115  2
  H          0.366563       -0.073398        2.003042  2
  H          2.131491       -1.247178        3.242295  2
  H          2.553316       -2.211286        1.728369  2

%mem=32GB
%nprocshared= 8
#p m062x/aug-cc-pVDZ   counterpoise=2

00143 m062x/aug-cc-pVDZ   counterpoise=2

 0  1  0  1  0  1
  C          0.696271        1.136534        0.000002  1
  N          1.387403       -0.000000        0.000003  1
  C          0.696273       -1.136531       -0.000007  1
  C         -0.690797       -1.191110       -0.000002  1
  C         -1.398354       -0.000002       -0.000001  1
  C         -0.690796        1.191109        0.000005  1
  H         -1.197483        2.145664        0.000011  1
  H          1.279537       -2.049878        0.000000  1
  H         -2.480010       -0.000000        0.000002  1
  H         -1.197480       -2.145668        0.000001  1
  H          1.279535        2.049878        0.000011  1
  C          1.113341       -0.642788        1.532089  2
  C          2.147325       -1.163978        2.169927  2
  H          0.841930       -0.964096        0.535064  2
  H          0.498313        0.125339        1.982294  2
  H          2.418736       -0.842670        3.166951  2
  H          2.762353       -1.932104        1.719722  2

%mem=32GB
%nprocshared= 8
#p m062x/aug-cc-pVDZ   counterpoise=2

00144 m062x/aug-cc-pVDZ   counterpoise=2

 0  1  0  1  0  1
  C          0.696271        1.136534        0.000002  1
  N          1.387403       -0.000000        0.000003  1
  C          0.696273       -1.136531       -0.000007  1
  C         -0.690797       -1.191110       -0.000002  1
  C         -1.398354       -0.000002       -0.000001  1
  C         -0.690796        1.191109        0.000005  1
  H         -1.197483        2.145664        0.000011  1
  H          1.279537       -2.049878        0.000000  1
  H         -2.480010       -0.000000        0.000002  1
  H         -1.197480       -2.145668        0.000001  1
  H          1.279535        2.049878        0.000011  1
  C          1.208046       -0.439693        1.532089  2
  C          0.087841       -0.204088        2.193325  2
  H          1.329047       -0.143060        0.498488  2
  H          2.047399       -0.938310        1.998809  2
  H         -0.033159       -0.500721        3.226925  2
  H         -0.751512        0.294529        1.726605  2

%mem=32GB
%nprocshared= 8
#p m062x/aug-cc-pVDZ   counterpoise=2

00145 m062x/aug-cc-pVDZ   counterpoise=2

 0  1  0  1  0  1
  C          0.696271        1.136534        0.000002  1
  N          1.387403       -0.000000        0.000003  1
  C          0.696273       -1.136531       -0.000007  1
  C         -0.690797       -1.191110       -0.000002  1
  C         -1.398354       -0.000002       -0.000001  1
  C         -0.690796        1.191109        0.000005  1
  H         -1.197483        2.145664        0.000011  1
  H          1.279537       -2.049878        0.000000  1
  H         -2.480010       -0.000000        0.000002  1
  H         -1.197480       -2.145668        0.000001  1
  H          1.279535        2.049878        0.000011  1
  C          1.266044       -0.223238        1.532089  2
  C          0.222489        0.215150        2.215030  2
  H          1.350605       -0.067690        0.464561  2
  H          2.076128       -0.754617        2.014130  2
  H          0.137929        0.059603        3.282558  2
  H         -0.587594        0.746530        1.732990  2

%mem=32GB
%nprocshared= 8
#p m062x/aug-cc-pVDZ   counterpoise=2

00146 m062x/aug-cc-pVDZ   counterpoise=2

 0  1  0  1  0  1
  C          0.696271        1.136534        0.000002  1
  N          1.387403       -0.000000        0.000003  1
  C          0.696273       -1.136531       -0.000007  1
  C         -0.690797       -1.191110       -0.000002  1
  C         -1.398354       -0.000002       -0.000001  1
  C         -0.690796        1.191109        0.000005  1
  H         -1.197483        2.145664        0.000011  1
  H          1.279537       -2.049878        0.000000  1
  H         -2.480010       -0.000000        0.000002  1
  H         -1.197480       -2.145668        0.000001  1
  H          1.279535        2.049878        0.000011  1
  C          1.532089        0.000000        1.285575  2
  C          1.609512       -1.126216        1.973502  2
  H          1.411066        0.000000        0.210254  2
  H          1.586737        0.965509        1.771135  2
  H          1.730535       -1.126216        3.048822  2
  H          1.554865       -2.091725        1.487943  2

%mem=32GB
%nprocshared= 8
#p m062x/aug-cc-pVDZ   counterpoise=2

00147 m062x/aug-cc-pVDZ   counterpoise=2

 0  1  0  1  0  1
  C          0.696271        1.136534        0.000002  1
  N          1.387403       -0.000000        0.000003  1
  C          0.696273       -1.136531       -0.000007  1
  C         -0.690797       -1.191110       -0.000002  1
  C         -1.398354       -0.000002       -0.000001  1
  C         -0.690796        1.191109        0.000005  1
  H         -1.197483        2.145664        0.000011  1
  H          1.279537       -2.049878        0.000000  1
  H         -2.480010       -0.000000        0.000002  1
  H         -1.197480       -2.145668        0.000001  1
  H          1.279535        2.049878        0.000011  1
  C          1.508813        0.266044        1.285575  2
  C          2.597133       -0.061827        1.960601  2
  H          1.409164        0.047684        0.230421  2
  H          0.675441        0.765490        1.762028  2
  H          2.696783        0.156533        3.015754  2
  H          3.430505       -0.561272        1.484147  2

%mem=32GB
%nprocshared= 8
#p m062x/aug-cc-pVDZ   counterpoise=2

00148 m062x/aug-cc-pVDZ   counterpoise=2

 0  1  0  1  0  1
  C          0.696271        1.136534        0.000002  1
  N          1.387403       -0.000000        0.000003  1
  C          0.696273       -1.136531       -0.000007  1
  C         -0.690797       -1.191110       -0.000002  1
  C         -1.398354       -0.000002       -0.000001  1
  C         -0.690796        1.191109        0.000005  1
  H         -1.197483        2.145664        0.000011  1
  H          1.279537       -2.049878        0.000000  1
  H         -2.480010       -0.000000        0.000002  1
  H         -1.197480       -2.145668        0.000001  1
  H          1.279535        2.049878        0.000011  1
  C          1.439693        0.524005        1.285575  2
  C          2.586399        0.673292        1.926183  2
  H          1.398963        0.115848        0.284221  2
  H          0.497346        0.804178        1.737735  2
  H          2.627128        1.081449        2.927536  2
  H          3.528745        0.393119        1.474023  2

%mem=32GB
%nprocshared= 8
#p m062x/aug-cc-pVDZ   counterpoise=2

00149 m062x/aug-cc-pVDZ   counterpoise=2

 0  1  0  1  0  1
  C          0.696271        1.136534        0.000002  1
  N          1.387403       -0.000000        0.000003  1
  C          0.696273       -1.136531       -0.000007  1
  C         -0.690797       -1.191110       -0.000002  1
  C         -1.398354       -0.000002       -0.000001  1
  C         -0.690796        1.191109        0.000005  1
  H         -1.197483        2.145664        0.000011  1
  H          1.279537       -2.049878        0.000000  1
  H         -2.480010       -0.000000        0.000002  1
  H         -1.197480       -2.145668        0.000001  1
  H          1.279535        2.049878        0.000011  1
  C          1.326828        0.766044        1.285575  2
  C          1.051436       -0.378375        1.887292  2
  H          0.865494        1.037105        0.345012  2
  H          2.024257        1.476098        1.710285  2
  H          1.512769       -0.649436        2.827854  2
  H          0.354007       -1.088429        1.462582  2

%mem=32GB
%nprocshared= 8
#p m062x/aug-cc-pVDZ   counterpoise=2

00150 m062x/aug-cc-pVDZ   counterpoise=2

 0  1  0  1  0  1
  C          0.696271        1.136534        0.000002  1
  N          1.387403       -0.000000        0.000003  1
  C          0.696273       -1.136531       -0.000007  1
  C         -0.690797       -1.191110       -0.000002  1
  C         -1.398354       -0.000002       -0.000001  1
  C         -0.690796        1.191109        0.000005  1
  H         -1.197483        2.145664        0.000011  1
  H          1.279537       -2.049878        0.000000  1
  H         -2.480010       -0.000000        0.000002  1
  H         -1.197480       -2.145668        0.000001  1
  H          1.279535        2.049878        0.000011  1
  C          1.173648        0.984808        1.285575  2
  C          1.072039       -0.164629        1.930611  2
  H          0.799241        1.103807        0.277299  2
  H          1.635166        1.851225        1.740861  2
  H          1.446446       -0.283628        2.938886  2
  H          0.610522       -1.031046        1.475325  2

%mem=32GB
%nprocshared= 8
#p m062x/aug-cc-pVDZ   counterpoise=2

00151 m062x/aug-cc-pVDZ   counterpoise=2

 0  1  0  1  0  1
  C          0.696271        1.136534        0.000002  1
  N          1.387403       -0.000000        0.000003  1
  C          0.696273       -1.136531       -0.000007  1
  C         -0.690797       -1.191110       -0.000002  1
  C         -1.398354       -0.000002       -0.000001  1
  C         -0.690796        1.191109        0.000005  1
  H         -1.197483        2.145664        0.000011  1
  H          1.279537       -2.049878        0.000000  1
  H         -2.480010       -0.000000        0.000002  1
  H         -1.197480       -2.145668        0.000001  1
  H          1.279535        2.049878        0.000011  1
  C          0.984808        1.173648        1.285575  2
  C          1.280031        0.076128        1.960773  2
  H          0.747926        1.143178        0.230151  2
  H          0.968594        2.145026        1.762150  2
  H          1.516912        0.106598        3.016197  2
  H          1.296245       -0.895250        1.484198  2

%mem=32GB
%nprocshared= 8
#p m062x/aug-cc-pVDZ   counterpoise=2

00152 m062x/aug-cc-pVDZ   counterpoise=2

 0  1  0  1  0  1
  C          0.696271        1.136534        0.000002  1
  N          1.387403       -0.000000        0.000003  1
  C          0.696273       -1.136531       -0.000007  1
  C         -0.690797       -1.191110       -0.000002  1
  C         -1.398354       -0.000002       -0.000001  1
  C         -0.690796        1.191109        0.000005  1
  H         -1.197483        2.145664        0.000011  1
  H          1.279537       -2.049878        0.000000  1
  H         -2.480010       -0.000000        0.000002  1
  H         -1.197480       -2.145668        0.000001  1
  H          1.279535        2.049878        0.000011  1
  C          0.766044        1.326828        1.285575  2
  C          1.860538        1.040349        1.969399  2
  H          0.708030        1.168606        0.216668  2
  H         -0.114254        1.730650        1.768238  2
  H          1.918552        1.198571        3.038305  2
  H          2.740837        0.636527        1.486736  2

%mem=32GB
%nprocshared= 8
#p m062x/aug-cc-pVDZ   counterpoise=2

00153 m062x/aug-cc-pVDZ   counterpoise=2

 0  1  0  1  0  1
  C          0.696271        1.136534        0.000002  1
  N          1.387403       -0.000000        0.000003  1
  C          0.696273       -1.136531       -0.000007  1
  C         -0.690797       -1.191110       -0.000002  1
  C         -1.398354       -0.000002       -0.000001  1
  C         -0.690796        1.191109        0.000005  1
  H         -1.197483        2.145664        0.000011  1
  H          1.279537       -2.049878        0.000000  1
  H         -2.480010       -0.000000        0.000002  1
  H         -1.197480       -2.145668        0.000001  1
  H          1.279535        2.049878        0.000011  1
  C          0.524005        1.439693        1.285575  2
  C          1.413649        2.153650        1.953706  2
  H          0.663951        1.193412        0.241198  2
  H         -0.378635        1.073895        1.757162  2
  H          1.273704        2.399931        2.998082  2
  H          2.316290        2.519448        1.482119  2

%mem=32GB
%nprocshared= 8
#p m062x/aug-cc-pVDZ   counterpoise=2

00154 m062x/aug-cc-pVDZ   counterpoise=2

 0  1  0  1  0  1
  C          0.696271        1.136534        0.000002  1
  N          1.387403       -0.000000        0.000003  1
  C          0.696273       -1.136531       -0.000007  1
  C         -0.690797       -1.191110       -0.000002  1
  C         -1.398354       -0.000002       -0.000001  1
  C         -0.690796        1.191109        0.000005  1
  H         -1.197483        2.145664        0.000011  1
  H          1.279537       -2.049878        0.000000  1
  H         -2.480010       -0.000000        0.000002  1
  H         -1.197480       -2.145668        0.000001  1
  H          1.279535        2.049878        0.000011  1
  C          0.266044        1.508813        1.285575  2
  C          0.791123        2.543773        1.918623  2
  H          0.597201        1.222261        0.296037  2
  H         -0.515264        0.908090        1.732399  2
  H          0.459967        2.830326        2.908160  2
  H          1.572431        3.144496        1.471799  2

%mem=32GB
%nprocshared= 8
#p m062x/aug-cc-pVDZ   counterpoise=2

00155 m062x/aug-cc-pVDZ   counterpoise=2

 0  1  0  1  0  1
  C          0.696271        1.136534        0.000002  1
  N          1.387403       -0.000000        0.000003  1
  C          0.696273       -1.136531       -0.000007  1
  C         -0.690797       -1.191110       -0.000002  1
  C         -1.398354       -0.000002       -0.000001  1
  C         -0.690796        1.191109        0.000005  1
  H         -1.197483        2.145664        0.000011  1
  H          1.279537       -2.049878        0.000000  1
  H         -2.480010       -0.000000        0.000002  1
  H         -1.197480       -2.145668        0.000001  1
  H          1.279535        2.049878        0.000011  1
  C          0.000000        1.532089        1.285575  2
  C          0.817570        0.679702        1.879390  2
  H         -0.498771        1.285893        0.357363  2
  H         -0.202134        2.509039        1.704708  2
  H          1.316340        0.925897        2.807601  2
  H          1.019704       -0.297249        1.460258  2

%mem=32GB
%nprocshared= 8
#p m062x/aug-cc-pVDZ   counterpoise=2

00156 m062x/aug-cc-pVDZ   counterpoise=2

 0  1  0  1  0  1
  C          0.696271        1.136534        0.000002  1
  N          1.387403       -0.000000        0.000003  1
  C          0.696273       -1.136531       -0.000007  1
  C         -0.690797       -1.191110       -0.000002  1
  C         -1.398354       -0.000002       -0.000001  1
  C         -0.690796        1.191109        0.000005  1
  H         -1.197483        2.145664        0.000011  1
  H          1.279537       -2.049878        0.000000  1
  H         -2.480010       -0.000000        0.000002  1
  H         -1.197480       -2.145668        0.000001  1
  H          1.279535        2.049878        0.000011  1
  C         -0.266044        1.508813        1.285575  2
  C          0.619952        0.765113        1.925514  2
  H         -0.596546        1.261606        0.285266  2
  H         -0.695110        2.393597        1.737263  2
  H          0.950453        1.012321        2.925823  2
  H          1.049018       -0.119670        1.473826  2

%mem=32GB
%nprocshared= 8
#p m062x/aug-cc-pVDZ   counterpoise=2

00157 m062x/aug-cc-pVDZ   counterpoise=2

 0  1  0  1  0  1
  C          0.696271        1.136534        0.000002  1
  N          1.387403       -0.000000        0.000003  1
  C          0.696273       -1.136531       -0.000007  1
  C         -0.690797       -1.191110       -0.000002  1
  C         -1.398354       -0.000002       -0.000001  1
  C         -0.690796        1.191109        0.000005  1
  H         -1.197483        2.145664        0.000011  1
  H          1.279537       -2.049878        0.000000  1
  H         -2.480010       -0.000000        0.000002  1
  H         -1.197480       -2.145668        0.000001  1
  H          1.279535        2.049878        0.000011  1
  C         -0.524005        1.439693        1.285575  2
  C          0.498679        0.942573        1.959807  2
  H         -0.660741        1.235903        0.231661  2
  H         -1.264021        2.069665        1.761468  2
  H          0.635415        1.146363        3.013721  2
  H          1.238695        0.312601        1.483914  2

%mem=32GB
%nprocshared= 8
#p m062x/aug-cc-pVDZ   counterpoise=2

00158 m062x/aug-cc-pVDZ   counterpoise=2

 0  1  0  1  0  1
  C          0.696271        1.136534        0.000002  1
  N          1.387403       -0.000000        0.000003  1
  C          0.696273       -1.136531       -0.000007  1
  C         -0.690797       -1.191110       -0.000002  1
  C         -1.398354       -0.000002       -0.000001  1
  C         -0.690796        1.191109        0.000005  1
  H         -1.197483        2.145664        0.000011  1
  H          1.279537       -2.049878        0.000000  1
  H         -2.480010       -0.000000        0.000002  1
  H         -1.197480       -2.145668        0.000001  1
  H          1.279535        2.049878        0.000011  1
  C         -0.766044        1.326828        1.285575  2
  C          0.178681        1.945486        1.972856  2
  H         -0.703162        1.213412        0.211264  2
  H         -1.638844        0.909866        1.770679  2
  H          0.115799        2.058902        3.047166  2
  H          1.051481        2.362448        1.487753  2

%mem=32GB
%nprocshared= 8
#p m062x/aug-cc-pVDZ   counterpoise=2

00159 m062x/aug-cc-pVDZ   counterpoise=2

 0  1  0  1  0  1
  C          0.696271        1.136534        0.000002  1
  N          1.387403       -0.000000        0.000003  1
  C          0.696273       -1.136531       -0.000007  1
  C         -0.690797       -1.191110       -0.000002  1
  C         -1.398354       -0.000002       -0.000001  1
  C         -0.690796        1.191109        0.000005  1
  H         -1.197483        2.145664        0.000011  1
  H          1.279537       -2.049878        0.000000  1
  H         -2.480010       -0.000000        0.000002  1
  H         -1.197480       -2.145668        0.000001  1
  H          1.279535        2.049878        0.000011  1
  C         -0.984808        1.173648        1.285575  2
  C         -1.205899        2.288718        1.960362  2
  H         -0.743578        1.187974        0.230793  2
  H         -1.036496        0.203368        1.761860  2
  H         -1.447129        2.274392        3.015143  2
  H         -1.154211        3.258998        1.484077  2

%mem=32GB
%nprocshared= 8
#p m062x/aug-cc-pVDZ   counterpoise=2

00160 m062x/aug-cc-pVDZ   counterpoise=2

 0  1  0  1  0  1
  C          0.696271        1.136534        0.000002  1
  N          1.387403       -0.000000        0.000003  1
  C          0.696273       -1.136531       -0.000007  1
  C         -0.690797       -1.191110       -0.000002  1
  C         -1.398354       -0.000002       -0.000001  1
  C         -0.690796        1.191109        0.000005  1
  H         -1.197483        2.145664        0.000011  1
  H          1.279537       -2.049878        0.000000  1
  H         -2.480010       -0.000000        0.000002  1
  H         -1.197480       -2.145668        0.000001  1
  H          1.279535        2.049878        0.000011  1
  C         -1.173648        0.984808        1.285575  2
  C         -1.856843        1.917612        1.926450  2
  H         -0.797389        1.145567        0.283803  2
  H         -0.964202        0.024352        1.737924  2
  H         -2.233102        1.756854        2.928221  2
  H         -2.066289        2.878068        1.474101  2

%mem=32GB
%nprocshared= 8
#p m062x/aug-cc-pVDZ   counterpoise=2

00161 m062x/aug-cc-pVDZ   counterpoise=2

 0  1  0  1  0  1
  C          0.696271        1.136534        0.000002  1
  N          1.387403       -0.000000        0.000003  1
  C          0.696273       -1.136531       -0.000007  1
  C         -0.690797       -1.191110       -0.000002  1
  C         -1.398354       -0.000002       -0.000001  1
  C         -0.690796        1.191109        0.000005  1
  H         -1.197483        2.145664        0.000011  1
  H          1.279537       -2.049878        0.000000  1
  H         -2.480010       -0.000000        0.000002  1
  H         -1.197480       -2.145668        0.000001  1
  H          1.279535        2.049878        0.000011  1
  C         -1.326828        0.766044        1.285575  2
  C         -2.246932        1.505701        1.880484  2
  H         -0.866752        1.073516        0.355654  2
  H         -0.998095       -0.175538        1.705480  2
  H         -2.707008        1.198230        2.810404  2
  H         -2.575665        2.447283        1.460579  2

%mem=32GB
%nprocshared= 8
#p m062x/aug-cc-pVDZ   counterpoise=2

00162 m062x/aug-cc-pVDZ   counterpoise=2

 0  1  0  1  0  1
  C          0.696271        1.136534        0.000002  1
  N          1.387403       -0.000000        0.000003  1
  C          0.696273       -1.136531       -0.000007  1
  C         -0.690797       -1.191110       -0.000002  1
  C         -1.398354       -0.000002       -0.000001  1
  C         -0.690796        1.191109        0.000005  1
  H         -1.197483        2.145664        0.000011  1
  H          1.279537       -2.049878        0.000000  1
  H         -2.480010       -0.000000        0.000002  1
  H         -1.197480       -2.145668        0.000001  1
  H          1.279535        2.049878        0.000011  1
  C         -1.439693        0.524005        1.285575  2
  C         -0.337570        0.873761        1.926353  2
  H         -1.407485        0.115740        0.283955  2
  H         -2.416755        0.632424        1.737855  2
  H         -0.369777        1.282026        2.927973  2
  H          0.639492        0.765342        1.474073  2

%mem=32GB
%nprocshared= 8
#p m062x/aug-cc-pVDZ   counterpoise=2

00163 m062x/aug-cc-pVDZ   counterpoise=2

 0  1  0  1  0  1
  C          0.696271        1.136534        0.000002  1
  N          1.387403       -0.000000        0.000003  1
  C          0.696273       -1.136531       -0.000007  1
  C         -0.690797       -1.191110       -0.000002  1
  C         -1.398354       -0.000002       -0.000001  1
  C         -0.690796        1.191109        0.000005  1
  H         -1.197483        2.145664        0.000011  1
  H          1.279537       -2.049878        0.000000  1
  H         -2.480010       -0.000000        0.000002  1
  H         -1.197480       -2.145668        0.000001  1
  H          1.279535        2.049878        0.000011  1
  C         -1.508813        0.266044        1.285575  2
  C         -0.526725        0.837689        1.961094  2
  H         -1.418086        0.047524        0.229649  2
  H         -2.441487       -0.005508        1.762377  2
  H         -0.617452        1.056210        3.017019  2
  H          0.405949        1.109242        1.484293  2

%mem=32GB
%nprocshared= 8
#p m062x/aug-cc-pVDZ   counterpoise=2

00164 m062x/aug-cc-pVDZ   counterpoise=2

 0  1  0  1  0  1
  C          0.696271        1.136534        0.000002  1
  N          1.387403       -0.000000        0.000003  1
  C          0.696273       -1.136531       -0.000007  1
  C         -0.690797       -1.191110       -0.000002  1
  C         -1.398354       -0.000002       -0.000001  1
  C         -0.690796        1.191109        0.000005  1
  H         -1.197483        2.145664        0.000011  1
  H          1.279537       -2.049878        0.000000  1
  H         -2.480010       -0.000000        0.000002  1
  H         -1.197480       -2.145668        0.000001  1
  H          1.279535        2.049878        0.000011  1
  C         -1.532089        0.000000        1.285575  2
  C         -1.603700        1.126217        1.974130  2
  H         -1.420124       -0.000002        0.209273  2
  H         -1.582661       -0.965508        1.771578  2
  H         -1.715665        1.126219        3.050431  2
  H         -1.553129        2.091725        1.488127  2

%mem=32GB
%nprocshared= 8
#p m062x/aug-cc-pVDZ   counterpoise=2

00165 m062x/aug-cc-pVDZ   counterpoise=2

 0  1  0  1  0  1
  C          0.696271        1.136534        0.000002  1
  N          1.387403       -0.000000        0.000003  1
  C          0.696273       -1.136531       -0.000007  1
  C         -0.690797       -1.191110       -0.000002  1
  C         -1.398354       -0.000002       -0.000001  1
  C         -0.690796        1.191109        0.000005  1
  H         -1.197483        2.145664        0.000011  1
  H          1.279537       -2.049878        0.000000  1
  H         -2.480010       -0.000000        0.000002  1
  H         -1.197480       -2.145668        0.000001  1
  H          1.279535        2.049878        0.000011  1
  C         -1.508813       -0.266044        1.285575  2
  C         -2.606982        0.026015        1.961095  2
  H         -1.418086       -0.047527        0.229649  2
  H         -0.658076       -0.734946        1.762377  2
  H         -2.697709       -0.192503        3.017020  2
  H         -3.457719        0.494916        1.484293  2

%mem=32GB
%nprocshared= 8
#p m062x/aug-cc-pVDZ   counterpoise=2

00166 m062x/aug-cc-pVDZ   counterpoise=2

 0  1  0  1  0  1
  C          0.696271        1.136534        0.000002  1
  N          1.387403       -0.000000        0.000003  1
  C          0.696273       -1.136531       -0.000007  1
  C         -0.690797       -1.191110       -0.000002  1
  C         -1.398354       -0.000002       -0.000001  1
  C         -0.690796        1.191109        0.000005  1
  H         -1.197483        2.145664        0.000011  1
  H          1.279537       -2.049878        0.000000  1
  H         -2.480010       -0.000000        0.000002  1
  H         -1.197480       -2.145668        0.000001  1
  H          1.279535        2.049878        0.000011  1
  C         -1.439693       -0.524005        1.285575  2
  C         -2.583025       -0.696616        1.926354  2
  H         -1.407485       -0.115742        0.283953  2
  H         -0.491718       -0.784289        1.737856  2
  H         -2.615233       -1.104878        2.927974  2
  H         -3.531000       -0.436332        1.474073  2

%mem=32GB
%nprocshared= 8
#p m062x/aug-cc-pVDZ   counterpoise=2

00167 m062x/aug-cc-pVDZ   counterpoise=2

 0  1  0  1  0  1
  C          0.696271        1.136534        0.000002  1
  N          1.387403       -0.000000        0.000003  1
  C          0.696273       -1.136531       -0.000007  1
  C         -0.690797       -1.191110       -0.000002  1
  C         -1.398354       -0.000002       -0.000001  1
  C         -0.690796        1.191109        0.000005  1
  H         -1.197483        2.145664        0.000011  1
  H          1.279537       -2.049878        0.000000  1
  H         -2.480010       -0.000000        0.000002  1
  H         -1.197480       -2.145668        0.000001  1
  H          1.279535        2.049878        0.000011  1
  C         -1.326828       -0.766044        1.285575  2
  C         -0.995379        0.367015        1.880485  2
  H         -0.866755       -1.073516        0.355653  2
  H         -2.071054       -1.429949        1.705480  2
  H         -1.455451        0.674486        2.810407  2
  H         -0.251153        1.030920        1.460580  2

%mem=32GB
%nprocshared= 8
#p m062x/aug-cc-pVDZ   counterpoise=2

00168 m062x/aug-cc-pVDZ   counterpoise=2

 0  1  0  1  0  1
  C          0.696271        1.136534        0.000002  1
  N          1.387403       -0.000000        0.000003  1
  C          0.696273       -1.136531       -0.000007  1
  C         -0.690797       -1.191110       -0.000002  1
  C         -1.398354       -0.000002       -0.000001  1
  C         -0.690796        1.191109        0.000005  1
  H         -1.197483        2.145664        0.000011  1
  H          1.279537       -2.049878        0.000000  1
  H         -2.480010       -0.000000        0.000002  1
  H         -1.197480       -2.145668        0.000001  1
  H          1.279535        2.049878        0.000011  1
  C         -1.173648       -0.984808        1.285575  2
  C         -0.971866        0.153684        1.926450  2
  H         -0.797391       -1.145567        0.283802  2
  H         -1.722894       -1.800082        1.737924  2
  H         -1.348123        0.314443        2.928223  2
  H         -0.422620        0.968958        1.474101  2

%mem=32GB
%nprocshared= 8
#p m062x/aug-cc-pVDZ   counterpoise=2

00169 m062x/aug-cc-pVDZ   counterpoise=2

 0  1  0  1  0  1
  C          0.696271        1.136534        0.000002  1
  N          1.387403       -0.000000        0.000003  1
  C          0.696273       -1.136531       -0.000007  1
  C         -0.690797       -1.191110       -0.000002  1
  C         -1.398354       -0.000002       -0.000001  1
  C         -0.690796        1.191109        0.000005  1
  H         -1.197483        2.145664        0.000011  1
  H          1.279537       -2.049878        0.000000  1
  H         -2.480010       -0.000000        0.000002  1
  H         -1.197480       -2.145668        0.000001  1
  H          1.279535        2.049878        0.000011  1
  C         -0.984808       -1.173648        1.285575  2
  C         -1.072361       -0.040248        1.960363  2
  H         -0.743580       -1.187975        0.230793  2
  H         -1.150976       -2.130989        1.761860  2
  H         -1.313589       -0.025921        3.015144  2
  H         -0.906192        0.917094        1.484077  2

%mem=32GB
%nprocshared= 8
#p m062x/aug-cc-pVDZ   counterpoise=2

00170 m062x/aug-cc-pVDZ   counterpoise=2

 0  1  0  1  0  1
  C          0.696271        1.136534        0.000002  1
  N          1.387403       -0.000000        0.000003  1
  C          0.696273       -1.136531       -0.000007  1
  C         -0.690797       -1.191110       -0.000002  1
  C         -1.398354       -0.000002       -0.000001  1
  C         -0.690796        1.191109        0.000005  1
  H         -1.197483        2.145664        0.000011  1
  H          1.279537       -2.049878        0.000000  1
  H         -2.480010       -0.000000        0.000002  1
  H         -1.197480       -2.145668        0.000001  1
  H          1.279535        2.049878        0.000011  1
  C         -0.766044       -1.326828        1.285575  2
  C         -1.791228       -0.853285        1.972856  2
  H         -0.703163       -1.213413        0.211264  2
  H          0.049968       -1.846213        1.770679  2
  H         -1.854110       -0.966699        3.047167  2
  H         -2.607241       -0.333900        1.487753  2

%mem=32GB
%nprocshared= 8
#p m062x/aug-cc-pVDZ   counterpoise=2

00171 m062x/aug-cc-pVDZ   counterpoise=2

 0  1  0  1  0  1
  C          0.696271        1.136534        0.000002  1
  N          1.387403       -0.000000        0.000003  1
  C          0.696273       -1.136531       -0.000007  1
  C         -0.690797       -1.191110       -0.000002  1
  C         -1.398354       -0.000002       -0.000001  1
  C         -0.690796        1.191109        0.000005  1
  H         -1.197483        2.145664        0.000011  1
  H          1.279537       -2.049878        0.000000  1
  H         -2.480010       -0.000000        0.000002  1
  H         -1.197480       -2.145668        0.000001  1
  H          1.279535        2.049878        0.000011  1
  C         -0.524005       -1.439693        1.285575  2
  C         -1.371736       -2.197560        1.959807  2
  H         -0.660741       -1.235905        0.231661  2
  H          0.339493       -0.993758        1.761469  2
  H         -1.235001       -2.401348        3.013721  2
  H         -2.235235       -2.643495        1.483914  2

%mem=32GB
%nprocshared= 8
#p m062x/aug-cc-pVDZ   counterpoise=2

00172 m062x/aug-cc-pVDZ   counterpoise=2

 0  1  0  1  0  1
  C          0.696271        1.136534        0.000002  1
  N          1.387403       -0.000000        0.000003  1
  C          0.696273       -1.136531       -0.000007  1
  C         -0.690797       -1.191110       -0.000002  1
  C         -1.398354       -0.000002       -0.000001  1
  C         -0.690796        1.191109        0.000005  1
  H         -1.197483        2.145664        0.000011  1
  H          1.279537       -2.049878        0.000000  1
  H         -2.480010       -0.000000        0.000002  1
  H         -1.197480       -2.145668        0.000001  1
  H          1.279535        2.049878        0.000011  1
  C         -0.266044       -1.508813        1.285575  2
  C         -0.729168       -2.568810        1.925515  2
  H         -0.596545       -1.261608        0.285265  2
  H          0.461494       -0.847279        1.737264  2
  H         -0.398667       -2.816015        2.925824  2
  H         -1.456707       -3.230344        1.473826  2

%mem=32GB
%nprocshared= 8
#p m062x/aug-cc-pVDZ   counterpoise=2

00173 m062x/aug-cc-pVDZ   counterpoise=2

 0  1  0  1  0  1
  C          0.696271        1.136534        0.000002  1
  N          1.387403       -0.000000        0.000003  1
  C          0.696273       -1.136531       -0.000007  1
  C         -0.690797       -1.191110       -0.000002  1
  C         -1.398354       -0.000002       -0.000001  1
  C         -0.690796        1.191109        0.000005  1
  H         -1.197483        2.145664        0.000011  1
  H          1.279537       -2.049878        0.000000  1
  H         -2.480010       -0.000000        0.000002  1
  H         -1.197480       -2.145668        0.000001  1
  H          1.279535        2.049878        0.000011  1
  C         -0.000000       -1.532089        1.285575  2
  C         -0.179400       -2.699478        1.879391  2
  H         -0.498770       -1.285895        0.357362  2
  H          0.652570       -0.777475        1.704708  2
  H          0.319369       -2.945672        2.807603  2
  H         -0.831971       -3.454092        1.460258  2

%mem=32GB
%nprocshared= 8
#p m062x/aug-cc-pVDZ   counterpoise=2

00174 m062x/aug-cc-pVDZ   counterpoise=2

 0  1  0  1  0  1
  C          0.696271        1.136534        0.000002  1
  N          1.387403       -0.000000        0.000003  1
  C          0.696273       -1.136531       -0.000007  1
  C         -0.690797       -1.191110       -0.000002  1
  C         -1.398354       -0.000002       -0.000001  1
  C         -0.690796        1.191109        0.000005  1
  H         -1.197483        2.145664        0.000011  1
  H          1.279537       -2.049878        0.000000  1
  H         -2.480010       -0.000000        0.000002  1
  H         -1.197480       -2.145668        0.000001  1
  H          1.279535        2.049878        0.000011  1
  C          0.266044       -1.508813        1.285575  2
  C         -0.682744       -0.840493        1.918623  2
  H          0.597200       -1.222260        0.296037  2
  H          0.748288       -2.368319        1.732400  2
  H         -1.013899       -1.127045        2.908160  2
  H         -1.164987        0.019014        1.471799  2

%mem=32GB
%nprocshared= 8
#p m062x/aug-cc-pVDZ   counterpoise=2

00175 m062x/aug-cc-pVDZ   counterpoise=2

 0  1  0  1  0  1
  C          0.696271        1.136534        0.000002  1
  N          1.387403       -0.000000        0.000003  1
  C          0.696273       -1.136531       -0.000007  1
  C         -0.690797       -1.191110       -0.000002  1
  C         -1.398354       -0.000002       -0.000001  1
  C         -0.690796        1.191109        0.000005  1
  H         -1.197483        2.145664        0.000011  1
  H          1.279537       -2.049878        0.000000  1
  H         -2.480010       -0.000000        0.000002  1
  H         -1.197480       -2.145668        0.000001  1
  H          1.279535        2.049878        0.000011  1
  C          0.524005       -1.439693        1.285575  2
  C         -0.544697       -1.040847        1.953706  2
  H          0.663952       -1.193411        0.241199  2
  H          1.300261       -2.027906        1.757162  2
  H         -0.684643       -1.287128        2.998081  2
  H         -1.320952       -0.452633        1.482119  2

%mem=32GB
%nprocshared= 8
#p m062x/aug-cc-pVDZ   counterpoise=2

00176 m062x/aug-cc-pVDZ   counterpoise=2

 0  1  0  1  0  1
  C          0.696271        1.136534        0.000002  1
  N          1.387403       -0.000000        0.000003  1
  C          0.696273       -1.136531       -0.000007  1
  C         -0.690797       -1.191110       -0.000002  1
  C         -1.398354       -0.000002       -0.000001  1
  C         -0.690796        1.191109        0.000005  1
  H         -1.197483        2.145664        0.000011  1
  H          1.279537       -2.049878        0.000000  1
  H         -2.480010       -0.000000        0.000002  1
  H         -1.197480       -2.145668        0.000001  1
  H          1.279535        2.049878        0.000011  1
  C          0.766044       -1.326828        1.285575  2
  C         -0.254228       -1.815735        1.969399  2
  H          0.708032       -1.168604        0.216668  2
  H          1.698739       -1.065910        1.768238  2
  H         -0.196216       -1.973959        3.038305  2
  H         -1.186923       -2.076653        1.486735  2

%mem=32GB
%nprocshared= 8
#p m062x/aug-cc-pVDZ   counterpoise=2

00177 m062x/aug-cc-pVDZ   counterpoise=2

 0  1  0  1  0  1
  C          0.696271        1.136534        0.000002  1
  N          1.387403       -0.000000        0.000003  1
  C          0.696273       -1.136531       -0.000007  1
  C         -0.690797       -1.191110       -0.000002  1
  C         -1.398354       -0.000002       -0.000001  1
  C         -0.690796        1.191109        0.000005  1
  H         -1.197483        2.145664        0.000011  1
  H          1.279537       -2.049878        0.000000  1
  H         -2.480010       -0.000000        0.000002  1
  H         -1.197480       -2.145668        0.000001  1
  H          1.279535        2.049878        0.000011  1
  C          0.984808       -1.173648        1.285575  2
  C          0.992656       -2.310154        1.960774  2
  H          0.747929       -1.143176        0.230150  2
  H          1.214958       -0.229790        1.762151  2
  H          1.229534       -2.340626        3.016198  2
  H          0.762506       -3.254012        1.484198  2

%mem=32GB
%nprocshared= 8
#p m062x/aug-cc-pVDZ   counterpoise=2

00178 m062x/aug-cc-pVDZ   counterpoise=2

 0  1  0  1  0  1
  C          0.696271        1.136534        0.000002  1
  N          1.387403       -0.000000        0.000003  1
  C          0.696273       -1.136531       -0.000007  1
  C         -0.690797       -1.191110       -0.000002  1
  C         -1.398354       -0.000002       -0.000001  1
  C         -0.690796        1.191109        0.000005  1
  H         -1.197483        2.145664        0.000011  1
  H          1.279537       -2.049878        0.000000  1
  H         -2.480010       -0.000000        0.000002  1
  H         -1.197480       -2.145668        0.000001  1
  H          1.279535        2.049878        0.000011  1
  C          1.173648       -0.984808        1.285575  2
  C          1.754298       -1.981991        1.930612  2
  H          0.799244       -1.103804        0.277298  2
  H          1.050259       -0.010923        1.740861  2
  H          2.128701       -1.862995        2.938888  2
  H          1.877686       -2.955876        1.475326  2

%mem=32GB
%nprocshared= 8
#p m062x/aug-cc-pVDZ   counterpoise=2

00179 m062x/aug-cc-pVDZ   counterpoise=2

 0  1  0  1  0  1
  C          0.696271        1.136534        0.000002  1
  N          1.387403       -0.000000        0.000003  1
  C          0.696273       -1.136531       -0.000007  1
  C         -0.690797       -1.191110       -0.000002  1
  C         -1.398354       -0.000002       -0.000001  1
  C         -0.690796        1.191109        0.000005  1
  H         -1.197483        2.145664        0.000011  1
  H          1.279537       -2.049878        0.000000  1
  H         -2.480010       -0.000000        0.000002  1
  H         -1.197480       -2.145668        0.000001  1
  H          1.279535        2.049878        0.000011  1
  C          1.326828       -0.766044        1.285575  2
  C          2.192484       -1.563650        1.887294  2
  H          0.865497       -1.037102        0.345009  2
  H          1.046028        0.188803        1.710286  2
  H          2.653814       -1.292592        2.827858  2
  H          2.473284       -2.518498        1.462583  2

%mem=32GB
%nprocshared= 8
#p m062x/aug-cc-pVDZ   counterpoise=2

00180 m062x/aug-cc-pVDZ   counterpoise=2

 0  1  0  1  0  1
  C          0.696271        1.136534        0.000002  1
  N          1.387403       -0.000000        0.000003  1
  C          0.696273       -1.136531       -0.000007  1
  C         -0.690797       -1.191110       -0.000002  1
  C         -1.398354       -0.000002       -0.000001  1
  C         -0.690796        1.191109        0.000005  1
  H         -1.197483        2.145664        0.000011  1
  H          1.279537       -2.049878        0.000000  1
  H         -2.480010       -0.000000        0.000002  1
  H         -1.197480       -2.145668        0.000001  1
  H          1.279535        2.049878        0.000011  1
  C          1.439693       -0.524005        1.285575  2
  C          0.345099       -0.896948        1.926183  2
  H          1.398963       -0.115848        0.284221  2
  H          2.418821       -0.612437        1.737735  2
  H          0.385828       -1.305104        2.927536  2
  H         -0.634030       -0.808516        1.474023  2

%mem=32GB
%nprocshared= 8
#p m062x/aug-cc-pVDZ   counterpoise=2

00181 m062x/aug-cc-pVDZ   counterpoise=2

 0  1  0  1  0  1
  C          0.696271        1.136534        0.000002  1
  N          1.387403       -0.000000        0.000003  1
  C          0.696273       -1.136531       -0.000007  1
  C         -0.690797       -1.191110       -0.000002  1
  C         -1.398354       -0.000002       -0.000001  1
  C         -0.690796        1.191109        0.000005  1
  H         -1.197483        2.145664        0.000011  1
  H          1.279537       -2.049878        0.000000  1
  H         -2.480010       -0.000000        0.000002  1
  H         -1.197480       -2.145668        0.000001  1
  H          1.279535        2.049878        0.000011  1
  C          1.508813       -0.266044        1.285575  2
  C          0.547992       -0.873304        1.960601  2
  H          1.409164       -0.047684        0.230421  2
  H          2.432178        0.036201        1.762028  2
  H          0.647641       -1.091664        3.015754  2
  H         -0.375373       -1.175549        1.484147  2

%mem=32GB
%nprocshared= 8
#p m062x/aug-cc-pVDZ   counterpoise=2

00182 m062x/aug-cc-pVDZ   counterpoise=2

 0  1  0  1  0  1
  C          0.696271        1.136534        0.000002  1
  N          1.387403       -0.000000        0.000003  1
  C          0.696273       -1.136531       -0.000007  1
  C         -0.690797       -1.191110       -0.000002  1
  C         -1.398354       -0.000002       -0.000001  1
  C         -0.690796        1.191109        0.000005  1
  H         -1.197483        2.145664        0.000011  1
  H          1.279537       -2.049878        0.000000  1
  H         -2.480010       -0.000000        0.000002  1
  H         -1.197480       -2.145668        0.000001  1
  H          1.279535        2.049878        0.000011  1
  C          1.732051        0.000000        1.000000  2
  C          1.957620       -1.126216        1.654489  2
  H          1.379456        0.000000       -0.023054  2
  H          1.891264        0.965509        1.461958  2
  H          2.310214       -1.126216        2.677542  2
  H          1.798406       -2.091725        1.192531  2

%mem=32GB
%nprocshared= 8
#p m062x/aug-cc-pVDZ   counterpoise=2

00183 m062x/aug-cc-pVDZ   counterpoise=2

 0  1  0  1  0  1
  C          0.696271        1.136534        0.000002  1
  N          1.387403       -0.000000        0.000003  1
  C          0.696273       -1.136531       -0.000007  1
  C         -0.690797       -1.191110       -0.000002  1
  C         -1.398354       -0.000002       -0.000001  1
  C         -0.690796        1.191109        0.000005  1
  H         -1.197483        2.145664        0.000011  1
  H          1.279537       -2.049878        0.000000  1
  H         -2.480010       -0.000000        0.000002  1
  H         -1.197480       -2.145668        0.000001  1
  H          1.279535        2.049878        0.000011  1
  C          1.705737        0.300767        1.000000  2
  C          2.681049       -0.327130        1.634124  2
  H          1.390197        0.002640        0.008780  2
  H          1.185139        1.137194        1.447584  2
  H          2.996588       -0.029002        2.625343  2
  H          3.201646       -1.163556        1.186540  2

%mem=32GB
%nprocshared= 8
#p m062x/aug-cc-pVDZ   counterpoise=2

00184 m062x/aug-cc-pVDZ   counterpoise=2

 0  1  0  1  0  1
  C          0.696271        1.136534        0.000002  1
  N          1.387403       -0.000000        0.000003  1
  C          0.696273       -1.136531       -0.000007  1
  C         -0.690797       -1.191110       -0.000002  1
  C         -1.398354       -0.000002       -0.000001  1
  C         -0.690796        1.191109        0.000005  1
  H         -1.197483        2.145664        0.000011  1
  H          1.279537       -2.049878        0.000000  1
  H         -2.480010       -0.000000        0.000002  1
  H         -1.197480       -2.145668        0.000001  1
  H          1.279535        2.049878        0.000011  1
  C          1.627595        0.592396        1.000000  2
  C          2.811384        0.514757        1.583280  2
  H          1.408601        0.052281        0.088255  2
  H          0.831724        1.199072        1.411697  2
  H          3.030379        1.054873        2.495024  2
  H          3.607256       -0.091919        1.171584  2

%mem=32GB
%nprocshared= 8
#p m062x/aug-cc-pVDZ   counterpoise=2

00185 m062x/aug-cc-pVDZ   counterpoise=2

 0  1  0  1  0  1
  C          0.696271        1.136534        0.000002  1
  N          1.387403       -0.000000        0.000003  1
  C          0.696273       -1.136531       -0.000007  1
  C         -0.690797       -1.191110       -0.000002  1
  C         -1.398354       -0.000002       -0.000001  1
  C         -0.690796        1.191109        0.000005  1
  H         -1.197483        2.145664        0.000011  1
  H          1.279537       -2.049878        0.000000  1
  H         -2.480010       -0.000000        0.000002  1
  H         -1.197480       -2.145668        0.000001  1
  H          1.279535        2.049878        0.000011  1
  C          1.500000        0.866025        1.000000  2
  C          1.565108       -0.344180        1.527980  2
  H          0.836679        1.089277        0.174697  2
  H          2.107504        1.680287        1.372664  2
  H          2.228429       -0.567432        2.353283  2
  H          0.957604       -1.158442        1.155316  2

%mem=32GB
%nprocshared= 8
#p m062x/aug-cc-pVDZ   counterpoise=2

00186 m062x/aug-cc-pVDZ   counterpoise=2

 0  1  0  1  0  1
  C          0.696271        1.136534        0.000002  1
  N          1.387403       -0.000000        0.000003  1
  C          0.696273       -1.136531       -0.000007  1
  C         -0.690797       -1.191110       -0.000002  1
  C         -1.398354       -0.000002       -0.000001  1
  C         -0.690796        1.191109        0.000005  1
  H         -1.197483        2.145664        0.000011  1
  H          1.279537       -2.049878        0.000000  1
  H         -2.480010       -0.000000        0.000002  1
  H         -1.197480       -2.145668        0.000001  1
  H          1.279535        2.049878        0.000011  1
  C          1.326828        1.113341        1.000000  2
  C          1.654600       -0.025693        1.585464  2
  H          0.749768        1.134566        0.084842  2
  H          1.622888        2.068613        1.413238  2
  H          2.231660       -0.046918        2.500620  2
  H          1.358540       -0.980965        1.172226  2

%mem=32GB
%nprocshared= 8
#p m062x/aug-cc-pVDZ   counterpoise=2

00187 m062x/aug-cc-pVDZ   counterpoise=2

 0  1  0  1  0  1
  C          0.696271        1.136534        0.000002  1
  N          1.387403       -0.000000        0.000003  1
  C          0.696273       -1.136531       -0.000007  1
  C         -0.690797       -1.191110       -0.000002  1
  C         -1.398354       -0.000002       -0.000001  1
  C         -0.690796        1.191109        0.000005  1
  H         -1.197483        2.145664        0.000011  1
  H          1.279537       -2.049878        0.000000  1
  H         -2.480010       -0.000000        0.000002  1
  H         -1.197480       -2.145668        0.000001  1
  H          1.279535        2.049878        0.000011  1
  C          1.113341        1.326828        1.000000  2
  C          1.843291        0.421974        1.629295  2
  H          0.703080        1.139641        0.016329  2
  H          0.897812        2.289749        1.444175  2
  H          2.253552        0.609161        2.612965  2
  H          2.058820       -0.540947        1.185120  2

%mem=32GB
%nprocshared= 8
#p m062x/aug-cc-pVDZ   counterpoise=2

00188 m062x/aug-cc-pVDZ   counterpoise=2

 0  1  0  1  0  1
  C          0.696271        1.136534        0.000002  1
  N          1.387403       -0.000000        0.000003  1
  C          0.696273       -1.136531       -0.000007  1
  C         -0.690797       -1.191110       -0.000002  1
  C         -1.398354       -0.000002       -0.000001  1
  C         -0.690796        1.191109        0.000005  1
  H         -1.197483        2.145664        0.000011  1
  H          1.279537       -2.049878        0.000000  1
  H         -2.480010       -0.000000        0.000002  1
  H         -1.197480       -2.145668        0.000001  1
  H          1.279535        2.049878        0.000011  1
  C          0.866025        1.500000        1.000000  2
  C          1.995503        1.256952        1.642501  2
  H          0.695538        1.134965       -0.004314  2
  H          0.068207        2.073401        1.453496  2
  H          2.165990        1.621986        2.646813  2
  H          2.793322        0.683550        1.189004  2

%mem=32GB
%nprocshared= 8
#p m062x/aug-cc-pVDZ   counterpoise=2

00189 m062x/aug-cc-pVDZ   counterpoise=2

 0  1  0  1  0  1
  C          0.696271        1.136534        0.000002  1
  N          1.387403       -0.000000        0.000003  1
  C          0.696273       -1.136531       -0.000007  1
  C         -0.690797       -1.191110       -0.000002  1
  C         -1.398354       -0.000002       -0.000001  1
  C         -0.690796        1.191109        0.000005  1
  H         -1.197483        2.145664        0.000011  1
  H          1.279537       -2.049878        0.000000  1
  H         -2.480010       -0.000000        0.000002  1
  H         -1.197480       -2.145668        0.000001  1
  H          1.279535        2.049878        0.000011  1
  C          0.592396        1.627595        1.000000  2
  C          1.629963        2.164491        1.618707  2
  H          0.692856        1.152678        0.032879  2
  H         -0.397573        1.642230        1.436702  2
  H          1.529503        2.639408        2.585828  2
  H          2.619932        2.149857        1.182005  2

%mem=32GB
%nprocshared= 8
#p m062x/aug-cc-pVDZ   counterpoise=2

00190 m062x/aug-cc-pVDZ   counterpoise=2

 0  1  0  1  0  1
  C          0.696271        1.136534        0.000002  1
  N          1.387403       -0.000000        0.000003  1
  C          0.696273       -1.136531       -0.000007  1
  C         -0.690797       -1.191110       -0.000002  1
  C         -1.398354       -0.000002       -0.000001  1
  C         -0.690796        1.191109        0.000005  1
  H         -1.197483        2.145664        0.000011  1
  H          1.279537       -2.049878        0.000000  1
  H         -2.480010       -0.000000        0.000002  1
  H         -1.197480       -2.145668        0.000001  1
  H          1.279535        2.049878        0.000011  1
  C          0.300767        1.705737        1.000000  2
  C          1.000610        2.672227        1.568962  2
  H          0.652515        1.199508        0.110636  2
  H         -0.650958        1.383392        1.401591  2
  H          0.648863        3.178456        2.458325  2
  H          1.952335        2.994572        1.167372  2

%mem=32GB
%nprocshared= 8
#p m062x/aug-cc-pVDZ   counterpoise=2

00191 m062x/aug-cc-pVDZ   counterpoise=2

 0  1  0  1  0  1
  C          0.696271        1.136534        0.000002  1
  N          1.387403       -0.000000        0.000003  1
  C          0.696273       -1.136531       -0.000007  1
  C         -0.690797       -1.191110       -0.000002  1
  C         -1.398354       -0.000002       -0.000001  1
  C         -0.690796        1.191109        0.000005  1
  H         -1.197483        2.145664        0.000011  1
  H          1.279537       -2.049878        0.000000  1
  H         -2.480010       -0.000000        0.000002  1
  H         -1.197480       -2.145668        0.000001  1
  H          1.279535        2.049878        0.000011  1
  C          0.000000        1.732051        1.000000  2
  C          1.053820        1.126839        1.520368  2
  H         -0.561899        1.292044        0.186596  2
  H         -0.341544        2.690908        1.367291  2
  H          1.615718        1.566845        2.333771  2
  H          1.395364        0.167982        1.153077  2

%mem=32GB
%nprocshared= 8
#p m062x/aug-cc-pVDZ   counterpoise=2

00192 m062x/aug-cc-pVDZ   counterpoise=2

 0  1  0  1  0  1
  C          0.696271        1.136534        0.000002  1
  N          1.387403       -0.000000        0.000003  1
  C          0.696273       -1.136531       -0.000007  1
  C         -0.690797       -1.191110       -0.000002  1
  C         -1.398354       -0.000002       -0.000001  1
  C         -0.690796        1.191109        0.000005  1
  H         -1.197483        2.145664        0.000011  1
  H          1.279537       -2.049878        0.000000  1
  H         -2.480010       -0.000000        0.000002  1
  H         -1.197480       -2.145668        0.000001  1
  H          1.279535        2.049878        0.000011  1
  C         -0.300767        1.705737        1.000000  2
  C          0.823624        1.324776        1.581561  2
  H         -0.655328        1.237908        0.090943  2
  H         -0.910152        2.500165        1.410483  2
  H          1.178184        1.792605        2.490618  2
  H          1.433008        0.530348        1.171078  2

%mem=32GB
%nprocshared= 8
#p m062x/aug-cc-pVDZ   counterpoise=2

00193 m062x/aug-cc-pVDZ   counterpoise=2

 0  1  0  1  0  1
  C          0.696271        1.136534        0.000002  1
  N          1.387403       -0.000000        0.000003  1
  C          0.696273       -1.136531       -0.000007  1
  C         -0.690797       -1.191110       -0.000002  1
  C         -1.398354       -0.000002       -0.000001  1
  C         -0.690796        1.191109        0.000005  1
  H         -1.197483        2.145664        0.000011  1
  H          1.279537       -2.049878        0.000000  1
  H         -2.480010       -0.000000        0.000002  1
  H         -1.197480       -2.145668        0.000001  1
  H          1.279535        2.049878        0.000011  1
  C         -0.592396        1.627595        1.000000  2
  C          0.568427        1.655738        1.631899  2
  H         -0.689590        1.196457        0.012258  2
  H         -1.490380        2.034607        1.446013  2
  H          0.665621        2.086876        2.619641  2
  H          1.466412        1.248726        1.185886  2

%mem=32GB
%nprocshared= 8
#p m062x/aug-cc-pVDZ   counterpoise=2

00194 m062x/aug-cc-pVDZ   counterpoise=2

 0  1  0  1  0  1
  C          0.696271        1.136534        0.000002  1
  N          1.387403       -0.000000        0.000003  1
  C          0.696273       -1.136531       -0.000007  1
  C         -0.690797       -1.191110       -0.000002  1
  C         -1.398354       -0.000002       -0.000001  1
  C         -0.690796        1.191109        0.000005  1
  H         -1.197483        2.145664        0.000011  1
  H          1.279537       -2.049878        0.000000  1
  H         -2.480010       -0.000000        0.000002  1
  H         -1.197480       -2.145668        0.000001  1
  H          1.279535        2.049878        0.000011  1
  C         -0.866025        1.500000        1.000000  2
  C         -0.000765        2.257205        1.652354  2
  H         -0.687340        1.185017       -0.019716  2
  H         -1.786502        1.165828        1.460451  2
  H         -0.179450        2.572187        2.672068  2
  H          0.919711        2.591376        1.191903  2

%mem=32GB
%nprocshared= 8
#p m062x/aug-cc-pVDZ   counterpoise=2

00195 m062x/aug-cc-pVDZ   counterpoise=2

 0  1  0  1  0  1
  C          0.696271        1.136534        0.000002  1
  N          1.387403       -0.000000        0.000003  1
  C          0.696273       -1.136531       -0.000007  1
  C         -0.690797       -1.191110       -0.000002  1
  C         -1.398354       -0.000002       -0.000001  1
  C         -0.690796        1.191109        0.000005  1
  H         -1.197483        2.145664        0.000011  1
  H          1.279537       -2.049878        0.000000  1
  H         -2.480010       -0.000000        0.000002  1
  H         -1.197480       -2.145668        0.000001  1
  H          1.279535        2.049878        0.000011  1
  C         -1.113341        1.326828        1.000000  2
  C         -1.036304        2.484968        1.632754  2
  H         -0.695409        1.192591        0.010922  2
  H         -1.597317        0.468188        1.446617  2
  H         -1.454236        2.619205        2.621831  2
  H         -0.552329        3.343608        1.186137  2

%mem=32GB
%nprocshared= 8
#p m062x/aug-cc-pVDZ   counterpoise=2

00196 m062x/aug-cc-pVDZ   counterpoise=2

 0  1  0  1  0  1
  C          0.696271        1.136534        0.000002  1
  N          1.387403       -0.000000        0.000003  1
  C          0.696273       -1.136531       -0.000007  1
  C         -0.690797       -1.191110       -0.000002  1
  C         -1.398354       -0.000002       -0.000001  1
  C         -0.690796        1.191109        0.000005  1
  H         -1.197483        2.145664        0.000011  1
  H          1.279537       -2.049878        0.000000  1
  H         -2.480010       -0.000000        0.000002  1
  H         -1.197480       -2.145668        0.000001  1
  H          1.279535        2.049878        0.000011  1
  C         -1.326828        1.113341        1.000000  2
  C         -1.834242        2.185902        1.582875  2
  H         -0.747329        1.184197        0.088889  2
  H         -1.471319        0.122974        1.411411  2
  H         -2.413740        2.115046        2.493985  2
  H         -1.689752        3.176269        1.171464  2

%mem=32GB
%nprocshared= 8
#p m062x/aug-cc-pVDZ   counterpoise=2

00197 m062x/aug-cc-pVDZ   counterpoise=2

 0  1  0  1  0  1
  C          0.696271        1.136534        0.000002  1
  N          1.387403       -0.000000        0.000003  1
  C          0.696273       -1.136531       -0.000007  1
  C         -0.690797       -1.191110       -0.000002  1
  C         -1.398354       -0.000002       -0.000001  1
  C         -0.690796        1.191109        0.000005  1
  H         -1.197483        2.145664        0.000011  1
  H          1.279537       -2.049878        0.000000  1
  H         -2.480010       -0.000000        0.000002  1
  H         -1.197480       -2.145668        0.000001  1
  H          1.279535        2.049878        0.000011  1
  C         -1.500000        0.866025        1.000000  2
  C         -0.434498        1.449174        1.521769  2
  H         -1.417098        0.159700        0.184406  2
  H         -2.496361        1.072416        1.368280  2
  H         -0.517399        2.155499        2.337362  2
  H          0.561863        1.242784        1.153489  2

%mem=32GB
%nprocshared= 8
#p m062x/aug-cc-pVDZ   counterpoise=2

00198 m062x/aug-cc-pVDZ   counterpoise=2

 0  1  0  1  0  1
  C          0.696271        1.136534        0.000002  1
  N          1.387403       -0.000000        0.000003  1
  C          0.696273       -1.136531       -0.000007  1
  C         -0.690797       -1.191110       -0.000002  1
  C         -1.398354       -0.000002       -0.000001  1
  C         -0.690796        1.191109        0.000005  1
  H         -1.197483        2.145664        0.000011  1
  H          1.279537       -2.049878        0.000000  1
  H         -2.480010       -0.000000        0.000002  1
  H         -1.197480       -2.145668        0.000001  1
  H          1.279535        2.049878        0.000011  1
  C         -1.627595        0.592396        1.000000  2
  C         -0.711235        1.345006        1.584348  2
  H         -1.418203        0.051292        0.086587  2
  H         -2.622587        0.488286        1.412450  2
  H         -0.920626        1.886109        2.497760  2
  H          0.283757        1.449116        1.171898  2

%mem=32GB
%nprocshared= 8
#p m062x/aug-cc-pVDZ   counterpoise=2

00199 m062x/aug-cc-pVDZ   counterpoise=2

 0  1  0  1  0  1
  C          0.696271        1.136534        0.000002  1
  N          1.387403       -0.000000        0.000003  1
  C          0.696273       -1.136531       -0.000007  1
  C         -0.690797       -1.191110       -0.000002  1
  C         -1.398354       -0.000002       -0.000001  1
  C         -0.690796        1.191109        0.000005  1
  H         -1.197483        2.145664        0.000011  1
  H          1.279537       -2.049878        0.000000  1
  H         -2.480010       -0.000000        0.000002  1
  H         -1.197480       -2.145668        0.000001  1
  H          1.279535        2.049878        0.000011  1
  C         -1.705737        0.300767        1.000000  2
  C         -1.113570        1.297011        1.635955  2
  H         -1.400173        0.001778        0.005918  2
  H         -2.518967       -0.254326        1.448876  2
  H         -1.419134        1.596000        2.630036  2
  H         -0.300340        1.852104        1.187079  2

%mem=32GB
%nprocshared= 8
#p m062x/aug-cc-pVDZ   counterpoise=2

00200 m062x/aug-cc-pVDZ   counterpoise=2

 0  1  0  1  0  1
  C          0.696271        1.136534        0.000002  1
  N          1.387403       -0.000000        0.000003  1
  C          0.696273       -1.136531       -0.000007  1
  C         -0.690797       -1.191110       -0.000002  1
  C         -1.398354       -0.000002       -0.000001  1
  C         -0.690796        1.191109        0.000005  1
  H         -1.197483        2.145664        0.000011  1
  H          1.279537       -2.049878        0.000000  1
  H         -2.480010       -0.000000        0.000002  1
  H         -1.197480       -2.145668        0.000001  1
  H          1.279535        2.049878        0.000011  1
  C         -1.732051        0.000000        1.000000  2
  C         -1.951174        1.126217        1.656673  2
  H         -1.389522       -0.000002       -0.026468  2
  H         -1.886725       -0.965508        1.463500  2
  H         -2.293702        1.126219        2.683140  2
  H         -1.796500        2.091725        1.193174  2

%mem=32GB
%nprocshared= 8
#p m062x/aug-cc-pVDZ   counterpoise=2

00201 m062x/aug-cc-pVDZ   counterpoise=2

 0  1  0  1  0  1
  C          0.696271        1.136534        0.000002  1
  N          1.387403       -0.000000        0.000003  1
  C          0.696273       -1.136531       -0.000007  1
  C         -0.690797       -1.191110       -0.000002  1
  C         -1.398354       -0.000002       -0.000001  1
  C         -0.690796        1.191109        0.000005  1
  H         -1.197483        2.145664        0.000011  1
  H          1.279537       -2.049878        0.000000  1
  H         -2.480010       -0.000000        0.000002  1
  H         -1.197480       -2.145668        0.000001  1
  H          1.279535        2.049878        0.000011  1
  C         -1.705737       -0.300767        1.000000  2
  C         -2.688862        0.312932        1.635955  2
  H         -1.400173       -0.001782        0.005917  2
  H         -1.168465       -1.125880        1.448876  2
  H         -2.994425        0.013947        2.630037  2
  H         -3.226134        1.138045        1.187079  2

%mem=32GB
%nprocshared= 8
#p m062x/aug-cc-pVDZ   counterpoise=2

00202 m062x/aug-cc-pVDZ   counterpoise=2

 0  1  0  1  0  1
  C          0.696271        1.136534        0.000002  1
  N          1.387403       -0.000000        0.000003  1
  C          0.696273       -1.136531       -0.000007  1
  C         -0.690797       -1.191110       -0.000002  1
  C         -1.398354       -0.000002       -0.000001  1
  C         -0.690796        1.191109        0.000005  1
  H         -1.197483        2.145664        0.000011  1
  H          1.279537       -2.049878        0.000000  1
  H         -2.480010       -0.000000        0.000002  1
  H         -1.197480       -2.145668        0.000001  1
  H          1.279535        2.049878        0.000011  1
  C         -1.627595       -0.592396        1.000000  2
  C         -2.811869       -0.532115        1.584349  2
  H         -1.418203       -0.051295        0.086585  2
  H         -0.821706       -1.185177        1.412451  2
  H         -3.021261       -1.073216        2.497763  2
  H         -3.617758        0.060665        1.171898  2

%mem=32GB
%nprocshared= 8
#p m062x/aug-cc-pVDZ   counterpoise=2

00203 m062x/aug-cc-pVDZ   counterpoise=2

 0  1  0  1  0  1
  C          0.696271        1.136534        0.000002  1
  N          1.387403       -0.000000        0.000003  1
  C          0.696273       -1.136531       -0.000007  1
  C         -0.690797       -1.191110       -0.000002  1
  C         -1.398354       -0.000002       -0.000001  1
  C         -0.690796        1.191109        0.000005  1
  H         -1.197483        2.145664        0.000011  1
  H          1.279537       -2.049878        0.000000  1
  H         -2.480010       -0.000000        0.000002  1
  H         -1.197480       -2.145668        0.000001  1
  H          1.279535        2.049878        0.000011  1
  C         -1.500000       -0.866025        1.000000  2
  C         -2.671574       -1.186606        1.521770  2
  H         -1.417098       -0.159701        0.184405  2
  H         -0.578508       -1.297515        1.368281  2
  H         -2.754475       -1.892929        2.337364  2
  H         -3.593066       -0.755116        1.153489  2

%mem=32GB
%nprocshared= 8
#p m062x/aug-cc-pVDZ   counterpoise=2

00204 m062x/aug-cc-pVDZ   counterpoise=2

 0  1  0  1  0  1
  C          0.696271        1.136534        0.000002  1
  N          1.387403       -0.000000        0.000003  1
  C          0.696273       -1.136531       -0.000007  1
  C         -0.690797       -1.191110       -0.000002  1
  C         -1.398354       -0.000002       -0.000001  1
  C         -0.690796        1.191109        0.000005  1
  H         -1.197483        2.145664        0.000011  1
  H          1.279537       -2.049878        0.000000  1
  H         -2.480010       -0.000000        0.000002  1
  H         -1.197480       -2.145668        0.000001  1
  H          1.279535        2.049878        0.000011  1
  C         -1.326828       -1.113341        1.000000  2
  C         -1.560867        0.049879        1.582876  2
  H         -0.747333       -1.184197        0.088887  2
  H         -1.705681       -2.039717        1.411412  2
  H         -2.140361        0.120736        2.493989  2
  H         -1.182014        0.976256        1.171465  2

%mem=32GB
%nprocshared= 8
#p m062x/aug-cc-pVDZ   counterpoise=2

00205 m062x/aug-cc-pVDZ   counterpoise=2

 0  1  0  1  0  1
  C          0.696271        1.136534        0.000002  1
  N          1.387403       -0.000000        0.000003  1
  C          0.696273       -1.136531       -0.000007  1
  C         -0.690797       -1.191110       -0.000002  1
  C         -1.398354       -0.000002       -0.000001  1
  C         -0.690796        1.191109        0.000005  1
  H         -1.197483        2.145664        0.000011  1
  H          1.279537       -2.049878        0.000000  1
  H         -2.480010       -0.000000        0.000002  1
  H         -1.197480       -2.145668        0.000001  1
  H          1.279535        2.049878        0.000011  1
  C         -1.113341       -1.326828        1.000000  2
  C         -1.725110       -0.340440        1.632755  2
  H         -0.695412       -1.192592        0.010920  2
  H         -1.006798       -2.306697        1.446617  2
  H         -2.143038       -0.474676        2.621833  2
  H         -1.831653        0.639429        1.186137  2

%mem=32GB
%nprocshared= 8
#p m062x/aug-cc-pVDZ   counterpoise=2

00206 m062x/aug-cc-pVDZ   counterpoise=2

 0  1  0  1  0  1
  C          0.696271        1.136534        0.000002  1
  N          1.387403       -0.000000        0.000003  1
  C          0.696273       -1.136531       -0.000007  1
  C         -0.690797       -1.191110       -0.000002  1
  C         -1.398354       -0.000002       -0.000001  1
  C         -0.690796        1.191109        0.000005  1
  H         -1.197483        2.145664        0.000011  1
  H          1.279537       -2.049878        0.000000  1
  H         -2.480010       -0.000000        0.000002  1
  H         -1.197480       -2.145668        0.000001  1
  H          1.279535        2.049878        0.000011  1
  C         -0.866025       -1.500000        1.000000  2
  C         -1.959910       -1.145809        1.652354  2
  H         -0.687342       -1.185020       -0.019717  2
  H         -0.106918       -2.118629        1.460451  2
  H         -2.138592       -1.460788        2.672070  2
  H         -2.719017       -0.527180        1.191903  2

%mem=32GB
%nprocshared= 8
#p m062x/aug-cc-pVDZ   counterpoise=2

00207 m062x/aug-cc-pVDZ   counterpoise=2

 0  1  0  1  0  1
  C          0.696271        1.136534        0.000002  1
  N          1.387403       -0.000000        0.000003  1
  C          0.696273       -1.136531       -0.000007  1
  C         -0.690797       -1.191110       -0.000002  1
  C         -1.398354       -0.000002       -0.000001  1
  C         -0.690796        1.191109        0.000005  1
  H         -1.197483        2.145664        0.000011  1
  H          1.279537       -2.049878        0.000000  1
  H         -2.480010       -0.000000        0.000002  1
  H         -1.197480       -2.145668        0.000001  1
  H          1.279535        2.049878        0.000011  1
  C         -0.592396       -1.627595        1.000000  2
  C         -1.628861       -2.151087        1.631900  2
  H         -0.689591       -1.196460        0.012256  2
  H          0.393363       -1.609939        1.446014  2
  H         -1.531666       -2.582221        2.619643  2
  H         -2.614620       -2.168743        1.185886  2

%mem=32GB
%nprocshared= 8
#p m062x/aug-cc-pVDZ   counterpoise=2

00208 m062x/aug-cc-pVDZ   counterpoise=2

 0  1  0  1  0  1
  C          0.696271        1.136534        0.000002  1
  N          1.387403       -0.000000        0.000003  1
  C          0.696273       -1.136531       -0.000007  1
  C         -0.690797       -1.191110       -0.000002  1
  C         -1.398354       -0.000002       -0.000001  1
  C         -0.690796        1.191109        0.000005  1
  H         -1.197483        2.145664        0.000011  1
  H          1.279537       -2.049878        0.000000  1
  H         -2.480010       -0.000000        0.000002  1
  H         -1.197480       -2.145668        0.000001  1
  H          1.279535        2.049878        0.000011  1
  C         -0.300767       -1.705737        1.000000  2
  C         -0.971505       -2.685276        1.581562  2
  H         -0.655327       -1.237911        0.090941  2
  H          0.628817       -1.333800        1.410484  2
  H         -0.616946       -3.153102        2.490621  2
  H         -1.901089       -3.057213        1.171078  2

%mem=32GB
%nprocshared= 8
#p m062x/aug-cc-pVDZ   counterpoise=2

00209 m062x/aug-cc-pVDZ   counterpoise=2

 0  1  0  1  0  1
  C          0.696271        1.136534        0.000002  1
  N          1.387403       -0.000000        0.000003  1
  C          0.696273       -1.136531       -0.000007  1
  C         -0.690797       -1.191110       -0.000002  1
  C         -1.398354       -0.000002       -0.000001  1
  C         -0.690796        1.191109        0.000005  1
  H         -1.197483        2.145664        0.000011  1
  H          1.279537       -2.049878        0.000000  1
  H         -2.480010       -0.000000        0.000002  1
  H         -1.197480       -2.145668        0.000001  1
  H          1.279535        2.049878        0.000011  1
  C         -0.000000       -1.732051        1.000000  2
  C         -0.334880       -2.900242        1.520369  2
  H         -0.561898       -1.292047        0.186594  2
  H          0.848991       -1.170560        1.367292  2
  H          0.227017       -3.340246        2.333775  2
  H         -1.183871       -3.461733        1.153077  2

%mem=32GB
%nprocshared= 8
#p m062x/aug-cc-pVDZ   counterpoise=2

00210 m062x/aug-cc-pVDZ   counterpoise=2

 0  1  0  1  0  1
  C          0.696271        1.136534        0.000002  1
  N          1.387403       -0.000000        0.000003  1
  C          0.696273       -1.136531       -0.000007  1
  C         -0.690797       -1.191110       -0.000002  1
  C         -1.398354       -0.000002       -0.000001  1
  C         -0.690796        1.191109        0.000005  1
  H         -1.197483        2.145664        0.000011  1
  H          1.279537       -2.049878        0.000000  1
  H         -2.480010       -0.000000        0.000002  1
  H         -1.197480       -2.145668        0.000001  1
  H          1.279535        2.049878        0.000011  1
  C          0.300767       -1.705737        1.000000  2
  C         -0.849129       -1.386958        1.568963  2
  H          0.652514       -1.199509        0.110635  2
  H          0.934831       -2.485256        1.401591  2
  H         -1.200875       -1.893186        2.458327  2
  H         -1.483193       -0.607439        1.167372  2

%mem=32GB
%nprocshared= 8
#p m062x/aug-cc-pVDZ   counterpoise=2

00211 m062x/aug-cc-pVDZ   counterpoise=2

 0  1  0  1  0  1
  C          0.696271        1.136534        0.000002  1
  N          1.387403       -0.000000        0.000003  1
  C          0.696273       -1.136531       -0.000007  1
  C         -0.690797       -1.191110       -0.000002  1
  C         -1.398354       -0.000002       -0.000001  1
  C         -0.690796        1.191109        0.000005  1
  H         -1.197483        2.145664        0.000011  1
  H          1.279537       -2.049878        0.000000  1
  H         -2.480010       -0.000000        0.000002  1
  H         -1.197480       -2.145668        0.000001  1
  H          1.279535        2.049878        0.000011  1
  C          0.592396       -1.627595        1.000000  2
  C         -0.573707       -1.698343        1.618707  2
  H          0.692857       -1.152680        0.032878  2
  H          1.491640       -2.041859        1.436702  2
  H         -0.674167       -2.173258        2.585828  2
  H         -1.472950       -1.284080        1.182005  2

%mem=32GB
%nprocshared= 8
#p m062x/aug-cc-pVDZ   counterpoise=2

00212 m062x/aug-cc-pVDZ   counterpoise=2

 0  1  0  1  0  1
  C          0.696271        1.136534        0.000002  1
  N          1.387403       -0.000000        0.000003  1
  C          0.696273       -1.136531       -0.000007  1
  C         -0.690797       -1.191110       -0.000002  1
  C         -1.398354       -0.000002       -0.000001  1
  C         -0.690796        1.191109        0.000005  1
  H         -1.197483        2.145664        0.000011  1
  H          1.279537       -2.049878        0.000000  1
  H         -2.480010       -0.000000        0.000002  1
  H         -1.197480       -2.145668        0.000001  1
  H          1.279535        2.049878        0.000011  1
  C          0.866025       -1.500000        1.000000  2
  C         -0.045324       -2.210096        1.642501  2
  H          0.695542       -1.134965       -0.004314  2
  H          1.817812       -1.256267        1.453496  2
  H          0.125160       -2.575130        2.646814  2
  H         -0.997110       -2.453829        1.189004  2

%mem=32GB
%nprocshared= 8
#p m062x/aug-cc-pVDZ   counterpoise=2

00213 m062x/aug-cc-pVDZ   counterpoise=2

 0  1  0  1  0  1
  C          0.696271        1.136534        0.000002  1
  N          1.387403       -0.000000        0.000003  1
  C          0.696273       -1.136531       -0.000007  1
  C         -0.690797       -1.191110       -0.000002  1
  C         -1.398354       -0.000002       -0.000001  1
  C         -0.690796        1.191109        0.000005  1
  H         -1.197483        2.145664        0.000011  1
  H          1.279537       -2.049878        0.000000  1
  H         -2.480010       -0.000000        0.000002  1
  H         -1.197480       -2.145668        0.000001  1
  H          1.279535        2.049878        0.000011  1
  C          1.113341       -1.326828        1.000000  2
  C          0.908300       -2.471181        1.629296  2
  H          0.703085       -1.139639        0.016327  2
  H          1.699379       -0.532958        1.444176  2
  H          1.318555       -2.658370        2.612968  2
  H          0.322262       -3.265051        1.185120  2

%mem=32GB
%nprocshared= 8
#p m062x/aug-cc-pVDZ   counterpoise=2

00214 m062x/aug-cc-pVDZ   counterpoise=2

 0  1  0  1  0  1
  C          0.696271        1.136534        0.000002  1
  N          1.387403       -0.000000        0.000003  1
  C          0.696273       -1.136531       -0.000007  1
  C         -0.690797       -1.191110       -0.000002  1
  C         -1.398354       -0.000002       -0.000001  1
  C         -0.690796        1.191109        0.000005  1
  H         -1.197483        2.145664        0.000011  1
  H          1.279537       -2.049878        0.000000  1
  H         -2.480010       -0.000000        0.000002  1
  H         -1.197480       -2.145668        0.000001  1
  H          1.279535        2.049878        0.000011  1
  C          1.326828       -1.113341        1.000000  2
  C          1.737385       -2.225219        1.585466  2
  H          0.749773       -1.134563        0.084839  2
  H          1.551911       -0.138901        1.413239  2
  H          2.314439       -2.203996        2.500626  2
  H          1.512302       -3.199659        1.172226  2

%mem=32GB
%nprocshared= 8
#p m062x/aug-cc-pVDZ   counterpoise=2

00215 m062x/aug-cc-pVDZ   counterpoise=2

 0  1  0  1  0  1
  C          0.696271        1.136534        0.000002  1
  N          1.387403       -0.000000        0.000003  1
  C          0.696273       -1.136531       -0.000007  1
  C         -0.690797       -1.191110       -0.000002  1
  C         -1.398354       -0.000002       -0.000001  1
  C         -0.690796        1.191109        0.000005  1
  H         -1.197483        2.145664        0.000011  1
  H          1.279537       -2.049878        0.000000  1
  H         -2.480010       -0.000000        0.000002  1
  H         -1.197480       -2.145668        0.000001  1
  H          1.279535        2.049878        0.000011  1
  C          1.500000       -0.866025        1.000000  2
  C          2.283594       -1.790587        1.527983  2
  H          0.836683       -1.089274        0.174693  2
  H          1.491540        0.149854        1.372666  2
  H          2.946911       -1.567339        2.353290  2
  H          2.292054       -2.806466        1.155317  2

%mem=32GB
%nprocshared= 8
#p m062x/aug-cc-pVDZ   counterpoise=2

00216 m062x/aug-cc-pVDZ   counterpoise=2

 0  1  0  1  0  1
  C          0.696271        1.136534        0.000002  1
  N          1.387403       -0.000000        0.000003  1
  C          0.696273       -1.136531       -0.000007  1
  C         -0.690797       -1.191110       -0.000002  1
  C         -1.398354       -0.000002       -0.000001  1
  C         -0.690796        1.191109        0.000005  1
  H         -1.197483        2.145664        0.000011  1
  H          1.279537       -2.049878        0.000000  1
  H         -2.480010       -0.000000        0.000002  1
  H         -1.197480       -2.145668        0.000001  1
  H          1.279535        2.049878        0.000011  1
  C          1.627595       -0.592396        1.000000  2
  C          0.724006       -1.361103        1.583280  2
  H          1.408601       -0.052281        0.088255  2
  H          2.621241       -0.473497        1.411697  2
  H          0.943001       -1.901219        2.495024  2
  H         -0.269639       -1.480003        1.171584  2

%mem=32GB
%nprocshared= 8
#p m062x/aug-cc-pVDZ   counterpoise=2

00217 m062x/aug-cc-pVDZ   counterpoise=2

 0  1  0  1  0  1
  C          0.696271        1.136534        0.000002  1
  N          1.387403       -0.000000        0.000003  1
  C          0.696273       -1.136531       -0.000007  1
  C         -0.690797       -1.191110       -0.000002  1
  C         -1.398354       -0.000002       -0.000001  1
  C         -0.690796        1.191109        0.000005  1
  H         -1.197483        2.145664        0.000011  1
  H          1.279537       -2.049878        0.000000  1
  H         -2.480010       -0.000000        0.000002  1
  H         -1.197480       -2.145668        0.000001  1
  H          1.279535        2.049878        0.000011  1
  C          1.705737       -0.300767        1.000000  2
  C          1.134153       -1.310113        1.634124  2
  H          1.390197       -0.002640        0.008780  2
  H          2.511298        0.266421        1.447584  2
  H          1.449693       -1.608241        2.625343  2
  H          0.328592       -1.877302        1.186540  2

%mem=32GB
%nprocshared= 8
#p m062x/aug-cc-pVDZ   counterpoise=2

00218 m062x/aug-cc-pVDZ   counterpoise=2

 0  1  0  1  0  1
  C          0.696271        1.136534        0.000002  1
  N          1.387403       -0.000000        0.000003  1
  C          0.696273       -1.136531       -0.000007  1
  C         -0.690797       -1.191110       -0.000002  1
  C         -1.398354       -0.000002       -0.000001  1
  C         -0.690796        1.191109        0.000005  1
  H         -1.197483        2.145664        0.000011  1
  H          1.279537       -2.049878        0.000000  1
  H         -2.480010       -0.000000        0.000002  1
  H         -1.197480       -2.145668        0.000001  1
  H          1.279535        2.049878        0.000011  1
  C          1.879385        0.000000        0.684040  2
  C          2.283598       -1.126216        1.246045  2
  H          1.247547        0.000000       -0.194449  2
  H          2.164691        0.965509        1.080720  2
  H          2.915436       -1.126216        2.124533  2
  H          1.998292       -2.091725        0.849365  2

%mem=32GB
%nprocshared= 8
#p m062x/aug-cc-pVDZ   counterpoise=2

00219 m062x/aug-cc-pVDZ   counterpoise=2

 0  1  0  1  0  1
  C          0.696271        1.136534        0.000002  1
  N          1.387403       -0.000000        0.000003  1
  C          0.696273       -1.136531       -0.000007  1
  C         -0.690797       -1.191110       -0.000002  1
  C         -1.398354       -0.000002       -0.000001  1
  C         -0.690796        1.191109        0.000005  1
  H         -1.197483        2.145664        0.000011  1
  H          1.279537       -2.049878        0.000000  1
  H         -2.480010       -0.000000        0.000002  1
  H         -1.197480       -2.145668        0.000001  1
  H          1.279535        2.049878        0.000011  1
  C          1.850833        0.326352        0.684040  2
  C          2.860411       -0.340140        1.217089  2
  H          1.286328       -0.071178       -0.149186  2
  H          1.549823        1.295267        1.060282  2
  H          3.424915        0.057389        2.050315  2
  H          3.161421       -1.309055        0.840847  2

%mem=32GB
%nprocshared= 8
#p m062x/aug-cc-pVDZ   counterpoise=2

00220 m062x/aug-cc-pVDZ   counterpoise=2

 0  1  0  1  0  1
  C          0.696271        1.136534        0.000002  1
  N          1.387403       -0.000000        0.000003  1
  C          0.696273       -1.136531       -0.000007  1
  C         -0.690797       -1.191110       -0.000002  1
  C         -1.398354       -0.000002       -0.000001  1
  C         -0.690796        1.191109        0.000005  1
  H         -1.197483        2.145664        0.000011  1
  H          1.279537       -2.049878        0.000000  1
  H         -2.480010       -0.000000        0.000002  1
  H         -1.197480       -2.145668        0.000001  1
  H          1.279535        2.049878        0.000011  1
  C          1.766044        0.642788        0.684040  2
  C          2.995393        0.510818        1.151893  2
  H          1.361232       -0.044428       -0.047276  2
  H          1.116932        1.443142        1.014265  2
  H          3.400205        1.198033        1.883209  2
  H          3.644505       -0.289536        0.821669  2

%mem=32GB
%nprocshared= 8
#p m062x/aug-cc-pVDZ   counterpoise=2

00221 m062x/aug-cc-pVDZ   counterpoise=2

 0  1  0  1  0  1
  C          0.696271        1.136534        0.000002  1
  N          1.387403       -0.000000        0.000003  1
  C          0.696273       -1.136531       -0.000007  1
  C         -0.690797       -1.191110       -0.000002  1
  C         -1.398354       -0.000002       -0.000001  1
  C         -0.690796        1.191109        0.000005  1
  H         -1.197483        2.145664        0.000011  1
  H          1.279537       -2.049878        0.000000  1
  H         -2.480010       -0.000000        0.000002  1
  H         -1.197480       -2.145668        0.000001  1
  H          1.279535        2.049878        0.000011  1
  C          1.627595        0.939693        0.684040  2
  C          1.944729       -0.278432        1.088020  2
  H          0.767838        1.121408        0.052567  2
  H          2.215473        1.802280        0.969181  2
  H          2.804486       -0.460147        1.719493  2
  H          1.356851       -1.141019        0.802879  2

%mem=32GB
%nprocshared= 8
#p m062x/aug-cc-pVDZ   counterpoise=2

00222 m062x/aug-cc-pVDZ   counterpoise=2

 0  1  0  1  0  1
  C          0.696271        1.136534        0.000002  1
  N          1.387403       -0.000000        0.000003  1
  C          0.696273       -1.136531       -0.000007  1
  C         -0.690797       -1.191110       -0.000002  1
  C         -1.398354       -0.000002       -0.000001  1
  C         -0.690796        1.191109        0.000005  1
  H         -1.197483        2.145664        0.000011  1
  H          1.279537       -2.049878        0.000000  1
  H         -2.480010       -0.000000        0.000002  1
  H         -1.197480       -2.145668        0.000001  1
  H          1.279535        2.049878        0.000011  1
  C          1.439693        1.208046        0.684040  2
  C          2.055689        0.135885        1.151610  2
  H          0.645370        1.131638       -0.046833  2
  H          1.705920        2.203620        1.014065  2
  H          2.850011        0.212293        1.882482  2
  H          1.789462       -0.859689        0.821585  2

%mem=32GB
%nprocshared= 8
#p m062x/aug-cc-pVDZ   counterpoise=2

00223 m062x/aug-cc-pVDZ   counterpoise=2

 0  1  0  1  0  1
  C          0.696271        1.136534        0.000002  1
  N          1.387403       -0.000000        0.000003  1
  C          0.696273       -1.136531       -0.000007  1
  C         -0.690797       -1.191110       -0.000002  1
  C         -1.398354       -0.000002       -0.000001  1
  C         -0.690796        1.191109        0.000005  1
  H         -1.197483        2.145664        0.000011  1
  H          1.279537       -2.049878        0.000000  1
  H         -2.480010       -0.000000        0.000002  1
  H         -1.197480       -2.145668        0.000001  1
  H          1.279535        2.049878        0.000011  1
  C          1.208046        1.439693        0.684040  2
  C          2.172864        0.702239        1.206427  2
  H          0.597123        1.077802       -0.132520  2
  H          0.991826        2.433805        1.052757  2
  H          2.783786        1.064130        2.022986  2
  H          2.389083       -0.291873        0.837711  2

%mem=32GB
%nprocshared= 8
#p m062x/aug-cc-pVDZ   counterpoise=2

00224 m062x/aug-cc-pVDZ   counterpoise=2

 0  1  0  1  0  1
  C          0.696271        1.136534        0.000002  1
  N          1.387403       -0.000000        0.000003  1
  C          0.696273       -1.136531       -0.000007  1
  C         -0.690797       -1.191110       -0.000002  1
  C         -1.398354       -0.000002       -0.000001  1
  C         -0.690796        1.191109        0.000005  1
  H         -1.197483        2.145664        0.000011  1
  H          1.279537       -2.049878        0.000000  1
  H         -2.480010       -0.000000        0.000002  1
  H         -1.197480       -2.145668        0.000001  1
  H          1.279535        2.049878        0.000011  1
  C          0.939693        1.627595        0.684040  2
  C         -0.207249        1.998736        1.226609  2
  H          1.361053        2.151171       -0.164067  2
  H          1.501609        0.785840        1.067002  2
  H         -0.628609        1.475161        2.074716  2
  H         -0.769165        2.840491        0.843648  2

%mem=32GB
%nprocshared= 8
#p m062x/aug-cc-pVDZ   counterpoise=2

00225 m062x/aug-cc-pVDZ   counterpoise=2

 0  1  0  1  0  1
  C          0.696271        1.136534        0.000002  1
  N          1.387403       -0.000000        0.000003  1
  C          0.696273       -1.136531       -0.000007  1
  C         -0.690797       -1.191110       -0.000002  1
  C         -1.398354       -0.000002       -0.000001  1
  C         -0.690796        1.191109        0.000005  1
  H         -1.197483        2.145664        0.000011  1
  H          1.279537       -2.049878        0.000000  1
  H         -2.480010       -0.000000        0.000002  1
  H         -1.197480       -2.145668        0.000001  1
  H          1.279535        2.049878        0.000011  1
  C          0.642788        1.766044        0.684040  2
  C          1.725198        2.329395        1.192590  2
  H          0.704941        1.034481       -0.110890  2
  H         -0.347321        2.014645        1.042990  2
  H          1.663045        3.060958        1.987520  2
  H          2.715307        2.080795        0.833640  2

%mem=32GB
%nprocshared= 8
#p m062x/aug-cc-pVDZ   counterpoise=2

00226 m062x/aug-cc-pVDZ   counterpoise=2

 0  1  0  1  0  1
  C          0.696271        1.136534        0.000002  1
  N          1.387403       -0.000000        0.000003  1
  C          0.696273       -1.136531       -0.000007  1
  C         -0.690797       -1.191110       -0.000002  1
  C         -1.398354       -0.000002       -0.000001  1
  C         -0.690796        1.191109        0.000005  1
  H         -1.197483        2.145664        0.000011  1
  H          1.279537       -2.049878        0.000000  1
  H         -2.480010       -0.000000        0.000002  1
  H         -1.197480       -2.145668        0.000001  1
  H          1.279535        2.049878        0.000011  1
  C          0.326352        1.850833        0.684040  2
  C          1.083896        2.837044        1.132501  2
  H          0.705445        1.118819       -0.016963  2
  H         -0.702187        1.737366        1.000577  2
  H          0.704802        3.569057        1.833503  2
  H          2.112434        2.950511        0.815964  2

%mem=32GB
%nprocshared= 8
#p m062x/aug-cc-pVDZ   counterpoise=2

00227 m062x/aug-cc-pVDZ   counterpoise=2

 0  1  0  1  0  1
  C          0.696271        1.136534        0.000002  1
  N          1.387403       -0.000000        0.000003  1
  C          0.696273       -1.136531       -0.000007  1
  C         -0.690797       -1.191110       -0.000002  1
  C         -1.398354       -0.000002       -0.000001  1
  C         -0.690796        1.191109        0.000005  1
  H         -1.197483        2.145664        0.000011  1
  H          1.279537       -2.049878        0.000000  1
  H         -2.480010       -0.000000        0.000002  1
  H         -1.197480       -2.145668        0.000001  1
  H          1.279535        2.049878        0.000011  1
  C          0.000000        1.879385        0.684040  2
  C          1.196375        1.481589        1.081588  2
  H         -0.627562        1.254113        0.062620  2
  H         -0.398095        2.845690        0.964641  2
  H          1.823937        2.106861        1.703007  2
  H          1.594470        0.515284        0.800987  2

%mem=32GB
%nprocshared= 8
#p m062x/aug-cc-pVDZ   counterpoise=2

00228 m062x/aug-cc-pVDZ   counterpoise=2

 0  1  0  1  0  1
  C          0.696271        1.136534        0.000002  1
  N          1.387403       -0.000000        0.000003  1
  C          0.696273       -1.136531       -0.000007  1
  C         -0.690797       -1.191110       -0.000002  1
  C         -1.398354       -0.000002       -0.000001  1
  C         -0.690796        1.191109        0.000005  1
  H         -1.197483        2.145664        0.000011  1
  H          1.279537       -2.049878        0.000000  1
  H         -2.480010       -0.000000        0.000002  1
  H         -1.197480       -2.145668        0.000001  1
  H          1.279535        2.049878        0.000011  1
  C         -0.326352        1.850833        0.684040  2
  C          0.907324        1.754969        1.149286  2
  H         -0.713815        1.149439       -0.043201  2
  H         -0.996523        2.634412        1.012425  2
  H          1.294788        2.456363        1.876527  2
  H          1.577495        0.971390        0.820902  2

%mem=32GB
%nprocshared= 8
#p m062x/aug-cc-pVDZ   counterpoise=2

00229 m062x/aug-cc-pVDZ   counterpoise=2

 0  1  0  1  0  1
  C          0.696271        1.136534        0.000002  1
  N          1.387403       -0.000000        0.000003  1
  C          0.696273       -1.136531       -0.000007  1
  C         -0.690797       -1.191110       -0.000002  1
  C         -1.398354       -0.000002       -0.000001  1
  C         -0.690796        1.191109        0.000005  1
  H         -1.197483        2.145664        0.000011  1
  H          1.279537       -2.049878        0.000000  1
  H         -2.480010       -0.000000        0.000002  1
  H         -1.197480       -2.145668        0.000001  1
  H          1.279535        2.049878        0.000011  1
  C         -0.642788        1.766044        0.684040  2
  C          0.516662        2.117107        1.213220  2
  H         -0.700842        1.070797       -0.143137  2
  H         -1.578734        2.160325        1.057551  2
  H          0.574717        2.812354        2.040396  2
  H          1.452608        1.722827        0.839709  2

%mem=32GB
%nprocshared= 8
#p m062x/aug-cc-pVDZ   counterpoise=2

00230 m062x/aug-cc-pVDZ   counterpoise=2

 0  1  0  1  0  1
  C          0.696271        1.136534        0.000002  1
  N          1.387403       -0.000000        0.000003  1
  C          0.696273       -1.136531       -0.000007  1
  C         -0.690797       -1.191110       -0.000002  1
  C         -1.398354       -0.000002       -0.000001  1
  C         -0.690796        1.191109        0.000005  1
  H         -1.197483        2.145664        0.000011  1
  H          1.279537       -2.049878        0.000000  1
  H         -2.480010       -0.000000        0.000002  1
  H         -1.197480       -2.145668        0.000001  1
  H          1.279535        2.049878        0.000011  1
  C         -0.939693        1.627595        0.684040  2
  C         -0.164367        2.541483        1.241964  2
  H         -0.622362        1.071098       -0.188069  2
  H         -1.921713        1.400614        1.077840  2
  H         -0.481697        3.097980        2.114073  2
  H          0.817653        2.768465        0.848165  2

%mem=32GB
%nprocshared= 8
#p m062x/aug-cc-pVDZ   counterpoise=2

00231 m062x/aug-cc-pVDZ   counterpoise=2

 0  1  0  1  0  1
  C          0.696271        1.136534        0.000002  1
  N          1.387403       -0.000000        0.000003  1
  C          0.696273       -1.136531       -0.000007  1
  C         -0.690797       -1.191110       -0.000002  1
  C         -1.398354       -0.000002       -0.000001  1
  C         -0.690796        1.191109        0.000005  1
  H         -1.197483        2.145664        0.000011  1
  H          1.279537       -2.049878        0.000000  1
  H         -2.480010       -0.000000        0.000002  1
  H         -1.197480       -2.145668        0.000001  1
  H          1.279535        2.049878        0.000011  1
  C         -1.208046        1.439693        0.684040  2
  C         -1.121245        2.647501        1.214385  2
  H         -0.581178        1.138428       -0.144959  2
  H         -1.909328        0.705499        1.058373  2
  H         -1.748112        2.948765        2.043383  2
  H         -0.419963        3.381694        0.840052  2

%mem=32GB
%nprocshared= 8
#p m062x/aug-cc-pVDZ   counterpoise=2

00232 m062x/aug-cc-pVDZ   counterpoise=2

 0  1  0  1  0  1
  C          0.696271        1.136534        0.000002  1
  N          1.387403       -0.000000        0.000003  1
  C          0.696273       -1.136531       -0.000007  1
  C         -0.690797       -1.191110       -0.000002  1
  C         -1.398354       -0.000002       -0.000001  1
  C         -0.690796        1.191109        0.000005  1
  H         -1.197483        2.145664        0.000011  1
  H          1.279537       -2.049878        0.000000  1
  H         -2.480010       -0.000000        0.000002  1
  H         -1.197480       -2.145668        0.000001  1
  H          1.279535        2.049878        0.000011  1
  C         -1.439693        1.208046        0.684040  2
  C         -1.925301        2.345532        1.150848  2
  H         -0.640820        1.189979       -0.045643  2
  H         -1.822252        0.250941        1.013528  2
  H         -2.724173        2.363598        1.880531  2
  H         -1.542742        3.302636        0.821361  2

%mem=32GB
%nprocshared= 8
#p m062x/aug-cc-pVDZ   counterpoise=2

00233 m062x/aug-cc-pVDZ   counterpoise=2

 0  1  0  1  0  1
  C          0.696271        1.136534        0.000002  1
  N          1.387403       -0.000000        0.000003  1
  C          0.696273       -1.136531       -0.000007  1
  C         -0.690797       -1.191110       -0.000002  1
  C         -1.398354       -0.000002       -0.000001  1
  C         -0.690796        1.191109        0.000005  1
  H         -1.197483        2.145664        0.000011  1
  H          1.279537       -2.049878        0.000000  1
  H         -2.480010       -0.000000        0.000002  1
  H         -1.197480       -2.145668        0.000001  1
  H          1.279535        2.049878        0.000011  1
  C         -1.627595        0.939693        0.684040  2
  C         -0.667423        1.755716        1.083758  2
  H         -1.418204        0.081364        0.059229  2
  H         -2.660147        1.098441        0.966173  2
  H         -0.876814        2.614044        1.708569  2
  H          0.365128        1.596968        0.801625  2

%mem=32GB
%nprocshared= 8
#p m062x/aug-cc-pVDZ   counterpoise=2

00234 m062x/aug-cc-pVDZ   counterpoise=2

 0  1  0  1  0  1
  C          0.696271        1.136534        0.000002  1
  N          1.387403       -0.000000        0.000003  1
  C          0.696273       -1.136531       -0.000007  1
  C         -0.690797       -1.191110       -0.000002  1
  C         -1.398354       -0.000002       -0.000001  1
  C         -0.690796        1.191109        0.000005  1
  H         -1.197483        2.145664        0.000011  1
  H          1.279537       -2.049878        0.000000  1
  H         -2.480010       -0.000000        0.000002  1
  H         -1.197480       -2.145668        0.000001  1
  H          1.279535        2.049878        0.000011  1
  C         -1.766044        0.642788        0.684040  2
  C         -1.040959        1.643389        1.153772  2
  H         -1.371364       -0.047185       -0.050212  2
  H         -2.782344        0.474942        1.015591  2
  H         -1.435639        2.333361        1.888024  2
  H         -0.024660        1.811235        0.822221  2

%mem=32GB
%nprocshared= 8
#p m062x/aug-cc-pVDZ   counterpoise=2

00235 m062x/aug-cc-pVDZ   counterpoise=2

 0  1  0  1  0  1
  C          0.696271        1.136534        0.000002  1
  N          1.387403       -0.000000        0.000003  1
  C          0.696273       -1.136531       -0.000007  1
  C         -0.690797       -1.191110       -0.000002  1
  C         -1.398354       -0.000002       -0.000001  1
  C         -0.690796        1.191109        0.000005  1
  H         -1.197483        2.145664        0.000011  1
  H          1.279537       -2.049878        0.000000  1
  H         -2.480010       -0.000000        0.000002  1
  H         -1.197480       -2.145668        0.000001  1
  H          1.279535        2.049878        0.000011  1
  C         -1.850833        0.326352        0.684040  2
  C         -1.546888        1.495718        1.220510  2
  H         -1.296134       -0.073729       -0.154534  2
  H         -2.666106       -0.276069        1.062697  2
  H         -2.101586        1.895798        2.059083  2
  H         -0.731614        2.098139        0.841854  2

%mem=32GB
%nprocshared= 8
#p m062x/aug-cc-pVDZ   counterpoise=2

00236 m062x/aug-cc-pVDZ   counterpoise=2

 0  1  0  1  0  1
  C          0.696271        1.136534        0.000002  1
  N          1.387403       -0.000000        0.000003  1
  C          0.696273       -1.136531       -0.000007  1
  C         -0.690797       -1.191110       -0.000002  1
  C         -1.398354       -0.000002       -0.000001  1
  C         -0.690796        1.191109        0.000005  1
  H         -1.197483        2.145664        0.000011  1
  H          1.279537       -2.049878        0.000000  1
  H         -2.480010       -0.000000        0.000002  1
  H         -1.197480       -2.145668        0.000001  1
  H          1.279535        2.049878        0.000011  1
  C         -1.879385        0.000000        0.684040  2
  C         -2.277594        1.126218        1.250312  2
  H         -1.256925       -0.000003       -0.201118  2
  H         -2.160460       -0.965508        1.083732  2
  H         -2.900054        1.126220        2.135469  2
  H         -1.996519        2.091725        0.850620  2

%mem=32GB
%nprocshared= 8
#p m062x/aug-cc-pVDZ   counterpoise=2

00237 m062x/aug-cc-pVDZ   counterpoise=2

 0  1  0  1  0  1
  C          0.696271        1.136534        0.000002  1
  N          1.387403       -0.000000        0.000003  1
  C          0.696273       -1.136531       -0.000007  1
  C         -0.690797       -1.191110       -0.000002  1
  C         -1.398354       -0.000002       -0.000001  1
  C         -0.690796        1.191109        0.000005  1
  H         -1.197483        2.145664        0.000011  1
  H          1.279537       -2.049878        0.000000  1
  H         -2.480010       -0.000000        0.000002  1
  H         -1.197480       -2.145668        0.000001  1
  H          1.279535        2.049878        0.000011  1
  C         -1.850833       -0.326352        0.684040  2
  C         -2.864502        0.331125        1.220511  2
  H         -1.296133        0.073725       -0.154535  2
  H         -1.536512       -1.290086        1.062698  2
  H         -3.419201       -0.068951        2.059086  2
  H         -3.178823        1.294859        0.841854  2

%mem=32GB
%nprocshared= 8
#p m062x/aug-cc-pVDZ   counterpoise=2

00238 m062x/aug-cc-pVDZ   counterpoise=2

 0  1  0  1  0  1
  C          0.696271        1.136534        0.000002  1
  N          1.387403       -0.000000        0.000003  1
  C          0.696273       -1.136531       -0.000007  1
  C         -0.690797       -1.191110       -0.000002  1
  C         -1.398354       -0.000002       -0.000001  1
  C         -0.690796        1.191109        0.000005  1
  H         -1.197483        2.145664        0.000011  1
  H          1.279537       -2.049878        0.000000  1
  H         -2.480010       -0.000000        0.000002  1
  H         -1.197480       -2.145668        0.000001  1
  H          1.279535        2.049878        0.000011  1
  C         -1.766044       -0.642788        0.684040  2
  C         -2.996116       -0.524990        1.153773  2
  H         -1.371363        0.047183       -0.050214  2
  H         -1.106182       -1.433747        1.015592  2
  H         -3.390797       -1.214959        1.888027  2
  H         -3.655979        0.265970        0.822221  2

%mem=32GB
%nprocshared= 8
#p m062x/aug-cc-pVDZ   counterpoise=2

00239 m062x/aug-cc-pVDZ   counterpoise=2

 0  1  0  1  0  1
  C          0.696271        1.136534        0.000002  1
  N          1.387403       -0.000000        0.000003  1
  C          0.696273       -1.136531       -0.000007  1
  C         -0.690797       -1.191110       -0.000002  1
  C         -1.398354       -0.000002       -0.000001  1
  C         -0.690796        1.191109        0.000005  1
  H         -1.197483        2.145664        0.000011  1
  H          1.279537       -2.049878        0.000000  1
  H         -2.480010       -0.000000        0.000002  1
  H         -1.197480       -2.145668        0.000001  1
  H          1.279535        2.049878        0.000011  1
  C         -1.627595       -0.939693        0.684040  2
  C         -2.855681       -1.221882        1.083759  2
  H         -1.418203       -0.081366        0.059227  2
  H         -0.784146       -1.556098        0.966174  2
  H         -3.065073       -2.080209        1.708572  2
  H         -3.699131       -0.605477        0.801625  2

%mem=32GB
%nprocshared= 8
#p m062x/aug-cc-pVDZ   counterpoise=2

00240 m062x/aug-cc-pVDZ   counterpoise=2

 0  1  0  1  0  1
  C          0.696271        1.136534        0.000002  1
  N          1.387403       -0.000000        0.000003  1
  C          0.696273       -1.136531       -0.000007  1
  C         -0.690797       -1.191110       -0.000002  1
  C         -1.398354       -0.000002       -0.000001  1
  C         -0.690796        1.191109        0.000005  1
  H         -1.197483        2.145664        0.000011  1
  H          1.279537       -2.049878        0.000000  1
  H         -2.480010       -0.000000        0.000002  1
  H         -1.197480       -2.145668        0.000001  1
  H          1.279535        2.049878        0.000011  1
  C         -1.439693       -1.208046        0.684040  2
  C         -1.976223       -0.093675        1.150851  2
  H         -0.640824       -1.189980       -0.045648  2
  H         -1.778592       -2.181465        1.013530  2
  H         -2.775091       -0.111740        1.880539  2
  H         -1.637324        0.879745        0.821362  2

%mem=32GB
%nprocshared= 8
#p m062x/aug-cc-pVDZ   counterpoise=2

00241 m062x/aug-cc-pVDZ   counterpoise=2

 0  1  0  1  0  1
  C          0.696271        1.136534        0.000002  1
  N          1.387403       -0.000000        0.000003  1
  C          0.696273       -1.136531       -0.000007  1
  C         -0.690797       -1.191110       -0.000002  1
  C         -1.398354       -0.000002       -0.000001  1
  C         -0.690796        1.191109        0.000005  1
  H         -1.197483        2.145664        0.000011  1
  H          1.279537       -2.049878        0.000000  1
  H         -2.480010       -0.000000        0.000002  1
  H         -1.197480       -2.145668        0.000001  1
  H          1.279535        2.049878        0.000011  1
  C         -1.208046       -1.439693        0.684040  2
  C         -2.096908       -0.617345        1.214388  2
  H         -0.581183       -1.138431       -0.144963  2
  H         -1.072884       -2.445956        1.058375  2
  H         -2.723770       -0.918606        2.043390  2
  H         -2.232069        0.388919        0.840052  2

%mem=32GB
%nprocshared= 8
#p m062x/aug-cc-pVDZ   counterpoise=2

00242 m062x/aug-cc-pVDZ   counterpoise=2

 0  1  0  1  0  1
  C          0.696271        1.136534        0.000002  1
  N          1.387403       -0.000000        0.000003  1
  C          0.696273       -1.136531       -0.000007  1
  C         -0.690797       -1.191110       -0.000002  1
  C         -1.398354       -0.000002       -0.000001  1
  C         -0.690796        1.191109        0.000005  1
  H         -1.197483        2.145664        0.000011  1
  H          1.279537       -2.049878        0.000000  1
  H         -2.480010       -0.000000        0.000002  1
  H         -1.197480       -2.145668        0.000001  1
  H          1.279535        2.049878        0.000011  1
  C         -0.939693       -1.627595        0.684040  2
  C         -2.121035       -1.425734        1.241967  2
  H         -0.622366       -1.071103       -0.188073  2
  H         -0.244251       -2.357145        1.077842  2
  H         -2.438362       -1.982226        2.114079  2
  H         -2.816477       -0.696184        0.848165  2

%mem=32GB
%nprocshared= 8
#p m062x/aug-cc-pVDZ   counterpoise=2

00243 m062x/aug-cc-pVDZ   counterpoise=2

 0  1  0  1  0  1
  C          0.696271        1.136534        0.000002  1
  N          1.387403       -0.000000        0.000003  1
  C          0.696273       -1.136531       -0.000007  1
  C         -0.690797       -1.191110       -0.000002  1
  C         -1.398354       -0.000002       -0.000001  1
  C         -0.690796        1.191109        0.000005  1
  H         -1.197483        2.145664        0.000011  1
  H          1.279537       -2.049878        0.000000  1
  H         -2.480010       -0.000000        0.000002  1
  H         -1.197480       -2.145668        0.000001  1
  H          1.279535        2.049878        0.000011  1
  C         -0.642788       -1.766044        0.684040  2
  C         -1.727957       -2.304537        1.213222  2
  H         -0.700843       -1.070802       -0.143141  2
  H          0.345588       -1.999636        1.057553  2
  H         -1.669901       -2.999779        2.040403  2
  H         -2.716332       -2.070946        0.839710  2

%mem=32GB
%nprocshared= 8
#p m062x/aug-cc-pVDZ   counterpoise=2

00244 m062x/aug-cc-pVDZ   counterpoise=2

 0  1  0  1  0  1
  C          0.696271        1.136534        0.000002  1
  N          1.387403       -0.000000        0.000003  1
  C          0.696273       -1.136531       -0.000007  1
  C         -0.690797       -1.191110       -0.000002  1
  C         -1.398354       -0.000002       -0.000001  1
  C         -0.690796        1.191109        0.000005  1
  H         -1.197483        2.145664        0.000011  1
  H          1.279537       -2.049878        0.000000  1
  H         -2.480010       -0.000000        0.000002  1
  H         -1.197480       -2.145668        0.000001  1
  H          1.279535        2.049878        0.000011  1
  C         -0.326352       -1.850833        0.684040  2
  C         -1.064275       -2.844118        1.149289  2
  H         -0.713815       -1.149443       -0.043205  2
  H          0.693735       -1.700678        1.012427  2
  H         -0.676812       -3.545507        1.876534  2
  H         -2.084362       -2.994273        0.820902  2

%mem=32GB
%nprocshared= 8
#p m062x/aug-cc-pVDZ   counterpoise=2

00245 m062x/aug-cc-pVDZ   counterpoise=2

 0  1  0  1  0  1
  C          0.696271        1.136534        0.000002  1
  N          1.387403       -0.000000        0.000003  1
  C          0.696273       -1.136531       -0.000007  1
  C         -0.690797       -1.191110       -0.000002  1
  C         -1.398354       -0.000002       -0.000001  1
  C         -0.690796        1.191109        0.000005  1
  H         -1.197483        2.145664        0.000011  1
  H          1.279537       -2.049878        0.000000  1
  H         -2.480010       -0.000000        0.000002  1
  H         -1.197480       -2.145668        0.000001  1
  H          1.279535        2.049878        0.000011  1
  C         -0.000000       -1.879385        0.684040  2
  C         -0.393421       -3.077206        1.081591  2
  H         -0.627560       -1.254116        0.062616  2
  H          0.964842       -1.477759        0.964643  2
  H          0.234139       -3.702475        1.703014  2
  H         -1.358264       -3.478831        0.800988  2

%mem=32GB
%nprocshared= 8
#p m062x/aug-cc-pVDZ   counterpoise=2

00246 m062x/aug-cc-pVDZ   counterpoise=2

 0  1  0  1  0  1
  C          0.696271        1.136534        0.000002  1
  N          1.387403       -0.000000        0.000003  1
  C          0.696273       -1.136531       -0.000007  1
  C         -0.690797       -1.191110       -0.000002  1
  C         -1.398354       -0.000002       -0.000001  1
  C         -0.690796        1.191109        0.000005  1
  H         -1.197483        2.145664        0.000011  1
  H          1.279537       -2.049878        0.000000  1
  H         -2.480010       -0.000000        0.000002  1
  H         -1.197480       -2.145668        0.000001  1
  H          1.279535        2.049878        0.000011  1
  C          0.326352       -1.850833        0.684040  2
  C         -0.916234       -1.801219        1.132503  2
  H          0.705444       -1.118822       -0.016966  2
  H          1.012533       -2.625379        1.000579  2
  H         -1.295326       -2.533230        1.833509  2
  H         -1.602415       -1.026673        0.815964  2

%mem=32GB
%nprocshared= 8
#p m062x/aug-cc-pVDZ   counterpoise=2

00247 m062x/aug-cc-pVDZ   counterpoise=2

 0  1  0  1  0  1
  C          0.696271        1.136534        0.000002  1
  N          1.387403       -0.000000        0.000003  1
  C          0.696273       -1.136531       -0.000007  1
  C         -0.690797       -1.191110       -0.000002  1
  C         -1.398354       -0.000002       -0.000001  1
  C         -0.690796        1.191109        0.000005  1
  H         -1.197483        2.145664        0.000011  1
  H          1.279537       -2.049878        0.000000  1
  H         -2.480010       -0.000000        0.000002  1
  H         -1.197480       -2.145668        0.000001  1
  H          1.279535        2.049878        0.000011  1
  C          0.642788       -1.766044        0.684040  2
  C         -0.519149       -2.138710        1.192592  2
  H          0.704943       -1.034485       -0.110893  2
  H          1.576764       -2.178117        1.042991  2
  H         -0.581304       -2.870269        1.987525  2
  H         -1.453125       -1.726637        0.833641  2

%mem=32GB
%nprocshared= 8
#p m062x/aug-cc-pVDZ   counterpoise=2

00248 m062x/aug-cc-pVDZ   counterpoise=2

 0  1  0  1  0  1
  C          0.696271        1.136534        0.000002  1
  N          1.387403       -0.000000        0.000003  1
  C          0.696273       -1.136531       -0.000007  1
  C         -0.690797       -1.191110       -0.000002  1
  C         -1.398354       -0.000002       -0.000001  1
  C         -0.690796        1.191109        0.000005  1
  H         -1.197483        2.145664        0.000011  1
  H          1.279537       -2.049878        0.000000  1
  H         -2.480010       -0.000000        0.000002  1
  H         -1.197480       -2.145668        0.000001  1
  H          1.279535        2.049878        0.000011  1
  C          0.939693       -1.627595        0.684040  2
  C          1.547510       -0.586551        1.226612  2
  H          1.361051       -2.151165       -0.164072  2
  H         -0.002750       -1.996516        1.067004  2
  H          1.126152       -0.062981        2.074723  2
  H          2.489953       -0.217630        0.843649  2

%mem=32GB
%nprocshared= 8
#p m062x/aug-cc-pVDZ   counterpoise=2

00249 m062x/aug-cc-pVDZ   counterpoise=2

 0  1  0  1  0  1
  C          0.696271        1.136534        0.000002  1
  N          1.387403       -0.000000        0.000003  1
  C          0.696273       -1.136531       -0.000007  1
  C         -0.690797       -1.191110       -0.000002  1
  C         -1.398354       -0.000002       -0.000001  1
  C         -0.690796        1.191109        0.000005  1
  H         -1.197483        2.145664        0.000011  1
  H          1.279537       -2.049878        0.000000  1
  H         -2.480010       -0.000000        0.000002  1
  H         -1.197480       -2.145668        0.000001  1
  H          1.279535        2.049878        0.000011  1
  C          1.208046       -1.439693        0.684040  2
  C          1.024881       -2.640176        1.206430  2
  H          0.597130       -1.077801       -0.132524  2
  H          1.975989       -0.772406        1.052759  2
  H          1.635797       -3.002067        2.022994  2
  H          0.256938       -3.307462        0.837712  2

%mem=32GB
%nprocshared= 8
#p m062x/aug-cc-pVDZ   counterpoise=2

00250 m062x/aug-cc-pVDZ   counterpoise=2

 0  1  0  1  0  1
  C          0.696271        1.136534        0.000002  1
  N          1.387403       -0.000000        0.000003  1
  C          0.696273       -1.136531       -0.000007  1
  C         -0.690797       -1.191110       -0.000002  1
  C         -1.398354       -0.000002       -0.000001  1
  C         -0.690796        1.191109        0.000005  1
  H         -1.197483        2.145664        0.000011  1
  H          1.279537       -2.049878        0.000000  1
  H         -2.480010       -0.000000        0.000002  1
  H         -1.197480       -2.145668        0.000001  1
  H          1.279535        2.049878        0.000011  1
  C          1.439693       -1.208046        0.684040  2
  C          1.840009       -2.377970        1.151614  2
  H          0.645376       -1.131635       -0.046839  2
  H          1.890817       -0.281476        1.014068  2
  H          2.634325       -2.454380        1.882492  2
  H          1.388885       -3.304539        0.821586  2

%mem=32GB
%nprocshared= 8
#p m062x/aug-cc-pVDZ   counterpoise=2

00251 m062x/aug-cc-pVDZ   counterpoise=2

 0  1  0  1  0  1
  C          0.696271        1.136534        0.000002  1
  N          1.387403       -0.000000        0.000003  1
  C          0.696273       -1.136531       -0.000007  1
  C         -0.690797       -1.191110       -0.000002  1
  C         -1.398354       -0.000002       -0.000001  1
  C         -0.690796        1.191109        0.000005  1
  H         -1.197483        2.145664        0.000011  1
  H          1.279537       -2.049878        0.000000  1
  H         -2.480010       -0.000000        0.000002  1
  H         -1.197480       -2.145668        0.000001  1
  H          1.279535        2.049878        0.000011  1
  C          1.627595       -0.939693        0.684040  2
  C          2.410500       -1.925318        1.088024  2
  H          0.767842       -1.121405        0.052560  2
  H          1.816162        0.087000        0.969184  2
  H          3.270252       -1.743607        1.719504  2
  H          2.221933       -2.952011        0.802880  2

%mem=32GB
%nprocshared= 8
#p m062x/aug-cc-pVDZ   counterpoise=2

00252 m062x/aug-cc-pVDZ   counterpoise=2

 0  1  0  1  0  1
  C          0.696271        1.136534        0.000002  1
  N          1.387403       -0.000000        0.000003  1
  C          0.696273       -1.136531       -0.000007  1
  C         -0.690797       -1.191110       -0.000002  1
  C         -1.398354       -0.000002       -0.000001  1
  C         -0.690796        1.191109        0.000005  1
  H         -1.197483        2.145664        0.000011  1
  H          1.279537       -2.049878        0.000000  1
  H         -2.480010       -0.000000        0.000002  1
  H         -1.197480       -2.145668        0.000001  1
  H          1.279535        2.049878        0.000011  1
  C          1.766044       -0.642788        0.684040  2
  C          1.054646       -1.654037        1.151893  2
  H          1.361232        0.044428       -0.047276  2
  H          2.780741       -0.463056        1.014265  2
  H          1.459458       -2.341252        1.883209  2
  H          0.039949       -1.833769        0.821669  2

%mem=32GB
%nprocshared= 8
#p m062x/aug-cc-pVDZ   counterpoise=2

00253 m062x/aug-cc-pVDZ   counterpoise=2

 0  1  0  1  0  1
  C          0.696271        1.136534        0.000002  1
  N          1.387403       -0.000000        0.000003  1
  C          0.696273       -1.136531       -0.000007  1
  C         -0.690797       -1.191110       -0.000002  1
  C         -1.398354       -0.000002       -0.000001  1
  C         -0.690796        1.191109        0.000005  1
  H         -1.197483        2.145664        0.000011  1
  H          1.279537       -2.049878        0.000000  1
  H         -2.480010       -0.000000        0.000002  1
  H         -1.197480       -2.145668        0.000001  1
  H          1.279535        2.049878        0.000011  1
  C          1.850833       -0.326352        0.684040  2
  C          1.563529       -1.501475        1.217089  2
  H          1.286328        0.071178       -0.149186  2
  H          2.661645        0.283556        1.060282  2
  H          2.128033       -1.899004        2.050315  2
  H          0.752717       -2.111383        0.840847  2

%mem=32GB
%nprocshared= 8
#p m062x/aug-cc-pVDZ   counterpoise=2

00254 m062x/aug-cc-pVDZ   counterpoise=2

 0  1  0  1  0  1
  C          0.696271        1.136534        0.000002  1
  N          1.387403       -0.000000        0.000003  1
  C          0.696273       -1.136531       -0.000007  1
  C         -0.690797       -1.191110       -0.000002  1
  C         -1.398354       -0.000002       -0.000001  1
  C         -0.690796        1.191109        0.000005  1
  H         -1.197483        2.145664        0.000011  1
  H          1.279537       -2.049878        0.000000  1
  H         -2.480010       -0.000000        0.000002  1
  H         -1.197480       -2.145668        0.000001  1
  H          1.279535        2.049878        0.000011  1
  C          1.969616        0.000000        0.347296  2
  C          2.564147       -1.126216        0.701938  2
  H          1.040284        0.000000       -0.207055  2
  H          2.389253        0.965509        0.597613  2
  H          3.493477       -1.126216        1.256289  2
  H          2.144509       -2.091725        0.451621  2

%mem=32GB
%nprocshared= 8
#p m062x/aug-cc-pVDZ   counterpoise=2

00255 m062x/aug-cc-pVDZ   counterpoise=2

 0  1  0  1  0  1
  C          0.696271        1.136534        0.000002  1
  N          1.387403       -0.000000        0.000003  1
  C          0.696273       -1.136531       -0.000007  1
  C         -0.690797       -1.191110       -0.000002  1
  C         -1.398354       -0.000002       -0.000001  1
  C         -0.690796        1.191109        0.000005  1
  H         -1.197483        2.145664        0.000011  1
  H          1.279537       -2.049878        0.000000  1
  H         -2.480010       -0.000000        0.000002  1
  H         -1.197480       -2.145668        0.000001  1
  H          1.279535        2.049878        0.000011  1
  C          1.939693        0.342020        0.347296  2
  C          3.051675       -0.294037        0.673678  2
  H          1.128372       -0.160412       -0.162882  2
  H          1.797707        1.389747        0.577667  2
  H          3.862996        0.208394        1.183857  2
  H          3.193661       -1.341764        0.443308  2

%mem=32GB
%nprocshared= 8
#p m062x/aug-cc-pVDZ   counterpoise=2

00256 m062x/aug-cc-pVDZ   counterpoise=2

 0  1  0  1  0  1
  C          0.696271        1.136534        0.000002  1
  N          1.387403       -0.000000        0.000003  1
  C          0.696273       -1.136531       -0.000007  1
  C         -0.690797       -1.191110       -0.000002  1
  C         -1.398354       -0.000002       -0.000001  1
  C         -0.690796        1.191109        0.000005  1
  H         -1.197483        2.145664        0.000011  1
  H          1.279537       -2.049878        0.000000  1
  H         -2.480010       -0.000000        0.000002  1
  H         -1.197480       -2.145668        0.000001  1
  H          1.279535        2.049878        0.000011  1
  C          1.850833        0.673648        0.347296  2
  C          3.139828        0.560289        0.617931  2
  H          1.286329       -0.146922       -0.075742  2
  H          1.310278        1.591402        0.538318  2
  H          3.704331        1.380859        1.040969  2
  H          3.680383       -0.357465        0.426909  2

%mem=32GB
%nprocshared= 8
#p m062x/aug-cc-pVDZ   counterpoise=2

00257 m062x/aug-cc-pVDZ   counterpoise=2

 0  1  0  1  0  1
  C          0.696271        1.136534        0.000002  1
  N          1.387403       -0.000000        0.000003  1
  C          0.696273       -1.136531       -0.000007  1
  C         -0.690797       -1.191110       -0.000002  1
  C         -1.398354       -0.000002       -0.000001  1
  C         -0.690796        1.191109        0.000005  1
  H         -1.197483        2.145664        0.000011  1
  H          1.279537       -2.049878        0.000000  1
  H         -2.480010       -0.000000        0.000002  1
  H         -1.197480       -2.145668        0.000001  1
  H          1.279535        2.049878        0.000011  1
  C          1.705737        0.984808        0.347296  2
  C          2.186443       -0.226310        0.570267  2
  H          0.692672        1.137075       -0.001236  2
  H          2.306693        1.870836        0.504676  2
  H          3.199507       -0.378577        0.918799  2
  H          1.585487       -1.112339        0.412888  2

%mem=32GB
%nprocshared= 8
#p m062x/aug-cc-pVDZ   counterpoise=2

00258 m062x/aug-cc-pVDZ   counterpoise=2

 0  1  0  1  0  1
  C          0.696271        1.136534        0.000002  1
  N          1.387403       -0.000000        0.000003  1
  C          0.696273       -1.136531       -0.000007  1
  C         -0.690797       -1.191110       -0.000002  1
  C         -1.398354       -0.000002       -0.000001  1
  C         -0.690796        1.191109        0.000005  1
  H         -1.197483        2.145664        0.000011  1
  H          1.279537       -2.049878        0.000000  1
  H         -2.480010       -0.000000        0.000002  1
  H         -1.197480       -2.145668        0.000001  1
  H          1.279535        2.049878        0.000011  1
  C          1.508813        1.266044        0.347296  2
  C          0.606742        0.338424        0.618201  2
  H          1.229244        2.221808       -0.076164  2
  H          2.561731        1.105532        0.538509  2
  H          0.886311       -0.617338        1.041662  2
  H         -0.446175        0.498936        0.426988  2

%mem=32GB
%nprocshared= 8
#p m062x/aug-cc-pVDZ   counterpoise=2

00259 m062x/aug-cc-pVDZ   counterpoise=2

 0  1  0  1  0  1
  C          0.696271        1.136534        0.000002  1
  N          1.387403       -0.000000        0.000003  1
  C          0.696273       -1.136531       -0.000007  1
  C         -0.690797       -1.191110       -0.000002  1
  C         -1.398354       -0.000002       -0.000001  1
  C         -0.690796        1.191109        0.000005  1
  H         -1.197483        2.145664        0.000011  1
  H          1.279537       -2.049878        0.000000  1
  H         -2.480010       -0.000000        0.000002  1
  H         -1.197480       -2.145668        0.000001  1
  H          1.279535        2.049878        0.000011  1
  C          1.266044        1.508813        0.347296  2
  C          0.125656        0.954425        0.721151  2
  H          1.288745        2.419275       -0.237088  2
  H          2.221003        1.073629        0.611174  2
  H          0.102955        0.043964        1.305535  2
  H         -0.829303        1.389608        0.457273  2

%mem=32GB
%nprocshared= 8
#p m062x/aug-cc-pVDZ   counterpoise=2

00260 m062x/aug-cc-pVDZ   counterpoise=2

 0  1  0  1  0  1
  C          0.696271        1.136534        0.000002  1
  N          1.387403       -0.000000        0.000003  1
  C          0.696273       -1.136531       -0.000007  1
  C         -0.690797       -1.191110       -0.000002  1
  C         -1.398354       -0.000002       -0.000001  1
  C         -0.690796        1.191109        0.000005  1
  H         -1.197483        2.145664        0.000011  1
  H          1.279537       -2.049878        0.000000  1
  H         -2.480010       -0.000000        0.000002  1
  H         -1.197480       -2.145668        0.000001  1
  H          1.279535        2.049878        0.000011  1
  C          0.984808        1.705737        0.347296  2
  C         -0.227984        2.020992        0.768427  2
  H          1.543467        2.358060       -0.310987  2
  H          1.465879        0.783145        0.644543  2
  H         -0.786642        1.368669        1.426710  2
  H         -0.709055        2.943584        0.471180  2

%mem=32GB
%nprocshared= 8
#p m062x/aug-cc-pVDZ   counterpoise=2

00261 m062x/aug-cc-pVDZ   counterpoise=2

 0  1  0  1  0  1
  C          0.696271        1.136534        0.000002  1
  N          1.387403       -0.000000        0.000003  1
  C          0.696273       -1.136531       -0.000007  1
  C         -0.690797       -1.191110       -0.000002  1
  C         -1.398354       -0.000002       -0.000001  1
  C         -0.690796        1.191109        0.000005  1
  H         -1.197483        2.145664        0.000011  1
  H          1.279537       -2.049878        0.000000  1
  H         -2.480010       -0.000000        0.000002  1
  H         -1.197480       -2.145668        0.000001  1
  H          1.279535        2.049878        0.000011  1
  C          0.673648        1.850833        0.347296  2
  C         -0.255453        2.731039        0.678369  2
  H          1.576515        2.147441       -0.170214  2
  H          0.567303        0.799621        0.580977  2
  H         -1.158320        2.434431        1.195878  2
  H         -0.149108        3.782250        0.444688  2

%mem=32GB
%nprocshared= 8
#p m062x/aug-cc-pVDZ   counterpoise=2

00262 m062x/aug-cc-pVDZ   counterpoise=2

 0  1  0  1  0  1
  C          0.696271        1.136534        0.000002  1
  N          1.387403       -0.000000        0.000003  1
  C          0.696273       -1.136531       -0.000007  1
  C         -0.690797       -1.191110       -0.000002  1
  C         -1.398354       -0.000002       -0.000001  1
  C         -0.690796        1.191109        0.000005  1
  H         -1.197483        2.145664        0.000011  1
  H          1.279537       -2.049878        0.000000  1
  H         -2.480010       -0.000000        0.000002  1
  H         -1.197480       -2.145668        0.000001  1
  H          1.279535        2.049878        0.000011  1
  C          0.342020        1.939693        0.347296  2
  C          1.112675        2.983163        0.601975  2
  H          0.748091        1.019047       -0.050800  2
  H         -0.724736        1.965767        0.527056  2
  H          0.706604        3.903807        1.000072  2
  H          2.179431        2.957088        0.422215  2

%mem=32GB
%nprocshared= 8
#p m062x/aug-cc-pVDZ   counterpoise=2

00263 m062x/aug-cc-pVDZ   counterpoise=2

 0  1  0  1  0  1
  C          0.696271        1.136534        0.000002  1
  N          1.387403       -0.000000        0.000003  1
  C          0.696273       -1.136531       -0.000007  1
  C         -0.690797       -1.191110       -0.000002  1
  C         -1.398354       -0.000002       -0.000001  1
  C         -0.690796        1.191109        0.000005  1
  H         -1.197483        2.145664        0.000011  1
  H          1.279537       -2.049878        0.000000  1
  H         -2.480010       -0.000000        0.000002  1
  H         -1.197480       -2.145668        0.000001  1
  H          1.279535        2.049878        0.000011  1
  C          0.000000        1.969616        0.347296  2
  C          1.278240        1.713316        0.566414  2
  H         -0.681285        1.201827        0.004786  2
  H         -0.414554        2.957131        0.501956  2
  H          1.959525        2.481103        0.908924  2
  H          1.692794        0.725800        0.411754  2

%mem=32GB
%nprocshared= 8
#p m062x/aug-cc-pVDZ   counterpoise=2

00264 m062x/aug-cc-pVDZ   counterpoise=2

 0  1  0  1  0  1
  C          0.696271        1.136534        0.000002  1
  N          1.387403       -0.000000        0.000003  1
  C          0.696273       -1.136531       -0.000007  1
  C         -0.690797       -1.191110       -0.000002  1
  C         -1.398354       -0.000002       -0.000001  1
  C         -0.690796        1.191109        0.000005  1
  H         -1.197483        2.145664        0.000011  1
  H          1.279537       -2.049878        0.000000  1
  H         -2.480010       -0.000000        0.000002  1
  H         -1.197480       -2.145668        0.000001  1
  H          1.279535        2.049878        0.000011  1
  C         -0.342020        1.939693        0.347296  2
  C          0.948335        2.042502        0.615652  2
  H         -0.763289        1.035516       -0.072179  2
  H         -1.026977        2.755731        0.536710  2
  H          1.369603        2.946677        1.035127  2
  H          1.633292        1.226463        0.426239  2

%mem=32GB
%nprocshared= 8
#p m062x/aug-cc-pVDZ   counterpoise=2

00265 m062x/aug-cc-pVDZ   counterpoise=2

 0  1  0  1  0  1
  C          0.696271        1.136534        0.000002  1
  N          1.387403       -0.000000        0.000003  1
  C          0.696273       -1.136531       -0.000007  1
  C         -0.690797       -1.191110       -0.000002  1
  C         -1.398354       -0.000002       -0.000001  1
  C         -0.690796        1.191109        0.000005  1
  H         -1.197483        2.145664        0.000011  1
  H          1.279537       -2.049878        0.000000  1
  H         -2.480010       -0.000000        0.000002  1
  H         -1.197480       -2.145668        0.000001  1
  H          1.279535        2.049878        0.000011  1
  C         -0.673648        1.850833        0.347296  2
  C         -0.703669        0.575385        0.693608  2
  H         -1.490177        2.310401       -0.194035  2
  H          0.168618        2.484711        0.591734  2
  H          0.112859        0.115818        1.234940  2
  H         -1.545935       -0.058492        0.449171  2

%mem=32GB
%nprocshared= 8
#p m062x/aug-cc-pVDZ   counterpoise=2

00266 m062x/aug-cc-pVDZ   counterpoise=2

 0  1  0  1  0  1
  C          0.696271        1.136534        0.000002  1
  N          1.387403       -0.000000        0.000003  1
  C          0.696273       -1.136531       -0.000007  1
  C         -0.690797       -1.191110       -0.000002  1
  C         -1.398354       -0.000002       -0.000001  1
  C         -0.690796        1.191109        0.000005  1
  H         -1.197483        2.145664        0.000011  1
  H          1.279537       -2.049878        0.000000  1
  H         -2.480010       -0.000000        0.000002  1
  H         -1.197480       -2.145668        0.000001  1
  H          1.279535        2.049878        0.000011  1
  C         -0.984808        1.705737        0.347296  2
  C         -1.753161        0.707539        0.748337  2
  H         -1.368705        2.499844       -0.279584  2
  H          0.057802        1.767389        0.630363  2
  H         -1.369263       -0.086567        1.375217  2
  H         -2.795770        0.645887        0.465271  2

%mem=32GB
%nprocshared= 8
#p m062x/aug-cc-pVDZ   counterpoise=2

00267 m062x/aug-cc-pVDZ   counterpoise=2

 0  1  0  1  0  1
  C          0.696271        1.136534        0.000002  1
  N          1.387403       -0.000000        0.000003  1
  C          0.696273       -1.136531       -0.000007  1
  C         -0.690797       -1.191110       -0.000002  1
  C         -1.398354       -0.000002       -0.000001  1
  C         -0.690796        1.191109        0.000005  1
  H         -1.197483        2.145664        0.000011  1
  H          1.279537       -2.049878        0.000000  1
  H         -2.480010       -0.000000        0.000002  1
  H         -1.197480       -2.145668        0.000001  1
  H          1.279535        2.049878        0.000011  1
  C         -1.266044        1.508813        0.347296  2
  C         -2.450931        1.024282        0.677256  2
  H         -1.164220        2.454632       -0.168475  2
  H         -0.352061        0.978383        0.580192  2
  H         -2.552755        0.078464        1.193027  2
  H         -3.364915        1.554712        0.444361  2

%mem=32GB
%nprocshared= 8
#p m062x/aug-cc-pVDZ   counterpoise=2

00268 m062x/aug-cc-pVDZ   counterpoise=2

 0  1  0  1  0  1
  C          0.696271        1.136534        0.000002  1
  N          1.387403       -0.000000        0.000003  1
  C          0.696273       -1.136531       -0.000007  1
  C         -0.690797       -1.191110       -0.000002  1
  C         -1.398354       -0.000002       -0.000001  1
  C         -0.690796        1.191109        0.000005  1
  H         -1.197483        2.145664        0.000011  1
  H          1.279537       -2.049878        0.000000  1
  H         -2.480010       -0.000000        0.000002  1
  H         -1.197480       -2.145668        0.000001  1
  H          1.279535        2.049878        0.000011  1
  C         -1.508813        1.266044        0.347296  2
  C         -2.041041        2.445731        0.616873  2
  H         -0.516276        1.175122       -0.074088  2
  H         -2.045069        0.345617        0.537572  2
  H         -3.033578        2.536654        1.038257  2
  H         -1.504785        3.366159        0.426598  2

%mem=32GB
%nprocshared= 8
#p m062x/aug-cc-pVDZ   counterpoise=2

00269 m062x/aug-cc-pVDZ   counterpoise=2

 0  1  0  1  0  1
  C          0.696271        1.136534        0.000002  1
  N          1.387403       -0.000000        0.000003  1
  C          0.696273       -1.136531       -0.000007  1
  C         -0.690797       -1.191110       -0.000002  1
  C         -1.398354       -0.000002       -0.000001  1
  C         -0.690796        1.191109        0.000005  1
  H         -1.197483        2.145664        0.000011  1
  H          1.279537       -2.049878        0.000000  1
  H         -2.480010       -0.000000        0.000002  1
  H         -1.197480       -2.145668        0.000001  1
  H          1.279535        2.049878        0.000011  1
  C         -1.705737        0.984808        0.347296  2
  C         -0.826153        1.946655        0.568161  2
  H         -1.400174        0.005828        0.002055  2
  H         -2.765371        1.139193        0.503190  2
  H         -1.131716        2.925634        0.913402  2
  H          0.233481        1.792270        0.412268  2

%mem=32GB
%nprocshared= 8
#p m062x/aug-cc-pVDZ   counterpoise=2

00270 m062x/aug-cc-pVDZ   counterpoise=2

 0  1  0  1  0  1
  C          0.696271        1.136534        0.000002  1
  N          1.387403       -0.000000        0.000003  1
  C          0.696273       -1.136531       -0.000007  1
  C         -0.690797       -1.191110       -0.000002  1
  C         -1.398354       -0.000002       -0.000001  1
  C         -0.690796        1.191109        0.000005  1
  H         -1.197483        2.145664        0.000011  1
  H          1.279537       -2.049878        0.000000  1
  H         -2.480010       -0.000000        0.000002  1
  H         -1.197480       -2.145668        0.000001  1
  H          1.279535        2.049878        0.000011  1
  C         -1.850833        0.673648        0.347296  2
  C         -1.270798        1.829924        0.619670  2
  H         -1.296134       -0.152187       -0.078459  2
  H         -2.902798        0.508204        0.539546  2
  H         -1.825497        2.655758        1.045425  2
  H         -0.218833        1.995367        0.427420  2

%mem=32GB
%nprocshared= 8
#p m062x/aug-cc-pVDZ   counterpoise=2

00271 m062x/aug-cc-pVDZ   counterpoise=2

 0  1  0  1  0  1
  C          0.696271        1.136534        0.000002  1
  N          1.387403       -0.000000        0.000003  1
  C          0.696273       -1.136531       -0.000007  1
  C         -0.690797       -1.191110       -0.000002  1
  C         -1.398354       -0.000002       -0.000001  1
  C         -0.690796        1.191109        0.000005  1
  H         -1.197483        2.145664        0.000011  1
  H          1.279537       -2.049878        0.000000  1
  H         -2.480010       -0.000000        0.000002  1
  H         -1.197480       -2.145668        0.000001  1
  H          1.279535        2.049878        0.000011  1
  C         -1.939693        0.342020        0.347296  2
  C         -0.823319       -0.284201        0.677686  2
  H         -2.743170       -0.166580       -0.169146  2
  H         -2.093287        1.387481        0.580495  2
  H         -0.019843        0.224399        1.194128  2
  H         -0.669725       -1.329662        0.444487  2

%mem=32GB
%nprocshared= 8
#p m062x/aug-cc-pVDZ   counterpoise=2

00272 m062x/aug-cc-pVDZ   counterpoise=2

 0  1  0  1  0  1
  C          0.696271        1.136534        0.000002  1
  N          1.387403       -0.000000        0.000003  1
  C          0.696273       -1.136531       -0.000007  1
  C         -0.690797       -1.191110       -0.000002  1
  C         -1.398354       -0.000002       -0.000001  1
  C         -0.690796        1.191109        0.000005  1
  H         -1.197483        2.145664        0.000011  1
  H          1.279537       -2.049878        0.000000  1
  H         -2.480010       -0.000000        0.000002  1
  H         -1.197480       -2.145668        0.000001  1
  H          1.279535        2.049878        0.000011  1
  C         -1.969616        0.000000        0.347296  2
  C         -1.397277       -1.126216        0.736740  2
  H         -2.864257        0.000000       -0.261456  2
  H         -1.565642        0.965509        0.622177  2
  H         -0.502637       -1.126216        1.345492  2
  H         -1.801251       -2.091725        0.461859  2

%mem=32GB
%nprocshared= 8
#p m062x/aug-cc-pVDZ   counterpoise=2

00273 m062x/aug-cc-pVDZ   counterpoise=2

 0  1  0  1  0  1
  C          0.696271        1.136534        0.000002  1
  N          1.387403       -0.000000        0.000003  1
  C          0.696273       -1.136531       -0.000007  1
  C         -0.690797       -1.191110       -0.000002  1
  C         -1.398354       -0.000002       -0.000001  1
  C         -0.690796        1.191109        0.000005  1
  H         -1.197483        2.145664        0.000011  1
  H          1.279537       -2.049878        0.000000  1
  H         -2.480010       -0.000000        0.000002  1
  H         -1.197480       -2.145668        0.000001  1
  H          1.279535        2.049878        0.000011  1
  C         -1.939693       -0.342020        0.347296  2
  C         -2.028032       -1.618985        0.677686  2
  H         -2.743170        0.166580       -0.169146  2
  H         -1.060481        0.244126        0.580495  2
  H         -1.224556       -2.127584        1.194128  2
  H         -2.907244       -2.205131        0.444487  2

%mem=32GB
%nprocshared= 8
#p m062x/aug-cc-pVDZ   counterpoise=2

00274 m062x/aug-cc-pVDZ   counterpoise=2

 0  1  0  1  0  1
  C          0.696271        1.136534        0.000002  1
  N          1.387403       -0.000000        0.000003  1
  C          0.696273       -1.136531       -0.000007  1
  C         -0.690797       -1.191110       -0.000002  1
  C         -1.398354       -0.000002       -0.000001  1
  C         -0.690796        1.191109        0.000005  1
  H         -1.197483        2.145664        0.000011  1
  H          1.279537       -2.049878        0.000000  1
  H         -2.480010       -0.000000        0.000002  1
  H         -1.197480       -2.145668        0.000001  1
  H          1.279535        2.049878        0.000011  1
  C         -1.850833       -0.673648        0.347296  2
  C         -3.140595       -0.574010        0.619671  2
  H         -1.296132        0.152185       -0.078461  2
  H         -1.299817       -1.584902        0.539546  2
  H         -3.695295       -1.399842        1.045427  2
  H         -3.691611        0.337244        0.427421  2

%mem=32GB
%nprocshared= 8
#p m062x/aug-cc-pVDZ   counterpoise=2

00275 m062x/aug-cc-pVDZ   counterpoise=2

 0  1  0  1  0  1
  C          0.696271        1.136534        0.000002  1
  N          1.387403       -0.000000        0.000003  1
  C          0.696273       -1.136531       -0.000007  1
  C         -0.690797       -1.191110       -0.000002  1
  C         -1.398354       -0.000002       -0.000001  1
  C         -0.690796        1.191109        0.000005  1
  H         -1.197483        2.145664        0.000011  1
  H          1.279537       -2.049878        0.000000  1
  H         -2.480010       -0.000000        0.000002  1
  H         -1.197480       -2.145668        0.000001  1
  H          1.279535        2.049878        0.000011  1
  C         -1.705737       -0.984808        0.347296  2
  C         -2.976284       -1.275545        0.568162  2
  H         -1.400173       -0.005829        0.002054  2
  H         -0.922057       -1.714537        0.503190  2
  H         -3.281848       -2.254524        0.913404  2
  H         -3.759964       -0.545816        0.412268  2

%mem=32GB
%nprocshared= 8
#p m062x/aug-cc-pVDZ   counterpoise=2

00276 m062x/aug-cc-pVDZ   counterpoise=2

 0  1  0  1  0  1
  C          0.696271        1.136534        0.000002  1
  N          1.387403       -0.000000        0.000003  1
  C          0.696273       -1.136531       -0.000007  1
  C         -0.690797       -1.191110       -0.000002  1
  C         -1.398354       -0.000002       -0.000001  1
  C         -0.690796        1.191109        0.000005  1
  H         -1.197483        2.145664        0.000011  1
  H          1.279537       -2.049878        0.000000  1
  H         -2.480010       -0.000000        0.000002  1
  H         -1.197480       -2.145668        0.000001  1
  H          1.279535        2.049878        0.000011  1
  C         -1.508813       -1.266044        0.347296  2
  C         -2.246515       -0.202690        0.616878  2
  H         -0.516279       -1.175123       -0.074096  2
  H         -1.868913       -2.268583        0.537575  2
  H         -3.239048       -0.293611        1.038270  2
  H         -1.886414        0.799848        0.426599  2

%mem=32GB
%nprocshared= 8
#p m062x/aug-cc-pVDZ   counterpoise=2

00277 m062x/aug-cc-pVDZ   counterpoise=2

 0  1  0  1  0  1
  C          0.696271        1.136534        0.000002  1
  N          1.387403       -0.000000        0.000003  1
  C          0.696273       -1.136531       -0.000007  1
  C         -0.690797       -1.191110       -0.000002  1
  C         -1.398354       -0.000002       -0.000001  1
  C         -0.690796        1.191109        0.000005  1
  H         -1.197483        2.145664        0.000011  1
  H          1.279537       -2.049878        0.000000  1
  H         -2.480010       -0.000000        0.000002  1
  H         -1.197480       -2.145668        0.000001  1
  H          1.279535        2.049878        0.000011  1
  C         -1.266044       -1.508813        0.347296  2
  C         -0.211442       -0.783184        0.677262  2
  H         -1.164217       -2.454627       -0.168483  2
  H         -2.271986       -1.185083        0.580196  2
  H         -0.313269        0.162629        1.193041  2
  H          0.794499       -1.106915        0.444362  2

%mem=32GB
%nprocshared= 8
#p m062x/aug-cc-pVDZ   counterpoise=2

00278 m062x/aug-cc-pVDZ   counterpoise=2

 0  1  0  1  0  1
  C          0.696271        1.136534        0.000002  1
  N          1.387403       -0.000000        0.000003  1
  C          0.696273       -1.136531       -0.000007  1
  C         -0.690797       -1.191110       -0.000002  1
  C         -1.398354       -0.000002       -0.000001  1
  C         -0.690796        1.191109        0.000005  1
  H         -1.197483        2.145664        0.000011  1
  H          1.279537       -2.049878        0.000000  1
  H         -2.480010       -0.000000        0.000002  1
  H         -1.197480       -2.145668        0.000001  1
  H          1.279535        2.049878        0.000011  1
  C         -0.984808       -1.705737        0.347296  2
  C          0.274733       -1.687883        0.748344  2
  H         -1.368695       -2.499841       -0.279594  2
  H         -1.680729       -0.926939        0.630368  2
  H          0.658620       -0.893780        1.375234  2
  H          0.970654       -2.466681        0.465272  2

%mem=32GB
%nprocshared= 8
#p m062x/aug-cc-pVDZ   counterpoise=2

00279 m062x/aug-cc-pVDZ   counterpoise=2

 0  1  0  1  0  1
  C          0.696271        1.136534        0.000002  1
  N          1.387403       -0.000000        0.000003  1
  C          0.696273       -1.136531       -0.000007  1
  C         -0.690797       -1.191110       -0.000002  1
  C         -1.398354       -0.000002       -0.000001  1
  C         -0.690796        1.191109        0.000005  1
  H         -1.197483        2.145664        0.000011  1
  H          1.279537       -2.049878        0.000000  1
  H         -2.480010       -0.000000        0.000002  1
  H         -1.197480       -2.145668        0.000001  1
  H          1.279535        2.049878        0.000011  1
  C         -0.673648       -1.850833        0.347296  2
  C          0.401108       -2.538265        0.693616  2
  H         -1.490167       -2.310405       -0.194048  2
  H         -0.778521       -0.801924        0.591739  2
  H          1.217626       -2.078694        1.234960  2
  H          0.505981       -3.587175        0.449173  2

%mem=32GB
%nprocshared= 8
#p m062x/aug-cc-pVDZ   counterpoise=2

00280 m062x/aug-cc-pVDZ   counterpoise=2

 0  1  0  1  0  1
  C          0.696271        1.136534        0.000002  1
  N          1.387403       -0.000000        0.000003  1
  C          0.696273       -1.136531       -0.000007  1
  C         -0.690797       -1.191110       -0.000002  1
  C         -1.398354       -0.000002       -0.000001  1
  C         -0.690796        1.191109        0.000005  1
  H         -1.197483        2.145664        0.000011  1
  H          1.279537       -2.049878        0.000000  1
  H         -2.480010       -0.000000        0.000002  1
  H         -1.197480       -2.145668        0.000001  1
  H          1.279535        2.049878        0.000011  1
  C         -0.342020       -1.939693        0.347296  2
  C         -1.093369       -2.993760        0.615657  2
  H         -0.763289       -1.035520       -0.072187  2
  H          0.723383       -1.940210        0.536713  2
  H         -0.672100       -3.897932        1.035140  2
  H         -2.158771       -2.993243        0.426240  2

%mem=32GB
%nprocshared= 8
#p m062x/aug-cc-pVDZ   counterpoise=2

00281 m062x/aug-cc-pVDZ   counterpoise=2

 0  1  0  1  0  1
  C          0.696271        1.136534        0.000002  1
  N          1.387403       -0.000000        0.000003  1
  C          0.696273       -1.136531       -0.000007  1
  C         -0.690797       -1.191110       -0.000002  1
  C         -1.398354       -0.000002       -0.000001  1
  C         -0.690796        1.191109        0.000005  1
  H         -1.197483        2.145664        0.000011  1
  H          1.279537       -2.049878        0.000000  1
  H         -2.480010       -0.000000        0.000002  1
  H         -1.197480       -2.145668        0.000001  1
  H          1.279535        2.049878        0.000011  1
  C         -0.000000       -1.969616        0.347296  2
  C         -0.406547       -3.208286        0.566418  2
  H         -0.681285       -1.201830        0.004780  2
  H          1.029820       -1.675485        0.501959  2
  H          0.274737       -3.976072        0.908934  2
  H         -1.436367       -3.502417        0.411755  2

%mem=32GB
%nprocshared= 8
#p m062x/aug-cc-pVDZ   counterpoise=2

00282 m062x/aug-cc-pVDZ   counterpoise=2

 0  1  0  1  0  1
  C          0.696271        1.136534        0.000002  1
  N          1.387403       -0.000000        0.000003  1
  C          0.696273       -1.136531       -0.000007  1
  C         -0.690797       -1.191110       -0.000002  1
  C         -1.398354       -0.000002       -0.000001  1
  C         -0.690796        1.191109        0.000005  1
  H         -1.197483        2.145664        0.000011  1
  H          1.279537       -2.049878        0.000000  1
  H         -2.480010       -0.000000        0.000002  1
  H         -1.197480       -2.145668        0.000001  1
  H          1.279535        2.049878        0.000011  1
  C          0.342020       -1.939693        0.347296  2
  C         -0.948194       -2.074168        0.601980  2
  H          0.748090       -1.019051       -0.050808  2
  H          1.042055       -2.745049        0.527060  2
  H         -1.354264       -2.994810        1.000084  2
  H         -1.648229       -1.268812        0.422217  2

%mem=32GB
%nprocshared= 8
#p m062x/aug-cc-pVDZ   counterpoise=2

00283 m062x/aug-cc-pVDZ   counterpoise=2

 0  1  0  1  0  1
  C          0.696271        1.136534        0.000002  1
  N          1.387403       -0.000000        0.000003  1
  C          0.696273       -1.136531       -0.000007  1
  C         -0.690797       -1.191110       -0.000002  1
  C         -1.398354       -0.000002       -0.000001  1
  C         -0.690796        1.191109        0.000005  1
  H         -1.197483        2.145664        0.000011  1
  H          1.279537       -2.049878        0.000000  1
  H         -2.480010       -0.000000        0.000002  1
  H         -1.197480       -2.145668        0.000001  1
  H          1.279535        2.049878        0.000011  1
  C          0.673648       -1.850833        0.347296  2
  C          0.447550       -0.591124        0.678376  2
  H          1.576510       -2.147439       -0.170225  2
  H         -0.035379       -2.634180        0.580982  2
  H         -0.455310       -0.294519        1.195897  2
  H          1.156578        0.192223        0.444690  2

%mem=32GB
%nprocshared= 8
#p m062x/aug-cc-pVDZ   counterpoise=2

00284 m062x/aug-cc-pVDZ   counterpoise=2

 0  1  0  1  0  1
  C          0.696271        1.136534        0.000002  1
  N          1.387403       -0.000000        0.000003  1
  C          0.696273       -1.136531       -0.000007  1
  C         -0.690797       -1.191110       -0.000002  1
  C         -1.398354       -0.000002       -0.000001  1
  C         -0.690796        1.191109        0.000005  1
  H         -1.197483        2.145664        0.000011  1
  H          1.279537       -2.049878        0.000000  1
  H         -2.480010       -0.000000        0.000002  1
  H         -1.197480       -2.145668        0.000001  1
  H          1.279535        2.049878        0.000011  1
  C          0.984808       -1.705737        0.347296  2
  C          1.482806       -0.555850        0.768435  2
  H          1.543463       -2.358051       -0.310999  2
  H         -0.000783       -2.039225        0.644549  2
  H          0.924151        0.096464        1.426729  2
  H          2.468396       -0.222362        0.471183  2

%mem=32GB
%nprocshared= 8
#p m062x/aug-cc-pVDZ   counterpoise=2

00285 m062x/aug-cc-pVDZ   counterpoise=2

 0  1  0  1  0  1
  C          0.696271        1.136534        0.000002  1
  N          1.387403       -0.000000        0.000003  1
  C          0.696273       -1.136531       -0.000007  1
  C         -0.690797       -1.191110       -0.000002  1
  C         -1.398354       -0.000002       -0.000001  1
  C         -0.690796        1.191109        0.000005  1
  H         -1.197483        2.145664        0.000011  1
  H          1.279537       -2.049878        0.000000  1
  H         -2.480010       -0.000000        0.000002  1
  H         -1.197480       -2.145668        0.000001  1
  H          1.279535        2.049878        0.000011  1
  C          1.266044       -1.508813        0.347296  2
  C          2.377386       -0.898283        0.721160  2
  H          1.288748       -2.419267       -0.237101  2
  H          0.290584       -1.121769        0.611180  2
  H          2.354682        0.012170        1.305557  2
  H          3.352847       -1.285327        0.457276  2

%mem=32GB
%nprocshared= 8
#p m062x/aug-cc-pVDZ   counterpoise=2

00286 m062x/aug-cc-pVDZ   counterpoise=2

 0  1  0  1  0  1
  C          0.696271        1.136534        0.000002  1
  N          1.387403       -0.000000        0.000003  1
  C          0.696273       -1.136531       -0.000007  1
  C         -0.690797       -1.191110       -0.000002  1
  C         -1.398354       -0.000002       -0.000001  1
  C         -0.690796        1.191109        0.000005  1
  H         -1.197483        2.145664        0.000011  1
  H          1.279537       -2.049878        0.000000  1
  H         -2.480010       -0.000000        0.000002  1
  H         -1.197480       -2.145668        0.000001  1
  H          1.279535        2.049878        0.000011  1
  C          1.508813       -1.266044        0.347296  2
  C          2.768586       -0.970782        0.618209  2
  H          1.229248       -2.221804       -0.076176  2
  H          0.708371       -0.563414        0.538515  2
  H          3.048151       -0.015024        1.041681  2
  H          3.569028       -1.673413        0.426991  2

%mem=32GB
%nprocshared= 8
#p m062x/aug-cc-pVDZ   counterpoise=2

00287 m062x/aug-cc-pVDZ   counterpoise=2

 0  1  0  1  0  1
  C          0.696271        1.136534        0.000002  1
  N          1.387403       -0.000000        0.000003  1
  C          0.696273       -1.136531       -0.000007  1
  C         -0.690797       -1.191110       -0.000002  1
  C         -1.398354       -0.000002       -0.000001  1
  C         -0.690796        1.191109        0.000005  1
  H         -1.197483        2.145664        0.000011  1
  H          1.279537       -2.049878        0.000000  1
  H         -2.480010       -0.000000        0.000002  1
  H         -1.197480       -2.145668        0.000001  1
  H          1.279535        2.049878        0.000011  1
  C          1.705737       -0.984808        0.347296  2
  C          2.521226       -2.001105        0.570273  2
  H          0.692674       -1.137072       -0.001245  2
  H          2.019679        0.038732        0.504680  2
  H          3.534288       -1.848841        0.918814  2
  H          2.207284       -3.024644        0.412889  2

%mem=32GB
%nprocshared= 8
#p m062x/aug-cc-pVDZ   counterpoise=2

00288 m062x/aug-cc-pVDZ   counterpoise=2

 0  1  0  1  0  1
  C          0.696271        1.136534        0.000002  1
  N          1.387403       -0.000000        0.000003  1
  C          0.696273       -1.136531       -0.000007  1
  C         -0.690797       -1.191110       -0.000002  1
  C         -1.398354       -0.000002       -0.000001  1
  C         -0.690796        1.191109        0.000005  1
  H         -1.197483        2.145664        0.000011  1
  H          1.279537       -2.049878        0.000000  1
  H         -2.480010       -0.000000        0.000002  1
  H         -1.197480       -2.145668        0.000001  1
  H          1.279535        2.049878        0.000011  1
  C          1.850833       -0.673648        0.347296  2
  C          1.284111       -1.836912        0.617931  2
  H          1.286329        0.146922       -0.075742  2
  H          2.901190       -0.496949        0.538318  2
  H          1.848615       -2.657482        1.040969  2
  H          0.233754       -2.013612        0.426909  2

%mem=32GB
%nprocshared= 8
#p m062x/aug-cc-pVDZ   counterpoise=2

00289 m062x/aug-cc-pVDZ   counterpoise=2

 0  1  0  1  0  1
  C          0.696271        1.136534        0.000002  1
  N          1.387403       -0.000000        0.000003  1
  C          0.696273       -1.136531       -0.000007  1
  C         -0.690797       -1.191110       -0.000002  1
  C         -1.398354       -0.000002       -0.000001  1
  C         -0.690796        1.191109        0.000005  1
  H         -1.197483        2.145664        0.000011  1
  H          1.279537       -2.049878        0.000000  1
  H         -2.480010       -0.000000        0.000002  1
  H         -1.197480       -2.145668        0.000001  1
  H          1.279535        2.049878        0.000011  1
  C          1.939693       -0.342020        0.347296  2
  C          1.865780       -1.620931        0.673678  2
  H          1.128372        0.160412       -0.162882  2
  H          2.814379        0.251962        0.577667  2
  H          2.677100       -2.123362        1.183857  2
  H          0.991093       -2.214913        0.443308  2

%mem=32GB
%nprocshared= 8
#p m062x/aug-cc-pVDZ   counterpoise=2

00290 m062x/aug-cc-pVDZ   counterpoise=2

 0  1  0  1  0  1
  C          0.696271        1.136534        0.000002  1
  N          1.387403       -0.000000        0.000003  1
  C          0.696273       -1.136531       -0.000007  1
  C         -0.690797       -1.191110       -0.000002  1
  C         -1.398354       -0.000002       -0.000001  1
  C         -0.690796        1.191109        0.000005  1
  H         -1.197483        2.145664        0.000011  1
  H          1.279537       -2.049878        0.000000  1
  H         -2.480010       -0.000000        0.000002  1
  H         -1.197480       -2.145668        0.000001  1
  H          1.279535        2.049878        0.000011  1
  C          2.000000        0.000000        0.000000  2
  C          2.692270       -1.126216       -0.000003  2
  H          0.917890        0.000000        0.000005  2
  H          2.488625        0.965509       -0.000002  2
  H          3.774379       -1.126216       -0.000009  2
  H          2.203645       -2.091725       -0.000001  2

%mem=32GB
%nprocshared= 8
#p m062x/aug-cc-pVDZ   counterpoise=2

00291 m062x/aug-cc-pVDZ   counterpoise=2

 0  1  0  1  0  1
  C          0.696271        1.136534        0.000002  1
  N          1.387403       -0.000000        0.000003  1
  C          0.696273       -1.136531       -0.000007  1
  C         -0.690797       -1.191110       -0.000002  1
  C         -1.398354       -0.000002       -0.000001  1
  C         -0.690796        1.191109        0.000005  1
  H         -1.197483        2.145664        0.000011  1
  H          1.279537       -2.049878        0.000000  1
  H         -2.480010       -0.000000        0.000002  1
  H         -1.197480       -2.145668        0.000001  1
  H          1.279535        2.049878        0.000011  1
  C          1.969616        0.347296        0.000000  2
  C          3.141096       -0.265268       -0.000003  2
  H          1.040287       -0.207059        0.000005  2
  H          1.894631        1.426805       -0.000002  2
  H          4.070424        0.289087       -0.000008  2
  H          3.216080       -1.344776       -0.000001  2

%mem=32GB
%nprocshared= 8
#p m062x/aug-cc-pVDZ   counterpoise=2

00292 m062x/aug-cc-pVDZ   counterpoise=2

 0  1  0  1  0  1
  C          0.696271        1.136534        0.000002  1
  N          1.387403       -0.000000        0.000003  1
  C          0.696273       -1.136531       -0.000007  1
  C         -0.690797       -1.191110       -0.000002  1
  C         -1.398354       -0.000002       -0.000001  1
  C         -0.690796        1.191109        0.000005  1
  H         -1.197483        2.145664        0.000011  1
  H          1.279537       -2.049878        0.000000  1
  H         -2.480010       -0.000000        0.000002  1
  H         -1.197480       -2.145668        0.000001  1
  H          1.279535        2.049878        0.000011  1
  C          1.879385        0.684040        0.000000  2
  C          3.197893        0.588457       -0.000002  2
  H          1.247549       -0.194450        0.000004  2
  H          1.380860        1.644475       -0.000002  2
  H          3.829729        1.466946       -0.000006  2
  H          3.696419       -0.371978       -0.000001  2

%mem=32GB
%nprocshared= 8
#p m062x/aug-cc-pVDZ   counterpoise=2

00293 m062x/aug-cc-pVDZ   counterpoise=2

 0  1  0  1  0  1
  C          0.696271        1.136534        0.000002  1
  N          1.387403       -0.000000        0.000003  1
  C          0.696273       -1.136531       -0.000007  1
  C         -0.690797       -1.191110       -0.000002  1
  C         -1.398354       -0.000002       -0.000001  1
  C         -0.690796        1.191109        0.000005  1
  H         -1.197483        2.145664        0.000011  1
  H          1.279537       -2.049878        0.000000  1
  H         -2.480010       -0.000000        0.000002  1
  H         -1.197480       -2.145668        0.000001  1
  H          1.279535        2.049878        0.000011  1
  C          1.732051        1.000000        0.000000  2
  C          2.271202       -0.207028       -0.000001  2
  H          0.659221        1.141418        0.000002  2
  H          2.342665        1.893371       -0.000001  2
  H          3.344030       -0.348446       -0.000003  2
  H          1.660588       -1.100399       -0.000000  2

%mem=32GB
%nprocshared= 8
#p m062x/aug-cc-pVDZ   counterpoise=2

00294 m062x/aug-cc-pVDZ   counterpoise=2

 0  1  0  1  0  1
  C          0.696271        1.136534        0.000002  1
  N          1.387403       -0.000000        0.000003  1
  C          0.696273       -1.136531       -0.000007  1
  C         -0.690797       -1.191110       -0.000002  1
  C         -1.398354       -0.000002       -0.000001  1
  C         -0.690796        1.191109        0.000005  1
  H         -1.197483        2.145664        0.000011  1
  H          1.279537       -2.049878        0.000000  1
  H         -2.480010       -0.000000        0.000002  1
  H         -1.197480       -2.145668        0.000001  1
  H          1.279535        2.049878        0.000011  1
  C          1.532089        1.285575        0.000000  2
  C          0.679942        0.274909       -0.000009  2
  H          1.192575        2.313044        0.000015  2
  H          2.602151        1.124553       -0.000007  2
  H          1.019455       -0.752559       -0.000024  2
  H         -0.390121        0.435931       -0.000003  2

%mem=32GB
%nprocshared= 8
#p m062x/aug-cc-pVDZ   counterpoise=2

00295 m062x/aug-cc-pVDZ   counterpoise=2

 0  1  0  1  0  1
  C          0.696271        1.136534        0.000002  1
  N          1.387403       -0.000000        0.000003  1
  C          0.696273       -1.136531       -0.000007  1
  C         -0.690797       -1.191110       -0.000002  1
  C         -1.398354       -0.000002       -0.000001  1
  C         -0.690796        1.191109        0.000005  1
  H         -1.197483        2.145664        0.000011  1
  H          1.279537       -2.049878        0.000000  1
  H         -2.480010       -0.000000        0.000002  1
  H         -1.197480       -2.145668        0.000001  1
  H          1.279535        2.049878        0.000011  1
  C          1.285575        1.532089        0.000000  2
  C          0.167511        0.826729       -0.000015  2
  H          1.272953        2.614125        0.000023  2
  H          2.256718        1.054759       -0.000010  2
  H          0.180133       -0.255306       -0.000038  2
  H         -0.803632        1.304059       -0.000004  2

%mem=32GB
%nprocshared= 8
#p m062x/aug-cc-pVDZ   counterpoise=2

00296 m062x/aug-cc-pVDZ   counterpoise=2

 0  1  0  1  0  1
  C          0.696271        1.136534        0.000002  1
  N          1.387403       -0.000000        0.000003  1
  C          0.696273       -1.136531       -0.000007  1
  C         -0.690797       -1.191110       -0.000002  1
  C         -1.398354       -0.000002       -0.000001  1
  C         -0.690796        1.191109        0.000005  1
  H         -1.197483        2.145664        0.000011  1
  H          1.279537       -2.049878        0.000000  1
  H         -2.480010       -0.000000        0.000002  1
  H         -1.197480       -2.145668        0.000001  1
  H          1.279535        2.049878        0.000011  1
  C          1.000000        1.732051        0.000000  2
  C         -0.302859        1.956011       -0.000018  2
  H          1.714652        2.544599        0.000028  2
  H          1.402294        0.727500       -0.000013  2
  H         -1.017510        1.143463       -0.000046  2
  H         -0.705153        2.960561       -0.000005  2

%mem=32GB
%nprocshared= 8
#p m062x/aug-cc-pVDZ   counterpoise=2

00297 m062x/aug-cc-pVDZ   counterpoise=2

 0  1  0  1  0  1
  C          0.696271        1.136534        0.000002  1
  N          1.387403       -0.000000        0.000003  1
  C          0.696273       -1.136531       -0.000007  1
  C         -0.690797       -1.191110       -0.000002  1
  C         -1.398354       -0.000002       -0.000001  1
  C         -0.690796        1.191109        0.000005  1
  H         -1.197483        2.145664        0.000011  1
  H          1.279537       -2.049878        0.000000  1
  H         -2.480010       -0.000000        0.000002  1
  H         -1.197480       -2.145668        0.000001  1
  H          1.279535        2.049878        0.000011  1
  C          0.684040        1.879385        0.000000  2
  C         -0.291476        2.771556       -0.000012  2
  H          1.724353        2.177231        0.000019  2
  H          0.480041        0.816678       -0.000009  2
  H         -1.331787        2.473710       -0.000032  2
  H         -0.087477        3.834263       -0.000004  2

%mem=32GB
%nprocshared= 8
#p m062x/aug-cc-pVDZ   counterpoise=2

00298 m062x/aug-cc-pVDZ   counterpoise=2

 0  1  0  1  0  1
  C          0.696271        1.136534        0.000002  1
  N          1.387403       -0.000000        0.000003  1
  C          0.696273       -1.136531       -0.000007  1
  C         -0.690797       -1.191110       -0.000002  1
  C         -1.398354       -0.000002       -0.000001  1
  C         -0.690796        1.191109        0.000005  1
  H         -1.197483        2.145664        0.000011  1
  H          1.279537       -2.049878        0.000000  1
  H         -2.480010       -0.000000        0.000002  1
  H         -1.197480       -2.145668        0.000001  1
  H          1.279535        2.049878        0.000011  1
  C          0.347296        1.969616        0.000000  2
  C          1.118586        3.043260       -0.000002  2
  H          0.765388        0.971537        0.000002  2
  H         -0.732025        2.047256       -0.000001  2
  H          0.700495        4.041338       -0.000004  2
  H          2.197907        2.965620       -0.000000  2

%mem=32GB
%nprocshared= 8
#p m062x/aug-cc-pVDZ   counterpoise=2

00299 m062x/aug-cc-pVDZ   counterpoise=2

 0  1  0  1  0  1
  C          0.696271        1.136534        0.000002  1
  N          1.387403       -0.000000        0.000003  1
  C          0.696273       -1.136531       -0.000007  1
  C         -0.690797       -1.191110       -0.000002  1
  C         -1.398354       -0.000002       -0.000001  1
  C         -0.690796        1.191109        0.000005  1
  H         -1.197483        2.145664        0.000011  1
  H          1.279537       -2.049878        0.000000  1
  H         -2.480010       -0.000000        0.000002  1
  H         -1.197480       -2.145668        0.000001  1
  H          1.279535        2.049878        0.000011  1
  C          0.000000        2.000000        0.000000  2
  C          1.305984        1.795046       -0.000003  2
  H         -0.702738        1.177126        0.000005  2
  H         -0.416887        2.998583       -0.000002  2
  H          2.008721        2.617919       -0.000008  2
  H          1.722871        0.796463       -0.000001  2

%mem=32GB
%nprocshared= 8
#p m062x/aug-cc-pVDZ   counterpoise=2

00300 m062x/aug-cc-pVDZ   counterpoise=2

 0  1  0  1  0  1
  C          0.696271        1.136534        0.000002  1
  N          1.387403       -0.000000        0.000003  1
  C          0.696273       -1.136531       -0.000007  1
  C         -0.690797       -1.191110       -0.000002  1
  C         -1.398354       -0.000002       -0.000001  1
  C         -0.690796        1.191109        0.000005  1
  H         -1.197483        2.145664        0.000011  1
  H          1.279537       -2.049878        0.000000  1
  H         -2.480010       -0.000000        0.000002  1
  H         -1.197480       -2.145668        0.000001  1
  H          1.279535        2.049878        0.000011  1
  C         -0.347296        1.969616        0.000000  2
  C          0.962535        2.148342       -0.000004  2
  H         -0.784123        0.979593        0.000006  2
  H         -1.033392        2.806416       -0.000003  2
  H          1.399361        3.138364       -0.000010  2
  H          1.648630        1.311542       -0.000001  2

%mem=32GB
%nprocshared= 8
#p m062x/aug-cc-pVDZ   counterpoise=2

00301 m062x/aug-cc-pVDZ   counterpoise=2

 0  1  0  1  0  1
  C          0.696271        1.136534        0.000002  1
  N          1.387403       -0.000000        0.000003  1
  C          0.696273       -1.136531       -0.000007  1
  C         -0.690797       -1.191110       -0.000002  1
  C         -1.398354       -0.000002       -0.000001  1
  C         -0.690796        1.191109        0.000005  1
  H         -1.197483        2.145664        0.000011  1
  H          1.279537       -2.049878        0.000000  1
  H         -2.480010       -0.000000        0.000002  1
  H         -1.197480       -2.145668        0.000001  1
  H          1.279535        2.049878        0.000011  1
  C         -0.684040        1.879385        0.000000  2
  C         -0.587991        0.560911       -0.000013  2
  H         -1.644651        2.377572        0.000021  2
  H          0.194227        2.511531       -0.000009  2
  H          0.372619        0.062725       -0.000034  2
  H         -1.466258       -0.071235       -0.000004  2

%mem=32GB
%nprocshared= 8
#p m062x/aug-cc-pVDZ   counterpoise=2

00302 m062x/aug-cc-pVDZ   counterpoise=2

 0  1  0  1  0  1
  C          0.696271        1.136534        0.000002  1
  N          1.387403       -0.000000        0.000003  1
  C          0.696273       -1.136531       -0.000007  1
  C         -0.690797       -1.191110       -0.000002  1
  C         -1.398354       -0.000002       -0.000001  1
  C         -0.690796        1.191109        0.000005  1
  H         -1.197483        2.145664        0.000011  1
  H          1.279537       -2.049878        0.000000  1
  H         -2.480010       -0.000000        0.000002  1
  H         -1.197480       -2.145668        0.000001  1
  H          1.279535        2.049878        0.000011  1
  C         -1.000000        1.732051        0.000000  2
  C         -1.718040        0.622087       -0.000017  2
  H         -1.466244        2.708564        0.000026  2
  H          0.081823        1.707113       -0.000012  2
  H         -1.251796       -0.354425       -0.000043  2
  H         -2.799862        0.647025       -0.000005  2

%mem=32GB
%nprocshared= 8
#p m062x/aug-cc-pVDZ   counterpoise=2

00303 m062x/aug-cc-pVDZ   counterpoise=2

 0  1  0  1  0  1
  C          0.696271        1.136534        0.000002  1
  N          1.387403       -0.000000        0.000003  1
  C          0.696273       -1.136531       -0.000007  1
  C         -0.690797       -1.191110       -0.000002  1
  C         -1.398354       -0.000002       -0.000001  1
  C         -0.690796        1.191109        0.000005  1
  H         -1.197483        2.145664        0.000011  1
  H          1.279537       -2.049878        0.000000  1
  H         -2.480010       -0.000000        0.000002  1
  H         -1.197480       -2.145668        0.000001  1
  H          1.279535        2.049878        0.000011  1
  C         -1.285575        1.532089        0.000000  2
  C         -2.498742        1.006897       -0.000012  2
  H         -1.131791        2.603216        0.000019  2
  H         -0.399307        0.911210       -0.000009  2
  H         -2.652526       -0.064229       -0.000031  2
  H         -3.385011        1.627776       -0.000004  2

%mem=32GB
%nprocshared= 8
#p m062x/aug-cc-pVDZ   counterpoise=2

00304 m062x/aug-cc-pVDZ   counterpoise=2

 0  1  0  1  0  1
  C          0.696271        1.136534        0.000002  1
  N          1.387403       -0.000000        0.000003  1
  C          0.696273       -1.136531       -0.000007  1
  C         -0.690797       -1.191110       -0.000002  1
  C         -1.398354       -0.000002       -0.000001  1
  C         -0.690796        1.191109        0.000005  1
  H         -1.197483        2.145664        0.000011  1
  H          1.279537       -2.049878        0.000000  1
  H         -2.480010       -0.000000        0.000002  1
  H         -1.197480       -2.145668        0.000001  1
  H          1.279535        2.049878        0.000011  1
  C         -1.532089        1.285575        0.000000  2
  C         -2.094366        2.482005       -0.000004  2
  H         -0.456737        1.164827        0.000006  2
  H         -2.125399        0.380620       -0.000003  2
  H         -3.169717        2.602753       -0.000010  2
  H         -1.501055        3.386961       -0.000001  2

%mem=32GB
%nprocshared= 8
#p m062x/aug-cc-pVDZ   counterpoise=2

00305 m062x/aug-cc-pVDZ   counterpoise=2

 0  1  0  1  0  1
  C          0.696271        1.136534        0.000002  1
  N          1.387403       -0.000000        0.000003  1
  C          0.696273       -1.136531       -0.000007  1
  C         -0.690797       -1.191110       -0.000002  1
  C         -1.398354       -0.000002       -0.000001  1
  C         -0.690796        1.191109        0.000005  1
  H         -1.197483        2.145664        0.000011  1
  H          1.279537       -2.049878        0.000000  1
  H         -2.480010       -0.000000        0.000002  1
  H         -1.197480       -2.145668        0.000001  1
  H          1.279535        2.049878        0.000011  1
  C         -1.732051        1.000000        0.000000  2
  C         -0.882874        2.013163        0.000001  2
  H         -1.389522       -0.026468       -0.000001  2
  H         -2.802581        1.157880        0.000000  2
  H         -1.225402        3.039630        0.000002  2
  H          0.187656        1.855283        0.000000  2

%mem=32GB
%nprocshared= 8
#p m062x/aug-cc-pVDZ   counterpoise=2

00306 m062x/aug-cc-pVDZ   counterpoise=2

 0  1  0  1  0  1
  C          0.696271        1.136534        0.000002  1
  N          1.387403       -0.000000        0.000003  1
  C          0.696273       -1.136531       -0.000007  1
  C         -0.690797       -1.191110       -0.000002  1
  C         -1.398354       -0.000002       -0.000001  1
  C         -0.690796        1.191109        0.000005  1
  H         -1.197483        2.145664        0.000011  1
  H          1.279537       -2.049878        0.000000  1
  H         -2.480010       -0.000000        0.000002  1
  H         -1.197480       -2.145668        0.000001  1
  H          1.279535        2.049878        0.000011  1
  C         -1.879385        0.684040        0.000000  2
  C         -1.356361        1.898143        0.000001  2
  H         -1.256925       -0.201118       -0.000001  2
  H         -2.950236        0.528344        0.000001  2
  H         -1.978821        2.783301        0.000002  2
  H         -0.285511        2.053839        0.000000  2

%mem=32GB
%nprocshared= 8
#p m062x/aug-cc-pVDZ   counterpoise=2

00307 m062x/aug-cc-pVDZ   counterpoise=2

 0  1  0  1  0  1
  C          0.696271        1.136534        0.000002  1
  N          1.387403       -0.000000        0.000003  1
  C          0.696273       -1.136531       -0.000007  1
  C         -0.690797       -1.191110       -0.000002  1
  C         -1.398354       -0.000002       -0.000001  1
  C         -0.690796        1.191109        0.000005  1
  H         -1.197483        2.145664        0.000011  1
  H          1.279537       -2.049878        0.000000  1
  H         -2.480010       -0.000000        0.000002  1
  H         -1.197480       -2.145668        0.000001  1
  H          1.279535        2.049878        0.000011  1
  C         -1.969616        0.347296        0.000000  2
  C         -0.763711       -0.194363       -0.000002  2
  H         -2.864255       -0.261458        0.000004  2
  H         -2.108802        1.420418       -0.000002  2
  H          0.130928        0.414391       -0.000006  2
  H         -0.624525       -1.267484       -0.000001  2

%mem=32GB
%nprocshared= 8
#p m062x/aug-cc-pVDZ   counterpoise=2

00308 m062x/aug-cc-pVDZ   counterpoise=2

 0  1  0  1  0  1
  C          0.696271        1.136534        0.000002  1
  N          1.387403       -0.000000        0.000003  1
  C          0.696273       -1.136531       -0.000007  1
  C         -0.690797       -1.191110       -0.000002  1
  C         -1.398354       -0.000002       -0.000001  1
  C         -0.690796        1.191109        0.000005  1
  H         -1.197483        2.145664        0.000011  1
  H          1.279537       -2.049878        0.000000  1
  H         -2.480010       -0.000000        0.000002  1
  H         -1.197480       -2.145668        0.000001  1
  H          1.279535        2.049878        0.000011  1
  C         -2.000000        0.000000        0.000000  2
  C         -1.307730       -1.126216       -0.000003  2
  H         -3.082110        0.000000        0.000005  2
  H         -1.511375        0.965509       -0.000002  2
  H         -0.225621       -1.126216       -0.000007  2
  H         -1.796355       -2.091725       -0.000001  2

%mem=32GB
%nprocshared= 8
#p m062x/aug-cc-pVDZ   counterpoise=2

00309 m062x/aug-cc-pVDZ   counterpoise=2

 0  1  0  1  0  1
  C          0.696271        1.136534        0.000002  1
  N          1.387403       -0.000000        0.000003  1
  C          0.696273       -1.136531       -0.000007  1
  C         -0.690797       -1.191110       -0.000002  1
  C         -1.398354       -0.000002       -0.000001  1
  C         -0.690796        1.191109        0.000005  1
  H         -1.197483        2.145664        0.000011  1
  H          1.279537       -2.049878        0.000000  1
  H         -2.480010       -0.000000        0.000002  1
  H         -1.197480       -2.145668        0.000001  1
  H          1.279535        2.049878        0.000011  1
  C         -1.969616       -0.347296        0.000000  2
  C         -2.030845       -1.667846       -0.000002  2
  H         -2.864255        0.261458        0.000004  2
  H         -1.022483        0.176061       -0.000002  2
  H         -1.136206       -2.276600       -0.000006  2
  H         -2.977977       -2.191203       -0.000001  2

%mem=32GB
%nprocshared= 8
#p m062x/aug-cc-pVDZ   counterpoise=2

00310 m062x/aug-cc-pVDZ   counterpoise=2

 0  1  0  1  0  1
  C          0.696271        1.136534        0.000002  1
  N          1.387403       -0.000000        0.000003  1
  C          0.696273       -1.136531       -0.000007  1
  C         -0.690797       -1.191110       -0.000002  1
  C         -1.398354       -0.000002       -0.000001  1
  C         -0.690796        1.191109        0.000005  1
  H         -1.197483        2.145664        0.000011  1
  H          1.279537       -2.049878        0.000000  1
  H         -2.480010       -0.000000        0.000002  1
  H         -1.197480       -2.145668        0.000001  1
  H          1.279535        2.049878        0.000011  1
  C         -1.879385       -0.684040        0.000000  2
  C         -3.198835       -0.602478        0.000001  2
  H         -1.256923        0.201117       -0.000001  2
  H         -1.370679       -1.639121        0.000001  2
  H         -3.821297       -1.487634        0.000002  2
  H         -3.707541        0.352603        0.000000  2

%mem=32GB
%nprocshared= 8
#p m062x/aug-cc-pVDZ   counterpoise=2

00311 m062x/aug-cc-pVDZ   counterpoise=2

 0  1  0  1  0  1
  C          0.696271        1.136534        0.000002  1
  N          1.387403       -0.000000        0.000003  1
  C          0.696273       -1.136531       -0.000007  1
  C         -0.690797       -1.191110       -0.000002  1
  C         -1.398354       -0.000002       -0.000001  1
  C         -0.690796        1.191109        0.000005  1
  H         -1.197483        2.145664        0.000011  1
  H          1.279537       -2.049878        0.000000  1
  H         -2.480010       -0.000000        0.000002  1
  H         -1.197480       -2.145668        0.000001  1
  H          1.279535        2.049878        0.000011  1
  C         -1.732051       -1.000000        0.000000  2
  C         -3.019487       -1.300182        0.000001  2
  H         -1.389521        0.026467       -0.000001  2
  H         -0.970857       -1.769121        0.000000  2
  H         -3.362016       -2.326649        0.000002  2
  H         -3.780680       -0.531062        0.000000  2

%mem=32GB
%nprocshared= 8
#p m062x/aug-cc-pVDZ   counterpoise=2

00312 m062x/aug-cc-pVDZ   counterpoise=2

 0  1  0  1  0  1
  C          0.696271        1.136534        0.000002  1
  N          1.387403       -0.000000        0.000003  1
  C          0.696273       -1.136531       -0.000007  1
  C         -0.690797       -1.191110       -0.000002  1
  C         -1.398354       -0.000002       -0.000001  1
  C         -0.690796        1.191109        0.000005  1
  H         -1.197483        2.145664        0.000011  1
  H          1.279537       -2.049878        0.000000  1
  H         -2.480010       -0.000000        0.000002  1
  H         -1.197480       -2.145668        0.000001  1
  H          1.279535        2.049878        0.000011  1
  C         -1.532089       -1.285575        0.000000  2
  C         -2.345704       -0.243639        0.000002  2
  H         -0.456737       -1.164828       -0.000003  2
  H         -1.909926       -2.299578        0.000001  2
  H         -3.421055       -0.364386        0.000004  2
  H         -1.967867        0.770363        0.000000  2

%mem=32GB
%nprocshared= 8
#p m062x/aug-cc-pVDZ   counterpoise=2

00313 m062x/aug-cc-pVDZ   counterpoise=2

 0  1  0  1  0  1
  C          0.696271        1.136534        0.000002  1
  N          1.387403       -0.000000        0.000003  1
  C          0.696273       -1.136531       -0.000007  1
  C         -0.690797       -1.191110       -0.000002  1
  C         -1.398354       -0.000002       -0.000001  1
  C         -0.690796        1.191109        0.000005  1
  H         -1.197483        2.145664        0.000011  1
  H          1.279537       -2.049878        0.000000  1
  H         -2.480010       -0.000000        0.000002  1
  H         -1.197480       -2.145668        0.000001  1
  H          1.279535        2.049878        0.000011  1
  C         -1.285575       -1.532089        0.000000  2
  C         -0.269175       -0.686789       -0.000001  2
  H         -1.131787       -2.603215        0.000002  2
  H         -2.310727       -1.185640       -0.000001  2
  H         -0.422963        0.384336       -0.000003  2
  H          0.755976       -1.033238       -0.000000  2

%mem=32GB
%nprocshared= 8
#p m062x/aug-cc-pVDZ   counterpoise=2

00314 m062x/aug-cc-pVDZ   counterpoise=2

 0  1  0  1  0  1
  C          0.696271        1.136534        0.000002  1
  N          1.387403       -0.000000        0.000003  1
  C          0.696273       -1.136531       -0.000007  1
  C         -0.690797       -1.191110       -0.000002  1
  C         -1.398354       -0.000002       -0.000001  1
  C         -0.690796        1.191109        0.000005  1
  H         -1.197483        2.145664        0.000011  1
  H          1.279537       -2.049878        0.000000  1
  H         -2.480010       -0.000000        0.000002  1
  H         -1.197480       -2.145668        0.000001  1
  H          1.279535        2.049878        0.000011  1
  C         -1.000000       -1.732051        0.000000  2
  C          0.314589       -1.592571       -0.000002  2
  H         -1.466235       -2.708569        0.000002  2
  H         -1.660767       -0.875109       -0.000001  2
  H          0.780824       -0.616054       -0.000004  2
  H          0.975357       -2.449512       -0.000000  2

%mem=32GB
%nprocshared= 8
#p m062x/aug-cc-pVDZ   counterpoise=2

00315 m062x/aug-cc-pVDZ   counterpoise=2

 0  1  0  1  0  1
  C          0.696271        1.136534        0.000002  1
  N          1.387403       -0.000000        0.000003  1
  C          0.696273       -1.136531       -0.000007  1
  C         -0.690797       -1.191110       -0.000002  1
  C         -1.398354       -0.000002       -0.000001  1
  C         -0.690796        1.191109        0.000005  1
  H         -1.197483        2.145664        0.000011  1
  H          1.279537       -2.049878        0.000000  1
  H         -2.480010       -0.000000        0.000002  1
  H         -1.197480       -2.145668        0.000001  1
  H          1.279535        2.049878        0.000011  1
  C         -0.684040       -1.879385        0.000000  2
  C          0.448999       -2.560430       -0.000001  2
  H         -1.644646       -2.377580        0.000002  2
  H         -0.694793       -0.797329       -0.000001  2
  H          1.409605       -2.062236       -0.000003  2
  H          0.459752       -3.642486       -0.000000  2

%mem=32GB
%nprocshared= 8
#p m062x/aug-cc-pVDZ   counterpoise=2

00316 m062x/aug-cc-pVDZ   counterpoise=2

 0  1  0  1  0  1
  C          0.696271        1.136534        0.000002  1
  N          1.387403       -0.000000        0.000003  1
  C          0.696273       -1.136531       -0.000007  1
  C         -0.690797       -1.191110       -0.000002  1
  C         -1.398354       -0.000002       -0.000001  1
  C         -0.690796        1.191109        0.000005  1
  H         -1.197483        2.145664        0.000011  1
  H          1.279537       -2.049878        0.000000  1
  H         -2.480010       -0.000000        0.000002  1
  H         -1.197480       -2.145668        0.000001  1
  H          1.279535        2.049878        0.000011  1
  C         -0.347296       -1.969616        0.000000  2
  C         -1.098214       -3.057606        0.000002  2
  H         -0.784125       -0.979594       -0.000003  2
  H          0.733296       -2.026900        0.000001  2
  H         -0.661386       -4.047627        0.000004  2
  H         -2.178807       -3.000322        0.000000  2

%mem=32GB
%nprocshared= 8
#p m062x/aug-cc-pVDZ   counterpoise=2

00317 m062x/aug-cc-pVDZ   counterpoise=2

 0  1  0  1  0  1
  C          0.696271        1.136534        0.000002  1
  N          1.387403       -0.000000        0.000003  1
  C          0.696273       -1.136531       -0.000007  1
  C         -0.690797       -1.191110       -0.000002  1
  C         -1.398354       -0.000002       -0.000001  1
  C         -0.690796        1.191109        0.000005  1
  H         -1.197483        2.145664        0.000011  1
  H          1.279537       -2.049878        0.000000  1
  H         -2.480010       -0.000000        0.000002  1
  H         -1.197480       -2.145668        0.000001  1
  H          1.279535        2.049878        0.000011  1
  C         -0.000000       -2.000000        0.000000  2
  C         -0.406842       -3.257807        0.000001  2
  H         -0.702739       -1.177127       -0.000002  2
  H          1.051526       -1.744551        0.000001  2
  H          0.295896       -4.080680        0.000003  2
  H         -1.458369       -3.513257        0.000000  2

%mem=32GB
%nprocshared= 8
#p m062x/aug-cc-pVDZ   counterpoise=2

00318 m062x/aug-cc-pVDZ   counterpoise=2

 0  1  0  1  0  1
  C          0.696271        1.136534        0.000002  1
  N          1.387403       -0.000000        0.000003  1
  C          0.696273       -1.136531       -0.000007  1
  C         -0.690797       -1.191110       -0.000002  1
  C         -1.398354       -0.000002       -0.000001  1
  C         -0.690796        1.191109        0.000005  1
  H         -1.197483        2.145664        0.000011  1
  H          1.279537       -2.049878        0.000000  1
  H         -2.480010       -0.000000        0.000002  1
  H         -1.197480       -2.145668        0.000001  1
  H          1.279535        2.049878        0.000011  1
  C          0.347296       -1.969616        0.000000  2
  C         -0.958934       -2.172994        0.000005  2
  H          0.765389       -0.971537       -0.000008  2
  H          1.049040       -2.793338        0.000004  2
  H         -1.377026       -3.171072        0.000014  2
  H         -1.660677       -1.349272        0.000002  2

%mem=32GB
%nprocshared= 8
#p m062x/aug-cc-pVDZ   counterpoise=2

00319 m062x/aug-cc-pVDZ   counterpoise=2

 0  1  0  1  0  1
  C          0.696271        1.136534        0.000002  1
  N          1.387403       -0.000000        0.000003  1
  C          0.696273       -1.136531       -0.000007  1
  C         -0.690797       -1.191110       -0.000002  1
  C         -1.398354       -0.000002       -0.000001  1
  C         -0.690796        1.191109        0.000005  1
  H         -1.197483        2.145664        0.000011  1
  H          1.279537       -2.049878        0.000000  1
  H         -2.480010       -0.000000        0.000002  1
  H         -1.197480       -2.145668        0.000001  1
  H          1.279535        2.049878        0.000011  1
  C          0.684040       -1.879385        0.000000  2
  C          0.328495       -0.606127        0.000000  2
  H          1.724353       -2.177230       -0.000000  2
  H         -0.051462       -2.673109        0.000000  2
  H         -0.711817       -0.308282        0.000000  2
  H          1.063998        0.187597        0.000000  2

%mem=32GB
%nprocshared= 8
#p m062x/aug-cc-pVDZ   counterpoise=2

00320 m062x/aug-cc-pVDZ   counterpoise=2

 0  1  0  1  0  1
  C          0.696271        1.136534        0.000002  1
  N          1.387403       -0.000000        0.000003  1
  C          0.696273       -1.136531       -0.000007  1
  C         -0.690797       -1.191110       -0.000002  1
  C         -1.398354       -0.000002       -0.000001  1
  C         -0.690796        1.191109        0.000005  1
  H         -1.197483        2.145664        0.000011  1
  H          1.279537       -2.049878        0.000000  1
  H         -2.480010       -0.000000        0.000002  1
  H         -1.197480       -2.145668        0.000001  1
  H          1.279535        2.049878        0.000011  1
  C          1.000000       -1.732051        0.000000  2
  C          1.388471       -0.468449        0.000000  2
  H          1.714655       -2.544597       -0.000000  2
  H         -0.047692       -2.002795        0.000000  2
  H          0.673817        0.344097        0.000000  2
  H          2.436163       -0.197704        0.000000  2

%mem=32GB
%nprocshared= 8
#p m062x/aug-cc-pVDZ   counterpoise=2

00321 m062x/aug-cc-pVDZ   counterpoise=2

 0  1  0  1  0  1
  C          0.696271        1.136534        0.000002  1
  N          1.387403       -0.000000        0.000003  1
  C          0.696273       -1.136531       -0.000007  1
  C         -0.690797       -1.191110       -0.000002  1
  C         -1.398354       -0.000002       -0.000001  1
  C         -0.690796        1.191109        0.000005  1
  H         -1.197483        2.145664        0.000011  1
  H          1.279537       -2.049878        0.000000  1
  H         -2.480010       -0.000000        0.000002  1
  H         -1.197480       -2.145668        0.000001  1
  H          1.279535        2.049878        0.000011  1
  C          1.285575       -1.532089        0.000000  2
  C          2.419787       -0.852998        0.000000  2
  H          1.272957       -2.614125       -0.000000  2
  H          0.325830       -1.032239        0.000000  2
  H          2.432405        0.229037        0.000000  2
  H          3.379533       -1.352849        0.000000  2

%mem=32GB
%nprocshared= 8
#p m062x/aug-cc-pVDZ   counterpoise=2

00322 m062x/aug-cc-pVDZ   counterpoise=2

 0  1  0  1  0  1
  C          0.696271        1.136534        0.000002  1
  N          1.387403       -0.000000        0.000003  1
  C          0.696273       -1.136531       -0.000007  1
  C         -0.690797       -1.191110       -0.000002  1
  C         -1.398354       -0.000002       -0.000001  1
  C         -0.690796        1.191109        0.000005  1
  H         -1.197483        2.145664        0.000011  1
  H          1.279537       -2.049878        0.000000  1
  H         -2.480010       -0.000000        0.000002  1
  H         -1.197480       -2.145668        0.000001  1
  H          1.279535        2.049878        0.000011  1
  C          1.532089       -1.285575        0.000000  2
  C          2.818637       -0.981610        0.000000  2
  H          1.192578       -2.313045       -0.000000  2
  H          0.768638       -0.518695        0.000000  2
  H          3.158148        0.045858        0.000000  2
  H          3.582087       -1.748490        0.000000  2

%mem=32GB
%nprocshared= 8
#p m062x/aug-cc-pVDZ   counterpoise=2

00323 m062x/aug-cc-pVDZ   counterpoise=2

 0  1  0  1  0  1
  C          0.696271        1.136534        0.000002  1
  N          1.387403       -0.000000        0.000003  1
  C          0.696273       -1.136531       -0.000007  1
  C         -0.690797       -1.191110       -0.000002  1
  C         -1.398354       -0.000002       -0.000001  1
  C         -0.690796        1.191109        0.000005  1
  H         -1.197483        2.145664        0.000011  1
  H          1.279537       -2.049878        0.000000  1
  H         -2.480010       -0.000000        0.000002  1
  H         -1.197480       -2.145668        0.000001  1
  H          1.279535        2.049878        0.000011  1
  C          1.732051       -1.000000        0.000000  2
  C          2.565563       -2.026089        0.000005  2
  H          0.659221       -1.141415       -0.000007  2
  H          2.090308        0.021085        0.000003  2
  H          3.638392       -1.884674        0.000012  2
  H          2.207305       -3.047173        0.000001  2

%mem=32GB
%nprocshared= 8
#p m062x/aug-cc-pVDZ   counterpoise=2

00324 m062x/aug-cc-pVDZ   counterpoise=2

 0  1  0  1  0  1
  C          0.696271        1.136534        0.000002  1
  N          1.387403       -0.000000        0.000003  1
  C          0.696273       -1.136531       -0.000007  1
  C         -0.690797       -1.191110       -0.000002  1
  C         -1.398354       -0.000002       -0.000001  1
  C         -0.690796        1.191109        0.000005  1
  H         -1.197483        2.145664        0.000011  1
  H          1.279537       -2.049878        0.000000  1
  H         -2.480010       -0.000000        0.000002  1
  H         -1.197480       -2.145668        0.000001  1
  H          1.279535        2.049878        0.000011  1
  C          1.879385       -0.684040        0.000000  2
  C          1.369300       -1.903636       -0.000002  2
  H          1.247549        0.194450        0.000004  2
  H          2.948520       -0.516967       -0.000002  2
  H          2.001136       -2.782125       -0.000006  2
  H          0.300166       -2.070709       -0.000001  2

%mem=32GB
%nprocshared= 8
#p m062x/aug-cc-pVDZ   counterpoise=2

00325 m062x/aug-cc-pVDZ   counterpoise=2

 0  1  0  1  0  1
  C          0.696271        1.136534        0.000002  1
  N          1.387403       -0.000000        0.000003  1
  C          0.696273       -1.136531       -0.000007  1
  C         -0.690797       -1.191110       -0.000002  1
  C         -1.398354       -0.000002       -0.000001  1
  C         -0.690796        1.191109        0.000005  1
  H         -1.197483        2.145664        0.000011  1
  H          1.279537       -2.049878        0.000000  1
  H         -2.480010       -0.000000        0.000002  1
  H         -1.197480       -2.145668        0.000001  1
  H          1.279535        2.049878        0.000011  1
  C          1.969616       -0.347296        0.000000  2
  C          1.987195       -1.669148       -0.000003  2
  H          1.040287        0.207059        0.000005  2
  H          2.883874        0.231576       -0.000002  2
  H          2.916523       -2.223503       -0.000008  2
  H          1.072936       -2.248020       -0.000001  2

%mem=32GB
%nprocshared= 8
#p m062x/aug-cc-pVDZ   counterpoise=2

00326 m062x/aug-cc-pVDZ   counterpoise=2

 0  1  0  1  0  1
  C          0.696271        1.136534        0.000002  1
  N          1.387403       -0.000000        0.000003  1
  C          0.696273       -1.136531       -0.000007  1
  C         -0.690797       -1.191110       -0.000002  1
  C         -1.398354       -0.000002       -0.000001  1
  C         -0.690796        1.191109        0.000005  1
  H         -1.197483        2.145664        0.000011  1
  H          1.279537       -2.049878        0.000000  1
  H         -2.480010       -0.000000        0.000002  1
  H         -1.197480       -2.145668        0.000001  1
  H          1.279535        2.049878        0.000011  1
  C          1.969616        0.000000       -0.347296  2
  C          2.564144       -1.126216       -0.701942  2
  H          1.040289        0.000000        0.207062  2
  H          2.389252        0.965509       -0.597616  2
  H          3.493470       -1.126216       -1.256301  2
  H          2.144508       -2.091725       -0.451623  2

%mem=32GB
%nprocshared= 8
#p m062x/aug-cc-pVDZ   counterpoise=2

00327 m062x/aug-cc-pVDZ   counterpoise=2

 0  1  0  1  0  1
  C          0.696271        1.136534        0.000002  1
  N          1.387403       -0.000000        0.000003  1
  C          0.696273       -1.136531       -0.000007  1
  C         -0.690797       -1.191110       -0.000002  1
  C         -1.398354       -0.000002       -0.000001  1
  C         -0.690796        1.191109        0.000005  1
  H         -1.197483        2.145664        0.000011  1
  H          1.279537       -2.049878        0.000000  1
  H         -2.480010       -0.000000        0.000002  1
  H         -1.197480       -2.145668        0.000001  1
  H          1.279535        2.049878        0.000011  1
  C          1.939693        0.342020       -0.347296  2
  C          3.051673       -0.294039       -0.673683  2
  H          1.128375       -0.160410        0.162889  2
  H          1.797706        1.389746       -0.577670  2
  H          3.862990        0.208391       -1.183868  2
  H          3.193660       -1.341765       -0.443309  2

%mem=32GB
%nprocshared= 8
#p m062x/aug-cc-pVDZ   counterpoise=2

00328 m062x/aug-cc-pVDZ   counterpoise=2

 0  1  0  1  0  1
  C          0.696271        1.136534        0.000002  1
  N          1.387403       -0.000000        0.000003  1
  C          0.696273       -1.136531       -0.000007  1
  C         -0.690797       -1.191110       -0.000002  1
  C         -1.398354       -0.000002       -0.000001  1
  C         -0.690796        1.191109        0.000005  1
  H         -1.197483        2.145664        0.000011  1
  H          1.279537       -2.049878        0.000000  1
  H         -2.480010       -0.000000        0.000002  1
  H         -1.197480       -2.145668        0.000001  1
  H          1.279535        2.049878        0.000011  1
  C          1.850833        0.673648       -0.347296  2
  C          3.139827        0.560288       -0.617935  2
  H          1.286331       -0.146920        0.075748  2
  H          1.310277        1.591401       -0.538321  2
  H          3.704329        1.380855       -1.040979  2
  H          3.680383       -0.357465       -0.426910  2

%mem=32GB
%nprocshared= 8
#p m062x/aug-cc-pVDZ   counterpoise=2

00329 m062x/aug-cc-pVDZ   counterpoise=2

 0  1  0  1  0  1
  C          0.696271        1.136534        0.000002  1
  N          1.387403       -0.000000        0.000003  1
  C          0.696273       -1.136531       -0.000007  1
  C         -0.690797       -1.191110       -0.000002  1
  C         -1.398354       -0.000002       -0.000001  1
  C         -0.690796        1.191109        0.000005  1
  H         -1.197483        2.145664        0.000011  1
  H          1.279537       -2.049878        0.000000  1
  H         -2.480010       -0.000000        0.000002  1
  H         -1.197480       -2.145668        0.000001  1
  H          1.279535        2.049878        0.000011  1
  C          1.705737        0.984808       -0.347296  2
  C          2.186442       -0.226310       -0.570269  2
  H          0.692673        1.137075        0.001240  2
  H          2.306692        1.870836       -0.504677  2
  H          3.199505       -0.378577       -0.918805  2
  H          1.585487       -1.112338       -0.412888  2

%mem=32GB
%nprocshared= 8
#p m062x/aug-cc-pVDZ   counterpoise=2

00330 m062x/aug-cc-pVDZ   counterpoise=2

 0  1  0  1  0  1
  C          0.696271        1.136534        0.000002  1
  N          1.387403       -0.000000        0.000003  1
  C          0.696273       -1.136531       -0.000007  1
  C         -0.690797       -1.191110       -0.000002  1
  C         -1.398354       -0.000002       -0.000001  1
  C         -0.690796        1.191109        0.000005  1
  H         -1.197483        2.145664        0.000011  1
  H          1.279537       -2.049878        0.000000  1
  H         -2.480010       -0.000000        0.000002  1
  H         -1.197480       -2.145668        0.000001  1
  H          1.279535        2.049878        0.000011  1
  C          1.508813        1.266044       -0.347296  2
  C          0.606741        0.338430       -0.618216  2
  H          1.229247        2.221799        0.076187  2
  H          2.561729        1.105537       -0.538520  2
  H          0.886307       -0.617323       -1.041699  2
  H         -0.446176        0.498938       -0.426993  2

%mem=32GB
%nprocshared= 8
#p m062x/aug-cc-pVDZ   counterpoise=2

00331 m062x/aug-cc-pVDZ   counterpoise=2

 0  1  0  1  0  1
  C          0.696271        1.136534        0.000002  1
  N          1.387403       -0.000000        0.000003  1
  C          0.696273       -1.136531       -0.000007  1
  C         -0.690797       -1.191110       -0.000002  1
  C         -1.398354       -0.000002       -0.000001  1
  C         -0.690796        1.191109        0.000005  1
  H         -1.197483        2.145664        0.000011  1
  H          1.279537       -2.049878        0.000000  1
  H         -2.480010       -0.000000        0.000002  1
  H         -1.197480       -2.145668        0.000001  1
  H          1.279535        2.049878        0.000011  1
  C          1.266044        1.508813       -0.347296  2
  C          0.125656        0.954436       -0.721168  2
  H          1.288745        2.419258        0.237115  2
  H          2.221003        1.073637       -0.611186  2
  H          0.102956        0.043991       -1.305578  2
  H         -0.829303        1.389612       -0.457278  2

%mem=32GB
%nprocshared= 8
#p m062x/aug-cc-pVDZ   counterpoise=2

00332 m062x/aug-cc-pVDZ   counterpoise=2

 0  1  0  1  0  1
  C          0.696271        1.136534        0.000002  1
  N          1.387403       -0.000000        0.000003  1
  C          0.696273       -1.136531       -0.000007  1
  C         -0.690797       -1.191110       -0.000002  1
  C         -1.398354       -0.000002       -0.000001  1
  C         -0.690796        1.191109        0.000005  1
  H         -1.197483        2.145664        0.000011  1
  H          1.279537       -2.049878        0.000000  1
  H         -2.480010       -0.000000        0.000002  1
  H         -1.197480       -2.145668        0.000001  1
  H          1.279535        2.049878        0.000011  1
  C          0.984808        1.705737       -0.347296  2
  C         -0.227976        2.021001       -0.768444  2
  H          1.543454        2.358045        0.311013  2
  H          1.465885        0.783152       -0.644555  2
  H         -0.786621        1.368694       -1.426753  2
  H         -0.709053        2.943587       -0.471185  2

%mem=32GB
%nprocshared= 8
#p m062x/aug-cc-pVDZ   counterpoise=2

00333 m062x/aug-cc-pVDZ   counterpoise=2

 0  1  0  1  0  1
  C          0.696271        1.136534        0.000002  1
  N          1.387403       -0.000000        0.000003  1
  C          0.696273       -1.136531       -0.000007  1
  C         -0.690797       -1.191110       -0.000002  1
  C         -1.398354       -0.000002       -0.000001  1
  C         -0.690796        1.191109        0.000005  1
  H         -1.197483        2.145664        0.000011  1
  H          1.279537       -2.049878        0.000000  1
  H         -2.480010       -0.000000        0.000002  1
  H         -1.197480       -2.145668        0.000001  1
  H          1.279535        2.049878        0.000011  1
  C          0.673648        1.850833       -0.347296  2
  C         -0.255445        2.731041       -0.678385  2
  H          1.576502        2.147437        0.170239  2
  H          0.567309        0.799623       -0.580989  2
  H         -1.158298        2.434438       -1.195920  2
  H         -0.149106        3.782251       -0.444693  2

%mem=32GB
%nprocshared= 8
#p m062x/aug-cc-pVDZ   counterpoise=2

00334 m062x/aug-cc-pVDZ   counterpoise=2

 0  1  0  1  0  1
  C          0.696271        1.136534        0.000002  1
  N          1.387403       -0.000000        0.000003  1
  C          0.696273       -1.136531       -0.000007  1
  C         -0.690797       -1.191110       -0.000002  1
  C         -1.398354       -0.000002       -0.000001  1
  C         -0.690796        1.191109        0.000005  1
  H         -1.197483        2.145664        0.000011  1
  H          1.279537       -2.049878        0.000000  1
  H         -2.480010       -0.000000        0.000002  1
  H         -1.197480       -2.145668        0.000001  1
  H          1.279535        2.049878        0.000011  1
  C          0.342020        1.939693       -0.347296  2
  C          1.112675        2.983162       -0.601978  2
  H          0.748090        1.019049        0.050804  2
  H         -0.724736        1.965767       -0.527058  2
  H          0.706605        3.903805       -1.000078  2
  H          2.179431        2.957088       -0.422216  2

%mem=32GB
%nprocshared= 8
#p m062x/aug-cc-pVDZ   counterpoise=2

00335 m062x/aug-cc-pVDZ   counterpoise=2

 0  1  0  1  0  1
  C          0.696271        1.136534        0.000002  1
  N          1.387403       -0.000000        0.000003  1
  C          0.696273       -1.136531       -0.000007  1
  C         -0.690797       -1.191110       -0.000002  1
  C         -1.398354       -0.000002       -0.000001  1
  C         -0.690796        1.191109        0.000005  1
  H         -1.197483        2.145664        0.000011  1
  H          1.279537       -2.049878        0.000000  1
  H         -2.480010       -0.000000        0.000002  1
  H         -1.197480       -2.145668        0.000001  1
  H          1.279535        2.049878        0.000011  1
  C          0.000000        1.969616       -0.347296  2
  C          1.278239        1.713314       -0.566420  2
  H         -0.681283        1.201829       -0.004777  2
  H         -0.414555        2.957130       -0.501960  2
  H          1.959522        2.481100       -0.908938  2
  H          1.692794        0.725799       -0.411756  2

%mem=32GB
%nprocshared= 8
#p m062x/aug-cc-pVDZ   counterpoise=2

00336 m062x/aug-cc-pVDZ   counterpoise=2

 0  1  0  1  0  1
  C          0.696271        1.136534        0.000002  1
  N          1.387403       -0.000000        0.000003  1
  C          0.696273       -1.136531       -0.000007  1
  C         -0.690797       -1.191110       -0.000002  1
  C         -1.398354       -0.000002       -0.000001  1
  C         -0.690796        1.191109        0.000005  1
  H         -1.197483        2.145664        0.000011  1
  H          1.279537       -2.049878        0.000000  1
  H         -2.480010       -0.000000        0.000002  1
  H         -1.197480       -2.145668        0.000001  1
  H          1.279535        2.049878        0.000011  1
  C         -0.342020        1.939693       -0.347296  2
  C          0.948334        2.042499       -0.615659  2
  H         -0.763287        1.035520        0.072190  2
  H         -1.026978        2.755729       -0.536715  2
  H          1.369600        2.946671       -1.035144  2
  H          1.633291        1.226462       -0.426240  2

%mem=32GB
%nprocshared= 8
#p m062x/aug-cc-pVDZ   counterpoise=2

00337 m062x/aug-cc-pVDZ   counterpoise=2

 0  1  0  1  0  1
  C          0.696271        1.136534        0.000002  1
  N          1.387403       -0.000000        0.000003  1
  C          0.696273       -1.136531       -0.000007  1
  C         -0.690797       -1.191110       -0.000002  1
  C         -1.398354       -0.000002       -0.000001  1
  C         -0.690796        1.191109        0.000005  1
  H         -1.197483        2.145664        0.000011  1
  H          1.279537       -2.049878        0.000000  1
  H         -2.480010       -0.000000        0.000002  1
  H         -1.197480       -2.145668        0.000001  1
  H          1.279535        2.049878        0.000011  1
  C         -0.673648        1.850833       -0.347296  2
  C         -0.703677        0.575390       -0.693625  2
  H         -1.490164        2.310394        0.194061  2
  H          0.168612        2.484714       -0.591745  2
  H          0.112838        0.115830       -1.234982  2
  H         -1.545937       -0.058491       -0.449176  2

%mem=32GB
%nprocshared= 8
#p m062x/aug-cc-pVDZ   counterpoise=2

00338 m062x/aug-cc-pVDZ   counterpoise=2

 0  1  0  1  0  1
  C          0.696271        1.136534        0.000002  1
  N          1.387403       -0.000000        0.000003  1
  C          0.696273       -1.136531       -0.000007  1
  C         -0.690797       -1.191110       -0.000002  1
  C         -1.398354       -0.000002       -0.000001  1
  C         -0.690796        1.191109        0.000005  1
  H         -1.197483        2.145664        0.000011  1
  H          1.279537       -2.049878        0.000000  1
  H         -2.480010       -0.000000        0.000002  1
  H         -1.197480       -2.145668        0.000001  1
  H          1.279535        2.049878        0.000011  1
  C         -0.984808        1.705737       -0.347296  2
  C         -1.753166        0.707549       -0.748354  2
  H         -1.368697        2.499827        0.279611  2
  H          0.057798        1.767397       -0.630375  2
  H         -1.369277       -0.086540       -1.375261  2
  H         -2.795771        0.645890       -0.465276  2

%mem=32GB
%nprocshared= 8
#p m062x/aug-cc-pVDZ   counterpoise=2

00339 m062x/aug-cc-pVDZ   counterpoise=2

 0  1  0  1  0  1
  C          0.696271        1.136534        0.000002  1
  N          1.387403       -0.000000        0.000003  1
  C          0.696273       -1.136531       -0.000007  1
  C         -0.690797       -1.191110       -0.000002  1
  C         -1.398354       -0.000002       -0.000001  1
  C         -0.690796        1.191109        0.000005  1
  H         -1.197483        2.145664        0.000011  1
  H          1.279537       -2.049878        0.000000  1
  H         -2.480010       -0.000000        0.000002  1
  H         -1.197480       -2.145668        0.000001  1
  H          1.279535        2.049878        0.000011  1
  C         -1.266044        1.508813       -0.347296  2
  C         -2.450930        1.024291       -0.677272  2
  H         -1.164222        2.454619        0.168500  2
  H         -0.352060        0.978389       -0.580203  2
  H         -2.552753        0.078486       -1.193068  2
  H         -3.364914        1.554714       -0.444365  2

%mem=32GB
%nprocshared= 8
#p m062x/aug-cc-pVDZ   counterpoise=2

00340 m062x/aug-cc-pVDZ   counterpoise=2

 0  1  0  1  0  1
  C          0.696271        1.136534        0.000002  1
  N          1.387403       -0.000000        0.000003  1
  C          0.696273       -1.136531       -0.000007  1
  C         -0.690797       -1.191110       -0.000002  1
  C         -1.398354       -0.000002       -0.000001  1
  C         -0.690796        1.191109        0.000005  1
  H         -1.197483        2.145664        0.000011  1
  H          1.279537       -2.049878        0.000000  1
  H         -2.480010       -0.000000        0.000002  1
  H         -1.197480       -2.145668        0.000001  1
  H          1.279535        2.049878        0.000011  1
  C         -1.508813        1.266044       -0.347296  2
  C         -2.041039        2.445731       -0.616880  2
  H         -0.516280        1.175122        0.074098  2
  H         -2.045067        0.345617       -0.537576  2
  H         -3.033571        2.536653       -1.038274  2
  H         -1.504784        3.366159       -0.426600  2

%mem=32GB
%nprocshared= 8
#p m062x/aug-cc-pVDZ   counterpoise=2

00341 m062x/aug-cc-pVDZ   counterpoise=2

 0  1  0  1  0  1
  C          0.696271        1.136534        0.000002  1
  N          1.387403       -0.000000        0.000003  1
  C          0.696273       -1.136531       -0.000007  1
  C         -0.690797       -1.191110       -0.000002  1
  C         -1.398354       -0.000002       -0.000001  1
  C         -0.690796        1.191109        0.000005  1
  H         -1.197483        2.145664        0.000011  1
  H          1.279537       -2.049878        0.000000  1
  H         -2.480010       -0.000000        0.000002  1
  H         -1.197480       -2.145668        0.000001  1
  H          1.279535        2.049878        0.000011  1
  C         -1.705737        0.984808       -0.347296  2
  C         -0.826153        1.946656       -0.568160  2
  H         -1.400173        0.005827       -0.002057  2
  H         -2.765371        1.139193       -0.503189  2
  H         -1.131716        2.925635       -0.913400  2
  H          0.233481        1.792270       -0.412268  2

%mem=32GB
%nprocshared= 8
#p m062x/aug-cc-pVDZ   counterpoise=2

00342 m062x/aug-cc-pVDZ   counterpoise=2

 0  1  0  1  0  1
  C          0.696271        1.136534        0.000002  1
  N          1.387403       -0.000000        0.000003  1
  C          0.696273       -1.136531       -0.000007  1
  C         -0.690797       -1.191110       -0.000002  1
  C         -1.398354       -0.000002       -0.000001  1
  C         -0.690796        1.191109        0.000005  1
  H         -1.197483        2.145664        0.000011  1
  H          1.279537       -2.049878        0.000000  1
  H         -2.480010       -0.000000        0.000002  1
  H         -1.197480       -2.145668        0.000001  1
  H          1.279535        2.049878        0.000011  1
  C         -1.850833        0.673648       -0.347296  2
  C         -1.270799        1.829924       -0.619668  2
  H         -1.296134       -0.152187        0.078457  2
  H         -2.902799        0.508205       -0.539545  2
  H         -1.825498        2.655759       -1.045421  2
  H         -0.218833        1.995367       -0.427420  2

%mem=32GB
%nprocshared= 8
#p m062x/aug-cc-pVDZ   counterpoise=2

00343 m062x/aug-cc-pVDZ   counterpoise=2

 0  1  0  1  0  1
  C          0.696271        1.136534        0.000002  1
  N          1.387403       -0.000000        0.000003  1
  C          0.696273       -1.136531       -0.000007  1
  C         -0.690797       -1.191110       -0.000002  1
  C         -1.398354       -0.000002       -0.000001  1
  C         -0.690796        1.191109        0.000005  1
  H         -1.197483        2.145664        0.000011  1
  H          1.279537       -2.049878        0.000000  1
  H         -2.480010       -0.000000        0.000002  1
  H         -1.197480       -2.145668        0.000001  1
  H          1.279535        2.049878        0.000011  1
  C         -1.939693        0.342020       -0.347296  2
  C         -0.823320       -0.284201       -0.677689  2
  H         -2.743167       -0.166578        0.169151  2
  H         -2.093288        1.387481       -0.580497  2
  H         -0.019846        0.224397       -1.194136  2
  H         -0.669725       -1.329662       -0.444488  2

%mem=32GB
%nprocshared= 8
#p m062x/aug-cc-pVDZ   counterpoise=2

00344 m062x/aug-cc-pVDZ   counterpoise=2

 0  1  0  1  0  1
  C          0.696271        1.136534        0.000002  1
  N          1.387403       -0.000000        0.000003  1
  C          0.696273       -1.136531       -0.000007  1
  C         -0.690797       -1.191110       -0.000002  1
  C         -1.398354       -0.000002       -0.000001  1
  C         -0.690796        1.191109        0.000005  1
  H         -1.197483        2.145664        0.000011  1
  H          1.279537       -2.049878        0.000000  1
  H         -2.480010       -0.000000        0.000002  1
  H         -1.197480       -2.145668        0.000001  1
  H          1.279535        2.049878        0.000011  1
  C         -1.969616        0.000000       -0.347296  2
  C         -1.397279       -1.126216       -0.736743  2
  H         -2.864253        0.000000        0.261461  2
  H         -1.565643        0.965509       -0.622180  2
  H         -0.502642       -1.126216       -1.345500  2
  H         -1.801251       -2.091725       -0.461860  2

%mem=32GB
%nprocshared= 8
#p m062x/aug-cc-pVDZ   counterpoise=2

00345 m062x/aug-cc-pVDZ   counterpoise=2

 0  1  0  1  0  1
  C          0.696271        1.136534        0.000002  1
  N          1.387403       -0.000000        0.000003  1
  C          0.696273       -1.136531       -0.000007  1
  C         -0.690797       -1.191110       -0.000002  1
  C         -1.398354       -0.000002       -0.000001  1
  C         -0.690796        1.191109        0.000005  1
  H         -1.197483        2.145664        0.000011  1
  H          1.279537       -2.049878        0.000000  1
  H         -2.480010       -0.000000        0.000002  1
  H         -1.197480       -2.145668        0.000001  1
  H          1.279535        2.049878        0.000011  1
  C         -1.939693       -0.342020       -0.347296  2
  C         -2.028034       -1.618984       -0.677689  2
  H         -2.743167        0.166578        0.169151  2
  H         -1.060482        0.244127       -0.580497  2
  H         -1.224560       -2.127582       -1.194136  2
  H         -2.907244       -2.205131       -0.444488  2

%mem=32GB
%nprocshared= 8
#p m062x/aug-cc-pVDZ   counterpoise=2

00346 m062x/aug-cc-pVDZ   counterpoise=2

 0  1  0  1  0  1
  C          0.696271        1.136534        0.000002  1
  N          1.387403       -0.000000        0.000003  1
  C          0.696273       -1.136531       -0.000007  1
  C         -0.690797       -1.191110       -0.000002  1
  C         -1.398354       -0.000002       -0.000001  1
  C         -0.690796        1.191109        0.000005  1
  H         -1.197483        2.145664        0.000011  1
  H          1.279537       -2.049878        0.000000  1
  H         -2.480010       -0.000000        0.000002  1
  H         -1.197480       -2.145668        0.000001  1
  H          1.279535        2.049878        0.000011  1
  C         -1.850833       -0.673648       -0.347296  2
  C         -3.140595       -0.574010       -0.619669  2
  H         -1.296132        0.152185        0.078459  2
  H         -1.299817       -1.584902       -0.539545  2
  H         -3.695296       -1.399843       -1.045424  2
  H         -3.691611        0.337244       -0.427420  2

%mem=32GB
%nprocshared= 8
#p m062x/aug-cc-pVDZ   counterpoise=2

00347 m062x/aug-cc-pVDZ   counterpoise=2

 0  1  0  1  0  1
  C          0.696271        1.136534        0.000002  1
  N          1.387403       -0.000000        0.000003  1
  C          0.696273       -1.136531       -0.000007  1
  C         -0.690797       -1.191110       -0.000002  1
  C         -1.398354       -0.000002       -0.000001  1
  C         -0.690796        1.191109        0.000005  1
  H         -1.197483        2.145664        0.000011  1
  H          1.279537       -2.049878        0.000000  1
  H         -2.480010       -0.000000        0.000002  1
  H         -1.197480       -2.145668        0.000001  1
  H          1.279535        2.049878        0.000011  1
  C         -1.705737       -0.984808       -0.347296  2
  C         -2.976284       -1.275546       -0.568161  2
  H         -1.400172       -0.005828       -0.002056  2
  H         -0.922057       -1.714537       -0.503189  2
  H         -3.281849       -2.254524       -0.913401  2
  H         -3.759964       -0.545816       -0.412268  2

%mem=32GB
%nprocshared= 8
#p m062x/aug-cc-pVDZ   counterpoise=2

00348 m062x/aug-cc-pVDZ   counterpoise=2

 0  1  0  1  0  1
  C          0.696271        1.136534        0.000002  1
  N          1.387403       -0.000000        0.000003  1
  C          0.696273       -1.136531       -0.000007  1
  C         -0.690797       -1.191110       -0.000002  1
  C         -1.398354       -0.000002       -0.000001  1
  C         -0.690796        1.191109        0.000005  1
  H         -1.197483        2.145664        0.000011  1
  H          1.279537       -2.049878        0.000000  1
  H         -2.480010       -0.000000        0.000002  1
  H         -1.197480       -2.145668        0.000001  1
  H          1.279535        2.049878        0.000011  1
  C         -1.508813       -1.266044       -0.347296  2
  C         -2.246516       -0.202690       -0.616875  2
  H         -0.516277       -1.175123        0.074092  2
  H         -1.868914       -2.268583       -0.537573  2
  H         -3.239051       -0.293612       -1.038263  2
  H         -1.886415        0.799848       -0.426598  2

%mem=32GB
%nprocshared= 8
#p m062x/aug-cc-pVDZ   counterpoise=2

00349 m062x/aug-cc-pVDZ   counterpoise=2

 0  1  0  1  0  1
  C          0.696271        1.136534        0.000002  1
  N          1.387403       -0.000000        0.000003  1
  C          0.696273       -1.136531       -0.000007  1
  C         -0.690797       -1.191110       -0.000002  1
  C         -1.398354       -0.000002       -0.000001  1
  C         -0.690796        1.191109        0.000005  1
  H         -1.197483        2.145664        0.000011  1
  H          1.279537       -2.049878        0.000000  1
  H         -2.480010       -0.000000        0.000002  1
  H         -1.197480       -2.145668        0.000001  1
  H          1.279535        2.049878        0.000011  1
  C         -1.266044       -1.508813       -0.347296  2
  C         -0.211442       -0.783185       -0.677263  2
  H         -1.164217       -2.454626        0.168486  2
  H         -2.271986       -1.185083       -0.580197  2
  H         -0.313269        0.162627       -1.193045  2
  H          0.794499       -1.106915       -0.444363  2

%mem=32GB
%nprocshared= 8
#p m062x/aug-cc-pVDZ   counterpoise=2

00350 m062x/aug-cc-pVDZ   counterpoise=2

 0  1  0  1  0  1
  C          0.696271        1.136534        0.000002  1
  N          1.387403       -0.000000        0.000003  1
  C          0.696273       -1.136531       -0.000007  1
  C         -0.690797       -1.191110       -0.000002  1
  C         -1.398354       -0.000002       -0.000001  1
  C         -0.690796        1.191109        0.000005  1
  H         -1.197483        2.145664        0.000011  1
  H          1.279537       -2.049878        0.000000  1
  H         -2.480010       -0.000000        0.000002  1
  H         -1.197480       -2.145668        0.000001  1
  H          1.279535        2.049878        0.000011  1
  C         -0.984808       -1.705737       -0.347296  2
  C          0.274732       -1.687884       -0.748345  2
  H         -1.368694       -2.499839        0.279597  2
  H         -1.680729       -0.926940       -0.630369  2
  H          0.658618       -0.893783       -1.375238  2
  H          0.970654       -2.466681       -0.465273  2

%mem=32GB
%nprocshared= 8
#p m062x/aug-cc-pVDZ   counterpoise=2

00351 m062x/aug-cc-pVDZ   counterpoise=2

 0  1  0  1  0  1
  C          0.696271        1.136534        0.000002  1
  N          1.387403       -0.000000        0.000003  1
  C          0.696273       -1.136531       -0.000007  1
  C         -0.690797       -1.191110       -0.000002  1
  C         -1.398354       -0.000002       -0.000001  1
  C         -0.690796        1.191109        0.000005  1
  H         -1.197483        2.145664        0.000011  1
  H          1.279537       -2.049878        0.000000  1
  H         -2.480010       -0.000000        0.000002  1
  H         -1.197480       -2.145668        0.000001  1
  H          1.279535        2.049878        0.000011  1
  C         -0.673648       -1.850833       -0.347296  2
  C          0.401107       -2.538266       -0.693618  2
  H         -1.490166       -2.310404        0.194050  2
  H         -0.778522       -0.801924       -0.591740  2
  H          1.217624       -2.078695       -1.234963  2
  H          0.505980       -3.587175       -0.449174  2

%mem=32GB
%nprocshared= 8
#p m062x/aug-cc-pVDZ   counterpoise=2

00352 m062x/aug-cc-pVDZ   counterpoise=2

 0  1  0  1  0  1
  C          0.696271        1.136534        0.000002  1
  N          1.387403       -0.000000        0.000003  1
  C          0.696273       -1.136531       -0.000007  1
  C         -0.690797       -1.191110       -0.000002  1
  C         -1.398354       -0.000002       -0.000001  1
  C         -0.690796        1.191109        0.000005  1
  H         -1.197483        2.145664        0.000011  1
  H          1.279537       -2.049878        0.000000  1
  H         -2.480010       -0.000000        0.000002  1
  H         -1.197480       -2.145668        0.000001  1
  H          1.279535        2.049878        0.000011  1
  C         -0.342020       -1.939693       -0.347296  2
  C         -1.093368       -2.993761       -0.615654  2
  H         -0.763290       -1.035518        0.072183  2
  H          0.723383       -1.940211       -0.536711  2
  H         -0.672099       -3.897935       -1.035133  2
  H         -2.158771       -2.993243       -0.426239  2

%mem=32GB
%nprocshared= 8
#p m062x/aug-cc-pVDZ   counterpoise=2

00353 m062x/aug-cc-pVDZ   counterpoise=2

 0  1  0  1  0  1
  C          0.696271        1.136534        0.000002  1
  N          1.387403       -0.000000        0.000003  1
  C          0.696273       -1.136531       -0.000007  1
  C         -0.690797       -1.191110       -0.000002  1
  C         -1.398354       -0.000002       -0.000001  1
  C         -0.690796        1.191109        0.000005  1
  H         -1.197483        2.145664        0.000011  1
  H          1.279537       -2.049878        0.000000  1
  H         -2.480010       -0.000000        0.000002  1
  H         -1.197480       -2.145668        0.000001  1
  H          1.279535        2.049878        0.000011  1
  C         -0.000000       -1.969616       -0.347296  2
  C         -0.406547       -3.208287       -0.566416  2
  H         -0.681286       -1.201829       -0.004784  2
  H          1.029820       -1.675485       -0.501957  2
  H          0.274739       -3.976073       -0.908928  2
  H         -1.436367       -3.502417       -0.411755  2

%mem=32GB
%nprocshared= 8
#p m062x/aug-cc-pVDZ   counterpoise=2

00354 m062x/aug-cc-pVDZ   counterpoise=2

 0  1  0  1  0  1
  C          0.696271        1.136534        0.000002  1
  N          1.387403       -0.000000        0.000003  1
  C          0.696273       -1.136531       -0.000007  1
  C         -0.690797       -1.191110       -0.000002  1
  C         -1.398354       -0.000002       -0.000001  1
  C         -0.690796        1.191109        0.000005  1
  H         -1.197483        2.145664        0.000011  1
  H          1.279537       -2.049878        0.000000  1
  H         -2.480010       -0.000000        0.000002  1
  H         -1.197480       -2.145668        0.000001  1
  H          1.279535        2.049878        0.000011  1
  C          0.342020       -1.939693       -0.347296  2
  C         -0.948196       -2.074171       -0.601971  2
  H          0.748093       -1.019045        0.050794  2
  H          1.042054       -2.745051       -0.527053  2
  H         -1.354268       -2.994818       -1.000061  2
  H         -1.648229       -1.268813       -0.422214  2

%mem=32GB
%nprocshared= 8
#p m062x/aug-cc-pVDZ   counterpoise=2

00355 m062x/aug-cc-pVDZ   counterpoise=2

 0  1  0  1  0  1
  C          0.696271        1.136534        0.000002  1
  N          1.387403       -0.000000        0.000003  1
  C          0.696273       -1.136531       -0.000007  1
  C         -0.690797       -1.191110       -0.000002  1
  C         -1.398354       -0.000002       -0.000001  1
  C         -0.690796        1.191109        0.000005  1
  H         -1.197483        2.145664        0.000011  1
  H          1.279537       -2.049878        0.000000  1
  H         -2.480010       -0.000000        0.000002  1
  H         -1.197480       -2.145668        0.000001  1
  H          1.279535        2.049878        0.000011  1
  C          0.673648       -1.850833       -0.347296  2
  C          0.447550       -0.591124       -0.678376  2
  H          1.576510       -2.147439        0.170225  2
  H         -0.035379       -2.634180       -0.580982  2
  H         -0.455310       -0.294519       -1.195897  2
  H          1.156578        0.192223       -0.444690  2

%mem=32GB
%nprocshared= 8
#p m062x/aug-cc-pVDZ   counterpoise=2

00356 m062x/aug-cc-pVDZ   counterpoise=2

 0  1  0  1  0  1
  C          0.696271        1.136534        0.000002  1
  N          1.387403       -0.000000        0.000003  1
  C          0.696273       -1.136531       -0.000007  1
  C         -0.690797       -1.191110       -0.000002  1
  C         -1.398354       -0.000002       -0.000001  1
  C         -0.690796        1.191109        0.000005  1
  H         -1.197483        2.145664        0.000011  1
  H          1.279537       -2.049878        0.000000  1
  H         -2.480010       -0.000000        0.000002  1
  H         -1.197480       -2.145668        0.000001  1
  H          1.279535        2.049878        0.000011  1
  C          0.984808       -1.705737       -0.347296  2
  C          1.482806       -0.555850       -0.768435  2
  H          1.543463       -2.358051        0.310999  2
  H         -0.000783       -2.039225       -0.644549  2
  H          0.924151        0.096464       -1.426729  2
  H          2.468396       -0.222362       -0.471183  2

%mem=32GB
%nprocshared= 8
#p m062x/aug-cc-pVDZ   counterpoise=2

00357 m062x/aug-cc-pVDZ   counterpoise=2

 0  1  0  1  0  1
  C          0.696271        1.136534        0.000002  1
  N          1.387403       -0.000000        0.000003  1
  C          0.696273       -1.136531       -0.000007  1
  C         -0.690797       -1.191110       -0.000002  1
  C         -1.398354       -0.000002       -0.000001  1
  C         -0.690796        1.191109        0.000005  1
  H         -1.197483        2.145664        0.000011  1
  H          1.279537       -2.049878        0.000000  1
  H         -2.480010       -0.000000        0.000002  1
  H         -1.197480       -2.145668        0.000001  1
  H          1.279535        2.049878        0.000011  1
  C          1.266044       -1.508813       -0.347296  2
  C          2.377386       -0.898283       -0.721160  2
  H          1.288748       -2.419267        0.237101  2
  H          0.290584       -1.121769       -0.611180  2
  H          2.354682        0.012170       -1.305557  2
  H          3.352847       -1.285327       -0.457276  2

%mem=32GB
%nprocshared= 8
#p m062x/aug-cc-pVDZ   counterpoise=2

00358 m062x/aug-cc-pVDZ   counterpoise=2

 0  1  0  1  0  1
  C          0.696271        1.136534        0.000002  1
  N          1.387403       -0.000000        0.000003  1
  C          0.696273       -1.136531       -0.000007  1
  C         -0.690797       -1.191110       -0.000002  1
  C         -1.398354       -0.000002       -0.000001  1
  C         -0.690796        1.191109        0.000005  1
  H         -1.197483        2.145664        0.000011  1
  H          1.279537       -2.049878        0.000000  1
  H         -2.480010       -0.000000        0.000002  1
  H         -1.197480       -2.145668        0.000001  1
  H          1.279535        2.049878        0.000011  1
  C          1.508813       -1.266044       -0.347296  2
  C          2.768586       -0.970782       -0.618209  2
  H          1.229248       -2.221804        0.076176  2
  H          0.708371       -0.563414       -0.538515  2
  H          3.048151       -0.015024       -1.041681  2
  H          3.569028       -1.673413       -0.426991  2

%mem=32GB
%nprocshared= 8
#p m062x/aug-cc-pVDZ   counterpoise=2

00359 m062x/aug-cc-pVDZ   counterpoise=2

 0  1  0  1  0  1
  C          0.696271        1.136534        0.000002  1
  N          1.387403       -0.000000        0.000003  1
  C          0.696273       -1.136531       -0.000007  1
  C         -0.690797       -1.191110       -0.000002  1
  C         -1.398354       -0.000002       -0.000001  1
  C         -0.690796        1.191109        0.000005  1
  H         -1.197483        2.145664        0.000011  1
  H          1.279537       -2.049878        0.000000  1
  H         -2.480010       -0.000000        0.000002  1
  H         -1.197480       -2.145668        0.000001  1
  H          1.279535        2.049878        0.000011  1
  C          1.705737       -0.984808       -0.347296  2
  C          2.521229       -2.001104       -0.570265  2
  H          0.692670       -1.137073        0.001233  2
  H          2.019681        0.038732       -0.504674  2
  H          3.534295       -1.848840       -0.918793  2
  H          2.207285       -3.024644       -0.412887  2

%mem=32GB
%nprocshared= 8
#p m062x/aug-cc-pVDZ   counterpoise=2

00360 m062x/aug-cc-pVDZ   counterpoise=2

 0  1  0  1  0  1
  C          0.696271        1.136534        0.000002  1
  N          1.387403       -0.000000        0.000003  1
  C          0.696273       -1.136531       -0.000007  1
  C         -0.690797       -1.191110       -0.000002  1
  C         -1.398354       -0.000002       -0.000001  1
  C         -0.690796        1.191109        0.000005  1
  H         -1.197483        2.145664        0.000011  1
  H          1.279537       -2.049878        0.000000  1
  H         -2.480010       -0.000000        0.000002  1
  H         -1.197480       -2.145668        0.000001  1
  H          1.279535        2.049878        0.000011  1
  C          1.850833       -0.673648       -0.347296  2
  C          1.284110       -1.836911       -0.617935  2
  H          1.286331        0.146920        0.075748  2
  H          2.901190       -0.496948       -0.538321  2
  H          1.848612       -2.657479       -1.040979  2
  H          0.233754       -2.013611       -0.426910  2

%mem=32GB
%nprocshared= 8
#p m062x/aug-cc-pVDZ   counterpoise=2

00361 m062x/aug-cc-pVDZ   counterpoise=2

 0  1  0  1  0  1
  C          0.696271        1.136534        0.000002  1
  N          1.387403       -0.000000        0.000003  1
  C          0.696273       -1.136531       -0.000007  1
  C         -0.690797       -1.191110       -0.000002  1
  C         -1.398354       -0.000002       -0.000001  1
  C         -0.690796        1.191109        0.000005  1
  H         -1.197483        2.145664        0.000011  1
  H          1.279537       -2.049878        0.000000  1
  H         -2.480010       -0.000000        0.000002  1
  H         -1.197480       -2.145668        0.000001  1
  H          1.279535        2.049878        0.000011  1
  C          1.939693       -0.342020       -0.347296  2
  C          1.865778       -1.620929       -0.673683  2
  H          1.128375        0.160410        0.162889  2
  H          2.814378        0.251963       -0.577670  2
  H          2.677095       -2.123359       -1.183868  2
  H          0.991093       -2.214912       -0.443309  2

%mem=32GB
%nprocshared= 8
#p m062x/aug-cc-pVDZ   counterpoise=2

00362 m062x/aug-cc-pVDZ   counterpoise=2

 0  1  0  1  0  1
  C          0.696271        1.136534        0.000002  1
  N          1.387403       -0.000000        0.000003  1
  C          0.696273       -1.136531       -0.000007  1
  C         -0.690797       -1.191110       -0.000002  1
  C         -1.398354       -0.000002       -0.000001  1
  C         -0.690796        1.191109        0.000005  1
  H         -1.197483        2.145664        0.000011  1
  H          1.279537       -2.049878        0.000000  1
  H         -2.480010       -0.000000        0.000002  1
  H         -1.197480       -2.145668        0.000001  1
  H          1.279535        2.049878        0.000011  1
  C          1.879385        0.000000       -0.684040  2
  C          2.283596       -1.126216       -1.246047  2
  H          1.247551        0.000000        0.194451  2
  H          2.164689        0.965509       -1.080722  2
  H          2.915430       -1.126216       -2.124538  2
  H          1.998292       -2.091725       -0.849366  2

%mem=32GB
%nprocshared= 8
#p m062x/aug-cc-pVDZ   counterpoise=2

00363 m062x/aug-cc-pVDZ   counterpoise=2

 0  1  0  1  0  1
  C          0.696271        1.136534        0.000002  1
  N          1.387403       -0.000000        0.000003  1
  C          0.696273       -1.136531       -0.000007  1
  C         -0.690797       -1.191110       -0.000002  1
  C         -1.398354       -0.000002       -0.000001  1
  C         -0.690796        1.191109        0.000005  1
  H         -1.197483        2.145664        0.000011  1
  H          1.279537       -2.049878        0.000000  1
  H         -2.480010       -0.000000        0.000002  1
  H         -1.197480       -2.145668        0.000001  1
  H          1.279535        2.049878        0.000011  1
  C          1.850833        0.326352       -0.684040  2
  C          2.860409       -0.340141       -1.217091  2
  H          1.286331       -0.071176        0.149189  2
  H          1.549822        1.295266       -1.060284  2
  H          3.424911        0.057386       -2.050320  2
  H          3.161420       -1.309056       -0.840848  2

%mem=32GB
%nprocshared= 8
#p m062x/aug-cc-pVDZ   counterpoise=2

00364 m062x/aug-cc-pVDZ   counterpoise=2

 0  1  0  1  0  1
  C          0.696271        1.136534        0.000002  1
  N          1.387403       -0.000000        0.000003  1
  C          0.696273       -1.136531       -0.000007  1
  C         -0.690797       -1.191110       -0.000002  1
  C         -1.398354       -0.000002       -0.000001  1
  C         -0.690796        1.191109        0.000005  1
  H         -1.197483        2.145664        0.000011  1
  H          1.279537       -2.049878        0.000000  1
  H         -2.480010       -0.000000        0.000002  1
  H         -1.197480       -2.145668        0.000001  1
  H          1.279535        2.049878        0.000011  1
  C          1.766044        0.642788       -0.684040  2
  C          2.995392        0.510816       -1.151896  2
  H          1.361234       -0.044425        0.047280  2
  H          1.116931        1.443141       -1.014267  2
  H          3.400202        1.198028       -1.883215  2
  H          3.644505       -0.289537       -0.821669  2

%mem=32GB
%nprocshared= 8
#p m062x/aug-cc-pVDZ   counterpoise=2

00365 m062x/aug-cc-pVDZ   counterpoise=2

 0  1  0  1  0  1
  C          0.696271        1.136534        0.000002  1
  N          1.387403       -0.000000        0.000003  1
  C          0.696273       -1.136531       -0.000007  1
  C         -0.690797       -1.191110       -0.000002  1
  C         -1.398354       -0.000002       -0.000001  1
  C         -0.690796        1.191109        0.000005  1
  H         -1.197483        2.145664        0.000011  1
  H          1.279537       -2.049878        0.000000  1
  H         -2.480010       -0.000000        0.000002  1
  H         -1.197480       -2.145668        0.000001  1
  H          1.279535        2.049878        0.000011  1
  C          1.627595        0.939693       -0.684040  2
  C          1.944728       -0.278431       -1.088021  2
  H          0.767840        1.121407       -0.052564  2
  H          2.215472        1.802280       -0.969182  2
  H          2.804483       -0.460146       -1.719497  2
  H          1.356851       -1.141019       -0.802879  2

%mem=32GB
%nprocshared= 8
#p m062x/aug-cc-pVDZ   counterpoise=2

00366 m062x/aug-cc-pVDZ   counterpoise=2

 0  1  0  1  0  1
  C          0.696271        1.136534        0.000002  1
  N          1.387403       -0.000000        0.000003  1
  C          0.696273       -1.136531       -0.000007  1
[truncated: 17,080,610 more chars]
